# Supplementary material for: Landscape and evolution of tissue-specific alternative polyadenylation across Drosophila species
Source: Genome Biol. 2017 Nov 30;18:229. doi: 10.1186/s13059-017-1358-0 (PMC5707805; doi:10.1186/s13059-017-1358-0)
Supplement: Supplementary file 2 — 3′-Seq and RNA-seq datasets generated and used in this study with corresponding mapping statistics. (XLS 34 kb) [file 13059_2017_1358_MOESM2_ESM.xls]

## Sheet: 3seq 
Drosophila melanogaster
3'-seq library	Raw reads	Mapped reads	Mappability
Female Head	35436038	19038383	0.53726
Ovary	39317719	19976914	0.508089
Testis	32194003	11308288	0.351254
Carcass Female	22632055	9146088	0.404121
Carcass Male	50984349	22582073	0.442922
Whole Body Female	6739995	1894540	0.281089
Whole Body Male	39872386	14024775	0.351742
0-45' Embryo	16551991	7058231	0.426428
45-90' Embryo	944983	59109	0.0625503
90'-6hr Embryo	7948465	3517300	0.442513
6-12hr Embryo	12017459	5233924	0.435527
12-18hr Embryo	8511150	3464045	0.407001
18-24hr Embryo	16971629	7720275	0.454893
BG3	2422934	922868	0.380889
D16-c3	7385919	3194323	0.432488
D4	28789560	14558434	0.505684
D32	7703545	3227072	0.418907
D20	13457531	5659091	0.420515
mbn2	8357206	3238239	0.387479
L1	33169813	15351857	0.462826
GM2	17146806	6754734	0.393935
OSS	15823094	6505160	0.411118
S2R+	31011265	9924908	0.320042
Drosophila yakuba
3'-seq library	Raw reads	Mapped reads	Mappability
Female Head	32699499	14073832	0.430399
Ovary	30119736	12505696	0.415199
Testis	25690582	9529121	0.370919
0-12hr Embryo	7550248	2653783	0.351483
12-24hr Embryo	37548547	15519859	0.413328
Drosophila virilis
3'-seq library	Raw reads	Mapped reads	Mappability
Female Head	31363646	16098260	0.513278
Ovary	32981456	17914099	0.543157
Testis	33084392	14877510	0.449684
0-12hr Embryo	38463394	17723360	0.460785
12-24hr Embryo	21727992	9275559	0.426894
24-36hr Embryo	25972334	10064957	0.387526
36-48hr Embryo	10577613	3687419	0.348606

## Sheet: RNAseq D. melanogaster
SRA_acc	Libname	Lib_desc	raw_reads	mapped_reads	mappability	source
MH	head_female	head_female	60052327	46844921	0.904824	this study
MO	ovary	ovary	119000998	83066212	0.908606	this study
MT	testis	testis	37837520	29212960	0.875946	this study
SRR1197403	GM2	GM2	48325369	12358190	0.285167	modEncode
SRR1197401	ML-DmD16-c3	ML-DmD16-c3	50423186	32651830	0.715151	modEncode
SRR1197396	ML-DmD20-c5	ML-DmD20-c5	52246137	35156080	0.753392	modEncode
SRR1197280	S2R+	S2R+	45199045	18885686	0.453164	modEncode
SRR1197410	CME L1	CME L1	54098588	22421051	0.464668	modEncode
SRR1197406	mbn2	mbn2	46659965	26100747	0.618492	modEncode
SRR1197398	ML-DmD32	ML-DmD32	49734833	35303455	0.795511	modEncode
SRR1197402	ML-DmBG3-c2	ML-DmBG3-c2	46340485	15004593	0.363958	modEncode
SRR1197397	ML-DmD4-c1	ML-DmD4-c1	51575869	33991809	0.73447	modEncode
SRR500470	OSS	OSS cell line	27718944	18609170	0.872166	modEncode
SRR1197428	Female_5day_25192_rep1	Female_5 day_25192 RAL-399	42145227	35233140	0.905553	modEncode
SRR1197427	Female_5day_25192_rep2	Female_5 day_25192 RAL-399	42159761	35650063	0.908678	modEncode
SRR1197471	Female_5day_28206_rep1	Female_5_day_28206 RAL-509	50958834	42841904	0.910917	modEncode
SRR1197470	Female_5day_28206_rep2	Female_5_day_28206 RAL-509	50467800	42670870	0.913467	modEncode
SRR1197465	Female_5day_28213_rep1	Female_5_day_28213 RAL-589	48358217	34294646	0.769589	modEncode
SRR1197464	Female_5day_28213_rep2	Female_5_day_28213 RAL-589	48830659	34534445	0.763754	modEncode
SRR1197433	Female_5day_29655_rep1	Female_5day_29655 RAL-321	47399861	37391590	0.862415	modEncode
SRR1197434	Female_5day_29655_rep2	Female_5day_29655 RAL-321	52698704	7154784	0.151686	modEncode
SRR1197432	Male_5day_25192_rep1	Male_5 day_25192 RAL-399	47069416	38818998	0.90264	modEncode
SRR1197431	Male_5day_25192_rep2	Male_5 day_25192 RAL-399	46074740	38165230	0.904744	modEncode
SRR1197436	Male_5day_29655_rep1	Male_5 day_29655 RAL-321	55279025	43989487	0.879428	modEncode
SRR1197435	Male_5day_29655_rep2	Male_5 day_29655 RAL-321	47616280	37247872	0.860581	modEncode
SRR1197430	Male_5day_28206_rep1	Male_5_day_28206 RAL-509	43384068	36968415	0.912324	modEncode
SRR1197429	Male_5day_28206_rep2	Male_5_day_28206 RAL-509	49448978	42553344	0.9231	modEncode
SRR1197469	Male_5day_28213_rep1	Male_5_day_28213 RAL-589	49610193	35532418	0.775883	modEncode
SRR1197468	Male_5day_28213_rep2	Male_5_day_28213 RAL-589	46827490	33496011	0.772959	modEncode
SRR1197370	embryos_0-2hr_rep1	embryos, 0-2 hr after egg laying	68002340	57022117	0.923528	modEncode
SRR1197337	embryos_0-2hr_rep2	embryos, 0-2 hr after egg laying	77417655	63738199	0.912273	modEncode
SRR1197367	embryos_10-12hr_rep1	embryos, 10-12 hr after egg laying	57798751	44714700	0.847411	modEncode
SRR1197334	embryos_10-12hr_rep2	embryos, 10-12 hr after egg laying	76113976	61550557	0.882379	modEncode
SRR1197369	embryos_12-14hr_rep1	embryos, 12-14 hr after egg laying	39716564	23568634	0.653451	modEncode
SRR1197332	embryos_12-14hr_rep2	embryos, 12-14 hr after egg laying	59552294	49410009	0.894473	modEncode
SRR1197331	embryos_14-16hr	embryos, 14-16 hr after egg laying	62094399	51741166	0.90482	modEncode
SRR1197365	embryos_16-18hr_rep1	embryos, 16-18 hr after egg laying	39242457	34571088	0.931811	modEncode
SRR1197330	embryos_16-18hr_rep2	embryos, 16-18 hr after egg laying	65298147	52409407	0.862229	modEncode
SRR1197363	embryos_18-20hr_rep1	embryos, 18-20 hr after egg laying	39273372	34240802	0.917322	modEncode
SRR1197327	embryos_18-20hr_rep2	embryos, 18-20 hr after egg laying	78829554	57495736	0.809732	modEncode
SRR1197368	embryos_2-4hr_rep1	embryos, 2-4 hr after egg laying	27032927	15345072	0.621885	modEncode
SRR1197336	embryos_2-4hr_rep2	embryos, 2-4 hr after egg laying	62263886	48603462	0.872317	modEncode
SRR1197364	embryos_20-22hr_rep1	embryos, 20-22 hr after egg laying	33927272	29842384	0.923511	modEncode
SRR1197329	embryos_20-22hr_rep2	embryos, 20-22 hr after egg laying	63329737	50156025	0.87538	modEncode
SRR1197366	embryos_22-24hr_rep1	embryos, 22-24 hr after egg laying	34113094	6784061	0.210712	modEncode
SRR1197328	embryos_22-24hr_rep2	embryos, 22-24 hr after egg laying	71447527	54485452	0.848589	modEncode
SRR1197338	embryos_4-6hr	embryos, 4-6 hr after egg laying	74774358	59211278	0.871582	modEncode
SRR1197333	embryos_6-8hr	embryos, 6-8 hr after egg laying	64980322	51745836	0.867552	modEncode
SRR1197335	embryos_8-10hr	embryos, 8-10 hr after egg laying	65930747	52768988	0.875831	modEncode
SRR1197475	carcass_4days_rep1	mixed males and females, eclosion + 4 days, carcass	37308814	31861040	0.918588	modEncode
SRR1197292	carcass_4days_rep2	mixed males and females, eclosion + 4 days, carcass	51167274	29336309	0.851711	modEncode
SRR1197372	carcass_4days_rep3	mixed males and females, eclosion + 4 days, carcass	44491802	36950049	0.88439	modEncode

## Sheet: RNAseq D. yakuba
SRA_acc	Libname	Lib_desc	raw_reads	mapped_reads	mappability	source
YH	head_female	head_female	81565770	52303282	0.88853	this study
YO	ovary	ovary	95115184	61076434	0.920935	this study
YT	testis	testis	95834094	64953554	0.946428	this study

## Sheet: RNAseq D. virilis
SRA_acc	Libname	Lib_desc	raw_reads	mapped_reads	mappability	source
VH	head_female	head_female	85870214	54951678	0.921824	this study
VO	ovary	ovary	88638715	57241987	0.913397	this study
VT	testis	testis	87664690	58181098	0.925836	this study
