# Supplementary material for: Landscape and evolution of tissue-specific alternative polyadenylation across Drosophila species
Source: Genome Biol. 2017 Nov 30;18:229. doi: 10.1186/s13059-017-1358-0 (PMC5707805; doi:10.1186/s13059-017-1358-0)
Supplement: Supplementary file 3 — Coordinates of 3′ ends of D. melanogaster, D. yakuba, and D. virilis. Ends are associated with genes and respective genomic features or with intergenic space. Counts supporting the end in each tissue are reported. The tables can be found as gtf files in Additional files 4, 14, and 15. (XLSX 15309 kb) [file 13059_2017_1358_MOESM3_ESM.xlsx]

## Sheet: D. melanogaster (dm6)
chrom	start	end	strand	symbol	FlyBase ID	Genomic feature	Head	Ovary	Testis	Embryo 0-45'	Embryo 45-90'	Embryo 90'-6h	Embryo 6-12h	Embryo 12-18h	Embryo 18-24h	BG3	D4	D16-c3	D20	D32	GM2	L1	mbn2	OSS	S2	Female carcass	Male carcass	Female whole fly	Male whole fly
chr2R	22172834	22172834	+	a	FBgn0000008	3UTR	116	218	27	98	0	0	97	36	32	0	16	5	0	0	0	18	4	114	17	21	44	0	87
chr2R	22172870	22172870	+	a	FBgn0000008	3UTR	6	16	1	0	0	0	12	2	0	0	0	0	0	0	0	0	0	8	0	0	2	0	0
chr2R	22172900	22172900	+	a	FBgn0000008	3UTR	16	32	0	17	0	0	17	2	7	0	0	4	0	1	0	0	0	19	0	0	0	0	10
chr2R	22152108	22152108	+	a	FBgn0000008	intronic	0	2	1	0	0	0	0	0	0	0	0	0	0	0	0	1	0	27	0	0	0	0	0
chr2R	22152762	22152762	+	a	FBgn0000008	intronic	32	6	3	1	0	0	0	1	0	0	3	0	0	0	1	0	8	4	4	17	10	23	9
chr3R	16825620	16825620	-	abd-A	FBgn0000014	intronic	0	0	6	0	0	0	0	0	0	0	0	0	0	0	0	0	0	0	0	0	0	0	0
chr3R	16810146	16810146	-	abd-A	FBgn0000014	CDS	0	0	1	0	0	0	8	1	0	0	0	0	0	0	0	0	0	0	0	0	0	0	0
chr3R	16807110	16807110	-	abd-A	FBgn0000014	3UTR	0	0	1	0	0	3	78	89	122	0	4	0	0	0	0	0	0	0	0	0	17	0	15
chr3R	16807627	16807627	-	abd-A	FBgn0000014	3UTR	0	14	117	5	0	80	266	40	92	0	0	0	0	0	0	0	0	27	0	0	139	16	57
chr3R	16808002	16808002	-	abd-A	FBgn0000014	3UTR	0	0	5	0	0	0	11	0	0	0	5	7	5	6	0	0	7	3	0	0	0	0	0
chr3R	16808116	16808116	-	abd-A	FBgn0000014	3UTR	0	3	15	0	0	0	51	1	16	0	0	0	0	0	0	0	0	0	0	0	20	0	12
chr3R	16808910	16808910	-	abd-A	FBgn0000014	3UTR	0	0	5	0	0	0	0	0	0	0	0	0	0	0	0	0	0	0	0	0	0	0	0
chr3R	16809470	16809470	-	abd-A	FBgn0000014	3UTR	0	0	45	0	0	0	0	8	0	0	0	0	0	0	8	0	0	0	0	0	7	0	5
chr3R	16927682	16927682	-	Abd-B	FBgn0000015	3UTR	0	3	34	0	0	18	121	20	29	0	0	0	0	0	0	0	0	0	0	14	101	0	44
chr3L	16647215	16647215	-	Abl	FBgn0000017	5UTR	22	57	5	0	0	1	7	5	9	0	17	12	1	0	8	18	0	2	37	0	12	0	7
chr3L	16647268	16647268	-	Abl	FBgn0000017	5UTR	17	36	5	0	0	0	15	4	9	0	27	4	2	0	7	22	0	13	27	0	13	0	7
chr3L	16647397	16647397	-	Abl	FBgn0000017	5UTR	5	5	0	0	0	0	4	0	0	0	14	3	8	0	2	10	0	0	8	0	5	0	1
chr3L	16631315	16631315	-	Abl	FBgn0000017	intronic	0	0	1	0	0	0	0	0	0	0	0	0	36	3	9	65	0	24	204	0	0	1	1
chr3L	16631366	16631366	-	Abl	FBgn0000017	intronic	13	4	11	0	0	0	3	0	4	0	17	3	10	0	0	7	0	0	25	0	5	0	13
chr3L	16615645	16615645	-	Abl	FBgn0000017	3UTR	2	0	12	0	0	0	0	0	0	0	0	0	0	0	0	0	0	0	0	0	0	0	0
chr3L	16615890	16615890	-	Abl	FBgn0000017	3UTR	1190	37	22	0	0	0	68	22	73	29	145	25	36	76	55	139	116	62	321	0	135	20	131
chr3L	16616128	16616128	-	Abl	FBgn0000017	3UTR	6	0	0	0	0	0	0	0	0	0	0	2	1	13	8	8	0	4	6	0	2	0	0
chr3L	16616226	16616226	-	Abl	FBgn0000017	3UTR	5	0	0	0	0	0	0	0	0	0	0	17	0	0	0	9	0	0	0	0	4	0	0
chr3L	16616264	16616264	-	Abl	FBgn0000017	3UTR	538	622	46	220	0	97	285	43	87	76	829	114	456	326	275	1200	206	204	1798	70	210	59	226
chr3L	16621948	16621948	-	Abl	FBgn0000017	3UTR	5	202	1	121	2	49	12	6	7	0	27	0	18	14	16	44	10	4	54	27	20	18	55
chr3L	16622048	16622048	-	Abl	FBgn0000017	3UTR	0	21	0	58	0	0	8	0	0	0	4	0	0	0	0	0	0	3	3	0	4	0	9
chr3L	16622095	16622095	-	Abl	FBgn0000017	3UTR	1	144	2	94	0	0	2	0	0	0	14	0	7	4	0	18	11	4	17	0	10	0	42
chr3L	16622335	16622335	-	Abl	FBgn0000017	3UTR	5	342	217	171	1	16	22	1	12	7	32	6	6	20	54	52	12	1	86	14	20	1	93
chr3L	16622375	16622375	-	Abl	FBgn0000017	3UTR	63	153	47	48	2	19	20	12	6	1	91	13	49	14	103	128	12	60	149	0	11	13	89
chr3L	16622556	16622556	-	Abl	FBgn0000017	3UTR	23	39	4	0	0	0	1	0	11	0	20	0	3	3	9	8	16	0	30	0	2	0	2
chr3L	16626205	16626205	-	Abl	FBgn0000017	intronic	0	0	0	0	0	0	0	0	0	0	6	0	0	3	0	17	10	0	6	0	2	0	0
chr2L	10973443	10973443	-	abo	FBgn0000018	3UTR	39	168	81	93	1	18	15	6	1	1	69	20	61	4	77	98	50	19	168	5	61	0	57
chrX	370942	370942	+	ac	FBgn0000022	3UTR	0	0	0	0	0	49	29	0	0	0	0	0	0	0	0	0	0	0	0	0	0	1	13
chrX	371019	371019	+	ac	FBgn0000022	3UTR	0	0	0	0	0	21	10	0	6	0	0	0	0	0	0	0	0	0	0	0	0	0	8
chr3R	13222951	13222951	-	Ace	FBgn0000024	3UTR	43	0	6	0	0	0	0	0	0	0	5	0	0	1	11	24	0	0	0	0	4	0	5
chr3R	13224589	13224589	-	Ace	FBgn0000024	intronic	333	0	0	0	0	0	0	13	91	0	0	0	0	9	7	2	0	0	0	16	50	0	42
chr3R	13259430	13259430	-	Ace	FBgn0000024	intronic	69	1	1	0	0	0	2	7	21	8	25	7	13	0	22	16	0	10	0	4	13	1	7
chrX	15378718	15378718	-	acj6	FBgn0000028	5UTR	20	3	0	0	0	0	0	4	0	0	16	0	14	0	11	0	0	0	0	0	0	0	3
chrX	15350235	15350235	-	acj6	FBgn0000028	3UTR	140	0	3	0	0	2	23	2	16	0	0	0	0	0	0	0	0	0	0	0	1	0	32
chrX	15351032	15351032	-	acj6	FBgn0000028	3UTR	11	0	17	0	0	0	0	0	7	0	5	0	0	0	0	3	0	0	0	0	0	0	2
chrX	15351173	15351173	-	acj6	FBgn0000028	3UTR	30	4	11	0	0	0	12	5	37	0	51	0	0	0	26	25	0	4	0	21	6	0	16
chrX	15351762	15351762	-	acj6	FBgn0000028	3UTR	8	1	24	0	0	0	1	0	0	0	4	0	8	0	0	0	0	0	0	0	2	0	6
chrX	15352668	15352668	-	acj6	FBgn0000028	3UTR	0	0	270	0	0	0	0	1	0	0	0	0	0	5	0	0	0	0	0	0	0	0	34
chr3R	29992324	29992324	-	Acph-1	FBgn0000032	CDS	0	8	1	0	0	0	0	0	0	0	7	0	0	0	0	0	0	0	0	0	0	0	0
chr3R	29991144	29991144	-	Acph-1	FBgn0000032	3UTR	95	591	134	240	2	0	48	35	47	12	122	37	117	16	7	167	22	89	127	13	103	47	127
chr3R	29991307	29991307	-	Acph-1	FBgn0000032	3UTR	0	15	15	12	0	0	0	5	1	0	0	0	0	0	0	26	0	10	0	0	2	7	5
chr3R	24393341	24393341	-	nAChRalpha1	FBgn0000036	3UTR	0	0	9	0	0	0	0	0	0	0	0	0	0	0	0	0	0	2	0	0	0	0	0
chr3R	24397480	24397480	-	nAChRalpha1	FBgn0000036	3UTR	0	1	0	0	0	0	0	0	33	0	15	0	0	0	0	7	0	0	0	0	0	0	0
chr3R	24397732	24397732	-	nAChRalpha1	FBgn0000036	3UTR	22	1	0	0	0	0	0	0	2	0	0	0	0	0	0	0	0	4	0	0	3	0	12
chr3R	24400636	24400636	-	nAChRalpha1	FBgn0000036	3UTR	0	0	0	0	0	0	0	0	0	0	0	0	0	0	0	0	0	56	0	0	0	0	0
chr3R	24401161	24401161	-	nAChRalpha1	FBgn0000036	3UTR	0	0	4	0	0	0	0	0	0	0	0	0	0	0	0	0	0	0	0	0	0	0	0
chr3R	24439890	24439890	-	CR45950	FBgn0267612	ncRNA	0	0	303	0	0	0	0	0	0	0	12	0	0	0	0	0	0	0	0	0	0	0	54
chr2R	24384967	24384967	-	mAChR-A	FBgn0000037	5UTR	11	0	2	0	0	0	0	0	11	0	0	0	12	0	1	0	0	0	0	0	0	0	6
chr3L	4431911	4431911	+	nAChRbeta1	FBgn0000038	intronic	16	3	0	0	0	0	0	0	5	0	46	0	14	9	31	0	0	0	0	0	0	0	4
chr3L	4435671	4435671	+	nAChRbeta1	FBgn0000038	3UTR	54	0	68	0	0	0	6	16	21	0	4	0	0	0	0	0	0	0	0	0	11	0	58
chr3L	4435782	4435782	+	nAChRbeta1	FBgn0000038	3UTR	107	0	3	0	0	0	6	10	4	0	0	0	0	0	0	0	0	0	0	0	0	0	9
chr3L	4435994	4435994	+	nAChRbeta1	FBgn0000038	3UTR	372	1	0	0	0	0	3	53	86	0	0	0	0	0	0	0	0	0	0	32	58	0	95
chr3R	24491147	24491147	+	nAChRalpha2	FBgn0000039	3UTR	181	0	0	0	0	0	3	45	110	0	0	0	0	0	0	0	0	0	0	0	18	0	49
chrX	5900952	5900952	+	Act5C	FBgn0000042	5UTR	0	26	0	15	0	0	0	0	0	0	0	0	0	0	0	0	0	0	0	0	0	0	5
chrX	5900982	5900982	+	Act5C	FBgn0000042	5UTR	0	31	0	0	0	0	0	0	0	0	8	0	0	0	0	0	0	0	0	0	0	0	5
chrX	5901009	5901009	+	Act5C	FBgn0000042	5UTR	0	12	0	0	0	16	8	0	4	0	22	8	0	0	0	11	19	16	12	0	0	1	2
chrX	5903959	5903959	+	Act5C	FBgn0000042	3UTR	6	26	5	0	0	0	0	0	10	0	11	0	0	0	0	11	22	10	17	0	0	0	7
chrX	5903986	5903986	+	Act5C	FBgn0000042	3UTR	68	262	48	16	1	1	37	19	42	2	183	21	27	33	51	100	63	38	82	3	75	0	35
chrX	5904112	5904112	+	Act5C	FBgn0000042	3UTR	16	52	14	0	0	0	15	17	78	0	65	26	43	7	63	62	110	44	44	62	34	0	39
chrX	5904173	5904173	+	Act5C	FBgn0000042	3UTR	1897	9186	3119	1946	14	392	1174	733	3254	293	9335	704	2961	1568	1969	6801	4035	1393	5744	2546	3942	491	2213
chrX	5904207	5904207	+	Act5C	FBgn0000042	3UTR	0	20	4	37	0	23	3	0	8	0	14	0	22	0	14	19	16	10	7	39	4	0	1
chrX	5904268	5904268	+	Act5C	FBgn0000042	3UTR	121	344	78	230	0	131	189	60	198	16	498	94	121	145	42	548	227	295	288	157	106	48	120
chrX	5904299	5904299	+	Act5C	FBgn0000042	3UTR	357	1075	116	379	4	196	804	294	682	61	1641	319	435	355	116	1882	826	736	1347	167	592	58	516
chrX	5904351	5904351	+	Act5C	FBgn0000042	3UTR	108	318	32	55	1	79	106	32	105	5	401	47	81	58	109	332	115	134	213	16	66	0	96
chrX	5904386	5904386	+	Act5C	FBgn0000042	3UTR	398	967	87	112	0	126	136	3	151	78	1047	42	344	306	151	906	467	868	459	101	382	19	117
chrX	5904458	5904458	+	Act5C	FBgn0000042	3UTR	13349	46112	4503	10370	80	6830	9053	3079	9170	1615	29440	4941	9034	5953	10118	31324	15337	19597	23388	7248	9071	2125	7843
chrX	5904754	5904754	+	Act5C	FBgn0000042	3UTR	310	395	93	33	0	108	196	70	146	18	527	103	57	109	4	170	29	503	226	88	96	1	104
chrX	5904785	5904785	+	Act5C	FBgn0000042	3UTR	4573	1871	568	335	4	902	1672	445	1194	348	3585	649	353	570	139	1038	359	3259	1482	594	1328	153	1018
chrX	5905253	5905253	+	Act5C	FBgn0000042	3UTR	5	6	0	0	0	0	4	0	0	0	0	0	0	0	0	0	0	10	3	0	4	0	1
chrX	5905279	5905279	+	Act5C	FBgn0000042	3UTR	18	20	1	0	0	0	10	0	0	0	8	0	0	19	0	35	5	21	22	0	10	0	6
chr2R	6015584	6015584	-	Act42A	FBgn0000043	5UTR	0	16	2	0	0	0	4	0	3	0	36	3	9	1	0	12	1	3	19	0	0	0	3
chr2R	6012768	6012768	-	Act42A	FBgn0000043	3UTR	0	0	3	0	0	0	1	0	0	0	29	60	45	9	36	35	23	0	193	0	5	0	2
chr2R	6013048	6013048	-	Act42A	FBgn0000043	3UTR	0	0	7	0	0	0	0	0	0	0	0	0	0	0	0	9	4	0	28	0	0	0	0
chr2R	6013910	6013910	-	Act42A	FBgn0000043	3UTR	1059	5838	7028	1852	20	1600	4934	1102	797	511	19406	3548	10373	3836	6418	11586	5246	3798	36112	1115	744	868	2019
chr2R	6013957	6013957	-	Act42A	FBgn0000043	3UTR	143	707	1049	109	0	115	240	60	38	17	1296	200	878	426	325	751	510	259	2314	72	42	45	108
chr2R	6014007	6014007	-	Act42A	FBgn0000043	3UTR	0	7	209	0	0	0	9	0	5	0	55	14	17	24	4	0	18	5	115	0	1	1	20
chr2R	6014036	6014036	-	Act42A	FBgn0000043	3UTR	0	2	47	0	0	0	0	0	0	0	3	0	2	0	0	0	0	0	3	0	0	0	1
chr2R	6014458	6014458	-	Act42A	FBgn0000043	CDS	0	1	0	0	0	0	3	0	0	0	0	2	0	0	0	0	0	0	6	0	0	0	0
chr2R	20944108	20944108	+	Act57B	FBgn0000044	5UTR	1446	34	37	2	0	0	239	1565	1825	0	5	0	0	0	0	1	0	2	0	188	1459	0	637
chr2R	20946168	20946168	+	Act57B	FBgn0000044	3UTR	2	0	0	0	0	0	2	27	46	0	0	0	0	0	0	0	0	0	0	0	0	0	1
chr2R	20946200	20946200	+	Act57B	FBgn0000044	3UTR	3	0	0	0	0	0	0	6	3	0	0	0	0	0	0	0	0	0	0	0	0	0	0
chr2R	20946350	20946350	+	Act57B	FBgn0000044	3UTR	7	0	0	0	0	0	0	0	3	0	0	0	0	0	0	0	0	0	0	0	4	0	0
chr2R	20946411	20946411	+	Act57B	FBgn0000044	3UTR	67157	863	1595	627	4	80	3687	14876	33330	27	56	0	3	0	0	10	1	96	2	6091	20044	383	6420
chr2R	20946441	20946441	+	Act57B	FBgn0000044	3UTR	1361	47	71	2	0	0	328	1445	2187	0	3	0	0	0	0	0	0	2	0	197	1065	0	390
chr2R	20946566	20946566	+	Act57B	FBgn0000044	3UTR	3	0	0	0	0	0	0	0	1	0	0	0	0	0	0	0	0	0	0	0	0	0	0
chr3L	21986434	21986434	+	Act79B	FBgn0000045	intronic	10	0	0	0	0	0	0	0	0	0	0	4	0	0	0	0	0	0	0	10	6	0	3
chr3L	21986992	21986992	+	Act79B	FBgn0000045	3UTR	33	0	3	0	0	0	0	0	0	0	0	48	0	0	0	0	0	0	0	21	118	0	18
chr3L	21987043	21987043	+	Act79B	FBgn0000045	3UTR	488	0	3	3	1	0	3	0	0	4	0	2353	1	1	3	1	1	0	0	358	5031	31	1678
chr3L	21987069	21987069	+	Act79B	FBgn0000045	3UTR	2	0	0	0	0	0	0	0	0	0	0	8	0	0	0	0	0	0	0	0	64	0	7
chr3L	21987190	21987190	+	Act79B	FBgn0000045	3UTR	1994	0	13	9	1	0	7	10	4	16	0	6018	1	2	0	0	0	0	0	5283	26267	222	11523
chr3R	13427810	13427810	+	Act87E	FBgn0000046	3UTR	9	3	10	0	0	0	8	36	7	0	20	0	0	0	25	6	4	0	0	0	24	0	8
chr3R	13427837	13427837	+	Act87E	FBgn0000046	3UTR	135	0	130	0	0	54	44	430	189	0	6	0	0	0	3	0	0	5	5	140	465	0	223
chr3R	13427949	13427949	+	Act87E	FBgn0000046	3UTR	2	0	7	14	0	0	2	13	3	0	0	0	0	0	0	0	0	5	0	0	24	0	11
chr3R	13428034	13428034	+	Act87E	FBgn0000046	3UTR	68	1	53	2	0	30	2	12	15	0	0	0	0	0	0	0	0	0	0	0	51	0	14
chr3R	13428069	13428069	+	Act87E	FBgn0000046	3UTR	696	1	341	0	0	0	43	125	82	0	0	0	0	0	0	0	0	0	0	155	548	0	113
chr3R	13428101	13428101	+	Act87E	FBgn0000046	3UTR	5252	30	4692	92	0	194	479	2877	1305	0	0	0	0	0	0	0	1	0	4	2530	6567	57	2598
chr3R	13428520	13428520	+	Act87E	FBgn0000046	3UTR	8	0	5	0	0	12	11	7	8	0	0	0	0	0	0	0	0	0	0	11	12	0	13
chr3R	15442161	15442161	+	Act88F	FBgn0000047	3UTR	322	0	11	0	0	0	0	0	0	0	0	0	1	0	0	0	0	0	0	209	1171	0	257
chr3R	15442194	15442194	+	Act88F	FBgn0000047	3UTR	1178	0	16	4	0	0	3	0	0	0	0	0	0	0	0	0	0	0	0	1595	8092	32	1845
chr2L	6041109	6041109	-	ade2	FBgn0000052	3UTR	0	3	0	0	0	0	2	0	0	0	4	0	0	0	0	0	0	0	0	0	0	0	3
chr2L	6041188	6041188	-	ade2	FBgn0000052	3UTR	1829	2204	233	504	3	39	109	46	205	64	769	112	397	231	346	1231	170	585	525	1357	2917	350	1115
chr2L	7014595	7014595	-	ade3	FBgn0000053	3UTR	19	9	1	0	0	0	8	0	0	0	2	0	2	0	8	0	0	0	7	0	1	0	11
chr2L	7014756	7014756	-	ade3	FBgn0000053	3UTR	17	19	2	0	0	0	0	0	0	0	0	0	0	0	0	0	12	0	4	0	11	0	2
chr2L	7014787	7014787	-	ade3	FBgn0000053	3UTR	4	3	0	0	0	0	0	0	0	0	0	0	0	0	0	0	4	1	2	0	13	0	1
chr2L	7014861	7014861	-	ade3	FBgn0000053	3UTR	1245	706	27	99	1	13	79	25	83	13	327	60	93	59	67	162	158	251	141	637	933	99	356
chr2L	7014889	7014889	-	ade3	FBgn0000053	3UTR	68	37	1	19	0	0	3	0	5	0	3	0	0	0	7	0	20	6	8	37	133	0	19
chr2R	6667577	6667577	+	Adf1	FBgn0000054	3UTR	0	0	0	0	0	0	0	0	0	0	0	9	0	0	0	0	0	0	1	0	0	0	0
chr2R	6667651	6667651	+	Adf1	FBgn0000054	3UTR	0	0	1	0	0	0	6	0	5	0	0	0	0	0	0	6	0	0	0	0	0	0	0
chr2R	6667915	6667915	+	Adf1	FBgn0000054	3UTR	1	5	0	27	0	0	0	0	0	0	4	0	0	0	1	0	0	0	0	0	5	0	6
chr2R	6667965	6667965	+	Adf1	FBgn0000054	3UTR	4	30	0	0	1	0	0	0	0	0	25	13	0	14	6	7	0	0	4	0	7	0	9
chr2R	6668037	6668037	+	Adf1	FBgn0000054	3UTR	0	7	0	0	0	0	8	2	6	0	4	0	0	0	0	14	1	0	4	0	5	0	2
chr2R	6668085	6668085	+	Adf1	FBgn0000054	3UTR	182	383	48	314	2	169	272	73	118	12	187	69	28	32	83	264	33	193	307	79	144	21	277
chr2L	14617345	14617345	+	NA	FBgn0000055, FBgn0000056	ambiguous	12	2	0	7	0	0	0	0	20	0	9	0	0	0	0	0	0	0	0	16	23	0	13
chr2L	14617373	14617373	+	NA	FBgn0000055, FBgn0000056	ambiguous	234	7	0	12	0	0	0	10	113	0	0	0	0	0	0	0	0	0	0	282	374	0	148
chr2L	14617404	14617404	+	NA	FBgn0000055, FBgn0000056	ambiguous	3128	123	6	61	0	0	4	33	630	0	40	0	0	2	0	0	0	0	0	1368	5684	70	1126
chr2L	14617431	14617431	+	NA	FBgn0000055, FBgn0000056	ambiguous	8671	949	47	278	0	0	23	116	1720	1	190	0	5	0	0	1	0	8	2	6118	19287	587	6943
chr2L	14617457	14617457	+	NA	FBgn0000055, FBgn0000056	ambiguous	22	0	0	0	0	0	0	0	0	0	0	0	0	0	0	0	0	0	0	0	35	22	18
chr2L	14618873	14618873	+	NA	FBgn0000055, FBgn0000056	ambiguous	47	10	0	0	0	0	2	29	39	0	20	0	0	0	0	0	0	0	0	68	66	15	31
chr2R	18153950	18153950	+	adp	FBgn0000057	3UTR	0	1	23	0	0	0	0	0	0	0	0	0	0	0	0	0	0	0	0	0	0	0	5
chr2R	18154060	18154060	+	adp	FBgn0000057	3UTR	432	865	830	443	2	41	183	56	85	9	322	53	152	67	131	557	15	127	111	272	550	99	583
chr2R	18154086	18154086	+	adp	FBgn0000057	3UTR	4	14	3	0	0	0	2	1	0	0	0	0	0	0	5	14	10	0	14	0	0	0	4
chr2R	18154362	18154362	+	adp	FBgn0000057	3UTR	2	7	0	0	0	0	2	0	0	3	5	0	0	4	0	15	5	2	0	0	0	0	3
chr2R	18154425	18154425	+	adp	FBgn0000057	3UTR	0	24	1	0	0	0	7	0	0	0	13	5	1	0	4	24	1	9	25	0	9	0	3
chr2L	387439	387439	+	al	FBgn0000061	3UTR	12	0	0	0	0	0	119	67	50	0	0	0	0	0	28	0	0	0	0	0	2	0	3
chr3R	17671312	17671312	+	Mps1	FBgn0000063	5UTR	0	1	0	0	0	0	0	0	0	0	13	7	4	0	0	0	0	0	0	0	0	0	0
chr3R	17673821	17673821	+	Mps1	FBgn0000063	3UTR	25	666	211	526	1	63	57	3	7	3	94	58	68	37	2	205	64	204	197	5	23	55	204
chr3R	17674366	17674366	+	Mps1	FBgn0000063	3UTR	16	9	9	0	0	0	0	8	8	0	0	0	0	0	0	0	0	2	4	0	29	0	14
chr3R	26254075	26254075	-	Ald	FBgn0000064	3UTR	218	0	1	0	0	1	0	4	46	0	106	15	31	38	41	25	99	16	126	63	81	12	26
chr3R	26254126	26254126	-	Ald	FBgn0000064	3UTR	1682	11	22	0	0	0	43	223	641	0	71	5	12	27	58	28	87	2	36	416	1757	19	605
chr3R	26254187	26254187	-	Ald	FBgn0000064	3UTR	219	0	4	14	0	0	7	2	54	0	3	0	0	0	26	11	21	1	1	0	150	0	27
chr3R	26254567	26254567	-	Ald	FBgn0000064	3UTR	2735	70	91	9	1	0	45	111	405	13	216	30	49	16	121	64	43	35	75	2422	7723	51	2421
chr3R	26254616	26254616	-	Ald	FBgn0000064	3UTR	46	1	4	0	0	0	0	2	3	0	3	0	6	6	0	4	0	4	0	6	66	0	17
chr3R	26254645	26254645	-	Ald	FBgn0000064	3UTR	49	4	0	1	0	0	2	8	10	0	0	0	8	3	17	13	2	15	5	135	143	0	59
chr3R	26254682	26254682	-	Ald	FBgn0000064	3UTR	10230	5714	725	2235	17	456	1528	3280	7175	262	5625	1530	1353	809	2584	3988	2016	3746	1831	16329	40924	1331	16209
chr3R	26254728	26254728	-	Ald	FBgn0000064	3UTR	643	215	14	25	0	28	10	6	103	18	162	18	50	4	47	98	46	85	23	117	1581	0	97
chr3R	26254798	26254798	-	Ald	FBgn0000064	3UTR	37	46	1	16	1	0	2	3	5	0	6	0	0	0	0	2	5	17	6	10	122	0	40
chr3R	26254923	26254923	-	Ald	FBgn0000064	3UTR	1	7	0	0	0	0	0	0	5	0	0	0	0	0	0	0	0	0	0	6	19	0	1
chr3R	26254962	26254962	-	Ald	FBgn0000064	3UTR	18	14	2	4	0	0	5	7	14	0	8	3	11	0	0	0	0	2	0	22	91	0	28
chr3R	26255098	26255098	-	Ald	FBgn0000064	3UTR	19	19	3	0	0	0	0	2	0	0	0	0	0	0	13	8	0	0	1	29	70	0	20
chr3R	26255146	26255146	-	Ald	FBgn0000064	3UTR	7	4	0	0	0	0	1	0	1	0	0	0	0	0	0	13	0	0	0	0	43	0	22
chr3R	26255872	26255872	-	Ald	FBgn0000064	intronic	50	1	0	13	0	0	6	15	49	0	39	0	0	0	10	21	38	0	14	53	32	0	7
chr3R	6765110	6765110	+	Ama	FBgn0000071	3UTR	6	0	0	253	6	1217	1547	37	32	1	502	125	104	934	0	90	576	437	90	0	1	4	193
chr3R	6765203	6765203	+	Ama	FBgn0000071	3UTR	1	0	0	0	2	265	262	0	5	0	59	21	34	288	0	16	37	39	0	0	0	0	19
chr3R	6765232	6765232	+	Ama	FBgn0000071	3UTR	0	0	0	0	0	0	18	0	0	0	6	0	0	25	0	0	0	0	0	0	0	0	3
chr3R	6765261	6765261	+	Ama	FBgn0000071	3UTR	0	0	1	53	2	252	430	5	13	0	50	13	28	278	0	8	64	23	10	0	0	0	47
chr3R	6765403	6765403	+	Ama	FBgn0000071	3UTR	0	0	0	0	0	23	8	0	6	0	3	0	0	9	0	0	0	0	0	0	0	0	0
chr2L	19114110	19114110	+	amd	FBgn0000075	3UTR	238	458	9	13	0	2	81	359	6	0	0	0	0	0	0	0	36	446	0	0	16	0	19
chrX	9245779	9245779	-	amx	FBgn0000077	3UTR	2	5	0	0	0	0	9	0	0	0	0	0	0	0	0	0	4	0	0	0	4	0	1
chrX	9245917	9245917	-	amx	FBgn0000077	3UTR	63	147	3	110	0	19	22	16	53	0	19	30	9	5	146	51	18	34	63	0	56	0	77
chrX	9245989	9245989	-	amx	FBgn0000077	3UTR	50	165	4	6	0	0	3	0	0	0	17	0	2	2	7	6	1	5	7	20	13	0	10
chrX	9246056	9246056	-	amx	FBgn0000077	3UTR	3	5	1	0	0	0	0	0	0	0	2	0	0	0	0	20	0	4	4	0	0	0	1
chrX	9246104	9246104	-	amx	FBgn0000077	3UTR	0	3	0	0	0	0	0	1	0	0	6	0	0	0	6	0	0	0	1	0	3	0	0
chr2R	17126373	17126373	+	Amy-d	FBgn0000078	3UTR	276	0	21	1	0	0	0	0	0	1	0	0	0	0	0	0	0	0	1	2027	3861	31	618
chr2R	17126421	17126421	+	Amy-d	FBgn0000078	3UTR	3	0	0	0	0	0	0	0	0	0	0	0	0	0	0	0	0	0	0	275	121	18	100
chr2R	17126481	17126481	+	Amy-d	FBgn0000078	3UTR	14	0	0	0	0	0	0	0	0	0	0	0	0	0	0	0	0	0	0	396	483	36	282
chr2R	17118645	17118645	-	Amy-p	FBgn0000079	3UTR	49	0	5	2	0	0	0	0	13	0	0	0	0	0	0	0	0	0	0	1095	2294	80	614
chr2R	17118681	17118681	-	Amy-p	FBgn0000079	3UTR	15	0	2	0	0	0	0	2	7	0	0	0	0	0	0	0	0	0	0	297	652	16	169
chr2R	17118709	17118709	-	Amy-p	FBgn0000079	3UTR	1285	0	271	17	0	1	5	0	484	7	0	0	10	0	0	6	2	0	2	36606	91113	2119	17267
chr2R	17118739	17118739	-	Amy-p	FBgn0000079	3UTR	71	0	13	0	0	0	0	0	8	0	0	0	0	0	0	0	0	0	0	620	1767	0	107
chr3R	21070676	21070676	+	AnxB9	FBgn0000083	intronic	919	239	141	37	0	0	27	61	404	21	426	73	289	117	183	843	189	34	162	268	1115	71	456
chr3R	21070917	21070917	+	AnxB9	FBgn0000083	3UTR	1196	1196	239	275	3	20	507	849	1250	77	2011	684	1112	727	1207	1581	1568	864	2972	771	1873	51	840
chrX	20173466	20173466	-	AnxB10	FBgn0000084	5UTR	3	8	0	0	0	0	0	0	0	0	0	0	0	0	0	0	0	0	2	0	0	0	0
chrX	20171441	20171441	-	AnxB10	FBgn0000084	3UTR	1359	903	385	277	3	2	8	33	16	7	597	725	554	294	272	1178	377	1019	3693	394	929	82	538
chrX	2692625	2692625	-	CG2650	FBgn0000092	3UTR	183	2	1	0	0	0	0	0	14	0	0	0	0	0	0	0	0	0	1	0	10	0	8
chrX	2692739	2692739	-	CG2650	FBgn0000092	3UTR	163	0	0	0	0	0	0	0	12	0	2	0	0	4	0	0	0	0	0	22	0	0	0
chrX	2692820	2692820	-	CG2650	FBgn0000092	3UTR	25	0	0	0	0	0	0	0	0	13	5	0	2	0	1	9	0	15	0	0	7	0	0
chr3R	30210288	30210288	+	Anp	FBgn0000094	3UTR	3	0	609	77	0	0	21	0	6	3	0	0	3	0	0	1	55	0	250	3	46237	0	65312
chr3R	30210386	30210386	+	Anp	FBgn0000094	3UTR	0	0	0	0	0	0	0	0	0	0	0	0	0	0	0	0	0	0	0	0	32	0	46
chr3R	30210413	30210413	+	Anp	FBgn0000094	3UTR	0	0	8	4	0	0	0	0	0	0	0	0	0	0	0	0	2	0	15	0	1020	0	1458
chr2L	2178031	2178031	-	aop	FBgn0000097	5UTR	486	578	20	282	1	194	748	74	272	44	668	410	207	208	397	541	281	384	1167	131	593	19	409
chr2L	2178449	2178449	-	aop	FBgn0000097	5UTR	258	256	14	6	1	32	247	28	85	12	166	101	43	61	122	186	119	148	297	0	225	1	141
chr2L	2175117	2175117	-	aop	FBgn0000097	intronic	3	1	1	0	0	0	0	0	0	0	0	0	0	0	0	0	0	4	0	0	0	0	5
chr2L	2177736	2177736	-	aop	FBgn0000097	intronic	5	5	0	0	0	0	0	0	0	0	0	3	0	0	0	0	0	0	0	0	3	0	1
chr2L	2160969	2160969	-	aop	FBgn0000097	intronic	9	9	0	0	0	0	0	0	0	0	0	4	0	2	12	17	0	9	12	0	13	0	3
chr2L	2156475	2156475	-	aop	FBgn0000097	3UTR	693	620	33	139	2	326	619	112	121	29	481	245	154	143	141	650	231	490	1068	117	415	41	199
chr2L	2156791	2156791	-	aop	FBgn0000097	3UTR	1	11	0	16	1	14	25	3	0	0	0	0	20	4	8	25	5	0	8	0	0	0	2
chr2L	2157315	2157315	-	aop	FBgn0000097	3UTR	2	126	0	83	2	19	9	0	0	0	24	6	0	5	14	31	12	10	13	0	2	0	32
chr2L	2157344	2157344	-	aop	FBgn0000097	3UTR	0	40	0	16	0	0	3	0	0	0	0	0	2	0	0	0	1	0	2	0	0	0	3
chr2L	2157427	2157427	-	aop	FBgn0000097	3UTR	184	222	12	51	1	18	181	46	23	0	191	34	50	33	29	176	71	139	327	0	144	2	61
chr2L	2157554	2157554	-	aop	FBgn0000097	3UTR	0	2	0	0	0	0	2	0	0	0	0	0	0	0	0	0	0	0	14	14	0	0	2
chr2L	2157584	2157584	-	aop	FBgn0000097	3UTR	2	4	0	0	0	0	2	0	0	0	7	0	0	0	0	0	0	0	6	0	0	0	0
chr2L	2157708	2157708	-	aop	FBgn0000097	3UTR	0	29	0	42	0	0	4	0	0	0	3	0	0	0	13	9	7	2	59	0	4	21	16
chr2L	2157734	2157734	-	aop	FBgn0000097	3UTR	2	15	0	12	0	0	0	0	0	0	4	0	12	0	0	0	0	2	13	0	0	17	4
chr2L	2157913	2157913	-	aop	FBgn0000097	3UTR	0	2	3	10	0	0	0	0	0	0	2	0	0	4	0	2	0	0	12	0	0	0	0
chr3L	22077487	22077487	+	RpLP0	FBgn0000100	3UTR	4203	16187	745	10020	52	5210	5162	3819	9571	670	11811	4388	5277	2921	3215	18932	2052	4573	9723	5225	8552	3027	6895
chrX	575721	575721	+	Appl	FBgn0000108	3UTR	22	1	1	0	0	0	1	1	0	0	0	0	0	0	0	0	2	0	0	0	0	0	2
chrX	575761	575761	+	Appl	FBgn0000108	3UTR	120	2	0	0	0	0	3	3	4	0	4	0	0	0	0	0	0	0	0	0	7	0	17
chrX	575827	575827	+	Appl	FBgn0000108	3UTR	39	25	7	0	0	0	24	5	0	5	4	0	0	0	0	0	3	4	33	0	0	0	8
chrX	575865	575865	+	Appl	FBgn0000108	3UTR	60	20	7	0	0	0	28	3	9	0	13	0	0	0	0	0	10	19	14	0	13	0	18
chrX	576638	576638	+	Appl	FBgn0000108	3UTR	25	0	0	0	0	0	0	0	4	0	4	0	0	0	0	0	0	0	0	0	5	0	11
chrX	576692	576692	+	Appl	FBgn0000108	3UTR	27	0	0	0	0	0	0	10	0	0	0	0	0	0	0	0	0	0	0	0	0	0	0
chrX	576855	576855	+	Appl	FBgn0000108	3UTR	154	0	1	0	0	0	0	6	11	0	2	0	0	0	0	0	0	0	0	7	13	0	22
chrX	578300	578300	+	Appl	FBgn0000108	3UTR	764	2	1	0	0	0	19	74	105	0	8	0	1	0	0	0	0	0	0	0	109	0	171
chrX	578653	578653	+	Appl	FBgn0000108	3UTR	17	3	0	0	0	0	7	19	29	0	0	0	0	0	0	0	0	0	0	1	0	0	3
chrX	579050	579050	+	Appl	FBgn0000108	3UTR	2242	8	0	0	0	0	78	126	352	0	0	0	0	0	0	0	7	1	8	0	195	11	273
chrX	581110	581110	+	Appl	FBgn0000108	3UTR	6	11	0	0	0	0	3	0	8	0	12	3	0	0	22	0	0	0	0	29	12	0	6
chrX	530829	530829	+	Appl	FBgn0000108	intronic	9	0	0	0	0	0	6	0	7	0	5	0	0	0	0	0	0	0	0	0	3	0	1
chrX	531781	531781	+	Appl	FBgn0000108	5UTR	38	0	0	0	0	0	0	0	7	0	6	0	0	0	0	0	0	0	0	0	2	0	5
chrX	553266	553266	+	Appl	FBgn0000108	intronic	22	1	0	1	0	20	20	6	12	0	6	0	3	0	87	31	7	9	52	1	21	0	14
chr3L	1884800	1884800	-	Aprt	FBgn0000109	5UTR	8	20	0	0	0	0	0	0	2	0	8	0	6	0	0	0	0	0	8	0	10	0	3
chr3L	1883761	1883761	-	Aprt	FBgn0000109	3UTR	1	5	0	0	0	0	1	2	16	0	0	0	0	0	0	0	0	0	7	0	12	0	1
chr3L	1883912	1883912	-	Aprt	FBgn0000109	3UTR	376	780	66	337	4	145	78	71	284	0	159	33	57	25	73	168	18	128	252	59	375	3	300
chr2L	12286340	12286340	+	bru1	FBgn0000114	intronic	21	15	1	0	0	0	0	0	6	5	77	9	11	0	34	9	3	13	7	0	9	0	2
chr2L	12302768	12302768	+	bru1	FBgn0000114	intronic	9	5	2	0	0	0	0	2	0	0	16	0	0	0	0	0	0	0	0	0	0	0	0
chr2L	12307502	12307502	+	bru1	FBgn0000114	intronic	3	8	0	0	0	0	0	0	0	0	11	0	0	0	0	0	0	0	0	0	9	0	3
chr2L	12311061	12311061	+	bru1	FBgn0000114	3UTR	19	1343	22	40	2	29	0	0	0	0	2	0	0	0	0	0	0	0	0	0	16	6	34
chr2L	12312645	12312645	+	bru1	FBgn0000114	3UTR	3	1	157	0	0	0	0	0	0	0	0	7	0	0	4	0	0	0	0	0	0	0	10
chr2L	12312699	12312699	+	bru1	FBgn0000114	3UTR	9	4	296	0	0	0	0	0	2	0	3	0	0	0	0	0	0	0	0	0	0	0	22
chr2L	12312726	12312726	+	bru1	FBgn0000114	3UTR	1	3	156	0	0	0	1	0	0	0	0	0	0	0	0	0	0	0	0	0	0	0	7
chr2L	12312791	12312791	+	bru1	FBgn0000114	3UTR	6	53	6879	0	0	16	0	0	0	0	0	0	0	0	0	0	0	0	0	0	75	0	776
chr2L	12313218	12313218	+	bru1	FBgn0000114	3UTR	13	47	0	14	1	0	0	0	2	0	0	0	0	0	0	0	0	0	0	0	27	0	4
chr2L	12210184	12210184	+	bru1	FBgn0000114	intronic	2	13	15	19	0	5	0	0	0	0	9	8	0	0	2	0	0	0	0	0	0	0	5
chr2L	12210777	12210777	+	bru1	FBgn0000114	intronic	27	100	10	27	0	18	3	0	16	0	14	0	4	6	5	57	13	24	47	1	16	0	26
chr2L	12211429	12211429	+	bru1	FBgn0000114	intronic	6	1	2	0	0	0	0	0	0	0	0	0	0	0	50	0	0	7	0	0	2	0	15
chr2L	12257515	12257515	+	bru1	FBgn0000114	intronic	0	0	3	0	0	0	0	0	0	0	0	0	0	0	0	0	0	0	0	0	0	0	9
chr2L	12263395	12263395	+	bru1	FBgn0000114	intronic	6	3	2	0	0	0	0	2	0	0	45	6	3	0	0	2	0	3	0	0	15	0	3
chr2L	12279614	12279614	+	bru1	FBgn0000114	intronic	9	9	1	0	0	0	1	0	7	0	31	0	0	0	17	0	0	0	0	0	0	0	5
chr3L	15984307	15984307	+	Arl1	FBgn0000115	3UTR	67	115	4	20	0	38	29	3	0	5	71	22	29	12	36	152	19	19	57	0	56	1	20
chr3L	15984333	15984333	+	Arl1	FBgn0000115	3UTR	7	50	10	0	1	1	8	0	3	0	15	0	0	5	2	36	2	6	2	0	8	0	10
chr3L	15984362	15984362	+	Arl1	FBgn0000115	3UTR	634	2495	493	571	9	203	450	132	210	14	599	150	363	138	386	2518	234	311	671	291	778	162	666
chr3L	15984410	15984410	+	Arl1	FBgn0000115	3UTR	0	0	2	4	0	0	0	0	0	2	0	0	0	0	0	5	1	0	11	0	0	0	0
chr3L	9057006	9057006	-	Argk	FBgn0000116	intronic	15	3	0	0	0	0	0	0	0	0	0	0	0	0	0	9	1	0	0	13	23	0	1
chr3L	9048781	9048781	-	Argk	FBgn0000116	3UTR	31424	7666	2280	1702	4	147	1973	659	4632	16	108	10	181	3	28	7201	627	491	142	7428	34504	535	10875
chr3L	9048906	9048906	-	Argk	FBgn0000116	3UTR	3562	1336	409	28	0	0	146	38	161	0	0	0	1	0	0	487	30	35	0	260	2343	47	525
chr3L	9048939	9048939	-	Argk	FBgn0000116	3UTR	175	19	2	12	0	0	1	4	9	0	0	0	9	0	0	54	0	0	0	10	221	0	34
chrX	1894285	1894285	-	arm	FBgn0000117	intronic	0	3	2	0	0	0	0	0	0	0	0	0	0	0	0	0	0	0	0	0	0	0	0
chrX	1891418	1891418	-	arm	FBgn0000117	3UTR	2764	5521	540	2444	26	3341	4867	1226	1099	507	989	1133	1131	957	1657	5919	885	2842	5940	755	1895	463	2237
chrX	1891444	1891444	-	arm	FBgn0000117	3UTR	1053	1811	205	168	2	814	593	103	156	94	107	114	179	152	139	815	97	388	638	240	298	79	221
chr2R	13453654	13453654	-	arr	FBgn0000119	3UTR	215	277	31	78	1	23	74	11	43	3	87	65	28	5	53	53	38	75	206	5	124	0	68
chr2R	13453739	13453739	-	arr	FBgn0000119	3UTR	1	2	0	0	0	0	0	0	0	0	0	0	0	0	0	0	0	0	0	0	1	0	7
chr2R	13453903	13453903	-	arr	FBgn0000119	3UTR	4	4	7	19	0	0	0	3	0	0	2	0	0	4	0	0	0	0	7	0	2	0	6
chr2R	13454289	13454289	-	arr	FBgn0000119	3UTR	0	0	9	0	0	0	0	0	0	0	0	0	0	0	0	0	0	0	0	0	0	0	0
chr2R	13454315	13454315	-	arr	FBgn0000119	3UTR	0	0	29	0	0	0	0	0	0	0	0	0	0	0	0	0	0	0	0	0	0	0	6
chr2L	18080219	18080219	+	Arr1	FBgn0000120	3UTR	5	1	0	0	0	0	0	0	0	0	0	0	9	0	8	0	0	0	0	0	0	0	0
chr2L	18080411	18080411	+	Arr1	FBgn0000120	3UTR	68557	9	60	10	0	0	3	5	52	0	0	0	0	0	0	0	0	0	0	0	14	147	6555
chr2L	18081332	18081332	+	Arr1	FBgn0000120	3UTR	56	0	0	0	0	0	0	0	0	0	0	0	0	0	0	0	0	0	0	0	0	0	3
chr3L	8648854	8648854	-	Arr2	FBgn0000121	5UTR	12	0	0	0	0	0	0	0	0	0	0	0	0	0	0	0	0	0	0	0	0	0	10
chr3L	8647267	8647267	-	Arr2	FBgn0000121	3UTR	32577	3	2	8	0	0	0	0	21	0	0	0	0	0	0	0	7	0	0	0	0	311	4439
chr3L	8647310	8647310	-	Arr2	FBgn0000121	3UTR	5352	3	1	0	0	0	0	0	0	0	0	0	0	0	0	0	0	0	0	0	0	5	139
chr3L	8647362	8647362	-	Arr2	FBgn0000121	3UTR	264	0	0	0	0	0	0	0	0	0	0	0	0	0	0	0	0	0	0	0	0	0	38
chr3L	8647400	8647400	-	Arr2	FBgn0000121	3UTR	36	0	0	0	0	0	0	0	0	0	0	0	0	0	0	0	0	0	0	0	0	0	6
chr3L	8647427	8647427	-	Arr2	FBgn0000121	3UTR	986	0	0	1	0	0	0	0	0	0	0	0	0	0	0	0	0	0	0	0	0	0	127
chr3L	8647611	8647611	-	Arr2	FBgn0000121	CDS	15	0	0	0	0	0	0	0	0	0	0	0	0	0	0	0	0	0	0	0	0	0	2
chrX	463184	463184	+	ase	FBgn0000137	3UTR	0	0	0	0	0	31	152	4	8	0	0	0	0	0	0	0	0	0	0	0	0	0	0
chr3R	24653322	24653322	+	ash2	FBgn0000139	3UTR	97	151	18	47	0	0	19	0	7	0	18	5	34	22	11	56	3	25	43	0	46	0	35
chr3R	24653357	24653357	+	ash2	FBgn0000139	3UTR	565	1029	290	493	6	253	140	31	129	30	541	110	299	360	320	923	171	312	612	182	403	61	418
chr3R	24653395	24653395	+	ash2	FBgn0000139	3UTR	9	4	2	0	0	0	3	0	0	0	0	0	0	3	0	0	0	0	2	0	3	0	2
chr3R	24760272	24760272	+	asp	FBgn0000140	3UTR	0	0	25	0	0	0	0	0	0	0	0	0	0	0	0	0	0	0	0	0	0	0	1
chr3R	24760310	24760310	+	asp	FBgn0000140	3UTR	0	3	43	0	0	0	0	0	0	0	0	0	0	0	0	0	0	0	0	0	0	0	18
chr3R	24760446	24760446	+	asp	FBgn0000140	3UTR	0	82	238	32	0	10	2	0	0	0	4	0	0	0	0	8	0	17	9	0	0	18	51
chr3R	24760513	24760513	+	asp	FBgn0000140	3UTR	3	1203	39	646	1	82	108	7	18	11	173	32	50	29	74	150	19	253	130	0	0	149	191
chr2L	10997819	10997819	-	aub	FBgn0000146	3UTR	4	386	43	143	2	0	4	18	3	1	160	21	30	81	32	2	65	18	279	0	7	18	67
chr2L	10997898	10997898	-	aub	FBgn0000146	3UTR	0	17	26	0	0	0	0	0	0	0	0	0	0	0	0	0	6	0	0	0	0	0	6
chr3R	11964763	11964763	+	aurA	FBgn0000147	3UTR	0	6	88	9	0	0	0	0	0	0	3	0	5	0	0	7	0	0	3	0	0	0	19
chr3R	11964826	11964826	+	aurA	FBgn0000147	3UTR	3	1723	573	149	2	81	15	0	3	12	63	16	56	45	38	245	15	74	220	7	2	6	94
chr3R	11964854	11964854	+	aurA	FBgn0000147	3UTR	0	2	0	0	0	0	0	0	0	0	0	0	0	0	0	7	0	11	0	0	0	0	0
chr3R	11964933	11964933	+	aurA	FBgn0000147	3UTR	0	2	0	0	0	0	0	0	0	0	1	0	0	0	5	0	0	0	3	0	0	0	0
chr3R	31745176	31745176	-	awd	FBgn0000150	3UTR	17702	93033	5189	36678	383	7457	4087	2499	11448	2649	58636	10748	20802	4501	2134	79368	7233	18226	26282	15801	36557	8041	36160
chrX	16680366	16680366	-	Axs	FBgn0000152	CDS	1	3	0	0	0	0	0	0	0	0	1	0	0	0	0	0	0	0	0	0	1	0	0
chrX	16679701	16679701	-	Axs	FBgn0000152	3UTR	6	20	2	0	0	0	1	0	13	0	24	9	34	14	14	30	0	18	36	0	8	0	12
chrX	16679928	16679928	-	Axs	FBgn0000152	3UTR	1	2	0	0	0	0	4	0	0	0	0	2	0	0	1	0	0	0	0	0	0	0	0
chrX	16680089	16680089	-	Axs	FBgn0000152	3UTR	112	176	17	97	1	55	7	2	31	0	74	39	45	14	33	102	12	55	125	18	67	0	79
chr2L	13823892	13823892	+	b	FBgn0000153	3UTR	1895	5	15	13	0	0	0	23	0	2	50	0	1	4	0	2	0	9	6	595	3084	38	1071
chr2L	13824031	13824031	+	b	FBgn0000153	3UTR	252	0	0	0	0	0	0	0	0	0	13	0	0	0	0	0	0	0	0	70	248	0	56
chr2R	24834426	24834426	+	Dll	FBgn0000157	3UTR	2	0	2	0	0	0	1	0	0	0	0	7	0	0	0	0	0	0	0	0	0	0	3
chr2R	24834602	24834602	+	Dll	FBgn0000157	3UTR	161	1	15	0	0	0	33	27	7	0	11	0	0	0	7	0	0	0	0	0	32	0	24
chr2R	24834812	24834812	+	Dll	FBgn0000157	3UTR	150	0	18	0	0	0	38	15	5	0	0	3	0	0	0	0	0	0	0	0	120	0	37
chr2R	24835659	24835659	+	Dll	FBgn0000157	3UTR	146	1	0	12	1	20	41	14	20	0	0	0	0	0	0	0	1	2	0	15	51	0	42
chr3R	25243039	25243039	-	bam	FBgn0000158	3UTR	0	597	9	479	4	0	6	0	21	0	0	0	0	0	23	10	0	36	40	23	0	30	238
chr3R	25243151	25243151	-	bam	FBgn0000158	3UTR	0	34	25	14	0	0	0	0	0	0	0	0	0	0	0	0	0	0	0	0	0	0	16
chrX	17160178	17160178	+	baz	FBgn0000163	5UTR	12	32	2	1	0	0	21	0	0	0	6	5	0	0	0	10	0	1	7	0	2	0	0
chrX	17160833	17160833	+	baz	FBgn0000163	5UTR	4	21	0	0	0	0	4	0	0	0	3	0	0	0	0	0	8	6	0	0	11	0	0
chrX	17195002	17195002	+	baz	FBgn0000163	3UTR	0	4	1	0	0	0	4	0	0	0	3	0	0	0	0	0	0	0	0	0	3	0	3
chrX	17200656	17200656	+	baz	FBgn0000163	3UTR	8	25	0	0	0	0	1	0	0	0	0	0	0	0	0	2	0	0	0	0	7	0	7
chrX	17200728	17200728	+	baz	FBgn0000163	3UTR	407	676	64	265	2	371	350	93	115	30	262	70	153	24	167	408	109	5	156	141	576	52	333
chrX	17161721	17161721	+	baz	FBgn0000163	intronic	1	4	1	0	0	0	9	3	0	0	14	6	1	0	1	12	0	3	0	0	13	0	4
chrX	17173281	17173281	+	baz	FBgn0000163	intronic	6	2	0	0	0	0	2	0	0	0	3	0	7	0	0	10	0	4	0	0	3	0	0
chrX	17187971	17187971	+	baz	FBgn0000163	intronic	32	4	2	16	0	15	21	7	6	0	31	0	4	0	12	5	6	11	20	10	32	0	11
chr3R	6754944	6754944	-	bcd	FBgn0000166	3UTR	0	40	0	0	0	9	0	0	0	0	0	0	0	0	0	0	0	0	0	0	0	0	3
chr3R	6755859	6755859	-	bcd	FBgn0000166	3UTR	0	1704	4	730	6	120	14	3	12	0	3	0	0	0	0	0	0	0	0	0	6	38	417
chr3R	6756246	6756246	-	bcd	FBgn0000166	3UTR	0	6	0	0	0	0	0	0	0	0	0	0	0	0	0	0	0	0	0	0	0	0	0
chrX	13996799	13996799	+	ben	FBgn0000173	intronic	0	2	1	0	0	0	0	0	0	0	13	0	0	0	0	0	0	5	0	0	0	0	0
chrX	13997836	13997836	+	ben	FBgn0000173	intronic	5	3	0	0	0	0	0	0	0	0	8	0	0	0	0	0	0	0	0	0	0	0	0
chrX	13998820	13998820	+	ben	FBgn0000173	3UTR	1584	2416	333	1070	9	627	288	111	266	31	607	63	214	245	0	783	217	646	970	257	997	273	1314
chrX	13998980	13998980	+	ben	FBgn0000173	3UTR	786	1092	129	703	7	266	192	91	276	16	392	75	138	187	1	427	102	446	461	153	754	149	857
chrX	13999007	13999007	+	ben	FBgn0000173	3UTR	0	0	0	5	0	1	0	1	0	0	2	0	0	0	0	0	0	6	0	0	0	0	3
chrX	13999447	13999447	+	ben	FBgn0000173	3UTR	1351	313	105	13	1	7	92	41	90	16	298	31	83	91	5	161	31	150	111	193	583	2	326
chrX	13999483	13999483	+	ben	FBgn0000173	3UTR	0	0	1	0	0	0	0	0	0	0	1	0	0	0	0	0	1	2	2	0	2	0	3
chrX	13999541	13999541	+	ben	FBgn0000173	3UTR	1475	374	101	18	1	20	114	44	101	13	350	33	101	126	0	521	159	306	510	65	648	0	315
chrX	13999718	13999718	+	ben	FBgn0000173	3UTR	934	346	120	12	0	0	72	31	83	38	243	23	144	61	0	495	81	404	304	131	447	25	240
chrX	4485496	4485496	+	bi	FBgn0000179	3UTR	11	0	0	0	0	0	0	5	0	0	0	0	9	0	6	0	0	0	0	0	1	0	3
chrX	4485628	4485628	+	bi	FBgn0000179	3UTR	51	0	0	7	0	0	43	7	0	0	3	0	0	0	11	0	0	0	0	0	11	0	5
chrX	4485660	4485660	+	bi	FBgn0000179	3UTR	221	1	1	10	0	0	109	21	29	0	7	12	4	0	1	7	1	0	0	0	41	0	25
chrX	4414382	4414382	+	bi	FBgn0000179	intronic	12	4	0	0	0	0	0	0	1	0	16	0	6	13	10	10	0	0	1	14	0	0	0
chrX	4428268	4428268	+	bi	FBgn0000179	5UTR	63	0	3	0	0	0	7	0	0	0	22	13	7	0	1	0	0	0	3	0	0	0	4
chrX	4428313	4428313	+	bi	FBgn0000179	5UTR	37	0	0	0	0	0	26	9	0	0	14	3	3	0	9	0	0	0	0	0	0	0	2
chrX	4431048	4431048	+	bi	FBgn0000179	intronic	29	15	2	3	0	3	6	4	10	1	8	11	8	1	30	16	1	4	10	19	12	2	17
chrX	4434345	4434345	+	bi	FBgn0000179	intronic	10	1	0	0	0	0	2	3	0	0	5	0	7	0	7	0	0	0	0	0	0	0	3
chrX	4435116	4435116	+	bi	FBgn0000179	intronic	37	1	3	1	0	1	13	0	6	0	27	27	1	0	0	0	1	4	0	0	2	0	13
chrX	4439520	4439520	+	bi	FBgn0000179	intronic	8	1	0	0	0	0	2	0	0	0	3	0	0	0	0	0	0	0	0	0	1	0	0
chrX	4441326	4441326	+	bi	FBgn0000179	intronic	22	46	58	18	0	11	5	2	4	0	14	8	7	2	2	16	9	6	4	4	12	0	14
chrX	4444937	4444937	+	bi	FBgn0000179	intronic	9	0	0	0	0	0	3	0	15	0	2	0	0	0	0	0	0	0	0	0	0	0	1
chrX	4448450	4448450	+	bi	FBgn0000179	intronic	1	5	2	1	0	0	1	2	0	0	3	11	1	1	8	6	0	6	2	3	4	0	5
chrX	4448827	4448827	+	bi	FBgn0000179	intronic	3	4	1	0	0	0	0	0	5	0	4	4	0	0	2	0	0	8	0	0	2	0	0
chrX	4453740	4453740	+	bi	FBgn0000179	intronic	117	7	0	1	0	1	40	16	32	0	44	21	28	8	21	22	0	0	0	0	19	1	12
chrX	4459457	4459457	+	bi	FBgn0000179	intronic	18	0	0	0	0	0	14	2	0	0	0	2	8	0	0	0	0	2	1	0	1	0	0
chrX	4460471	4460471	+	bi	FBgn0000179	intronic	45	13	0	0	0	0	7	12	12	0	15	2	0	0	32	0	0	0	0	16	12	0	4
chrX	4463856	4463856	+	bi	FBgn0000179	intronic	9	8	0	0	0	0	0	0	0	0	17	0	0	0	0	13	0	7	0	0	5	0	1
chrX	4466743	4466743	+	bi	FBgn0000179	intronic	29	7	0	1	0	0	5	7	4	0	49	21	3	0	5	9	0	3	31	2	17	1	11
chrX	4472017	4472017	+	bi	FBgn0000179	intronic	15	6	1	0	0	0	2	0	0	0	14	0	8	2	2	9	2	4	0	0	0	0	5
chrX	4478753	4478753	+	bi	FBgn0000179	intronic	1	0	1	3	0	8	0	0	8	0	11	0	5	0	7	3	0	0	5	1	6	11	3
chr2L	9987304	9987304	+	bib	FBgn0000180	intronic	1	1	0	0	0	0	3	0	0	0	0	0	0	0	0	0	0	0	0	0	2	0	2
chr2L	9995538	9995538	+	bib	FBgn0000180	3UTR	40	25	11	62	0	426	134	13	15	0	46	0	0	20	0	84	0	212	0	0	6	0	61
chr2L	9995571	9995571	+	bib	FBgn0000180	3UTR	6	5	0	0	0	81	29	1	4	0	0	0	0	0	0	0	0	20	3	0	0	0	7
chr2R	12870327	12870327	+	bic	FBgn0000181	5UTR	1	10	0	0	0	0	8	0	7	0	1	0	0	0	9	0	0	0	2	0	0	0	5
chr2R	12870978	12870978	+	bic	FBgn0000181	3UTR	1	24	8	0	0	2	8	0	1	2	36	8	17	0	16	7	6	7	5	0	11	0	9
chr2R	12871200	12871200	+	bic	FBgn0000181	3UTR	37	153	16	62	0	3	70	27	85	28	197	50	94	22	36	331	34	75	82	32	62	4	65
chr2R	12871236	12871236	+	bic	FBgn0000181	3UTR	767	4282	717	2289	13	937	1377	754	1702	135	3213	1063	1775	706	2169	7577	701	1069	2693	622	1157	424	1833
chr2R	12871272	12871272	+	bic	FBgn0000181	3UTR	2	12	5	36	0	0	0	0	0	0	9	0	0	0	13	13	0	0	5	0	0	0	6
chr2R	12871333	12871333	+	bic	FBgn0000181	3UTR	399	2156	306	1062	4	377	148	81	300	1	435	36	105	106	147	863	113	244	687	47	192	112	333
chr2R	12871372	12871372	+	bic	FBgn0000181	3UTR	907	6169	769	2640	21	1040	1474	761	1816	72	3056	383	709	683	1144	7737	824	1448	4105	695	1576	758	2346
chr2R	12871470	12871470	+	bic	FBgn0000181	3UTR	15	41	18	24	1	19	17	0	0	0	23	0	0	0	15	39	10	19	24	0	44	0	30
chr2R	12871609	12871609	+	bic	FBgn0000181	3UTR	13	18	7	0	0	0	4	0	2	0	6	0	0	0	0	0	0	19	0	0	5	0	14
chr2R	12871794	12871794	+	bic	FBgn0000181	3UTR	563	781	411	179	1	164	192	101	244	44	238	54	58	32	32	215	24	351	350	117	330	30	453
chr2R	12872412	12872412	+	bic	FBgn0000181	3UTR	15	0	0	0	0	0	0	0	0	0	0	0	0	0	0	0	0	5	14	18	0	0	0
chr2L	16048599	16048599	+	NA	FBgn0000182, FBgn0266459	ambiguous	2	5982	482	366	0	10	0	2	2	0	5	0	0	0	0	0	6	0	0	5	0	110	222
chr2L	16048626	16048626	+	NA	FBgn0000182, FBgn0266459	ambiguous	3	6844	822	1174	8	13	1	0	9	0	0	0	0	0	3	0	0	0	0	10	0	318	543
chr2L	16048660	16048660	+	NA	FBgn0000182, FBgn0266459	ambiguous	0	37	95	38	0	0	0	0	1	0	0	0	0	0	0	0	0	0	0	0	0	0	54
chr2L	16048697	16048697	+	NA	FBgn0000182, FBgn0266459	ambiguous	0	3073	56	365	0	0	0	0	0	0	0	0	0	0	0	0	0	0	0	0	2	100	96
chr2L	16048732	16048732	+	NA	FBgn0000182, FBgn0266459	ambiguous	1	26812	567	8081	32	25	0	6	74	0	0	0	7	0	0	0	0	0	3	241	5	1194	1899
chr2L	16048765	16048765	+	NA	FBgn0000182, FBgn0266459	ambiguous	0	32	0	21	0	0	0	0	0	0	0	0	0	0	0	0	0	0	0	0	0	0	4
chr2L	16048821	16048821	+	NA	FBgn0000182, FBgn0266459	ambiguous	0	24	0	8	0	0	0	0	0	0	0	0	0	0	0	0	0	0	0	0	0	0	3
chr2L	17472608	17472608	-	BicD	FBgn0000183	5UTR	19	73	2	22	0	0	0	13	0	0	1	0	12	0	5	0	0	2	0	0	17	0	10
chr2L	17472997	17472997	-	BicD	FBgn0000183	5UTR	0	7	0	1	0	0	0	0	0	0	18	0	0	0	0	0	0	0	0	0	0	0	0
chr2L	17466446	17466446	-	BicD	FBgn0000183	intronic	0	0	14	0	0	0	0	0	0	0	0	0	0	0	0	0	0	0	0	0	0	0	0
chr2L	17471610	17471610	-	BicD	FBgn0000183	intronic	3	4	2	0	0	0	0	3	0	0	0	0	8	9	0	0	2	0	0	0	6	0	1
chr2L	17459605	17459605	-	BicD	FBgn0000183	3UTR	303	14	3	13	0	0	14	44	87	0	9	7	5	7	0	5	14	7	6	27	68	0	46
chr2L	17460327	17460327	-	BicD	FBgn0000183	3UTR	13	23	0	0	0	0	36	4	7	0	6	0	3	0	0	26	9	16	23	18	10	0	5
chr2L	17460817	17460817	-	BicD	FBgn0000183	3UTR	261	848	90	227	0	23	86	27	106	3	142	21	153	88	72	277	55	142	274	66	297	2	173
chr2L	17460920	17460920	-	BicD	FBgn0000183	3UTR	6	81	6	30	0	0	0	0	0	0	5	0	0	0	0	8	0	42	6	16	8	3	16
chr2L	17461250	17461250	-	BicD	FBgn0000183	3UTR	4	912	15	300	2	64	6	0	21	0	18	0	0	0	7	11	7	15	0	0	13	30	122
chr2L	17461393	17461393	-	BicD	FBgn0000183	3UTR	50	400	57	58	1	13	25	7	14	0	27	6	22	4	14	17	0	44	22	0	28	20	81
chr2L	17461462	17461462	-	BicD	FBgn0000183	3UTR	17	76	12	20	0	0	1	0	4	0	0	0	0	0	0	1	0	5	0	0	0	0	12
chr3R	25962799	25962799	+	boss	FBgn0000206	intronic	6	0	2	0	0	0	0	10	0	0	19	0	0	0	0	10	0	0	0	0	0	0	5
chr3R	25966942	25966942	+	boss	FBgn0000206	3UTR	3523	3	39	1	0	0	40	21	13	0	9	0	0	0	0	0	0	0	0	0	2	0	116
chr3L	15976750	15976750	-	brm	FBgn0000212	intronic	0	0	0	0	0	0	0	0	0	0	0	0	0	0	0	9	0	0	0	0	0	0	0
chr3L	15973573	15973573	-	brm	FBgn0000212	CDS	0	10	4	0	0	0	0	0	2	0	10	0	4	0	13	12	0	0	8	0	0	0	3
chr3L	15971427	15971427	-	brm	FBgn0000212	CDS	0	2	0	0	0	8	8	0	0	0	0	0	0	0	0	0	0	0	0	0	0	0	0
chr3L	15969788	15969788	-	brm	FBgn0000212	3UTR	1	0	0	0	0	0	23	0	4	0	6	0	0	0	4	0	19	0	14	0	0	0	0
chr3L	15970082	15970082	-	brm	FBgn0000212	3UTR	425	932	64	589	11	309	405	63	102	50	335	114	120	47	206	582	117	573	468	106	336	123	396
chr3L	14973198	14973198	+	Brd	FBgn0000216	3UTR	0	0	0	382	5	2593	1452	15	52	0	0	0	0	0	6	0	0	0	0	0	0	9	273
chrX	4105684	4105684	+	brn	FBgn0000221	3UTR	6	14	14	0	0	0	0	0	0	0	0	0	0	0	5	0	0	3	31	1	15	1	11
chrX	4105791	4105791	+	brn	FBgn0000221	3UTR	44	239	65	69	2	46	62	21	28	6	114	29	12	0	50	114	38	67	734	7	67	0	72
chrX	4105821	4105821	+	brn	FBgn0000221	3UTR	5	39	11	20	0	0	16	0	0	1	20	0	7	0	1	10	11	42	141	0	9	1	13
chr2L	4683052	4683052	-	Bsg25A	FBgn0000227	3UTR	0	0	0	130	3	224	0	0	15	0	0	0	0	0	0	0	0	4	0	0	0	1	112
chr2L	5273762	5273762	-	Bsg25D	FBgn0000228	intronic	0	20	0	146	0	266	18	0	21	0	4	0	0	0	13	35	8	22	77	0	8	0	42
chr2L	5271728	5271728	-	Bsg25D	FBgn0000228	3UTR	972	1883	29	741	4	152	128	41	121	17	146	21	70	30	117	108	105	121	124	180	465	58	438
chr2L	5271963	5271963	-	Bsg25D	FBgn0000228	3UTR	1	14	1	28	0	0	0	0	0	0	0	0	0	0	0	0	0	0	0	0	1	0	5
chr2L	10247208	10247208	-	bsk	FBgn0000229	3UTR	2	0	0	0	0	39	26	0	3	0	6	0	0	0	0	22	0	11	0	0	0	0	0
chr2L	10247502	10247502	-	bsk	FBgn0000229	3UTR	1628	357	313	164	3	357	635	236	280	55	712	180	346	261	297	1216	272	838	1015	234	668	2	451
chrX	9697596	9697596	+	btd	FBgn0000233	3UTR	22	0	1	46	1	136	44	32	11	0	0	0	0	0	1	0	0	0	4	0	17	0	34
chr2L	21174182	21174182	-	bur	FBgn0000239	3UTR	1785	5057	287	1658	19	600	462	150	551	47	1121	421	444	225	2062	1459	511	981	1212	470	1455	373	1492
chr2L	21174228	21174228	-	bur	FBgn0000239	3UTR	106	232	13	3	0	1	10	6	7	0	42	11	12	7	62	41	19	18	42	34	57	2	31
chr2L	21174385	21174385	-	bur	FBgn0000239	3UTR	77	951	702	199	0	51	23	8	58	3	71	16	29	0	80	95	21	76	41	0	55	0	217
chr2L	21174426	21174426	-	bur	FBgn0000239	3UTR	0	4	35	0	0	0	0	0	0	0	21	0	8	0	35	14	6	29	0	23	0	0	7
chr2L	21174613	21174613	-	bur	FBgn0000239	3UTR	0	0	4	0	0	0	0	0	0	0	0	0	0	0	0	0	2	0	0	0	4	0	0
chr2L	21178101	21178101	-	bur	FBgn0000239	intronic	0	0	0	0	0	0	0	0	0	0	4	5	0	0	0	0	0	0	5	0	0	0	0
chr2L	21178823	21178823	-	bur	FBgn0000239	intronic	0	1	0	0	0	0	0	0	0	0	0	0	0	7	0	0	0	0	5	0	1	0	0
chr2L	21175684	21175684	-	bur	FBgn0000239	intronic	4	0	6	0	0	0	0	0	0	0	0	0	0	0	0	0	0	0	0	0	0	0	1
chr2R	23528045	23528045	-	bw	FBgn0000241	3UTR	117	0	13	0	0	0	35	15	0	0	0	0	0	0	0	0	0	0	0	22	0	0	8
chr2R	23528085	23528085	-	bw	FBgn0000241	3UTR	8	1	1	4	0	0	4	0	0	0	0	0	0	0	0	0	0	0	0	4	0	0	1
chr3R	9528238	9528238	-	by	FBgn0000244	3UTR	532	75	44	56	0	0	67	248	429	6	58	55	161	77	101	385	4	8	32	230	804	1	417
chr3R	15792275	15792275	-	c(3)G	FBgn0000246	CDS	1	10	2	34	0	0	4	4	0	0	0	0	4	0	0	5	0	30	15	0	6	0	2
chr3R	15789477	15789477	-	c(3)G	FBgn0000246	3UTR	3	42	5	3	0	26	1	0	3	0	7	2	9	0	0	4	0	6	1	0	9	0	34
chr3R	15789556	15789556	-	c(3)G	FBgn0000246	3UTR	1	6	19	7	0	0	0	0	0	0	5	0	19	0	0	5	0	1	0	0	4	0	12
chr3R	29814764	29814764	+	ca	FBgn0000247	3UTR	6	11	33	0	0	0	0	0	0	0	0	0	0	0	3	0	6	0	6	25	6	0	2
chr3R	29814840	29814840	+	ca	FBgn0000247	3UTR	31	186	32	218	1	0	34	7	31	0	26	8	11	0	15	27	16	36	83	0	49	0	76
chr3R	29814998	29814998	+	ca	FBgn0000247	3UTR	9	17	10	5	0	0	9	0	1	1	9	0	3	8	1	23	1	3	18	0	24	0	10
chr3R	29815047	29815047	+	ca	FBgn0000247	3UTR	450	380	39	229	0	0	89	40	136	7	182	54	76	21	32	159	96	177	483	45	350	44	175
chr2L	16324667	16324667	-	cact	FBgn0000250	CDS	4	1	0	0	0	0	0	0	0	0	0	0	0	0	0	0	0	0	0	0	0	0	5
chr2L	16315982	16315982	-	cact	FBgn0000250	intronic	7	12	3	1	0	2	5	0	13	1	94	23	11	10	13	11	0	12	13	1	19	2	5
chr2L	16318676	16318676	-	cact	FBgn0000250	intronic	46	8	1	0	0	4	11	12	22	0	26	10	10	3	24	3	3	18	9	5	52	11	34
chr2L	16321866	16321866	-	cact	FBgn0000250	intronic	2	0	0	0	0	0	0	0	0	0	4	0	0	0	0	0	0	0	0	0	6	0	0
chr2L	16312938	16312938	-	cact	FBgn0000250	3UTR	184	45	14	23	0	13	79	47	64	5	93	71	45	56	427	89	51	57	132	16	169	0	58
chr2L	16313029	16313029	-	cact	FBgn0000250	3UTR	380	1097	34	840	4	101	211	83	173	14	180	155	65	29	346	154	45	90	253	159	302	81	441
chr2L	16313097	16313097	-	cact	FBgn0000250	3UTR	178	434	34	573	3	121	68	34	89	0	15	36	4	32	130	57	18	71	60	48	206	79	242
chr2L	16313314	16313314	-	cact	FBgn0000250	3UTR	8	33	4	30	0	0	1	6	14	0	0	0	0	0	3	0	0	10	0	16	11	14	7
chr2L	16313660	16313660	-	cact	FBgn0000250	intronic	783	133	46	80	0	69	88	148	243	8	71	49	52	20	126	39	61	117	143	51	380	21	142
chr2L	20773325	20773325	+	cad	FBgn0000251	intronic	0	3	5	0	0	0	0	0	0	0	0	0	0	0	0	0	0	0	0	0	0	0	1
chr2L	20774394	20774394	+	cad	FBgn0000251	intronic	0	2	1	0	0	0	4	3	0	0	1	0	0	0	0	0	0	0	0	16	13	0	3
chr2L	20782645	20782645	+	cad	FBgn0000251	3UTR	0	0	9	0	0	0	0	0	0	0	0	0	0	0	0	0	0	0	0	0	0	0	0
chr2L	20782703	20782703	+	cad	FBgn0000251	3UTR	0	2	32	0	0	0	0	0	0	0	0	0	0	0	0	0	0	0	0	0	5	0	10
chr2L	20783009	20783009	+	cad	FBgn0000251	3UTR	0	1126	173	692	2	20	9	8	78	0	0	0	0	0	0	0	0	0	0	78	122	38	311
chr2L	20783125	20783125	+	cad	FBgn0000251	3UTR	2	1203	15	324	1	56	59	61	163	0	0	0	0	0	0	0	19	0	0	139	180	63	195
chr2R	12259516	12259516	+	Cam	FBgn0000253	intronic	596	112	25	32	1	0	30	118	90	0	181	63	108	6	107	91	93	85	386	61	330	67	125
chr2R	12259779	12259779	+	Cam	FBgn0000253	intronic	53	6	3	0	0	0	4	2	25	0	29	0	19	12	61	42	23	1	102	0	32	0	26
chr2R	12259830	12259830	+	Cam	FBgn0000253	intronic	7	3	0	0	0	0	0	0	30	8	0	0	10	0	5	10	2	0	0	0	0	0	0
chr2R	12259895	12259895	+	Cam	FBgn0000253	intronic	19	2	1	0	0	0	0	5	0	4	11	0	0	0	6	7	15	0	4	0	9	0	6
chr2R	12260819	12260819	+	Cam	FBgn0000253	intronic	0	28	0	43	1	1	3	0	4	0	35	12	1	0	2	32	16	15	62	0	2	0	17
chr2R	12269239	12269239	+	Cam	FBgn0000253	CDS	2	1	0	0	0	0	0	0	4	0	0	0	0	0	0	0	12	0	0	0	0	0	2
chr2R	12271725	12271725	+	Cam	FBgn0000253	intronic	44	14	5	0	0	0	0	16	27	0	4	20	14	1	4	49	39	16	27	23	31	0	36
chr2R	12273924	12273924	+	Cam	FBgn0000253	3UTR	844	315	123	117	1	62	26	42	88	8	55	15	24	8	76	729	347	143	847	92	181	21	246
chr2R	12273970	12273970	+	Cam	FBgn0000253	3UTR	1420	554	228	260	3	38	55	151	324	13	210	65	106	46	275	385	324	183	599	212	668	45	634
chr2R	12274040	12274040	+	Cam	FBgn0000253	3UTR	12863	4261	1555	1502	14	582	342	639	1640	11	720	208	334	85	670	885	555	628	1319	717	4025	171	3731
chr2R	12274077	12274077	+	Cam	FBgn0000253	3UTR	76	31	8	51	0	0	1	1	30	0	22	14	16	0	29	44	15	8	61	0	17	1	48
chr2R	12274183	12274183	+	Cam	FBgn0000253	3UTR	14	13	2	0	0	0	4	0	0	0	0	0	0	0	7	10	4	0	14	0	6	0	8
chr2R	12274260	12274260	+	Cam	FBgn0000253	3UTR	133	40	21	15	0	0	18	18	17	6	13	0	17	3	5	41	6	13	53	0	57	0	57
chr2R	12274296	12274296	+	Cam	FBgn0000253	3UTR	82	36	22	30	0	0	1	14	27	0	12	0	17	2	25	58	9	15	23	0	32	0	25
chr2R	12274327	12274327	+	Cam	FBgn0000253	3UTR	48	19	6	0	0	0	2	1	26	0	0	13	0	1	0	1	14	5	41	0	8	0	13
chr2R	12274354	12274354	+	Cam	FBgn0000253	3UTR	8	5	2	0	0	0	0	0	0	0	0	0	0	0	0	0	0	0	15	0	3	0	7
chr2R	12274559	12274559	+	Cam	FBgn0000253	3UTR	2015	877	312	133	2	46	83	174	232	4	34	13	5	13	22	339	155	91	356	178	581	25	812
chr2R	12274590	12274590	+	Cam	FBgn0000253	3UTR	5420	2200	881	518	4	135	120	182	503	22	297	96	129	51	251	653	292	307	633	249	1418	82	1095
chr2R	12274621	12274621	+	Cam	FBgn0000253	3UTR	16496	11541	5282	6800	46	2017	566	731	2913	80	1205	480	1123	219	1672	4100	2421	1804	3711	2281	6547	1128	7478
chr2R	12274648	12274648	+	Cam	FBgn0000253	3UTR	2817	2998	824	3671	33	810	266	312	1398	20	284	195	340	102	619	1932	1331	525	1231	1459	2359	709	3270
chr2R	12274787	12274787	+	Cam	FBgn0000253	3UTR	394	140	36	160	0	55	14	65	162	14	196	41	76	63	88	144	212	167	165	106	272	0	183
chr2R	12274816	12274816	+	Cam	FBgn0000253	3UTR	330	255	48	78	1	12	15	4	58	0	47	31	18	5	35	41	49	64	73	49	57	0	65
chr2R	12274846	12274846	+	Cam	FBgn0000253	3UTR	1271	548	154	221	4	125	38	32	134	4	198	47	60	22	139	175	241	234	374	290	378	70	312
chr2R	12274889	12274889	+	Cam	FBgn0000253	3UTR	10550	979	276	255	0	45	36	49	398	36	390	75	209	62	213	352	286	335	667	266	817	32	317
chr2R	12274923	12274923	+	Cam	FBgn0000253	3UTR	37585	4319	1628	1810	9	509	421	1007	3154	159	2866	811	1286	432	2416	2425	2537	1768	5962	1869	4866	266	4028
chr2R	12274951	12274951	+	Cam	FBgn0000253	3UTR	28	4	0	1	0	0	2	5	16	0	26	14	13	4	27	19	91	18	61	13	49	0	41
chr2R	12274986	12274986	+	Cam	FBgn0000253	3UTR	114	14	14	13	0	0	4	19	31	0	21	14	23	17	59	31	37	18	80	0	31	0	46
chr2R	12275424	12275424	+	Cam	FBgn0000253	3UTR	60	3	2	0	0	0	0	0	14	0	0	0	0	0	0	0	3	0	0	0	9	0	3
chr2R	12275690	12275690	+	Cam	FBgn0000253	3UTR	278	18	5	22	0	0	10	14	37	1	9	2	17	8	0	6	28	8	53	55	54	0	44
chr2R	12276093	12276093	+	Cam	FBgn0000253	3UTR	8	0	0	0	0	0	0	0	0	0	0	0	0	0	0	0	0	0	0	0	0	0	0
chr2R	12276285	12276285	+	Cam	FBgn0000253	3UTR	108	1	0	0	0	0	0	11	7	0	23	0	0	0	28	10	0	0	0	0	5	0	23
chr2R	12276452	12276452	+	Cam	FBgn0000253	3UTR	1557	7	5	0	0	0	11	108	172	0	40	9	11	0	3	7	2	0	3	3	142	12	198
chr2R	12276621	12276621	+	Cam	FBgn0000253	3UTR	3613	7	9	1	0	0	7	99	419	0	11	0	10	8	10	1	8	8	25	44	348	0	311
chr2R	12277199	12277199	+	Cam	FBgn0000253	3UTR	6570	12	15	11	0	1	38	456	1962	4	38	0	21	13	2	42	17	9	49	109	638	1	650
chr2R	12278809	12278809	+	Cam	FBgn0000253	3UTR	3138	1	5	0	0	0	0	1	62	0	5	0	0	0	0	5	3	2	6	71	259	0	260
chr2L	3877434	3877434	-	capu	FBgn0000256	intronic	1	1	1	0	0	0	0	0	0	0	9	0	0	0	0	7	7	0	0	0	9	0	2
chr2L	3878265	3878265	-	capu	FBgn0000256	intronic	22	4	2	0	0	0	4	4	1	0	23	11	20	8	6	19	13	17	13	0	16	0	15
chr2L	3872660	3872660	-	capu	FBgn0000256	3UTR	203	142	1648	122	0	3	115	28	50	4	175	74	162	60	34	87	310	34	230	137	371	27	286
chr2L	3872759	3872759	-	capu	FBgn0000256	3UTR	2	0	279	0	0	0	0	0	2	0	0	10	0	14	2	9	8	5	0	0	10	0	51
chr2L	3889212	3889212	-	capu	FBgn0000256	intronic	0	0	39	0	0	0	0	0	0	0	0	0	0	0	0	0	0	0	0	0	0	0	4
chr2L	3889260	3889260	-	capu	FBgn0000256	intronic	0	0	29	0	0	0	0	0	0	0	0	0	0	0	0	0	0	0	0	0	0	0	0
chr2L	3886386	3886386	-	capu	FBgn0000256	intronic	3	5	0	0	0	0	0	0	0	0	31	9	8	0	10	0	0	0	0	0	0	0	0
chrX	19568653	19568653	+	car	FBgn0000257	3UTR	13	66	16	32	0	10	14	2	0	1	10	0	0	0	10	47	7	8	14	0	10	0	25
chrX	19568684	19568684	+	car	FBgn0000257	3UTR	0	0	4	0	0	0	0	0	0	0	0	0	0	0	0	5	0	0	3	0	2	0	4
chrX	19568774	19568774	+	car	FBgn0000257	3UTR	74	858	11	53	0	0	22	5	4	2	38	16	17	12	33	134	9	9	38	0	45	40	60
chrX	19568805	19568805	+	car	FBgn0000257	3UTR	1	5	0	4	0	27	1	0	0	0	0	0	0	0	0	14	0	0	0	0	2	0	1
chrX	19568860	19568860	+	car	FBgn0000257	3UTR	2	22	0	7	0	7	14	0	0	0	2	0	7	0	15	32	0	0	7	0	6	0	10
chrX	19569289	19569289	+	car	FBgn0000257	3UTR	1	0	0	0	0	0	0	0	7	2	5	0	0	0	0	5	0	0	7	0	0	0	0
chrX	19569401	19569401	+	car	FBgn0000257	3UTR	137	146	14	26	2	61	90	32	50	8	166	27	21	26	112	266	59	98	142	41	111	38	105
chrX	11798852	11798852	+	CkIIbeta	FBgn0000259	intronic	15	4	7	0	0	0	8	0	0	0	7	0	0	0	5	22	1	15	24	81	170	25	42
chrX	11800931	11800931	+	CkIIbeta	FBgn0000259	3UTR	506	6	14	0	0	15	2	3	49	14	23	0	5	1	6	53	9	17	34	45	93	0	100
chrX	11801054	11801054	+	CkIIbeta	FBgn0000259	3UTR	16	1	1	0	0	0	0	0	4	0	6	5	0	0	0	0	5	0	0	54	40	0	0
chrX	11801335	11801335	+	CkIIbeta	FBgn0000259	3UTR	117	7	14	1	0	0	1	21	17	0	19	23	9	16	13	37	0	6	55	8	84	0	80
chrX	11801587	11801587	+	CkIIbeta	FBgn0000259	3UTR	235	9	6	0	0	19	9	18	109	10	76	53	9	32	43	42	9	12	55	150	175	1	108
chrX	11794253	11794253	+	CkIIbeta	FBgn0000259	intronic	47	30	3	7	0	0	1	0	3	0	14	10	5	0	90	5	0	22	13	0	4	0	15
chrX	11794584	11794584	+	CkIIbeta	FBgn0000259	intronic	0	1	1	7	0	0	0	0	0	0	1	0	0	0	3	0	0	0	6	0	1	0	0
chrX	11795185	11795185	+	CkIIbeta	FBgn0000259	CDS	0	8	0	0	0	0	6	0	0	0	0	0	0	0	0	1	0	0	0	0	0	0	4
chrX	11795307	11795307	+	CkIIbeta	FBgn0000259	intronic	1	29	17	0	0	0	0	0	0	0	0	7	0	0	0	0	0	0	0	0	0	0	9
chrX	11795345	11795345	+	CkIIbeta	FBgn0000259	intronic	0	11	8	1	0	0	4	0	2	0	0	0	0	0	0	0	0	0	7	0	0	0	13
chrX	11795422	11795422	+	CkIIbeta	FBgn0000259	intronic	0	0	0	0	0	2	4	0	0	0	17	16	6	1	22	0	13	8	3	0	11	0	0
chrX	11795543	11795543	+	CkIIbeta	FBgn0000259	intronic	18	32	16	36	1	14	13	15	21	0	7	3	0	4	6	1	2	23	38	23	30	0	27
chr3L	18823001	18823001	+	Cat	FBgn0000261	intronic	1	1	0	0	0	0	0	0	0	0	19	0	0	0	65	14	0	4	0	0	15	0	0
chr3L	18828161	18828161	+	Cat	FBgn0000261	3UTR	242	13	64	0	0	0	9	0	0	4	48	5	27	0	88	134	9	8	1	49	1087	0	34
chr3L	18828192	18828192	+	Cat	FBgn0000261	3UTR	2242	572	1024	115	3	39	213	117	102	24	983	208	444	110	942	1728	211	100	297	2626	11959	193	3137
chr2L	9682306	9682306	-	Pka-C1	FBgn0000273	3UTR	2375	39	39	49	1	24	137	252	785	28	101	53	45	60	245	97	115	53	229	435	1388	91	769
chr2L	9682398	9682398	-	Pka-C1	FBgn0000273	3UTR	1115	44	36	7	0	21	98	111	401	5	135	16	7	66	106	110	55	38	175	131	722	10	258
chr2L	9682469	9682469	-	Pka-C1	FBgn0000273	3UTR	1121	47	49	39	0	40	53	48	151	4	73	23	15	7	77	50	21	24	62	95	322	1	115
chr2L	9682509	9682509	-	Pka-C1	FBgn0000273	3UTR	116	1	1	0	0	0	4	5	34	6	6	0	3	0	19	7	0	3	7	0	46	0	8
chr2L	9682857	9682857	-	Pka-C1	FBgn0000273	3UTR	2	1	0	0	0	2	1	0	0	0	0	0	0	0	0	0	0	0	3	0	5	0	6
chr2L	9683362	9683362	-	Pka-C1	FBgn0000273	3UTR	174	328	53	277	1	56	43	35	99	0	66	0	0	0	6	115	6	160	57	45	324	3	179
chr2L	9683479	9683479	-	Pka-C1	FBgn0000273	3UTR	14	37	15	74	0	11	0	13	1	0	0	0	0	0	0	4	0	24	9	23	16	0	47
chr2L	9683776	9683776	-	Pka-C1	FBgn0000273	3UTR	110	22	5	12	0	1	11	7	41	0	10	17	0	0	0	0	0	14	4	0	84	0	34
chr2L	9683928	9683928	-	Pka-C1	FBgn0000273	3UTR	28	13	0	0	0	0	6	2	23	0	8	0	0	0	0	0	1	0	15	0	57	9	16
chr2L	9684041	9684041	-	Pka-C1	FBgn0000273	3UTR	2197	888	187	412	6	125	150	266	488	12	181	90	87	23	218	352	30	250	201	144	1516	84	920
chr2L	9684103	9684103	-	Pka-C1	FBgn0000273	3UTR	691	171	27	40	0	0	18	11	24	0	34	0	30	8	13	37	2	43	42	17	160	16	46
chr2L	9684607	9684607	-	Pka-C1	FBgn0000273	3UTR	3	13	1	0	0	0	7	0	0	0	0	0	0	0	0	0	0	1	0	0	16	0	7
chr2L	9684926	9684926	-	Pka-C1	FBgn0000273	3UTR	49	143	2	152	2	6	6	12	39	0	0	0	1	0	0	2	2	16	5	0	39	0	81
chr2L	9685021	9685021	-	Pka-C1	FBgn0000273	3UTR	2	29	0	12	0	0	0	0	0	0	7	0	0	0	1	0	0	4	0	0	0	0	20
chr2L	9698104	9698104	-	Pka-C1	FBgn0000273	5UTR	1	1	0	0	0	0	3	0	0	0	0	0	0	0	0	3	0	1	0	0	11	0	5
chr3R	30695533	30695533	-	Pka-C2	FBgn0000274	3UTR	0	9	790	13	0	0	2	0	0	0	0	0	0	0	0	0	0	0	0	0	0	0	85
chr3R	30695633	30695633	-	Pka-C2	FBgn0000274	3UTR	0	1	798	0	0	0	0	0	0	0	4	0	0	0	0	0	0	0	0	0	0	0	105
chr3R	30695671	30695671	-	Pka-C2	FBgn0000274	CDS	0	0	74	0	0	0	0	0	0	0	0	0	0	0	0	0	0	0	0	0	0	0	6
chr3R	30211281	30211281	+	CecA1	FBgn0000276	3UTR	1529	1	36	3	0	0	5	0	0	0	1	5	9	0	0	96	170	0	91	77	936	0	1075
chr3R	30212247	30212247	+	CecA2	FBgn0000277	CDS	7	0	0	0	0	0	0	0	0	0	0	0	0	0	0	0	7	0	0	0	0	0	0
chr3R	30216939	30216939	+	CecC	FBgn0000279	3UTR	971	0	4	0	0	0	2	2	0	1	5	28	317	0	0	254	4	2	315	36	6	5	5
chr3R	15270390	15270390	-	Cp190	FBgn0000283	3UTR	82	182	7	290	1	48	155	28	31	10	128	49	45	21	98	106	60	99	164	41	67	63	153
chr3R	15270427	15270427	-	Cp190	FBgn0000283	3UTR	213	576	25	621	7	273	263	66	93	38	254	51	40	111	176	212	89	282	394	81	208	52	328
chr3R	15270505	15270505	-	Cp190	FBgn0000283	3UTR	1	19	0	17	0	0	3	3	0	0	7	0	0	0	0	8	0	4	12	0	12	0	11
chr3R	15270536	15270536	-	Cp190	FBgn0000283	3UTR	15	168	19	120	3	7	12	3	9	0	22	12	10	3	18	43	9	31	17	17	33	20	60
chr3R	15270608	15270608	-	Cp190	FBgn0000283	3UTR	2	7	4	11	0	0	3	0	0	0	6	5	0	0	0	3	0	0	0	0	0	0	5
chr3R	15270876	15270876	-	Cp190	FBgn0000283	3UTR	0	3	25	0	0	0	2	0	0	0	0	0	0	0	0	0	0	0	0	0	0	0	6
chr3R	15270926	15270926	-	Cp190	FBgn0000283	3UTR	1	9	40	0	0	21	4	0	0	0	0	0	0	0	0	6	3	5	0	0	2	0	9
chr2L	4882986	4882986	-	Cf2	FBgn0000286	5UTR	0	4	0	0	0	0	0	0	0	0	0	0	0	0	0	0	0	4	0	0	0	0	0
chr2L	4880627	4880627	-	Cf2	FBgn0000286	intronic	0	0	3	0	0	0	0	0	0	0	0	0	0	0	0	0	0	0	0	0	0	0	10
chr2L	4876503	4876503	-	Cf2	FBgn0000286	3UTR	12	2	1	0	0	0	0	0	3	0	0	0	3	0	0	10	5	5	1	0	8	0	7
chr2L	4876883	4876883	-	Cf2	FBgn0000286	3UTR	106	2	8	0	0	12	11	8	0	0	3	0	0	7	0	35	6	9	8	55	72	0	27
chr2L	4876915	4876915	-	Cf2	FBgn0000286	3UTR	14	4	0	0	0	0	2	0	0	0	0	9	0	0	0	4	2	4	6	0	7	0	3
chr2L	4877139	4877139	-	Cf2	FBgn0000286	3UTR	4	0	0	0	0	0	0	0	0	0	0	0	0	0	0	13	0	0	0	0	2	0	0
chr2L	4877241	4877241	-	Cf2	FBgn0000286	3UTR	27	1	0	0	0	0	4	0	0	0	1	0	0	0	0	0	6	3	9	0	0	0	5
chr2L	4877289	4877289	-	Cf2	FBgn0000286	3UTR	78	10	1	0	0	0	9	15	13	5	50	16	0	0	25	21	24	15	12	0	78	0	26
chr2L	4877319	4877319	-	Cf2	FBgn0000286	3UTR	18	23	4	14	0	0	1	4	0	0	9	0	0	2	10	0	7	10	1	12	15	0	10
chr2L	4877360	4877360	-	Cf2	FBgn0000286	3UTR	102	257	12	92	1	0	9	10	5	7	99	21	23	5	55	89	15	51	67	34	190	30	150
chr2L	4877436	4877436	-	Cf2	FBgn0000286	3UTR	5	9	0	0	0	0	0	0	0	0	15	0	0	0	0	0	0	0	0	0	7	0	1
chr2L	4877475	4877475	-	Cf2	FBgn0000286	3UTR	12	203	11	16	0	0	9	2	12	0	4	0	0	2	0	20	5	5	3	19	31	20	30
chr2L	4877640	4877640	-	Cf2	FBgn0000286	3UTR	10	6	0	0	0	0	0	0	0	0	0	0	0	3	0	0	0	0	0	0	38	0	3
chr2L	4877824	4877824	-	Cf2	FBgn0000286	3UTR	9	16	0	0	1	0	4	0	2	0	31	0	10	7	8	13	0	23	11	0	31	0	16
chr2L	4877858	4877858	-	Cf2	FBgn0000286	3UTR	27	107	3	32	1	0	0	0	7	6	8	0	0	0	0	14	0	0	15	1	52	0	50
chr2L	4878198	4878198	-	Cf2	FBgn0000286	3UTR	51	790	7	318	1	27	158	95	89	4	6	0	0	15	0	8	8	13	19	73	129	35	194
chr2L	4878318	4878318	-	Cf2	FBgn0000286	3UTR	8	9	1	0	1	0	0	0	0	3	0	0	3	1	0	6	0	2	2	0	3	0	8
chr2L	4878353	4878353	-	Cf2	FBgn0000286	3UTR	114	319	73	170	0	0	24	16	0	0	61	0	1	8	4	40	0	2	14	8	176	0	121
chr2L	4878516	4878516	-	Cf2	FBgn0000286	3UTR	0	4	45	0	0	0	0	0	0	0	0	0	0	0	0	0	0	0	0	0	0	0	11
chr2L	4878560	4878560	-	Cf2	FBgn0000286	3UTR	0	2	25	0	0	0	0	0	0	0	0	0	0	0	0	0	0	0	0	0	0	0	0
chr2L	4878596	4878596	-	Cf2	FBgn0000286	3UTR	0	5	6	0	0	0	0	0	0	0	0	0	0	0	0	0	0	0	0	0	2	0	0
chr2L	11365818	11365818	+	salr	FBgn0000287	intronic	0	0	165	0	0	0	0	0	0	0	0	0	0	0	0	0	0	0	0	0	0	0	8
chr2L	11373397	11373397	+	salr	FBgn0000287	3UTR	0	0	277	0	0	0	0	0	0	0	0	0	0	0	0	0	0	0	0	0	0	0	36
chr2L	11373695	11373695	+	salr	FBgn0000287	3UTR	65	0	6	0	0	0	39	37	22	0	3	0	0	0	2	0	0	0	0	34	45	0	24
chr2R	14174140	14174140	+	cg	FBgn0000289	5UTR	0	3	0	37	0	0	0	0	0	0	16	0	0	0	0	0	0	0	0	0	0	0	0
chr2R	14180391	14180391	+	cg	FBgn0000289	intronic	1	1	0	0	0	0	0	7	0	0	2	0	0	0	6	0	0	0	6	0	0	0	0
chr2R	14181666	14181666	+	cg	FBgn0000289	3UTR	1	25	11	0	0	4	0	0	0	0	0	0	2	0	0	0	0	0	2	0	0	0	9
chr2R	14181699	14181699	+	cg	FBgn0000289	3UTR	4	513	205	263	3	35	33	8	13	3	0	0	8	0	22	48	1	123	58	36	4	36	177
chr2R	14181850	14181850	+	cg	FBgn0000289	3UTR	7	182	5	13	1	0	4	0	0	0	5	0	0	0	0	20	0	25	19	0	2	0	39
chr2R	14181881	14181881	+	cg	FBgn0000289	3UTR	44	819	38	448	1	135	82	18	3	0	93	17	19	0	56	137	9	198	116	45	39	63	209
chr2R	14181942	14181942	+	cg	FBgn0000289	3UTR	2	54	0	10	1	0	0	0	0	0	0	0	0	0	0	26	0	8	0	0	0	0	9
chr2R	14182550	14182550	+	cg	FBgn0000289	3UTR	21	6	0	0	0	0	8	0	11	0	10	1	0	11	11	15	8	7	1	0	21	0	0
chr2R	14182632	14182632	+	cg	FBgn0000289	3UTR	609	191	19	46	0	232	375	127	185	23	480	161	123	131	225	518	115	208	560	148	402	41	222
chr2R	14182658	14182658	+	cg	FBgn0000289	3UTR	6	9	1	17	0	0	10	0	2	0	3	14	0	1	10	0	0	10	16	0	3	0	0
chr2R	14182838	14182838	+	cg	FBgn0000289	3UTR	53	6	0	0	0	0	9	3	4	0	5	0	1	0	3	18	5	5	18	0	40	0	10
chr2L	5036901	5036901	+	Col4a1	FBgn0000299	3UTR	644	161	115	0	0	0	34	301	321	20	647	225	34	519	116	2071	4	4	0	161	112	27	60
chr2L	5037088	5037088	+	Col4a1	FBgn0000299	3UTR	932	153	83	12	0	0	50	196	488	20	1112	50	99	515	91	3538	16	15	0	193	204	10	88
chr2L	5037119	5037119	+	Col4a1	FBgn0000299	3UTR	3916	763	359	52	5	19	499	3924	7156	324	14223	1263	928	5345	1321	40077	30	145	29	2043	2120	220	1141
chr2L	5037145	5037145	+	Col4a1	FBgn0000299	3UTR	24	3	0	0	0	0	0	20	39	5	80	0	0	34	8	139	0	0	0	14	3	0	3
chr2L	5037177	5037177	+	Col4a1	FBgn0000299	3UTR	8	1	1	0	0	0	0	0	0	0	24	0	0	44	0	84	0	0	0	0	0	0	0
chr2L	5037214	5037214	+	Col4a1	FBgn0000299	3UTR	9	2	0	0	0	0	0	7	31	0	59	0	8	87	4	78	0	0	0	0	0	0	0
chr2L	5037279	5037279	+	Col4a1	FBgn0000299	3UTR	261	59	41	12	2	0	82	536	1280	59	4578	272	308	2847	515	10812	13	26	13	148	257	0	81
chr3R	18705628	18705628	+	NA	FBgn0000303, FBgn0270928	ambiguous	150	4	2	0	0	1	1	3	36	0	52	6	0	0	4	18	0	12	1	0	26	0	9
chr3R	18719998	18719998	+	CR46265	FBgn0275433	ncRNA	0	0	29	0	0	0	0	0	0	0	0	0	0	0	0	0	0	0	0	0	0	0	5
chr3R	18731178	18731178	+	ChAT	FBgn0000303	3UTR	535	1	1	0	0	0	13	26	73	4	55	5	23	0	33	0	0	9	0	0	25	0	49
chr3R	18732344	18732344	+	ChAT	FBgn0000303	3UTR	1101	0	0	0	0	0	6	35	175	0	7	0	0	24	2	5	0	0	0	38	82	0	69
chr3R	18732582	18732582	+	ChAT	FBgn0000303	3UTR	5	0	0	0	0	0	1	2	2	0	5	0	6	24	6	0	0	0	0	0	3	0	0
chr2L	16351220	16351220	-	chif	FBgn0000307	intronic	0	2	4	0	0	0	4	0	0	0	0	0	0	0	0	0	0	0	0	0	4	0	0
chr2L	16349935	16349935	-	chif	FBgn0000307	intronic	3	6	0	0	0	0	0	1	4	0	12	22	4	0	0	0	0	0	0	0	10	0	0
chr2L	16342430	16342430	-	NA	FBgn0000307, FBgn0087041	ambiguous	434	341	322	189	1	83	162	30	80	24	131	196	116	121	137	207	129	231	171	91	286	89	268
chr2L	5978068	5978068	-	chic	FBgn0000308	intronic	0	0	2	0	0	0	0	0	0	0	0	0	0	0	2	0	0	0	14	0	5	0	1
chr2L	5971772	5971772	-	chic	FBgn0000308	3UTR	0	0	4	0	0	0	0	0	0	0	0	0	3	0	0	0	3	0	10	0	0	0	0
chr2L	5972122	5972122	-	chic	FBgn0000308	3UTR	374	225	161	94	1	177	1011	317	338	45	461	97	333	430	192	461	1012	573	704	117	297	18	173
chr2L	5972162	5972162	-	chic	FBgn0000308	3UTR	48	15	7	0	0	0	47	7	9	8	36	5	55	30	24	46	115	24	44	0	47	1	5
chr2L	5972757	5972757	-	chic	FBgn0000308	3UTR	38	1	4	0	0	63	60	0	14	4	41	10	20	27	4	55	41	42	31	0	47	0	21
chr2L	5972994	5972994	-	chic	FBgn0000308	3UTR	12	11	5	0	0	11	57	3	26	0	41	0	39	17	80	66	36	59	62	18	0	0	7
chr2L	5973047	5973047	-	chic	FBgn0000308	3UTR	32	21	6	6	1	0	95	16	5	5	91	4	28	26	26	57	23	41	70	8	45	19	23
chr2L	5973102	5973102	-	chic	FBgn0000308	3UTR	40	74	27	63	1	123	296	33	105	19	295	54	196	156	534	389	211	393	365	56	96	1	119
chr2L	5973140	5973140	-	chic	FBgn0000308	3UTR	673	409	303	241	1	262	1635	490	581	68	2121	241	754	863	1521	1337	1531	1323	1340	127	687	30	515
chr2L	5973203	5973203	-	chic	FBgn0000308	3UTR	2200	6233	1580	2865	27	1421	2154	586	976	311	5359	648	1580	1149	2331	8137	1516	4871	6775	1624	3810	440	2941
chr2L	5973272	5973272	-	chic	FBgn0000308	3UTR	345	1088	400	417	4	243	431	87	184	48	1048	78	197	158	494	946	309	861	1082	211	596	89	618
chr2L	5973301	5973301	-	chic	FBgn0000308	3UTR	598	1662	488	288	5	108	564	205	223	30	1098	139	252	255	537	1678	309	996	1209	102	792	110	1011
chr2L	5973358	5973358	-	chic	FBgn0000308	3UTR	67	201	49	0	0	14	63	12	32	1	121	0	30	27	98	203	22	90	147	7	86	0	22
chr2L	5973394	5973394	-	chic	FBgn0000308	3UTR	55	269	217	64	0	15	51	22	19	8	143	7	19	5	48	174	25	64	123	40	116	46	106
chr2L	5973489	5973489	-	chic	FBgn0000308	3UTR	91	220	175	101	3	124	163	31	39	22	196	26	102	33	184	281	128	231	345	22	188	46	154
chr2L	5973519	5973519	-	chic	FBgn0000308	3UTR	7	18	24	0	0	49	25	1	0	0	8	1	5	10	25	21	22	11	31	11	13	0	14
chrX	258359	258359	+	cin	FBgn0000316	3UTR	23	156	6	94	0	0	8	4	13	0	43	5	0	7	11	20	11	22	16	0	12	13	30
chrX	258413	258413	+	cin	FBgn0000316	3UTR	103	386	30	126	2	9	22	8	32	0	52	6	32	0	21	102	4	23	67	0	59	24	83
chrX	258457	258457	+	cin	FBgn0000316	3UTR	82	484	18	184	1	27	75	10	22	12	66	12	58	16	39	156	8	46	136	40	62	28	118
chr2L	15044963	15044963	-	ck	FBgn0000317	3UTR	295	404	46	207	0	30	180	85	66	6	44	54	20	21	47	52	47	96	99	165	332	10	198
chr2L	15045114	15045114	-	ck	FBgn0000317	3UTR	1	10	0	0	0	0	1	0	0	0	0	0	0	0	0	0	0	6	1	0	1	0	9
chr2L	5521054	5521054	+	cl	FBgn0000318	intronic	0	16	14	32	0	0	1	5	0	0	0	0	0	0	16	0	6	11	2	0	6	0	6
chr2L	5521133	5521133	+	cl	FBgn0000318	intronic	0	0	4	0	0	0	0	0	0	0	0	0	0	0	0	0	1	0	0	0	0	0	0
chr2L	5521355	5521355	+	cl	FBgn0000318	3UTR	275	927	417	43	1	34	8	15	25	8	103	36	157	42	164	317	73	43	48	14	84	23	55
chr2L	5521382	5521382	+	cl	FBgn0000318	3UTR	752	2543	1608	624	6	218	206	190	442	22	1318	256	1143	328	958	3197	555	458	705	583	1306	193	1134
chrX	15827986	15827986	-	Chc	FBgn0000319	3UTR	1579	1379	156	451	3	282	641	243	351	54	1942	491	451	466	993	1090	476	933	1610	622	1579	191	611
chrX	15828013	15828013	-	Chc	FBgn0000319	3UTR	40	52	5	12	0	0	12	8	21	5	107	4	34	24	27	49	14	40	49	40	31	0	24
chrX	15828052	15828052	-	Chc	FBgn0000319	3UTR	6	5	2	0	0	0	4	0	14	0	11	0	2	3	0	0	0	3	1	0	0	0	0
chrX	15828086	15828086	-	Chc	FBgn0000319	3UTR	45	103	8	60	1	12	14	2	2	7	63	6	2	31	33	15	6	13	37	16	24	25	19
chrX	15828135	15828135	-	Chc	FBgn0000319	3UTR	58	116	14	42	0	0	25	1	9	0	81	0	9	13	68	54	22	9	70	34	43	10	38
chrX	15828178	15828178	-	Chc	FBgn0000319	3UTR	992	1919	388	654	3	298	504	234	310	45	1310	295	259	272	516	881	345	951	1482	569	985	165	689
chr2L	6532433	6532433	-	eya	FBgn0000320	intronic	1	3	1	0	0	0	0	0	0	0	31	0	0	0	9	3	1	0	3	0	6	0	6
chr2L	6527453	6527453	-	eya	FBgn0000320	3UTR	401	144	80	0	1	137	159	22	4	0	0	0	4	5	0	1	0	258	0	0	20	31	48
chr2L	6527479	6527479	-	eya	FBgn0000320	3UTR	84	23	11	0	0	37	17	2	0	0	0	0	0	0	0	0	0	31	0	0	1	0	6
chr2L	6527724	6527724	-	eya	FBgn0000320	3UTR	4	3	73	0	0	0	0	0	0	0	0	0	0	0	0	0	0	19	0	0	0	0	2
chr2L	6527803	6527803	-	eya	FBgn0000320	3UTR	0	0	3	0	0	0	0	0	0	0	0	0	0	0	0	0	0	0	0	0	0	0	1
chr2L	6527843	6527843	-	eya	FBgn0000320	3UTR	0	0	41	0	0	0	0	0	0	0	0	0	0	0	0	0	0	1	0	0	0	0	15
chr2L	6527871	6527871	-	eya	FBgn0000320	3UTR	1	0	52	0	0	0	0	0	0	0	0	0	0	0	0	0	0	0	0	0	0	0	19
chr2R	21616967	21616967	-	clt	FBgn0000326	3UTR	1	9	1	10	0	0	0	0	0	0	0	0	0	0	1	0	0	0	7	18	0	0	0
chr2R	21617061	21617061	-	clt	FBgn0000326	3UTR	129	178	17	120	1	29	6	25	38	21	102	32	64	53	38	133	17	67	110	74	170	35	94
chrX	7006297	7006297	-	cm	FBgn0000330	3UTR	16	2	2	0	0	0	3	0	7	0	10	0	0	7	11	10	2	0	0	22	9	0	4
chrX	7009086	7009086	-	cm	FBgn0000330	3UTR	0	0	0	17	0	0	0	2	0	0	15	0	0	0	1	0	0	0	0	0	0	0	0
chrX	7009311	7009311	-	cm	FBgn0000330	3UTR	278	722	102	724	3	256	358	116	150	65	678	152	258	183	215	1105	185	416	347	141	467	241	561
chr2L	16309269	16309269	-	cni	FBgn0000339	3UTR	15	11	1	0	0	0	8	18	33	0	23	1	17	19	49	42	46	9	28	0	37	0	16
chr2L	16309600	16309600	-	cni	FBgn0000339	3UTR	590	1642	421	406	9	448	399	99	453	100	1196	661	579	370	495	486	382	428	1133	386	1554	258	972
chr2L	16309666	16309666	-	cni	FBgn0000339	3UTR	0	2	12	17	0	0	0	0	0	0	0	0	0	0	0	0	0	1	1	0	4	0	0
chr2L	16309696	16309696	-	cni	FBgn0000339	3UTR	0	6	89	0	0	22	0	0	0	0	4	0	0	0	0	7	2	0	8	0	2	0	16
chr2L	16309739	16309739	-	cni	FBgn0000339	3UTR	0	0	62	0	0	0	0	0	0	0	0	4	0	0	8	0	0	0	0	18	5	0	0
chrX	13262208	13262208	+	comt	FBgn0000346	3UTR	0	0	12	0	0	0	0	0	0	0	0	0	0	0	0	0	0	0	0	0	0	0	6
chrX	13262254	13262254	+	comt	FBgn0000346	3UTR	0	0	34	15	0	0	0	0	0	0	0	0	0	0	0	0	0	0	0	0	0	0	11
chrX	13262435	13262435	+	comt	FBgn0000346	3UTR	150	1	19	0	0	0	0	0	0	0	5	0	0	0	0	2	6	1	0	0	10	0	4
chrX	13262488	13262488	+	comt	FBgn0000346	3UTR	3106	151	284	12	0	44	69	86	188	4	152	2	29	35	4	270	16	153	0	82	461	0	383
chrX	13262690	13262690	+	comt	FBgn0000346	3UTR	9	0	0	0	0	0	0	0	8	0	0	0	0	0	0	1	0	0	0	0	7	0	0
chrX	13262803	13262803	+	comt	FBgn0000346	3UTR	30	2	2	0	0	0	0	0	0	0	5	0	0	2	0	9	0	5	0	0	0	0	0
chr2L	6674608	6674608	-	cort	FBgn0000351	3UTR	0	27	0	76	0	0	1	0	0	0	0	0	0	0	0	0	0	0	0	0	0	0	5
chr2L	6674706	6674706	-	cort	FBgn0000351	3UTR	6	974	4	251	2	12	7	0	6	0	17	13	19	8	10	22	2	16	3	0	1	43	51
chr2R	7382113	7382113	-	cos	FBgn0000352	3UTR	4	14	0	6	1	23	4	0	0	0	0	0	0	0	0	40	0	0	4	0	3	1	2
chr2R	7382170	7382170	-	cos	FBgn0000352	3UTR	98	250	6	161	0	16	53	12	41	0	12	0	1	12	55	204	7	10	59	24	30	1	66
chr2R	7382380	7382380	-	cos	FBgn0000352	3UTR	0	97	4	55	0	16	0	0	0	0	0	0	0	0	0	13	0	0	0	0	0	19	23
chr2R	7382521	7382521	-	cos	FBgn0000352	3UTR	0	101	5	54	0	52	1	0	0	0	0	8	4	4	12	0	0	0	1	0	0	12	50
chr2R	7382987	7382987	-	cos	FBgn0000352	3UTR	0	2	0	0	0	0	0	0	0	0	3	0	0	0	0	8	0	0	3	0	0	0	1
chr2R	7383135	7383135	-	cos	FBgn0000352	3UTR	0	0	24	0	0	0	0	0	0	0	0	0	0	0	0	0	0	0	0	0	0	0	1
chr3L	8729032	8729032	+	Cp15	FBgn0000355	3UTR	4	25264	1	0	0	0	0	0	0	0	0	0	0	0	0	8	0	0	0	0	0	568	0
chr3L	8729071	8729071	+	Cp15	FBgn0000355	3UTR	45	193999	16	8	0	0	11	5	0	0	14	3	7	6	6	11	7	9	3	0	18	13605	34
chr3L	8729397	8729397	+	Cp15	FBgn0000355	3UTR	0	149	0	0	0	0	0	0	0	0	0	0	0	0	0	0	0	0	0	0	0	0	0
chr3L	8731982	8731982	+	Cp16	FBgn0000356	5UTR	0	587	0	0	0	0	0	0	0	0	25	0	0	0	0	13	0	0	0	0	0	0	1
chr3L	8732599	8732599	+	Cp16	FBgn0000356	3UTR	7	44229	2	0	0	0	0	0	0	0	0	0	0	0	0	0	0	2	0	0	0	2720	3
chr3L	8732932	8732932	+	Cp16	FBgn0000356	3UTR	0	106	0	0	0	0	0	0	0	0	0	0	0	0	0	0	0	0	0	0	0	0	0
chr3L	8733023	8733023	+	Cp16	FBgn0000356	3UTR	0	132	0	0	0	0	0	0	0	0	0	0	0	0	0	0	0	0	0	0	0	0	0
chr3L	8727567	8727567	+	Cp18	FBgn0000357	3UTR	0	43	0	0	0	0	0	0	0	0	0	0	0	0	0	0	0	0	0	0	0	0	0
chr3L	8727613	8727613	+	Cp18	FBgn0000357	3UTR	35	102771	33	6	0	0	13	5	13	0	9	4	2	0	3	0	0	3	0	0	25	5040	17
chr3L	8730604	8730604	+	Cp19	FBgn0000358	3UTR	17	73315	3	0	0	0	2	0	5	0	2	0	11	0	2	4	0	0	8	40	1	5995	1
chr3L	8730639	8730639	+	Cp19	FBgn0000358	3UTR	0	20	0	0	0	0	0	0	0	0	0	0	0	0	0	0	0	0	0	0	0	0	0
chr3L	8731227	8731227	+	Cp19	FBgn0000358	3UTR	1	53	0	0	0	0	0	0	0	0	0	0	0	0	0	0	0	0	6	0	0	0	0
chr3L	8731438	8731438	+	Cp19	FBgn0000358	3UTR	0	16	0	0	0	0	0	0	0	0	0	0	0	0	0	0	0	0	0	0	0	0	0
chrX	8480424	8480424	+	Cp36	FBgn0000359	3UTR	9	43869	3	0	0	0	0	0	3	0	1	0	0	0	1	12	0	0	0	0	4	2503	1
chrX	8480539	8480539	+	Cp36	FBgn0000359	3UTR	3	1847	1	0	0	0	0	0	0	0	0	0	0	0	0	0	0	0	0	0	0	133	0
chrX	8481337	8481337	+	Cp36	FBgn0000359	3UTR	2	4	4333	76	0	0	0	0	2	427	7	3	13	0	0	0	0	9	0	0	283	0	2348
chrX	8483174	8483174	+	Cp38	FBgn0000360	3UTR	1	161	0	9	0	2	0	3	0	0	3	0	0	0	2	0	0	7	1	2	2	99	5
chrX	8483352	8483352	+	Cp38	FBgn0000360	3UTR	26	114257	9	0	0	1	3	10	2	0	20	0	4	0	30	14	5	4	3	27	4	10700	2
chrX	8483543	8483543	+	Cp38	FBgn0000360	3UTR	0	72	0	0	0	0	0	0	0	0	0	0	0	0	0	0	0	0	0	0	0	24	0
chrX	8483639	8483639	+	Cp38	FBgn0000360	3UTR	0	999	0	0	0	0	0	0	0	0	0	0	0	0	0	0	0	0	0	0	0	46	0
chrX	8484006	8484006	+	Cp38	FBgn0000360	3UTR	4	14	1	0	0	0	0	0	0	0	2	0	0	0	0	0	0	0	0	0	7	0	0
chr2L	21311552	21311552	+	crc	FBgn0000370	intronic	3	17	0	0	0	0	1	0	10	0	29	3	1	13	72	26	16	8	14	0	14	0	8
chr2L	21311626	21311626	+	crc	FBgn0000370	intronic	7	12	2	0	0	0	0	5	0	0	16	5	4	0	35	4	18	1	11	0	0	0	7
chr2L	21312281	21312281	+	crc	FBgn0000370	intronic	13	25	18	11	0	0	5	2	0	0	4	0	0	0	0	18	0	16	21	0	22	0	17
chr2L	21312778	21312778	+	crc	FBgn0000370	intronic	3	5	0	0	0	0	1	4	0	0	0	0	0	0	0	7	0	0	0	0	11	0	2
chr2L	21318810	21318810	+	crc	FBgn0000370	CDS	13	4	1	0	0	0	2	0	0	0	0	0	11	0	0	7	0	11	5	0	9	0	5
chr2L	21319149	21319149	+	crc	FBgn0000370	3UTR	29	62	325	26	2	90	60	21	25	0	98	21	51	42	97	168	40	43	53	58	59	19	105
chr2L	21319177	21319177	+	crc	FBgn0000370	3UTR	1	7	26	15	0	0	0	1	1	0	7	0	11	1	10	25	4	15	5	0	0	0	9
chr2L	21319210	21319210	+	crc	FBgn0000370	3UTR	19	28	183	53	0	41	15	26	9	0	28	2	22	22	16	63	26	41	13	63	32	0	84
chr2L	21319527	21319527	+	crc	FBgn0000370	3UTR	6231	3022	909	683	10	474	935	681	1192	151	1309	857	1173	1208	2402	4979	1096	2032	2112	1999	6389	295	2439
chr2L	21319625	21319625	+	crc	FBgn0000370	3UTR	3	3	0	0	0	0	3	1	6	0	4	0	0	0	9	19	0	0	8	0	1	0	1
chrX	2734248	2734248	-	crm	FBgn0000376	3UTR	138	455	9	193	1	81	123	36	59	8	138	40	36	73	68	97	24	164	146	37	109	21	183
chrX	2734368	2734368	-	crm	FBgn0000376	3UTR	0	65	0	38	0	13	0	0	0	0	0	0	9	0	5	11	0	5	0	0	0	0	31
chrX	2734412	2734412	-	crm	FBgn0000376	3UTR	2	319	2	246	2	56	15	4	5	0	0	0	0	10	3	0	0	20	0	0	0	84	98
chrX	2734737	2734737	-	crm	FBgn0000376	3UTR	0	11	1	0	0	0	0	0	0	0	0	0	0	0	0	0	0	0	0	0	0	0	0
chrX	2247560	2247560	-	crn	FBgn0000377	3UTR	3	18	0	0	0	0	0	2	0	0	17	3	0	1	0	14	0	0	21	0	0	0	0
chrX	2247586	2247586	-	crn	FBgn0000377	3UTR	160	452	45	254	4	117	149	45	76	29	372	128	120	69	107	334	67	238	710	115	137	7	184
chrX	2112055	2112055	+	csw	FBgn0000382	3UTR	4	2	33	0	0	0	0	0	0	0	0	0	0	0	0	0	0	0	0	0	0	0	4
chrX	2112286	2112286	+	csw	FBgn0000382	3UTR	48	2	1	0	0	0	1	0	0	2	0	0	0	0	2	5	0	0	0	0	4	0	13
chrX	2112546	2112546	+	csw	FBgn0000382	3UTR	13	3	0	0	0	0	0	0	0	0	3	0	0	0	0	0	0	0	0	0	1	8	0
chrX	2112875	2112875	+	csw	FBgn0000382	3UTR	93	56	1	0	0	0	0	8	0	0	12	0	5	0	0	0	0	7	9	13	27	0	15
chrX	2113176	2113176	+	csw	FBgn0000382	3UTR	25	6	2	0	0	0	0	0	0	0	0	0	0	0	0	0	0	0	0	0	0	0	3
chrX	2113357	2113357	+	csw	FBgn0000382	3UTR	78	51	2	2	0	23	8	0	0	0	21	0	8	0	0	0	0	3	4	0	32	0	19
chrX	2113402	2113402	+	csw	FBgn0000382	3UTR	76	88	0	35	0	0	0	0	4	0	13	0	0	10	0	8	0	15	19	22	12	23	31
chrX	2113432	2113432	+	csw	FBgn0000382	3UTR	9	14	0	0	0	15	0	0	0	0	0	0	0	0	0	0	0	0	0	0	0	0	2
chrX	2113498	2113498	+	csw	FBgn0000382	3UTR	21	100	1	67	0	22	4	2	0	0	0	0	0	0	0	0	0	5	0	0	22	7	30
chrX	2113562	2113562	+	csw	FBgn0000382	3UTR	118	66	3	0	0	18	10	0	2	0	8	5	0	0	0	8	0	15	16	22	40	18	20
chrX	2113613	2113613	+	csw	FBgn0000382	3UTR	217	204	9	73	0	0	13	3	10	0	39	11	7	4	17	6	3	27	25	26	91	31	62
chrX	2113673	2113673	+	csw	FBgn0000382	3UTR	1411	887	55	235	2	24	84	36	76	16	217	36	60	84	39	159	42	171	296	164	521	20	294
chrX	2114502	2114502	+	csw	FBgn0000382	3UTR	480	20	18	7	0	1	5	22	31	1	15	1	1	3	9	15	1	5	2	34	51	0	75
chrX	2114530	2114530	+	csw	FBgn0000382	3UTR	1	1	3	0	0	0	0	0	0	0	0	1	1	0	0	0	0	0	0	0	0	0	0
chrX	2114635	2114635	+	csw	FBgn0000382	3UTR	32	0	0	0	0	0	0	11	0	0	0	0	2	0	0	0	0	0	0	0	0	0	5
chrX	2115597	2115597	+	csw	FBgn0000382	3UTR	875	0	0	1	0	0	15	29	86	0	0	0	4	0	1	0	0	0	0	21	146	1	132
chrX	2115729	2115729	+	csw	FBgn0000382	3UTR	31	0	1	0	0	0	1	0	0	0	0	0	0	0	0	0	0	0	0	0	0	0	2
chrX	2116086	2116086	+	csw	FBgn0000382	3UTR	9	0	0	0	0	0	0	0	0	0	0	0	0	0	0	0	0	0	0	0	4	0	6
chr2L	22982707	22982707	+	cta	FBgn0000384	intronic	1	0	1	0	0	17	0	0	0	0	0	0	0	0	10	6	7	0	0	0	0	0	6
chr2L	22984776	22984776	+	cta	FBgn0000384	intronic	1	0	0	0	0	0	0	2	7	0	0	0	0	0	4	3	0	0	0	0	5	0	1
chr2L	22987183	22987183	+	cta	FBgn0000384	intronic	2	2	1	0	0	0	0	0	0	0	0	0	7	7	0	0	0	0	10	0	2	0	1
chr2L	22989683	22989683	+	cta	FBgn0000384	intronic	5	0	0	0	0	0	8	0	3	0	18	22	0	0	5	3	13	2	16	0	1	0	1
chr2L	22990101	22990101	+	cta	FBgn0000384	intronic	17	4	5	0	0	0	0	3	0	0	4	0	0	0	12	0	0	4	2	0	0	0	5
chr2L	22991976	22991976	+	cta	FBgn0000384	3UTR	0	20	20	2	1	0	0	0	0	0	4	0	0	0	7	0	0	0	1	0	0	0	11
chr2L	22992278	22992278	+	cta	FBgn0000384	3UTR	0	16	0	0	0	0	0	0	0	0	0	0	0	0	0	0	3	0	2	0	0	0	4
chr2L	22992343	22992343	+	cta	FBgn0000384	3UTR	4	199	9	165	6	0	28	8	17	9	15	13	23	24	24	67	31	40	57	43	37	66	110
chr2L	22992731	22992731	+	cta	FBgn0000384	3UTR	59	60	13	92	0	30	19	13	27	8	26	22	12	20	25	47	46	61	112	2	80	1	54
chr2L	22992864	22992864	+	cta	FBgn0000384	3UTR	25	96	8	25	0	0	40	10	8	0	46	5	36	14	18	119	65	71	97	15	48	20	46
chr2L	22992918	22992918	+	cta	FBgn0000384	3UTR	512	329	28	161	1	117	220	58	96	50	330	86	109	116	174	412	183	112	697	119	283	28	181
chr2L	22993035	22993035	+	cta	FBgn0000384	3UTR	5	0	3	0	0	0	2	0	0	0	0	2	0	0	0	11	0	0	7	0	8	0	1
chr2L	22993092	22993092	+	cta	FBgn0000384	3UTR	7	0	0	0	0	0	0	5	0	0	4	0	14	14	6	0	0	0	7	0	8	0	3
chr2L	22993292	22993292	+	cta	FBgn0000384	3UTR	0	5	0	0	0	0	0	0	9	0	0	0	5	9	0	28	9	4	6	0	0	0	0
chr2L	22995909	22995909	+	cta	FBgn0000384	3UTR	13	0	0	0	0	0	4	4	10	0	21	6	0	37	16	26	21	33	40	0	10	0	11
chr2L	6665716	6665716	+	NA	FBgn0000392, FBgn0085339	ambiguous	1	365	190	53	0	0	0	0	18	1	81	3	3	8	0	43	0	8	1	0	0	12	104
chr2L	6668479	6668479	+	NA	FBgn0000392, FBgn0085339	ambiguous	0	6	2	0	0	0	0	0	0	0	1	0	0	0	0	0	0	0	0	0	0	0	0
chr2L	6668882	6668882	+	NA	FBgn0000392, FBgn0085339	ambiguous	0	153	65	34	1	0	5	0	13	0	28	0	0	0	8	37	0	0	1	0	0	0	29
chr2L	6674643	6674643	+	NA	FBgn0000392, FBgn0085339	ambiguous	0	41	77	75	0	0	0	0	0	0	8	0	0	0	0	0	0	0	0	0	10	0	11
chr2L	6674708	6674708	+	NA	FBgn0000392, FBgn0085339	ambiguous	23	104	46	66	0	7	0	0	0	0	6	4	3	2	0	12	0	3	4	0	3	0	36
chr2L	6674741	6674741	+	NA	FBgn0000392, FBgn0085339	ambiguous	405	6598	3266	2005	5	239	213	113	226	19	461	95	223	67	162	646	121	242	111	128	433	393	1150
chr2L	6674780	6674780	+	NA	FBgn0000392, FBgn0085339	ambiguous	315	5063	1840	1690	8	145	206	106	226	10	417	106	178	100	237	448	158	215	82	187	390	465	940
chrX	5692734	5692734	+	cv	FBgn0000394	3UTR	14	45	16	25	0	0	3	0	0	0	15	0	9	8	14	7	1	5	29	0	7	0	14
chrX	5692809	5692809	+	cv	FBgn0000394	3UTR	69	122	8	0	0	0	13	6	17	0	16	3	7	0	13	5	7	18	53	17	35	0	20
chrX	5692843	5692843	+	cv	FBgn0000394	3UTR	145	161	19	29	0	36	37	23	15	0	22	5	23	12	31	49	0	105	16	34	114	0	35
chrX	5692951	5692951	+	cv	FBgn0000394	3UTR	423	87	43	3	0	57	161	62	81	1	78	44	58	24	63	274	31	94	292	99	442	0	161
chrX	5693084	5693084	+	cv	FBgn0000394	3UTR	181	77	6	38	0	85	57	12	19	11	99	27	18	19	13	86	25	38	49	36	74	0	59
chr2R	21378644	21378644	-	cv-2	FBgn0000395	5UTR	0	0	0	0	0	0	0	0	0	0	7	0	0	0	0	8	0	0	0	0	0	0	1
chr2R	21366937	21366937	-	cv-2	FBgn0000395	5UTR	0	1	1	0	0	0	2	6	0	0	0	0	0	0	0	0	0	0	0	0	0	0	0
chr2R	21354942	21354942	-	cv-2	FBgn0000395	3UTR	339	68	41	84	0	172	133	57	97	9	11	1	32	7	22	413	31	577	30	46	276	2	139
chr2R	21355015	21355015	-	cv-2	FBgn0000395	3UTR	254	61	45	55	1	62	76	47	57	23	163	12	82	16	141	233	75	236	58	15	183	0	115
chr3L	11833149	11833149	-	CycA	FBgn0000404	5UTR	0	993	79	266	9	104	76	3	22	7	90	22	17	0	11	47	0	55	50	0	0	60	143
chr3L	11833189	11833189	-	CycA	FBgn0000404	5UTR	3	273	9	77	0	0	17	0	0	0	36	5	0	0	11	16	0	16	0	0	0	0	33
chr3L	11831494	11831494	-	CycA	FBgn0000404	intronic	0	0	4	0	0	0	0	0	0	0	0	0	0	0	0	0	0	0	0	0	0	0	0
chr3L	11831648	11831648	-	CycA	FBgn0000404	intronic	0	0	16	0	0	0	0	0	0	0	0	0	0	0	0	0	0	0	0	0	0	0	2
chr3L	11825837	11825837	-	CycA	FBgn0000404	3UTR	0	0	13	0	0	0	0	0	0	0	0	0	0	0	0	0	0	0	0	0	0	0	0
chr3L	11826643	11826643	-	CycA	FBgn0000404	3UTR	0	5	1	0	1	46	41	0	0	0	0	0	0	0	6	0	19	0	21	0	0	0	5
chr3L	11826719	11826719	-	CycA	FBgn0000404	3UTR	20	1764	20	971	4	2626	1943	69	137	135	1206	321	449	318	433	2103	287	1229	1164	2	34	202	371
chr3L	11826998	11826998	-	CycA	FBgn0000404	3UTR	0	249	0	53	1	12	21	8	0	0	7	8	0	0	0	8	0	44	3	0	0	0	30
chr3L	11827051	11827051	-	CycA	FBgn0000404	3UTR	0	130	0	80	1	0	0	0	0	0	0	0	0	12	0	4	0	15	18	0	0	0	23
chr3L	11827083	11827083	-	CycA	FBgn0000404	3UTR	12	10782	21	4746	28	797	306	14	94	21	183	17	63	64	107	265	10	645	188	91	23	896	2241
chr3L	11827152	11827152	-	CycA	FBgn0000404	3UTR	0	144	0	58	0	2	8	0	12	0	4	1	7	6	0	0	5	35	0	0	0	0	15
chr3L	11827203	11827203	-	CycA	FBgn0000404	3UTR	1	1212	132	238	0	123	19	3	44	0	0	0	3	0	0	0	4	54	7	0	0	101	167
chr3L	11827416	11827416	-	CycA	FBgn0000404	3UTR	0	61	22	12	0	43	0	0	0	0	0	0	0	0	0	0	0	0	0	0	0	0	13
chr3L	11827598	11827598	-	CycA	FBgn0000404	3UTR	0	0	75	0	0	0	0	0	0	0	0	0	0	0	0	0	0	0	0	0	0	0	3
chr2R	22806689	22806689	-	CycB	FBgn0000405	5UTR	0	121	2	7	0	0	0	0	0	0	0	0	0	0	0	0	0	0	1	0	0	0	3
chr2R	22806798	22806798	-	CycB	FBgn0000405	5UTR	0	7	11	9	0	0	0	0	0	0	5	0	0	0	0	0	0	0	0	0	0	0	0
chr2R	22803521	22803521	-	CycB	FBgn0000405	3UTR	9	27112	35	10181	88	2318	1292	103	509	56	903	306	278	161	166	1242	270	1084	2605	167	87	1487	4562
chr2R	22803550	22803550	-	CycB	FBgn0000405	3UTR	0	837	2	130	1	27	11	4	11	6	22	0	15	12	2	15	12	18	19	0	0	0	36
chr2R	22803589	22803589	-	CycB	FBgn0000405	3UTR	0	1672	3	662	3	88	26	2	11	0	0	7	0	0	0	3	0	11	11	12	0	166	293
chr2R	22803651	22803651	-	CycB	FBgn0000405	3UTR	0	285	0	137	0	10	12	2	7	5	6	0	0	0	0	14	4	4	7	0	0	0	76
chr2R	22803729	22803729	-	CycB	FBgn0000405	3UTR	0	204	3	100	0	10	5	0	3	0	2	0	0	0	0	0	0	5	4	0	0	28	45
chr2R	22804165	22804165	-	CycB	FBgn0000405	3UTR	0	78	116	18	0	18	0	0	0	0	0	0	0	0	0	2	0	3	6	1	0	0	16
chr2L	16790234	16790234	-	Cyt-b5-r	FBgn0000406	CDS	32	0	0	0	0	0	1	0	10	0	0	0	0	0	0	0	0	0	0	0	22	0	12
chr2L	16790615	16790615	-	Cyt-b5-r	FBgn0000406	CDS	1	0	0	0	0	0	0	0	0	0	0	0	0	0	0	0	0	0	0	0	4	0	4
chr2L	16790075	16790075	-	Cyt-b5-r	FBgn0000406	intronic	0	0	0	0	0	0	0	0	0	0	0	0	0	0	7	0	0	0	0	0	15	0	0
chr2L	16788761	16788761	-	Cyt-b5-r	FBgn0000406	3UTR	1124	3	7	2	0	25	16	45	386	0	0	0	0	0	23	0	0	0	0	531	1531	0	579
chr2L	16788814	16788814	-	Cyt-b5-r	FBgn0000406	3UTR	67	1	0	0	0	0	0	0	5	0	0	0	0	0	0	3	0	0	0	22	72	0	31
chr2L	16788866	16788866	-	Cyt-b5-r	FBgn0000406	3UTR	6019	13	41	12	0	58	188	180	1715	1	11	0	0	0	37	24	2	0	0	2722	8270	159	3312
chr2L	16722514	16722514	+	Cyt-c-p	FBgn0000409	3UTR	12	13	1	0	0	0	0	0	8	0	0	0	0	0	1	0	4	0	5	0	1	0	9
chr2L	16722568	16722568	+	Cyt-c-p	FBgn0000409	3UTR	184	202	30	33	0	0	1	4	66	0	7	0	5	0	23	39	21	10	68	41	191	0	82
chr2L	16722596	16722596	+	Cyt-c-p	FBgn0000409	3UTR	681	462	35	0	0	0	6	1	35	0	0	2	0	0	14	115	5	17	18	10	127	0	24
chr2L	16722652	16722652	+	Cyt-c-p	FBgn0000409	3UTR	4919	3133	300	622	11	309	226	656	3795	17	293	54	118	141	33	43	573	253	1046	3118	7506	318	3006
chr2L	16723223	16723223	+	Cyt-c-p	FBgn0000409	3UTR	0	0	1	0	0	0	0	4	5	0	0	4	0	0	0	0	78	0	35	0	6	0	0
chr3L	14175610	14175610	-	D	FBgn0000411	3UTR	455	1	204	201	2	1494	888	165	216	0	0	0	0	0	0	6	0	0	0	16	101	5	292
chr3R	9238003	9238003	-	D1	FBgn0000412	3UTR	2	11	0	0	0	0	6	0	0	0	15	0	0	0	0	0	0	3	7	0	0	0	4
chr3R	9238082	9238082	-	D1	FBgn0000412	3UTR	476	3269	782	1260	14	1145	723	76	155	103	1121	226	281	325	213	1862	157	954	793	98	260	209	925
chr3R	9238195	9238195	-	D1	FBgn0000412	3UTR	121	505	222	277	6	304	257	25	32	38	405	69	138	119	177	507	85	183	405	21	135	47	236
chr3R	9238397	9238397	-	D1	FBgn0000412	3UTR	3	14	3	0	0	16	12	2	4	0	21	0	4	0	8	9	0	2	19	12	1	0	5
chr3R	9238429	9238429	-	D1	FBgn0000412	3UTR	100	467	203	632	3	397	272	23	31	0	18	4	8	0	216	549	83	143	288	19	68	128	308
chr3R	9238469	9238469	-	D1	FBgn0000412	3UTR	163	745	338	556	2	656	373	57	72	48	521	193	195	155	139	664	93	440	448	25	104	74	354
chr3L	16724439	16724439	+	Dab	FBgn0000414	3UTR	2	10	0	0	0	0	0	0	2	0	0	0	0	7	0	0	0	3	0	0	0	0	1
chr3L	16724577	16724577	+	Dab	FBgn0000414	3UTR	559	340	37	125	1	114	143	45	152	5	2	2	24	0	39	142	28	110	312	196	388	43	312
chr3L	16714713	16714713	+	Dab	FBgn0000414	intronic	4	8	1	22	0	0	0	0	0	0	2	2	0	0	0	0	0	10	11	5	25	0	3
chr3R	30883510	30883510	-	Sap-r	FBgn0000416	3UTR	610	105	27	95	0	24	23	2	2	2	110	14	26	27	21	59	133	113	34	39	598	38	24
chr3R	30883598	30883598	-	Sap-r	FBgn0000416	3UTR	31	28	22	16	0	0	0	2	11	0	24	1	0	28	3	0	0	5	21	11	25	0	9
chr3R	30883644	30883644	-	Sap-r	FBgn0000416	3UTR	4	0	10	6	0	0	0	0	0	0	0	0	0	0	0	1	17	6	4	0	7	0	17
chr3R	30883680	30883680	-	Sap-r	FBgn0000416	3UTR	5	6	29	0	0	0	0	0	0	0	6	0	0	0	3	14	0	12	6	0	12	0	12
chr3R	30883772	30883772	-	Sap-r	FBgn0000416	3UTR	253	156	302	49	0	22	20	8	30	6	354	56	132	77	50	44	184	62	195	81	420	0	126
chr3R	30883470	30883470	-	NA	FBgn0000416, FBgn0039809	ambiguous	9000	5171	2306	1449	8	667	1546	445	549	580	9263	1886	4260	1714	2359	1002	4956	2958	6416	3079	11536	1142	4436
chr2L	19120235	19120235	-	Ddc	FBgn0000422	5UTR	1	0	0	0	0	0	0	5	0	0	0	0	0	0	0	0	0	0	0	0	2	0	0
chr2L	19116483	19116483	-	Ddc	FBgn0000422	3UTR	2194	4	142	1	0	0	2	247	211	0	5	0	0	0	5	11	0	20	4	186	903	25	475
chr2R	12183844	12183844	-	SmF	FBgn0000426	3UTR	172	3709	836	2422	20	977	643	135	217	83	1495	383	714	279	846	2564	1312	1097	2475	257	209	246	1327
chrX	7871265	7871265	-	2017-12-01	FBgn0000427	CDS	1	319	0	0	0	0	0	0	0	0	0	0	0	0	0	0	0	7	0	0	0	13	0
chrX	7871577	7871577	-	2017-12-01	FBgn0000427	CDS	0	116	0	0	0	0	0	0	0	0	0	0	0	0	0	0	0	0	0	0	0	37	0
chrX	7867114	7867114	-	2017-12-01	FBgn0000427	3UTR	0	1577	0	0	0	0	0	0	0	0	0	0	0	0	0	0	0	152	0	0	0	153	0
chrX	7867193	7867193	-	2017-12-01	FBgn0000427	3UTR	8	32247	38	0	0	0	3	0	0	0	0	0	0	1	0	0	0	2239	0	0	0	2024	6
chrX	7867300	7867300	-	2017-12-01	FBgn0000427	3UTR	0	84	0	0	0	0	0	0	0	0	0	0	0	0	0	0	0	0	0	0	0	10	0
chr3R	6802406	6802406	+	Dfd	FBgn0000439	3UTR	83	0	0	0	0	6	9	0	22	0	0	0	0	0	0	0	0	0	0	0	0	0	7
chr3R	6802432	6802432	+	Dfd	FBgn0000439	3UTR	175	0	1	0	0	11	79	12	21	0	0	0	0	0	0	0	0	0	0	0	0	0	10
chr2L	786153	786153	-	Pkg21D	FBgn0000442	3UTR	52	4	3	0	0	0	0	19	54	0	0	0	2	58	0	108	0	0	0	78	114	0	40
chr3R	8651391	8651391	-	Dhod	FBgn0000447	3UTR	464	1951	4572	542	5	187	153	43	75	41	520	135	240	185	347	839	182	325	602	233	409	104	689
chr2R	10204055	10204055	-	Hr3	FBgn0000448	3UTR	50	1	0	0	0	0	14	19	18	0	0	0	0	0	0	0	0	0	0	0	13	0	41
chr2R	10204083	10204083	-	Hr3	FBgn0000448	3UTR	175	3	0	0	0	0	25	14	21	0	3	0	13	0	14	0	0	0	0	0	20	0	50
chr2R	10204117	10204117	-	Hr3	FBgn0000448	3UTR	139	0	0	0	0	0	19	0	9	0	5	0	4	0	0	0	0	0	0	0	22	0	4
chr2R	10204720	10204720	-	Hr3	FBgn0000448	3UTR	15	1	0	0	0	0	14	0	7	0	0	0	0	0	1	0	0	0	0	0	0	0	7
chr2R	10205454	10205454	-	NA	FBgn0000448, FBgn0033497	ambiguous	10	1	0	0	0	0	19	0	0	0	0	0	0	0	5	0	2	0	0	0	1	0	4
chr2R	10205550	10205550	-	NA	FBgn0000448, FBgn0033497	ambiguous	85	4	0	0	0	0	31	5	20	1	14	0	5	0	0	3	0	0	0	0	3	0	8
chr2R	10206168	10206168	-	NA	FBgn0000448, FBgn0033497	ambiguous	84	62	0	0	0	0	201	10	1	0	0	0	6	0	4	0	0	0	0	0	10	0	6
chr2R	10206202	10206202	-	NA	FBgn0000448, FBgn0033497	ambiguous	25	8	0	0	0	0	24	5	8	0	0	0	0	0	16	0	0	0	0	0	7	0	0
chr2R	10206817	10206817	-	NA	FBgn0000448, FBgn0033497	ambiguous	0	7	0	0	0	0	32	0	0	0	0	0	0	0	4	0	0	0	0	0	7	0	0
chr2R	10206846	10206846	-	NA	FBgn0000448, FBgn0033497	ambiguous	30	41	1	1	0	0	343	35	0	0	0	0	0	0	8	8	0	12	0	0	8	0	6
chr2R	10207181	10207181	-	NA	FBgn0000448, FBgn0033497	ambiguous	2	27	56	0	0	0	20	0	0	0	0	6	0	0	0	0	0	0	0	0	0	0	9
chr2R	10207659	10207659	-	NA	FBgn0000448, FBgn0033497	ambiguous	0	0	8	0	0	0	0	0	0	0	0	0	0	0	0	0	0	0	0	0	0	0	1
chr2R	10207815	10207815	-	NA	FBgn0000448, FBgn0033497	ambiguous	0	0	11	0	0	0	0	0	0	0	0	0	0	0	0	0	0	0	0	0	0	0	0
chr3L	4064221	4064221	+	dib	FBgn0000449	3UTR	0	25	2	10	0	13	11	0	2	0	0	0	0	0	0	0	0	0	0	0	0	0	2
chr3L	4064301	4064301	+	dib	FBgn0000449	3UTR	0	3	0	0	0	0	0	0	0	0	0	0	0	0	0	0	0	0	0	0	0	0	0
chr3L	4064852	4064852	+	dib	FBgn0000449	3UTR	0	2	0	18	0	16	0	0	0	0	0	0	0	0	0	0	0	0	0	0	0	0	5
chr3L	10193405	10193405	-	ect	FBgn0000451	intronic	27	2	3	88	0	0	705	1727	19	0	0	0	0	0	0	0	0	0	0	20	56	0	24
chr3L	10190276	10190276	-	ect	FBgn0000451	3UTR	21	3	4	19	1	0	300	363	30	0	0	0	0	0	0	0	0	0	0	79	126	0	61
chr3R	13785556	13785556	+	Dip-B	FBgn0000454	3UTR	24	145	17	29	0	0	0	5	3	0	7	2	5	0	14	21	1	8	7	6	25	17	7
chr3R	13785597	13785597	+	Dip-B	FBgn0000454	3UTR	461	3947	768	353	3	45	17	90	112	28	691	66	213	40	370	1104	47	142	239	370	557	371	365
chr3R	13785652	13785652	+	Dip-B	FBgn0000454	3UTR	670	3663	705	776	4	41	23	209	452	37	860	163	381	133	701	1187	143	185	429	888	1404	179	745
chr3R	13785681	13785681	+	Dip-B	FBgn0000454	3UTR	0	22	6	0	0	0	0	0	0	0	8	6	3	0	0	4	0	2	4	0	0	0	0
chr3R	13785753	13785753	+	Dip-B	FBgn0000454	3UTR	1	24	2	15	0	0	0	0	0	0	5	0	0	0	34	0	0	0	0	0	0	0	7
chr3R	12411759	12411759	-	Dip-C	FBgn0000455	3UTR	25	63	9	7	0	2	6	3	32	0	66	5	20	8	1	39	10	6	21	20	38	13	28
chr3R	12411803	12411803	-	Dip-C	FBgn0000455	3UTR	205	335	112	131	1	59	54	47	109	2	344	69	139	56	27	450	12	98	91	251	518	28	241
chr3R	12411833	12411833	-	Dip-C	FBgn0000455	3UTR	43	91	19	0	0	21	2	0	20	0	35	2	13	7	25	34	23	8	55	24	72	0	9
chr3R	12413581	12413581	-	Dip-C	FBgn0000455	5UTR	53	4	7	0	0	0	7	6	4	0	25	12	20	0	9	22	0	4	11	0	35	0	4
chr3R	12413612	12413612	-	Dip-C	FBgn0000455	5UTR	11	1	2	0	0	0	0	0	0	0	8	0	14	0	0	0	0	2	6	0	0	0	0
chrX	16216320	16216320	-	disco	FBgn0000459	5UTR	138	0	3	0	0	22	44	5	28	0	0	0	0	0	9	0	0	12	0	0	41	0	29
chrX	16210598	16210598	-	disco	FBgn0000459	3UTR	228	0	5	21	2	5	108	33	50	0	0	0	0	0	0	0	0	4	0	0	84	0	29
chrX	16210774	16210774	-	disco	FBgn0000459	3UTR	126	1	1	33	0	23	121	23	29	6	23	0	0	0	17	24	0	6	1	26	41	12	68
chrX	16211446	16211446	-	disco	FBgn0000459	3UTR	0	0	12	0	0	0	0	0	0	0	0	0	0	0	0	0	0	0	0	0	0	0	2
chr3R	19325734	19325734	-	Dl	FBgn0000463	5UTR	0	18	0	0	0	24	20	0	21	0	0	0	0	0	0	0	0	0	0	0	6	0	8
chr3R	19325777	19325777	-	Dl	FBgn0000463	5UTR	0	2	0	0	0	1	5	3	6	0	0	0	0	0	0	0	0	1	0	0	4	0	0
chr3R	19325988	19325988	-	Dl	FBgn0000463	5UTR	2	16	0	0	0	3	15	0	5	0	0	0	0	0	0	0	0	6	0	0	10	0	8
chr3R	19302622	19302622	-	Dl	FBgn0000463	3UTR	17	26	1	68	1	450	176	15	1	0	17	0	1	37	2	13	1	103	1	1	17	3	64
chr3R	19303385	19303385	-	Dl	FBgn0000463	3UTR	0	3	0	0	0	0	0	0	0	0	0	0	0	0	0	0	0	0	0	0	0	0	8
chr3R	19303412	19303412	-	Dl	FBgn0000463	3UTR	28	883	3	1042	6	492	214	2	37	0	17	6	9	8	0	0	0	95	0	0	7	98	372
chr3R	19303801	19303801	-	Dl	FBgn0000463	3UTR	2	32	0	56	0	0	30	0	18	5	0	0	8	0	0	5	0	13	0	0	11	19	12
chr3R	19304329	19304329	-	Dl	FBgn0000463	3UTR	0	54	20	37	0	23	0	0	0	0	0	0	0	0	0	0	0	0	0	0	0	24	18
chr2L	19586964	19586964	+	Lar	FBgn0000464	5UTR	5	0	0	0	0	0	0	0	0	0	0	0	0	0	0	0	0	0	0	0	0	0	0
chr2L	19731924	19731924	+	Lar	FBgn0000464	3UTR	22	5	1	0	0	0	10	5	6	0	2	0	6	14	11	0	10	0	20	0	13	0	6
chr2L	19732059	19732059	+	Lar	FBgn0000464	3UTR	1096	34	2	33	0	16	87	105	185	4	50	14	15	51	54	18	24	112	82	36	228	17	181
chr2L	19730342	19730342	+	NA	FBgn0000464, FBgn0267964	ambiguous	0	2	9	0	0	0	0	0	1	0	0	0	0	0	0	0	0	3	0	0	0	0	1
chr2L	19730478	19730478	+	NA	FBgn0000464, FBgn0267964	ambiguous	2	16	9	0	0	0	0	0	0	0	0	0	0	0	0	0	0	0	0	0	0	0	5
chr2L	19730800	19730800	+	NA	FBgn0000464, FBgn0267964	ambiguous	5	12	1	0	0	18	0	0	0	0	0	0	0	0	0	0	0	0	0	0	0	1	1
chr2L	19731561	19731561	+	NA	FBgn0000464, FBgn0267964	ambiguous	44	146	9	145	1	44	14	8	21	0	11	11	2	15	6	6	2	42	29	0	21	0	46
chr2L	19595330	19595330	+	Lar	FBgn0000464	intronic	13	1	0	0	0	0	6	0	9	0	8	8	5	8	3	6	0	1	16	0	5	0	7
chr2L	19598076	19598076	+	Lar	FBgn0000464	intronic	4	2	0	0	0	0	0	0	0	1	2	0	6	0	1	0	0	14	0	0	0	0	0
chr3R	18021154	18021154	+	DNaseII	FBgn0000477	3UTR	364	12	6	2	0	222	201	139	80	0	0	0	0	0	0	64	0	0	7	208	890	1	395
chrX	3295588	3295588	+	dnc	FBgn0000479	intronic	32	3	0	0	0	0	4	5	5	0	15	0	0	8	20	19	1	14	0	0	11	0	9
chrX	3295963	3295963	+	dnc	FBgn0000479	intronic	44	5	2	0	0	0	0	0	8	0	8	0	0	0	0	16	0	6	0	0	11	0	4
chrX	3296065	3296065	+	dnc	FBgn0000479	intronic	30	2	4	0	0	0	7	10	8	0	12	19	1	0	22	30	10	11	1	0	25	0	9
chrX	3299943	3299943	+	dnc	FBgn0000479	intronic	9	0	0	0	0	0	1	0	6	0	5	5	0	0	10	3	0	0	0	0	7	0	2
chrX	3302886	3302886	+	dnc	FBgn0000479	intronic	62	3	3	0	0	0	0	0	2	0	10	16	0	0	0	15	6	0	7	1	9	0	14
chrX	3307731	3307731	+	dnc	FBgn0000479	intronic	156	7	9	0	0	0	1	6	33	10	19	13	3	0	35	12	6	16	0	19	117	0	64
chrX	3307769	3307769	+	dnc	FBgn0000479	intronic	2	1	1	0	0	4	2	0	1	0	3	0	1	0	1	0	1	0	3	0	7	1	3
chrX	3307993	3307993	+	dnc	FBgn0000479	intronic	13	5	5	3	0	4	1	4	11	0	12	9	13	0	24	2	0	18	8	1	4	7	6
chrX	3312811	3312811	+	dnc	FBgn0000479	intronic	5	0	0	0	0	0	0	0	0	0	12	0	0	0	0	1	0	0	0	0	4	0	0
chrX	3322420	3322420	+	dnc	FBgn0000479	intronic	33	2	1	0	0	0	1	0	2	0	24	0	0	0	10	0	0	7	0	0	7	0	3
chrX	3324203	3324203	+	dnc	FBgn0000479	intronic	8	0	0	0	0	0	0	0	0	4	40	0	0	14	0	0	0	0	2	0	0	0	3
chrX	3327216	3327216	+	dnc	FBgn0000479	intronic	9	3	1	0	0	0	0	0	0	0	11	16	0	0	0	0	0	0	1	0	1	0	7
chrX	3331803	3331803	+	dnc	FBgn0000479	intronic	18	0	1	0	0	0	0	0	0	0	8	0	0	0	0	3	0	0	0	0	2	0	0
chrX	3331837	3331837	+	dnc	FBgn0000479	intronic	79	0	6	1	0	0	8	2	5	10	5	0	2	9	0	3	0	6	6	0	32	0	11
chrX	3176948	3176948	+	dnc	FBgn0000479	intronic	1	4	0	0	0	0	0	0	0	0	0	0	0	0	0	0	0	0	5	0	1	0	0
chrX	3177342	3177342	+	dnc	FBgn0000479	intronic	0	0	0	0	0	0	0	0	0	0	0	0	0	0	4	0	0	13	0	0	0	0	0
chrX	3177808	3177808	+	dnc	FBgn0000479	intronic	7	2	0	0	0	0	0	0	0	0	0	0	0	0	0	0	0	0	0	0	0	0	0
chrX	3335599	3335599	+	dnc	FBgn0000479	intronic	2	2	1	2	0	0	0	1	0	0	2	4	0	0	1	4	5	0	1	0	1	1	0
chrX	3335767	3335767	+	dnc	FBgn0000479	intronic	2	2	0	0	0	0	0	0	0	0	11	0	3	0	9	0	4	6	0	0	5	0	0
chrX	3336476	3336476	+	dnc	FBgn0000479	intronic	43	0	1	0	0	0	0	0	0	0	25	14	0	0	6	25	0	6	0	0	20	0	3
chrX	3339516	3339516	+	dnc	FBgn0000479	3UTR	54	37	2	0	0	0	2	0	0	0	0	0	5	0	0	6	0	2	11	1	30	0	28
chrX	3339566	3339566	+	dnc	FBgn0000479	3UTR	240	121	6	20	0	0	9	9	17	0	43	6	0	0	10	41	7	21	8	32	134	0	65
chrX	3339612	3339612	+	dnc	FBgn0000479	3UTR	249	151	5	23	0	0	3	7	19	7	8	6	3	4	18	68	19	2	14	19	130	15	42
chrX	3340017	3340017	+	dnc	FBgn0000479	3UTR	1	53	0	44	0	0	0	1	0	0	8	0	0	0	0	3	0	0	0	28	6	0	6
chrX	3340123	3340123	+	dnc	FBgn0000479	3UTR	21	363	4	238	3	80	1	4	3	8	15	11	5	17	0	52	0	18	0	0	22	130	126
chrX	3340196	3340196	+	dnc	FBgn0000479	3UTR	397	31	17	1	0	0	10	15	67	6	46	25	13	16	74	78	0	23	0	43	220	0	93
chrX	3340684	3340684	+	dnc	FBgn0000479	3UTR	31	2	1	0	0	0	0	0	0	0	0	0	0	0	0	21	0	0	0	0	11	0	8
chrX	3340788	3340788	+	dnc	FBgn0000479	3UTR	406	27	19	23	1	0	25	45	105	14	132	14	50	44	14	321	0	17	31	51	539	21	194
chrX	3340880	3340880	+	dnc	FBgn0000479	3UTR	11	1	1	0	0	0	0	0	10	0	0	0	0	0	7	2	0	0	5	0	21	0	11
chrX	3341050	3341050	+	dnc	FBgn0000479	3UTR	3	4	0	0	0	0	0	0	0	0	0	0	0	0	0	0	0	0	0	0	2	0	0
chrX	3341106	3341106	+	dnc	FBgn0000479	3UTR	4	1	1	5	0	0	0	0	0	0	0	0	0	6	0	4	0	9	0	0	0	0	1
chrX	3341314	3341314	+	dnc	FBgn0000479	3UTR	4	15	0	0	0	0	0	0	1	0	0	0	0	0	0	1	0	0	0	0	13	0	5
chrX	3341431	3341431	+	dnc	FBgn0000479	3UTR	48	6	2	0	0	0	0	0	5	0	22	0	0	8	9	67	0	21	0	5	63	0	15
chrX	3341539	3341539	+	dnc	FBgn0000479	3UTR	2031	61	71	14	0	0	22	104	411	51	303	130	43	39	164	703	0	53	56	131	1691	26	664
chrX	3341565	3341565	+	dnc	FBgn0000479	3UTR	399	18	19	19	0	0	15	38	167	17	164	80	37	16	89	216	4	26	15	64	522	0	187
chrX	3341591	3341591	+	dnc	FBgn0000479	3UTR	3	7	7	0	0	0	0	0	0	0	1	11	0	0	2	0	0	0	0	0	1	0	0
chrX	3341641	3341641	+	dnc	FBgn0000479	3UTR	150	0	2	0	0	0	6	22	98	21	27	7	14	6	16	58	0	0	0	26	290	0	90
chrX	3342668	3342668	+	dnc	FBgn0000479	3UTR	369	6	1	0	0	0	4	9	107	0	11	4	0	11	23	32	2	8	21	0	147	0	65
chrX	3343582	3343582	+	dnc	FBgn0000479	3UTR	37	4	1	0	0	0	0	0	6	0	11	0	0	0	1	0	0	0	0	0	21	0	6
chrX	3343633	3343633	+	dnc	FBgn0000479	3UTR	124	4	1	0	0	0	1	1	6	0	33	0	0	5	13	19	0	6	5	0	42	0	55
chrX	3343759	3343759	+	dnc	FBgn0000479	3UTR	714	7	2	0	0	0	0	13	100	0	10	0	0	8	8	7	0	6	4	1	154	0	97
chrX	3343810	3343810	+	dnc	FBgn0000479	3UTR	560	3	1	1	0	0	2	7	116	0	12	0	0	3	2	14	0	0	0	14	262	15	167
chrX	3255097	3255097	+	dnc	FBgn0000479	intronic	9	0	0	0	0	0	1	0	0	0	15	0	0	0	0	0	0	0	0	0	2	0	3
chrX	3256365	3256365	+	dnc	FBgn0000479	intronic	90	2	0	0	0	0	8	15	23	0	1	0	0	0	7	20	20	7	0	11	82	0	34
chrX	3256701	3256701	+	dnc	FBgn0000479	intronic	22	0	2	1	0	0	0	0	6	0	8	0	0	0	4	23	0	0	0	1	8	6	7
chrX	3257966	3257966	+	dnc	FBgn0000479	intronic	26	8	3	19	0	2	1	13	26	9	23	5	12	1	10	39	8	19	16	5	77	3	45
chrX	3258484	3258484	+	dnc	FBgn0000479	intronic	94	1	5	0	0	0	3	14	26	5	29	6	3	0	41	38	22	9	5	17	37	0	12
chrX	3258912	3258912	+	dnc	FBgn0000479	intronic	83	2	8	0	0	0	3	7	21	0	6	5	0	0	2	24	0	0	0	55	56	0	20
chrX	3260803	3260803	+	dnc	FBgn0000479	intronic	31	4	0	0	0	0	0	0	15	3	1	0	1	0	7	6	0	4	0	0	17	0	13
chrX	3266009	3266009	+	dnc	FBgn0000479	intronic	6	1	0	0	0	0	1	0	0	0	1	0	0	0	0	16	0	5	0	0	9	0	3
chrX	3266135	3266135	+	dnc	FBgn0000479	intronic	17	2	0	0	0	0	0	0	7	0	7	0	0	0	0	7	0	0	0	0	7	0	2
chrX	3270069	3270069	+	dnc	FBgn0000479	intronic	25	7	4	0	0	0	1	0	4	0	0	0	0	0	7	7	0	2	0	0	15	0	8
chrX	3271193	3271193	+	dnc	FBgn0000479	intronic	16	2	1	0	0	0	1	0	10	0	5	0	9	0	0	0	0	8	0	0	1	0	0
chrX	3273142	3273142	+	dnc	FBgn0000479	intronic	26	0	2	0	0	0	0	0	18	0	6	0	0	0	10	4	0	0	0	0	7	0	1
chrX	3274408	3274408	+	dnc	FBgn0000479	intronic	10	4	1	0	0	0	0	9	9	0	9	0	0	0	0	1	0	0	2	0	5	0	17
chrX	3279231	3279231	+	dnc	FBgn0000479	intronic	23	6	0	0	0	0	0	0	14	1	0	0	3	0	12	0	16	8	0	0	2	0	0
chrX	3279272	3279272	+	dnc	FBgn0000479	intronic	6	0	0	0	0	0	0	0	0	0	13	0	0	0	0	8	0	0	0	0	0	0	1
chrX	1668451	1668451	+	dor	FBgn0000482	3UTR	114	387	43	216	3	52	144	68	59	14	156	60	69	63	90	255	56	112	697	61	137	27	127
chr3L	15925798	15925798	-	Pka-C3	FBgn0000489	3UTR	952	192	43	15	0	26	3	62	115	0	0	0	340	0	223	15	25	0	12	122	851	0	288
chr3L	15926001	15926001	-	Pka-C3	FBgn0000489	3UTR	4	3	437	0	0	0	0	0	0	0	0	0	0	0	0	0	0	0	0	0	3	0	56
chr3L	15926033	15926033	-	Pka-C3	FBgn0000489	3UTR	7	1	619	0	0	0	0	0	0	0	0	0	6	0	0	0	0	0	0	0	0	0	46
chr3L	15926060	15926060	-	Pka-C3	FBgn0000489	3UTR	0	0	107	0	0	0	0	0	0	0	0	0	0	0	0	0	0	0	0	0	0	0	5
chr3L	15926122	15926122	-	Pka-C3	FBgn0000489	3UTR	0	0	38	0	0	0	0	0	0	0	0	0	0	0	0	0	0	0	0	0	0	0	2
chr3L	15926192	15926192	-	Pka-C3	FBgn0000489	3UTR	0	0	41	0	0	0	0	0	0	0	0	0	0	0	0	0	0	0	0	0	0	0	5
chr3L	15926881	15926881	-	Pka-C3	FBgn0000489	intronic	2	1	1	0	0	0	0	0	8	0	0	0	0	0	0	0	0	0	0	0	0	0	0
chr3L	15954025	15954025	-	Pka-C3	FBgn0000489	intronic	0	0	170	0	0	0	0	0	0	0	0	0	0	0	0	0	0	0	0	0	0	0	32
chr3L	15949625	15949625	-	Pka-C3	FBgn0000489	intronic	5	3	1	0	0	0	0	0	0	0	0	0	0	0	10	7	0	4	0	0	3	0	4
chr2L	2459097	2459097	+	dpp	FBgn0000490	3UTR	6	2	1	0	0	10	4	0	0	0	0	0	0	0	0	0	0	37	0	0	0	0	3
chr2L	2459834	2459834	+	dpp	FBgn0000490	3UTR	208	31	99	22	1	120	116	40	104	0	42	55	7	5	25	0	16	294	4	94	201	34	66
chr3R	29558101	29558101	+	Dr	FBgn0000492	intronic	2	0	1	0	0	0	7	0	4	0	0	0	0	0	0	0	0	0	0	16	23	0	0
chr3R	29564836	29564836	+	Dr	FBgn0000492	3UTR	0	0	34	0	0	0	1	0	0	0	0	0	0	0	0	0	0	0	0	0	0	0	3
chr3R	29565284	29565284	+	Dr	FBgn0000492	3UTR	74	0	12	39	1	196	415	80	91	0	0	0	14	49	12	0	0	0	0	81	311	1	109
chr2L	640732	640732	-	ds	FBgn0000497	3UTR	0	0	14	0	0	0	0	0	0	0	0	0	0	0	0	0	0	0	0	0	0	0	0
chr2L	704875	704875	-	ds	FBgn0000497	intronic	7	2	1	0	0	0	0	0	7	0	47	1	40	0	9	8	5	6	0	0	3	0	0
chrX	11358285	11358285	+	dsh	FBgn0000499	3UTR	5	50	443	0	0	17	0	5	0	0	17	0	0	0	0	15	1	19	10	0	0	0	26
chrX	11358325	11358325	+	dsh	FBgn0000499	3UTR	0	14	14	0	0	0	0	0	0	0	4	0	0	0	0	0	0	0	0	0	0	0	7
chrX	11358352	11358352	+	dsh	FBgn0000499	3UTR	7	185	95	0	0	0	7	0	0	0	3	0	1	25	0	4	10	4	4	0	0	0	19
chrX	11358388	11358388	+	dsh	FBgn0000499	3UTR	25	308	232	97	1	24	29	8	2	7	10	11	10	15	15	35	9	21	35	0	31	0	80
chrX	11358724	11358724	+	dsh	FBgn0000499	3UTR	458	1173	52	509	7	202	378	71	98	27	482	79	235	97	184	550	164	384	609	48	262	49	333
chr3R	4189684	4189684	-	Dsk	FBgn0000500	3UTR	407	0	0	1	0	0	3	0	1	0	0	0	0	0	0	0	0	0	0	0	4	0	151
chr3R	7963090	7963090	-	dsx	FBgn0000504	intronic	9	4	0	1	0	1	2	0	2	0	1	0	8	1	8	5	0	0	2	1	7	0	3
chr3R	7947901	7947901	-	dsx	FBgn0000504	intronic	0	0	111	0	0	0	0	0	0	0	0	0	0	0	0	0	0	3	0	0	0	0	11
chr3R	7948015	7948015	-	dsx	FBgn0000504	intronic	0	0	13	0	0	0	0	0	0	0	0	0	0	0	0	0	0	0	0	0	0	0	5
chr3R	7955188	7955188	-	dsx	FBgn0000504	intronic	0	1	0	0	0	0	0	0	0	0	0	0	0	0	0	0	0	0	0	0	5	0	2
chr3R	7958579	7958579	-	dsx	FBgn0000504	intronic	16	0	6	0	0	0	0	0	0	0	12	0	0	15	0	0	0	22	1	30	71	1	13
chr3R	7924323	7924323	-	dsx	FBgn0000504	3UTR	29	1	25	0	0	0	2	0	0	0	4	0	0	0	0	3	0	50	11	23	689	0	263
chr3R	7924351	7924351	-	dsx	FBgn0000504	3UTR	16	1	8	0	0	0	0	0	0	0	0	0	0	0	0	8	0	3	0	0	200	0	46
chr3R	7924477	7924477	-	dsx	FBgn0000504	3UTR	1	0	0	0	0	0	0	0	0	0	0	0	0	0	0	0	0	2	0	0	16	0	1
chr3R	7925116	7925116	-	dsx	FBgn0000504	3UTR	6	0	6	0	0	0	0	0	0	0	2	0	0	1	3	0	0	48	0	33	538	0	160
chrX	2730051	2730051	+	dwg	FBgn0000520	3UTR	16	94	1	67	0	19	14	0	11	0	20	0	7	0	10	13	23	13	77	16	19	21	21
chrX	2730080	2730080	+	dwg	FBgn0000520	3UTR	9	32	0	15	0	18	9	2	0	0	18	0	0	0	3	143	0	10	7	0	6	14	16
chrX	6537596	6537596	+	dx	FBgn0000524	3UTR	0	18	6	0	0	0	0	0	0	0	0	0	0	0	0	0	0	0	0	0	0	0	0
chrX	6538215	6538215	+	dx	FBgn0000524	3UTR	0	17	0	29	0	0	0	0	0	0	0	0	0	0	0	0	0	0	0	0	0	0	1
chrX	6538485	6538485	+	dx	FBgn0000524	3UTR	1	312	1	326	0	0	0	0	4	0	0	0	0	0	0	1	0	20	0	0	7	0	48
chrX	6538575	6538575	+	dx	FBgn0000524	3UTR	17	239	6	26	0	0	6	5	4	42	261	41	48	33	41	40	15	176	21	0	14	0	20
chrX	6538948	6538948	+	dx	FBgn0000524	3UTR	0	2	0	0	0	0	8	0	0	0	7	0	0	0	0	0	2	4	6	0	0	0	0
chr3R	21229007	21229007	-	e	FBgn0000527	3UTR	30	0	0	0	0	0	0	2	0	0	0	0	0	0	9	0	0	0	0	0	0	0	0
chr3R	21229839	21229839	-	e	FBgn0000527	3UTR	2124	2	23	0	0	0	19	62	19	0	0	0	0	0	41	0	0	1	0	60	170	50	198
chr2L	19765776	19765776	-	bsh	FBgn0000529	3UTR	35	0	0	0	0	0	3	0	0	0	0	0	0	0	0	0	0	0	0	0	0	0	3
chr3R	15330408	15330408	+	ea	FBgn0000533	3UTR	77	439	6	109	0	62	26	8	26	0	0	0	0	0	0	0	0	65	21	19	88	0	117
chr3R	15330472	15330472	+	ea	FBgn0000533	3UTR	0	19	0	0	0	0	0	0	0	0	0	0	0	0	0	0	0	4	0	0	0	0	0
chr3R	15330528	15330528	+	ea	FBgn0000533	3UTR	16	62	0	25	0	0	0	0	0	0	0	0	0	0	0	0	0	6	6	26	19	0	13
chr3R	15330634	15330634	+	ea	FBgn0000533	3UTR	12	28	1	0	0	0	7	6	12	0	0	0	0	0	0	0	0	28	14	0	6	0	14
chrX	15008663	15008663	+	eag	FBgn0000535	3UTR	275	1	0	0	0	3	0	5	7	0	8	0	0	0	0	0	18	16	4	0	5	0	18
chrX	15008985	15008985	+	eag	FBgn0000535	3UTR	14	0	0	0	0	0	0	0	0	0	1	0	0	0	0	0	3	7	0	0	2	0	0
chrX	15009124	15009124	+	eag	FBgn0000535	3UTR	422	1	1	0	0	0	4	6	29	1	0	0	0	0	0	0	21	13	1	2	35	0	52
chrX	15009389	15009389	+	eag	FBgn0000535	3UTR	93	0	0	0	0	0	0	0	7	0	0	8	0	0	6	7	5	7	0	0	0	0	5
chrX	15009693	15009693	+	eag	FBgn0000535	3UTR	76	0	0	0	0	0	0	0	0	0	0	0	0	0	0	0	5	2	0	0	0	0	3
chrX	15009955	15009955	+	eag	FBgn0000535	3UTR	362	0	1	1	0	0	0	25	52	0	0	0	0	0	20	3	66	10	3	0	36	1	68
chrX	14955980	14955980	+	eag	FBgn0000535	5UTR	61	0	0	0	0	0	0	2	9	0	0	0	0	0	0	0	11	0	0	0	1	0	1
chrX	14957789	14957789	+	eag	FBgn0000535	intronic	12	0	0	0	0	0	0	2	0	15	0	0	0	0	0	1	0	0	0	0	4	0	1
chrX	14963938	14963938	+	eag	FBgn0000535	intronic	0	0	0	0	0	0	0	0	0	0	0	0	0	0	0	0	0	165	0	0	2	0	0
chrX	14988380	14988380	+	eag	FBgn0000535	intronic	8	0	0	0	0	0	0	0	0	0	0	0	0	0	19	0	12	0	0	0	6	0	2
chrX	16281392	16281392	+	eas	FBgn0000536	intronic	6	2	0	0	0	0	0	2	20	0	0	3	7	0	3	16	0	0	8	2	7	0	1
chrX	16284233	16284233	+	eas	FBgn0000536	3UTR	1	0	1	0	0	0	1	7	0	0	0	0	0	0	0	0	0	0	0	16	6	0	3
chrX	16285403	16285403	+	eas	FBgn0000536	3UTR	201	302	234	279	1	38	31	57	140	4	49	58	208	64	110	120	96	33	108	216	503	86	422
chrX	16285491	16285491	+	eas	FBgn0000536	3UTR	3	4	9	0	0	0	0	1	0	0	0	0	0	5	0	0	1	0	3	0	4	0	2
chrX	16285623	16285623	+	eas	FBgn0000536	3UTR	1362	564	84	203	0	21	149	167	300	15	107	125	360	141	210	270	212	33	344	673	991	188	645
chr3L	241973	241973	-	E(bx)	FBgn0000541	CDS	5	5	2	0	0	0	0	3	0	0	0	3	5	0	2	7	0	0	7	0	7	0	3
chr3L	243876	243876	-	E(bx)	FBgn0000541	CDS	1	5	2	0	0	0	0	0	0	0	1	0	10	4	0	1	8	0	0	0	0	0	12
chr3L	244225	244225	-	E(bx)	FBgn0000541	CDS	8	11	4	23	0	0	1	0	0	0	0	0	0	0	0	0	0	14	5	0	1	0	1
chr3L	233904	233904	-	E(bx)	FBgn0000541	3UTR	189	94	4	133	1	41	148	64	83	30	114	39	42	25	69	92	60	135	237	8	138	50	88
chr3L	233996	233996	-	E(bx)	FBgn0000541	3UTR	15	213	7	439	2	50	29	10	15	6	12	5	2	4	4	14	4	113	45	0	14	74	126
chr3L	234075	234075	-	E(bx)	FBgn0000541	3UTR	2	14	1	25	0	0	2	0	0	0	1	0	0	0	0	0	0	5	6	0	0	0	0
chr3L	234145	234145	-	E(bx)	FBgn0000541	3UTR	31	123	304	133	0	0	0	0	2	0	0	0	0	0	0	12	5	16	13	0	6	42	66
chr3L	234232	234232	-	E(bx)	FBgn0000541	3UTR	0	1	74	0	0	0	0	0	0	0	3	0	0	0	0	0	0	0	4	0	0	0	10
chr3L	234275	234275	-	E(bx)	FBgn0000541	3UTR	0	0	19	0	0	0	0	0	0	0	0	0	0	0	0	0	0	0	0	0	0	0	0
chr3L	237856	237856	-	E(bx)	FBgn0000541	intronic	5	7	3	9	0	0	3	3	1	0	3	10	0	0	0	14	3	7	35	0	6	0	3
chr3L	238320	238320	-	E(bx)	FBgn0000541	intronic	170	877	10	1114	6	287	272	44	64	11	205	81	111	13	94	183	67	266	313	48	132	119	356
chrX	3832482	3832482	+	ec	FBgn0000542	intronic	9	12	0	0	0	0	0	0	2	3	29	8	0	0	26	14	0	0	2	0	0	0	0
chrX	3832749	3832749	+	ec	FBgn0000542	intronic	0	0	5	0	0	0	0	0	0	0	0	0	0	0	0	0	0	0	0	0	0	0	1
chrX	3857488	3857488	+	ec	FBgn0000542	3UTR	18	2	5	15	0	0	5	0	4	0	0	0	0	0	0	0	0	8	0	22	1	0	5
chrX	3857621	3857621	+	ec	FBgn0000542	3UTR	261	99	16	85	0	353	554	98	97	0	95	0	0	0	7	0	254	78	84	0	111	2	46
chr3L	2263581	2263581	-	ecd	FBgn0000543	3UTR	326	698	141	445	3	124	230	60	100	71	446	96	216	66	198	387	61	375	685	106	392	16	356
chr2R	6087767	6087767	-	EcR	FBgn0000546	3UTR	204	0	0	0	0	0	8	15	14	0	2	0	0	0	0	0	0	7	0	0	23	0	28
chr2R	6090424	6090424	-	EcR	FBgn0000546	3UTR	340	145	15	27	0	127	306	136	133	92	499	104	104	171	82	254	136	108	206	9	244	1	149
chr2R	6090603	6090603	-	EcR	FBgn0000546	3UTR	1	14	1	0	0	0	6	6	0	0	14	0	0	7	8	16	5	0	0	0	5	0	0
chr2R	6090794	6090794	-	EcR	FBgn0000546	3UTR	108	186	7	111	1	9	97	78	39	15	174	59	56	26	36	176	9	38	19	56	111	19	79
chr2R	6091096	6091096	-	EcR	FBgn0000546	3UTR	11	76	0	36	0	10	4	18	17	0	18	8	6	0	21	25	14	5	6	0	15	2	27
chr2R	6091210	6091210	-	EcR	FBgn0000546	3UTR	2	25	0	34	0	0	0	0	0	0	0	0	0	0	0	0	0	1	0	0	0	0	0
chr2R	6091455	6091455	-	EcR	FBgn0000546	3UTR	0	4	0	8	0	5	6	0	0	0	0	0	0	2	0	0	0	0	0	0	0	0	4
chr2R	6091771	6091771	-	EcR	FBgn0000546	3UTR	13	35	0	27	1	0	8	6	10	0	25	17	0	7	0	15	9	2	0	0	23	0	14
chr2R	6091866	6091866	-	EcR	FBgn0000546	3UTR	7	164	1	117	1	17	7	5	0	0	13	14	1	0	10	17	7	13	14	0	7	0	55
chr2R	6092097	6092097	-	EcR	FBgn0000546	3UTR	3	12	0	0	0	0	0	5	0	0	0	0	0	0	2	0	0	0	0	0	0	0	0
chr2R	6092245	6092245	-	EcR	FBgn0000546	3UTR	31	59	2	3	1	17	13	0	0	0	36	9	0	13	11	12	6	12	7	41	24	0	31
chr2R	6161874	6161874	-	EcR	FBgn0000546	intronic	2	1	0	0	0	0	0	0	9	0	24	0	0	0	0	0	6	0	0	0	0	0	2
chr2R	6132245	6132245	-	EcR	FBgn0000546	intronic	45	1	1	0	0	0	1	5	21	2	21	11	0	0	73	20	117	5	29	1	26	0	16
chr2R	6142281	6142281	-	EcR	FBgn0000546	intronic	1	0	3	0	0	0	1	0	0	0	0	0	0	0	0	0	8	0	0	0	0	0	0
chr2R	6107178	6107178	-	EcR	FBgn0000546	intronic	0	0	5	0	0	0	0	0	0	0	0	0	0	0	0	0	0	3	0	0	0	0	3
chr2R	6107258	6107258	-	EcR	FBgn0000546	intronic	9	0	2	0	0	0	0	0	0	5	1	0	0	4	0	0	0	0	0	0	0	0	0
chr2R	6112974	6112974	-	EcR	FBgn0000546	intronic	12	1	0	0	0	0	10	0	0	2	12	7	8	0	6	19	4	18	0	0	10	0	1
chr2R	6113032	6113032	-	EcR	FBgn0000546	intronic	48	16	1	0	0	0	23	6	0	31	32	25	15	7	37	9	5	10	17	0	5	0	19
chr2R	6122660	6122660	-	EcR	FBgn0000546	intronic	0	1	0	0	0	0	1	0	0	0	4	0	0	0	7	18	3	6	11	0	0	0	4
chr2L	4032473	4032473	+	ed	FBgn0000547	5UTR	4	15	0	0	0	0	42	19	0	0	5	0	8	0	0	0	1	1	0	0	1	0	11
chr2L	4035692	4035692	+	ed	FBgn0000547	intronic	9	8	0	0	0	0	9	0	0	0	0	0	0	0	0	0	0	0	1	1	3	0	4
chr2L	4038921	4038921	+	ed	FBgn0000547	intronic	25	17	1	0	0	0	22	0	5	0	19	0	6	0	12	0	0	5	0	0	4	0	2
chr2L	4043766	4043766	+	ed	FBgn0000547	intronic	16	2	2	0	0	0	41	0	0	0	50	6	7	0	18	0	1	0	0	0	3	0	2
chr2L	4078421	4078421	+	ed	FBgn0000547	intronic	7	4	2	1	0	23	11	3	0	0	26	0	14	0	1	0	0	4	0	0	0	0	6
chr2L	4103605	4103605	+	ed	FBgn0000547	intronic	51	25	4	0	0	13	105	18	26	0	19	0	2	0	9	6	4	25	0	0	14	0	27
chr2L	4114012	4114012	+	ed	FBgn0000547	3UTR	0	40	5	23	0	9	2	0	4	0	0	0	0	0	0	0	0	0	0	1	0	0	9
chr2L	4114832	4114832	+	ed	FBgn0000547	3UTR	0	36	0	28	0	3	2	2	7	0	0	0	0	0	0	0	0	9	0	0	0	0	5
chr2L	4115031	4115031	+	ed	FBgn0000547	3UTR	15	87	0	76	0	28	19	0	6	0	0	0	0	0	0	0	2	24	0	0	2	3	32
chr2L	4115105	4115105	+	ed	FBgn0000547	3UTR	268	389	18	268	2	51	207	41	38	0	38	4	0	0	10	4	0	127	0	0	69	59	116
chr2L	4115133	4115133	+	ed	FBgn0000547	3UTR	5	2	0	0	0	0	0	0	0	0	0	0	0	0	0	0	0	0	0	0	0	0	1
chr2L	4115186	4115186	+	ed	FBgn0000547	3UTR	171	63	6	23	0	9	135	40	23	0	27	5	7	13	3	0	4	31	0	0	46	0	41
chr2L	4115260	4115260	+	ed	FBgn0000547	3UTR	6	39	0	22	0	0	27	6	0	0	4	0	0	3	0	0	2	55	0	0	0	0	3
chr2L	4115289	4115289	+	ed	FBgn0000547	3UTR	1	9	0	0	0	0	9	0	0	0	0	0	0	0	0	0	0	0	0	0	0	0	0
chr2L	4115322	4115322	+	ed	FBgn0000547	3UTR	4	8	1	5	0	0	8	0	0	0	0	6	0	0	0	0	0	14	0	0	0	0	4
chr2L	4115362	4115362	+	ed	FBgn0000547	3UTR	3	11	0	72	0	20	77	23	20	0	3	0	3	10	0	7	1	21	0	0	10	0	17
chr2L	4115555	4115555	+	ed	FBgn0000547	3UTR	55	16	3	0	0	6	25	10	17	0	5	0	3	7	0	0	7	48	0	0	22	0	17
chr2L	4115763	4115763	+	ed	FBgn0000547	3UTR	1394	203	81	150	1	352	1737	357	329	20	205	48	10	124	10	45	149	318	12	198	600	41	410
chr3L	21297116	21297116	-	Edg78E	FBgn0000551	3UTR	7	0	0	0	0	0	0	59	6	0	0	0	0	0	0	0	0	0	0	0	3	0	0
chr3L	21297184	21297184	-	Edg78E	FBgn0000551	3UTR	15	1	13	0	0	10	2	150	34	0	1	0	0	1	0	0	2	0	0	0	0	0	4
chr2R	11891673	11891673	+	Ef1alpha48D	FBgn0000556	intronic	3	0	2	0	0	0	0	0	0	0	39	12	5	1	23	14	8	4	11	0	4	0	5
chr2R	11893196	11893196	+	Ef1alpha48D	FBgn0000556	intronic	205	391	18	22	0	0	56	59	138	0	335	233	135	69	191	516	86	72	167	18	264	74	136
chr2R	11894108	11894108	+	Ef1alpha48D	FBgn0000556	CDS	5	9	0	0	0	0	7	0	0	0	3	0	0	0	0	16	0	0	0	0	3	0	0
chr2R	11895506	11895506	+	Ef1alpha48D	FBgn0000556	3UTR	20263	36909	3326	5703	33	3894	4437	1573	6391	513	9077	2180	5312	2754	5707	11972	3150	7234	8880	5264	14020	1362	5209
chr2R	11895546	11895546	+	Ef1alpha48D	FBgn0000556	3UTR	60583	124182	10794	50752	302	25912	46044	21706	54179	4450	79596	19425	36573	21454	66306	86045	25262	54301	72522	40606	104916	15967	60452
chr2R	11895575	11895575	+	Ef1alpha48D	FBgn0000556	3UTR	0	12	0	0	0	0	0	12	3	1	4	0	0	0	12	0	0	3	5	17	0	0	8
chr2R	11895762	11895762	+	Ef1alpha48D	FBgn0000556	3UTR	416	221	19	69	1	110	391	322	653	5	102	40	84	150	261	32	406	208	166	102	241	91	106
chr2R	11895988	11895988	+	Ef1alpha48D	FBgn0000556	3UTR	18	5	3	13	0	0	38	6	23	0	4	2	15	0	8	25	22	32	26	8	13	3	5
chr2R	11896014	11896014	+	Ef1alpha48D	FBgn0000556	3UTR	0	0	0	0	0	0	0	0	0	0	0	0	0	0	0	0	9	11	0	0	0	0	0
chr3R	31742315	31742315	+	Ef1alpha100E	FBgn0000557	3UTR	51	0	0	0	0	0	0	0	0	0	4	3	5	0	0	0	8	0	0	0	37	0	21
chr3R	31743249	31743249	+	Ef1alpha100E	FBgn0000557	3UTR	29	0	1	0	0	0	0	0	0	0	0	0	1	0	0	0	0	0	0	0	30	0	5
chr3R	31743306	31743306	+	Ef1alpha100E	FBgn0000557	3UTR	4928	6	71	0	0	9	48	14	44	0	30	0	13	0	6	17	1	7	6	349	3157	36	1484
chr2L	21680048	21680048	-	EF2	FBgn0000559	CDS	2	5	0	0	0	0	0	0	0	0	0	0	0	0	0	0	0	0	0	0	0	0	0
chr2L	21680137	21680137	-	EF2	FBgn0000559	CDS	7	2	0	0	0	0	0	2	0	0	0	0	0	0	9	0	0	0	1	0	0	0	2
chr2L	21680604	21680604	-	EF2	FBgn0000559	intronic	4	10	0	0	0	0	0	0	8	0	7	0	14	0	5	8	0	0	0	0	2	0	8
chr2L	21677913	21677913	-	EF2	FBgn0000559	3UTR	263	175	25	41	0	88	102	77	93	14	111	0	95	9	91	78	27	319	80	101	352	39	154
chr2L	21677947	21677947	-	EF2	FBgn0000559	3UTR	3	6	1	0	0	0	5	0	0	0	3	0	0	0	0	0	0	4	1	0	2	0	0
chr2L	21678048	21678048	-	EF2	FBgn0000559	3UTR	331	1096	65	300	2	175	383	194	288	17	774	104	329	68	205	187	179	309	1338	247	422	143	364
chr2L	21678097	21678097	-	EF2	FBgn0000559	3UTR	22931	35522	2503	7738	42	4245	6406	3622	9357	785	14653	3336	11683	2762	13155	11569	4845	12348	16790	7910	22278	2621	10209
chr2L	21678143	21678143	-	EF2	FBgn0000559	3UTR	6060	13375	716	4944	32	2527	3114	1376	4502	356	7622	1765	7446	2256	10493	5376	5336	5013	6965	3121	8890	1301	4950
chr2L	21678255	21678255	-	EF2	FBgn0000559	3UTR	3	20	2	0	0	28	1	10	11	0	2	0	0	0	10	4	1	0	10	0	4	0	3
chr3L	21817550	21817550	+	eg	FBgn0000560	3UTR	0	0	14	0	0	0	0	0	0	0	0	0	0	0	0	0	0	0	0	0	0	0	1
chr3L	21817991	21817991	+	eg	FBgn0000560	3UTR	18	0	8	0	0	0	19	0	0	0	0	0	0	0	0	0	0	5	0	0	5	0	2
chr2R	23734906	23734906	-	egl	FBgn0000562	3UTR	957	2297	107	750	5	31	266	122	181	14	397	149	87	61	110	365	140	317	557	357	1087	187	540
chr2R	23735048	23735048	-	egl	FBgn0000562	3UTR	0	19	0	0	0	17	0	5	0	0	0	0	0	0	0	0	0	0	0	0	2	0	3
chr2R	23735159	23735159	-	egl	FBgn0000562	3UTR	3	6	0	0	0	0	0	0	0	0	0	0	0	0	0	0	0	0	6	0	1	0	0
chr2R	23735541	23735541	-	egl	FBgn0000562	3UTR	18	51	0	0	0	0	7	0	2	0	5	0	1	0	0	0	0	10	0	0	12	0	20
chr3R	17446642	17446642	-	Eh	FBgn0000564	3UTR	127	0	0	0	0	0	0	15	57	0	0	0	0	2	0	0	0	6	0	0	0	0	0
chr3L	15511113	15511113	+	Eip71CD	FBgn0000565	5UTR	41	28	564	39	1	0	3	1	18	0	20	9	1	9	8	41	3	15	35	0	70	0	55
chr3L	15513162	15513162	+	Eip71CD	FBgn0000565	3UTR	19	56	5	0	0	0	15	0	13	6	18	0	0	0	13	49	7	3	1	7	67	0	6
chr3L	15513202	15513202	+	Eip71CD	FBgn0000565	3UTR	727	1390	87	193	0	26	1156	94	332	38	589	30	55	28	843	2564	19	43	56	802	2143	118	844
chr2R	18629279	18629279	+	Eip55E	FBgn0000566	3UTR	690	2970	200	988	9	276	422	153	856	29	1591	174	512	106	4013	6688	418	157	1528	1245	1841	283	962
chr2R	18629316	18629316	+	Eip55E	FBgn0000566	3UTR	0	10	1	17	0	0	0	0	6	0	23	0	6	0	61	40	18	20	6	0	6	41	8
chr2R	18629428	18629428	+	Eip55E	FBgn0000566	3UTR	3	21	0	0	0	0	4	2	6	0	7	0	0	3	146	36	29	3	135	25	10	0	3
chr3L	17619000	17619000	-	Eip74EF	FBgn0000567	5UTR	13	2	0	0	0	0	0	5	0	0	7	0	5	0	0	0	0	0	0	0	7	0	1
chr3L	17602687	17602687	-	Eip74EF	FBgn0000567	5UTR	157	53	0	0	0	0	4	42	21	0	5	0	0	0	39	9	6	1	5	41	36	0	26
chr3L	17613340	17613340	-	Eip74EF	FBgn0000567	intronic	37	9	5	1	0	0	2	21	7	0	35	11	0	0	31	31	12	10	2	4	34	0	8
chr3L	17602480	17602480	-	Eip74EF	FBgn0000567	intronic	0	0	33	0	0	0	0	0	0	0	0	0	0	0	3	0	0	0	0	0	0	0	1
chr3L	17579294	17579294	-	Eip74EF	FBgn0000567	intronic	0	0	0	0	0	0	0	0	0	0	0	0	11	0	0	0	0	0	7	0	0	0	0
chr3L	17583503	17583503	-	Eip74EF	FBgn0000567	intronic	24	4	1	0	0	0	0	0	0	0	0	2	0	0	2	1	0	0	0	0	18	0	3
chr3L	17584690	17584690	-	Eip74EF	FBgn0000567	intronic	0	1	0	0	0	0	0	0	0	0	16	0	0	0	10	0	0	4	0	0	6	0	5
chr3L	17558705	17558705	-	Eip74EF	FBgn0000567	3UTR	40	0	1	0	0	0	0	0	0	0	0	0	0	0	0	5	0	0	0	0	9	0	5
chr3L	17560112	17560112	-	Eip74EF	FBgn0000567	3UTR	9	2	0	0	0	0	0	1	0	0	10	0	0	0	0	0	0	0	9	25	0	0	3
chr3L	17560158	17560158	-	Eip74EF	FBgn0000567	3UTR	230	61	5	0	0	0	4	22	0	9	60	11	33	6	0	17	13	9	37	16	60	21	21
chr3L	17560208	17560208	-	Eip74EF	FBgn0000567	3UTR	78	24	3	0	0	0	0	12	0	0	20	2	15	1	18	16	0	28	26	0	23	0	9
chr3L	17563472	17563472	-	Eip74EF	FBgn0000567	intronic	12	3	0	0	0	0	0	0	7	0	34	3	0	0	23	31	0	4	4	0	0	0	2
chr3L	17967143	17967143	-	Eip75B	FBgn0000568	intronic	2	4	0	0	0	0	11	0	1	0	18	0	0	0	1	0	0	3	0	0	0	0	2
chr3L	17967837	17967837	-	Eip75B	FBgn0000568	intronic	37	15	0	0	0	0	53	17	14	0	23	2	5	5	20	42	7	3	7	25	8	0	4
chr3L	17968007	17968007	-	Eip75B	FBgn0000568	intronic	24	17	0	0	0	0	39	2	23	0	5	0	0	0	17	0	0	7	17	29	7	0	12
chr3L	17960607	17960607	-	Eip75B	FBgn0000568	intronic	9	2	0	0	0	0	0	0	0	0	24	0	3	0	0	6	0	6	2	0	10	0	1
chr3L	17950983	17950983	-	Eip75B	FBgn0000568	3UTR	1445	8	1	1	0	0	172	19	268	0	28	0	6	5	233	106	36	84	0	26	213	19	179
chr3L	17952162	17952162	-	Eip75B	FBgn0000568	3UTR	495	332	46	14	1	0	333	33	285	1	124	65	69	22	142	555	194	698	213	129	776	81	193
chr3L	17952231	17952231	-	Eip75B	FBgn0000568	3UTR	817	224	40	18	0	0	370	66	350	0	144	36	89	44	170	496	170	781	164	132	654	0	303
chr3L	17952457	17952457	-	Eip75B	FBgn0000568	3UTR	232	71	5	0	0	0	112	30	138	0	28	7	1	29	47	126	21	155	46	20	243	0	76
chr3L	17952688	17952688	-	Eip75B	FBgn0000568	3UTR	3	9	0	0	0	0	0	0	0	0	0	0	0	0	1	1	2	4	7	0	4	0	3
chr3L	17953006	17953006	-	Eip75B	FBgn0000568	3UTR	67	363	4	41	0	0	40	0	21	0	19	5	10	0	53	116	45	227	103	0	219	25	52
chr3L	17953385	17953385	-	Eip75B	FBgn0000568	3UTR	1112	720	44	14	0	21	152	29	312	3	88	35	66	19	165	228	120	387	116	43	372	0	102
chr3L	17953435	17953435	-	Eip75B	FBgn0000568	3UTR	65	51	16	0	0	0	18	0	7	3	15	0	17	0	17	37	15	43	7	0	34	1	14
chr3L	18059734	18059734	-	Eip75B	FBgn0000568	5UTR	18	0	0	0	0	0	0	0	0	0	5	0	0	0	12	4	0	0	5	0	2	0	1
chr3L	18037473	18037473	-	Eip75B	FBgn0000568	intronic	5	1	0	0	0	0	0	0	0	0	0	0	7	0	6	13	0	6	0	0	0	0	2
chr3L	17975016	17975016	-	Eip75B	FBgn0000568	intronic	3	1	0	0	0	0	0	0	0	3	1	0	11	0	1	0	0	0	0	0	0	0	0
chr3L	749459	749459	+	emc	FBgn0000575	5UTR	0	2	0	0	0	0	0	0	0	0	0	0	0	0	0	13	0	0	0	0	7	0	2
chr3L	749549	749549	+	emc	FBgn0000575	5UTR	1	6	1	0	0	0	1	0	0	0	0	0	7	0	0	0	0	0	0	0	0	0	4
chr3L	752643	752643	+	emc	FBgn0000575	3UTR	16	38	4	0	0	0	11	0	0	0	22	0	0	0	0	0	0	0	1	0	0	0	3
chr3L	752692	752692	+	emc	FBgn0000575	3UTR	15	32	1	1	1	0	38	14	7	0	1	3	0	0	0	21	0	13	7	0	8	0	20
chr3L	752753	752753	+	emc	FBgn0000575	3UTR	5	9	0	0	0	0	0	0	0	0	2	0	0	0	0	3	0	0	17	0	0	0	7
chr3L	752810	752810	+	emc	FBgn0000575	3UTR	148	135	4	0	0	0	26	5	6	0	16	3	9	2	9	76	0	18	42	0	32	0	6
chr3L	752848	752848	+	emc	FBgn0000575	3UTR	443	626	33	180	0	60	463	164	143	27	352	43	172	34	88	634	15	215	525	87	253	23	234
chr3L	753009	753009	+	emc	FBgn0000575	3UTR	5	45	1	72	0	33	60	6	15	0	20	8	7	2	3	37	0	26	14	16	2	0	14
chr3L	753268	753268	+	emc	FBgn0000575	3UTR	13	47	4	0	0	0	30	2	5	0	11	0	0	0	0	22	3	19	7	0	19	0	14
chr3L	753333	753333	+	emc	FBgn0000575	3UTR	1	3	0	0	0	0	0	0	0	0	0	0	0	0	0	11	0	0	0	0	0	0	0
chr3L	753381	753381	+	emc	FBgn0000575	3UTR	349	211	15	69	1	86	315	92	92	30	220	35	63	55	54	396	3	142	244	61	213	1	149
chr3L	753453	753453	+	emc	FBgn0000575	3UTR	234	146	9	24	0	137	195	41	69	37	147	32	49	21	45	319	15	121	192	22	136	1	73
chr3L	753495	753495	+	emc	FBgn0000575	3UTR	3170	1473	122	501	4	886	3175	894	1005	282	2191	394	956	333	163	4674	249	1489	3291	577	1851	202	923
chr3R	13904631	13904631	+	ems	FBgn0000576	3UTR	54	0	7	0	0	50	90	16	12	0	0	0	0	0	0	0	0	0	0	12	36	0	18
chr2R	11527801	11527801	-	en	FBgn0000577	5UTR	12	3	2	0	0	45	89	10	0	0	13	0	0	4	49	0	0	0	0	0	11	0	11
chr2R	11524057	11524057	-	en	FBgn0000577	3UTR	13	2	0	0	0	16	36	8	0	0	0	0	2	0	21	9	0	0	0	0	11	0	9
chr2R	19161962	19161962	+	ena	FBgn0000578	3UTR	15	27	3	13	0	54	4	0	5	10	42	11	9	3	5	18	5	9	101	0	2	8	8
chr2R	19162014	19162014	+	ena	FBgn0000578	3UTR	3	5	2	0	0	0	2	4	0	0	22	0	1	6	0	12	7	0	53	0	0	0	0
chr2R	19162306	19162306	+	ena	FBgn0000578	3UTR	0	91	13	24	1	0	1	0	0	1	4	8	0	10	11	3	0	7	28	0	0	32	32
chr2R	19162337	19162337	+	ena	FBgn0000578	3UTR	0	39	1	22	1	0	0	0	0	0	0	0	0	4	0	4	0	1	6	0	0	0	10
chr2R	19162606	19162606	+	ena	FBgn0000578	3UTR	482	570	77	170	1	188	503	209	122	76	1022	400	346	278	262	711	329	578	2772	20	208	3	256
chr2R	19162946	19162946	+	ena	FBgn0000578	3UTR	25	36	2	2	1	4	18	0	8	0	31	17	10	16	0	28	6	28	94	0	4	0	14
chr2R	19163392	19163392	+	ena	FBgn0000578	3UTR	6	164	4	115	0	16	9	5	0	0	8	29	8	23	14	40	0	53	131	0	12	0	35
chr2R	19163462	19163462	+	ena	FBgn0000578	3UTR	11	25	4	11	0	0	14	4	0	6	25	17	15	28	1	78	11	66	178	25	4	18	23
chr2R	19163503	19163503	+	ena	FBgn0000578	3UTR	3	6	1	2	0	0	4	0	0	6	7	0	2	0	0	11	0	21	8	0	7	0	5
chr2R	19163555	19163555	+	ena	FBgn0000578	3UTR	63	39	10	50	0	65	43	7	18	10	161	31	37	8	24	128	21	141	276	1	19	0	20
chr2R	19147099	19147099	+	ena	FBgn0000578	intronic	0	0	0	0	0	0	0	6	0	0	0	0	0	11	10	2	0	0	9	0	0	0	0
chr2R	19157733	19157733	+	ena	FBgn0000578	intronic	10	14	0	0	0	10	15	10	12	0	110	9	0	7	30	2	20	18	89	0	10	1	3
chr2L	1728670	1728670	-	Eno	FBgn0000579	intronic	2	0	38	0	0	0	0	0	0	0	0	0	0	0	0	0	0	0	0	0	0	0	8
chr2L	1724772	1724772	-	Eno	FBgn0000579	3UTR	3165	1386	388	528	0	37	106	154	957	35	339	73	61	33	33	282	64	198	351	746	2471	207	1135
chr2L	1724802	1724802	-	Eno	FBgn0000579	3UTR	401	224	60	9	0	0	19	0	39	0	9	0	0	1	0	4	0	16	0	84	163	13	56
chr2L	1724828	1724828	-	Eno	FBgn0000579	3UTR	188	61	20	17	0	28	2	0	11	0	12	0	7	0	11	0	0	7	0	17	180	0	36
chr2L	1724911	1724911	-	Eno	FBgn0000579	3UTR	11	2	1	16	0	0	0	0	0	0	0	0	0	0	0	8	0	0	0	0	22	0	3
chr2L	1724966	1724966	-	Eno	FBgn0000579	3UTR	5577	11074	619	4861	36	303	529	489	3049	90	2907	490	676	558	1908	2285	497	1060	1124	3647	16331	1057	7181
chr2L	1725012	1725012	-	Eno	FBgn0000579	3UTR	547	940	45	545	2	11	21	11	165	14	182	47	27	47	83	169	61	109	90	255	531	96	215
chr2L	1725060	1725060	-	Eno	FBgn0000579	3UTR	113	157	36	41	0	0	1	0	29	1	35	1	9	17	2	27	2	9	19	56	141	11	89
chr2L	1725118	1725118	-	Eno	FBgn0000579	3UTR	17	21	17	0	0	0	0	0	6	0	6	0	0	7	10	4	6	7	2	51	59	0	13
chr2L	1725170	1725170	-	Eno	FBgn0000579	3UTR	2166	1849	1329	1183	4	56	94	140	1116	29	917	363	257	252	656	1078	365	362	328	2351	4866	579	2353
chr2R	11462149	11462149	+	E(Pc)	FBgn0000581	3UTR	0	9	40	0	0	0	0	0	0	0	1	2	0	0	2	0	0	0	1	0	8	0	6
chr2R	11462396	11462396	+	E(Pc)	FBgn0000581	3UTR	8	567	45	308	1	32	17	13	17	11	25	0	0	0	13	55	0	25	68	0	19	61	115
chr2R	11462429	11462429	+	E(Pc)	FBgn0000581	3UTR	0	37	2	14	0	0	9	2	0	0	3	0	6	0	11	0	0	6	14	0	0	0	9
chr2R	11462621	11462621	+	E(Pc)	FBgn0000581	3UTR	2	33	83	56	0	0	3	0	0	0	0	0	0	0	1	0	7	6	0	0	0	13	25
chr2R	11462872	11462872	+	E(Pc)	FBgn0000581	3UTR	3	778	17	453	1	0	6	0	6	0	9	0	0	0	0	12	6	17	15	0	13	77	112
chr2R	11462905	11462905	+	E(Pc)	FBgn0000581	3UTR	0	12	1	0	0	0	0	0	0	0	0	0	0	0	0	0	0	0	0	0	0	0	9
chr2R	11463109	11463109	+	E(Pc)	FBgn0000581	3UTR	56	155	1	185	0	20	17	0	20	0	27	0	0	5	35	20	8	40	26	20	25	40	75
chr2R	11463156	11463156	+	E(Pc)	FBgn0000581	3UTR	100	132	3	0	1	37	104	33	56	6	85	30	58	0	53	74	25	53	127	0	77	0	59
chr2R	11463280	11463280	+	E(Pc)	FBgn0000581	3UTR	130	405	10	264	1	149	250	57	85	13	294	107	62	54	124	280	111	259	445	43	212	83	204
chr2R	11465270	11465270	+	E(Pc)	FBgn0000581	3UTR	372	0	2	40	0	15	7	20	102	0	1	0	0	11	7	0	19	1	8	0	48	0	51
chr2R	11453451	11453451	+	E(Pc)	FBgn0000581	5UTR	21	122	14	0	1	0	7	0	5	7	10	5	3	0	5	10	0	11	5	0	6	0	12
chr2R	11454239	11454239	+	E(Pc)	FBgn0000581	5UTR	2	4	0	0	0	0	0	0	0	2	3	0	3	0	0	0	0	5	0	0	0	0	1
chr2L	11829960	11829960	-	esc	FBgn0000588	intronic	31	0	3	0	0	0	0	5	0	0	23	7	0	0	9	4	0	9	0	0	31	0	12
chr2L	11828374	11828374	-	esc	FBgn0000588	intronic	0	21	0	1	0	17	1	0	0	0	0	0	0	0	0	0	0	0	10	0	4	0	11
chr3R	26041021	26041021	+	E(spl)m8-HLH	FBgn0000591	3UTR	0	1	1	42	0	357	469	25	17	0	0	0	0	0	5	0	0	0	4	0	2	1	60
chr3L	12190581	12190581	+	Est-6	FBgn0000592	3UTR	1538	2	137	17	0	0	3	4	36	3	0	0	1	0	0	0	0	0	1	1839	22807	105	15672
chr3L	12190631	12190631	+	Est-6	FBgn0000592	3UTR	49	0	4	0	0	0	0	0	0	0	0	0	0	0	0	0	0	0	0	18	214	0	151
chr3L	12190705	12190705	+	Est-6	FBgn0000592	3UTR	1625	1	173	4	0	0	0	2	14	2	0	0	0	0	0	0	0	0	0	1189	7290	66	5716
chr3L	12192491	12192491	+	Est-P	FBgn0000594	3UTR	2	0	4	0	0	0	0	0	0	0	0	0	0	0	0	0	0	0	0	19	1	0	8
chr2R	9980801	9980801	+	eve	FBgn0000606	3UTR	1	0	14	86	1	181	105	24	22	0	0	0	0	0	6	0	0	0	0	0	1	1	63
chrX	15995228	15995228	+	exd	FBgn0000611	3UTR	0	9	3	0	1	0	0	0	0	0	0	0	0	0	5	0	0	5	0	0	0	0	13
chrX	15995330	15995330	+	exd	FBgn0000611	3UTR	5	16	1	0	0	0	0	0	0	0	0	3	0	0	0	0	0	3	2	0	0	0	6
chrX	15995926	15995926	+	exd	FBgn0000611	3UTR	6	31	11	0	0	0	3	3	12	0	6	0	0	0	0	0	0	18	0	0	5	0	15
chrX	15995957	15995957	+	exd	FBgn0000611	3UTR	108	671	36	142	1	54	36	5	45	0	63	5	23	19	41	98	20	73	52	3	95	15	107
chrX	15995996	15995996	+	exd	FBgn0000611	3UTR	130	1149	56	568	3	193	223	77	113	8	273	22	97	66	105	358	48	250	230	106	193	40	363
chrX	15996027	15996027	+	exd	FBgn0000611	3UTR	23	10	2	24	0	0	8	5	1	0	12	1	4	2	0	14	0	1	4	0	4	0	12
chrX	15996069	15996069	+	exd	FBgn0000611	3UTR	8	13	0	0	0	0	0	0	6	0	2	0	0	0	0	0	0	6	5	9	8	0	8
chrX	15996139	15996139	+	exd	FBgn0000611	3UTR	11	25	0	22	0	32	14	3	23	0	10	6	9	0	10	53	9	33	35	0	39	0	16
chrX	15996244	15996244	+	exd	FBgn0000611	3UTR	4	1	0	0	0	0	5	0	0	0	0	0	0	0	0	1	0	0	12	0	5	0	0
chrX	15996464	15996464	+	exd	FBgn0000611	3UTR	193	40	3	0	1	13	40	11	57	0	38	35	15	22	13	129	44	43	49	0	103	14	22
chrX	15996509	15996509	+	exd	FBgn0000611	3UTR	1843	333	126	62	2	322	1080	455	539	44	856	150	189	253	367	1499	346	633	911	236	1184	17	571
chr2R	20667361	20667361	-	exu	FBgn0000615	3UTR	1	49	6665	23	0	0	0	0	0	0	4	14	8	0	5	17	34	0	35	0	2	0	1615
chr2R	20667475	20667475	-	exu	FBgn0000615	3UTR	0	23	3184	0	0	0	0	0	0	0	2	0	0	1	0	0	6	0	0	0	5	0	97
chr2R	20667506	20667506	-	exu	FBgn0000615	3UTR	0	0	78	0	0	0	0	0	0	0	0	0	0	0	0	0	0	0	0	0	0	0	9
chr2R	20667550	20667550	-	exu	FBgn0000615	3UTR	0	0	83	13	0	0	0	0	0	0	0	0	0	0	0	0	0	0	0	0	0	0	13
chr2R	20667576	20667576	-	exu	FBgn0000615	3UTR	0	0	21	0	0	0	0	0	0	0	0	0	0	0	0	0	0	0	0	0	0	0	1
chr2R	20667604	20667604	-	exu	FBgn0000615	3UTR	0	3	269	0	0	0	0	0	0	0	0	0	0	0	0	4	7	0	0	0	0	0	12
chr2R	20667852	20667852	-	exu	FBgn0000615	3UTR	0	0	21	0	0	0	0	0	0	0	0	0	0	0	0	0	0	0	0	0	0	0	3
chr2R	20667899	20667899	-	exu	FBgn0000615	3UTR	0	0	41	0	0	0	0	0	0	0	0	0	0	0	0	0	0	0	0	0	0	0	4
chr2R	20668134	20668134	-	exu	FBgn0000615	3UTR	0	0	154	0	0	0	0	0	0	0	0	0	0	0	0	0	0	0	0	0	0	0	16
chrX	17843322	17843322	+	e(y)1	FBgn0000617	3UTR	13	108	7	10	0	0	8	1	4	0	20	0	8	2	0	14	5	3	6	0	3	0	7
chrX	17843348	17843348	+	e(y)1	FBgn0000617	3UTR	87	656	96	194	1	208	171	32	56	19	220	53	139	98	104	367	70	96	332	43	95	96	177
chrX	17843388	17843388	+	e(y)1	FBgn0000617	3UTR	0	9	1	21	0	0	3	0	3	0	6	0	9	0	0	0	3	7	0	0	8	0	7
chrX	11576116	11576116	-	e(y)2	FBgn0000618	3UTR	125	491	54	228	1	62	111	24	64	24	270	85	106	81	63	398	42	151	307	62	99	52	179
chrX	11576561	11576561	-	e(y)2	FBgn0000618	5UTR	1	6	2	0	0	0	0	0	0	0	9	8	0	0	0	4	0	0	4	0	2	0	0
chr3L	12462994	12462994	-	eyg	FBgn0000625	3UTR	32	9	1	0	0	0	0	5	0	0	41	5	13	0	38	19	0	0	0	0	1	0	0
chr3L	10634575	10634575	-	E(z)	FBgn0000629	3UTR	186	1027	207	376	4	258	81	22	145	5	399	51	126	42	108	416	54	220	301	53	196	42	246
chr2R	13720188	13720188	+	fas	FBgn0000633	intronic	9	4	0	0	0	0	8	0	3	0	6	0	0	0	6	0	1	0	0	1	5	0	1
chr2R	13747756	13747756	+	fas	FBgn0000633	3UTR	19	0	2	0	0	8	4	0	0	0	3	0	0	0	0	0	0	0	3	0	0	0	0
chr2R	13748465	13748465	+	fas	FBgn0000633	3UTR	11	0	0	0	0	22	0	0	0	0	0	0	0	0	0	0	0	0	0	0	0	0	3
chr2R	13748768	13748768	+	fas	FBgn0000633	3UTR	27	0	1	0	0	0	30	9	12	0	0	0	0	0	0	0	6	10	0	0	15	0	3
chr2R	13749338	13749338	+	fas	FBgn0000633	3UTR	495	1	13	0	0	0	21	11	29	0	10	0	0	0	0	0	0	0	0	13	5	0	18
chr2R	13749367	13749367	+	fas	FBgn0000633	3UTR	716	1	6	1	0	14	70	71	173	0	0	5	0	0	0	0	6	0	0	0	82	22	80
chr2R	13685538	13685538	+	fas	FBgn0000633	intronic	0	0	17	0	0	0	0	0	0	0	0	0	0	0	0	0	0	0	0	0	0	0	1
chr2R	13699899	13699899	+	fas	FBgn0000633	intronic	17	3	0	1	0	0	5	8	0	0	6	0	5	0	0	25	6	2	0	0	12	0	1
chr2R	13707760	13707760	+	fas	FBgn0000633	intronic	11	2	0	0	0	0	0	4	0	2	35	0	0	0	10	10	0	0	0	0	0	0	5
chrX	4137416	4137416	-	Fas2	FBgn0000635	intronic	0	0	0	0	0	0	0	0	46	0	0	0	0	0	0	0	0	0	0	0	5	0	13
chrX	4137536	4137536	-	Fas2	FBgn0000635	intronic	0	0	0	0	0	0	0	0	15	0	0	0	0	0	0	0	0	0	0	47	0	0	5
chrX	4137901	4137901	-	Fas2	FBgn0000635	intronic	218	1	6	0	0	10	9	47	190	0	0	0	0	0	0	0	0	0	0	138	225	0	57
chrX	4138195	4138195	-	Fas2	FBgn0000635	intronic	4	0	1	0	0	0	0	2	21	0	0	0	0	0	0	0	0	0	0	0	23	0	2
chrX	4138575	4138575	-	Fas2	FBgn0000635	intronic	24	1	0	0	0	0	6	2	36	0	0	0	0	0	0	0	0	2	0	0	42	0	14
chrX	4138639	4138639	-	Fas2	FBgn0000635	intronic	91	10	4	0	0	0	25	21	79	0	34	0	0	0	0	6	0	39	0	71	84	0	36
chrX	4138879	4138879	-	Fas2	FBgn0000635	intronic	19	1	0	0	0	0	0	0	18	0	2	0	0	0	0	0	0	2	0	19	18	0	2
chrX	4139008	4139008	-	Fas2	FBgn0000635	intronic	92	3	1	8	0	0	15	41	114	2	42	11	6	0	0	6	6	6	0	50	384	0	105
chrX	4132925	4132925	-	Fas2	FBgn0000635	3UTR	293	12	5	0	0	0	90	73	133	11	4	0	31	0	6	8	0	62	0	31	121	0	83
chrX	4133403	4133403	-	Fas2	FBgn0000635	3UTR	3	1	3	0	0	0	6	0	0	0	0	0	0	0	0	6	0	26	0	0	7	0	2
chrX	4133432	4133432	-	Fas2	FBgn0000635	3UTR	223	88	24	1	0	29	168	83	68	0	23	0	98	5	12	72	0	394	0	52	92	16	42
chrX	4133475	4133475	-	Fas2	FBgn0000635	3UTR	37	6	35	0	0	0	20	0	6	0	0	0	12	0	0	0	0	56	0	0	15	0	2
chrX	4134384	4134384	-	Fas2	FBgn0000635	3UTR	240	104	55	0	0	20	153	71	52	3	2	0	11	0	0	18	0	117	0	83	126	0	71
chrX	4203268	4203268	-	Fas2	FBgn0000635	5UTR	4	3	0	0	0	0	0	0	10	0	0	0	0	0	0	0	0	1	0	0	2	0	2
chrX	4205330	4205330	-	Fas2	FBgn0000635	intronic	25	12	1	0	0	1	14	3	7	0	4	0	13	0	2	0	0	21	0	21	3	0	15
chrX	4169035	4169035	-	Fas2	FBgn0000635	intronic	12	0	0	0	0	0	4	0	0	0	19	0	1	0	7	8	0	15	0	0	3	0	0
chrX	4169069	4169069	-	Fas2	FBgn0000635	intronic	7	0	0	0	0	0	2	0	0	0	0	0	1	0	0	0	0	39	0	0	1	0	0
chrX	4176212	4176212	-	Fas2	FBgn0000635	intronic	14	8	3	0	0	16	36	0	33	0	35	12	25	0	15	0	0	26	0	0	15	0	1
chrX	4190699	4190699	-	Fas2	FBgn0000635	intronic	22	1	2	0	0	0	23	13	10	5	22	0	33	0	8	21	0	35	0	0	11	0	3
chrX	4199704	4199704	-	Fas2	FBgn0000635	intronic	0	0	0	0	0	0	3	0	0	0	4	0	0	0	0	0	5	2	0	0	0	0	0
chrX	4150823	4150823	-	Fas2	FBgn0000635	intronic	73	12	4	13	0	0	47	12	21	5	22	17	8	1	10	7	1	114	0	0	52	0	20
chrX	4151638	4151638	-	Fas2	FBgn0000635	intronic	1	0	0	0	0	0	0	0	0	0	5	0	0	0	0	0	0	18	0	14	0	0	4
chrX	4148618	4148618	-	Fas2	FBgn0000635	intronic	13	6	0	0	0	0	13	2	0	0	15	10	19	0	27	7	0	9	0	0	5	0	3
chrX	4139565	4139565	-	Fas2	FBgn0000635	intronic	76	8	4	0	0	0	16	6	4	0	14	0	10	0	4	15	0	78	0	0	18	0	23
chr2L	18320648	18320648	+	Fas3	FBgn0000636	5UTR	10	5	1	0	0	0	25	15	5	0	5	0	0	0	9	0	0	11	0	0	4	0	10
chr2L	18387109	18387109	+	Fas3	FBgn0000636	intronic	575	309	98	14	0	24	702	305	103	0	191	7	0	3	0	14	5	459	0	0	148	0	80
chr2L	18388163	18388163	+	Fas3	FBgn0000636	intronic	4	1	0	0	0	0	9	0	5	0	15	0	9	0	0	0	0	3	0	0	0	0	0
chr2L	18391990	18391990	+	Fas3	FBgn0000636	intronic	12	4	5	1	0	1	12	12	8	0	11	0	0	0	0	0	0	13	0	0	7	3	9
chr2L	18392575	18392575	+	Fas3	FBgn0000636	3UTR	234	86	81	37	1	7	792	158	31	0	214	0	0	1	13	5	0	374	0	0	34	30	40
chr2L	18392711	18392711	+	Fas3	FBgn0000636	3UTR	1	1	65	0	0	0	4	0	0	0	9	0	0	9	0	0	0	31	0	0	1	0	14
chr2L	18393441	18393441	+	Fas3	FBgn0000636	3UTR	160	66	11	0	1	30	786	122	54	0	244	27	0	0	1	14	5	348	0	21	55	0	33
chr3L	14094605	14094605	-	Fbp1	FBgn0000639	3UTR	6	0	46	0	0	0	0	0	0	0	0	0	4	0	0	0	0	0	0	37	0	0	0
chr2L	9427835	9427835	+	Fbp2	FBgn0000640	3UTR	13	4	77	1	0	0	1	0	0	1	10	0	4	0	10	22	0	0	3	17	17	0	10
chrX	3173341	3173341	-	Fcp3C	FBgn0000644	3UTR	1	39	0	0	0	0	0	0	5	11	4	5	0	0	0	0	0	0	0	0	0	0	0
chrX	3173376	3173376	-	Fcp3C	FBgn0000644	3UTR	0	1170	0	0	0	0	3	0	0	0	5	5	0	0	0	33	3	4	0	0	0	16	2
chr2R	18233690	18233690	+	fj	FBgn0000658	5UTR	102	1	0	0	0	197	421	55	80	0	17	0	3	2	9	15	9	305	6	0	49	2	15
chr2R	18236311	18236311	+	fj	FBgn0000658	3UTR	157	9	0	13	0	328	686	111	104	0	0	0	0	0	0	0	0	301	0	23	28	22	47
chr3R	28581083	28581083	-	fkh	FBgn0000659	3UTR	17	0	0	0	0	36	77	18	49	0	0	0	0	0	0	0	0	0	0	45	158	0	39
chr3R	28581266	28581266	-	fkh	FBgn0000659	3UTR	18	1	0	44	0	62	147	48	60	0	0	0	0	0	0	5	0	0	0	77	249	0	70
chr3R	28581833	28581833	-	fkh	FBgn0000659	3UTR	11	2	0	0	0	0	15	9	1	0	12	0	3	0	0	0	9	0	0	0	32	0	11
chr2R	13823605	13823605	-	fl(2)d	FBgn0000662	intronic	0	9	9	7	0	0	0	0	0	0	3	0	0	0	9	0	6	3	2	0	0	0	2
chr2R	13823692	13823692	-	fl(2)d	FBgn0000662	intronic	15	9	2	1	0	0	3	0	0	0	12	0	0	0	24	16	1	12	7	0	0	0	11
chr2R	13819624	13819624	-	fl(2)d	FBgn0000662	3UTR	551	1600	63	742	3	282	382	135	177	31	399	94	116	57	186	335	207	576	1054	149	432	98	556
chr2R	13819650	13819650	-	fl(2)d	FBgn0000662	3UTR	51	120	1	9	0	18	6	3	0	0	9	4	13	13	0	12	6	22	43	0	17	0	16
chr2R	13820027	13820027	-	fl(2)d	FBgn0000662	3UTR	0	0	8	0	0	0	0	0	0	0	0	0	0	0	0	0	0	0	0	0	0	0	0
chrX	2024670	2024670	-	Actn	FBgn0000667	3UTR	3	0	0	0	0	0	0	0	0	0	0	0	0	0	0	0	0	0	0	0	4	0	0
chrX	2024756	2024756	-	Actn	FBgn0000667	3UTR	637	9	3	0	0	0	0	6	4	0	3	0	0	0	0	0	0	0	0	22	462	0	121
chrX	2025081	2025081	-	Actn	FBgn0000667	3UTR	5	0	0	11	0	0	2	0	28	0	0	0	0	0	0	0	0	4	5	0	29	0	4
chrX	2025109	2025109	-	Actn	FBgn0000667	3UTR	3400	1915	101	639	1	294	349	783	1551	40	463	151	183	106	94	506	48	537	832	845	3897	93	1270
chrX	2025135	2025135	-	Actn	FBgn0000667	3UTR	613	218	10	104	0	32	47	92	178	22	88	31	50	25	7	53	21	235	67	89	714	17	166
chrX	2025276	2025276	-	Actn	FBgn0000667	3UTR	211	169	11	20	0	0	93	176	162	0	29	4	15	5	4	85	5	52	94	91	483	0	145
chrX	2025425	2025425	-	Actn	FBgn0000667	3UTR	61	107	2	60	2	0	0	4	36	0	9	1	0	0	0	2	0	33	11	0	31	0	20
chrX	2038448	2038448	-	Actn	FBgn0000667	intronic	5	6	0	0	0	0	2	0	0	0	0	0	4	0	0	0	0	0	12	0	0	0	5
chrX	2038795	2038795	-	Actn	FBgn0000667	intronic	1009	2080	81	673	5	234	218	79	145	55	490	212	218	48	200	715	198	516	1244	165	762	128	602
chrX	21344729	21344729	+	fliI	FBgn0000709	3UTR	0	34	13	6	0	0	0	3	12	0	0	0	0	0	10	0	13	0	5	0	0	0	2
chrX	21345021	21345021	+	fliI	FBgn0000709	3UTR	55	382	16	228	1	58	52	13	36	7	40	12	29	7	35	93	42	112	312	1	53	28	115
chrX	21345088	21345088	+	fliI	FBgn0000709	3UTR	114	240	8	91	2	53	56	23	48	1	53	27	39	36	73	76	32	32	217	22	65	0	75
chrX	10392818	10392818	+	flw	FBgn0000711	intronic	58	1	0	1	0	0	1	0	9	4	13	9	8	11	12	8	6	7	53	40	2	1	4
chrX	10397278	10397278	+	flw	FBgn0000711	intronic	18	1	1	0	0	0	1	0	3	0	4	16	12	0	1	5	0	13	17	23	12	0	2
chrX	10400461	10400461	+	flw	FBgn0000711	intronic	25	1	0	6	0	1	8	2	5	1	10	0	5	0	4	13	2	1	25	11	42	4	19
chrX	10407522	10407522	+	flw	FBgn0000711	3UTR	7	1	6	0	0	0	1	2	0	0	5	0	11	0	2	0	6	0	17	0	9	0	4
chrX	10407548	10407548	+	flw	FBgn0000711	3UTR	6	28	15	9	0	0	3	5	0	0	3	0	6	0	7	10	0	7	6	0	6	14	11
chrX	10407660	10407660	+	flw	FBgn0000711	3UTR	7	9	4	36	1	1	0	0	8	0	4	0	0	0	0	0	0	0	9	0	0	0	15
chrX	10407958	10407958	+	flw	FBgn0000711	3UTR	1	15	1	30	0	0	0	0	0	0	3	0	6	0	8	0	0	1	13	0	0	0	4
chrX	10408038	10408038	+	flw	FBgn0000711	3UTR	541	191	27	53	1	0	13	10	19	8	49	0	15	4	19	84	29	32	159	17	87	8	36
chrX	10408065	10408065	+	flw	FBgn0000711	3UTR	1201	387	57	168	1	62	134	215	191	21	249	72	34	42	111	247	133	288	1154	113	471	94	423
chrX	10408292	10408292	+	flw	FBgn0000711	3UTR	377	164	19	17	0	0	34	67	71	0	55	24	27	12	24	62	11	56	218	45	147	0	116
chrX	10408449	10408449	+	flw	FBgn0000711	3UTR	162	430	29	172	1	29	27	29	31	1	55	14	11	8	47	69	1	76	226	50	88	0	122
chrX	10408501	10408501	+	flw	FBgn0000711	3UTR	20	83	1	51	0	0	0	1	11	0	4	0	16	8	0	14	8	38	72	0	28	20	25
chrX	10408539	10408539	+	flw	FBgn0000711	3UTR	4	3	0	0	0	0	0	0	0	0	0	0	0	0	0	0	0	0	2	0	4	0	6
chrX	10408684	10408684	+	flw	FBgn0000711	3UTR	1032	320	101	123	2	17	153	224	280	31	350	137	198	71	267	416	196	177	1930	169	467	51	272
chrX	10409058	10409058	+	flw	FBgn0000711	3UTR	5	0	1	0	0	0	2	0	9	0	0	0	0	0	0	7	0	15	11	0	3	0	0
chrX	10409298	10409298	+	flw	FBgn0000711	3UTR	6	2	0	0	0	0	1	1	3	0	0	0	0	0	3	0	7	0	4	0	6	0	1
chrX	10409404	10409404	+	flw	FBgn0000711	3UTR	14	0	0	0	0	0	4	0	0	0	5	0	0	0	0	0	0	0	0	0	0	0	9
chrX	10409697	10409697	+	flw	FBgn0000711	3UTR	50	0	3	0	0	0	0	2	9	0	0	0	0	0	0	6	0	0	2	18	21	0	2
chrX	10409817	10409817	+	flw	FBgn0000711	3UTR	2247	13	12	1	0	1	44	78	130	0	79	14	28	37	30	123	170	21	214	82	343	1	224
chr2R	9910424	9910424	+	FMRFa	FBgn0000715	3UTR	74	0	11	0	0	0	0	6	21	0	0	0	0	0	0	0	0	152	0	0	109	0	33
chr2R	9910457	9910457	+	FMRFa	FBgn0000715	3UTR	7	0	0	0	0	0	0	0	0	0	0	0	0	0	0	0	0	21	0	0	9	0	11
chrX	22837003	22837003	-	fog	FBgn0000719	intronic	21	4	0	0	0	4	13	12	4	0	21	16	24	0	30	38	6	9	13	0	11	1	2
chrX	22837132	22837132	-	fog	FBgn0000719	intronic	4	2	2	0	0	0	2	4	0	0	5	0	0	0	0	18	3	0	15	0	3	0	0
chrX	22842095	22842095	-	fog	FBgn0000719	intronic	1	1	1	0	0	0	6	0	0	0	0	0	0	0	1	0	0	0	5	0	0	0	3
chrX	22824180	22824180	-	fog	FBgn0000719	3UTR	2	1	0	0	0	0	1	0	0	0	2	0	0	0	4	0	0	0	3	22	11	1	13
chrX	22825543	22825543	-	fog	FBgn0000719	3UTR	2	0	38	0	0	0	3	11	0	4	0	0	0	0	0	0	0	0	4	31	1	0	16
chrX	22826162	22826162	-	fog	FBgn0000719	3UTR	553	932	38	395	1	99	180	71	141	70	206	303	202	653	672	492	457	9	424	59	227	60	212
chrX	22826242	22826242	-	fog	FBgn0000719	3UTR	0	6	0	0	0	0	0	0	6	0	2	0	0	0	0	5	9	0	7	0	4	0	0
chrX	22826296	22826296	-	fog	FBgn0000719	3UTR	2	5	0	0	0	0	0	0	7	0	0	0	0	7	18	0	0	0	0	0	0	0	9
chrX	22826329	22826329	-	fog	FBgn0000719	3UTR	2	37	0	17	0	5	8	0	14	1	0	0	0	0	19	2	2	0	15	0	1	0	6
chrX	22826410	22826410	-	fog	FBgn0000719	3UTR	2	36	0	44	1	0	0	14	0	0	4	1	7	8	5	0	4	0	3	0	0	20	14
chrX	22826439	22826439	-	fog	FBgn0000719	3UTR	0	33	0	20	0	26	3	0	0	0	0	4	2	0	8	12	6	0	7	0	4	0	3
chr2L	3622074	3622074	-	for	FBgn0000721	3UTR	1940	3961	169	1252	12	403	183	111	477	22	229	60	52	151	219	1790	57	230	244	658	2297	197	1292
chr2L	3622315	3622315	-	for	FBgn0000721	3UTR	7	79	57	38	0	0	3	5	4	0	0	0	0	0	0	17	0	6	0	6	16	53	24
chr3R	9367603	9367603	-	FER	FBgn0000723	3UTR	286	34	17	0	0	6	52	23	33	16	283	17	32	27	50	1479	146	153	788	37	188	16	80
chr3R	9367874	9367874	-	FER	FBgn0000723	3UTR	11	3	2	0	0	0	1	4	0	0	11	0	4	0	12	30	14	10	49	0	19	0	13
chr3R	9367962	9367962	-	FER	FBgn0000723	3UTR	185	19	13	1	0	0	18	16	15	0	39	1	5	0	26	312	82	20	414	88	140	0	62
chr3R	9393888	9393888	-	FER	FBgn0000723	intronic	0	0	0	0	0	0	0	0	0	0	30	0	0	0	0	0	0	0	0	0	0	0	0
chr3R	9376861	9376861	-	FER	FBgn0000723	intronic	17	8	1	0	0	0	2	0	4	2	21	0	23	10	12	36	19	2	8	0	11	0	9
chr3R	9380165	9380165	-	FER	FBgn0000723	intronic	4	2	0	0	0	0	2	0	0	0	8	5	0	0	17	18	0	7	0	0	0	0	0
chr3R	9389359	9389359	-	FER	FBgn0000723	intronic	58	0	1	0	0	1	13	4	0	1	16	8	6	0	6	21	6	17	125	0	25	1	10
chr3R	9390262	9390262	-	FER	FBgn0000723	intronic	93	11	4	0	0	0	17	11	20	0	74	13	8	3	27	148	8	38	102	0	51	0	49
chrX	2244668	2244668	+	fs(1)K10	FBgn0000810	3UTR	1	12	27	5	0	0	1	0	0	0	0	0	0	0	0	0	0	1	0	0	0	0	3
chrX	2244696	2244696	+	fs(1)K10	FBgn0000810	3UTR	0	0	6	0	0	0	0	0	0	0	0	0	0	0	0	0	0	0	0	0	0	0	2
chrX	2244867	2244867	+	fs(1)K10	FBgn0000810	3UTR	0	7	1	0	0	0	0	0	0	0	0	0	0	0	0	0	0	0	0	0	0	0	7
chrX	2245278	2245278	+	fs(1)K10	FBgn0000810	3UTR	0	7	5	7	0	0	0	0	0	0	0	0	0	0	0	0	0	0	0	0	0	0	2
chrX	2245315	2245315	+	fs(1)K10	FBgn0000810	3UTR	0	8	1	15	1	0	0	0	0	0	0	0	0	0	0	0	0	3	0	0	0	0	3
chrX	2246048	2246048	+	fs(1)K10	FBgn0000810	3UTR	123	264	17	106	3	48	143	48	50	22	107	36	36	31	20	76	3	207	220	36	112	75	134
chrX	1356409	1356409	-	png	FBgn0000826	3UTR	0	11	0	0	0	0	0	0	0	0	0	0	0	0	0	0	0	0	0	0	0	18	0
chrX	1356452	1356452	-	png	FBgn0000826	3UTR	0	20	0	28	0	0	0	0	0	0	0	0	0	0	0	1	0	0	3	0	0	0	9
chrX	1356488	1356488	-	png	FBgn0000826	3UTR	3	815	3	744	1	10	0	0	12	0	0	26	0	0	11	112	20	77	168	12	0	106	101
chrX	2726577	2726577	+	fs(1)Ya	FBgn0000927	3UTR	0	2013	2	425	0	0	0	0	0	0	10	0	9	4	6	0	0	6	0	48	17	155	150
chrX	2724012	2724012	+	fs(1)Yb	FBgn0000928	3UTR	0	1	14	0	0	0	1	1	0	0	0	0	0	0	12	48	0	26	14	22	0	0	2
chrX	2724158	2724158	+	fs(1)Yb	FBgn0000928	3UTR	0	6	9	0	0	0	0	0	0	9	25	16	10	18	12	11	0	58	10	0	0	0	0
chr2L	19466887	19466887	+	tj	FBgn0000964	3UTR	0	4	0	0	0	0	0	0	0	0	0	0	0	0	0	0	0	7	0	0	0	0	0
chr2L	19466932	19466932	+	tj	FBgn0000964	3UTR	0	6	3	0	0	0	0	0	0	0	0	0	0	0	0	0	0	25	0	0	0	0	0
chr2L	19466982	19466982	+	tj	FBgn0000964	3UTR	1	19	0	0	0	0	0	0	0	0	0	0	0	0	0	0	0	96	0	17	0	0	0
chr2L	19467091	19467091	+	tj	FBgn0000964	3UTR	7	59	16	0	0	0	0	0	0	0	0	0	0	1	0	0	0	130	0	0	0	0	0
chr2L	19467687	19467687	+	tj	FBgn0000964	3UTR	0	6	0	0	0	0	0	0	0	0	0	0	0	0	10	0	0	8	0	0	0	0	0
chr2L	19467758	19467758	+	tj	FBgn0000964	3UTR	121	763	11	0	1	0	25	17	13	0	0	0	0	2	0	0	0	2732	0	126	3	76	8
chr2L	19467980	19467980	+	tj	FBgn0000964	3UTR	0	5	0	0	0	0	0	6	0	0	0	0	0	0	0	0	0	10	0	0	0	0	0
chr2R	15376549	15376549	-	dup	FBgn0000996	3UTR	0	25	0	25	0	1	1	0	2	0	0	0	0	0	6	0	0	0	0	0	0	0	0
chr2R	15376619	15376619	-	dup	FBgn0000996	3UTR	43	2255	53	1038	5	448	235	31	60	10	86	33	56	32	10	194	32	88	195	82	44	70	391
chr2L	4198404	4198404	-	ft	FBgn0001075	3UTR	18	0	0	48	0	65	113	5	18	0	0	0	0	0	4	5	0	5	0	0	22	0	5
chr2L	4198924	4198924	-	ft	FBgn0001075	3UTR	0	0	9	0	0	0	0	0	0	0	0	0	0	0	0	0	0	0	0	0	0	0	0
chr3R	6866444	6866444	+	ftz	FBgn0001077	3UTR	1	0	17	0	0	15	0	0	0	0	0	0	0	0	0	0	0	0	0	0	0	0	3
chr3L	18800136	18800136	-	NA	FBgn0001078, FBgn0267601	ambiguous	6	9	0	6	0	0	0	0	0	0	1	5	0	0	4	0	0	8	0	0	0	0	0
chr3L	18800342	18800342	-	NA	FBgn0001078, FBgn0267601	ambiguous	6	2	0	0	0	0	0	0	5	0	0	0	0	0	0	0	1	5	1	0	0	0	3
chr3L	18800650	18800650	-	NA	FBgn0001078, FBgn0267601	ambiguous	66	166	9	40	2	8	6	12	20	0	50	26	21	3	17	57	11	20	40	1	52	7	54
chr3L	18750717	18750717	-	ftz-f1	FBgn0001078	3UTR	3	16	0	0	0	0	0	20	0	0	14	0	0	0	0	15	0	31	10	0	15	0	1
chr3L	18751592	18751592	-	ftz-f1	FBgn0001078	3UTR	55	469	11	47	0	0	7	470	10	11	177	28	22	22	88	171	11	58	50	23	78	20	36
chr3L	18751674	18751674	-	ftz-f1	FBgn0001078	3UTR	4	10	0	0	0	0	0	1	0	0	0	0	0	0	0	0	0	4	0	0	2	0	0
chr3L	18751740	18751740	-	ftz-f1	FBgn0001078	3UTR	7	614	5	161	1	56	23	27	12	0	3	0	1	10	4	49	0	49	0	0	7	40	84
chr3L	18751901	18751901	-	ftz-f1	FBgn0001078	3UTR	1	211	5	186	4	13	4	26	3	0	1	0	0	0	10	2	0	18	2	6	0	17	85
chr3L	18751941	18751941	-	ftz-f1	FBgn0001078	3UTR	10	109	1	30	0	0	0	27	0	0	0	0	0	0	6	0	0	18	0	0	0	26	16
chr3L	18752426	18752426	-	ftz-f1	FBgn0001078	3UTR	0	12	1	28	0	0	0	0	0	0	0	0	0	0	0	0	0	0	0	0	0	0	0
chr3L	18752480	18752480	-	ftz-f1	FBgn0001078	3UTR	0	7	2	14	0	0	0	0	0	0	0	0	0	0	0	0	0	0	4	0	0	0	4
chr3L	18766788	18766788	-	ftz-f1	FBgn0001078	intronic	91	14	3	0	0	0	0	2	0	11	64	15	26	18	87	31	27	20	53	0	55	0	4
chr3L	18766857	18766857	-	ftz-f1	FBgn0001078	intronic	19	0	0	0	0	0	0	3	0	5	2	0	0	0	15	12	0	9	3	0	20	0	2
chr3L	18760760	18760760	-	ftz-f1	FBgn0001078	intronic	1	7	0	0	0	0	2	10	17	0	7	0	0	0	0	0	0	0	0	0	0	0	0
chr3L	18763188	18763188	-	ftz-f1	FBgn0001078	intronic	2	4	0	0	0	0	0	12	0	0	0	4	0	0	0	0	0	0	0	0	0	0	0
chrX	18661085	18661085	+	fu	FBgn0001079	3UTR	3	3	0	3	0	18	0	0	0	0	5	0	0	0	0	0	0	0	1	0	0	0	2
chrX	18661158	18661158	+	fu	FBgn0001079	3UTR	3	12	2	21	0	0	0	0	0	0	6	0	0	0	7	1	0	8	14	0	0	0	3
chrX	18661204	18661204	+	fu	FBgn0001079	3UTR	43	246	5	136	3	91	38	13	50	0	35	9	12	13	24	51	40	32	127	0	28	0	84
chrX	11992910	11992910	-	fw	FBgn0001083	3UTR	318	1	0	0	0	0	91	111	35	0	0	0	0	0	0	0	0	47	0	0	55	0	43
chrX	11999194	11999194	-	fw	FBgn0001083	intronic	0	1	2	10	0	6	9	2	5	0	9	2	4	1	12	9	2	4	16	7	20	3	25
chr2L	8401443	8401443	-	fy	FBgn0001084	3UTR	4	31	1	3	0	0	12	0	0	0	0	0	3	0	0	2	9	8	0	1	8	0	22
chr2L	8401489	8401489	-	fy	FBgn0001084	3UTR	49	142	37	101	1	32	41	12	15	2	13	29	12	29	0	28	12	25	30	0	13	23	49
chr3L	14274798	14274798	+	fz	FBgn0001085	5UTR	2	5	0	0	0	0	0	0	0	0	0	2	0	0	0	0	0	6	0	0	0	0	0
chr3L	14316970	14316970	+	fz	FBgn0001085	intronic	0	0	0	0	0	1	0	0	0	0	8	0	0	0	0	1	0	0	1	1	0	0	2
chr3L	14329895	14329895	+	fz	FBgn0001085	intronic	33	0	8	3	0	0	8	36	171	1	16	5	9	0	45	56	1	0	21	1571	2512	73	1237
chr3L	14329956	14329956	+	fz	FBgn0001085	intronic	1	0	0	0	0	0	0	0	7	0	0	0	0	0	0	8	0	0	3	42	64	0	44
chr3L	14333589	14333589	+	fz	FBgn0001085	intronic	0	0	16	0	0	0	0	0	0	0	0	0	0	0	0	0	0	0	0	0	0	0	8
chr3L	14335859	14335859	+	fz	FBgn0001085	intronic	28	8	0	0	0	0	32	1	3	13	69	16	17	11	24	28	0	12	8	0	7	0	0
chr3L	14345553	14345553	+	fz	FBgn0001085	intronic	5	15	0	0	0	0	0	0	0	0	15	0	4	0	25	7	3	8	0	0	15	0	0
chr3L	14367388	14367388	+	fz	FBgn0001085	3UTR	21	66	1	92	0	12	68	11	40	6	28	10	9	0	38	13	5	55	4	1	13	36	53
chr3L	14368046	14368046	+	fz	FBgn0001085	3UTR	0	78	0	53	1	22	1	0	7	0	0	0	0	0	0	0	0	4	0	0	0	0	72
chr3L	14368073	14368073	+	fz	FBgn0001085	3UTR	0	7	0	4	0	0	0	0	0	0	0	0	0	0	0	0	0	0	0	30	0	0	9
chr3L	14368141	14368141	+	fz	FBgn0001085	3UTR	0	30	0	6	0	10	3	0	4	0	0	0	0	0	0	0	0	0	0	0	0	0	14
chr3L	14368237	14368237	+	fz	FBgn0001085	3UTR	0	44	0	41	0	0	0	1	0	0	0	0	0	0	0	0	0	0	0	0	0	0	14
chr3L	14368567	14368567	+	fz	FBgn0001085	3UTR	4	104	1	88	0	0	5	1	25	0	1	0	0	0	0	17	4	35	0	0	0	0	36
chr3L	14368612	14368612	+	fz	FBgn0001085	3UTR	23	107	1	43	1	28	22	2	0	0	12	2	0	9	5	15	4	6	6	0	17	0	45
chr3L	14368639	14368639	+	fz	FBgn0001085	3UTR	248	269	10	143	2	59	287	88	136	48	428	78	9	53	4	265	6	124	37	0	76	9	145
chr2L	16313048	16313048	+	fzy	FBgn0001086	3UTR	0	356	140	99	0	150	9	0	0	0	74	32	6	29	20	77	26	52	19	0	0	0	105
chr2L	16313099	16313099	+	fzy	FBgn0001086	3UTR	0	1133	127	766	10	578	236	15	73	39	349	261	175	97	79	358	84	282	402	0	0	87	429
chr2L	16313125	16313125	+	fzy	FBgn0001086	3UTR	0	40	1	31	0	29	28	0	4	0	21	19	3	16	4	18	0	9	33	0	0	0	9
chrX	13731511	13731511	-	g	FBgn0001087	intronic	108	25	4	19	0	0	11	4	6	9	24	0	5	0	27	6	8	5	30	17	22	0	21
chrX	13727204	13727204	-	g	FBgn0001087	3UTR	757	703	35	379	4	28	197	65	164	36	627	62	155	120	158	658	148	346	892	187	405	110	478
chrX	13727518	13727518	-	g	FBgn0001087	3UTR	68	131	12	77	0	0	25	3	3	0	95	10	3	19	13	89	11	39	107	0	44	3	67
chrX	13727732	13727732	-	g	FBgn0001087	3UTR	0	55	3	53	1	0	0	0	0	0	0	0	0	0	0	0	0	0	0	0	0	0	7
chrX	13727774	13727774	-	g	FBgn0001087	3UTR	4	232	35	158	0	11	0	0	5	0	10	0	0	0	37	54	5	37	19	0	0	0	42
chrX	13727821	13727821	-	g	FBgn0001087	3UTR	6	35	1	18	0	0	0	0	0	0	0	0	0	0	0	0	0	6	0	0	0	0	0
chrX	13728163	13728163	-	g	FBgn0001087	CDS	3	2	0	0	0	0	0	4	0	0	7	0	12	0	0	0	0	10	4	0	2	0	0
chr2L	6003574	6003574	-	Gal	FBgn0001089	3UTR	11	2	0	0	0	0	4	2	19	0	1	0	0	0	0	0	0	0	0	17	64	0	46
chr2L	6003609	6003609	-	Gal	FBgn0001089	3UTR	42	3	109	1	0	0	2	0	14	0	2	4	0	0	0	0	3	0	0	116	198	16	80
chr2L	6003653	6003653	-	Gal	FBgn0001089	3UTR	2	1	37	0	0	0	0	0	0	0	2	0	0	0	0	0	0	0	0	28	33	0	9
chrX	18794246	18794246	-	bnb	FBgn0001090	3UTR	12138	226	415	1391	3	2391	4547	543	1075	0	18	9	10	5	0	0	0	1846	4	420	1383	69	1944
chrX	18794384	18794384	-	bnb	FBgn0001090	3UTR	1	0	0	10	0	0	20	0	0	0	0	0	0	0	0	0	0	1	0	0	0	0	9
chrX	18794572	18794572	-	bnb	FBgn0001090	3UTR	211	8	7	133	1	352	135	26	25	0	0	0	0	2	0	4	0	74	0	22	28	3	50
chr2R	7791904	7791904	-	Gapdh1	FBgn0001091	3UTR	11657	8272	646	2061	17	127	98	517	3105	165	3746	527	1020	820	782	2347	556	1206	2262	10363	24975	1042	11610
chr2R	7791949	7791949	-	Gapdh1	FBgn0001091	3UTR	4721	3511	175	1308	9	17	46	246	1704	68	1789	269	356	251	223	1064	375	495	1395	3262	6975	237	2678
chrX	15869355	15869355	+	Gapdh2	FBgn0001092	3UTR	104	62	3	51	1	0	0	0	32	0	5	0	0	5	13	6	19	2	0	51	21	0	17
chrX	15869581	15869581	+	Gapdh2	FBgn0001092	3UTR	2444	4715	88	997	5	0	15	142	827	7	218	74	64	60	93	287	186	306	9	437	1331	353	609
chrX	15869639	15869639	+	Gapdh2	FBgn0001092	3UTR	10591	22933	639	7734	35	54	260	1733	7591	313	4935	1753	1149	723	1768	4622	1603	3329	205	6234	15566	2032	8211
chrX	15869723	15869723	+	Gapdh2	FBgn0001092	3UTR	4	8	0	0	0	0	0	0	7	0	0	0	0	16	31	0	0	4	0	0	6	0	0
chrX	15869772	15869772	+	Gapdh2	FBgn0001092	3UTR	32	22	2	0	0	0	2	2	35	8	13	13	20	15	0	1	7	7	0	0	15	0	8
chr3R	23935826	23935826	-	Gdh	FBgn0001098	3UTR	0	0	0	0	0	0	0	0	0	0	0	0	0	9	0	0	0	4	0	0	0	0	0
chr3R	23935958	23935958	-	Gdh	FBgn0001098	3UTR	4742	2227	442	2119	18	381	956	2357	7432	138	1710	567	584	876	3378	1566	548	2715	501	4439	9800	668	4925
chr3R	23936168	23936168	-	Gdh	FBgn0001098	3UTR	49	50	15	42	0	34	21	27	91	0	15	0	0	18	39	26	1	15	3	25	73	18	66
chr3R	23936206	23936206	-	Gdh	FBgn0001098	3UTR	13	17	4	0	0	0	0	3	9	0	0	0	0	0	8	0	0	10	0	13	21	0	5
chr3R	23936251	23936251	-	Gdh	FBgn0001098	3UTR	3	5	3	14	0	0	4	0	0	0	0	0	0	0	7	3	0	6	0	0	0	0	3
chr3L	15509518	15509518	+	NA	FBgn0001099, FBgn0028377	ambiguous	0	0	49	493	5	1416	0	0	26	0	0	0	0	0	8	38	5	0	7	0	3	3	265
chr3L	15509714	15509714	+	NA	FBgn0001099, FBgn0028377	ambiguous	0	1	56	0	0	0	0	0	0	0	0	0	0	0	0	0	0	0	0	0	0	0	8
chr3L	15510774	15510774	+	NA	FBgn0001099, FBgn0028377	ambiguous	0	1	5	0	0	0	0	0	0	0	0	0	0	0	0	0	0	0	0	0	7	0	0
chr3L	15510837	15510837	+	NA	FBgn0001099, FBgn0028377	ambiguous	64	48	989	72	1	7	8	2	7	0	56	13	0	3	22	77	29	17	81	12	34	39	62
chr3L	6979758	6979758	-	Galphai	FBgn0001104	5UTR	7	65	0	0	1	0	31	4	0	0	27	0	21	0	0	24	50	54	88	14	7	0	32
chr3L	6979798	6979798	-	Galphai	FBgn0001104	5UTR	2	5	0	0	0	0	0	0	0	0	1	0	19	0	0	0	0	0	0	0	0	0	0
chr3L	6977141	6977141	-	Galphai	FBgn0001104	intronic	5	2	3	12	0	2	4	0	3	0	14	1	1	2	7	4	3	7	41	2	8	6	12
chr3L	6972566	6972566	-	Galphai	FBgn0001104	3UTR	0	0	0	0	0	0	0	0	0	0	66	0	0	0	7	0	48	28	67	0	0	0	0
chr3L	6972658	6972658	-	Galphai	FBgn0001104	3UTR	2	0	0	0	0	0	2	0	0	0	0	0	4	12	0	0	4	0	12	0	0	0	0
chr3L	6972755	6972755	-	Galphai	FBgn0001104	3UTR	467	2878	60	1360	14	973	656	109	184	42	2093	165	272	225	203	1125	1936	765	3713	67	374	226	895
chr3L	6973248	6973248	-	Galphai	FBgn0001104	3UTR	1	41	7	13	0	19	4	0	3	0	50	0	0	0	18	25	26	9	103	0	0	0	13
chrX	15862794	15862794	+	Gbeta13F	FBgn0001105	CDS	3	40	11	32	0	31	1	0	0	0	11	0	3	1	5	3	0	4	12	0	4	0	14
chrX	15862820	15862820	+	Gbeta13F	FBgn0001105	3UTR	17	231	85	139	1	86	15	15	8	0	25	3	11	21	18	38	0	19	31	4	3	11	118
chrX	15862851	15862851	+	Gbeta13F	FBgn0001105	3UTR	1708	2448	305	517	7	443	713	321	397	36	1235	228	413	414	551	1798	234	572	755	185	750	37	610
chrX	15862886	15862886	+	Gbeta13F	FBgn0001105	3UTR	1638	3303	428	1849	16	931	1592	906	842	284	3249	915	1133	957	2047	3756	734	1433	1977	516	1350	183	1830
chrX	15863159	15863159	+	Gbeta13F	FBgn0001105	3UTR	751	1462	126	103	0	172	152	45	82	15	261	40	87	137	76	410	43	192	158	31	184	39	120
chrX	15863188	15863188	+	Gbeta13F	FBgn0001105	3UTR	2867	4448	453	1713	14	1487	2398	977	1365	162	3449	513	945	1182	1183	5511	569	2196	2765	546	2286	365	2051
chrX	15863239	15863239	+	Gbeta13F	FBgn0001105	3UTR	39	19	3	64	0	72	126	38	97	0	1	0	4	0	3	222	20	67	50	32	75	23	70
chrX	15863268	15863268	+	Gbeta13F	FBgn0001105	3UTR	132	113	8	19	0	0	20	1	13	4	2	19	0	1	11	21	6	25	39	0	13	0	13
chrX	15863300	15863300	+	Gbeta13F	FBgn0001105	3UTR	2107	2663	319	386	10	280	898	518	548	47	1444	201	350	433	427	2094	195	724	1143	52	974	181	646
chrX	15863345	15863345	+	Gbeta13F	FBgn0001105	3UTR	142	188	15	45	0	41	50	33	43	0	110	17	33	13	57	132	15	50	121	16	71	13	75
chrX	15863728	15863728	+	Gbeta13F	FBgn0001105	3UTR	20	292	18	166	1	119	11	2	7	0	23	24	14	0	12	19	0	11	14	17	13	0	70
chrX	15864077	15864077	+	Gbeta13F	FBgn0001105	3UTR	33	47	6	0	0	19	3	2	0	0	29	0	0	18	7	19	0	12	15	23	24	0	7
chrX	15864171	15864171	+	Gbeta13F	FBgn0001105	3UTR	173	1600	82	564	9	272	406	93	179	28	629	115	212	252	198	900	92	375	498	102	201	173	414
chrX	15864213	15864213	+	Gbeta13F	FBgn0001105	3UTR	4	39	2	15	0	48	14	7	5	0	19	1	0	0	5	10	0	19	28	0	6	27	9
chrX	15864239	15864239	+	Gbeta13F	FBgn0001105	3UTR	2	7	1	0	0	0	0	6	0	0	1	0	0	0	0	0	0	9	7	0	0	0	0
chrX	15864420	15864420	+	Gbeta13F	FBgn0001105	3UTR	0	3	0	0	0	0	5	0	0	0	0	0	0	0	0	13	0	0	0	0	0	0	0
chrX	15864486	15864486	+	Gbeta13F	FBgn0001105	3UTR	5	9	0	0	0	0	4	0	7	0	11	0	0	0	4	10	0	4	6	0	15	0	4
chrX	15864544	15864544	+	Gbeta13F	FBgn0001105	3UTR	72	253	34	36	1	69	61	23	43	7	158	16	12	25	28	235	7	110	107	22	68	23	44
chrX	15864721	15864721	+	Gbeta13F	FBgn0001105	3UTR	29	41	6	24	1	0	51	28	9	0	73	9	24	24	30	118	8	52	59	13	47	0	17
chrX	15864849	15864849	+	Gbeta13F	FBgn0001105	3UTR	24	16	1	0	0	0	17	34	33	1	18	0	31	0	4	2	0	10	43	0	31	0	3
chrX	15864884	15864884	+	Gbeta13F	FBgn0001105	3UTR	45	12	2	1	0	0	44	28	52	12	97	18	9	11	37	110	28	39	87	0	30	0	35
chrX	15865216	15865216	+	Gbeta13F	FBgn0001105	3UTR	1713	621	128	44	3	305	1031	455	551	80	1594	326	348	596	431	2123	395	519	875	351	1001	37	431
chrX	15865448	15865448	+	Gbeta13F	FBgn0001105	3UTR	5	7	0	0	0	0	15	13	6	0	17	0	1	14	12	44	0	19	14	0	13	0	5
chrX	15865755	15865755	+	Gbeta13F	FBgn0001105	3UTR	24	5	1	0	0	0	17	5	31	0	9	6	0	0	0	26	1	0	0	0	15	0	7
chrX	15865789	15865789	+	Gbeta13F	FBgn0001105	3UTR	63	13	2	0	0	0	14	7	18	0	15	0	0	0	1	15	0	7	14	0	2	0	7
chrX	15865846	15865846	+	Gbeta13F	FBgn0001105	3UTR	56	48	7	18	0	23	56	39	50	0	90	16	17	55	40	202	26	162	113	14	38	11	26
chrX	15865967	15865967	+	Gbeta13F	FBgn0001105	3UTR	784	147	35	10	0	41	294	274	395	26	343	58	67	177	88	651	88	308	268	53	167	18	162
chrX	15866028	15866028	+	Gbeta13F	FBgn0001105	3UTR	9	8	1	0	0	0	9	0	4	0	0	0	0	7	0	17	7	5	4	0	0	0	4
chrX	15866104	15866104	+	Gbeta13F	FBgn0001105	3UTR	218	44	11	0	0	9	122	86	82	15	137	16	9	67	27	223	5	25	127	69	112	0	52
chrX	15866130	15866130	+	Gbeta13F	FBgn0001105	3UTR	4	1	0	0	0	0	0	2	0	0	0	0	0	0	0	4	0	0	0	0	0	0	0
chrX	15866281	15866281	+	Gbeta13F	FBgn0001105	3UTR	26	2	0	0	0	0	3	17	8	0	9	0	0	0	0	2	0	0	4	0	5	0	2
chrX	15867163	15867163	+	Gbeta13F	FBgn0001105	3UTR	2	3	0	0	0	0	0	0	0	0	0	0	0	0	0	0	3	0	6	0	0	0	0
chr3L	13930607	13930607	+	DCTN1-p150	FBgn0001108	CDS	2	1	0	0	0	0	0	0	0	0	0	0	0	0	0	0	0	0	0	0	9	0	6
chr3L	13934451	13934451	+	DCTN1-p150	FBgn0001108	3UTR	149	670	221	130	0	25	47	18	65	11	77	23	34	16	65	193	47	83	105	8	125	76	128
chr3L	13934509	13934509	+	DCTN1-p150	FBgn0001108	3UTR	3	15	0	0	0	0	0	0	0	0	0	0	2	0	0	3	0	8	6	0	7	14	1
chr3L	13934627	13934627	+	DCTN1-p150	FBgn0001108	3UTR	113	295	20	47	0	0	14	4	4	0	9	7	6	17	11	61	19	47	22	0	35	3	39
chr3L	13934656	13934656	+	DCTN1-p150	FBgn0001108	3UTR	433	1222	81	284	1	62	75	38	40	9	124	30	146	22	91	110	14	110	47	71	266	51	263
chr3R	7252063	7252063	-	Gld	FBgn0001112	3UTR	173	2	17	0	0	0	0	29	5	0	0	26	0	0	0	74	0	0	0	4	1044	0	1103
chr3R	7252176	7252176	-	Gld	FBgn0001112	3UTR	0	0	0	0	0	0	0	2	0	0	0	0	0	0	0	0	0	0	0	0	11	0	16
chr3R	7252426	7252426	-	Gld	FBgn0001112	3UTR	0	0	2	0	0	0	0	0	0	0	0	0	0	0	0	0	0	0	0	17	32	0	8
chr2L	8675788	8675788	+	Glt	FBgn0001114	CDS	6	0	0	0	0	0	0	0	0	0	21	0	0	0	0	0	0	0	8	8	0	0	0
chr2L	8676190	8676190	+	Glt	FBgn0001114	CDS	9	0	0	0	0	0	0	5	0	0	37	2	2	0	3	0	0	0	0	0	8	0	0
chr2L	8676216	8676216	+	Glt	FBgn0001114	CDS	2	0	0	0	0	0	0	5	0	0	0	0	0	0	0	0	0	0	1	0	1	0	0
chr2L	8676811	8676811	+	Glt	FBgn0001114	3UTR	2406	7	31	2	1	1	62	602	1134	5	4628	1253	726	86	741	357	68	0	2718	1528	1857	98	800
chr2L	8676849	8676849	+	Glt	FBgn0001114	3UTR	0	0	0	0	0	0	0	0	0	0	25	0	0	0	20	0	0	0	0	0	0	0	2
chr3L	14802380	14802380	-	gnu	FBgn0001120	3UTR	0	10745	7	4218	40	178	16	4	71	0	1	0	0	0	10	633	0	3	12	106	10	413	2099
chr2R	10448903	10448903	+	Galphao	FBgn0001122	intronic	4	5	0	0	0	0	0	0	0	0	0	0	0	0	0	0	0	0	14	0	0	0	0
chr2R	10462097	10462097	+	Galphao	FBgn0001122	3UTR	0	33	60	66	0	13	0	0	0	0	0	0	5	2	10	0	0	0	0	0	0	0	9
chr2R	10462671	10462671	+	Galphao	FBgn0001122	3UTR	724	201	33	148	1	0	153	108	218	1	86	35	35	26	74	120	11	174	129	9	188	14	243
chr2R	10463024	10463024	+	Galphao	FBgn0001122	3UTR	1	9	0	0	0	0	4	0	8	0	0	0	0	0	0	0	0	2	0	0	0	0	0
chr2R	10463053	10463053	+	Galphao	FBgn0001122	3UTR	10	94	2	90	0	27	11	0	5	9	21	0	0	0	6	11	0	48	25	26	8	15	56
chr2R	10463489	10463489	+	Galphao	FBgn0001122	3UTR	0	39	0	31	0	0	0	0	8	0	0	0	0	0	0	7	0	13	0	0	0	0	3
chr2R	10464081	10464081	+	Galphao	FBgn0001122	3UTR	1639	392	105	237	1	44	679	474	1051	21	420	162	154	83	361	401	59	435	840	149	587	56	445
chr2R	10464705	10464705	+	Galphao	FBgn0001122	3UTR	3	0	0	0	0	0	4	0	9	0	0	0	0	0	0	0	0	0	6	0	0	0	0
chr2R	10465338	10465338	+	Galphao	FBgn0001122	3UTR	44	0	0	0	0	0	0	0	0	0	0	0	0	0	12	4	0	0	0	0	0	0	10
chr2R	10465442	10465442	+	Galphao	FBgn0001122	3UTR	3192	2	5	1	0	1	78	179	597	0	79	11	3	9	16	15	2	0	34	59	272	1	345
chr2R	23946194	23946194	+	Galphas	FBgn0001123	CDS	0	0	0	0	0	0	0	0	0	0	0	0	0	0	0	0	0	0	8	0	5	0	0
chr2R	23946808	23946808	+	Galphas	FBgn0001123	3UTR	230	36	44	17	0	53	91	34	96	5	187	31	44	22	23	198	15	161	496	105	287	44	147
chr2R	23946867	23946867	+	Galphas	FBgn0001123	3UTR	45	5	11	1	0	0	57	51	32	0	29	3	9	0	8	43	0	55	146	49	81	0	70
chr2R	23946936	23946936	+	Galphas	FBgn0001123	3UTR	2219	208	136	153	1	605	928	379	736	69	409	259	398	230	835	1306	413	599	2111	500	1068	75	552
chr2R	16141748	16141748	+	Got1	FBgn0001124	3UTR	6	8	10	0	0	0	0	0	5	0	5	0	0	8	0	0	0	0	0	2	1	0	7
chr2R	16141790	16141790	+	Got1	FBgn0001124	3UTR	262	235	209	21	0	0	12	3	42	0	84	4	17	21	25	8	11	11	10	82	244	15	47
chr2R	16141824	16141824	+	Got1	FBgn0001124	3UTR	1136	1620	2285	518	7	33	153	193	653	32	707	170	303	117	360	241	183	153	423	945	2298	129	1312
chr2R	16141886	16141886	+	Got1	FBgn0001124	3UTR	17	7	26	0	0	0	0	0	2	0	0	0	0	0	0	15	0	0	3	0	7	0	4
chr2R	16141928	16141928	+	Got1	FBgn0001124	3UTR	528	525	736	87	1	28	24	13	42	0	78	15	50	2	182	355	27	133	48	155	389	34	175
chr2R	16142133	16142133	+	Got1	FBgn0001124	3UTR	37	64	16	0	0	2	15	6	39	0	43	24	5	7	0	0	21	0	48	11	29	0	26
chr2L	1984461	1984461	-	Got2	FBgn0001125	3UTR	8	25	0	0	0	0	0	0	0	0	0	0	0	8	0	0	0	0	0	0	7	0	2
chr2L	1984512	1984512	-	Got2	FBgn0001125	3UTR	10085	16623	4255	3365	19	3	234	488	2777	274	4896	1057	1024	667	1700	5662	597	2530	2317	8326	16837	1137	5952
chr2L	1984555	1984555	-	Got2	FBgn0001125	3UTR	88	33	6	6	0	0	0	3	0	4	26	1	1	18	22	53	13	24	14	9	126	7	12
chr2L	5944104	5944104	+	Gpdh	FBgn0001128	5UTR	28	15	1	1	0	0	0	0	10	0	1	0	0	0	0	0	0	0	0	2	11	0	14
chr2L	5945558	5945558	+	Gpdh	FBgn0001128	intronic	0	0	0	0	0	0	0	0	8	0	0	0	0	0	0	0	0	0	0	0	5	0	0
chr2L	5948490	5948490	+	Gpdh	FBgn0001128	3UTR	97	11	13	0	0	0	4	0	5	0	29	0	0	0	0	0	0	0	0	55	420	20	127
chr2L	5948649	5948649	+	Gpdh	FBgn0001128	3UTR	8	0	0	0	0	0	0	0	0	0	0	0	0	0	0	0	0	0	0	0	25	0	4
chr2L	5948846	5948846	+	Gpdh	FBgn0001128	3UTR	6830	86	176	3	0	3	30	39	116	9	369	20	34	32	6	16	17	1	22	3928	10024	155	3623
chr2L	5949081	5949081	+	Gpdh	FBgn0001128	3UTR	13	1	0	16	0	0	0	0	0	0	0	0	0	0	0	0	0	0	0	0	8	0	3
chr2R	21009764	21009764	-	grau	FBgn0001133	3UTR	320	952	105	332	2	165	160	54	103	28	208	64	133	49	140	300	36	134	210	145	299	65	302
chr3L	17839776	17839776	+	Grd	FBgn0001134	3UTR	81	0	0	0	0	0	0	3	0	0	0	0	0	0	0	0	0	11	0	0	0	0	15
chr2L	8431086	8431086	-	grk	FBgn0001137	3UTR	157	168	7	116	3	15	20	21	44	2	6	0	16	8	18	64	73	70	258	76	298	88	154
chr2L	8431131	8431131	-	grk	FBgn0001137	3UTR	12	8	0	0	0	0	0	0	0	0	0	0	4	0	0	0	2	4	9	23	10	0	1
chr3R	8179975	8179975	-	grn	FBgn0001138	intronic	1	2	0	1	0	0	1	0	1	0	3	5	0	0	5	0	0	0	0	0	0	0	0
chr3R	8171650	8171650	-	grn	FBgn0001138	intronic	0	0	4	0	0	0	0	0	0	0	0	0	0	0	0	0	0	0	0	0	0	0	0
chr3R	8163596	8163596	-	grn	FBgn0001138	intronic	2	5	0	0	0	0	0	7	5	15	22	0	0	0	7	0	0	0	0	0	0	0	2
chr3R	8164993	8164993	-	grn	FBgn0001138	intronic	0	1	0	0	0	0	2	0	0	0	0	0	0	0	1	0	0	0	0	0	0	0	0
chr3R	8147366	8147366	-	grn	FBgn0001138	3UTR	57	0	0	1	0	167	300	66	92	1	0	0	5	0	0	6	0	0	0	0	39	1	19
chr3R	8147393	8147393	-	grn	FBgn0001138	3UTR	17	0	0	3	0	9	20	14	7	0	0	0	0	0	1	0	0	0	0	0	0	0	3
chr3R	8147430	8147430	-	grn	FBgn0001138	3UTR	34	0	0	15	0	0	111	31	7	0	2	0	0	0	0	0	0	4	0	19	9	0	7
chr3R	8147481	8147481	-	grn	FBgn0001138	3UTR	8	0	0	20	0	0	17	1	8	0	0	0	0	0	0	0	0	0	0	0	7	0	0
chr3R	8147509	8147509	-	grn	FBgn0001138	3UTR	8	0	0	0	0	12	9	6	9	0	0	0	0	0	0	0	0	0	0	0	1	0	0
chr3R	26048637	26048637	+	gro	FBgn0001139	3UTR	2	30	46	43	0	0	0	0	10	0	0	0	0	0	0	0	0	0	0	0	0	0	10
chr3R	26048691	26048691	+	gro	FBgn0001139	3UTR	20	56	5	0	0	0	15	0	0	0	10	0	0	8	7	5	1	22	2	0	4	0	12
chr3R	26048726	26048726	+	gro	FBgn0001139	3UTR	323	1792	234	289	5	241	261	60	144	2	209	72	73	59	174	697	83	35	386	1	189	27	519
chr3R	26048883	26048883	+	gro	FBgn0001139	3UTR	41	1700	222	948	5	263	168	77	77	15	174	84	63	54	73	218	71	233	326	86	96	49	611
chr3R	26048926	26048926	+	gro	FBgn0001139	3UTR	57	435	57	162	2	44	50	7	17	11	41	10	14	23	64	115	27	66	79	5	56	9	79
chr3R	26048974	26048974	+	gro	FBgn0001139	3UTR	37	466	85	361	3	78	65	11	41	21	96	104	50	60	250	166	34	50	173	26	38	55	186
chr3R	26049017	26049017	+	gro	FBgn0001139	3UTR	16	25	5	0	0	23	37	11	5	0	18	9	0	3	28	30	7	0	25	1	34	0	14
chr3R	26049187	26049187	+	gro	FBgn0001139	3UTR	0	1	28	0	0	0	0	0	0	0	2	0	0	7	0	0	8	0	4	0	0	0	3
chr3R	26049322	26049322	+	gro	FBgn0001139	3UTR	3	3	0	0	0	0	0	0	0	12	0	10	0	10	2	5	7	8	27	0	0	13	2
chr3R	26049451	26049451	+	gro	FBgn0001139	3UTR	4	48	4	13	0	18	11	0	0	2	34	0	0	0	0	59	5	48	37	10	5	13	10
chr3R	26049911	26049911	+	gro	FBgn0001139	3UTR	247	178	19	76	1	229	283	74	181	9	289	63	86	101	51	547	151	467	460	103	264	16	176
chr3R	26043099	26043099	+	gro	FBgn0001139	5UTR	120	651	50	146	1	82	85	28	45	0	131	80	25	32	49	329	43	120	124	0	68	31	173
chr2L	123619	123619	+	CR44969	FBgn0266304	ncRNA	2	0	33	0	0	0	0	0	0	0	0	0	0	0	0	0	0	0	0	0	0	0	3
chr2L	124051	124051	+	Gs1	FBgn0001142	intronic	1	0	319	0	0	0	0	0	0	0	1	6	0	5	2	7	7	0	18	0	0	0	49
chr2L	129545	129545	+	Gs1	FBgn0001142	intronic	0	0	0	0	0	0	0	0	0	3	173	0	15	0	0	0	0	0	0	0	0	0	0
chrX	11423123	11423123	+	Gs2	FBgn0001145	intronic	15	4	1	0	0	0	0	4	2	6	5	2	6	0	24	0	0	0	0	0	3	0	0
chrX	11424633	11424633	+	Gs2	FBgn0001145	intronic	2	0	0	0	0	0	0	0	0	0	0	0	0	0	0	0	0	0	0	0	13	0	6
chrX	11426291	11426291	+	Gs2	FBgn0001145	intronic	41	6	1	0	0	0	0	0	13	0	32	21	0	5	0	15	0	7	0	0	34	0	6
chrX	11429992	11429992	+	Gs2	FBgn0001145	3UTR	808	2	14	0	0	0	13	16	64	0	0	2	0	0	2	7	5	0	0	195	396	0	312
chrX	11430132	11430132	+	Gs2	FBgn0001145	3UTR	3096	17	54	2	0	0	40	51	227	0	3	0	0	0	54	14	19	0	0	612	1544	38	410
chrX	11430197	11430197	+	Gs2	FBgn0001145	3UTR	15039	58	270	15	0	93	539	589	3124	13	108	4	3	0	353	48	58	11	31	7136	18029	670	7490
chrX	11430312	11430312	+	Gs2	FBgn0001145	3UTR	158	0	1	0	0	0	0	0	0	0	0	0	0	0	12	0	0	0	0	11	41	0	23
chr2R	25046658	25046658	-	gsb-n	FBgn0001147	intronic	0	0	0	0	0	0	0	0	0	0	0	0	0	0	0	0	0	19	0	0	0	0	0
chr2R	25046684	25046684	-	gsb-n	FBgn0001147	intronic	0	0	0	0	0	0	0	0	0	0	0	0	0	0	0	0	0	124	0	0	0	0	0
chr2R	25039932	25039932	-	gsb-n	FBgn0001147	3UTR	10	0	0	0	0	0	7	0	0	0	0	0	0	0	0	0	0	0	0	0	0	0	4
chr2R	25040383	25040383	-	gsb-n	FBgn0001147	3UTR	4	0	0	0	0	14	34	0	0	0	0	0	0	0	0	0	0	3	0	0	22	0	15
chr2R	25040538	25040538	-	gsb-n	FBgn0001147	3UTR	2	0	18	0	0	0	25	0	3	0	0	0	0	0	0	0	0	8	0	0	10	0	9
chr2R	25064643	25064643	+	gsb	FBgn0001148	3UTR	0	0	4	6	1	211	153	4	7	0	0	0	0	0	0	0	0	0	0	0	26	1	45
chr3R	12369211	12369211	-	GstD1	FBgn0001149	5UTR	231	1434	255	225	1	0	10	49	209	0	97	36	179	26	130	714	41	105	7	256	865	39	439
chr3R	12367817	12367817	-	GstD1	FBgn0001149	3UTR	9446	43670	13079	10157	29	65	566	797	6763	56	3083	1436	7804	2485	7432	28229	1456	6271	521	13622	24408	2059	9740
chr3R	12367848	12367848	-	GstD1	FBgn0001149	3UTR	2604	9968	2885	1201	5	21	35	53	668	2	349	135	1218	355	659	3534	234	940	101	1274	2962	154	657
chr3R	12369111	12369111	-	GstD1	FBgn0001149	intronic	1	5	3	0	0	0	0	0	0	0	1	0	0	2	0	5	0	0	0	0	21	0	0
chrX	2427113	2427113	-	gt	FBgn0001150	3UTR	23	2	0	14	0	62	9	0	5	2	7	0	7	0	19	4	0	12	0	0	0	0	15
chr3L	8678769	8678769	+	h	FBgn0001168	3UTR	0	0	28	0	0	0	0	3	0	0	0	0	0	0	1	0	0	0	0	0	0	0	5
chr3L	8678923	8678923	+	h	FBgn0001168	3UTR	10	9	25	0	0	0	4	2	7	0	2	0	5	0	21	13	1	0	7	40	95	0	31
chr3L	8679186	8679186	+	h	FBgn0001168	3UTR	508	130	99	47	1	39	121	86	340	87	404	236	293	126	1395	1219	381	118	452	283	1935	23	479
chr3L	8679216	8679216	+	h	FBgn0001168	3UTR	36	14	9	0	0	1	11	3	31	4	8	27	18	5	107	75	71	20	53	18	114	0	36
chr3L	8679253	8679253	+	h	FBgn0001168	3UTR	469	113	77	101	0	233	203	138	584	242	700	577	592	232	2490	2451	1069	429	1048	951	2404	53	576
chr3R	20622757	20622757	+	H	FBgn0001169	CDS	2	18	4	0	0	0	11	0	7	0	9	12	18	0	0	3	2	7	12	0	7	0	1
chr3R	20626899	20626899	+	H	FBgn0001169	3UTR	0	5	39	2	1	0	0	0	0	0	0	0	0	0	0	0	0	0	2	0	2	0	13
chr3R	20627098	20627098	+	H	FBgn0001169	3UTR	1	58	9	0	0	0	0	2	0	0	0	0	0	0	3	0	0	0	0	0	0	0	15
chr3R	20627161	20627161	+	H	FBgn0001169	3UTR	1	304	8	183	0	0	13	0	0	0	18	0	0	6	5	17	0	3	12	0	11	24	53
chr3R	20627319	20627319	+	H	FBgn0001169	3UTR	0	34	1	27	0	0	2	0	0	0	11	0	0	9	5	0	0	5	0	0	1	0	14
chr3R	20627862	20627862	+	H	FBgn0001169	3UTR	5	15	2	0	0	0	5	1	0	0	5	0	8	5	0	10	0	0	0	0	7	0	0
chr3R	20628170	20628170	+	H	FBgn0001169	3UTR	2	31	0	2	0	0	3	0	11	0	0	0	0	0	0	14	2	0	12	0	3	0	7
chr3R	20628243	20628243	+	H	FBgn0001169	3UTR	42	624	8	226	2	24	59	4	40	14	140	19	16	10	36	69	24	36	132	2	62	86	114
chr3R	20628901	20628901	+	H	FBgn0001169	3UTR	107	50	2	60	0	11	125	24	42	26	230	18	22	77	46	177	92	176	176	33	101	8	47
chr2L	6013065	6013065	-	H2.0	FBgn0001170	3UTR	13	0	0	0	0	0	26	29	30	0	0	0	0	0	0	0	0	0	0	0	17	0	13
chr2L	1517540	1517540	-	halo	FBgn0001174	3UTR	6	2	1	339	2	1006	5	1	50	0	0	0	0	0	28	10	0	0	0	0	0	6	300
chr3R	8697559	8697559	-	hb	FBgn0001180	5UTR	3	21	0	0	0	0	13	0	0	0	17	0	0	0	8	0	0	0	0	0	9	0	0
chr3R	8690980	8690980	-	hb	FBgn0001180	3UTR	32	95	1	70	0	27	61	3	16	0	0	0	0	0	0	0	0	7	0	44	45	39	41
chr3R	8691317	8691317	-	hb	FBgn0001180	3UTR	13	321	1	248	2	132	59	0	0	0	3	0	0	0	0	0	0	5	0	17	9	5	100
chr3R	8691464	8691464	-	hb	FBgn0001180	3UTR	1	4	0	15	0	0	0	0	0	0	0	0	0	0	0	0	0	0	0	0	0	0	0
chr3R	8691491	8691491	-	hb	FBgn0001180	3UTR	29	1020	0	746	5	148	84	5	10	0	1	0	0	0	0	0	0	11	5	7	54	120	267
chr2L	16678979	16678979	+	her	FBgn0001185	3UTR	4	5	0	0	1	0	7	0	0	0	10	0	0	0	0	0	0	0	0	0	11	0	11
chr2L	16679070	16679070	+	her	FBgn0001185	3UTR	2	2	3	0	0	0	0	0	0	0	4	0	0	0	0	0	8	0	8	0	0	0	1
chr2L	16679252	16679252	+	her	FBgn0001185	3UTR	74	153	15	71	1	50	46	8	35	2	65	21	14	28	150	49	18	67	98	1	66	0	68
chr2L	16679383	16679383	+	her	FBgn0001185	3UTR	179	58	22	13	0	80	107	35	43	35	101	28	39	29	133	74	45	107	95	53	144	2	92
chr2L	16679797	16679797	+	her	FBgn0001185	3UTR	12	2	0	0	0	0	2	0	0	0	10	0	0	0	5	13	1	0	0	0	0	0	0
chr2L	16679948	16679948	+	her	FBgn0001185	3UTR	8	2	1	0	0	0	4	0	0	0	1	0	0	0	6	0	0	0	0	0	3	0	0
chrX	9586068	9586068	+	Hex-A	FBgn0001186	5UTR	0	1	0	0	0	0	0	0	0	0	0	0	0	0	0	0	0	0	0	0	1	0	11
chrX	9586149	9586149	+	Hex-A	FBgn0001186	5UTR	521	408	136	213	1	1	27	40	214	9	224	161	95	39	135	165	15	79	157	108	401	61	192
chrX	9587958	9587958	+	Hex-A	FBgn0001186	3UTR	41	36	8	4	0	0	3	15	17	0	45	4	0	7	6	8	5	24	13	19	142	0	31
chrX	9588000	9588000	+	Hex-A	FBgn0001186	3UTR	24	3	4	1	0	0	0	0	0	0	5	0	0	0	0	1	0	0	1	16	6	0	20
chrX	9588055	9588055	+	Hex-A	FBgn0001186	3UTR	52	36	13	0	0	14	3	0	2	0	10	13	0	1	0	4	2	0	10	15	89	0	18
chrX	9588169	9588169	+	Hex-A	FBgn0001186	3UTR	0	0	0	0	0	0	0	0	0	0	0	0	0	0	0	0	0	0	2	0	0	0	4
chrX	9588401	9588401	+	Hex-A	FBgn0001186	3UTR	240	462	16	218	1	23	8	4	50	0	85	8	12	0	27	20	10	25	41	114	465	163	213
chrX	9588429	9588429	+	Hex-A	FBgn0001186	3UTR	2	6	0	0	0	0	0	0	0	0	0	0	0	0	0	0	0	0	0	0	9	0	3
chrX	9588550	9588550	+	Hex-A	FBgn0001186	3UTR	5	1	0	0	0	0	0	0	1	0	13	0	0	0	1	0	6	0	9	0	6	0	8
chrX	9588695	9588695	+	Hex-A	FBgn0001186	3UTR	142	66	34	18	0	0	3	11	40	0	26	25	15	0	48	31	0	1	22	1	208	0	92
chrX	9588741	9588741	+	Hex-A	FBgn0001186	3UTR	5	3	3	0	0	0	0	0	0	0	3	0	0	0	1	0	0	2	7	0	6	0	5
chrX	9588879	9588879	+	Hex-A	FBgn0001186	3UTR	282	96	38	47	0	0	1	5	14	0	26	13	7	0	26	2	12	25	66	262	1024	0	274
chrX	9589005	9589005	+	Hex-A	FBgn0001186	3UTR	28	52	8	4	0	8	0	0	8	0	5	1	0	0	0	5	1	3	4	9	57	0	6
chrX	9589191	9589191	+	Hex-A	FBgn0001186	3UTR	1	5	0	0	0	0	0	0	3	0	10	0	0	0	4	0	0	0	0	0	19	0	3
chrX	9589265	9589265	+	Hex-A	FBgn0001186	3UTR	2925	1592	707	416	1	20	142	128	856	35	860	457	277	122	809	541	118	313	853	510	3410	265	1492
chrX	9589539	9589539	+	Hex-A	FBgn0001186	3UTR	13	1	3	0	0	0	0	0	8	0	0	0	0	0	8	0	0	0	4	0	2	0	2
chrX	9589813	9589813	+	Hex-A	FBgn0001186	3UTR	1185	34	51	0	0	0	20	67	299	0	102	12	19	25	96	18	29	34	77	170	308	1	250
chrX	9589877	9589877	+	Hex-A	FBgn0001186	3UTR	45	1	4	0	0	0	0	0	0	4	6	0	0	8	7	0	0	0	0	20	28	0	6
chrX	9591140	9591140	+	Hex-A	FBgn0001186	3UTR	0	0	1	0	0	0	0	0	0	0	0	0	0	0	0	0	0	0	0	0	2	0	2
chr2R	15218837	15218837	-	Hex-C	FBgn0001187	3UTR	1224	9	37	0	0	0	2	67	138	0	0	0	0	0	0	0	0	0	0	1305	3705	63	1255
chrX	1673083	1673083	+	hfw	FBgn0001189	3UTR	25	13	4	0	0	0	1	0	0	0	0	0	0	0	7	0	7	0	9	0	8	0	7
chrX	1673112	1673112	+	hfw	FBgn0001189	3UTR	138	132	35	37	2	8	32	18	11	8	199	63	87	39	94	57	5	72	92	133	192	80	86
chrX	1673161	1673161	+	hfw	FBgn0001189	3UTR	12	27	15	31	0	0	6	7	8	0	1	3	0	0	12	0	4	14	15	11	27	0	30
chrX	1673663	1673663	+	hfw	FBgn0001189	3UTR	23	20	10	0	0	0	29	10	12	1	14	3	2	9	36	20	20	31	167	31	45	1	22
chr3R	26867071	26867071	+	His2Av	FBgn0001197	5UTR	0	29	5	0	0	0	20	5	4	0	1	11	0	0	0	0	0	0	11	0	0	0	16
chr3R	26868520	26868520	+	His2Av	FBgn0001197	CDS	0	33	7	55	0	0	8	3	1	0	0	0	0	0	0	0	0	8	23	0	0	0	1
chr3R	26868767	26868767	+	His2Av	FBgn0001197	3UTR	7	160	29	286	3	133	110	16	21	6	54	19	0	14	54	116	38	101	205	24	16	15	175
chr3R	26868795	26868795	+	His2Av	FBgn0001197	3UTR	17	545	105	553	7	487	178	32	70	4	133	27	118	19	74	178	20	102	115	14	22	101	533
chr3R	26868841	26868841	+	His2Av	FBgn0001197	3UTR	71	826	80	224	1	175	160	16	60	1	214	11	37	8	58	96	35	122	285	14	5	10	170
chr3R	26868867	26868867	+	His2Av	FBgn0001197	3UTR	27	299	35	115	3	104	37	4	7	0	80	8	30	10	15	81	11	83	67	0	17	0	104
chr3R	26868899	26868899	+	His2Av	FBgn0001197	3UTR	1369	16739	1603	9599	101	6156	5422	719	1219	381	2295	1489	694	507	2028	4548	808	4144	9189	384	609	1251	6822
chr3R	26869156	26869156	+	His2Av	FBgn0001197	3UTR	51	486	7	520	5	410	391	55	50	15	303	61	88	43	101	389	74	273	458	0	17	43	305
chr3R	26869212	26869212	+	His2Av	FBgn0001197	3UTR	78	301	7	154	1	121	179	23	11	6	110	34	49	43	53	155	42	108	306	9	27	0	148
chr3R	26869238	26869238	+	His2Av	FBgn0001197	3UTR	12	27	1	47	0	23	73	11	8	0	38	16	14	0	0	21	16	7	115	0	6	1	19
chr3R	26870502	26870502	+	His2Av	FBgn0001197	3UTR	0	0	5	0	0	0	0	0	0	0	0	0	0	0	0	0	0	0	0	0	0	0	0
chr2L	19030838	19030838	-	hook	FBgn0001202	3UTR	181	176	78	131	0	12	67	9	47	7	310	46	150	57	262	104	117	88	273	78	63	43	104
chr2L	19030911	19030911	-	hook	FBgn0001202	3UTR	20	35	40	1	2	0	5	0	0	0	17	0	0	5	16	8	0	4	7	16	15	0	27
chrX	10590920	10590920	-	Hmr	FBgn0001206	3UTR	30	130	19	102	0	27	40	0	7	0	9	7	0	44	11	11	14	122	47	27	16	24	38
chrX	10590994	10590994	-	Hmr	FBgn0001206	3UTR	0	16	34	52	0	0	0	0	0	0	0	5	0	0	10	0	0	6	10	0	0	0	11
chr3L	7760827	7760827	+	Hn	FBgn0001208	intronic	22	0	0	0	0	0	0	1	3	0	0	0	0	0	2	0	0	0	0	0	31	0	0
chr3L	7763156	7763156	+	Hn	FBgn0001208	3UTR	4447	4	27	2	0	0	94	114	549	0	0	0	0	0	0	0	0	0	0	1645	4856	162	2030
chr3L	7763206	7763206	+	Hn	FBgn0001208	3UTR	74	0	0	0	0	0	0	6	0	0	0	0	0	0	0	0	0	0	0	33	52	27	26
chr3L	7763297	7763297	+	Hn	FBgn0001208	3UTR	8	0	0	0	0	0	0	0	0	0	0	0	0	0	0	0	0	0	0	0	7	0	3
chr3R	28605777	28605777	+	Hrb98DE	FBgn0001215	3UTR	1297	173	27	22	0	89	128	60	145	14	156	13	46	20	53	155	35	137	161	115	134	25	108
chr3L	13977779	13977779	+	Hsc70-1	FBgn0001216	3UTR	21	0	589	0	0	0	3	2	3	0	0	0	0	0	0	0	0	0	0	74	192	0	69
chr3L	13977939	13977939	+	Hsc70-1	FBgn0001216	3UTR	29	0	3	0	0	0	2	0	0	0	0	0	0	0	0	0	0	0	0	0	215	0	63
chr3L	13978329	13978329	+	Hsc70-1	FBgn0001216	3UTR	8	0	0	0	0	0	1	0	0	0	0	0	0	0	0	0	0	2	0	27	93	0	28
chr3R	13047388	13047388	+	Hsc70-2	FBgn0001217	3UTR	121	108	6513	0	0	23	68	11	32	0	0	0	0	0	0	0	0	0	0	75	81	20	710
chrX	11806927	11806927	-	Hsc70-3	FBgn0001218	5UTR	50	20	12	0	0	0	80	30	36	5	31	0	12	25	103	192	41	7	71	0	194	0	44
chrX	11807037	11807037	-	Hsc70-3	FBgn0001218	5UTR	1	0	1	0	0	0	4	0	0	0	0	0	0	0	0	3	0	0	2	0	11	0	0
chrX	11807077	11807077	-	Hsc70-3	FBgn0001218	5UTR	7	2	10	0	0	0	3	0	0	0	4	0	0	8	0	6	1	0	1	0	0	0	2
chrX	11801365	11801365	-	Hsc70-3	FBgn0001218	3UTR	1	16	0	0	0	0	10	0	0	0	52	0	0	2	0	0	17	0	0	0	0	0	4
chrX	11801696	11801696	-	Hsc70-3	FBgn0001218	3UTR	1133	2074	162	958	2	138	879	206	293	3	305	47	115	54	216	3058	1078	944	1752	536	1052	209	1011
chrX	11801722	11801722	-	Hsc70-3	FBgn0001218	3UTR	399	1104	72	74	0	1	91	9	45	2	157	46	65	120	137	323	27	77	132	32	352	1	102
chrX	11801925	11801925	-	Hsc70-3	FBgn0001218	3UTR	11	22	0	0	0	0	0	0	1	0	4	14	2	0	15	14	2	1	1	0	2	0	14
chrX	11802024	11802024	-	Hsc70-3	FBgn0001218	3UTR	1	14	3	2	0	0	1	0	0	0	7	0	0	0	0	7	8	0	12	0	6	0	10
chrX	11802092	11802092	-	Hsc70-3	FBgn0001218	3UTR	6	33	50	2	0	0	5	4	9	0	0	0	5	0	11	15	3	0	3	32	26	0	30
chrX	11802223	11802223	-	Hsc70-3	FBgn0001218	3UTR	2	8	47	16	0	0	13	1	0	0	0	0	8	0	0	10	0	0	4	0	3	0	20
chrX	11802303	11802303	-	Hsc70-3	FBgn0001218	3UTR	9	24	12	0	0	18	8	0	8	0	9	0	20	10	15	12	0	0	4	0	11	0	1
chrX	11802334	11802334	-	Hsc70-3	FBgn0001218	3UTR	470	3107	530	1022	7	150	750	222	463	6	853	197	347	252	1091	1106	369	263	801	650	1304	285	994
chrX	11802365	11802365	-	Hsc70-3	FBgn0001218	3UTR	23	33	6	43	0	0	15	0	7	0	4	7	13	0	14	51	23	3	15	0	14	0	24
chrX	11802436	11802436	-	Hsc70-3	FBgn0001218	3UTR	10	48	7	1	0	0	3	0	0	0	13	0	0	0	0	5	0	0	0	0	7	0	10
chrX	11802478	11802478	-	Hsc70-3	FBgn0001218	3UTR	364	1756	212	185	1	31	350	76	107	8	560	127	169	97	184	439	149	88	184	60	640	11	409
chrX	11802729	11802729	-	Hsc70-3	FBgn0001218	CDS	0	10	1	0	0	0	1	3	0	0	8	0	0	0	0	0	0	0	0	0	9	0	0
chr2R	14254728	14254728	-	Hsc70-5	FBgn0001220	intronic	1	6	3	0	0	0	0	0	0	0	0	0	0	0	0	5	0	0	0	0	0	0	1
chr2R	14252435	14252435	-	Hsc70-5	FBgn0001220	3UTR	8	0	0	0	0	0	0	2	8	0	0	10	0	0	0	0	0	8	0	0	7	0	0
chr2R	14252477	14252477	-	Hsc70-5	FBgn0001220	3UTR	113	12	4	0	0	0	20	3	8	0	18	0	10	21	22	5	0	0	0	0	51	0	19
chr2R	14252592	14252592	-	Hsc70-5	FBgn0001220	3UTR	3041	6909	1484	2044	14	614	1785	1314	3672	190	2437	900	1817	560	2064	4233	2484	2254	4898	1569	5044	597	2565
chr2R	14252784	14252784	-	Hsc70-5	FBgn0001220	3UTR	5	13	1	0	0	0	0	0	7	0	0	9	0	0	0	16	8	0	0	0	16	0	1
chr2R	14252849	14252849	-	Hsc70-5	FBgn0001220	3UTR	0	0	4	0	0	0	0	0	0	0	0	0	0	0	0	0	0	0	0	0	0	0	0
chr2R	14252912	14252912	-	Hsc70-5	FBgn0001220	3UTR	10	24	62	0	0	0	0	0	26	0	9	0	0	0	0	0	0	3	0	0	15	0	11
chr2R	14253003	14253003	-	Hsc70-5	FBgn0001220	3UTR	0	4	6	0	0	0	0	0	3	0	0	0	6	0	3	0	0	0	0	0	0	0	4
chr2R	14253101	14253101	-	Hsc70-5	FBgn0001220	3UTR	20	144	883	56	1	0	8	8	169	5	46	8	37	10	41	14	10	36	17	26	94	20	299
chr2R	18130303	18130303	-	Hsf	FBgn0001222	3UTR	71	483	41	178	1	2	46	13	41	5	58	37	25	19	16	110	19	127	103	76	73	49	122
chr2R	18130515	18130515	-	Hsf	FBgn0001222	3UTR	1	47	17	44	0	0	3	3	0	0	0	0	0	0	0	15	8	0	4	18	1	0	19
chr2R	18130598	18130598	-	Hsf	FBgn0001222	3UTR	0	33	37	10	0	0	4	0	0	0	1	0	0	0	0	2	0	10	0	0	0	0	12
chr3L	9373126	9373126	+	Hsp22	FBgn0001223	intronic	3	0	101	0	0	0	4	0	0	0	10	0	0	0	0	5	4	6	0	0	7	0	44
chr3L	9373487	9373487	+	NA	FBgn0001223, FBgn0001228	ambiguous	13	11	484	0	0	0	2	3	32	0	5	1	0	5	3	37	4	19	0	50	64	0	40
chr3L	9373522	9373522	+	NA	FBgn0001223, FBgn0001228	ambiguous	43	15	1556	0	0	0	41	16	54	0	0	0	0	0	0	196	0	0	0	26	93	0	130
chr3L	9373549	9373549	+	NA	FBgn0001223, FBgn0001228	ambiguous	0	0	16	0	0	0	1	0	0	0	0	0	0	0	0	0	0	0	0	0	0	0	0
chr3L	9373586	9373586	+	NA	FBgn0001223, FBgn0001228	ambiguous	1	1	15	0	0	0	13	0	0	0	0	0	0	0	0	13	0	0	0	1	10	3	1
chr3L	9373651	9373651	+	NA	FBgn0001223, FBgn0001228	ambiguous	0	1	1	0	0	0	14	1	11	0	11	0	0	10	5	46	0	5	0	0	23	0	6
chr3L	9374816	9374816	+	NA	FBgn0001223, FBgn0001228	ambiguous	15	1	1	0	0	0	0	0	4	7	6	0	0	0	44	56	35	0	0	0	20	0	0
chr3L	9374848	9374848	+	NA	FBgn0001223, FBgn0001228	ambiguous	3	0	2	0	0	0	0	0	0	0	0	0	0	0	15	36	0	0	0	0	3	0	0
chr3L	9374964	9374964	+	NA	FBgn0001223, FBgn0001228	ambiguous	1854	574	350	414	2	65	23	32	21	590	4228	156	322	91	16	2031	53	24	5	676	2935	95	339
chr3L	9382759	9382759	+	Hsp23	FBgn0001224	3UTR	3213	569	3541	349	11	507	424	194	178	1644	13097	112	775	1092	2782	12269	1702	92	529	1373	1119	84	552
chr3L	9376371	9376371	-	Hsp26	FBgn0001225	3UTR	5	24	0	16	0	0	0	0	0	0	13	0	7	7	1	15	0	0	0	0	0	0	0
chr3L	9376418	9376418	-	Hsp26	FBgn0001225	3UTR	894	23217	2163	9963	44	159	46	8	128	538	4151	84	212	144	403	5067	1384	422	86	341	2186	1054	3604
chr3L	9376449	9376449	-	Hsp26	FBgn0001225	3UTR	202	5072	441	860	4	11	7	3	9	79	383	7	2	13	32	481	120	49	25	40	259	53	326
chr3L	9377200	9377200	-	Hsp26	FBgn0001225	5UTR	5	138	9	15	0	0	0	1	0	0	52	0	3	0	45	171	0	8	0	0	12	0	6
chr3L	9377240	9377240	-	Hsp26	FBgn0001225	5UTR	61	1933	123	64	1	19	0	3	0	3	140	0	3	6	19	232	13	12	0	0	85	0	43
chr3L	9384181	9384181	+	Hsp27	FBgn0001226	5UTR	200	2598	437	249	5	13	11	1	12	35	208	4	35	0	36	115	122	6	18	0	263	12	223
chr3L	9384821	9384821	+	Hsp27	FBgn0001226	CDS	15	344	64	113	0	34	4	1	0	9	34	3	0	0	0	16	12	0	5	43	33	4	75
chr3L	9384855	9384855	+	Hsp27	FBgn0001226	3UTR	11	91	19	72	1	0	15	4	0	0	0	0	0	0	0	0	0	0	0	0	28	25	79
chr3L	9384943	9384943	+	Hsp27	FBgn0001226	3UTR	44	1197	242	191	3	31	22	0	6	2	93	11	0	10	8	85	33	2	7	39	74	0	191
chr3L	9377802	9377802	-	Hsp67Ba	FBgn0001227	3UTR	212	40	121	19	1	12	12	4	0	7	53	0	0	0	0	1	8	401	6	1	16	0	67
chr3L	9371511	9371511	-	Hsp67Bc	FBgn0001229	3UTR	205	4	80	0	0	0	153	87	141	42	41	0	0	0	17	36	0	25	6	35	283	25	21
chr3R	24055080	24055080	-	Hsp68	FBgn0001230	3UTR	1680	43	1533	112	0	17	27	25	83	338	1920	36	170	19	261	1314	605	183	205	414	1975	2	297
chr3R	24055112	24055112	-	Hsp68	FBgn0001230	3UTR	958	18	484	0	0	0	4	1	16	112	483	14	81	7	52	291	281	20	56	98	632	0	43
chr3R	24057258	24057258	-	Hsp68	FBgn0001230	5UTR	212	10	160	0	0	0	0	0	8	2	78	0	4	5	20	100	15	14	21	27	118	0	14
chr3L	3193364	3193364	+	Hsp83	FBgn0001233	5UTR	24	69	20	38	0	0	3	6	23	0	51	0	4	0	15	27	1	17	39	0	114	0	16
chr3L	3195266	3195266	+	Hsp83	FBgn0001233	CDS	74	488	84	20	0	1	6	24	33	18	116	29	71	1	98	138	5	60	92	0	143	0	73
chr3L	3196675	3196675	+	Hsp83	FBgn0001233	3UTR	2	16	4	14	0	0	0	0	0	0	0	0	0	0	17	0	0	0	5	0	11	0	4
chr3L	3196725	3196725	+	Hsp83	FBgn0001233	3UTR	8	104	80	125	0	0	4	0	0	0	23	0	71	3	100	9	14	10	9	0	0	0	37
chr3L	3196753	3196753	+	Hsp83	FBgn0001233	3UTR	3	6	2	10	1	0	0	0	0	0	0	0	7	0	0	2	0	0	0	0	0	4	1
chr3L	3196859	3196859	+	Hsp83	FBgn0001233	3UTR	6	34	16	19	0	0	0	0	0	0	8	4	0	0	3	0	6	6	3	0	16	0	10
chr3L	3196964	3196964	+	Hsp83	FBgn0001233	3UTR	7	117	29	66	0	0	0	0	7	0	8	2	8	0	5	18	11	7	24	2	50	29	32
chr3L	3197033	3197033	+	Hsp83	FBgn0001233	3UTR	18	201	27	626	8	32	109	45	276	4	2421	405	3	14	885	3076	777	1477	3161	119	531	94	451
chr3L	3197059	3197059	+	Hsp83	FBgn0001233	3UTR	14732	84629	16477	31052	170	1546	4582	2671	8729	2233	31250	6322	8421	5447	18250	34586	11860	23811	44013	7335	30685	7059	18507
chr3R	10639489	10639489	-	hth	FBgn0001235	5UTR	18	8	1	0	0	0	2	3	0	10	20	0	0	0	21	0	0	7	0	25	6	0	2
chr3R	10536063	10536063	-	hth	FBgn0001235	intronic	22	1	0	0	0	12	17	9	10	0	1	0	0	0	5	21	0	0	1	0	8	0	1
chr3R	10545776	10545776	-	hth	FBgn0001235	intronic	0	0	65	0	0	0	0	0	0	0	0	0	0	0	0	0	0	0	0	0	0	0	3
chr3R	10532452	10532452	-	hth	FBgn0001235	intronic	9	8	0	0	0	0	0	0	19	0	23	0	21	10	52	8	0	0	4	0	0	0	0
chr3R	10526784	10526784	-	hth	FBgn0001235	intronic	0	0	41	0	0	0	0	0	0	0	0	0	0	0	0	0	0	0	0	0	0	0	3
chr3R	10526877	10526877	-	hth	FBgn0001235	intronic	21	1	9	0	0	0	2	0	0	0	10	0	0	0	9	3	0	3	0	0	0	0	8
chr3R	10518579	10518579	-	hth	FBgn0001235	intronic	26	13	0	0	0	0	1	5	38	6	46	0	7	12	65	3	0	0	0	0	5	0	13
chr3R	10519646	10519646	-	hth	FBgn0001235	intronic	27	2	5	0	0	0	16	0	0	0	23	0	0	0	15	23	10	0	0	0	1	0	1
chr3R	10507561	10507561	-	hth	FBgn0001235	3UTR	187	0	0	0	0	0	18	37	39	0	0	0	0	0	0	0	1	0	0	19	20	0	27
chr3R	10509840	10509840	-	hth	FBgn0001235	3UTR	613	1	4	107	2	282	529	94	234	79	335	0	0	0	0	297	5	0	0	190	421	0	271
chr3R	10510324	10510324	-	hth	FBgn0001235	3UTR	1	0	0	0	0	0	0	2	3	0	0	0	0	0	0	0	0	0	0	0	0	0	0
chr3R	10511063	10511063	-	hth	FBgn0001235	3UTR	174	0	6	23	0	31	130	27	46	0	74	0	4	0	13	49	0	4	0	0	119	0	51
chr3R	10613190	10613190	-	hth	FBgn0001235	5UTR	35	0	0	0	0	7	35	0	20	5	11	7	0	0	0	17	8	0	0	0	20	0	12
chr3R	10613312	10613312	-	hth	FBgn0001235	5UTR	3133	0	3	144	1	293	597	170	282	24	363	0	0	0	6	348	0	0	0	102	727	3	272
chr3R	10613376	10613376	-	hth	FBgn0001235	5UTR	15	0	0	0	0	0	11	2	17	0	17	0	0	0	0	6	0	0	8	0	6	0	8
chr3R	10613425	10613425	-	hth	FBgn0001235	5UTR	1056	0	1	86	1	165	409	133	192	1	175	1	0	0	17	194	0	0	0	46	481	0	231
chr3R	10613675	10613675	-	hth	FBgn0001235	5UTR	385	1	2	18	0	32	188	103	64	4	82	0	2	1	7	69	0	0	0	0	146	0	154
chr3R	10606911	10606911	-	hth	FBgn0001235	intronic	45	1	0	8	0	0	11	4	7	0	31	0	0	0	1	0	0	0	0	0	31	0	8
chr3R	10611864	10611864	-	hth	FBgn0001235	intronic	14	12	0	0	0	0	6	1	11	0	25	0	4	0	31	40	11	10	5	0	0	0	4
chr3R	10600745	10600745	-	hth	FBgn0001235	intronic	18	0	0	0	0	0	10	0	0	0	0	0	0	0	0	0	0	0	0	0	13	0	6
chr3R	10589217	10589217	-	hth	FBgn0001235	intronic	199	0	1	77	0	100	162	55	39	12	144	30	0	0	21	66	9	2	4	0	84	2	51
chr3R	10589253	10589253	-	hth	FBgn0001235	intronic	28	0	0	0	0	24	3	0	8	0	6	0	0	0	6	6	0	0	0	0	3	0	3
chr3R	10567875	10567875	-	hth	FBgn0001235	intronic	17	2	0	0	0	0	0	0	17	8	49	1	1	0	13	6	3	0	0	0	4	0	0
chr3R	10570205	10570205	-	hth	FBgn0001235	intronic	1	0	0	1	0	1	0	4	0	0	1	0	0	0	2	0	0	0	2	0	8	0	1
chr3R	10549776	10549776	-	hth	FBgn0001235	intronic	25	1	1	0	0	0	4	0	6	0	9	0	0	0	3	0	0	1	0	0	2	0	3
chr3L	20371675	20371675	-	Ide	FBgn0001247	3UTR	787	543	459	344	2	108	122	83	254	13	326	69	226	58	516	491	121	394	576	190	717	13	313
chr3L	20371722	20371722	-	Ide	FBgn0001247	3UTR	8	10	6	5	0	0	0	0	1	0	5	0	4	3	0	4	0	2	13	0	14	0	11
chr3L	20371757	20371757	-	Ide	FBgn0001247	3UTR	0	4	0	0	0	0	0	0	0	0	0	0	0	0	0	0	0	0	17	0	3	20	0
chr3L	8356404	8356404	-	Idh	FBgn0001248	3UTR	6368	7786	3693	3002	14	172	397	837	5813	210	5547	926	2196	571	2529	5476	1447	859	833	8891	24916	753	10358
chr3L	8356434	8356434	-	Idh	FBgn0001248	3UTR	475	511	204	144	0	40	11	18	253	17	230	91	87	20	170	298	93	90	30	378	1205	16	259
chr3L	8356510	8356510	-	Idh	FBgn0001248	3UTR	0	2	20	0	0	0	0	0	0	0	3	0	0	0	4	17	0	0	0	0	10	0	6
chrX	16758722	16758722	-	if	FBgn0001250	intronic	25	4	1	0	0	0	1	3	0	0	11	0	15	3	4	0	0	6	0	49	15	0	7
chrX	16760054	16760054	-	if	FBgn0001250	intronic	6	4	0	0	0	0	0	6	0	0	9	0	0	0	0	21	0	4	0	0	1	0	2
chrX	16758455	16758455	-	if	FBgn0001250	intronic	2	0	0	0	0	0	1	0	6	0	6	7	0	0	0	1	0	36	0	0	12	0	3
chrX	16752183	16752183	-	if	FBgn0001250	3UTR	294	14	7	0	0	0	34	54	66	0	153	10	10	29	0	540	1	84	0	81	240	0	43
chrX	16752209	16752209	-	if	FBgn0001250	3UTR	17	1	0	0	0	0	0	0	0	0	0	0	9	0	0	0	0	0	0	0	5	0	1
chrX	16752306	16752306	-	if	FBgn0001250	3UTR	4	0	0	0	0	0	0	0	0	0	0	0	0	0	0	6	0	4	0	0	0	0	0
chrX	16752510	16752510	-	if	FBgn0001250	3UTR	140	10	1	0	0	0	16	3	18	0	10	0	0	0	0	37	0	57	0	0	44	15	32
chrX	16752563	16752563	-	if	FBgn0001250	3UTR	4	0	0	0	0	0	0	0	0	0	0	0	0	0	0	0	0	9	0	0	0	0	0
chrX	16752589	16752589	-	if	FBgn0001250	3UTR	142	3	4	15	0	0	3	0	11	0	22	0	0	0	0	125	0	88	0	0	73	6	19
chrX	16752642	16752642	-	if	FBgn0001250	3UTR	19	2	1	0	0	0	0	8	4	0	0	0	0	0	0	9	0	0	0	0	5	0	0
chrX	16752770	16752770	-	if	FBgn0001250	3UTR	1	1	0	0	0	0	0	5	0	0	2	0	0	0	0	10	0	0	0	0	0	0	2
chrX	16753312	16753312	-	if	FBgn0001250	3UTR	29	3	0	0	0	0	3	6	4	0	1	0	0	0	0	0	0	8	0	0	16	0	5
chrX	16777926	16777926	-	if	FBgn0001250	intronic	2	1	1	0	0	0	4	13	0	0	0	0	0	0	0	0	0	0	0	0	3	0	1
chrX	16771064	16771064	-	if	FBgn0001250	intronic	2	2	0	0	0	1	2	0	0	0	3	0	0	0	2	0	0	0	1	0	1	1	1
chrX	16769498	16769498	-	if	FBgn0001250	intronic	11	3	0	0	0	25	8	17	0	4	13	10	0	4	5	21	0	0	2	0	13	0	6
chr3L	8374336	8374336	+	ImpE1	FBgn0001253	intronic	7	0	0	0	0	0	27	1	0	0	13	0	0	0	0	12	0	0	0	0	5	1	0
chr3L	8378401	8378401	+	ImpE1	FBgn0001253	intronic	0	5	0	0	0	0	23	5	0	0	21	0	0	0	13	0	0	0	6	0	0	0	0
chr3L	8390870	8390870	+	ImpE1	FBgn0001253	3UTR	0	0	0	0	0	0	6	12	0	0	6	1	0	0	0	3	0	5	0	0	0	0	0
chr3L	8391121	8391121	+	ImpE1	FBgn0001253	3UTR	9	3	0	0	0	0	26	24	2	0	2	0	0	0	10	7	0	0	0	0	0	0	0
chr3L	3510880	3510880	-	ImpE2	FBgn0001254	3UTR	0	0	0	11	0	0	22	6	0	0	0	0	0	0	0	0	0	0	0	0	0	0	1
chr3L	3510974	3510974	-	ImpE2	FBgn0001254	3UTR	6	0	1	87	1	157	1504	481	13	0	0	0	0	0	0	0	0	0	0	0	0	2	27
chr3L	13383561	13383561	+	ImpL1	FBgn0001256	CDS	1	2	0	0	0	0	107	70	0	10	10	0	0	0	0	0	0	4	0	0	0	0	0
chr3L	13383636	13383636	+	ImpL1	FBgn0001256	CDS	0	0	0	0	0	0	29	31	0	0	0	0	0	0	0	0	0	0	0	0	0	0	0
chr3L	13383984	13383984	+	ImpL1	FBgn0001256	3UTR	36	0	0	113	0	23	2333	827	12	0	0	0	0	0	0	0	1	0	0	0	12	0	57
chr3L	13384135	13384135	+	ImpL1	FBgn0001256	3UTR	1	0	0	0	0	0	50	41	0	0	0	0	0	0	0	0	0	0	0	0	0	0	0
chr3L	4224047	4224047	-	ImpL2	FBgn0001257	3UTR	1067	1127	186	110	0	808	1102	209	613	648	1675	381	485	174	9739	2021	5265	374	8499	703	3549	121	1400
chr3L	4224472	4224472	-	ImpL2	FBgn0001257	3UTR	0	2	4	0	0	0	0	0	0	0	2	0	4	5	19	7	16	0	30	0	0	0	6
chr3L	4224528	4224528	-	ImpL2	FBgn0001257	3UTR	1	1	1	0	0	0	0	0	0	0	0	0	0	2	25	5	15	0	25	0	2	0	0
chr3L	4224675	4224675	-	ImpL2	FBgn0001257	3UTR	0	0	0	0	0	0	0	0	0	0	0	0	0	0	7	0	23	0	27	0	0	0	0
chr3L	4224710	4224710	-	ImpL2	FBgn0001257	3UTR	261	204	53	35	1	135	267	63	150	104	1141	261	124	66	4354	550	3926	209	6658	256	893	34	418
chr3L	4224741	4224741	-	ImpL2	FBgn0001257	3UTR	148	113	20	0	0	97	87	20	15	34	78	16	69	28	339	208	130	21	301	41	187	1	82
chr3L	6262595	6262595	-	ImpL3	FBgn0001258	5UTR	39	9	185	0	0	0	49	78	257	10	106	22	37	0	493	114	332	123	152	0	219	0	35
chr3L	6259109	6259109	-	ImpL3	FBgn0001258	3UTR	1	0	0	1	0	0	1	74	306	0	0	0	0	0	7	2	0	0	0	0	0	0	0
chr3L	6259138	6259138	-	ImpL3	FBgn0001258	3UTR	1	0	0	0	0	0	4	25	123	0	0	0	0	0	0	0	11	0	0	0	0	0	0
chr3L	6259492	6259492	-	ImpL3	FBgn0001258	3UTR	64	10	404	2	0	22	226	220	830	48	211	40	112	117	468	529	941	251	380	236	460	21	198
chr3L	20370259	20370259	+	in	FBgn0001259	3UTR	18	0	0	0	0	5	15	4	4	0	0	0	0	0	0	0	0	0	0	0	0	0	0
chr2R	22856591	22856591	-	inaD	FBgn0001263	CDS	35	0	0	0	0	0	0	0	0	0	8	0	0	0	0	0	0	0	0	0	0	0	6
chr2R	22856462	22856462	-	inaD	FBgn0001263	CDS	17	0	0	0	0	0	0	0	0	0	0	0	0	0	0	0	0	0	0	0	0	0	0
chr2R	22855688	22855688	-	inaD	FBgn0001263	3UTR	3506	0	0	0	0	0	0	10	0	0	0	0	0	0	0	0	0	0	0	0	0	17	409
chr2R	11475534	11475534	+	inv	FBgn0001269	5UTR	0	0	21	0	0	0	0	0	0	0	0	0	0	0	0	0	0	0	0	0	0	0	4
chr2R	11482867	11482867	+	inv	FBgn0001269	intronic	5	3	0	0	0	2	15	4	0	0	32	1	0	3	25	0	0	7	0	0	11	0	2
chr2R	11486589	11486589	+	inv	FBgn0001269	intronic	5	0	1	0	0	0	2	0	0	0	0	0	5	0	0	8	0	0	0	0	5	0	0
chr2R	11507180	11507180	+	inv	FBgn0001269	3UTR	57	0	56	0	0	25	123	23	45	0	4	0	0	0	0	0	0	0	5	0	38	0	20
chr2R	11359270	11359270	-	ix	FBgn0001276	3UTR	9	9	0	0	0	30	16	0	0	0	0	0	0	0	0	0	0	5	6	0	6	0	0
chr2R	11359440	11359440	-	ix	FBgn0001276	3UTR	313	1007	36	356	3	83	272	59	99	25	205	90	96	40	251	245	90	281	403	106	215	89	372
chr3R	30038622	30038622	-	NA	FBgn0001280, FBgn0001281	ambiguous	342	2725	4036	1139	12	636	347	57	132	83	882	157	678	245	61	1493	198	496	702	107	530	167	1144
chr3R	30038671	30038671	-	NA	FBgn0001280, FBgn0001281	ambiguous	2	3	10	8	0	0	0	0	0	0	7	0	0	0	0	9	4	3	0	0	4	0	5
chr3R	30038002	30038002	-	janB	FBgn0001281	3UTR	2	6	20371	0	0	0	3	0	0	0	8	0	7	0	0	5	0	10	5	0	13	0	1198
chr3R	30038032	30038032	-	janB	FBgn0001281	3UTR	0	1	2391	0	0	0	0	0	0	8	1	0	0	0	0	0	0	0	0	0	0	0	74
chr2R	8692312	8692312	+	Jon44E	FBgn0001285	3UTR	0	0	27	0	0	0	0	13	640	0	0	0	0	0	0	0	0	0	0	536	602	37	107
chr2R	8692344	8692344	+	Jon44E	FBgn0001285	3UTR	0	1	17	1	0	0	0	11	449	0	0	0	0	0	0	0	0	0	0	251	456	22	67
chr2R	10096795	10096795	+	Jra	FBgn0001291	intronic	0	0	1170	0	0	0	0	0	0	0	0	0	0	0	0	0	0	0	7	0	3	0	90
chr2R	10098569	10098569	+	Jra	FBgn0001291	3UTR	283	530	307	125	0	40	109	63	161	13	263	106	159	149	225	918	232	182	998	66	243	89	179
chr3R	12685659	12685659	-	kar	FBgn0001296	intronic	15	2	0	0	0	0	0	2	0	0	0	0	0	0	0	0	0	0	0	0	6	0	6
chr3R	12686476	12686476	-	kar	FBgn0001296	intronic	0	3	4	0	0	0	0	0	0	0	0	0	0	0	0	0	0	0	0	0	0	0	0
chr3R	12682186	12682186	-	kar	FBgn0001296	3UTR	1848	3652	50	9	0	63	334	152	155	0	84	12	48	72	645	31	24	299	55	397	727	241	491
chr3R	29768184	29768184	+	kay	FBgn0001297	intronic	3	3	0	0	0	0	0	0	0	0	25	11	1	0	33	7	1	3	14	0	5	0	0
chr3R	29772499	29772499	+	kay	FBgn0001297	intronic	2	0	0	0	0	0	0	0	0	0	8	0	0	0	107	0	0	7	0	0	0	0	0
chr3R	29774384	29774384	+	kay	FBgn0001297	intronic	3	0	0	0	0	0	0	0	0	0	0	0	0	0	0	0	23	0	45	0	0	1	0
chr3R	29786363	29786363	+	kay	FBgn0001297	intronic	8	5	2	23	0	0	12	7	3	19	33	41	20	21	53	89	37	37	198	4	36	1	13
chr3R	29793204	29793204	+	kay	FBgn0001297	3UTR	15	1	26	0	0	0	0	0	0	0	17	0	0	7	0	6	0	5	10	14	45	0	18
chr3R	29793599	29793599	+	kay	FBgn0001297	3UTR	44	14	3	0	0	0	0	0	26	0	14	1	1	13	14	27	20	3	38	0	149	1	33
chr3R	29793628	29793628	+	kay	FBgn0001297	3UTR	10	2	0	0	0	0	0	0	0	0	0	5	0	0	0	0	0	0	6	0	19	0	10
chr3R	29793813	29793813	+	kay	FBgn0001297	3UTR	11	4	1	0	0	0	0	0	0	0	1	0	0	0	0	0	7	5	60	0	17	1	7
chr3R	29793840	29793840	+	kay	FBgn0001297	3UTR	19	32	4	0	0	0	0	0	0	0	4	0	2	3	4	32	23	6	164	0	36	0	14
chr3R	29793973	29793973	+	kay	FBgn0001297	3UTR	4	4	0	0	0	0	0	0	0	0	5	0	0	0	0	10	1	4	33	0	31	0	8
chr3R	29794073	29794073	+	kay	FBgn0001297	3UTR	9	6	0	0	0	0	0	0	0	4	12	0	1	2	18	18	7	9	22	0	36	0	8
chr3R	29794106	29794106	+	kay	FBgn0001297	3UTR	90	42	5	0	0	1	24	10	27	7	63	0	16	38	74	165	84	80	425	27	244	0	69
chr3R	29794140	29794140	+	kay	FBgn0001297	3UTR	777	166	54	32	3	19	100	106	170	78	800	221	214	219	874	1193	1561	631	3541	428	1699	50	552
chr2L	18129725	18129725	-	kel	FBgn0001301	3UTR	12	11	1	11	0	1	16	12	12	0	12	0	0	23	22	11	2	47	23	0	10	0	12
chr2L	18129884	18129884	-	kel	FBgn0001301	3UTR	161	380	25	168	0	84	84	38	94	3	50	7	30	36	68	196	20	280	95	48	130	32	99
chr2L	18129927	18129927	-	kel	FBgn0001301	3UTR	23	44	0	13	0	0	15	5	24	0	7	3	5	17	0	35	0	107	5	0	13	0	22
chr2L	18130428	18130428	-	kel	FBgn0001301	3UTR	10	23	13	0	0	0	7	2	6	0	2	0	0	0	26	7	0	15	0	0	0	0	3
chr2L	18130633	18130633	-	kel	FBgn0001301	3UTR	2	3	38	0	0	0	0	0	0	0	0	0	0	0	0	0	0	0	0	0	0	0	4
chr2R	16266927	16266927	-	Khc	FBgn0001308	3UTR	1	0	0	0	0	0	4	0	5	0	9	0	0	0	24	0	0	0	0	0	0	0	3
chr2R	16266960	16266960	-	Khc	FBgn0001308	3UTR	1720	2927	227	1060	6	164	528	274	547	52	1494	366	982	410	1085	2420	485	900	2266	698	1513	209	1167
chr2R	16267030	16267030	-	Khc	FBgn0001308	3UTR	90	181	15	114	0	9	27	3	34	0	53	30	39	4	52	83	9	60	90	25	100	1	50
chr2R	16267083	16267083	-	Khc	FBgn0001308	3UTR	64	634	113	243	0	23	16	4	39	4	92	22	71	23	79	177	13	124	148	56	92	52	213
chr3R	5378093	5378093	-	kkv	FBgn0001311	3UTR	594	0	43	0	0	20	97	171	71	0	0	0	0	33	0	0	0	0	11	0	3	0	7
chr3R	5386586	5386586	-	kkv	FBgn0001311	intronic	0	0	553	0	0	0	0	0	0	0	0	0	0	0	0	0	0	0	0	0	0	0	31
chrY	664192	664192	+	kl-2	FBgn0001313	3UTR	0	0	89	0	0	0	0	0	0	0	0	0	0	0	0	0	0	0	0	0	0	0	10
chrY	581847	581847	+	kl-2	FBgn0001313	intronic	0	0	10	0	0	0	0	0	0	0	0	0	0	0	0	0	0	0	0	0	1	0	8
chrY	582065	582065	+	kl-2	FBgn0001313	intronic	0	0	5	0	0	0	0	0	0	0	0	0	0	0	0	0	0	0	0	0	0	0	2
chr3L	539996	539996	-	klar	FBgn0001316	5UTR	0	3	2	0	0	0	2	4	0	0	0	0	0	0	0	20	0	6	18	0	0	0	1
chr3L	540167	540167	-	klar	FBgn0001316	5UTR	30	106	2	0	0	0	8	13	0	0	52	0	11	10	24	13	4	11	26	19	4	0	5
chr3L	540218	540218	-	klar	FBgn0001316	5UTR	7	9	0	0	0	0	0	0	0	11	0	6	0	0	1	0	0	1	0	0	11	0	0
chr3L	447576	447576	-	klar	FBgn0001316	intronic	15	6	3	0	0	26	11	12	12	10	10	2	11	1	39	1	2	13	0	1	16	0	4
chr3L	515298	515298	-	klar	FBgn0001316	intronic	17	15	0	20	0	0	0	1	0	5	10	11	6	0	30	14	5	0	0	0	0	0	2
chr3L	517388	517388	-	klar	FBgn0001316	intronic	0	1	2	0	0	0	0	0	0	0	0	0	0	0	0	0	12	0	43	0	0	0	3
chr3L	529017	529017	-	klar	FBgn0001316	intronic	0	1	17	0	0	0	0	0	0	0	0	0	0	2	7	0	0	0	5	0	0	0	1
chr3L	531450	531450	-	klar	FBgn0001316	intronic	11	3	0	0	0	0	1	0	0	0	14	0	0	0	1	0	0	0	1	1	0	1	0
chr3L	442150	442150	-	klar	FBgn0001316	intronic	1	3	0	0	0	0	0	0	0	0	0	0	0	0	0	0	0	0	0	0	0	0	0
chr3L	436466	436466	-	klar	FBgn0001316	CDS	0	1	0	0	0	0	0	3	0	0	0	0	0	0	0	0	0	0	0	0	0	14	0
chr3L	434132	434132	-	klar	FBgn0001316	3UTR	233	357	15	0	0	7	37	16	9	11	87	3	53	18	91	66	24	90	12	26	133	3	15
chr3L	434181	434181	-	klar	FBgn0001316	3UTR	3	9	6	0	0	0	0	3	0	0	0	0	14	0	23	6	0	0	7	0	0	0	13
chr3L	434660	434660	-	klar	FBgn0001316	3UTR	1	10	3	0	0	0	0	0	0	0	0	0	0	0	0	0	0	0	0	0	1	0	5
chr3L	508421	508421	-	klar	FBgn0001316	CDS	0	3	1	18	0	0	0	0	0	0	0	0	0	0	0	0	0	0	0	0	0	0	0
chr3L	508496	508496	-	klar	FBgn0001316	CDS	6	8	0	0	0	0	0	0	0	0	1	0	0	0	0	0	0	0	0	0	0	0	4
chr3L	492728	492728	-	klar	FBgn0001316	intronic	0	1	0	0	0	0	6	9	0	0	4	0	0	0	6	0	7	0	15	0	0	0	0
chr3L	499964	499964	-	klar	FBgn0001316	intronic	0	0	0	0	0	0	0	23	85	0	0	0	0	0	0	0	0	0	0	0	0	0	0
chr3L	471555	471555	-	klar	FBgn0001316	intronic	16	12	1	1	0	0	5	1	1	10	35	16	10	0	12	2	20	2	2	0	7	0	15
chr3L	474287	474287	-	klar	FBgn0001316	intronic	7	2	0	0	0	0	0	3	10	14	0	0	12	0	27	13	0	5	10	0	0	0	3
chr3L	479846	479846	-	klar	FBgn0001316	intronic	29	19	8	0	1	27	22	1	33	11	69	8	29	7	23	54	12	28	31	0	35	0	19
chr3L	458967	458967	-	klar	FBgn0001316	intronic	3	5	3	1	0	6	2	10	0	6	3	10	1	1	2	7	1	1	0	6	0	0	4
chr3L	461925	461925	-	klar	FBgn0001316	intronic	6	3	0	0	0	0	0	0	0	2	12	1	0	0	18	3	2	0	1	0	0	0	0
chr2R	14772647	14772647	-	kn	FBgn0001319	3UTR	45	3	3	0	0	21	94	24	59	0	0	0	0	0	0	0	0	0	0	0	9	0	3
chr2R	14773357	14773357	-	kn	FBgn0001319	3UTR	13	0	0	0	0	0	2	3	1	9	4	0	5	0	0	0	0	2	0	0	4	0	0
chr2R	14773803	14773803	-	kn	FBgn0001319	3UTR	1	4	0	0	0	0	5	0	0	0	10	0	0	0	0	10	0	0	0	0	0	0	2
chr2R	14785608	14785608	-	kn	FBgn0001319	intronic	0	0	0	0	0	0	0	0	0	0	0	0	0	0	8	0	0	0	0	0	0	0	0
chr3L	20695124	20695124	-	kni	FBgn0001320	5UTR	9	2	2	0	0	0	3	0	12	0	4	0	0	0	0	0	0	0	0	0	2	0	2
chr3L	20695199	20695199	-	kni	FBgn0001320	5UTR	262	2	6	28	0	66	301	26	73	0	6	0	0	0	17	6	0	14	0	0	152	15	115
chr3L	20692330	20692330	-	kni	FBgn0001320	3UTR	197	2	9	45	0	164	280	49	52	0	0	0	0	0	0	0	0	10	0	0	109	0	85
chr3R	10121979	10121979	-	knk	FBgn0001321	3UTR	2	0	0	0	1	0	0	0	0	0	0	3	0	0	2	0	0	0	0	0	0	0	0
chr3R	10122308	10122308	-	knk	FBgn0001321	3UTR	3	1	0	1	0	0	5	0	0	0	0	0	0	0	0	0	0	0	0	0	3	0	0
chr3R	10122370	10122370	-	knk	FBgn0001321	3UTR	46	2	2	0	0	0	17	11	6	0	0	0	0	0	0	0	0	0	0	0	6	0	7
chr3L	20609656	20609656	-	knrl	FBgn0001323	intronic	0	0	27	0	0	0	0	0	0	0	2	0	0	0	0	0	0	0	0	0	0	0	7
chr3L	20611005	20611005	-	knrl	FBgn0001323	intronic	15	0	0	0	0	0	9	2	0	0	7	0	4	0	5	6	0	0	0	0	20	0	8
chr3L	20611308	20611308	-	knrl	FBgn0001323	intronic	6	3	0	0	0	0	3	0	0	0	12	0	12	0	7	0	0	17	0	0	0	0	0
chr3L	20616336	20616336	-	knrl	FBgn0001323	intronic	0	0	3	0	0	0	0	0	0	0	0	0	0	0	0	0	0	0	0	0	0	0	3
chr3L	20597145	20597145	-	knrl	FBgn0001323	3UTR	218	1	2	42	0	61	244	41	50	0	3	0	0	1	11	0	1	137	0	67	225	19	110
chr3L	20598000	20598000	-	knrl	FBgn0001323	3UTR	1	0	4	0	0	0	10	4	0	0	4	0	0	0	3	0	0	28	0	0	3	0	4
chr3L	20598125	20598125	-	knrl	FBgn0001323	3UTR	3	0	0	0	0	0	1	0	0	20	33	0	0	0	13	29	0	11	0	0	8	0	3
chr3L	20601345	20601345	-	knrl	FBgn0001323	intronic	5	11	0	0	0	0	0	0	0	0	31	15	0	0	3	11	0	14	0	0	3	0	0
chr3L	19844944	19844944	+	kto	FBgn0001324	3UTR	235	357	988	261	0	110	286	53	62	10	221	62	198	95	444	525	46	240	458	114	228	105	194
chr3L	19845016	19845016	+	kto	FBgn0001324	3UTR	1	0	0	0	0	0	0	0	0	0	0	0	0	0	11	0	0	0	4	0	0	0	0
chr2R	25229365	25229365	+	Kr	FBgn0001325	3UTR	1	0	0	9	0	139	50	0	6	0	1	0	0	0	2	0	0	0	0	0	0	0	7
chr2R	25229421	25229421	+	Kr	FBgn0001325	3UTR	0	0	0	0	0	45	7	0	0	0	0	0	0	0	0	0	0	0	0	0	0	0	1
chr2R	25229555	25229555	+	Kr	FBgn0001325	3UTR	3	0	0	0	0	102	36	0	0	0	0	0	0	0	3	0	0	0	0	0	0	0	3
chr2R	25230221	25230221	+	Kr	FBgn0001325	3UTR	2	0	0	0	0	23	20	0	0	0	0	0	0	0	0	0	0	0	0	0	0	0	5
chrX	2241583	2241583	-	kz	FBgn0001330	CDS	0	23	0	0	0	0	0	3	21	0	1	0	0	0	0	0	0	0	0	0	0	0	2
chrX	2237862	2237862	-	kz	FBgn0001330	3UTR	14	58	4	1	0	80	35	8	70	0	65	41	13	22	18	131	7	56	135	0	30	0	51
chrX	2237903	2237903	-	kz	FBgn0001330	3UTR	1	34	0	33	0	0	10	0	4	0	8	2	0	2	5	16	4	14	23	0	2	19	11
chrX	2237952	2237952	-	kz	FBgn0001330	3UTR	2	41	1	19	0	0	1	0	0	0	0	0	0	4	0	0	0	2	0	14	6	23	12
chrX	2237980	2237980	-	kz	FBgn0001330	3UTR	0	32	5	0	0	0	0	0	7	0	5	0	3	0	8	6	6	9	8	0	0	0	8
chrX	633545	633545	+	l(1)1Bi	FBgn0001341	3UTR	7	74	37	29	0	0	21	0	4	0	10	6	0	8	0	11	21	8	13	0	7	0	33
chrX	633633	633633	+	l(1)1Bi	FBgn0001341	3UTR	29	320	26	183	2	127	106	31	62	11	45	28	36	14	12	246	25	127	133	24	44	38	99
chrX	633662	633662	+	l(1)1Bi	FBgn0001341	3UTR	0	0	0	0	0	0	0	0	0	0	0	0	0	0	0	7	0	3	5	0	0	0	0
chrX	2588805	2588805	+	egh	FBgn0001404	5UTR	93	78	11	50	0	19	10	9	8	0	1	9	9	16	13	1	10	8	25	0	20	1	17
chrX	2589036	2589036	+	egh	FBgn0001404	5UTR	1	0	0	0	0	0	0	0	0	0	0	0	0	0	0	0	0	0	0	0	4	0	0
chrX	2589365	2589365	+	egh	FBgn0001404	5UTR	6	7	0	9	0	0	6	0	0	0	6	0	0	18	3	5	0	0	0	0	8	0	10
chrX	2589420	2589420	+	egh	FBgn0001404	5UTR	8	2	1	0	0	0	0	0	7	0	0	7	0	12	0	0	4	0	5	0	12	0	6
chrX	2596171	2596171	+	egh	FBgn0001404	5UTR	381	443	43	223	1	1	81	57	94	18	144	113	49	177	112	161	106	68	192	44	611	25	375
chrX	2598194	2598194	+	egh	FBgn0001404	3UTR	35	29	7	0	0	0	5	0	2	1	11	0	1	0	0	0	4	7	9	0	14	0	3
chrX	2598285	2598285	+	egh	FBgn0001404	3UTR	3	0	2	0	0	0	0	0	0	0	0	0	0	0	5	5	1	0	0	0	3	0	2
chrX	2598507	2598507	+	egh	FBgn0001404	3UTR	2	13	5	16	0	0	0	0	0	0	3	0	0	0	0	0	19	0	0	0	15	0	1
chrX	2598552	2598552	+	egh	FBgn0001404	3UTR	17	79	9	46	0	0	5	10	0	0	1	6	0	15	7	45	6	23	43	26	27	0	23
chrX	2598659	2598659	+	egh	FBgn0001404	3UTR	3	9	2	25	0	0	3	0	0	0	3	6	0	30	0	14	5	2	1	0	18	0	26
chrX	2599157	2599157	+	egh	FBgn0001404	3UTR	666	119	39	102	1	13	106	76	200	52	218	103	44	211	49	209	318	64	218	228	895	39	383
chrX	11324292	11324292	-	l(1)10Bb	FBgn0001491	3UTR	40	135	11	84	0	86	37	8	21	5	35	11	6	14	6	42	22	10	88	31	39	0	53
chrX	11324332	11324332	-	l(1)10Bb	FBgn0001491	3UTR	216	779	538	343	4	201	82	27	87	27	158	47	41	40	35	238	46	147	180	63	165	48	354
chrX	11324476	11324476	-	l(1)10Bb	FBgn0001491	3UTR	12	63	119	59	0	0	2	0	0	4	19	0	8	0	0	16	7	15	9	0	9	0	17
chrX	11324510	11324510	-	l(1)10Bb	FBgn0001491	3UTR	0	4	15	0	0	0	0	0	0	0	0	0	0	0	0	0	1	0	0	0	0	0	1
chrX	11324539	11324539	-	l(1)10Bb	FBgn0001491	3UTR	0	7	75	17	0	0	2	0	0	0	0	0	0	0	0	5	0	0	0	0	0	0	2
chrX	11324591	11324591	-	l(1)10Bb	FBgn0001491	3UTR	2	1	34	0	0	0	0	0	0	0	0	0	0	0	0	0	0	1	0	0	0	0	4
chrX	21384218	21384218	-	Hlc	FBgn0001565	3UTR	9	1	0	0	0	0	1	0	0	0	0	0	0	0	0	0	0	9	0	0	0	0	0
chrX	21385518	21385518	-	Hlc	FBgn0001565	3UTR	44	45	0	42	1	1	24	21	25	0	0	0	0	0	8	17	6	8	19	0	49	0	22
chrX	21385576	21385576	-	Hlc	FBgn0001565	3UTR	23	30	0	30	0	1	9	4	6	0	4	0	0	0	7	7	7	0	26	42	14	0	14
chrX	21385669	21385669	-	Hlc	FBgn0001565	3UTR	385	750	17	456	6	199	405	111	324	2	20	0	18	1	433	382	165	218	839	98	424	68	540
chrX	21385700	21385700	-	Hlc	FBgn0001565	3UTR	65	142	4	9	0	26	9	3	14	0	10	9	14	25	7	35	6	11	54	35	42	0	23
chrX	21385782	21385782	-	Hlc	FBgn0001565	3UTR	45	78	7	0	0	1	20	3	27	3	19	0	10	4	13	50	0	4	61	17	16	0	20
chrX	21385817	21385817	-	Hlc	FBgn0001565	3UTR	13	16	0	0	0	0	4	4	9	0	15	0	0	0	0	14	5	0	12	0	0	0	7
chrX	13736570	13736570	-	Grip91	FBgn0001612	3UTR	50	206	14	181	0	0	19	6	11	0	58	19	7	13	42	71	10	94	93	0	14	39	70
chrX	11389941	11389941	+	dlg1	FBgn0001624	intronic	3	0	0	0	0	0	9	0	0	0	0	0	0	0	18	0	0	0	19	0	0	0	0
chrX	11391344	11391344	+	dlg1	FBgn0001624	intronic	8	2	0	0	0	0	4	0	0	0	0	0	8	0	15	0	0	0	0	0	7	0	0
chrX	11392943	11392943	+	dlg1	FBgn0001624	intronic	22	4	4	3	0	10	1	5	11	0	17	2	0	1	1	20	1	40	2	21	3	0	3
chrX	11400247	11400247	+	dlg1	FBgn0001624	intronic	4	2	0	0	0	0	0	0	0	0	5	0	0	0	6	10	0	0	0	0	0	0	0
chrX	11403019	11403019	+	dlg1	FBgn0001624	intronic	456	0	0	1	0	0	0	0	0	0	0	0	0	0	0	0	0	0	0	0	119	0	66
chrX	11404073	11404073	+	dlg1	FBgn0001624	intronic	850	0	0	0	0	0	0	0	0	0	0	0	0	0	0	0	0	0	0	0	78	14	63
chrX	11406399	11406399	+	dlg1	FBgn0001624	3UTR	8	3	2	0	0	3	0	0	9	12	13	15	3	8	0	21	7	8	0	0	0	0	12
chrX	11406432	11406432	+	dlg1	FBgn0001624	3UTR	4	4	0	0	0	0	0	0	0	0	0	0	0	0	0	0	0	3	0	0	8	0	5
chrX	11406764	11406764	+	dlg1	FBgn0001624	3UTR	28	15	1	0	0	0	10	2	1	0	7	0	0	0	2	12	0	11	0	0	45	0	19
chrX	11407336	11407336	+	dlg1	FBgn0001624	3UTR	0	14	1	40	0	27	8	0	1	0	0	0	0	0	0	7	0	2	0	0	0	1	16
chrX	11407459	11407459	+	dlg1	FBgn0001624	3UTR	19	15	2	61	1	0	19	2	27	0	11	0	7	0	0	5	0	12	0	0	38	0	30
chrX	11407755	11407755	+	dlg1	FBgn0001624	3UTR	1	149	0	107	2	19	5	0	0	0	0	0	0	0	0	20	2	17	0	0	6	13	34
chrX	11407792	11407792	+	dlg1	FBgn0001624	3UTR	1	31	0	27	0	10	4	0	0	0	0	0	0	0	0	0	0	6	0	0	0	0	6
chrX	11407870	11407870	+	dlg1	FBgn0001624	3UTR	56	23	3	55	0	2	20	14	29	0	0	2	0	0	0	15	5	92	0	0	50	0	35
chrX	11408160	11408160	+	dlg1	FBgn0001624	3UTR	6	7	2	0	0	10	1	11	15	0	12	0	0	4	0	8	0	26	0	26	34	20	21
chrX	11408282	11408282	+	dlg1	FBgn0001624	3UTR	137	67	19	64	1	127	25	20	33	4	59	17	24	54	0	117	61	129	38	65	159	59	60
chrX	11408338	11408338	+	dlg1	FBgn0001624	3UTR	280	56	29	16	0	74	70	40	84	16	113	21	26	105	5	118	58	127	40	58	274	3	91
chrX	11408381	11408381	+	dlg1	FBgn0001624	3UTR	398	29	12	7	0	0	50	21	66	10	87	12	19	42	8	117	47	43	34	41	190	0	47
chrX	11408414	11408414	+	dlg1	FBgn0001624	3UTR	1429	40	14	23	0	99	192	111	298	3	124	37	38	34	40	253	120	131	263	112	352	1	258
chrX	11408480	11408480	+	dlg1	FBgn0001624	3UTR	120	10	5	19	0	0	123	57	78	12	38	21	11	32	1	104	69	38	18	79	118	0	75
chrX	11408889	11408889	+	dlg1	FBgn0001624	3UTR	31	5	1	14	0	0	1	0	8	5	5	4	9	0	0	0	0	2	9	1	4	9	9
chrX	11409695	11409695	+	dlg1	FBgn0001624	3UTR	89	1	0	0	0	0	8	14	20	7	8	0	0	0	0	0	0	6	4	0	10	0	15
chrX	11409878	11409878	+	dlg1	FBgn0001624	3UTR	66	0	0	0	0	0	4	0	4	0	0	0	0	0	0	0	0	0	25	32	32	0	7
chrX	11375052	11375052	+	dlg1	FBgn0001624	intronic	2	2	0	1	0	0	0	0	3	0	0	0	5	0	9	1	0	0	0	0	1	0	2
chrX	11375612	11375612	+	dlg1	FBgn0001624	intronic	9	1	0	0	0	0	0	0	0	0	2	0	0	0	0	0	0	10	0	0	0	0	0
chrX	11383391	11383391	+	dlg1	FBgn0001624	intronic	8	4	2	0	0	0	0	0	8	0	15	23	15	13	17	2	0	45	0	1	0	1	3
chr2L	5988509	5988509	+	ifc	FBgn0001941	3UTR	0	0	11	0	0	0	1	0	0	0	0	0	0	0	0	12	0	6	0	0	4	0	4
chr2L	5988553	5988553	+	ifc	FBgn0001941	3UTR	3	11	22	0	0	0	0	0	0	0	0	0	0	0	0	0	7	7	6	0	12	0	18
chr2L	5988733	5988733	+	ifc	FBgn0001941	3UTR	0	14	11	1	0	0	2	1	0	0	0	0	5	1	3	15	8	1	0	0	4	0	21
chr2L	5988811	5988811	+	ifc	FBgn0001941	3UTR	675	4566	693	1579	7	516	704	182	507	39	581	128	250	386	1544	1714	425	373	847	1234	2092	292	1755
chr2L	5988848	5988848	+	ifc	FBgn0001941	3UTR	12	42	6	55	0	0	12	9	5	0	19	0	10	32	0	52	18	8	19	24	11	24	43
chr2L	5989563	5989563	+	ifc	FBgn0001941	3UTR	1	0	0	0	0	0	5	0	0	0	1	0	0	0	0	33	1	9	5	0	1	28	0
chr2L	5985215	5985215	+	eIF-4a	FBgn0001942	3UTR	122	269	29	106	1	53	104	38	108	0	154	24	75	48	46	343	53	38	125	0	162	14	102
chr2L	5985532	5985532	+	eIF-4a	FBgn0001942	3UTR	2076	2557	602	671	4	581	589	129	817	70	1177	128	693	493	382	1633	359	487	675	372	983	113	509
chr2L	5985559	5985559	+	eIF-4a	FBgn0001942	3UTR	23931	36920	7899	13439	104	11869	15810	7453	15652	1099	18723	2214	8843	5583	8589	25256	6371	8448	14890	7624	22548	2701	16142
chr2L	5985585	5985585	+	eIF-4a	FBgn0001942	3UTR	172	172	45	174	1	263	198	40	149	1	65	4	8	26	148	45	127	137	165	77	229	36	208
chr2L	5985668	5985668	+	eIF-4a	FBgn0001942	3UTR	2	4	0	0	0	0	0	0	0	0	7	0	5	3	18	6	0	4	0	0	0	0	5
chr2L	5985768	5985768	+	eIF-4a	FBgn0001942	3UTR	847	1108	77	376	5	415	597	169	431	205	3193	328	1119	643	2345	4563	918	1073	2013	382	755	125	539
chr2L	5985803	5985803	+	eIF-4a	FBgn0001942	3UTR	1176	1421	175	676	5	816	1078	282	783	190	4040	405	1498	981	856	6037	642	1144	2225	299	1162	184	832
chr2L	5985839	5985839	+	eIF-4a	FBgn0001942	3UTR	6	3	1	0	0	22	18	0	2	9	19	3	2	9	20	22	0	2	22	27	1	1	3
chr2L	5985952	5985952	+	eIF-4a	FBgn0001942	3UTR	9	2	0	0	0	0	0	0	0	0	2	0	0	0	2	9	0	0	3	0	0	0	0
chr2L	13827812	13827812	-	Arpc1	FBgn0001961	3UTR	0	3	1	0	0	0	0	0	0	0	0	0	4	7	0	8	0	0	5	0	0	0	2
chr2L	13827941	13827941	-	Arpc1	FBgn0001961	3UTR	972	2076	1150	435	2	130	355	154	286	60	1795	855	1586	778	731	3498	966	857	2567	433	762	33	537
chr2L	13827968	13827968	-	Arpc1	FBgn0001961	3UTR	318	576	254	45	0	19	23	14	53	9	118	142	152	155	70	458	116	205	189	16	103	1	45
chr2L	13828066	13828066	-	Arpc1	FBgn0001961	3UTR	0	2	7	0	0	0	0	0	3	0	10	0	0	0	0	0	5	0	0	0	0	0	7
chr2L	13819701	13819701	+	Sos	FBgn0001965	3UTR	12	10	1	1	0	0	5	0	0	0	20	0	7	0	32	0	13	0	28	0	2	0	3
chr2L	13819767	13819767	+	Sos	FBgn0001965	3UTR	3	4	6	0	0	0	4	0	0	0	0	0	11	0	1	0	0	0	1	0	6	0	1
chr2L	13819824	13819824	+	Sos	FBgn0001965	3UTR	220	533	69	216	1	28	179	55	92	6	150	91	102	21	76	244	83	123	259	73	151	68	188
chr2L	13819899	13819899	+	Sos	FBgn0001965	3UTR	0	4	0	21	0	0	4	0	8	0	0	3	0	0	0	1	0	0	0	0	0	0	1
chr2L	14019217	14019217	-	NimC3	FBgn0001967	3UTR	6	0	0	0	0	0	4	0	0	0	112	6	0	0	0	2	0	6	0	0	0	0	1
chr2L	14019378	14019378	-	NimC3	FBgn0001967	3UTR	8	0	8	0	0	0	14	0	2	20	601	42	16	4	9	22	0	2	3	0	2	0	5
chr2L	14361411	14361411	+	Pgant35A	FBgn0001970	3UTR	98	408	32	53	2	44	44	1	7	0	1	0	0	0	2	20	4	9	15	42	32	5	39
chr2L	14361582	14361582	+	Pgant35A	FBgn0001970	3UTR	1	51	2	0	0	0	7	2	0	0	3	0	0	0	0	0	0	5	0	0	4	0	7
chr2L	15011653	15011653	+	l(2)35Bd	FBgn0001974	3UTR	110	1105	530	492	4	113	20	36	18	0	59	4	19	3	14	152	15	58	65	0	57	91	292
chr2L	15011764	15011764	+	l(2)35Bd	FBgn0001974	3UTR	91	681	21	328	2	159	114	16	57	2	234	47	60	21	41	140	66	110	333	34	42	19	137
chr2L	15036298	15036298	-	CIAPIN1	FBgn0001977	3UTR	53	71	16	7	0	16	9	6	6	0	0	0	0	0	25	71	26	97	88	28	32	0	21
chr2L	15036989	15036989	-	CIAPIN1	FBgn0001977	3UTR	1	1	1	0	0	0	0	0	0	0	5	2	0	0	0	12	1	5	0	0	1	0	3
chr2L	15037735	15037735	-	CIAPIN1	FBgn0001977	3UTR	4	16	18	19	0	0	5	0	2	0	5	9	12	1	15	14	3	20	0	0	9	0	8
chr2L	15037762	15037762	-	CIAPIN1	FBgn0001977	3UTR	225	1313	811	421	4	96	185	57	145	18	374	185	203	68	61	958	109	333	395	136	433	56	564
chr2L	15117714	15117714	+	stc	FBgn0001978	3UTR	7	37	3	0	0	0	7	0	0	0	14	10	0	0	6	13	0	10	8	0	3	0	13
chr2L	15117882	15117882	+	stc	FBgn0001978	3UTR	0	29	40	0	0	22	3	0	10	0	14	37	8	4	10	28	2	13	5	0	10	0	14
chr2L	15118074	15118074	+	stc	FBgn0001978	3UTR	99	1004	282	771	6	178	238	87	149	23	270	481	223	213	95	665	148	329	256	37	85	36	371
chr2L	15335814	15335814	+	esg	FBgn0001981	3UTR	0	0	13	0	0	0	0	0	0	0	0	0	0	0	0	0	0	0	0	0	0	0	14
chr2L	15336153	15336153	+	esg	FBgn0001981	3UTR	16	0	36	52	0	25	186	43	49	0	0	2	0	0	0	2	0	20	4	1	47	0	62
chr2L	15423305	15423305	-	wor	FBgn0001983	3UTR	0	0	0	23	0	51	104	10	0	0	0	0	0	0	0	0	0	16	0	0	0	0	1
chr2L	15755902	15755902	+	l(2)35Df	FBgn0001986	3UTR	58	415	64	289	3	147	128	18	87	11	251	94	44	22	95	70	41	109	339	0	71	72	124
chr2L	15756897	15756897	+	l(2)35Df	FBgn0001986	3UTR	3	0	2	0	0	20	1	0	0	0	6	0	7	7	7	10	4	3	5	0	0	0	3
chr2L	15755897	15755897	-	Gli	FBgn0001987	3UTR	1	3	0	0	0	0	9	5	0	0	0	3	0	0	3	0	0	0	0	0	5	0	2
chr2L	15756002	15756002	-	Gli	FBgn0001987	3UTR	324	119	52	0	0	164	362	130	72	0	41	0	25	14	46	52	15	124	21	60	171	29	75
chr2L	15756732	15756732	-	Gli	FBgn0001987	3UTR	0	3	2	0	0	0	0	0	0	0	0	0	0	0	0	0	0	6	0	21	9	0	0
chr2L	15749130	15749130	-	ND-B17	FBgn0001989	3UTR	1	0	2	0	0	0	0	0	0	0	14	5	0	0	6	0	0	0	0	0	0	0	0
chr2L	15749183	15749183	-	ND-B17	FBgn0001989	3UTR	8	5	0	12	0	18	0	0	4	0	0	0	0	0	0	0	11	0	4	0	0	0	8
chr2L	15749601	15749601	-	ND-B17	FBgn0001989	3UTR	6459	4993	2365	1580	11	770	1077	888	2431	111	2448	1357	1418	651	897	3888	483	1490	2426	3302	10782	495	4609
chr2L	15749633	15749633	-	ND-B17	FBgn0001989	3UTR	144	97	26	52	0	5	30	10	51	0	84	28	12	2	23	69	8	67	48	36	346	0	114
chr2L	15765925	15765925	-	wek	FBgn0001990	3UTR	106	58	13	10	1	51	53	15	46	12	78	36	29	29	80	54	43	41	25	61	82	1	43
chr2L	15766118	15766118	-	wek	FBgn0001990	3UTR	4	6	0	18	1	1	9	0	6	0	3	10	5	0	22	9	21	18	9	0	17	0	11
chr2L	15766199	15766199	-	wek	FBgn0001990	3UTR	2	12	0	0	0	19	3	0	0	0	0	0	0	0	0	0	6	8	7	0	0	0	12
chr2L	15766371	15766371	-	wek	FBgn0001990	3UTR	0	15	3	0	0	0	0	2	4	0	0	0	0	0	5	1	0	10	2	0	13	0	12
chr2L	15766481	15766481	-	wek	FBgn0001990	3UTR	13	311	37	102	2	49	25	4	34	0	28	37	33	17	46	44	8	15	50	0	16	13	60
chr2L	15766527	15766527	-	wek	FBgn0001990	3UTR	1	75	10	63	0	38	19	4	5	0	35	9	7	0	11	5	3	8	57	0	5	0	37
chr2L	15766578	15766578	-	wek	FBgn0001990	3UTR	0	25	7	13	0	0	0	0	0	0	0	0	6	0	4	0	2	0	2	0	0	0	5
chr2L	16189974	16189974	+	Ca-alpha1D	FBgn0001991	3UTR	0	0	38	0	0	0	0	0	0	0	0	0	0	0	0	0	0	0	0	24	0	0	7
chr2L	16190011	16190011	+	Ca-alpha1D	FBgn0001991	3UTR	6	0	106	0	0	0	0	0	0	0	0	0	0	0	0	0	0	0	0	7	1	0	17
chr2L	16190184	16190184	+	Ca-alpha1D	FBgn0001991	3UTR	42	0	0	0	0	0	0	0	14	0	0	0	0	0	0	0	0	0	0	0	18	0	35
chr2L	16190540	16190540	+	Ca-alpha1D	FBgn0001991	3UTR	1170	2	4	10	0	4	55	45	110	0	0	0	17	0	13	6	0	0	7	151	551	0	193
chr2L	16190566	16190566	+	Ca-alpha1D	FBgn0001991	3UTR	59	0	1	0	0	0	4	7	19	0	0	0	0	0	0	0	0	0	0	31	28	0	37
chr2L	16296080	16296080	+	Cyp303a1	FBgn0001992	3UTR	2	0	7	0	0	0	0	0	0	0	7	0	0	0	0	0	1	0	0	25	26	0	16
chr2L	16263513	16263513	-	crp	FBgn0001994	3UTR	360	164	28	125	2	426	418	69	166	34	449	141	87	180	118	601	176	230	937	70	303	39	192
chr2L	16264158	16264158	-	crp	FBgn0001994	3UTR	8	102	4	17	0	36	56	9	17	0	97	7	10	0	8	27	8	77	29	21	5	25	31
chr2L	16264199	16264199	-	crp	FBgn0001994	3UTR	1	27	3	26	0	2	10	1	1	0	11	0	8	0	0	23	1	23	8	56	1	4	6
chr2L	16264390	16264390	-	crp	FBgn0001994	3UTR	17	14	3	0	0	0	4	0	0	3	5	0	1	2	0	6	6	0	7	0	14	0	4
chr2L	16264421	16264421	-	crp	FBgn0001994	3UTR	702	493	79	371	5	743	1235	203	421	181	1097	432	394	371	740	1437	443	745	1765	95	835	69	511
chr2L	16264449	16264449	-	crp	FBgn0001994	3UTR	300	181	17	46	0	62	141	1	11	7	90	39	18	29	44	162	25	35	122	0	77	13	27
chr2L	16264541	16264541	-	crp	FBgn0001994	3UTR	1	41	3	50	0	0	0	0	0	0	0	0	0	0	0	0	0	4	0	0	0	0	0
chr2L	16264768	16264768	-	crp	FBgn0001994	3UTR	169	173	13	134	0	143	213	40	88	3	119	14	8	10	124	229	74	113	331	0	147	14	126
chr2L	16264875	16264875	-	crp	FBgn0001994	3UTR	126	101	13	52	0	0	29	5	10	0	1	1	0	6	17	38	3	8	33	0	25	0	20
chr2L	16264964	16264964	-	crp	FBgn0001994	3UTR	19	589	29	465	4	188	22	11	30	0	35	15	14	0	37	46	13	32	33	20	16	11	187
chr2L	16265104	16265104	-	crp	FBgn0001994	3UTR	63	485	27	311	2	130	93	16	12	1	119	32	4	26	25	85	29	34	81	56	67	45	259
chr2L	16270017	16270017	-	crp	FBgn0001994	intronic	0	0	0	0	0	0	0	0	0	11	0	0	0	0	0	0	16	0	0	0	0	0	0
chr2L	16273794	16273794	-	crp	FBgn0001994	intronic	4	0	0	0	0	0	0	0	3	5	0	2	2	0	5	1	0	0	1	0	0	0	0
chr2L	16277645	16277645	-	crp	FBgn0001994	intronic	1	1	0	0	0	0	4	0	0	3	11	0	0	0	14	9	0	2	5	0	2	0	2
chr2L	16328006	16328006	-	mRpL4	FBgn0001995	3UTR	75	451	23	88	0	36	41	28	42	7	96	24	30	38	29	46	20	58	40	72	69	52	128
chr2L	16328040	16328040	-	mRpL4	FBgn0001995	3UTR	125	342	45	199	1	40	84	30	88	18	124	24	81	8	43	50	28	19	41	110	243	48	142
chr2L	19051517	19051517	-	l(2)37Bb	FBgn0002021	5UTR	10	7	4	0	0	0	2	0	0	0	19	2	0	8	3	3	0	0	4	0	5	0	6
chr2L	19051552	19051552	-	l(2)37Bb	FBgn0002021	5UTR	10	22	7	11	0	0	9	0	6	0	12	0	0	0	0	7	0	0	6	0	17	0	5
chr2L	19049851	19049851	-	l(2)37Bb	FBgn0002021	3UTR	148	504	250	111	1	54	73	62	113	0	141	14	65	58	89	248	29	55	50	30	95	5	105
chr2L	19043375	19043375	+	Catsup	FBgn0002022	3UTR	1	6	5	0	0	0	0	0	0	0	9	0	0	1	0	0	4	0	0	0	4	0	3
chr2L	19043416	19043416	+	Catsup	FBgn0002022	3UTR	15	23	39	0	0	17	13	10	6	0	10	6	7	4	17	27	6	4	3	0	20	0	8
chr2L	19043447	19043447	+	Catsup	FBgn0002022	3UTR	5	4	8	0	0	0	0	9	0	0	61	7	1	22	3	33	6	0	6	0	11	17	4
chr2L	19043530	19043530	+	Catsup	FBgn0002022	3UTR	7	5	16	0	0	0	10	0	0	0	23	6	9	0	0	11	10	0	6	0	13	0	17
chr2L	19043572	19043572	+	Catsup	FBgn0002022	3UTR	15	26	7	1	0	0	0	3	0	6	11	3	0	8	2	18	17	2	24	0	16	0	13
chr2L	19043608	19043608	+	Catsup	FBgn0002022	3UTR	1231	2305	834	890	7	528	1102	374	292	80	2571	586	1093	689	1511	4459	923	552	1143	764	1969	113	1414
chr2L	19079243	19079243	-	Lim3	FBgn0002023	3UTR	200	0	9	17	0	0	138	52	101	0	0	0	0	0	17	68	0	86	0	15	78	10	18
chr2L	19079574	19079574	-	Lim3	FBgn0002023	3UTR	0	0	187	0	0	0	0	0	0	0	0	0	0	0	0	0	0	0	0	0	0	0	46
chr2L	19079788	19079788	-	Lim3	FBgn0002023	3UTR	0	0	14	0	0	0	5	0	0	0	0	0	0	0	0	0	0	0	0	0	0	0	8
chr2L	19080048	19080048	-	Lim3	FBgn0002023	3UTR	3	1	3	0	0	0	0	0	3	0	26	0	6	0	19	0	0	0	0	0	6	0	3
chr2L	19092986	19092986	-	Lim3	FBgn0002023	intronic	18	3	0	0	0	0	4	0	30	5	72	0	7	2	67	7	6	14	8	0	28	0	1
chr2L	19105591	19105591	-	Lim3	FBgn0002023	intronic	0	0	1	0	0	0	0	0	0	0	0	0	0	0	0	0	0	9	0	0	6	0	0
chr2L	19122042	19122042	-	l(2)37Cc	FBgn0002031	3UTR	2109	9281	3163	2196	14	349	1007	615	2174	247	2092	1028	1266	656	2018	3138	1100	1788	2232	759	1778	689	2024
chr2L	19122082	19122082	-	l(2)37Cc	FBgn0002031	3UTR	72	285	68	32	0	0	3	0	22	1	13	27	17	14	11	75	10	37	26	26	54	0	19
chr2L	19122266	19122266	-	l(2)37Cc	FBgn0002031	3UTR	0	31	19	19	0	23	3	0	7	0	5	1	0	5	0	1	0	0	0	0	0	0	8
chr2L	19116513	19116513	+	CG10561	FBgn0002036	3UTR	64	23	270	0	1	0	5	0	9	0	0	0	1	0	0	6	0	4	0	2	30	0	2
chr2L	19116570	19116570	+	CG10561	FBgn0002036	3UTR	637	359	4500	195	2	0	77	52	109	0	101	16	67	24	81	157	12	73	66	206	895	23	792
chr2L	19116616	19116616	+	CG10561	FBgn0002036	3UTR	1	1	13	0	0	0	0	0	0	0	0	0	0	0	0	0	0	0	0	0	4	0	9
chr2L	19493336	19493336	+	swm	FBgn0002044	5UTR	3	12	1	17	0	0	7	0	0	0	3	0	5	0	8	5	0	1	1	0	3	0	4
chr2L	19497558	19497558	+	swm	FBgn0002044	3UTR	21	168	83	115	0	69	19	6	39	0	22	16	22	4	28	90	16	42	98	19	25	31	45
chr2L	19497588	19497588	+	swm	FBgn0002044	3UTR	0	5	0	0	0	0	5	0	0	0	4	0	0	0	0	0	0	0	3	0	0	0	0
chr2L	19497644	19497644	+	swm	FBgn0002044	3UTR	1	25	0	0	0	0	1	0	0	0	0	9	0	11	0	0	0	0	9	0	0	1	5
chr2L	19497794	19497794	+	swm	FBgn0002044	3UTR	5	48	1	46	0	0	9	0	9	0	1	0	0	0	0	20	0	24	10	0	2	0	9
chr2L	19497981	19497981	+	swm	FBgn0002044	3UTR	376	1312	43	523	2	164	352	102	134	27	330	93	88	106	140	451	111	353	319	103	292	61	328
chr2R	12877283	12877283	+	AspRS	FBgn0002069	intronic	21	4	1	0	0	0	0	0	8	0	3	0	0	0	0	0	18	5	15	18	17	0	5
chr2R	12877417	12877417	+	AspRS	FBgn0002069	intronic	10	2	0	0	0	20	0	0	0	7	14	5	2	0	0	5	10	0	5	5	2	0	9
chr2R	12882959	12882959	+	AspRS	FBgn0002069	3UTR	461	888	121	169	1	36	70	89	275	38	235	77	146	49	728	578	233	94	499	217	502	95	215
chr2R	12882987	12882987	+	AspRS	FBgn0002069	3UTR	21	49	5	0	0	0	7	8	51	4	43	19	25	7	18	106	58	18	79	117	72	0	45
chr2R	12883022	12883022	+	AspRS	FBgn0002069	3UTR	1	2	0	0	0	0	3	0	3	0	0	0	0	3	13	0	0	0	3	0	0	0	2
chr2R	12883168	12883168	+	AspRS	FBgn0002069	3UTR	274	1004	72	376	4	23	155	101	188	68	577	183	406	123	764	1004	404	239	985	111	393	144	318
chr2R	12883494	12883494	+	AspRS	FBgn0002069	3UTR	1	5	0	0	0	38	11	0	7	0	1	0	0	4	12	14	0	5	11	0	4	0	0
chr2L	13143	13143	-	l(2)gl	FBgn0002121	intronic	4	16	1	0	0	0	0	4	0	0	0	0	6	0	0	0	0	0	0	0	4	0	3
chr2L	13411	13411	-	l(2)gl	FBgn0002121	intronic	0	9	3	3	1	0	0	0	0	0	3	2	6	0	0	0	0	0	0	0	3	0	0
chr2L	9500	9500	-	l(2)gl	FBgn0002121	3UTR	0	0	0	0	0	0	2	0	0	0	5	0	0	8	0	12	0	0	0	0	3	0	1
chr2L	9842	9842	-	l(2)gl	FBgn0002121	3UTR	303	168	66	131	2	554	590	395	224	26	385	133	340	315	0	871	235	470	311	256	546	29	301
chr2L	10036	10036	-	l(2)gl	FBgn0002121	3UTR	3	1	0	0	0	0	0	0	6	0	6	0	6	0	0	8	0	6	6	0	0	0	4
chr2L	10202	10202	-	l(2)gl	FBgn0002121	3UTR	0	5	0	0	0	0	0	4	5	0	4	0	11	0	0	12	0	0	1	0	0	0	2
chr2L	10304	10304	-	l(2)gl	FBgn0002121	3UTR	8	16	0	18	0	0	6	5	1	0	10	13	0	0	0	13	8	10	5	0	10	17	12
chr2L	10369	10369	-	l(2)gl	FBgn0002121	3UTR	14	20	5	33	0	80	27	38	15	0	34	0	36	0	0	46	25	67	24	55	44	40	33
chr2L	10465	10465	-	l(2)gl	FBgn0002121	3UTR	1	2	1	0	0	0	0	0	0	0	0	0	3	9	0	4	0	11	0	0	11	0	5
chr2L	10533	10533	-	l(2)gl	FBgn0002121	3UTR	0	2	0	0	0	0	0	0	2	0	0	1	0	0	0	0	0	0	0	0	10	0	0
chr2L	10576	10576	-	l(2)gl	FBgn0002121	3UTR	1	2	0	0	0	0	2	5	0	0	9	0	18	0	0	0	0	1	7	0	7	12	10
chr2L	10712	10712	-	l(2)gl	FBgn0002121	3UTR	16	49	3	87	0	0	21	22	10	0	3	12	19	0	0	24	13	36	24	0	12	0	61
chr2L	10797	10797	-	l(2)gl	FBgn0002121	3UTR	58	624	19	847	3	58	77	100	94	7	80	27	86	9	0	184	130	177	93	39	128	100	335
chr2L	10941	10941	-	l(2)gl	FBgn0002121	3UTR	2	4	0	9	0	0	3	0	3	0	0	0	0	0	0	0	6	0	0	0	0	0	2
chr2L	11010	11010	-	l(2)gl	FBgn0002121	3UTR	63	483	67	485	3	163	132	139	113	9	202	36	54	49	0	218	240	193	159	121	122	53	236
chr2L	19030	19030	-	l(2)gl	FBgn0002121	intronic	1	5	1	0	0	29	2	0	0	0	13	0	9	0	0	10	0	1	0	0	4	0	3
chr2L	19703	19703	-	l(2)gl	FBgn0002121	intronic	4	2	0	0	0	0	0	0	1	0	0	0	0	0	0	0	0	3	0	0	16	0	0
chr2L	16487	16487	-	l(2)gl	FBgn0002121	intronic	14	16	0	0	0	0	9	2	4	0	11	5	10	9	10	20	3	7	4	0	15	8	0
chr2L	16871	16871	-	l(2)gl	FBgn0002121	intronic	4	6	2	0	0	0	4	0	0	0	0	0	0	0	0	4	4	0	0	0	12	0	2
chr2L	14069	14069	-	l(2)gl	FBgn0002121	CDS	0	0	1	0	0	0	5	0	0	0	0	0	13	0	0	0	2	5	0	0	0	0	2
chr2L	14711	14711	-	l(2)gl	FBgn0002121	CDS	0	3	0	6	0	0	0	0	0	0	0	0	0	3	0	6	0	4	0	0	0	0	0
chr2R	23709005	23709005	+	l(2)tid	FBgn0002174	3UTR	15	42	85	26	0	0	3	10	3	0	8	53	0	15	7	9	0	5	20	0	9	0	34
chr2R	23709036	23709036	+	l(2)tid	FBgn0002174	3UTR	59	298	339	122	1	33	65	65	147	25	100	123	230	49	44	239	28	131	230	43	146	27	138
chr2R	23709096	23709096	+	l(2)tid	FBgn0002174	3UTR	0	11	4	0	0	0	0	0	0	0	14	0	7	0	0	0	0	12	16	0	6	0	5
chr3L	1871563	1871563	-	dre4	FBgn0002183	3UTR	0	13	0	0	0	0	5	1	0	0	7	0	0	0	0	0	0	0	3	0	0	0	0
chr3L	1871591	1871591	-	dre4	FBgn0002183	3UTR	361	4665	633	1601	11	515	323	22	143	255	948	413	885	307	710	1827	269	1210	2415	74	268	257	831
chr3L	16589940	16589940	+	l(3)73Ah	FBgn0002283	3UTR	2	5	43	1	0	0	0	0	0	0	6	0	0	0	4	13	0	9	0	0	3	0	7
chr3L	16590093	16590093	+	l(3)73Ah	FBgn0002283	3UTR	33	343	38	67	1	8	21	0	11	0	41	13	21	20	26	75	5	16	27	0	20	0	30
chr3L	16590132	16590132	+	l(3)73Ah	FBgn0002283	3UTR	237	2342	248	1057	4	92	215	51	39	7	187	61	173	66	172	664	81	168	340	0	221	147	389
chr3L	16609365	16609365	-	Prosbeta6	FBgn0002284	3UTR	4	5	4	36	0	30	3	0	0	0	1	0	0	6	0	0	0	0	2	0	0	0	0
chr3L	16609400	16609400	-	Prosbeta6	FBgn0002284	3UTR	2630	6270	3149	3050	19	847	467	152	344	128	2354	871	1239	495	1905	5266	514	1375	3496	906	4841	527	3105
chr3R	7183581	7183581	+	sas	FBgn0002306	3UTR	1	0	7	0	0	0	4	0	2	0	0	0	0	0	0	0	0	0	0	0	2	0	0
chr3R	7183702	7183702	+	sas	FBgn0002306	3UTR	56	2	1	0	0	11	64	74	21	0	0	0	0	0	6	0	0	0	0	37	91	0	32
chr3R	13031598	13031598	+	l(3)87Df	FBgn0002354	3UTR	187	436	228	51	0	34	39	18	105	12	67	24	89	15	49	189	46	104	181	49	152	16	94
chr3R	13031846	13031846	+	l(3)87Df	FBgn0002354	3UTR	18	11	0	0	0	0	1	0	0	0	6	0	8	0	0	2	0	0	0	0	9	0	3
chr3R	31061082	31061082	-	dco	FBgn0002413	5UTR	0	48	5	5	0	0	6	0	0	0	5	0	0	5	0	3	0	0	9	0	8	0	5
chr3R	31054102	31054102	-	dco	FBgn0002413	3UTR	340	3	1	0	0	18	23	12	34	0	33	0	10	0	0	23	6	3	30	0	26	0	29
chr3R	31054170	31054170	-	dco	FBgn0002413	3UTR	71	10	2	0	0	0	13	2	0	0	10	0	4	8	3	16	21	9	1	1	15	0	6
chr3R	31054358	31054358	-	dco	FBgn0002413	3UTR	1	0	0	0	0	0	3	0	15	0	0	0	0	0	2	0	8	0	0	0	0	0	1
chr3R	31054973	31054973	-	dco	FBgn0002413	3UTR	497	340	54	66	0	87	391	147	205	14	699	183	185	101	222	599	265	313	664	98	488	10	208
chr3R	31055047	31055047	-	dco	FBgn0002413	3UTR	19	10	1	0	0	0	4	0	7	0	8	7	0	3	11	0	0	0	1	0	1	0	1
chr3R	31055186	31055186	-	dco	FBgn0002413	3UTR	394	1849	60	707	7	226	341	76	93	9	253	79	114	55	121	467	87	314	257	27	264	294	398
chr3R	31055248	31055248	-	dco	FBgn0002413	3UTR	23	97	2	8	0	0	6	0	3	0	16	4	10	4	15	24	4	15	13	0	9	0	15
chr3R	31056128	31056128	-	dco	FBgn0002413	3UTR	14	1545	46	921	6	165	25	10	15	0	41	14	12	19	23	82	23	13	64	29	43	80	501
chr3R	31056408	31056408	-	dco	FBgn0002413	3UTR	1	100	230	43	0	27	1	0	0	0	4	0	0	0	5	13	0	1	0	0	0	3	43
chr3R	9716138	9716138	-	hyd	FBgn0002431	CDS	45	48	30	0	0	16	21	8	2	0	22	8	5	11	39	29	10	36	57	0	58	20	37
chr3R	9714135	9714135	-	hyd	FBgn0002431	3UTR	12	0	0	0	0	19	1	0	8	0	26	1	1	10	15	3	10	6	5	0	7	1	0
chr3R	9714348	9714348	-	hyd	FBgn0002431	3UTR	11	1	2	0	0	0	5	0	0	5	2	0	0	10	0	4	8	0	0	0	20	1	6
chr3R	9714523	9714523	-	hyd	FBgn0002431	3UTR	372	288	49	173	1	146	256	89	247	32	254	96	97	61	776	338	203	427	1484	110	501	83	378
chr3R	9714560	9714560	-	hyd	FBgn0002431	3UTR	6	6	3	1	0	1	4	0	1	0	10	0	3	0	0	11	5	15	17	0	18	0	14
chr3R	9714623	9714623	-	hyd	FBgn0002431	3UTR	110	257	99	118	3	32	41	57	51	8	49	5	37	21	118	58	20	209	298	106	171	17	213
chr3R	9714674	9714674	-	hyd	FBgn0002431	3UTR	4	20	153	41	0	0	4	0	0	0	0	5	0	0	20	2	0	20	6	0	2	0	36
chr3R	9723830	9723830	-	hyd	FBgn0002431	intronic	0	0	3	0	0	0	0	0	0	0	2	0	0	0	0	0	0	0	9	0	0	0	0
chr3L	6123934	6123934	-	l(3)mbn	FBgn0002440	3UTR	496	0	4	0	0	0	3	16	134	0	0	0	0	0	0	0	0	0	0	0	0	0	0
chr3R	27272450	27272450	-	l(3)mbt	FBgn0002441	intronic	2	0	0	0	0	0	2	3	0	4	31	5	0	0	9	13	0	0	1	0	1	0	0
chr3R	27266326	27266326	-	l(3)mbt	FBgn0002441	3UTR	63	170	33	170	0	30	62	23	28	14	53	16	41	29	44	142	75	93	216	17	100	52	107
chr3L	12512539	12512539	-	sti	FBgn0002466	CDS	0	8	1	0	0	0	0	0	0	0	9	1	1	0	0	0	0	0	0	0	0	0	0
chr3L	12507998	12507998	-	sti	FBgn0002466	3UTR	0	61	1	19	0	26	39	0	0	0	3	2	0	0	7	6	9	4	20	0	0	0	14
chr3L	12508056	12508056	-	sti	FBgn0002466	3UTR	0	65	1	65	0	13	32	3	0	4	67	26	22	7	6	50	15	65	87	0	0	0	22
chr4	1175020	1175020	-	pho	FBgn0002521	CDS	27	94	19	8	0	0	13	16	11	0	24	0	7	5	0	0	0	0	23	0	17	0	19
chr4	1179264	1179264	-	pho	FBgn0002521	intronic	10	2	0	0	0	0	0	0	0	0	9	0	10	0	1	0	0	0	0	0	0	0	0
chr4	1173093	1173093	-	pho	FBgn0002521	CDS	14	25	4	0	0	0	5	1	0	0	2	0	7	0	0	0	3	8	7	5	1	0	13
chr4	1173653	1173653	-	pho	FBgn0002521	intronic	1	10	0	0	0	0	0	0	0	0	0	0	0	0	0	28	4	0	5	0	0	0	0
chr4	1170049	1170049	-	pho	FBgn0002521	3UTR	24	1	4	16	0	0	1	0	0	8	6	0	0	0	0	0	0	5	0	0	7	0	3
chr4	1170302	1170302	-	pho	FBgn0002521	3UTR	0	0	1	0	0	0	0	0	0	0	0	0	0	0	0	0	0	0	0	0	5	0	11
chr4	1172269	1172269	-	pho	FBgn0002521	3UTR	76	14	3	1	0	1	41	32	20	0	80	13	14	0	0	60	36	19	118	0	40	1	29
chr4	1172364	1172364	-	pho	FBgn0002521	3UTR	40	10	3	0	0	0	33	12	24	0	27	11	11	0	4	13	5	7	39	0	11	0	32
chr4	1172443	1172443	-	pho	FBgn0002521	3UTR	4	19	0	17	0	0	16	0	0	9	3	0	0	6	0	0	0	0	22	0	2	0	3
chr4	1172469	1172469	-	pho	FBgn0002521	3UTR	186	780	16	555	2	317	172	95	62	27	219	37	45	91	4	280	26	193	465	17	160	101	297
chr4	1172536	1172536	-	pho	FBgn0002521	3UTR	1	38	8	10	0	0	0	0	4	0	0	0	11	0	0	0	0	13	4	0	3	0	17
chr4	1172586	1172586	-	pho	FBgn0002521	3UTR	9	105	60	108	1	6	3	0	1	0	2	0	0	0	0	0	8	17	13	0	6	0	67
chr4	1172675	1172675	-	pho	FBgn0002521	3UTR	0	20	26	16	0	0	2	0	0	0	0	0	0	0	0	0	0	0	4	1	0	0	9
chr4	1172767	1172767	-	pho	FBgn0002521	3UTR	0	10	30	0	0	0	0	0	0	0	0	0	0	0	0	0	2	1	11	0	0	0	10
chr4	1172798	1172798	-	pho	FBgn0002521	3UTR	2	9	35	0	0	0	0	0	0	0	0	0	0	0	0	0	0	0	0	0	0	0	16
chr3R	6665031	6665031	-	lab	FBgn0002522	intronic	0	0	1	3	0	2	1	0	1	0	3	0	1	0	1	0	0	0	4	3	2	2	5
chr3R	6665059	6665059	-	lab	FBgn0002522	intronic	5	0	0	0	0	0	0	0	0	0	0	0	0	0	0	0	0	0	0	0	11	0	0
chr3R	6663172	6663172	-	lab	FBgn0002522	intronic	0	0	32	0	0	0	0	0	0	0	0	0	0	0	0	0	0	0	0	0	0	0	3
chr3R	6661424	6661424	-	lab	FBgn0002522	3UTR	35	0	10	19	0	35	60	23	87	0	0	0	0	0	0	0	0	0	0	5	18	0	14
chr2L	15504178	15504178	+	lace	FBgn0002524	3UTR	16	41	8	0	1	0	0	0	39	2	69	36	15	58	95	228	53	12	69	0	19	0	20
chr2L	15504512	15504512	+	lace	FBgn0002524	3UTR	2	31	2	8	1	1	0	5	7	0	9	7	2	0	10	20	9	6	14	0	0	0	5
chr2L	15504571	15504571	+	lace	FBgn0002524	3UTR	107	872	44	327	5	43	91	63	239	71	807	371	320	224	660	2224	657	357	838	91	265	117	403
chr2L	15504602	15504602	+	lace	FBgn0002524	3UTR	0	0	0	0	0	0	0	0	0	0	0	0	0	0	1	28	7	2	22	0	6	0	2
chr2L	15504689	15504689	+	lace	FBgn0002524	3UTR	1	6	0	0	0	7	0	0	0	0	9	5	0	5	9	23	0	0	6	0	0	0	0
chr2L	15505017	15505017	+	lace	FBgn0002524	3UTR	94	64	12	21	0	46	9	32	54	0	3	24	0	0	28	463	8	69	25	28	52	16	32
chr2L	5544081	5544081	+	Lam	FBgn0002525	CDS	0	1	1	0	0	0	0	0	21	0	0	0	0	0	0	0	0	0	0	0	0	0	2
[truncated: 60,033 more rows]

## Sheet: D. yakuba (droYak3)
chrom	start	end	strand	FlyBase ID	Genomic feature	Head	Ovary	Testis	Embryo 0-12h'	Embryo 12-24h
2L	14731570	14731570	+	FBgn0013162, FBgn0013164	ambiguous	204	39	13	0	6
3R	25038954	25038954	+	FBgn0013163	CDS	0	0	24	0	0
3R	25040374	25040374	+	FBgn0013163	3UTR	0	0	9	0	0
3R	25040455	25040455	+	FBgn0013163	3UTR	3	0	1904	0	0
3R	25040551	25040551	+	FBgn0013163	3UTR	6	4	6562	0	4
3R	25040688	25040688	+	FBgn0013163	3UTR	0	0	16	0	0
2L	14731621	14731621	+	FBgn0013164	5UTR	24887	2237	1238	587	114
2L	14733172	14733172	+	FBgn0013164	3UTR	24	0	0	70	15
2R	18452026	18452026	-	FBgn0013165	3UTR	10	0	9	0	0
2R	18452171	18452171	-	FBgn0013165	3UTR	305	9	233	19	41
2R	18460137	18460137	+	FBgn0013166	3UTR	894	86	78	65	74
2R	18460200	18460200	+	FBgn0013166	3UTR	21	0	2	0	0
3R	12511834	12511834	-	FBgn0013168	3UTR	4717	11997	3423	287	1545
3R	12511869	12511869	-	FBgn0013168	3UTR	992	2850	1001	58	272
2L	17456425	17456425	-	FBgn0013171	3UTR	4866	2644	522	733	888
2L	17456665	17456665	-	FBgn0013171	3UTR	477	284	682	61	162
3L	11535273	11535273	+	FBgn0013173	3UTR	0	0	16	0	0
X	5763875	5763875	+	FBgn0013174	3UTR	53	0	1	0	0
X	5763910	5763910	+	FBgn0013174	3UTR	3	0	0	0	3
2L	16350845	16350845	-	FBgn0013924	3UTR	30	6	0	0	0
2L	16351803	16351803	-	FBgn0013924	3UTR	11635	4853	584	780	911
2L	16351848	16351848	-	FBgn0013924	3UTR	6213	4570	494	486	708
2L	16351900	16351900	-	FBgn0013924	3UTR	22	5	0	0	0
3R	7259668	7259668	+	FBgn0013927	3UTR	5	0	16	0	0
3R	7259878	7259878	+	FBgn0013927	3UTR	14	0	23	0	0
3R	7260249	7260249	+	FBgn0013927	3UTR	170	3	349	34	17
3R	23003866	23003866	+	FBgn0015215	3UTR	1134	24	64	673	618
3R	23003958	23003958	+	FBgn0015215	3UTR	14867	321	989	10711	5298
3R	23004075	23004075	+	FBgn0015215	3UTR	1882	23	81	502	192
3R	23004236	23004236	+	FBgn0015215	3UTR	206	5	7	61	25
3R	23004264	23004264	+	FBgn0015215	3UTR	4	0	0	0	0
3R	23004390	23004390	+	FBgn0015215	3UTR	217	3	2	0	0
X	11772665	11772665	-	FBgn0015691	3UTR	992	494	618	134	324
2L	13247191	13247191	-	FBgn0017652	3UTR	18	0	2	0	0
2L	13247323	13247323	-	FBgn0017652	3UTR	445	5	24	0	0
2L	13247549	13247549	-	FBgn0017652	3UTR	3694	47	212	8	43
2L	13247909	13247909	-	FBgn0017652	3UTR	195	15	80	0	17
2L	13248104	13248104	-	FBgn0017652	3UTR	110	43	39	11	7
2L	13248215	13248215	-	FBgn0017652	3UTR	470	3246	301	222	1077
3L	12241956	12241956	+	FBgn0017654	3UTR	85	0	0	117	10
2L	3482221	3482221	-	FBgn0020061	3UTR	1103	13	45	0	1
3R	26791672	26791672	+	FBgn0020063	3UTR	0	1	0	0	13
3R	26791861	26791861	+	FBgn0020063	3UTR	11	31	19	0	1781
3R	24687722	24687722	-	FBgn0020664	3UTR	2546	0	9	0	95
2L	13304236	13304236	+	FBgn0020665	CDS	0	0	36	0	0
2L	13304264	13304264	+	FBgn0020665	CDS	0	0	81	0	0
2L	13304302	13304302	+	FBgn0020665	3UTR	0	0	667	0	0
2L	13304339	13304339	+	FBgn0020665	3UTR	7	2	4559	0	0
2L	13304396	13304396	+	FBgn0020665	3UTR	10	5	8712	0	0
3L	22058660	22058660	+	FBgn0020944	3UTR	1988	873	169	201	637
3L	22058860	22058860	+	FBgn0020944	3UTR	1	5	0	0	0
3L	22059023	22059023	+	FBgn0020944	3UTR	27	21	4	13	32
X	6281375	6281375	-	FBgn0020945	3UTR	11	16	5	5	0
X	6281796	6281796	-	FBgn0020945	3UTR	938	1338	209	227	165
X	6281824	6281824	-	FBgn0020945	3UTR	184	183	53	30	20
2R	11027731	11027731	-	FBgn0020949	3UTR	36	0	3	0	0
2R	11027881	11027881	-	FBgn0020949	3UTR	1867	50	147	135	36
X	18074633	18074633	+	FBgn0020950	3UTR	3	5	0	0	9
X	18074736	18074736	+	FBgn0020950	3UTR	69	35	4	0	69
X	18075111	18075111	+	FBgn0020950	3UTR	126	546	16	16	207
X	18075181	18075181	+	FBgn0020950	3UTR	5	3	0	0	0
X	18075633	18075633	+	FBgn0020950	3UTR	90	53	9	0	11
X	18075758	18075758	+	FBgn0020950	3UTR	45	55	8	0	11
X	18075956	18075956	+	FBgn0020950	3UTR	60	9	1	6	0
X	18076030	18076030	+	FBgn0020950	3UTR	1807	458	248	201	444
X	18076576	18076576	+	FBgn0020950	3UTR	689	9	21	210	73
X	18080084	18080084	+	FBgn0020950	3UTR	20	0	0	0	0
4	1318633	1318633	+	FBgn0022409	3UTR	316	28	59	79	204
4	1318666	1318666	+	FBgn0022409	3UTR	261	25	35	142	227
4	1318827	1318827	+	FBgn0022409	3UTR	20	0	4	6	15
3R	11953549	11953549	+	FBgn0022412	3UTR	1058	1398	569	315	1525
3R	26458983	26458983	-	FBgn0022414	CDS	0	18	2	0	2
3R	26457877	26457877	-	FBgn0022414	3UTR	2	131	0	0	149
3R	26457975	26457975	-	FBgn0022414	3UTR	55	950	102	0	516
3R	28511413	28511413	+	FBgn0022418	3UTR	0	15	2	0	9
3R	28511455	28511455	+	FBgn0022418	3UTR	5	107	12	0	41
3R	28511481	28511481	+	FBgn0022418	3UTR	5	145	22	0	85
3R	28511528	28511528	+	FBgn0022418	3UTR	13	142	9	2	218
3R	28511594	28511594	+	FBgn0022418	3UTR	2	23	0	0	5
3R	28512017	28512017	+	FBgn0022418	3UTR	321	1202	115	65	1564
3R	28512096	28512096	+	FBgn0022418	3UTR	12	25	8	0	135
3R	28512343	28512343	+	FBgn0022418	3UTR	1	0	0	0	11
X	6002697	6002697	-	FBgn0022816	3UTR	7	16	1	0	25
X	6002772	6002772	-	FBgn0022816	3UTR	26	48	7	2	226
X	6002826	6002826	-	FBgn0022816	3UTR	5	15	1	0	21
X	11301193	11301193	-	FBgn0022818	3UTR	1051	13	20	176	187
2R	6041944	6041944	+	FBgn0022822	3UTR	30	2	42	0	0
2R	6041997	6041997	+	FBgn0022822	3UTR	0	1	34	0	0
2R	6042125	6042125	+	FBgn0022822	3UTR	790	628	270	22	87
2R	6042176	6042176	+	FBgn0022822	3UTR	3225	1793	325	267	1438
2R	6042251	6042251	+	FBgn0022822	3UTR	35	4	2	0	4
3R	8586388	8586388	-	FBgn0022824	5UTR	3	19	0	0	34
3R	8579691	8579691	-	FBgn0022824	3UTR	14	10	0	0	112
3R	8580012	8580012	-	FBgn0022824	3UTR	27	506	2	1	432
3R	8580179	8580179	-	FBgn0022824	3UTR	8	864	0	0	268
2L	2449520	2449520	+	FBgn0022825	3UTR	15	5	9	0	57
2L	2450263	2450263	+	FBgn0022825	3UTR	281	35	82	41	632
4	34356	34356	-	FBgn0022826	3UTR	356	77	47	116	3809
4	34517	34517	-	FBgn0022826	3UTR	13	1	59	0	45
4	35379	35379	-	FBgn0022826	CDS	1	0	5	0	9
X	197018	197018	+	FBgn0022828	3UTR	0	0	0	0	196
3L	11133308	11133308	-	FBgn0022829	3UTR	6	4	0	0	0
3L	11133551	11133551	-	FBgn0022829	3UTR	2022	2633	553	144	1475
3L	11133610	11133610	-	FBgn0022829	3UTR	23	269	51	0	59
3R	26890443	26890443	-	FBgn0025012	3UTR	2083	3275	1297	301	239
3R	26890476	26890476	-	FBgn0025012	3UTR	123	455	156	13	43
X	185878	185878	+	FBgn0028749	3UTR	5	3	17	188	21
3L	746534	746534	+	FBgn0028750	3UTR	2	6	3	0	16
3L	746649	746649	+	FBgn0028750	3UTR	96	455	24	5	357
3L	746784	746784	+	FBgn0028750	3UTR	3	16	0	0	31
3L	747057	747057	+	FBgn0028750	3UTR	5	12	1	0	14
3L	747244	747244	+	FBgn0028750	3UTR	250	139	23	29	473
3L	747293	747293	+	FBgn0028750	3UTR	4465	2993	261	908	9307
X	856905	856905	+	FBgn0029186	3UTR	742	346	87	79	687
X	1280113	1280113	-	FBgn0029187	3UTR	0	8	0	0	95
X	1280167	1280167	-	FBgn0029187	3UTR	0	3	0	0	22
X	1280463	1280463	-	FBgn0029187	3UTR	7617	20030	2089	3664	27128
3R	8916507	8916507	-	FBgn0029191	3UTR	985	674	253	225	701
X	9686608	9686608	-	FBgn0041637	3UTR	15	0	1	0	33
X	9686842	9686842	-	FBgn0041637	3UTR	878	54	58	58	660
X	9687039	9687039	-	FBgn0041637	3UTR	20	0	2	0	28
X	9687112	9687112	-	FBgn0041637	3UTR	5	0	0	0	7
X	13448224	13448224	-	FBgn0041638	5UTR	18	12	0	0	120
X	13430952	13430952	-	FBgn0041638	3UTR	995	706	211	37	1237
X	13431196	13431196	-	FBgn0041638	3UTR	89	260	37	60	767
X	13431263	13431263	-	FBgn0041638	3UTR	10	6	0	0	47
X	13431430	13431430	-	FBgn0041638	3UTR	106	434	39	20	884
X	13431591	13431591	-	FBgn0041638	3UTR	1	25	3	0	30
X	13431756	13431756	-	FBgn0041638	3UTR	4	114	40	0	110
3R	13159368	13159368	+	FBgn0041639	3UTR	283	7	14	24	155
3R	2086525	2086525	-	FBgn0041640	3UTR	646	188	97	46	1178
3R	2086977	2086977	-	FBgn0041640	3UTR	94	134	22	12	561
3R	2087161	2087161	-	FBgn0041640	3UTR	16	34	6	23	226
3R	2087792	2087792	-	FBgn0041640	3UTR	35	693	95	38	423
3R	2087901	2087901	-	FBgn0041640	3UTR	19	7	5	0	32
3R	2088072	2088072	-	FBgn0041640	3UTR	3	3	2	0	22
3R	2088109	2088109	-	FBgn0041640	3UTR	25	174	228	1	97
3R	9588581	9588581	-	FBgn0041642	CDS	3	7	1	0	26
3R	9586505	9586505	-	FBgn0041642	3UTR	9	0	2	0	11
3R	9586974	9586974	-	FBgn0041642	3UTR	311	412	94	92	1064
3R	9587075	9587075	-	FBgn0041642	3UTR	44	438	243	22	360
X	7915281	7915281	-	FBgn0041643	3UTR	717	361	64	55	534
X	7915810	7915810	-	FBgn0041643	3UTR	36	627	38	0	180
X	7916038	7916038	-	FBgn0041643	3UTR	4	4	15	0	8
3R	25738740	25738740	+	FBgn0041644	3UTR	3	9	131	0	17
3R	25739036	25739036	+	FBgn0041644	3UTR	650	986	369	175	1051
3R	15365735	15365735	-	FBgn0041645	5UTR	9	17	0	0	10
3R	15361849	15361849	-	FBgn0041645	3UTR	17112	54587	7505	4254	43112
3R	15361898	15361898	-	FBgn0041645	3UTR	1079	6434	1068	89	2272
3R	15361959	15361959	-	FBgn0041645	3UTR	8	42	6	0	41
3R	15362007	15362007	-	FBgn0041645	3UTR	24	43	8	0	59
3R	15337125	15337125	+	FBgn0041646	CDS	5	20	2	0	60
3R	15337475	15337475	+	FBgn0041646	3UTR	5	18	21	12	17
3R	15338048	15338048	+	FBgn0041646	3UTR	7	141	10	0	124
3R	15338154	15338154	+	FBgn0041646	3UTR	121	334	33	39	1059
3R	15338188	15338188	+	FBgn0041646	3UTR	57	131	8	4	429
3R	19135664	19135664	+	FBgn0041648	3UTR	35	372	89	1	77
3R	19135728	19135728	+	FBgn0041648	3UTR	0	9	0	0	6
3R	19135814	19135814	+	FBgn0041648	3UTR	530	639	90	25	242
3R	19135918	19135918	+	FBgn0041648	3UTR	1	2	1	0	25
3L	323150	323150	-	FBgn0042715	3UTR	37	90	30	1	1
3R	26620848	26620848	+	FBgn0042719	3UTR	6338	93	1676	16	96
3R	24210656	24210656	-	FBgn0042720	3UTR	15	4	3821	0	2
3R	24212195	24212195	-	FBgn0042720	CDS	0	0	5	0	0
3R	24212241	24212241	-	FBgn0042721	3UTR	0	0	15	0	0
3R	24212271	24212271	-	FBgn0042721	3UTR	1	0	429	0	0
X	4423782	4423782	+	FBgn0042722	3UTR	20	149	8	12	185
X	4420076	4420076	+	FBgn0042723	3UTR	85	313	65	8	297
X	4420102	4420102	+	FBgn0042723	3UTR	14	86	9	9	111
X	4420029	4420029	-	FBgn0042724	3UTR	2	228	3	12	280
2L	14832238	14832238	-	FBgn0042725	3UTR	0	0	191	0	0
2L	14832294	14832294	-	FBgn0042725	3UTR	0	0	12	0	0
2L	19714060	19714060	+	FBgn0042728	3UTR	1	8	5	27	0
3R	2883247	2883247	-	FBgn0043389	3UTR	410	0	0	0	0
X	459072	459072	+	FBgn0043598	3UTR	0	0	9	0	0
X	459195	459195	+	FBgn0043598	3UTR	14	49	25	0	53
X	459333	459333	+	FBgn0043598	3UTR	131	436	67	60	746
X	459596	459596	+	FBgn0043598	3UTR	61	19	33	9	23
3R	26785729	26785729	-	FBgn0043599	3UTR	8	3	18100	0	5
3R	26785852	26785852	-	FBgn0043599	CDS	0	0	10	0	0
3R	26787369	26787369	-	FBgn0043601, FBgn0043602	ambiguous	596	1998	1666	104	1986
3R	26787423	26787423	-	FBgn0043601, FBgn0043602	ambiguous	0	9	11	0	10
3R	26786721	26786721	-	FBgn0043601	3UTR	40	35	8456	0	33
3R	26786766	26786766	-	FBgn0043601	3UTR	0	9	1247	0	0
X	92482	92482	+	FBgn0043603	3UTR	22	124	10	10	80
X	92547	92547	+	FBgn0043603	3UTR	8	85	11	0	41
X	94026	94026	+	FBgn0043603	3UTR	2	26	0	0	37
X	94194	94194	+	FBgn0043603	3UTR	3	51	0	0	31
X	26650	26650	+	FBgn0043604	3UTR	54	336	23	8	145
X	26759	26759	+	FBgn0043604	3UTR	0	18	0	0	14
X	27363	27363	+	FBgn0043604	3UTR	0	1	0	0	9
X	27438	27438	+	FBgn0043604	3UTR	4	11	0	0	0
2R	2910160	2910160	+	FBgn0044135	3UTR	700	12	399	186	64
2R	2910280	2910280	+	FBgn0044135	3UTR	50	1	24	24	30
2R	2910352	2910352	+	FBgn0044135	3UTR	379	10	167	33	29
2R	2903928	2903928	+	FBgn0044136	3UTR	874	20	54	259	36
3L	7839243	7839243	+	FBgn0044479	3UTR	0	12	1	0	0
3L	7839314	7839314	+	FBgn0044479	3UTR	0	52	0	0	0
2L	15890092	15890092	-	FBgn0045505	3UTR	58	0	0	10	65
2L	15891725	15891725	-	FBgn0045505	3UTR	236	2	24	17	402
2L	15892194	15892194	-	FBgn0045505	3UTR	1	0	1	0	24
X	15639871	15639871	-	FBgn0046713	3UTR	0	9	1	0	0
X	15640056	15640056	-	FBgn0046713	3UTR	3	134	34	0	22
X	15640087	15640087	-	FBgn0046713	3UTR	0	6	6	0	0
X	15640190	15640190	-	FBgn0046713	3UTR	0	24	71	0	4
X	14788659	14788659	-	FBgn0046889	3UTR	85	329	461	10	312
3R	428872	428872	+	FBgn0046891	3UTR	58	9	12	0	0
3R	428900	428900	+	FBgn0046891	3UTR	285	24	28	20	9
3R	428933	428933	+	FBgn0046891	3UTR	62	2	9	11	0
3R	428978	428978	+	FBgn0046891	3UTR	6362	416	485	503	562
3R	429104	429104	+	FBgn0046891	3UTR	8	0	1	13	3
3L	23697078	23697078	+	FBgn0046892	5UTR	2	6	1	0	2
3L	23700574	23700574	+	FBgn0046892	3UTR	407	2360	351	122	1775
3L	23700643	23700643	+	FBgn0046892	3UTR	149	919	118	9	421
3L	23700779	23700779	+	FBgn0046892	3UTR	0	8	6	0	16
3L	23700856	23700856	+	FBgn0046892	3UTR	135	625	77	9	514
3R	26969170	26969170	+	FBgn0046894	3UTR	1	0	1403	0	0
3R	26969265	26969265	+	FBgn0046894	3UTR	19	14	32245	0	0
3R	26969303	26969303	+	FBgn0046894	3UTR	0	0	58	0	0
3R	26969403	26969403	+	FBgn0046894	3UTR	0	0	493	0	0
3R	26969437	26969437	+	FBgn0046894	3UTR	4	6	10006	0	0
3R	26969479	26969479	+	FBgn0046894	3UTR	4	2	3746	0	0
3R	26969526	26969526	+	FBgn0046894	3UTR	0	0	387	0	0
2R	7579935	7579935	-	FBgn0061211	3UTR	4	343	6	0	226
2R	7580027	7580027	-	FBgn0061211	3UTR	0	13	3	0	0
2R	7580098	7580098	-	FBgn0061211	3UTR	0	11	104	0	2
2R	19912959	19912959	-	FBgn0064246	5UTR	13	59	7	21	219
2R	19911406	19911406	-	FBgn0064246	CDS	0	5	0	0	35
2R	19910732	19910732	-	FBgn0064246	3UTR	2790	15870	3111	1877	21030
2R	13052313	13052313	+	FBgn0064247	3UTR	2	70	4	0	0
2R	13052361	13052361	+	FBgn0064248	CDS	2	290	6	0	23
2R	13053562	13053562	+	FBgn0064248	3UTR	132	9399	43	114	5738
2L	433423	433423	-	FBgn0064249	3UTR	1350	390	409	133	496
2L	433487	433487	-	FBgn0064249	3UTR	82	7	18	0	33
2L	433686	433686	-	FBgn0064249	3UTR	41	143	18	0	55
2L	433870	433870	-	FBgn0064249	3UTR	65	940	45	0	518
2L	433946	433946	-	FBgn0064249	3UTR	10	48	8	8	39
X	16912467	16912467	+	FBgn0064253	3UTR	6619	96	196	0	0
X	16912683	16912683	+	FBgn0064253	3UTR	17	0	0	0	0
2R	13050484	13050484	-	FBgn0064254	3UTR	1748	4373	569	1765	13622
2R	13050450	13050450	-	FBgn0064254, FBgn0229867	ambiguous	3796	9251	1213	2624	16634
2L	339468	339468	+	FBgn0064255	CDS	4	1	0	0	6
2L	342631	342631	+	FBgn0064255	3UTR	0	19	0	0	3
2L	342931	342931	+	FBgn0064255	3UTR	146	625	48	58	467
2L	344373	344373	+	FBgn0064255	3UTR	122	21	14	38	57
2L	344852	344852	+	FBgn0064255	3UTR	449	3	6	29	52
2R	16340739	16340739	+	FBgn0064259	3UTR	0	0	743	0	0
2R	16340776	16340776	+	FBgn0064259	3UTR	9	6	9071	0	0
2R	15168682	15168682	+	FBgn0066133	3UTR	2	172	21	0	23
2R	15168737	15168737	+	FBgn0066133	3UTR	6	94	11	0	11
2R	15168774	15168774	+	FBgn0066133	3UTR	6	213	11	0	57
2R	15168978	15168978	+	FBgn0066133	3UTR	243	259	21	14	401
2L	291565	291565	+	FBgn0066134	3UTR	30	291	37	4	239
2L	291598	291598	+	FBgn0066134	3UTR	24	50	14	0	15
2L	291703	291703	+	FBgn0066134	3UTR	12	110	8	0	28
2L	291802	291802	+	FBgn0066134	3UTR	107	415	154	0	259
2L	291841	291841	+	FBgn0066134	3UTR	113	722	71	14	281
3L	6312511	6312511	-	FBgn0066135	3UTR	2697	1339	289	9	668
3L	6312663	6312663	-	FBgn0066135	3UTR	6584	1252	547	10	531
2L	6844200	6844200	+	FBgn0066136	3UTR	251	542	191	9	353
2L	8862702	8862702	-	FBgn0066137	3UTR	10	2	2	0	25
2L	8863163	8863163	-	FBgn0066137	3UTR	256	719	334	106	730
2L	8863219	8863219	-	FBgn0066137	3UTR	5	5	6	0	16
X	4724113	4724113	-	FBgn0066138	3UTR	2	155	6	0	129
X	4724391	4724391	-	FBgn0066138	3UTR	663	1702	360	58	1073
X	4724500	4724500	-	FBgn0066138	3UTR	6	24	6	0	11
X	4724569	4724569	-	FBgn0066138	3UTR	9	57	5	0	69
X	4724869	4724869	-	FBgn0066138	3UTR	3	52	17	0	37
X	4724904	4724904	-	FBgn0066138	3UTR	24	163	45	8	264
X	4724999	4724999	-	FBgn0066138	3UTR	46	531	231	0	554
X	4725198	4725198	-	FBgn0066138	3UTR	299	772	173	102	757
3R	20506561	20506561	-	FBgn0066139	3UTR	65	402	66	15	785
3L	312409	312409	-	FBgn0067106	3UTR	0	2	6	0	0
3L	312437	312437	-	FBgn0067106	3UTR	120	58	153	50	28
3R	566238	566238	+	FBgn0067423	3UTR	9	38	135	0	43
3R	566415	566415	+	FBgn0067423	3UTR	101	294	76	6	172
3R	23599314	23599314	+	FBgn0067424	3UTR	480	1146	187	15	138
3R	23416966	23416966	+	FBgn0067425	3UTR	1	5	7	0	10
3R	23417042	23417042	+	FBgn0067425	3UTR	126	566	64	5	168
2L	13043695	13043695	+	FBgn0067426	CDS	0	3	21	0	0
2L	13043865	13043865	+	FBgn0067426	3UTR	0	72	61	0	58
2L	13043899	13043899	+	FBgn0067426	3UTR	1	279	130	0	171
2L	13043982	13043982	+	FBgn0067426	3UTR	7	1763	32	26	1905
2L	13044039	13044039	+	FBgn0067426	3UTR	0	6	0	0	27
2L	15751659	15751659	-	FBgn0067427	3UTR	22	0	0	0	0
2L	15752424	15752424	-	FBgn0067427	3UTR	1473	16	51	7	10
2R	20632571	20632571	-	FBgn0067428	3UTR	263	234	86	53	440
2R	20632674	20632674	-	FBgn0067428	3UTR	9	6	36	11	7
3R	14562787	14562787	+	FBgn0067429	3UTR	0	4	0	0	7
3R	14562890	14562890	+	FBgn0067429	3UTR	0	32	12	4	17
3R	14562967	14562967	+	FBgn0067429	3UTR	3	17	0	0	10
2R	14889025	14889025	+	FBgn0067430	3UTR	54	52	22	11	67
2R	14889104	14889104	+	FBgn0067430	3UTR	14	35	2	0	22
2R	3665736	3665736	+	FBgn0067431	3UTR	370	1258	107	97	248
2R	3665824	3665824	+	FBgn0067431	3UTR	6	2	1	0	0
2R	3663287	3663287	+	FBgn0067431	3UTR	4	16	0	0	7
2L	19014932	19014932	+	FBgn0067432	3UTR	186	656	50	24	917
2L	19015000	19015000	+	FBgn0067432	3UTR	264	696	48	44	992
2L	19015090	19015090	+	FBgn0067432	3UTR	330	138	56	77	415
2L	19015145	19015145	+	FBgn0067432	3UTR	82	17	16	0	54
2L	19016573	19016573	+	FBgn0067432	3UTR	10	0	0	0	0
3R	23824171	23824171	-	FBgn0067433	3UTR	916	2988	64	194	4063
3R	23824916	23824916	-	FBgn0067433	3UTR	0	32	1	0	29
2L	3467196	3467196	+	FBgn0067434	3UTR	4920	2323	1314	1389	1996
2L	19454671	19454671	+	FBgn0067435	3UTR	33	0	12	0	0
X	19610978	19610978	-	FBgn0067437	3UTR	256	576	50	153	1012
2R	8854099	8854099	+	FBgn0067438	3UTR	3	0	55	0	701
2L	4145577	4145577	+	FBgn0067439	3UTR	143	5	16	33	390
X	18353601	18353601	+	FBgn0067440	3UTR	961	2	21	0	0
X	18353633	18353633	+	FBgn0067440	3UTR	10	0	0	0	0
3L	8251588	8251588	+	FBgn0067441	3UTR	113	2	26	0	34
3L	8252003	8252003	+	FBgn0067441	3UTR	14	0	3	0	0
X	10706954	10706954	-	FBgn0067442	3UTR	170	4	45	0	0
X	10707060	10707060	-	FBgn0067442	3UTR	162	2	17	8	11
3L	2589877	2589877	-	FBgn0067443	3UTR	11	1	5	0	0
3L	2590724	2590724	-	FBgn0067443	3UTR	98	15	7	0	12
X	20117049	20117049	+	FBgn0067444	3UTR	5	36	29	0	68
X	20117348	20117348	+	FBgn0067444	3UTR	5	26	9	0	48
X	20117551	20117551	+	FBgn0067444	3UTR	305	664	55	50	814
2R	5915283	5915283	+	FBgn0067446	3UTR	1	2	2	0	0
3R	23375978	23375978	-	FBgn0067447	3UTR	405	966	208	25	1165
3L	15388260	15388260	-	FBgn0067448	3UTR	248	176	11	13	128
X	448770	448770	-	FBgn0067449	3UTR	82	227	90	7	234
2R	3687162	3687162	+	FBgn0067450	3UTR	1	0	35	0	0
2R	3689286	3689286	+	FBgn0067450	3UTR	945	2	37	146	64
2L	3512417	3512417	-	FBgn0067451	3UTR	1	6	253	2	0
3R	21642366	21642366	+	FBgn0067452	3UTR	1	46	27	0	21
3R	21642431	21642431	+	FBgn0067452	3UTR	18	33	0	0	48
2R	13203338	13203338	-	FBgn0067453	3UTR	491	271	56	75	2010
2R	13203440	13203440	-	FBgn0067453	3UTR	8	2	0	0	0
2R	13204093	13204093	-	FBgn0067453	3UTR	3	2	0	0	86
2L	16011273	16011273	-	FBgn0067454	3UTR	231	607	56	12	1029
3L	6612270	6612270	+	FBgn0067915	3UTR	934	947	396	490	18
v2_chr2h_random_002	100192	100192	+	FBgn0067916	3UTR	14157	22653	2897	4561	29827
2L	12608451	12608451	+	FBgn0067917	3UTR	1210	2680	585	163	1725
2L	12608500	12608500	+	FBgn0067917	3UTR	352	811	112	24	504
X	16623879	16623879	-	FBgn0067918	3UTR	9	1	5	8	54
X	16623911	16623911	-	FBgn0067918	3UTR	2393	137	242	2675	1811
X	16624097	16624097	-	FBgn0067918	3UTR	1714	93	124	2994	1552
X	16624145	16624145	-	FBgn0067918	3UTR	22	0	4	7	3
X	16624188	16624188	-	FBgn0067918	3UTR	341	8	138	56	67
X	16624216	16624216	-	FBgn0067918	3UTR	116	4	94	67	35
X	16627806	16627806	-	FBgn0067918	CDS	4	0	0	0	7
3R	21871908	21871908	+	FBgn0067919	3UTR	14	108	48	0	90
3R	21871965	21871965	+	FBgn0067919	3UTR	91	402	17	40	327
2R	9380647	9380647	+	FBgn0067920	3UTR	196	130	63	51	218
2R	9380747	9380747	+	FBgn0067920	3UTR	938	1397	163	190	1467
2R	9380835	9380835	+	FBgn0067920	3UTR	0	6	0	0	8
2R	9381058	9381058	+	FBgn0067920	3UTR	12	8	6	0	43
3R	25423255	25423255	-	FBgn0067921	3UTR	480	0	5	0	0
3R	25423340	25423340	-	FBgn0067921	3UTR	205	1	6	0	0
3R	876812	876812	-	FBgn0067922	CDS	4	1	0	0	53
3R	874893	874893	-	FBgn0067922	3UTR	262	9	12	25	109
3R	875630	875630	-	FBgn0067922	3UTR	1144	3178	655	255	2735
3R	876040	876040	-	FBgn0067922	3UTR	0	4	14	0	0
3R	876087	876087	-	FBgn0067922	3UTR	0	22	116	0	31
3R	876129	876129	-	FBgn0067922	3UTR	1	4	15	0	0
3R	876488	876488	-	FBgn0067922	CDS	3	2	0	0	4
3R	887358	887358	-	FBgn0067922	CDS	0	0	17	0	0
3R	877675	877675	-	FBgn0067922	CDS	15	7	0	5	35
2L	6789478	6789478	-	FBgn0067923	3UTR	1776	2	11	68	127
2L	6790252	6790252	-	FBgn0067923	3UTR	635	3549	116	178	1536
2L	6790306	6790306	-	FBgn0067923	3UTR	24	1076	91	23	150
2L	6790371	6790371	-	FBgn0067923	3UTR	5	373	86	0	44
2L	6790449	6790449	-	FBgn0067923	3UTR	0	24	60	0	0
2L	6790821	6790821	-	FBgn0067923	3UTR	13	15	10	0	15
2L	6790981	6790981	-	FBgn0067923	3UTR	0	14	8	0	5
2L	6793540	6793540	-	FBgn0067923, FBgn0275467	ambiguous	0	0	16	0	0
X	2121526	2121526	-	FBgn0067924	3UTR	1453	1820	587	310	4135
X	2121560	2121560	-	FBgn0067924	3UTR	311	530	259	5	444
X	2121676	2121676	-	FBgn0067924	3UTR	193	396	278	32	682
X	2121751	2121751	-	FBgn0067924	3UTR	14	13	25	4	0
2L	12587699	12587699	-	FBgn0067925	3UTR	12112	29802	2971	8101	53559
3R	15858685	15858685	+	FBgn0067926	3UTR	2121	180	840	674	257
3R	15858715	15858715	+	FBgn0067926	3UTR	5	3	2	0	0
3L	2928286	2928286	+	FBgn0067927	3UTR	1	3	14	0	0
3L	2929084	2929084	+	FBgn0067927	3UTR	0	15	6	0	7
3L	2929391	2929391	+	FBgn0067927	3UTR	0	83	1	0	1
3L	2929501	2929501	+	FBgn0067927	3UTR	3	148	1	0	151
3L	2929565	2929565	+	FBgn0067927	3UTR	23	1257	5	25	875
3L	2929632	2929632	+	FBgn0067927	3UTR	1	77	0	0	23
3L	2929694	2929694	+	FBgn0067927	3UTR	27	1882	3	9	911
3L	2929740	2929740	+	FBgn0067927	3UTR	0	60	0	0	59
3L	2929919	2929919	+	FBgn0067927	3UTR	505	1054	56	85	738
X	472395	472395	+	FBgn0067928	3UTR	2	56	7	0	10
X	472444	472444	+	FBgn0067928	3UTR	2555	5151	892	1009	10207
2L	5947965	5947965	+	FBgn0067929	3UTR	6	590	319	26	876
X	19245128	19245128	-	FBgn0067930	3UTR	46707	23325	3807	4068	20106
X	19245499	19245499	-	FBgn0067930	3UTR	49	6	2	0	8
X	19245616	19245616	-	FBgn0067930	3UTR	51	37	9	14	35
X	19245696	19245696	-	FBgn0067930	3UTR	5754	9471	1400	3254	6053
3R	17310546	17310546	+	FBgn0067931	3UTR	442	1737	1486	75	579
2L	17155337	17155337	+	FBgn0067932	3UTR	400	387	61	3	227
X	1941757	1941757	-	FBgn0067933	3UTR	2407	53	1515	129	385
X	11087786	11087786	+	FBgn0067934	3UTR	1	28	9	0	16
X	11087822	11087822	+	FBgn0067934	3UTR	10	248	42	0	225
X	11087860	11087860	+	FBgn0067934	3UTR	490	5370	790	163	8948
X	11088141	11088141	+	FBgn0067934	3UTR	1868	9963	628	619	19614
3L	23688948	23688948	-	FBgn0067935	3UTR	15	18	3	0	114
3L	23689345	23689345	-	FBgn0067935	3UTR	2	20	1	0	38
3L	23689380	23689380	-	FBgn0067935	3UTR	20	80	8	16	176
3L	23689430	23689430	-	FBgn0067935	3UTR	34210	72081	9584	10434	71209
3L	23689486	23689486	-	FBgn0067935	3UTR	8	111	13	0	32
3L	7955002	7955002	-	FBgn0067936	3UTR	342	56	63	30	56
3L	7955077	7955077	-	FBgn0067936	3UTR	26	6	12	0	4
3R	13844185	13844185	-	FBgn0067937, FBgn0241536	ambiguous	1285	2434	2399	79	1031
2L	7254928	7254928	-	FBgn0067938	3UTR	1592	1255	223	171	1514
2L	7255098	7255098	-	FBgn0067938	3UTR	13073	13230	2037	1486	15451
2L	7255361	7255361	-	FBgn0067938	3UTR	173	252	40	24	200
2L	7255398	7255398	-	FBgn0067938	3UTR	2501	4616	1046	688	5316
2L	7255427	7255427	-	FBgn0067938	3UTR	1752	2655	642	308	4301
2R	8305281	8305281	+	FBgn0067939	3UTR	2004	1171	1304	329	1201
X	16114040	16114040	+	FBgn0067941	3UTR	0	0	540	0	0
X	16114075	16114075	+	FBgn0067941	3UTR	0	1	248	0	0
3L	16679440	16679440	+	FBgn0067942	3UTR	23	112	18	16	56
3L	16679482	16679482	+	FBgn0067942	3UTR	522	1089	195	29	780
X	17736093	17736093	+	FBgn0067943	3UTR	74	837	42	11	222
X	17736264	17736264	+	FBgn0067943	3UTR	2	16	1	0	20
3L	1290517	1290517	+	FBgn0067944	3UTR	728	968	370	89	163
3L	1290551	1290551	+	FBgn0067944	3UTR	4652	4837	1452	1044	2945
3L	1290629	1290629	+	FBgn0067944	3UTR	45	40	5	7	18
2L	4476806	4476806	-	FBgn0067945	3UTR	113	224	84	33	298
2L	12916494	12916494	+	FBgn0067947	3UTR	357	13471	402	68	4926
2L	12916537	12916537	+	FBgn0067947	3UTR	295	10412	406	118	4119
2L	12916574	12916574	+	FBgn0067947	3UTR	1	35	0	0	42
2L	12916867	12916867	+	FBgn0067947	3UTR	3	51	7	0	15
3L	17488245	17488245	-	FBgn0067948	3UTR	355	158	55	5	210
3L	17488475	17488475	-	FBgn0067948	3UTR	6	13	6	0	51
3L	17488567	17488567	-	FBgn0067948	3UTR	14	41	24	0	63
3L	17488700	17488700	-	FBgn0067948	3UTR	525	2600	1436	416	1268
2R	12177385	12177385	-	FBgn0067949	3UTR	78	298	4	6	766
2R	12177574	12177574	-	FBgn0067949	3UTR	8	20	2	0	67
2R	12177758	12177758	-	FBgn0067949	3UTR	117	901	241	62	1555
2R	12667020	12667020	-	FBgn0067950, FBgn0229896	ambiguous	330	355	244	159	755
3L	23205468	23205468	+	FBgn0067951	CDS	16	26	5	0	2
3L	23206169	23206169	+	FBgn0067951	3UTR	4	28	4	0	9
3L	23206231	23206231	+	FBgn0067951	3UTR	130	1999	90	109	1169
2R	14701950	14701950	+	FBgn0067952	3UTR	79	484	68	56	372
2R	8305247	8305247	-	FBgn0067953	3UTR	437	1292	216	55	669
2R	5340186	5340186	+	FBgn0067954	3UTR	1	16	2	0	38
2R	5340321	5340321	+	FBgn0067954	3UTR	448	1002	194	26	121
2R	5340352	5340352	+	FBgn0067954	3UTR	8	26	4	0	19
2R	5340416	5340416	+	FBgn0067954	3UTR	11	31	7	9	8
2R	5340494	5340494	+	FBgn0067954	3UTR	1	6	2	0	0
3L	12178561	12178561	-	FBgn0067956	3UTR	150	82	6	8	129
3L	12178630	12178630	-	FBgn0067956	3UTR	1169	798	277	249	1072
2R	18921535	18921535	+	FBgn0067957	3UTR	6	5	9	0	0
2R	18921721	18921721	+	FBgn0067957	3UTR	2724	1268	539	237	1465
2L	20898040	20898040	-	FBgn0067958	3UTR	23	22	2	0	70
2L	20898106	20898106	-	FBgn0067958	3UTR	2	3	1	0	1
2L	20899103	20899103	-	FBgn0067958	3UTR	215	1476	132	108	1455
2L	20899131	20899131	-	FBgn0067958	3UTR	9	155	13	8	95
2L	7367297	7367297	-	FBgn0067959	3UTR	47	2	1	18	13
2L	7367370	7367370	-	FBgn0067959	3UTR	406	19	12	14	75
2L	7367646	7367646	-	FBgn0067959	3UTR	2	5	0	0	27
2L	7367865	7367865	-	FBgn0067959	3UTR	10222	6203	1773	1438	6859
2L	13145524	13145524	+	FBgn0067960	3UTR	2	5	94	0	0
2L	13145726	13145726	+	FBgn0067960	3UTR	1219	1723	1527	177	728
2L	13145868	13145868	+	FBgn0067960	3UTR	75	128	46	34	101
2R	19750264	19750264	+	FBgn0067962	3UTR	136	925	20	122	612
2R	19750323	19750323	+	FBgn0067962	3UTR	63	143	17	157	254
2L	13204785	13204785	-	FBgn0067963	3UTR	4	0	2	0	30
2L	13205390	13205390	-	FBgn0067963	3UTR	38	91	27	0	67
2L	13205426	13205426	-	FBgn0067963	3UTR	801	2477	1225	288	2177
3L	4467914	4467914	+	FBgn0067964	3UTR	11	223	60	6	161
3L	4467953	4467953	+	FBgn0067964	3UTR	1	16	2	0	9
3L	4467980	4467980	+	FBgn0067964	3UTR	0	11	0	0	7
2R	15706312	15706312	-	FBgn0067965	3UTR	38	404	77	14	431
v2_chr2L_random_028	819828	819828	+	FBgn0067966	3UTR	2	49	0	0	2
v2_chr2L_random_028	819867	819867	+	FBgn0067966	3UTR	20	559	11	4	236
v2_chr2L_random_028	819915	819915	+	FBgn0067966	3UTR	2	69	3	26	50
v2_chr2L_random_028	819947	819947	+	FBgn0067966	3UTR	141	1348	52	85	1100
v2_chr2L_random_028	820007	820007	+	FBgn0067966	3UTR	254	1646	54	125	1721
v2_chr2L_random_028	820046	820046	+	FBgn0067966	3UTR	8	31	0	11	111
v2_chr2L_random_028	820233	820233	+	FBgn0067966	3UTR	66	19	6	8	187
v2_chr2L_random_028	820274	820274	+	FBgn0067966	3UTR	41	3	1	9	20
2R	15453644	15453644	-	FBgn0067967	3UTR	17	0	0	0	30
2R	15454217	15454217	-	FBgn0067967	3UTR	31	0	0	14	280
2L	15286856	15286856	-	FBgn0067968	3UTR	0	0	40	0	0
2L	15287617	15287617	-	FBgn0067968	3UTR	0	4	0	0	7
2L	15287781	15287781	-	FBgn0067968	3UTR	85	2510	298	24	3577
2L	15287819	15287819	-	FBgn0067968	3UTR	15	514	79	0	344
3L	2308327	2308327	+	FBgn0067969	3UTR	530	289	267	108	336
2R	6545991	6545991	-	FBgn0067970	3UTR	855	346	50	257	677
X	7105465	7105465	+	FBgn0067971	5UTR	4	0	0	0	0
X	7109743	7109743	+	FBgn0067971	3UTR	64	0	1	35	264
X	7109981	7109981	+	FBgn0067971	3UTR	6	0	0	22	48
X	7110555	7110555	+	FBgn0067971	3UTR	45	0	0	19	310
X	7110619	7110619	+	FBgn0067971	3UTR	561	0	0	217	1917
X	7111202	7111202	+	FBgn0067971	3UTR	4	0	0	27	13
X	7114295	7114295	+	FBgn0067971	3UTR	945	0	0	195	56
3L	20586863	20586863	+	FBgn0067972	3UTR	2241	1	94	1	7
X	12274887	12274887	+	FBgn0067973	3UTR	4	16	1	0	4
X	12275084	12275084	+	FBgn0067973	3UTR	16	92	2	0	48
X	12275168	12275168	+	FBgn0067973	3UTR	1	21	0	0	11
3L	20175296	20175296	-	FBgn0067974	3UTR	96	57	29	36	117
3L	20175376	20175376	-	FBgn0067974	3UTR	45	41	7	27	19
3L	20175466	20175466	-	FBgn0067974	3UTR	132	203	29	27	110
3L	20175634	20175634	-	FBgn0067974	3UTR	11	17	10	1	15
3L	20175839	20175839	-	FBgn0067974	3UTR	6	25	16	0	12
3R	10634948	10634948	-	FBgn0067975	3UTR	232	4	9	216	41
3R	10635088	10635088	-	FBgn0067975	3UTR	992	27	40	774	109
3R	10640266	10640266	-	FBgn0067975	3UTR	3399	264	378	1296	206
3R	10640507	10640507	-	FBgn0067975	3UTR	7	1	0	0	14
3R	10636816	10636816	-	FBgn0067975	3UTR	498	23	26	210	25
3R	10636944	10636944	-	FBgn0067975	3UTR	21	7	2	24	0
3R	10637258	10637258	-	FBgn0067975	3UTR	529	3	11	45	7
3L	8690834	8690834	+	FBgn0067976	3UTR	0	0	467	0	0
3L	8690884	8690884	+	FBgn0067976	3UTR	10	1	3433	0	60
2L	11045706	11045706	+	FBgn0067977	3UTR	0	17	18	0	6
2L	11045748	11045748	+	FBgn0067977	3UTR	6	410	5	10	256
2L	11045800	11045800	+	FBgn0067977	3UTR	3	153	19	2	153
2L	11045998	11045998	+	FBgn0067977	3UTR	0	55	11	0	28
2L	11046150	11046150	+	FBgn0067977	3UTR	13	23	9	14	105
2L	11046296	11046296	+	FBgn0067977	3UTR	2	20	0	0	20
2L	11046386	11046386	+	FBgn0067977	3UTR	92	247	23	24	704
2L	11046472	11046472	+	FBgn0067977	3UTR	492	1219	179	26	996
2L	11046570	11046570	+	FBgn0067977	3UTR	5	1	1	0	6
3R	15864854	15864854	+	FBgn0067978	5UTR	16	55	24	32	440
3R	15872133	15872133	+	FBgn0067978	3UTR	41	78	32	26	167
3R	15872597	15872597	+	FBgn0067978	3UTR	0	0	0	0	9
3R	15872628	15872628	+	FBgn0067978	3UTR	15	150	285	7	30
3R	15872680	15872680	+	FBgn0067978	3UTR	394	1292	1292	139	1261
3R	15872744	15872744	+	FBgn0067978	3UTR	2358	6808	4408	1041	10161
3R	15872802	15872802	+	FBgn0067978	3UTR	4387	10008	2561	1165	10674
3R	15872920	15872920	+	FBgn0067978	3UTR	7	15	4	0	17
3R	15872983	15872983	+	FBgn0067978	3UTR	38	139	32	0	97
3R	15873011	15873011	+	FBgn0067978	3UTR	242	761	166	53	631
3R	15873144	15873144	+	FBgn0067978	3UTR	51	83	27	0	29
X	10069693	10069693	-	FBgn0067979	3UTR	4234	7517	3392	1154	8827
X	10069858	10069858	-	FBgn0067979	3UTR	300	1040	1049	99	1156
3R	17390699	17390699	-	FBgn0067980	5UTR	4	7	10	0	8
3R	17385783	17385783	-	FBgn0067980	3UTR	1079	1033	249	195	2442
3R	17386128	17386128	-	FBgn0067980	3UTR	149	754	43	29	436
3R	17386281	17386281	-	FBgn0067980	3UTR	0	1	3	0	7
3R	17386308	17386308	-	FBgn0067980	3UTR	3204	11435	2955	597	9626
2R	19925047	19925047	+	FBgn0067981	CDS	2	4	0	0	0
2R	19925766	19925766	+	FBgn0067981	3UTR	73	488	65	26	179
2R	19925811	19925811	+	FBgn0067981	3UTR	2256	7548	1306	358	3580
2R	19925841	19925841	+	FBgn0067981	3UTR	14396	36061	4728	4463	41384
2L	13208436	13208436	-	FBgn0067982	3UTR	1759	2844	358	290	5722
2L	13208471	13208471	-	FBgn0067982	3UTR	2808	5322	779	658	8006
2L	13208662	13208662	-	FBgn0067982	3UTR	17061	34035	9338	4845	49001
2L	13208903	13208903	-	FBgn0067982	3UTR	35	20	4	16	127
2L	13209044	13209044	-	FBgn0067982	3UTR	13	13	3	10	224
3R	2734713	2734713	+	FBgn0067983	3UTR	141	474	819	51	293
3R	2734791	2734791	+	FBgn0067983	3UTR	155	1005	492	58	284
3R	2734849	2734849	+	FBgn0067983	3UTR	1971	4566	1747	765	4770
3R	2734945	2734945	+	FBgn0067983	3UTR	1339	574	168	202	1230
3R	2735033	2735033	+	FBgn0067983	3UTR	3	7	0	0	20
3R	2735176	2735176	+	FBgn0067983	3UTR	5	3	3	0	8
2L	12908801	12908801	+	FBgn0067984	3UTR	2128	7338	1552	384	7259
2L	12908979	12908979	+	FBgn0067984	3UTR	3	19	1	0	42
2R	17738240	17738240	+	FBgn0067985	3UTR	36	1069	12	50	1120
2R	17738267	17738267	+	FBgn0067985	3UTR	2	121	2	32	151
2R	11977307	11977307	-	FBgn0067986	5UTR	0	0	27	0	0
2R	11958898	11958898	-	FBgn0067986	3UTR	12	107	9	0	116
2R	11959044	11959044	-	FBgn0067986	3UTR	0	2	7	0	0
2R	11972068	11972068	-	FBgn0067986	CDS	3	26	1	0	73
2L	111505	111505	-	FBgn0067987	3UTR	1571	264	254	172	486
2L	111604	111604	-	FBgn0067987	3UTR	157	27	7	0	26
2L	111804	111804	-	FBgn0067987	3UTR	1941	753	215	205	465
2L	112027	112027	-	FBgn0067987	3UTR	7	11	0	0	2
3R	12595984	12595984	+	FBgn0067988	CDS	10	2	0	0	4
3R	12596064	12596064	+	FBgn0067988	3UTR	85	16	3	6	6
3R	12596162	12596162	+	FBgn0067988	3UTR	33	12	11	0	0
3R	12596208	12596208	+	FBgn0067988	3UTR	33	9	1	0	0
3R	12596293	12596293	+	FBgn0067988	3UTR	13	7	0	0	4
3R	12596348	12596348	+	FBgn0067988	3UTR	26	13	2	0	0
3R	12596551	12596551	+	FBgn0067988	3UTR	21785	4439	1352	361	1000
3R	12596601	12596601	+	FBgn0067988	3UTR	31	7	2	0	15
chr2h	698064	698064	+	FBgn0067990	CDS	3	10	1	0	18
chr2h	698388	698388	+	FBgn0067990	3UTR	10	75	9	1	104
chr2h	698575	698575	+	FBgn0067990	3UTR	9	326	10	0	457
chr2h	698681	698681	+	FBgn0067990	3UTR	50	881	17	58	503
chr2h	698769	698769	+	FBgn0067990	3UTR	0	38	0	0	27
chr2h	698883	698883	+	FBgn0067990	3UTR	213	83	15	46	313
chr2h	699513	699513	+	FBgn0067990	3UTR	38	29	4	0	173
X	10594999	10594999	+	FBgn0067991	3UTR	222	221	107	56	583
X	10595221	10595221	+	FBgn0067991	3UTR	266	349	311	28	367
X	10595253	10595253	+	FBgn0067991	3UTR	3	4	4	16	5
X	10595281	10595281	+	FBgn0067991	3UTR	75	118	57	0	147
X	10595319	10595319	+	FBgn0067991	3UTR	225	295	98	32	502
X	10595555	10595555	+	FBgn0067991	3UTR	138	219	24	27	408
X	10595682	10595682	+	FBgn0067991	3UTR	3	2	0	0	0
2L	13673650	13673650	-	FBgn0067992	3UTR	2327	2616	1876	176	1655
3R	27965868	27965868	-	FBgn0067993	3UTR	40	0	0	0	6
3R	27966286	27966286	-	FBgn0067993	3UTR	14619	7	33	6	5
2R	8211882	8211882	-	FBgn0067995	3UTR	58	0	1	0	34
2R	8212607	8212607	-	FBgn0067995	3UTR	8	8	3	7	9
2R	8212634	8212634	-	FBgn0067995	3UTR	1111	1727	922	312	1473
2R	8212949	8212949	-	FBgn0067995	3UTR	56	93	29	0	75
2R	8213053	8213053	-	FBgn0067995	3UTR	362	3076	258	582	2678
2R	8213187	8213187	-	FBgn0067995	3UTR	969	3585	622	459	5253
2R	8213223	8213223	-	FBgn0067995	3UTR	21	137	19	0	237
2R	8213443	8213443	-	FBgn0067995	3UTR	3	10	1	1	152
3R	8548666	8548666	-	FBgn0067996	5UTR	37	130	62	30	133
3R	8543545	8543545	-	FBgn0067996	3UTR	403	927	156	56	676
3R	8543876	8543876	-	FBgn0067996	3UTR	4	30	11	0	14
3R	8544013	8544013	-	FBgn0067996	3UTR	0	1	8	9	19
3R	8544044	8544044	-	FBgn0067996	3UTR	2	67	904	0	25
3R	8544135	8544135	-	FBgn0067996	3UTR	28	255	254	27	251
3R	28505552	28505552	-	FBgn0067997	3UTR	13268	50012	5707	1918	12864
3R	414849	414849	+	FBgn0067998	3UTR	9	123	39	7	146
3R	415066	415066	+	FBgn0067998	3UTR	57	214	32	16	200
3R	415118	415118	+	FBgn0067998	3UTR	3	11	0	0	7
3R	415175	415175	+	FBgn0067998	3UTR	102	160	31	24	252
3R	416501	416501	+	FBgn0067998	3UTR	25	3	1	0	0
3L	20930248	20930248	-	FBgn0067999	3UTR	0	24	1	0	7
3L	20930404	20930404	-	FBgn0067999	3UTR	0	8	0	0	0
3L	20930437	20930437	-	FBgn0067999	3UTR	31	345	5	0	124
3L	20930509	20930509	-	FBgn0067999	3UTR	2	11	0	0	8
3L	20930559	20930559	-	FBgn0067999	3UTR	138	1598	87	26	867
3R	7455584	7455584	+	FBgn0068000	3UTR	0	7	0	0	7
3R	7455660	7455660	+	FBgn0068000	3UTR	0	16	6	0	38
3R	7455750	7455750	+	FBgn0068000	3UTR	655	2887	284	140	4183
3R	7455848	7455848	+	FBgn0068000	3UTR	73	96	16	49	630
X	6933565	6933565	-	FBgn0068001	3UTR	12458	3051	428	280	1891
2L	15265902	15265902	-	FBgn0068002	5UTR	5	3	1	0	0
2L	15259166	15259166	-	FBgn0068002	3UTR	25386	13235	6242	12877	15044
2L	15259201	15259201	-	FBgn0068002	3UTR	2808	2457	1443	755	1109
2L	15259564	15259564	-	FBgn0068002	3UTR	15	23	6	17	31
2L	15260004	15260004	-	FBgn0068002	3UTR	136	100	14	238	274
2L	15260055	15260055	-	FBgn0068002	3UTR	28	171	23	14	89
2L	15260132	15260132	-	FBgn0068002	3UTR	7	37	1	0	30
2L	15260288	15260288	-	FBgn0068002	3UTR	7	71	2	0	29
2L	15260357	15260357	-	FBgn0068002	3UTR	186	3123	124	198	920
2L	15260441	15260441	-	FBgn0068002	3UTR	4	73	5	6	146
2L	15260791	15260791	-	FBgn0068002	3UTR	55	974	24	48	142
2L	15260858	15260858	-	FBgn0068002	3UTR	7	32	2	0	0
2L	15260919	15260919	-	FBgn0068002	3UTR	5	22	1	0	37
2L	15260955	15260955	-	FBgn0068002	3UTR	27	325	32	0	190
3R	4239618	4239618	-	FBgn0068003	3UTR	1	2	1	0	21
3R	4239857	4239857	-	FBgn0068003	3UTR	1371	2040	425	800	1334
3R	4239949	4239949	-	FBgn0068003	3UTR	3318	4618	1442	1735	2270
3R	4240008	4240008	-	FBgn0068003	3UTR	92	210	163	21	82
2L	18105512	18105512	+	FBgn0068004	3UTR	205	382	98	18	415
3L	5922405	5922405	-	FBgn0068005	3UTR	1086	389	88	65	315
3L	5922611	5922611	-	FBgn0068005	3UTR	0	5	2	0	10
3L	5922658	5922658	-	FBgn0068005	3UTR	219	1292	128	29	1589
3L	5922699	5922699	-	FBgn0068005	3UTR	304	1091	178	30	549
3L	5922915	5922915	-	FBgn0068005	3UTR	29	630	109	0	190
3L	5922941	5922941	-	FBgn0068005	3UTR	610	1626	223	128	1905
3L	5923095	5923095	-	FBgn0068005	3UTR	0	8	0	0	10
3L	5923137	5923137	-	FBgn0068005	3UTR	49	195	71	14	201
2R	15507709	15507709	+	FBgn0068006	3UTR	722	1647	338	179	1527
2L	7404536	7404536	+	FBgn0068007	3UTR	19	1846	14	0	49
2L	7404563	7404563	+	FBgn0068007	3UTR	85	8497	83	189	9855
3L	2988889	2988889	-	FBgn0068008	3UTR	54	170	5	34	135
3L	2989011	2989011	-	FBgn0068008	3UTR	5	172	0	0	9
2L	15620054	15620054	+	FBgn0068009	3UTR	148	607	159	58	231
2L	15620154	15620154	+	FBgn0068009	3UTR	212	499	156	34	175
2L	15620305	15620305	+	FBgn0068009	3UTR	2391	1352	1125	735	2234
2L	15611961	15611961	-	FBgn0068010	3UTR	29	27	63	66	31
2L	15612157	15612157	-	FBgn0068010	3UTR	155	175	413	224	228
3L	13194669	13194669	+	FBgn0068011	3UTR	0	0	0	0	53
3L	13194863	13194863	+	FBgn0068011	3UTR	1	0	1	0	32
3L	13195049	13195049	+	FBgn0068011	3UTR	388	22	27	314	5698
2L	10560508	10560508	+	FBgn0068012	3UTR	893	2357	360	679	5240
2L	10560567	10560567	+	FBgn0068012	3UTR	5	20	9	0	29
X	10430513	10430513	+	FBgn0068013	3UTR	0	0	1	52	9
X	10430650	10430650	+	FBgn0068013	3UTR	5	1	3	46	17
2L	4414249	4414249	+	FBgn0068014	3UTR	155	70	12	76	3540
2R	1978444	1978444	+	FBgn0068015	3UTR	57	51	327	2787	2283
2R	1978481	1978481	+	FBgn0068015	3UTR	2	3	22	121	41
2R	1978520	1978520	+	FBgn0068015	3UTR	2	1	1	5	18
v2_chr2L_random_001	284689	284689	-	FBgn0068016	3UTR	778	17	46	8	7
3R	15291789	15291789	-	FBgn0068017	3UTR	456	1	21	72	27
3R	15291818	15291818	-	FBgn0068017	3UTR	5740	84	189	2186	1122
3R	15292066	15292066	-	FBgn0068017	3UTR	245	12	21	397	122
3R	15292169	15292169	-	FBgn0068017	3UTR	89	3	7	237	99
3R	15292196	15292196	-	FBgn0068017	3UTR	3713	284	417	6054	2834
2R	39014	39014	-	FBgn0068019	CDS	4	2	1	0	20
2R	36621	36621	-	FBgn0068019	3UTR	761	2719	477	197	2504
2L	5198350	5198350	+	FBgn0068020	3UTR	1613	74	127	70	405
3R	20486596	20486596	+	FBgn0068021	3UTR	280	1416	346	48	618
3R	20486782	20486782	+	FBgn0068021	3UTR	201	472	53	7	380
2R	9702520	9702520	+	FBgn0068022	3UTR	1505	2283	1006	403	5847
2R	19807054	19807054	+	FBgn0068023	3UTR	75	54	19	0	12
2R	19807091	19807091	+	FBgn0068023	3UTR	4125	3201	602	762	2229
X	5716606	5716606	+	FBgn0068024	3UTR	58	20	43	19	5
X	5716663	5716663	+	FBgn0068024	3UTR	2	3	6	0	9
3R	26049218	26049218	+	FBgn0068025	3UTR	234	974	439	64	700
2L	18763863	18763863	-	FBgn0068026	intronic	7	4	3	0	59
2L	18762833	18762833	-	FBgn0068026	3UTR	617	1133	572	122	3148
2L	18762859	18762859	-	FBgn0068026	3UTR	321	497	338	15	715
2L	18762916	18762916	-	FBgn0068026	3UTR	4	5	7	0	0
2L	18762948	18762948	-	FBgn0068026	3UTR	426	329	569	39	643
2L	10841950	10841950	-	FBgn0068027	3UTR	366	2753	616	152	6985
v2_chr3L_random_118	4738	4738	+	FBgn0068028	3UTR	2961	3244	1014	815	7589
3L	3198232	3198232	+	FBgn0068029	3UTR	0	3	3	0	0
2L	10875617	10875617	-	FBgn0068030	3UTR	0	0	6	0	0
2L	10875658	10875658	-	FBgn0068030	3UTR	0	1	387	0	0
2L	10875716	10875716	-	FBgn0068030	3UTR	0	0	1608	0	0
2L	10875764	10875764	-	FBgn0068030	3UTR	0	0	133	0	0
2L	10875831	10875831	-	FBgn0068030	3UTR	0	0	39	0	0
2L	10876021	10876021	-	FBgn0068030	3UTR	0	0	12	0	0
2L	10876071	10876071	-	FBgn0068030	3UTR	0	1	399	0	0
2L	10876098	10876098	-	FBgn0068030	3UTR	4	3	3437	0	0
2L	10876199	10876199	-	FBgn0068030	3UTR	0	0	559	0	0
2L	10876228	10876228	-	FBgn0068030	3UTR	2	4	2109	0	0
2L	10876254	10876254	-	FBgn0068030	3UTR	3	6	7212	0	0
X	2397416	2397416	+	FBgn0068031	3UTR	2598	44	121	154	177
2R	16317671	16317671	+	FBgn0068032	3UTR	569	619	214	21	226
2R	16317724	16317724	+	FBgn0068032	3UTR	253	660	217	30	380
2L	13104854	13104854	-	FBgn0068033	3UTR	1	4	1	0	0
2L	13105916	13105916	-	FBgn0068033	3UTR	5	120	8	0	267
2L	13106016	13106016	-	FBgn0068033	3UTR	173	1718	193	77	4597
v2_chr3R_random_004	1282	1282	-	FBgn0068034	3UTR	5	81	47	38	0
2L	10572673	10572673	+	FBgn0068035	3UTR	120	260	194	283	7
2R	10435794	10435794	+	FBgn0068037	3UTR	225	302	469	108	882
2R	10435934	10435934	+	FBgn0068037	3UTR	20	47	40	8	85
2R	10436097	10436097	+	FBgn0068037	3UTR	4367	8102	2853	968	10908
3L	4374989	4374989	+	FBgn0068038	3UTR	148	783	70	47	223
3L	4375020	4375020	+	FBgn0068038	3UTR	2501	3967	384	632	1813
3L	4375115	4375115	+	FBgn0068038	3UTR	28	78	5	5	74
3L	4375248	4375248	+	FBgn0068038	3UTR	1558	1219	189	87	521
3L	4375276	4375276	+	FBgn0068038	3UTR	339	180	35	16	130
3L	4375504	4375504	+	FBgn0068038	3UTR	58	12	5	0	7
X	9528510	9528510	-	FBgn0068040	3UTR	11	8	2	0	32
X	9528638	9528638	-	FBgn0068040	3UTR	711	840	299	89	1108
X	9528817	9528817	-	FBgn0068040	3UTR	2	14	2	0	16
X	9529061	9529061	-	FBgn0068040	3UTR	23	180	25	5	237
X	9529618	9529618	-	FBgn0068040	3UTR	49	89	61	10	316
2L	13020267	13020267	+	FBgn0068041	3UTR	0	0	7	0	3
2L	13020352	13020352	+	FBgn0068041	3UTR	323	535	855	100	430
2L	13020418	13020418	+	FBgn0068041	3UTR	31	72	59	2	76
2L	13020450	13020450	+	FBgn0068041	3UTR	31	66	46	12	81
X	21375255	21375255	+	FBgn0068042	3UTR	3	56	37	0	17
3R	20462896	20462896	-	FBgn0068043	3UTR	30	5	0	0	38
3R	20463041	20463041	-	FBgn0068043	3UTR	11	18	4	8	20
3R	20463087	20463087	-	FBgn0068043	3UTR	833	3888	1108	154	2143
3R	19131872	19131872	-	FBgn0068044	3UTR	21	89	13	30	120
3R	19131912	19131912	-	FBgn0068044	3UTR	657	3456	967	223	2589
2L	10466953	10466953	+	FBgn0068045	3UTR	979	5166	1453	122	2181
2L	10467017	10467017	+	FBgn0068045	3UTR	5	8	5	0	11
3L	2420198	2420198	+	FBgn0068046	3UTR	1	2	0	0	28
3L	2420268	2420268	+	FBgn0068046	3UTR	3549	10385	1243	2614	16427
X	13519882	13519882	+	FBgn0068047	3UTR	70	204	16	32	181
X	13519933	13519933	+	FBgn0068047	3UTR	8038	15428	2221	4703	26356
3L	13118279	13118279	+	FBgn0068048	3UTR	10365	23660	3426	3230	21275
3L	13118401	13118401	+	FBgn0068048	3UTR	1	142	7	0	83
3L	13118464	13118464	+	FBgn0068048	3UTR	72	881	13	45	1253
3L	13118598	13118598	+	FBgn0068048	3UTR	0	33	1	0	56
4	55212	55212	-	FBgn0068049	CDS	40	41	0	0	142
4	51498	51498	-	FBgn0068049	3UTR	105	20	9	3	132
4	51592	51592	-	FBgn0068049	3UTR	9	8	0	18	29
4	52039	52039	-	FBgn0068049	3UTR	381	496	31	160	1011
4	52217	52217	-	FBgn0068049	3UTR	25	77	2	0	120
4	52328	52328	-	FBgn0068049	3UTR	51	102	3	10	209
4	52449	52449	-	FBgn0068049	3UTR	4	5	1	0	7
4	52478	52478	-	FBgn0068049	3UTR	20	36	4	31	10
4	53014	53014	-	FBgn0068049	3UTR	3	47	2	0	37
4	53240	53240	-	FBgn0068049	3UTR	23	146	6	16	291
4	53281	53281	-	FBgn0068049	3UTR	27	78	2	0	118
4	53337	53337	-	FBgn0068049	3UTR	2	23	5	0	26
4	53498	53498	-	FBgn0068049	3UTR	3	4	3	0	3
4	54016	54016	-	FBgn0068049	3UTR	15	23	1	0	23
4	54292	54292	-	FBgn0068049	3UTR	14019	28571	3154	6064	39708
4	54318	54318	-	FBgn0068049	3UTR	3078	8397	1130	1073	5691
3R	20063758	20063758	+	FBgn0068050	3UTR	5338	12186	1178	2398	19612
3R	20063795	20063795	+	FBgn0068050	3UTR	20907	46355	7243	10170	61476
3R	20064117	20064117	+	FBgn0068050	3UTR	0	7	0	0	8
v2_chr2L_random_006	1692	1692	+	FBgn0068051	3UTR	7980	18291	2259	3650	27830
2R	4958686	4958686	-	FBgn0068052	3UTR	112	117	3	23	289
2R	4958829	4958829	-	FBgn0068052	3UTR	12	20	0	0	32
2R	4959306	4959306	-	FBgn0068052	3UTR	3019	6666	905	1150	10762
2R	4959347	4959347	-	FBgn0068052	3UTR	11763	22302	3301	3780	28484
3R	11073511	11073511	-	FBgn0068053	3UTR	7	28	1	0	74
3R	11073557	11073557	-	FBgn0068053	3UTR	22623	49464	6184	13273	81427
3R	5444887	5444887	+	FBgn0068054	3UTR	12	93	11	12	108
3R	5444936	5444936	+	FBgn0068054	3UTR	9345	24624	3107	6177	35650
X	10639646	10639646	+	FBgn0068055	3UTR	24979	54618	6304	16934	94104
X	10639673	10639673	+	FBgn0068055	3UTR	7	24	1	3	21
X	10640131	10640131	+	FBgn0068055	3UTR	14	28	3	0	15
X	10640252	10640252	+	FBgn0068055	3UTR	2	6	1	0	24
3L	2498524	2498524	+	FBgn0068056	3UTR	6239	11176	1729	1511	10759
3L	2498802	2498802	+	FBgn0068056	3UTR	5	25	3	0	34
3L	2498836	2498836	+	FBgn0068056	3UTR	29	111	16	8	231
X	7509305	7509305	-	FBgn0068057	3UTR	2547	7137	553	1138	10613
X	7509340	7509340	-	FBgn0068057	3UTR	153	707	76	34	275
X	7509400	7509400	-	FBgn0068057	3UTR	14418	31844	4214	7555	41475
X	7509497	7509497	-	FBgn0068057	3UTR	37	69	9	17	220
X	13484033	13484033	-	FBgn0068058	3UTR	5854	11405	1370	3641	19938
2L	11001741	11001741	-	FBgn0068059	3UTR	17948	42411	5628	9078	50132
2L	11001768	11001768	-	FBgn0068059	3UTR	3072	6397	1022	1512	8621
3L	13097088	13097088	+	FBgn0068060	3UTR	9622	25089	3292	5844	28670
3L	13097115	13097115	+	FBgn0068060	3UTR	170	516	44	184	540
2L	405048	405048	+	FBgn0068061	3UTR	1492	3469	409	1257	6207
2R	16508868	16508868	-	FBgn0068062	3UTR	15330	35239	4601	6591	55890
3L	22414004	22414004	+	FBgn0068063	3UTR	4377	8064	1067	2139	13037
2L	7394539	7394539	-	FBgn0068064	3UTR	2	5	2	0	7
2L	7395128	7395128	-	FBgn0068064	3UTR	7	32	2	0	79
2L	7395158	7395158	-	FBgn0068064	3UTR	18179	33727	4531	9353	42897
X	2398560	2398560	-	FBgn0068065	CDS	1	2	0	0	0
X	2397417	2397417	-	FBgn0068065	3UTR	0	16	0	0	8
X	2397581	2397581	-	FBgn0068065	3UTR	168	314	5	31	235
X	2397693	2397693	-	FBgn0068065	3UTR	4737	9953	1442	1414	11748
2L	12875600	12875600	+	FBgn0068066	3UTR	1766	3301	463	204	2441
2L	12875627	12875627	+	FBgn0068066	3UTR	28837	56569	6588	11399	74929
2L	12875654	12875654	+	FBgn0068066	3UTR	9	15	1	16	49
2L	12875923	12875923	+	FBgn0068066	3UTR	3	14	0	0	10
2L	12876080	12876080	+	FBgn0068066	3UTR	4	11	1	0	19
2L	4254030	4254030	+	FBgn0068068	3UTR	3496	8318	1461	1326	8288
2L	4254074	4254074	+	FBgn0068068	3UTR	1103	2774	337	846	3801
X	443407	443407	-	FBgn0068069	3UTR	17712	44526	5879	16517	84622
3R	26793767	26793767	-	FBgn0068070	3UTR	2	63	4	8	62
3R	26794035	26794035	-	FBgn0068070	3UTR	634	1726	212	580	3460
3R	26794061	26794061	-	FBgn0068070	3UTR	4781	11264	1618	2492	17113
2L	18107466	18107466	+	FBgn0068071	3UTR	3335	7176	1302	308	3697
2L	18107502	18107502	+	FBgn0068071	3UTR	10391	22073	3002	3339	21310
2R	5526775	5526775	-	FBgn0068072	CDS	5	9	2	16	61
2R	5525646	5525646	-	FBgn0068072	3UTR	25	92	6	12	222
2R	5525771	5525771	-	FBgn0068072	3UTR	2	19	3	0	19
2R	5525867	5525867	-	FBgn0068072	3UTR	79	186	12	29	276
2R	5525933	5525933	-	FBgn0068072	3UTR	10418	27058	3154	6756	40250
2R	5525965	5525965	-	FBgn0068072	3UTR	2381	6377	978	886	5549
2R	12006442	12006442	-	FBgn0068073	3UTR	6558	14838	1867	2492	16768
2L	4491935	4491935	-	FBgn0068074	3UTR	2	66	1	0	50
2L	4492250	4492250	-	FBgn0068074	3UTR	18369	50836	5805	8932	64376
2L	4492289	4492289	-	FBgn0068074	3UTR	64	763	89	111	780
3L	1617948	1617948	-	FBgn0068075, FBgn0258991	ambiguous	17512	36546	4698	5722	58222
2R	20819119	20819119	-	FBgn0068076	3UTR	13	0	0	0	7
2R	20819529	20819529	-	FBgn0068076	3UTR	1090	3682	320	868	5449
2R	20819592	20819592	-	FBgn0068076	3UTR	113	942	80	232	1778
2R	20819710	20819710	-	FBgn0068076	3UTR	10849	23406	2655	5166	30893
2R	20819994	20819994	-	FBgn0068076	CDS	0	3	0	0	23
2R	15753314	15753314	+	FBgn0068077	3UTR	8488	20117	2497	5187	29165
2R	15753358	15753358	+	FBgn0068077	3UTR	38	124	8	48	487
2R	18706568	18706568	+	FBgn0068078	5UTR	0	5	0	12	0
2R	18707681	18707681	+	FBgn0068078	3UTR	1182	2594	350	152	4069
2R	18707710	18707710	+	FBgn0068078	3UTR	11493	25937	3324	5913	43761
v2_chr3h_random_002	526812	526812	+	FBgn0068079	3UTR	5579	10164	1372	2309	19702
v2_chr3h_random_002	526864	526864	+	FBgn0068079	3UTR	6	34	2	0	32
v2_chr3h_random_002	526968	526968	+	FBgn0068079	3UTR	13	65	8	25	54
v2_chr3h_random_002	527030	527030	+	FBgn0068079	3UTR	1435	970	217	316	2864
3L	3317862	3317862	-	FBgn0068080	3UTR	13	77	6	24	109
3L	3317947	3317947	-	FBgn0068080	3UTR	7842	15997	1974	3553	24414
2L	12659148	12659148	+	FBgn0068081	3UTR	3067	5784	1035	295	2621
2L	12659176	12659176	+	FBgn0068081	3UTR	34278	60908	8359	11681	69039
2L	12659226	12659226	+	FBgn0068081	3UTR	11	5	2	14	20
2L	12659352	12659352	+	FBgn0068081	3UTR	9	30	4	6	90
2R	19927728	19927728	+	FBgn0068082	3UTR	1018	2962	425	322	3500
2R	19927756	19927756	+	FBgn0068082	3UTR	11895	25795	3582	3643	24766
2R	19927809	19927809	+	FBgn0068082	3UTR	3	23	0	5	20
3R	22747060	22747060	-	FBgn0068083	3UTR	271	974	88	101	1053
3R	22747090	22747090	-	FBgn0068083	3UTR	14200	26665	4047	4391	27603
3R	22747116	22747116	-	FBgn0068083	3UTR	2793	6887	1000	1048	7424
2L	5397766	5397766	+	FBgn0068084	3UTR	10	4	16	8	112
2L	5398357	5398357	+	FBgn0068084	3UTR	5	23	0	0	0
2L	5398809	5398809	+	FBgn0068084	3UTR	328	242	91	41	500
2L	5072423	5072423	+	FBgn0068085	3UTR	2256	4584	494	937	7199
2L	5072575	5072575	+	FBgn0068085	3UTR	132	500	24	130	979
2L	5072888	5072888	+	FBgn0068085	3UTR	3	3	0	0	22
3R	17473098	17473098	-	FBgn0068086	3UTR	24	636	3	0	368
3R	17473712	17473712	-	FBgn0068086	3UTR	0	6	1	0	11
3R	17473818	17473818	-	FBgn0068086	3UTR	0	3	7	0	0
3R	5881131	5881131	-	FBgn0068087	3UTR	14	0	0	0	20
3R	5881397	5881397	-	FBgn0068087	3UTR	109	0	3	12	16
3R	5882168	5882168	-	FBgn0068087	3UTR	414	75	45	41	476
3R	5882298	5882298	-	FBgn0068087	3UTR	466	257	132	123	1018
3R	5882395	5882395	-	FBgn0068087	3UTR	4	14	0	0	17
3R	5882500	5882500	-	FBgn0068087	3UTR	7	13	6	11	23
3R	5882918	5882918	-	FBgn0068087	3UTR	12	26	17	12	25
3R	5882969	5882969	-	FBgn0068087	3UTR	768	1379	672	225	1199
2R	7080465	7080465	+	FBgn0068088	3UTR	0	7	53	0	0
2R	7080667	7080667	+	FBgn0068088	3UTR	0	11	4	0	1
2R	7080768	7080768	+	FBgn0068088	3UTR	386	333	122	47	597
2L	1585917	1585917	-	FBgn0068089	3UTR	4753	1775	1227	289	817
2L	1586050	1586050	-	FBgn0068089	3UTR	3741	2148	611	1211	3424
3R	19042278	19042278	+	FBgn0068090	3UTR	752	753	144	69	96
3R	19042305	19042305	+	FBgn0068090	3UTR	12318	10155	2369	549	977
2R	18167010	18167010	-	FBgn0068091	3UTR	982	4317	1456	184	3247
2L	12896281	12896281	+	FBgn0068092	3UTR	505	2354	395	57	1765
2R	2422141	2422141	-	FBgn0068093	3UTR	16	73	2	0	59
2R	2422253	2422253	-	FBgn0068093	3UTR	4	17	2	0	35
2R	2422289	2422289	-	FBgn0068093	3UTR	323	1291	317	92	1307
2L	16382426	16382426	-	FBgn0068094	5UTR	0	1	11	0	0
2L	16381143	16381143	-	FBgn0068094	3UTR	344	2146	1179	120	2343
2L	11008199	11008199	+	FBgn0068095	3UTR	101	564	133	49	305
2L	11008262	11008262	+	FBgn0068095	3UTR	1459	3789	833	670	4011
2L	11008439	11008439	+	FBgn0068095	3UTR	3	0	4	1	0
2L	12368105	12368105	-	FBgn0068096	3UTR	28	27	35	44	233
2L	12368875	12368875	-	FBgn0068096	3UTR	4052	248	551	939	1240
2L	12368963	12368963	-	FBgn0068096	3UTR	540	52	61	205	423
2L	12369007	12369007	-	FBgn0068096	3UTR	235	25	41	25	81
2L	12369234	12369234	-	FBgn0068096	3UTR	6	2	2	0	3
2L	12369929	12369929	-	FBgn0068096	3UTR	85	754	48	49	588
2L	12370305	12370305	-	FBgn0068096	3UTR	38	25	6	8	65
2L	12370483	12370483	-	FBgn0068096	3UTR	243	83	26	107	329
2L	12371275	12371275	-	FBgn0068096	3UTR	10	7	3	8	14
2L	12371517	12371517	-	FBgn0068096	3UTR	381	154	54	60	149
2L	12375968	12375968	-	FBgn0068096	3UTR	7	3	1	0	21
2L	12376095	12376095	-	FBgn0068096	3UTR	0	7	1	0	15
X	17317657	17317657	+	FBgn0068097	3UTR	2	19	13	0	26
X	17317784	17317784	+	FBgn0068097	3UTR	28	253	44	0	143
X	17317964	17317964	+	FBgn0068097	3UTR	643	736	36	108	425
X	17318165	17318165	+	FBgn0068097	3UTR	13	11	0	0	0
X	17304623	17304623	+	FBgn0068097, FBgn0276551	ambiguous	707	302	53	145	597
2R	20822111	20822111	-	FBgn0068098	3UTR	2761	47	346	2627	956
2R	20822141	20822141	-	FBgn0068098	3UTR	79	3	21	114	18
3R	21522676	21522676	-	FBgn0068099	3UTR	3201	2773	257	275	1252
2L	18629968	18629968	+	FBgn0068100	CDS	10	0	5	34	16
2L	18637445	18637445	+	FBgn0068100	3UTR	613	1034	2329	361	1001
2L	18637770	18637770	+	FBgn0068100	3UTR	1554	345	60	131	190
2L	9634229	9634229	+	FBgn0068101	3UTR	0	2	72	0	0
2L	9634318	9634318	+	FBgn0068101	3UTR	298	72	2542	16	111
2L	9634355	9634355	+	FBgn0068101	3UTR	5	6	150	0	0
2L	9634441	9634441	+	FBgn0068101	3UTR	0	1	14	0	0
2L	9634467	9634467	+	FBgn0068101	3UTR	0	4	51	0	0
2L	9634529	9634529	+	FBgn0068101	3UTR	7638	1933	1711	524	1812
2R	19893697	19893697	+	FBgn0068102	3UTR	29306	116	1696	358	55
2R	21016859	21016859	-	FBgn0068103	3UTR	5	1	3316	1	0
2R	21016974	21016974	-	FBgn0068103	3UTR	0	0	60	0	0
v2_chr3L_random_057	2477	2477	-	FBgn0068104	3UTR	36108	22	46	0	0
2L	16670630	16670630	+	FBgn0068105	3UTR	10	116	16	11	296
2L	16671072	16671072	+	FBgn0068105	3UTR	1	25	3	20	83
2L	16671134	16671134	+	FBgn0068105	3UTR	122	954	153	122	2261
2L	16671266	16671266	+	FBgn0068105	3UTR	41	382	61	0	1202
2L	16671293	16671293	+	FBgn0068105	3UTR	2	36	15	0	131
2R	6436250	6436250	-	FBgn0068106	3UTR	429	8	39	0	112
2R	6436320	6436320	-	FBgn0068106	3UTR	7	0	2	0	0
2R	8896441	8896441	+	FBgn0068107	3UTR	1	2	0	0	12
2R	8896556	8896556	+	FBgn0068107	3UTR	3	0	10	0	0
2R	8896742	8896742	+	FBgn0068107	3UTR	3248	1618	578	629	3729
2R	8896768	8896768	+	FBgn0068107	3UTR	16	24	38	0	1
2R	8896810	8896810	+	FBgn0068107	3UTR	4	10	4	0	15
2R	8896838	8896838	+	FBgn0068107	3UTR	6	20	25	4	6
2R	8896872	8896872	+	FBgn0068107	3UTR	1	65	22	11	32
2R	8896912	8896912	+	FBgn0068107	3UTR	116	325	125	72	454
2R	8896938	8896938	+	FBgn0068107	3UTR	7	12	3	1	31
2R	8897082	8897082	+	FBgn0068107	3UTR	4965	5835	1613	961	8104
2R	8897160	8897160	+	FBgn0068107	3UTR	18101	3304	2586	1785	7886
2R	8897186	8897186	+	FBgn0068107	3UTR	10	1	0	0	0
2R	8897212	8897212	+	FBgn0068107	3UTR	402	45	46	59	162
3R	20960859	20960859	+	FBgn0068108	3UTR	3448	50	230	118	1228
3R	20960931	20960931	+	FBgn0068108	3UTR	34	0	3	0	2
3R	20974495	20974495	-	FBgn0068109	3UTR	4682	320	9725	196	13854
2R	13569966	13569966	-	FBgn0068110	3UTR	11	0	0	0	0
2R	13570072	13570072	-	FBgn0068110	3UTR	12	0	1	0	0
2R	13570099	13570099	-	FBgn0068110	3UTR	54753	40	20447	85	23
2R	8366371	8366371	+	FBgn0068111	3UTR	110	0	1	2	0
2R	8366416	8366416	+	FBgn0068111	3UTR	6223	6	50	95	57
2R	8366466	8366466	+	FBgn0068111	3UTR	6	0	0	0	0
2R	19680873	19680873	-	FBgn0068112	3UTR	130	881	60	41	627
3L	15324796	15324796	+	FBgn0068113	3UTR	19	312	44	16	164
v2_chr3L_random_130	22132	22132	+	FBgn0068114	3UTR	76	0	1	1	7
3L	13445625	13445625	+	FBgn0068115	5UTR	39	1	0	20	26
3L	13446238	13446238	+	FBgn0068115	3UTR	6916	62	232	364	480
3L	13446277	13446277	+	FBgn0068115	3UTR	19267	244	986	755	636
3L	13446305	13446305	+	FBgn0068115	3UTR	117976	867	2978	11548	11679
3L	13446331	13446331	+	FBgn0068115	3UTR	15	0	0	0	0
3L	13446623	13446623	+	FBgn0068115	3UTR	128	2	14	41	59
2R	19777685	19777685	-	FBgn0068116	3UTR	2301	10440	405	395	3588
2R	19777722	19777722	-	FBgn0068116	3UTR	2200	11763	623	476	2275
2R	8302743	8302743	+	FBgn0068117	3UTR	529	1636	197	125	1303
2R	8302770	8302770	+	FBgn0068117	3UTR	9208	24157	2136	3159	16775
3L	14883029	14883029	-	FBgn0068118	3UTR	0	8	0	0	23
3L	14883065	14883065	-	FBgn0068118	3UTR	4	16	0	0	37
3L	14883198	14883198	-	FBgn0068118	3UTR	34	443	18	52	835
X	5302035	5302035	-	FBgn0068119	3UTR	423	282	21	19	2671
X	5302384	5302384	-	FBgn0068119	3UTR	9	302	1	0	348
X	5302563	5302563	-	FBgn0068119	3UTR	0	12	0	0	34
3R	14335567	14335567	-	FBgn0068120	3UTR	0	0	87	0	0
3R	14335620	14335620	-	FBgn0068120	3UTR	1	0	920	0	0
3R	14335646	14335646	-	FBgn0068120	3UTR	0	0	13	0	0
2R	7827385	7827385	-	FBgn0068121	3UTR	10	0	1	22	0
2R	7827412	7827412	-	FBgn0068121	3UTR	4439	594	904	5266	758
2R	7827529	7827529	-	FBgn0068121	3UTR	337	113	132	519	89
3R	22331646	22331646	-	FBgn0068122	3UTR	338	549	118	46	802
2R	17158532	17158532	+	FBgn0068124	3UTR	13	116	2697	0	47
2R	17158726	17158726	+	FBgn0068124	3UTR	111	167	24	0	94
2R	17158754	17158754	+	FBgn0068124	3UTR	1047	1142	85	89	1333
2R	17158810	17158810	+	FBgn0068124	3UTR	1	2	0	0	6
3R	26930585	26930585	-	FBgn0068125	3UTR	259	3	15	13	257
3R	26931092	26931092	-	FBgn0068125	3UTR	2129	26	63	163	90
3R	26931127	26931127	-	FBgn0068125	3UTR	13	0	2	41	25
3R	26931363	26931363	-	FBgn0068125	3UTR	252	5	8	7	15
3R	26931651	26931651	-	FBgn0068125	3UTR	20	0	1	0	24
3R	26931748	26931748	-	FBgn0068125	3UTR	1592	42	140	2351	1667
3R	26931808	26931808	-	FBgn0068125	3UTR	91	2	11	48	9
3R	26931981	26931981	-	FBgn0068125	3UTR	32	4	0	47	2
3R	26932121	26932121	-	FBgn0068125	3UTR	142	3	7	88	85
3R	26932152	26932152	-	FBgn0068125	3UTR	39841	914	1950	32202	14817
2R	4314700	4314700	-	FBgn0068126	3UTR	223	0	6	1	0
2R	4314898	4314898	-	FBgn0068126	3UTR	87	0	8	0	0
2R	4313342	4313342	-	FBgn0068126	3UTR	9974	159	407	3318	1482
2R	4313896	4313896	-	FBgn0068126	3UTR	2223	45	90	3507	1280
2R	4332504	4332504	-	FBgn0068126	CDS	6	0	0	10	23
3R	9438485	9438485	+	FBgn0068128	3UTR	196	789	198	67	2009
3R	9438515	9438515	+	FBgn0068128	3UTR	13	58	6	8	123
3R	7372091	7372091	+	FBgn0068129	3UTR	13	330	101	24	324
3L	1186891	1186891	+	FBgn0068130	3UTR	15	0	0	76	0
3L	2315938	2315938	-	FBgn0068131	3UTR	9	10	12	30	342
3L	2316007	2316007	-	FBgn0068131	3UTR	246	247	128	295	2885
3L	2316063	2316063	-	FBgn0068131	3UTR	41	27	23	62	292
2R	10386908	10386908	-	FBgn0068132	3UTR	357	204	152	2157	657
2R	16807396	16807396	-	FBgn0068133	3UTR	592	57	53	124	1902
X	7502501	7502501	+	FBgn0068134	5UTR	7	29	1	0	37
X	7504581	7504581	+	FBgn0068134	3UTR	1659	5829	769	231	468
X	7505583	7505583	+	FBgn0068134	3UTR	1	1	2	0	0
X	7506486	7506486	+	FBgn0068134	3UTR	28	25	3	0	0
X	7507471	7507471	+	FBgn0068134	3UTR	23	4	0	0	0
3R	20224724	20224724	-	FBgn0068135	3UTR	1016	11	60	120	7
2L	13089688	13089688	+	FBgn0068136	CDS	5	5	1	0	0
2L	13090354	13090354	+	FBgn0068136	3UTR	3261	4487	1007	1143	9872
3L	17289792	17289792	+	FBgn0068137	3UTR	1290	3097	633	142	4305
3L	9770075	9770075	-	FBgn0068138	3UTR	3	0	1	12	1600
3L	9770146	9770146	-	FBgn0068138	3UTR	0	0	0	0	30
2R	17162545	17162545	+	FBgn0068139	3UTR	361	797	416	94	747
3L	2552722	2552722	+	FBgn0068140	3UTR	766	3	13	68	386
3L	2552798	2552798	+	FBgn0068140	3UTR	46	0	1	0	26
X	15002452	15002452	+	FBgn0068142	3UTR	326	394	211	19	611
X	15002586	15002586	+	FBgn0068142	3UTR	1257	1615	780	165	3258
X	15002660	15002660	+	FBgn0068142	3UTR	29	37	21	0	26
X	15002884	15002884	+	FBgn0068142	3UTR	11	45	10	0	24
X	15003206	15003206	+	FBgn0068142	3UTR	821	2178	1387	377	3898
X	15003545	15003545	+	FBgn0068142	3UTR	5	4	4	0	42
2R	5940137	5940137	-	FBgn0068143	3UTR	354	977	213	60	478
2R	5940220	5940220	-	FBgn0068143	3UTR	4	7	4	0	7
2R	5940350	5940350	-	FBgn0068143	3UTR	2	7	10	0	18
3L	8357062	8357062	+	FBgn0068144	3UTR	5657	22	78	314	501
2R	11584858	11584858	+	FBgn0068145	5UTR	4	0	0	0	47
2R	11585453	11585453	+	FBgn0068145	3UTR	5968	1585	674	2972	25225
2R	11585928	11585928	+	FBgn0068145	3UTR	2842	980	279	605	6130
2R	11566263	11566263	-	FBgn0068146	3UTR	297	5283	158	329	20895
2R	11566608	11566608	-	FBgn0068146	3UTR	106	9183	462	165	14494
2R	11566882	11566882	-	FBgn0068146	3UTR	3	177	62	27	1104
2R	11566987	11566987	-	FBgn0068146	3UTR	0	2	0	0	30
2R	11567056	11567056	-	FBgn0068146	3UTR	0	1	0	0	57
2L	10469131	10469131	-	FBgn0068147	3UTR	40	55	11	39	503
2L	10469236	10469236	-	FBgn0068147	3UTR	20	18	4	0	108
2L	10469282	10469282	-	FBgn0068147	3UTR	3	12	2	0	16
2L	10469310	10469310	-	FBgn0068147	3UTR	65	76	22	14	353
2L	10469336	10469336	-	FBgn0068147	3UTR	681	1277	236	100	4623
2L	10469367	10469367	-	FBgn0068147	3UTR	2081	3226	1500	327	9922
2L	13655400	13655400	+	FBgn0068148	3UTR	1685	15004	1238	541	16754
2L	13655611	13655611	+	FBgn0068148	3UTR	74	554	41	62	1999
X	11106287	11106287	+	FBgn0068149	3UTR	363	565	195	75	995
2R	14899703	14899703	-	FBgn0068150	3UTR	15	0	14	10	44
2R	14899774	14899774	-	FBgn0068150	3UTR	788	88	374	389	1177
2R	14900955	14900955	-	FBgn0068151	3UTR	173	3	2	45	94
X	4402191	4402191	-	FBgn0068152	3UTR	218	612	26	11	538
X	18800181	18800181	-	FBgn0068153	3UTR	1367	1119	408	460	615
2R	11166296	11166296	+	FBgn0068154	3UTR	143	241	179	34	224
2R	11166346	11166346	+	FBgn0068154	3UTR	50	93	49	0	206
2R	11166418	11166418	+	FBgn0068154	3UTR	20	31	6	6	60
2R	11166597	11166597	+	FBgn0068154	3UTR	75	37	18	5	89
X	10395103	10395103	+	FBgn0068155	3UTR	250	847	184	100	260
X	10395132	10395132	+	FBgn0068155	3UTR	0	3	1	0	8
X	10395323	10395323	+	FBgn0068155	3UTR	83	259	7	4	109
2R	11805070	11805070	+	FBgn0068156	3UTR	11	11	30	0	107
2R	11805115	11805115	+	FBgn0068156	3UTR	214	203	460	132	848
2R	11805274	11805274	+	FBgn0068156	3UTR	7	12	7	0	15
2R	11805443	11805443	+	FBgn0068156	3UTR	725	1118	1226	638	5136
2R	18922853	18922853	-	FBgn0068157	3UTR	102	1315	53	211	2824
2R	18922919	18922919	-	FBgn0068157	3UTR	115	1085	218	188	2514
3R	27135976	27135976	-	FBgn0068158	3UTR	4965	3593	1677	238	3318
3R	27136002	27136002	-	FBgn0068158	3UTR	552	836	527	13	335
3R	27136230	27136230	-	FBgn0068158	3UTR	342	249	295	22	602
2L	12581465	12581465	+	FBgn0068159	3UTR	205	1204	259	37	235
2R	13998768	13998768	-	FBgn0068160	3UTR	7	19	1	5	30
2R	13998925	13998925	-	FBgn0068160	3UTR	4645	14521	2709	1781	25594
2R	13998952	13998952	-	FBgn0068160	3UTR	970	3488	842	114	2410
2R	13999006	13999006	-	FBgn0068160	3UTR	10	54	11	0	202
2R	13843780	13843780	+	FBgn0068161	3UTR	1387	2158	911	93	2829
2R	13843816	13843816	+	FBgn0068161	3UTR	3	5	4	0	0
2R	13845234	13845234	+	FBgn0068161	3UTR	6	14	3	0	0
2R	1164677	1164677	+	FBgn0068162	3UTR	2298	3174	428	707	4851
2R	1164742	1164742	+	FBgn0068162	3UTR	18217	30635	4497	4542	28070
2R	1164778	1164778	+	FBgn0068162	3UTR	246	374	29	93	719
2R	1164840	1164840	+	FBgn0068162	3UTR	23	44	7	6	104
3R	21449537	21449537	-	FBgn0068163	3UTR	6425	14434	1717	2066	18201
3R	21449766	21449766	-	FBgn0068163	3UTR	761	1123	403	288	2017
3R	21449794	21449794	-	FBgn0068163	3UTR	60	152	27	6	97
2R	16219143	16219143	-	FBgn0068164	3UTR	1	7	0	0	0
2R	16219202	16219202	-	FBgn0068164	3UTR	13	55	4	0	41
2R	16219284	16219284	-	FBgn0068164	3UTR	8	18	2	0	15
2R	16219312	16219312	-	FBgn0068164	3UTR	9035	21685	2669	2713	20836
2R	14441547	14441547	-	FBgn0068165	3UTR	214	4	50	0	0
2R	14443253	14443253	-	FBgn0068166	3UTR	1389	8	165	0	0
3R	19256321	19256321	-	FBgn0068167	3UTR	53	646	53	57	599
2R	16227371	16227371	-	FBgn0068169	3UTR	117	11	4	0	83
2R	16228028	16228028	-	FBgn0068169	3UTR	1	6	0	0	0
2R	9197984	9197984	+	FBgn0068170	3UTR	22	59	75	0	23
3R	16041065	16041065	+	FBgn0068171	3UTR	4200	212	1735	562	7622
3R	16041258	16041258	+	FBgn0068171	3UTR	2	1	0	0	45
2R	8874332	8874332	-	FBgn0068172	3UTR	190	14	20	6	5
2R	8874415	8874415	-	FBgn0068172	3UTR	138	7	9	3	6
X	6249168	6249168	-	FBgn0068173	3UTR	92	0	6	0	0
X	10342190	10342190	-	FBgn0068174	3UTR	5482	6465	849	749	4623
X	10342548	10342548	-	FBgn0068174	3UTR	3555	34811	1856	945	12388
X	10342636	10342636	-	FBgn0068174	3UTR	10	55	5	0	10
2L	7518735	7518735	-	FBgn0068175	3UTR	0	14	0	0	6
2L	7518764	7518764	-	FBgn0068175	3UTR	13	215	22	0	180
2L	7519007	7519007	-	FBgn0068175	3UTR	14	45	16	0	90
3L	3185348	3185348	-	FBgn0068176	5UTR	1	20	0	0	0
3L	3184708	3184708	-	FBgn0068176	3UTR	2	116	1	0	0
3L	3184743	3184743	-	FBgn0068176	3UTR	13	25399	22	2	5
2L	11075907	11075907	+	FBgn0068177, FBgn0236160	ambiguous	97	2733	16	22	1158
3L	15382268	15382268	+	FBgn0068178	3UTR	726	843	853	158	872
3L	15382383	15382383	+	FBgn0068178	3UTR	96	99	50	16	55
3L	15382437	15382437	+	FBgn0068178	3UTR	107	91	29	13	43
3L	15382474	15382474	+	FBgn0068178	3UTR	9	8	1	9	0
3L	15382525	15382525	+	FBgn0068178	3UTR	97	63	18	2	33
3L	15382567	15382567	+	FBgn0068178	3UTR	101	40	8	0	60
2R	8783283	8783283	-	FBgn0068179	3UTR	5232	36	19	28	53
2R	8784906	8784906	-	FBgn0068179	3UTR	6257	95	76	978	299
2R	8786371	8786371	-	FBgn0068179	3UTR	488	89	77	11	44
2R	8786549	8786549	-	FBgn0068179	3UTR	97	4	3	0	7
2R	8787037	8787037	-	FBgn0068179	3UTR	86	8	18	25	23
2R	8787078	8787078	-	FBgn0068179	3UTR	27678	2791	1559	1875	2812
2R	8787174	8787174	-	FBgn0068179	3UTR	729	360	95	43	354
2R	8787209	8787209	-	FBgn0068179	3UTR	270	137	38	26	267
2R	8787377	8787377	-	FBgn0068179	3UTR	21299	20707	5015	2470	18754
2R	8787752	8787752	-	FBgn0068179	3UTR	147	56	9	21	186
2R	8787994	8787994	-	FBgn0068179	3UTR	746	219	33	136	626
4	516940	516940	+	FBgn0068180	5UTR	2	3	1	0	0
4	522077	522077	+	FBgn0068180	3UTR	15	10	1	0	4
4	524376	524376	+	FBgn0068180	3UTR	16	0	0	0	2
4	525161	525161	+	FBgn0068180	3UTR	126	107	20	0	37
4	525198	525198	+	FBgn0068180	3UTR	78	148	15	6	47
4	525355	525355	+	FBgn0068180	3UTR	1034	784	46	163	563
4	525679	525679	+	FBgn0068180	3UTR	2989	1470	197	177	817
4	526035	526035	+	FBgn0068180	3UTR	149	2	5	9	89
4	526111	526111	+	FBgn0068180	3UTR	246	1	2	4	40
4	526391	526391	+	FBgn0068180	3UTR	18	0	0	0	8
4	528658	528658	+	FBgn0068180	3UTR	69	0	0	0	0
3R	14116372	14116372	-	FBgn0068181	3UTR	4	10	1	0	5
3R	14116545	14116545	-	FBgn0068181	3UTR	151	788	135	1	635
2R	5916833	5916833	+	FBgn0068182	3UTR	2	13	19	0	0
3R	14091318	14091318	-	FBgn0068183	3UTR	4	879	9	10	58
3R	14091476	14091476	-	FBgn0068183	3UTR	0	15	4	0	0
3R	14091614	14091614	-	FBgn0068183	3UTR	0	22	4	0	0
X	10336158	10336158	-	FBgn0068184	CDS	4	7	0	0	3
2R	18832953	18832953	-	FBgn0068185	3UTR	2	32	1	0	0
2L	2751920	2751920	+	FBgn0068186	3UTR	2800	1971	152	1379	16086
2L	2751962	2751962	+	FBgn0068186	3UTR	240	203	16	62	1389
2L	2752064	2752064	+	FBgn0068186	3UTR	67	120	11	44	502
2L	2752163	2752163	+	FBgn0068186	3UTR	685	1930	61	606	15551
2L	2752253	2752253	+	FBgn0068186	3UTR	29	19	1	0	165
2L	2752295	2752295	+	FBgn0068186	3UTR	8	22	0	0	300
2L	2752447	2752447	+	FBgn0068186	3UTR	3351	702	236	1017	10813
2L	2752488	2752488	+	FBgn0068186	3UTR	698	167	49	222	2052
2L	2752852	2752852	+	FBgn0068186	3UTR	356	60	12	163	3280
2L	2752946	2752946	+	FBgn0068186	3UTR	2	0	0	0	50
2L	2753364	2753364	+	FBgn0068186	3UTR	4323	35	22	484	1527
2R	18791696	18791696	+	FBgn0068187	3UTR	20	80	43	0	4
2R	18791726	18791726	+	FBgn0068187	3UTR	83	266	113	0	205
2R	18791754	18791754	+	FBgn0068187	3UTR	1	11	6	0	0
3R	13531242	13531242	-	FBgn0068188	3UTR	1065	2187	628	176	3201
3R	513822	513822	+	FBgn0068189	3UTR	1	10	1	0	0
3R	514107	514107	+	FBgn0068189	3UTR	60	66	10	0	78
3R	514134	514134	+	FBgn0068189	3UTR	176	46	19	16	157
3R	519896	519896	-	FBgn0068190	3UTR	25	173	2	0	124
3R	520501	520501	-	FBgn0068190	3UTR	13	1860	71	133	1239
3R	520539	520539	-	FBgn0068190	3UTR	1	54	1	0	19
2L	11670884	11670884	+	FBgn0068191	3UTR	5	122	397	686	576
2L	6426516	6426516	-	FBgn0068192	3UTR	1	8	1	0	17
2L	6426558	6426558	-	FBgn0068192	3UTR	785	2494	1449	192	2340
3R	9641748	9641748	-	FBgn0068193	3UTR	17	5	4	0	0
3R	9642584	9642584	-	FBgn0068193	3UTR	94	274	227	4	282
3R	9642683	9642683	-	FBgn0068193	3UTR	43	97	112	10	71
2L	15300574	15300574	+	FBgn0068194	3UTR	8	28	102	0	21
2L	15300606	15300606	+	FBgn0068194	3UTR	175	170	615	39	171
2L	15300654	15300654	+	FBgn0068194	3UTR	21	25	12	21	44
2L	15300685	15300685	+	FBgn0068194	3UTR	1	11	2	0	12
3R	9272940	9272940	-	FBgn0068195	3UTR	183	192	17	44	231
3R	9273115	9273115	-	FBgn0068195	3UTR	13647	26904	3503	5772	33657
2R	12331817	12331817	-	FBgn0068196	3UTR	1	47	7	12	41
2R	12331862	12331862	-	FBgn0068196	3UTR	136	1372	352	48	1306
2R	12332015	12332015	-	FBgn0068196	3UTR	0	7	5	0	5
2R	1831883	1831883	+	FBgn0068197	3UTR	662	611	32	171	1471
2R	1831932	1831932	+	FBgn0068197	3UTR	9	18	1	0	44
2R	1832220	1832220	+	FBgn0068197	3UTR	1	0	0	0	16
2R	1848588	1848588	+	FBgn0068197, FBgn0230724	ambiguous	6	5	0	3	4
2R	1881494	1881494	-	FBgn0068198	3UTR	0	0	17	0	0
2R	1882444	1882444	-	FBgn0068198	3UTR	5	0	4	0	1
2R	1882473	1882473	-	FBgn0068198	3UTR	2464	309	764	105	108
2R	9773546	9773546	-	FBgn0068199	3UTR	123	311	30	9	291
2R	9773696	9773696	-	FBgn0068199	3UTR	3	15	2	0	5
2R	9773741	9773741	-	FBgn0068199	3UTR	60	254	143	5	260
2R	9773906	9773906	-	FBgn0068199	3UTR	54	250	133	9	224
2R	9773934	9773934	-	FBgn0068199	3UTR	228	920	735	45	656
2R	9773968	9773968	-	FBgn0068199	3UTR	15	117	101	0	54
2L	9809311	9809311	-	FBgn0068200	3UTR	400	359	77	20	541
2L	9809477	9809477	-	FBgn0068200	3UTR	144	134	98	29	248
2L	9809532	9809532	-	FBgn0068200	3UTR	655	448	367	136	458
3R	13915221	13915221	+	FBgn0068201	3UTR	28	68	90	0	119
3R	13915275	13915275	+	FBgn0068201	3UTR	252	953	163	85	1141
2R	1676625	1676625	-	FBgn0068202	3UTR	2	32	24	0	0
2R	1676667	1676667	-	FBgn0068202	3UTR	12	134	89	0	7
3L	1280822	1280822	-	FBgn0068203	3UTR	2	1	0	45	38313
3L	1280849	1280849	-	FBgn0068203	3UTR	0	0	0	0	1311
3L	1208724	1208724	+	FBgn0068204	5UTR	0	0	33	0	0
3L	1209617	1209617	+	FBgn0068204	3UTR	9	10	6352	9	36
X	9222582	9222582	-	FBgn0068205	3UTR	92	88	1	27	123
X	9222778	9222778	-	FBgn0068205	3UTR	1	2	0	0	9
X	9222871	9222871	-	FBgn0068205	3UTR	10667	21899	4026	4394	25705
X	9222897	9222897	-	FBgn0068205	3UTR	7828	10743	2732	2465	11980
X	9222953	9222953	-	FBgn0068205	3UTR	7	113	24	0	48
X	9973053	9973053	-	FBgn0068206	3UTR	2527	3375	958	339	2545
X	9973162	9973162	-	FBgn0068206	3UTR	14	86	45	0	62
X	9973294	9973294	-	FBgn0068206	3UTR	20	60	184	16	76
X	9973441	9973441	-	FBgn0068206	3UTR	2	7	5	0	18
2L	10574555	10574555	+	FBgn0068207	3UTR	290	516	211	702	53
2R	8863295	8863295	+	FBgn0068208	3UTR	883	2635	403	131	1676
2R	8863333	8863333	+	FBgn0068208	3UTR	15581	35743	4664	7637	44387
2R	8615978	8615978	+	FBgn0068209	3UTR	0	2	45	0	2
2R	8616165	8616165	+	FBgn0068209	3UTR	1	19	56	0	29
2R	8616201	8616201	+	FBgn0068209	3UTR	0	7	28	0	0
2R	8616303	8616303	+	FBgn0068209	3UTR	21	223	581	0	113
2R	8616353	8616353	+	FBgn0068209	3UTR	1	11	15	1	0
2R	8616625	8616625	+	FBgn0068209	3UTR	3	3	0	0	0
2R	8616681	8616681	+	FBgn0068209	3UTR	5	28	15	0	9
2R	8616769	8616769	+	FBgn0068209	3UTR	363	334	68	19	233
2L	17931059	17931059	-	FBgn0068210	3UTR	6446	7265	878	2127	12432
2L	16699283	16699283	-	FBgn0068211	3UTR	476	886	234	68	853
2L	16916126	16916126	+	FBgn0068212	3UTR	4	3	9750	0	0
X	15792596	15792596	-	FBgn0068213	3UTR	40	89	25	102	23
2L	17242559	17242559	-	FBgn0068214	3UTR	14	0	2	0	0
2L	17243672	17243672	-	FBgn0068214	3UTR	11	0	0	0	0
2L	17243701	17243701	-	FBgn0068214	3UTR	4293	23	181	2	19
3L	7962003	7962003	+	FBgn0068215	3UTR	1	2	6	0	5
3L	7962073	7962073	+	FBgn0068215	3UTR	678	1140	817	80	1388
3L	7962422	7962422	+	FBgn0068215	3UTR	20	7	13	0	17
3L	7970467	7970467	+	FBgn0068216	3UTR	8	68	218	0	162
3L	7970579	7970579	+	FBgn0068216	3UTR	0	23	1	0	102
3L	7970636	7970636	+	FBgn0068216	3UTR	97	1970	644	34	2023
3L	7970892	7970892	+	FBgn0068216	3UTR	0	14	3	0	7
3L	7971120	7971120	+	FBgn0068216	3UTR	7	269	27	0	596
3L	7971186	7971186	+	FBgn0068216	3UTR	2	23	0	0	39
3L	7971305	7971305	+	FBgn0068216	3UTR	511	2304	187	182	8646
3L	7971462	7971462	+	FBgn0068216	3UTR	18	55	16	16	604
3L	7971504	7971504	+	FBgn0068216	3UTR	16	6	4	15	82
3L	7971778	7971778	+	FBgn0068216	3UTR	43	23	2	1	153
2L	10793458	10793458	-	FBgn0068217	3UTR	990	2802	1175	112	1591
3R	9650941	9650941	+	FBgn0068218	3UTR	0	33	0	0	51
3R	9651053	9651053	+	FBgn0068218	3UTR	15933	33089	4851	5865	51301
3R	9651592	9651592	+	FBgn0068218	3UTR	8	48	1	0	14
3R	9651636	9651636	+	FBgn0068218	3UTR	785	716	49	170	817
3R	9145103	9145103	+	FBgn0068219	3UTR	2	5	8	0	8
3R	9145311	9145311	+	FBgn0068219	3UTR	3310	4039	1178	1743	4058
3R	9145382	9145382	+	FBgn0068219	3UTR	9	1	3	0	24
3R	9633987	9633987	+	FBgn0068220	3UTR	1033	474	1246	98	370
3R	9634131	9634131	+	FBgn0068220	3UTR	4	6	0	0	12
2R	10040347	10040347	-	FBgn0068221	3UTR	18	97	0	11	169
2R	10040410	10040410	-	FBgn0068221	3UTR	0	14	0	0	4
2R	10040521	10040521	-	FBgn0068221	3UTR	0	8	0	0	29
2R	10040610	10040610	-	FBgn0068221	3UTR	5	10	0	0	7
2R	10040660	10040660	-	FBgn0068221	3UTR	4628	7581	1208	1191	9978
2R	10040701	10040701	-	FBgn0068221	3UTR	12585	35693	4017	6222	44595
2R	16527224	16527224	+	FBgn0068222	3UTR	4937	12132	1467	2762	19890
2R	16527291	16527291	+	FBgn0068222	3UTR	204	456	61	120	1481
2R	16527318	16527318	+	FBgn0068222	3UTR	1	6	0	0	22
2R	9986575	9986575	-	FBgn0068224	3UTR	161	819	64	60	945
2R	9986631	9986631	-	FBgn0068224	3UTR	11	64	6	0	55
2R	9986674	9986674	-	FBgn0068224	3UTR	9	49	7	0	34
2R	9986814	9986814	-	FBgn0068224	3UTR	1063	1628	544	270	2088
2R	9075162	9075162	-	FBgn0068225	3UTR	41	13	2	21	83
2R	9075987	9075987	-	FBgn0068225	3UTR	35	327	140	14	115
2R	9076110	9076110	-	FBgn0068225	3UTR	0	3	63	0	0
2L	17493173	17493173	-	FBgn0068226	3UTR	1223	3	2	19	18
2L	17493269	17493269	-	FBgn0068226	3UTR	16	0	0	0	0
2L	17493317	17493317	-	FBgn0068226	3UTR	13	0	0	0	0
2L	17493356	17493356	-	FBgn0068226	3UTR	49	1	1	12	16
2L	17493714	17493714	-	FBgn0068226	3UTR	3400	3331	538	209	2153
2L	17493863	17493863	-	FBgn0068226	3UTR	72	91	65	0	15
2L	17493891	17493891	-	FBgn0068226	3UTR	190	118	225	4	106
2L	17494026	17494026	-	FBgn0068226	3UTR	18	9	31	0	10
2L	17494079	17494079	-	FBgn0068226	3UTR	7	4	9	0	11
X	9669226	9669226	+	FBgn0068227	3UTR	0	0	5	0	0
X	9669364	9669364	+	FBgn0068227	3UTR	8	62	16	15	0
2R	11023627	11023627	-	FBgn0068228	3UTR	0	10	40	0	0
3R	8565574	8565574	+	FBgn0068229, FBgn0242944	ambiguous	0	0	15	0	0
3R	8566782	8566782	+	FBgn0068229	3UTR	92	144	3988	0	81
3R	13128330	13128330	-	FBgn0068230	3UTR	256	275	145	105	1031
3R	13128432	13128432	-	FBgn0068230	3UTR	27	65	6	1	50
3R	13128520	13128520	-	FBgn0068230	3UTR	78	625	81	19	302
2L	17751591	17751591	+	FBgn0068231	3UTR	30	113	97	73	136
2L	17751996	17751996	+	FBgn0068231	3UTR	1837	2006	646	1096	1699
2L	17752116	17752116	+	FBgn0068231	3UTR	701	265	169	184	596
3L	10630726	10630726	+	FBgn0068232	3UTR	44	129	28	15	215
2L	10264202	10264202	+	FBgn0068235	3UTR	2	67	99	29	0
3R	20841119	20841119	+	FBgn0068236	3UTR	1488	2058	316	355	2718
3R	20841734	20841734	+	FBgn0068236	3UTR	66	30	6	12	60
3R	20775312	20775312	-	FBgn0068237	3UTR	2	37	2	11	96
3R	20775483	20775483	-	FBgn0068237	3UTR	447	1441	206	416	3006
3R	20775584	20775584	-	FBgn0068237	3UTR	10564	23851	3368	6017	33180
3R	20775610	20775610	-	FBgn0068237	3UTR	2571	5275	738	888	5951
3R	20775660	20775660	-	FBgn0068237	CDS	228	768	111	87	623
2L	10958921	10958921	+	FBgn0068238	3UTR	34	144	36	0	254
2L	10959021	10959021	+	FBgn0068238	3UTR	4	48	8	2	30
2L	10959049	10959049	+	FBgn0068238	3UTR	15	117	8	0	205
2L	10959168	10959168	+	FBgn0068238	3UTR	63	172	21	0	144
2L	10988513	10988513	+	FBgn0068239	3UTR	41	2	20	6	11
2L	10988566	10988566	+	FBgn0068239	3UTR	714	111	514	67	10
2R	9632889	9632889	-	FBgn0068240	3UTR	2	61	3	0	15
2R	9632918	9632918	-	FBgn0068240	3UTR	200	3706	231	58	472
2R	9632963	9632963	-	FBgn0068240	3UTR	8	314	25	0	42
3L	20659658	20659658	-	FBgn0068241	3UTR	26	139	70	9	225
3L	20659804	20659804	-	FBgn0068241	3UTR	359	1244	644	286	1711
3L	14309736	14309736	+	FBgn0068242	3UTR	0	0	11	0	0
3L	14309864	14309864	+	FBgn0068242	3UTR	1	1	1317	0	0
3R	3228069	3228069	-	FBgn0068243	3UTR	99	364	223	37	295
3R	3228163	3228163	-	FBgn0068243	3UTR	1	0	13	0	0
3R	3158499	3158499	+	FBgn0068244	3UTR	76	261	35	35	460
3L	16516880	16516880	-	FBgn0068245	3UTR	48	49	60	0	0
3L	16517045	16517045	-	FBgn0068245	3UTR	12	26	13	0	0
2R	13982346	13982346	-	FBgn0068246	3UTR	19	24	3	0	42
2R	13982568	13982568	-	FBgn0068246	3UTR	67	109	3	0	63
2R	13982711	13982711	-	FBgn0068246	3UTR	1469	1540	235	216	1332
2L	10671566	10671566	-	FBgn0068247	3UTR	1	9	0	0	0
2L	10671597	10671597	-	FBgn0068247	3UTR	1683	3990	401	529	3829
2L	10659579	10659579	+	FBgn0068248	3UTR	209	1286	186	65	2844
3L	3708850	3708850	+	FBgn0068249	3UTR	100	332	302	79	666
3L	3708905	3708905	+	FBgn0068249	3UTR	343	1645	2132	178	3669
3L	3709713	3709713	+	FBgn0068249	3UTR	242	195	66	10	391
X	631023	631023	+	FBgn0068250	3UTR	4	13	25	15	8
X	631520	631520	+	FBgn0068250	3UTR	386	822	455	82	1050
X	631554	631554	+	FBgn0068250	3UTR	10	12	8	0	40
X	631937	631937	+	FBgn0068250	3UTR	11	0	2	0	0
3L	11849992	11849992	+	FBgn0068251	CDS	3	9	0	0	103
3L	11850398	11850398	+	FBgn0068251	3UTR	654	1573	268	240	2227
3L	11850426	11850426	+	FBgn0068251	3UTR	23759	48649	6964	11071	53673
2L	10633566	10633566	+	FBgn0068252	3UTR	6133	2075	1165	330	740
3R	2592363	2592363	-	FBgn0068253, FBgn0242319	ambiguous	68	419	161	2	476
3R	2590224	2590224	-	FBgn0068253	3UTR	0	2	3	0	0
3R	2591208	2591208	-	FBgn0068253	3UTR	3939	2578	689	86	1242
3L	18995269	18995269	+	FBgn0068254	3UTR	5320	3025	822	363	3158
3L	3511860	3511860	+	FBgn0068255	3UTR	6	569	89	48	0
3L	3511898	3511898	+	FBgn0068255	3UTR	0	53	10	1	0
3L	3500801	3500801	+	FBgn0068256	5UTR	3	23	30	0	56
3L	3502924	3502924	+	FBgn0068256	3UTR	8	58	98	8	34
3L	3502970	3502970	+	FBgn0068256	3UTR	0	23	27	0	13
3L	3503001	3503001	+	FBgn0068256	3UTR	3	19	21	0	6
3L	3503033	3503033	+	FBgn0068256	3UTR	5	32	170	0	25
3L	3503070	3503070	+	FBgn0068256	3UTR	1	8	34	0	0
3L	3503212	3503212	+	FBgn0068256	3UTR	50	150	90	13	121
3L	3503438	3503438	+	FBgn0068256	3UTR	5	42	1	9	71
3L	3505409	3505409	+	FBgn0068256	3UTR	11	1	8	0	0
3L	3505800	3505800	+	FBgn0068256	3UTR	36	2	12	0	6
3L	3512494	3512494	-	FBgn0068257	3UTR	6	330	29	43	0
3R	19159186	19159186	+	FBgn0068258	3UTR	103	500	131	92	627
3R	19159216	19159216	+	FBgn0068258	3UTR	5	43	7	4	23
3R	19159245	19159245	+	FBgn0068258	3UTR	35	198	34	13	144
3R	19159334	19159334	+	FBgn0068258	3UTR	23	163	21	0	106
X	12328862	12328862	-	FBgn0068259	3UTR	0	9	1	14	174
X	12329030	12329030	-	FBgn0068259	3UTR	834	5855	465	317	2514
X	12329312	12329312	-	FBgn0068259	3UTR	0	15	1	0	3
X	12329343	12329343	-	FBgn0068259	3UTR	28	4562	128	60	1800
2L	5202804	5202804	+	FBgn0068260	3UTR	0	14	7	113	199
3R	25820060	25820060	-	FBgn0068261	3UTR	2	130	18	10	245
3R	25820100	25820100	-	FBgn0068261	3UTR	0	9	0	0	0
3R	25820174	25820174	-	FBgn0068261	3UTR	23	284	49	31	576
3R	19229591	19229591	+	FBgn0068262	3UTR	0	0	41	0	0
3R	19229896	19229896	+	FBgn0068262	3UTR	384	580	290	308	184
3L	12228625	12228625	+	FBgn0068263	3UTR	1290	58	72	26	188
3L	12228653	12228653	+	FBgn0068263	3UTR	4	0	2	0	0
3R	15438220	15438220	+	FBgn0068265	3UTR	222	5	7	82	3
3R	15438319	15438319	+	FBgn0068265	3UTR	4340	71	97	479	45
3R	15438345	15438345	+	FBgn0068265	3UTR	70	3	3	15	16
3R	15438416	15438416	+	FBgn0068265	3UTR	18	1	0	17	0
3R	15438635	15438635	+	FBgn0068265	3UTR	7838	98	220	1734	163
3R	15432276	15432276	+	FBgn0068265	5UTR	291	0	0	0	1
3R	15433146	15433146	+	FBgn0068265	3UTR	171	4	6	265	72
2L	8467443	8467443	-	FBgn0068266	3UTR	10214	13997	2279	1438	3064
2L	8467543	8467543	-	FBgn0068266	3UTR	447	248	375	25	57
2L	8467572	8467572	-	FBgn0068266	3UTR	504	612	163	50	186
2L	8467697	8467697	-	FBgn0068266	3UTR	210	265	31	27	180
2L	8467737	8467737	-	FBgn0068266	3UTR	344	456	79	43	96
2L	8467886	8467886	-	FBgn0068266	CDS	13	18	0	4	10
2L	8420186	8420186	-	FBgn0068267	3UTR	304	313	90	88	569
2L	7173498	7173498	-	FBgn0068268	3UTR	5	58	0	0	34
2L	7173594	7173594	-	FBgn0068268	3UTR	160	1104	107	93	1093
3R	11064880	11064880	-	FBgn0068269	3UTR	10	3	0	0	61
3R	11067334	11067334	-	FBgn0068269	3UTR	2901	1522	712	173	813
2L	8601304	8601304	-	FBgn0068270	3UTR	5	14	4	0	50
2L	8601337	8601337	-	FBgn0068270	3UTR	421	1178	227	222	2202
2L	8601554	8601554	-	FBgn0068270	3UTR	0	11	3	3	13
2R	7213251	7213251	+	FBgn0068271	3UTR	2083	5928	547	391	933
2R	7213281	7213281	+	FBgn0068271	3UTR	0	6	2	0	0
3R	24238617	24238617	+	FBgn0068272	3UTR	396	16	33	4	0
3R	24238643	24238643	+	FBgn0068272	3UTR	2938	55	454	1	0
3R	24238696	24238696	+	FBgn0068272	3UTR	31022	484	3154	70	30
3R	24238727	24238727	+	FBgn0068272	3UTR	12	0	5	0	0
3R	24239766	24239766	+	FBgn0068272	3UTR	15	0	0	0	0
2L	7903323	7903323	-	FBgn0068273	3UTR	30	61	15	0	99
2L	7903375	7903375	-	FBgn0068273	3UTR	65	107	67	24	221
3R	24039571	24039571	-	FBgn0068274	3UTR	0	0	31	8440	812
3L	6616493	6616493	+	FBgn0068275	3UTR	826	1053	727	1042	31
2R	15569089	15569089	+	FBgn0068276	3UTR	98	530	37	39	282
2R	15569136	15569136	+	FBgn0068276	3UTR	13	62	9	0	67
X	16362846	16362846	+	FBgn0068277	3UTR	12	62	8	0	61
X	16363174	16363174	+	FBgn0068277	3UTR	22	78	2	0	175
X	16363300	16363300	+	FBgn0068277	3UTR	488	717	217	110	2309
3R	26386895	26386895	-	FBgn0068278	3UTR	16	5	4	0	16
3R	26386952	26386952	-	FBgn0068278	3UTR	226	41	51	4	91
3R	26514040	26514040	-	FBgn0068279	3UTR	8	44	7	9	80
3R	26514364	26514364	-	FBgn0068279	3UTR	24	365	42	50	261
3R	15244034	15244034	+	FBgn0068280	3UTR	5	53	20	0	24
3R	15244062	15244062	+	FBgn0068280	3UTR	173	744	283	50	567
2R	4217677	4217677	+	FBgn0068281	3UTR	4	5	1	1	10
2R	4217783	4217783	+	FBgn0068281	3UTR	1942	1785	862	114	1454
2R	4218738	4218738	+	FBgn0068281	3UTR	21	7	4	22	0
3L	11645816	11645816	-	FBgn0068282	CDS	5	0	0	15	0
3L	11641989	11641989	-	FBgn0068282	3UTR	4895	11114	5537	617	1906
2L	9680662	9680662	+	FBgn0068283	3UTR	1315	8	8	0	0
3R	26683749	26683749	-	FBgn0068284	3UTR	1	0	4	0	10
3R	26687347	26687347	-	FBgn0068284	3UTR	193	410	93	109	2096
3R	26687425	26687425	-	FBgn0068284	3UTR	1	10	5	9	0
2L	12608446	12608446	-	FBgn0068285	3UTR	2679	3916	1604	660	8090
3R	12584989	12584989	+	FBgn0068286	3UTR	328	1581	851	50	582
2R	15245687	15245687	+	FBgn0068287	3UTR	0	61	7	18	0
X	16154474	16154474	+	FBgn0068288	3UTR	1486	1052	463	154	923
X	16154534	16154534	+	FBgn0068288	3UTR	9	9	1	0	14
X	16154580	16154580	+	FBgn0068288	3UTR	238	248	46	93	512
3L	16254597	16254597	+	FBgn0068289	3UTR	308	311	145	61	14
X	9150835	9150835	+	FBgn0068290	3UTR	529	404	295	121	542
X	9150884	9150884	+	FBgn0068290	3UTR	592	383	200	43	283
X	9151041	9151041	+	FBgn0068290	3UTR	123	116	27	13	49
X	9151133	9151133	+	FBgn0068290	3UTR	10	11	12	0	11
X	9151609	9151609	+	FBgn0068290	3UTR	12	0	1	0	1
X	9151648	9151648	+	FBgn0068290	3UTR	61	3	1	0	0
X	15785314	15785314	+	FBgn0068291	5UTR	0	27	0	0	22
X	15813973	15813973	+	FBgn0068291	3UTR	12	49	120	0	74
X	15814300	15814300	+	FBgn0068291	3UTR	11	27	3	0	5
X	15814415	15814415	+	FBgn0068291	3UTR	425	573	108	45	770
3R	14914562	14914562	-	FBgn0068292	3UTR	0	0	16	0	0
3R	14915054	14915054	-	FBgn0068292	3UTR	10	5	121	102	0
3R	14915181	14915181	-	FBgn0068292	3UTR	5	9	64	19	5
3R	14915229	14915229	-	FBgn0068292	3UTR	6	6	73	17	17
3R	14915342	14915342	-	FBgn0068292	3UTR	27	4	74	166	39
2L	12978448	12978448	-	FBgn0068293	3UTR	950	13	26	158	249
2L	13006946	13006946	-	FBgn0068294	3UTR	753	11	32	16	63
2L	8479752	8479752	+	FBgn0068295, FBgn0235975	ambiguous	455	1508	104	351	3281
3R	11516148	11516148	-	FBgn0068296	3UTR	24	67	11	0	48
3R	11516222	11516222	-	FBgn0068296	3UTR	258	455	238	21	680
2L	5497358	5497358	-	FBgn0068297	3UTR	2	0	0	0	26
2L	5497404	5497404	-	FBgn0068297	3UTR	502	23	98	202	2385
2R	15130304	15130304	-	FBgn0068298	3UTR	565	1091	421	149	779
3L	2942740	2942740	-	FBgn0068299	3UTR	11	12	1	0	52
3L	2942809	2942809	-	FBgn0068299	3UTR	208	681	140	47	696
X	15585343	15585343	+	FBgn0068301	3UTR	0	19	0	0	6
X	15585423	15585423	+	FBgn0068301	3UTR	16	372	7	0	173
X	15585515	15585515	+	FBgn0068301	3UTR	19	502	3	29	468
3R	11069104	11069104	+	FBgn0068302	3UTR	10	25	9	5	50
3R	11069158	11069158	+	FBgn0068302	3UTR	50	147	74	5	226
3R	11069220	11069220	+	FBgn0068302	3UTR	4	38	6	0	66
3R	11069278	11069278	+	FBgn0068302	3UTR	1315	5139	607	136	2780
3R	11069306	11069306	+	FBgn0068302	3UTR	3930	15628	1287	1214	23043
3R	11069361	11069361	+	FBgn0068302	3UTR	1408	4685	417	370	7631
3R	11069415	11069415	+	FBgn0068302	3UTR	7429	21408	1838	1770	43103
3R	24963181	24963181	+	FBgn0068303	3UTR	1027	2115	411	116	775
3R	24963209	24963209	+	FBgn0068303	3UTR	25125	44458	7037	8696	41380
3R	24963452	24963452	+	FBgn0068303	3UTR	691	3045	150	286	1905
3R	24963492	24963492	+	FBgn0068303	3UTR	9	23	2	0	60
2R	7817525	7817525	-	FBgn0068304	3UTR	15	0	0	0	0
2R	7817775	7817775	-	FBgn0068304	3UTR	12698	126	222	0	0
3R	14812380	14812380	-	FBgn0068305	CDS	42	49	1	10	265
3R	14809875	14809875	-	FBgn0068305	3UTR	240	67	15	35	202
3R	14809919	14809919	-	FBgn0068305	3UTR	335	227	32	12	514
3R	14809983	14809983	-	FBgn0068305	3UTR	4	4	0	0	0
3R	14810026	14810026	-	FBgn0068305	3UTR	8	11	0	0	2
3R	14810150	14810150	-	FBgn0068305	3UTR	23	97	2	0	29
3R	14810347	14810347	-	FBgn0068305	3UTR	0	32	0	0	23
3R	14810440	14810440	-	FBgn0068305	3UTR	17	160	11	14	97
2R	20458401	20458401	-	FBgn0068306	3UTR	5	1	1	0	15
2R	20458427	20458427	-	FBgn0068306	3UTR	5897	3765	1513	650	3155
2R	20458492	20458492	-	FBgn0068306	3UTR	173	253	128	11	72
2L	14868064	14868064	+	FBgn0068307	3UTR	0	0	27	0	0
2L	14868154	14868154	+	FBgn0068307	3UTR	5	1	1065	0	0
2L	14868248	14868248	+	FBgn0068307	3UTR	3	8	6196	0	0
X	1979146	1979146	-	FBgn0068308	3UTR	1	4	2	0	0
X	1979252	1979252	-	FBgn0068308	3UTR	8	13	8	0	10
X	1979621	1979621	-	FBgn0068308	3UTR	131	398	577	164	243
X	7081308	7081308	+	FBgn0068309	3UTR	53	76	63	17	131
X	7081416	7081416	+	FBgn0068309	3UTR	446	701	393	39	221
2R	2784708	2784708	+	FBgn0068311	3UTR	4	0	1	19	18077
2R	11467916	11467916	+	FBgn0068312	3UTR	0	7	29	0	0
3R	15331775	15331775	-	FBgn0068313	3UTR	1	5	0	0	16
3R	15331811	15331811	-	FBgn0068313	3UTR	50	142	21	32	165
3R	15331866	15331866	-	FBgn0068313	3UTR	73	177	80	14	115
3R	15337970	15337970	-	FBgn0068314	3UTR	17	24	5	0	37
3R	15338041	15338041	-	FBgn0068314	3UTR	5	26	2	0	23
3R	15338099	15338099	-	FBgn0068314	3UTR	74	207	29	59	147
X	2901352	2901352	-	FBgn0068315	3UTR	1	0	0	0	23
X	2901837	2901837	-	FBgn0068315	3UTR	13080	27911	4441	4319	27335
X	2539443	2539443	+	FBgn0068316, FBgn0234258	ambiguous	4154	5474	1415	603	1881
2R	15958164	15958164	+	FBgn0068317	3UTR	2933	6830	1100	816	5571
X	6356838	6356838	+	FBgn0068318	3UTR	57	250	21	20	416
3R	11486970	11486970	+	FBgn0068320	3UTR	108	675	52	61	688
3R	11487002	11487002	+	FBgn0068320	3UTR	24	188	11	15	176
X	5297967	5297967	-	FBgn0068321	3UTR	61	222	195	33	193
2R	19886108	19886108	-	FBgn0068322	3UTR	711	179	178	101	294
2R	19886341	19886341	-	FBgn0068322	3UTR	9	0	10	0	19
2R	15991739	15991739	-	FBgn0068324	3UTR	2	24	0	0	65
2R	15991850	15991850	-	FBgn0068324	3UTR	1	15	0	7	13
2R	15992049	15992049	-	FBgn0068324	3UTR	2576	5203	759	1100	7312
2R	15992120	15992120	-	FBgn0068324	3UTR	347	752	108	178	1678
2R	20519710	20519710	+	FBgn0068325	3UTR	2474	2213	1135	702	2253
2R	20519736	20519736	+	FBgn0068325	3UTR	6	5	10	0	0
X	2237845	2237845	-	FBgn0068326	3UTR	9	0	0	0	20
X	2237900	2237900	-	FBgn0068326	3UTR	172	17	8	1	89
X	2238173	2238173	-	FBgn0068326	3UTR	3074	1759	940	269	1103
3L	675463	675463	-	FBgn0068327	3UTR	34	11	7	60	106
2R	1288054	1288054	-	FBgn0068329	3UTR	8	2	1	0	14
2R	1288478	1288478	-	FBgn0068329	3UTR	2291	1182	721	194	2120
2R	1288569	1288569	-	FBgn0068329	3UTR	49	29	6	0	92
2R	1288667	1288667	-	FBgn0068329	3UTR	268	204	90	59	412
2R	1288775	1288775	-	FBgn0068329	3UTR	174	528	127	51	397
2R	1288907	1288907	-	FBgn0068329	3UTR	7	45	25	0	60
2L	2562276	2562276	-	FBgn0068330	3UTR	9	744	45	33	1387
2L	2562331	2562331	-	FBgn0068330	3UTR	0	10	0	5	33
X	2598348	2598348	-	FBgn0068331	3UTR	141	585	29	25	356
X	2598404	2598404	-	FBgn0068331	3UTR	22	79	3	37	185
X	2598431	2598431	-	FBgn0068331	3UTR	1218	2944	258	468	5599
X	2598543	2598543	-	FBgn0068331	3UTR	2420	4424	590	772	11313
X	2598614	2598614	-	FBgn0068331	CDS	1	10	1	0	17
3R	16438954	16438954	-	FBgn0068332	3UTR	0	0	875	0	0
3R	16439023	16439023	-	FBgn0068332	3UTR	0	0	24	0	0
3R	16439098	16439098	-	FBgn0068332	3UTR	0	0	16	0	0
2L	9809114	9809114	+	FBgn0068333	3UTR	28	135	62	10	198
2L	9809187	9809187	+	FBgn0068333	3UTR	3	6	3	0	16
2L	9809333	9809333	+	FBgn0068333	3UTR	79	670	45	19	218
2L	9809422	9809422	+	FBgn0068333	3UTR	6	11	1	0	15
2L	9809564	9809564	+	FBgn0068333	3UTR	132	110	18	23	157
2L	8838606	8838606	-	FBgn0068334	3UTR	30	0	0	0	0
2L	8839237	8839237	-	FBgn0068334	3UTR	415	12	56	23	18
2L	8839303	8839303	-	FBgn0068334	3UTR	106	5	19	0	0
2L	12625484	12625484	-	FBgn0068335	3UTR	1028	398	58	96	893
2L	12625551	12625551	-	FBgn0068335	3UTR	20	34	44	0	28
2L	12625589	12625589	-	FBgn0068335	3UTR	36	9	13	0	59
2R	9730909	9730909	-	FBgn0068336	3UTR	4	5	2	11	0
2L	6258916	6258916	+	FBgn0068338	3UTR	23	241	259	11	47
2L	6259004	6259004	+	FBgn0068338	3UTR	25	86	206	0	22
2L	6259194	6259194	+	FBgn0068338	3UTR	3	7	6	0	0
2R	15110245	15110245	-	FBgn0068339	3UTR	0	0	6	0	1
2R	15110414	15110414	-	FBgn0068339	3UTR	4	8	66	0	0
3R	16393004	16393004	+	FBgn0068340	3UTR	118	0	3	0	0
3R	16393068	16393068	+	FBgn0068340	3UTR	105	1	1	0	0
3R	24467418	24467418	-	FBgn0068341	3UTR	151	1	20	84	76
3R	24467999	24467999	-	FBgn0068341	3UTR	10	2	21	14	15
3R	24468495	24468495	-	FBgn0068341	3UTR	1	23	46	661	273
X	18042781	18042781	+	FBgn0068343	3UTR	3536	7423	958	2004	15571
X	18042820	18042820	+	FBgn0068343	3UTR	457	1737	350	120	1167
X	18042850	18042850	+	FBgn0068343	3UTR	16079	28194	5305	5860	47175
X	18043265	18043265	+	FBgn0068343	3UTR	26	80	2	18	41
X	18043371	18043371	+	FBgn0068343	3UTR	78	131	0	13	156
X	18043404	18043404	+	FBgn0068343	3UTR	25	43	0	0	53
2L	4851441	4851441	-	FBgn0068344	3UTR	96	9	15	0	30
2L	4851534	4851534	-	FBgn0068344	3UTR	32	9	3	3	147
2L	4851570	4851570	-	FBgn0068344	3UTR	303	39	68	40	49
2L	4851609	4851609	-	FBgn0068344	3UTR	120	18	16	0	38
2L	4851689	4851689	-	FBgn0068344	3UTR	16	1	4	0	0
3R	6547760	6547760	+	FBgn0068345	3UTR	3	10	46	0	15
3R	6547843	6547843	+	FBgn0068345	3UTR	3	23	90	0	15
3R	6547882	6547882	+	FBgn0068345	3UTR	1	0	6	0	0
3R	6548068	6548068	+	FBgn0068345	3UTR	189	599	208	1	387
3R	6548106	6548106	+	FBgn0068345	3UTR	981	1917	418	255	2679
3R	6548169	6548169	+	FBgn0068345	3UTR	10	10	4	1	30
3R	6548195	6548195	+	FBgn0068345	3UTR	1	0	2	0	11
2L	16502226	16502226	-	FBgn0068346	3UTR	230	2211	395	559	4406
X	6153500	6153500	+	FBgn0068347	3UTR	0	3	3	0	0
X	6153762	6153762	+	FBgn0068347	3UTR	230	468	39	124	815
X	6153799	6153799	+	FBgn0068347	3UTR	0	16	0	0	0
X	6153892	6153892	+	FBgn0068347	3UTR	1	93	2	0	11
X	6154151	6154151	+	FBgn0068347	3UTR	2	196	2	4	58
X	6154200	6154200	+	FBgn0068347	3UTR	0	150	2	0	66
X	6154699	6154699	+	FBgn0068347	3UTR	51	128	9	15	47
X	6155631	6155631	+	FBgn0068347	3UTR	137	230	48	84	993
X	6156970	6156970	+	FBgn0068347	3UTR	98	32	6	16	108
2R	15996590	15996590	-	FBgn0068348	3UTR	4330	14280	3909	649	18439
X	19231559	19231559	-	FBgn0068349	5UTR	7	1	1	0	14
X	19228245	19228245	-	FBgn0068349	3UTR	10350	4332	2094	1182	8971
X	19228507	19228507	-	FBgn0068349	3UTR	85	90	95	8	176
X	19228552	19228552	-	FBgn0068349	3UTR	80	80	90	15	64
X	19228598	19228598	-	FBgn0068349	3UTR	2372	731	270	328	2074
X	19228746	19228746	-	FBgn0068349	3UTR	42	18	13	6	28
X	14884621	14884621	+	FBgn0068350	3UTR	447	121	50	187	78
X	14884994	14884994	+	FBgn0068350	3UTR	19	3	0	7	0
X	13339809	13339809	+	FBgn0068351	3UTR	180	6	48	64	54
X	13339844	13339844	+	FBgn0068351	3UTR	783	25	155	21	463
X	13339873	13339873	+	FBgn0068351	3UTR	20	1	5	0	20
X	13340039	13340039	+	FBgn0068351	3UTR	10	0	1	0	6
2L	18570122	18570122	+	FBgn0068352	3UTR	10052	5452	971	683	7665
2L	18570276	18570276	+	FBgn0068352	3UTR	23	46	10	4	115
2L	18570460	18570460	+	FBgn0068352	3UTR	2	10	0	0	9
3R	27232348	27232348	+	FBgn0068353	3UTR	12	425	309	442	5
4	371264	371264	-	FBgn0068354	3UTR	23	0	3	0	15
4	371669	371669	-	FBgn0068354	3UTR	0	4	0	0	24
4	371721	371721	-	FBgn0068354	3UTR	826	725	224	139	997
4	372090	372090	-	FBgn0068354	3UTR	317	670	118	27	719
4	372282	372282	-	FBgn0068354	3UTR	24	114	57	18	64
3R	17572041	17572041	-	FBgn0068356	3UTR	324	1304	896	21	599
3R	7451066	7451066	-	FBgn0068358	3UTR	5	6	627	0	37
3R	7451104	7451104	-	FBgn0068358	3UTR	0	0	86	0	4
3R	7451545	7451545	-	FBgn0068358	3UTR	387	1059	415	109	1530
3R	26965533	26965533	-	FBgn0068359	3UTR	23727	58320	6184	11992	66160
2L	11665460	11665460	+	FBgn0068360	3UTR	79	121	52	0	143
X	13524246	13524246	+	FBgn0068361	3UTR	1418	1225	268	188	1453
2R	14569129	14569129	+	FBgn0068362	3UTR	4	9	256	55	49
3R	19137919	19137919	+	FBgn0068363	3UTR	169	456	722	1367	169
3R	19138059	19138059	+	FBgn0068363	3UTR	3	14	14	40	0
3R	12110227	12110227	+	FBgn0068365, FBgn0243189	ambiguous	0	3	12	0	0
3R	12110261	12110261	+	FBgn0068365, FBgn0243189	ambiguous	4	6	30	0	6
3R	12110442	12110442	+	FBgn0068365, FBgn0243189	ambiguous	9	111	9	13	42
3R	12110697	12110697	+	FBgn0068365, FBgn0243189	ambiguous	795	1742	87	250	1030
2L	7046462	7046462	+	FBgn0068366	3UTR	1	0	837	0	0
2L	7048909	7048909	+	FBgn0068366	3UTR	12	16	20222	0	0
3L	2298260	2298260	-	FBgn0068367	3UTR	14	204	51	45	0
3L	2221885	2221885	+	FBgn0068368	3UTR	12	167	16	8	166
3L	2221911	2221911	+	FBgn0068368	3UTR	73	838	59	56	1239
3L	2221955	2221955	+	FBgn0068368	3UTR	18	213	0	34	296
2L	12872686	12872686	-	FBgn0068369	3UTR	2	28	4	0	104
2L	12872722	12872722	-	FBgn0068369	3UTR	41	563	91	30	202
2L	12872873	12872873	-	FBgn0068369	3UTR	5	107	67	0	28
2L	12872916	12872916	-	FBgn0068369	3UTR	1	10	23	0	0
2L	12872953	12872953	-	FBgn0068369	3UTR	0	3	9	0	0
3L	18435713	18435713	-	FBgn0068370	3UTR	18	37	6	0	95
2R	12773429	12773429	-	FBgn0068371	3UTR	1229	105	149	0	0
2L	13083749	13083749	-	FBgn0068373	3UTR	46	22	1	0	36
2L	13084065	13084065	-	FBgn0068373	3UTR	86	291	50	37	542
2L	13084120	13084120	-	FBgn0068373	3UTR	29	63	16	0	65
3L	3769121	3769121	+	FBgn0068374	3UTR	50	423	347	4	171
3L	3769162	3769162	+	FBgn0068374	3UTR	4383	9633	7912	621	6566
3L	3769206	3769206	+	FBgn0068374	3UTR	387	1398	250	64	1171
2R	8229079	8229079	+	FBgn0068376	3UTR	4	1	2264	8	0
2R	8229120	8229120	+	FBgn0068376	3UTR	0	2	5	0	0
2R	6646998	6646998	-	FBgn0068377	3UTR	1	1	5	0	0
2R	6647138	6647138	-	FBgn0068377	3UTR	2	75	84	125	3
chr2h	239523	239523	-	FBgn0068379	3UTR	6	1	0	0	8
chr2h	239659	239659	-	FBgn0068379	3UTR	3	2	1	0	0
chr2h	240026	240026	-	FBgn0068379	3UTR	6	8	1	0	12
chr2h	240212	240212	-	FBgn0068379	3UTR	2	3	4	0	0
chr2h	240242	240242	-	FBgn0068379	3UTR	113	306	168	22	329
chr2h	240525	240525	-	FBgn0068379	3UTR	6	37	9	0	46
chr2h	240687	240687	-	FBgn0068379	3UTR	346	1876	2183	251	3092
chr2h	240834	240834	-	FBgn0068379	3UTR	12	28	24	0	48
chr2h	619244	619244	-	FBgn0068380	3UTR	3	12	5	5	46
chr2h	619860	619860	-	FBgn0068380	3UTR	4	24	0	0	34
chr2h	619917	619917	-	FBgn0068380	3UTR	17	367	18	34	467
2R	6982940	6982940	+	FBgn0068381	CDS	0	0	27	0	0
2R	6983047	6983047	+	FBgn0068381	3UTR	1	0	1179	0	0
2R	6983074	6983074	+	FBgn0068381	3UTR	5	4	7241	0	0
2R	6983119	6983119	+	FBgn0068381	3UTR	0	0	18	0	0
2R	6983345	6983345	+	FBgn0068381	3UTR	0	0	26	0	0
4	1323139	1323139	-	FBgn0068382	5UTR	11	23	2	0	15
4	1318436	1318436	-	FBgn0068382	3UTR	169	72	15	0	140
4	1318579	1318579	-	FBgn0068382	3UTR	949	1355	342	174	1000
3R	27978235	27978235	-	FBgn0068383	3UTR	15654	9191	1380	2597	7189
3R	27978310	27978310	-	FBgn0068383	3UTR	18	5	0	0	0
3R	27978358	27978358	-	FBgn0068383	3UTR	12	13	1	0	11
3R	27978702	27978702	-	FBgn0068383	3UTR	41	19	1	1	8
3R	27978785	27978785	-	FBgn0068383	3UTR	8	19	1	0	4
3R	27978830	27978830	-	FBgn0068383	3UTR	109	154	21	23	38
3R	27978858	27978858	-	FBgn0068383	3UTR	16165	14811	2857	2674	8636
3R	27978909	27978909	-	FBgn0068383	3UTR	1241	1851	482	44	311
2R	10230479	10230479	-	FBgn0068384	3UTR	5	8	1	6	28
2R	10230516	10230516	-	FBgn0068384	3UTR	306	977	113	55	1188
2R	10230545	10230545	-	FBgn0068384	3UTR	4	23	4	0	32
2R	10230573	10230573	-	FBgn0068384	3UTR	104	269	58	24	319
2R	5648232	5648232	+	FBgn0068385	3UTR	54	232	118	21	364
2L	20967817	20967817	-	FBgn0068386	3UTR	600	2732	499	378	1743
X	19314444	19314444	+	FBgn0068387	3UTR	621	796	164	93	355
3R	13116832	13116832	-	FBgn0068388, FBgn0277165	ambiguous	398	1362	232	106	1589
2R	19397273	19397273	+	FBgn0068389	3UTR	3391	2180	688	801	3772
2R	19397315	19397315	+	FBgn0068389	3UTR	4984	1811	778	661	3598
2R	19397518	19397518	+	FBgn0068389	3UTR	611	660	71	145	1239
3R	19663279	19663279	+	FBgn0068390	3UTR	202	3	10	9	0
3R	19663314	19663314	+	FBgn0068390	3UTR	1013	9	22	33	8
3R	19663398	19663398	+	FBgn0068390	3UTR	9	0	0	0	0
3R	19663559	19663559	+	FBgn0068390	3UTR	440	11	19	9	11
3R	19663689	19663689	+	FBgn0068390	3UTR	269	9	8	13	8
3R	12572623	12572623	+	FBgn0068392	3UTR	384	4285	1081	73	921
3R	12572726	12572726	+	FBgn0068392	3UTR	5	65	3	0	47
2L	12205029	12205029	+	FBgn0068393	3UTR	0	0	56	0	0
2L	12205067	12205067	+	FBgn0068393	3UTR	2	0	1906	0	0
2L	12205101	12205101	+	FBgn0068393	3UTR	7	12	17494	0	0
2L	9565995	9565995	-	FBgn0068394	3UTR	2162	4	61	0	0
2L	9606459	9606459	-	FBgn0068395	3UTR	4	2	12	0	0
2L	9607068	9607068	-	FBgn0068395	3UTR	8	2	2	0	0
2L	9608533	9608533	-	FBgn0068395	3UTR	8	2	1	0	10
2L	9608559	9608559	-	FBgn0068395	3UTR	1996	2561	244	222	3731
2L	9608850	9608850	-	FBgn0068395	3UTR	3	28	1	0	29
2L	9608937	9608937	-	FBgn0068395	3UTR	114	107	34	0	101
X	20368086	20368086	-	FBgn0068396	3UTR	235	400	42	117	814
X	20368338	20368338	-	FBgn0068396	3UTR	3	5	1	11	3
X	20368672	20368672	-	FBgn0068396	3UTR	0	21	0	0	3
X	20368807	20368807	-	FBgn0068396	3UTR	3	85	1	1	127
X	20368833	20368833	-	FBgn0068396	3UTR	0	34	1	1	31
X	20369068	20369068	-	FBgn0068396	3UTR	1	63	113	15	31
2R	20613718	20613718	-	FBgn0068397	3UTR	8	8	3	0	8
2R	20613745	20613745	-	FBgn0068397	3UTR	4563	1483	546	261	692
2L	14142173	14142173	+	FBgn0068398	3UTR	159	4	26	29	4724
2R	13033676	13033676	+	FBgn0068399	3UTR	3	83	8	1	26
2R	13033707	13033707	+	FBgn0068399	3UTR	111	623	31	88	755
2L	9786381	9786381	+	FBgn0068400	3UTR	1455	2	12	0	0
2L	9786437	9786437	+	FBgn0068400	3UTR	67	0	2	0	0
X	20451181	20451181	-	FBgn0068401	3UTR	1674	1	84	11	0
X	3146628	3146628	-	FBgn0068402	3UTR	220	83	79	6	0
X	3148009	3148009	-	FBgn0068402	3UTR	40	0	6	10	0
X	3148083	3148083	-	FBgn0068402	3UTR	62	0	7	0	0
2L	7365252	7365252	+	FBgn0068403	3UTR	55	2	1	32	0
2L	7365304	7365304	+	FBgn0068403	3UTR	1675	27	30	79	9
2L	16102803	16102803	-	FBgn0068404	3UTR	9	32	20	0	14
2L	16102831	16102831	-	FBgn0068404	3UTR	106	134	90	5	52
3L	9560035	9560035	+	FBgn0068405	3UTR	63	679	35	36	476
3R	5475727	5475727	+	FBgn0068406	CDS	11	9	2	9	127
X	12960375	12960375	+	FBgn0068407	3UTR	20	60	237	171	215
X	20108893	20108893	-	FBgn0068408	3UTR	210	987	143	10	203
X	20108959	20108959	-	FBgn0068408	3UTR	48	320	91	0	8
X	20109005	20109005	-	FBgn0068408	3UTR	1	7	4	0	0
X	20109058	20109058	-	FBgn0068408	3UTR	76	172	82	16	46
X	18928740	18928740	+	FBgn0068409	3UTR	2960	2229	488	770	3774
X	10998518	10998518	-	FBgn0068410	3UTR	2	3	2951	0	0
3R	18092983	18092983	+	FBgn0068412	3UTR	0	8	68	1178	2133
X	17018452	17018452	-	FBgn0068413	3UTR	61	16	28	52	22
X	17018592	17018592	-	FBgn0068413	3UTR	59	11	24	48	0
X	17018703	17018703	-	FBgn0068413	3UTR	213	17	49	41	1
X	9170398	9170398	-	FBgn0068414	3UTR	247	1484	77	207	1391
3L	4872998	4872998	-	FBgn0068415	3UTR	1039	1049	533	83	1801
2L	8265014	8265014	+	FBgn0068416, FBgn0276315	ambiguous	2401	61	249	75	462
2L	7466953	7466953	+	FBgn0068417	3UTR	0	0	0	0	2313
3R	17416161	17416161	+	FBgn0068418	3UTR	31	232	22	18	83
3R	17416197	17416197	+	FBgn0068418	3UTR	22682	48035	5922	7737	63850
3R	17416241	17416241	+	FBgn0068418	3UTR	54	166	19	7	165
3R	17416276	17416276	+	FBgn0068418	3UTR	496	1513	128	140	2271
3R	17416471	17416471	+	FBgn0068418	3UTR	3	46	4	0	44
3R	17417434	17417434	+	FBgn0068418	3UTR	4	25	0	0	31
3R	10566622	10566622	+	FBgn0068419	3UTR	31	0	3	0	15
3R	10566666	10566666	+	FBgn0068419	3UTR	357	26	96	13	60
3R	10566712	10566712	+	FBgn0068419	3UTR	1234	106	62	36	374
3R	10566862	10566862	+	FBgn0068419	3UTR	76	7	3	6	74
3R	520545	520545	+	FBgn0068420	3UTR	17098	23	103	30	58
3R	520579	520579	+	FBgn0068420	3UTR	97	0	0	0	0
X	21314781	21314781	+	FBgn0068422	3UTR	3	8	15	10	22
X	21314994	21314994	+	FBgn0068422	3UTR	38	83	545	12	50
X	21315128	21315128	+	FBgn0068422	3UTR	2	8	5	0	16
X	21315442	21315442	+	FBgn0068422	3UTR	5	7	1	0	24
X	21315864	21315864	+	FBgn0068422	3UTR	11	9	1	4	11
X	21315932	21315932	+	FBgn0068422	3UTR	7	27	0	0	32
X	21316054	21316054	+	FBgn0068422	3UTR	130	49	13	21	156
X	21316218	21316218	+	FBgn0068422	3UTR	763	70	32	190	476
2R	15726078	15726078	+	FBgn0068423	CDS	2	1	0	0	5
2R	15726166	15726166	+	FBgn0068423	3UTR	3689	1947	693	543	2558
X	11714184	11714184	+	FBgn0068424	3UTR	4648	2803	1295	1217	3752
X	11714302	11714302	+	FBgn0068424	3UTR	6251	2849	957	707	2886
X	11714336	11714336	+	FBgn0068424	3UTR	32	37	3	18	32
X	11845900	11845900	-	FBgn0068425	3UTR	38	27	1	7	159
X	11847051	11847051	-	FBgn0068425	3UTR	8862	14739	2353	2187	15232
X	11847106	11847106	-	FBgn0068425	3UTR	2952	6215	813	1683	11900
X	11847145	11847145	-	FBgn0068425	3UTR	149	312	42	9	332
3L	13519226	13519226	-	FBgn0068427	3UTR	265	0	0	20	0
3L	13519319	13519319	-	FBgn0068427	3UTR	8	0	0	0	0
3L	20764896	20764896	+	FBgn0068428	3UTR	4	17	1	3	11
3R	21906276	21906276	+	FBgn0068429	3UTR	4	3	4129	0	0
3R	21906341	21906341	+	FBgn0068429	3UTR	0	0	31	0	0
2L	10553026	10553026	-	FBgn0068430	3UTR	99	341	228	40	182
2L	10553111	10553111	-	FBgn0068430	3UTR	101	384	196	21	226
2L	13869359	13869359	+	FBgn0068431	3UTR	441	0	58	2	0
2L	17642556	17642556	-	FBgn0068432	3UTR	2	64	3	5	0
3R	26146318	26146318	-	FBgn0068433	3UTR	3	0	20	67	0
3R	26690876	26690876	+	FBgn0068434	3UTR	739	1203	200	52	775
2R	20389868	20389868	+	FBgn0068435	3UTR	14	6	18	0	9
2R	20390002	20390002	+	FBgn0068435	3UTR	35	35	31	14	88
2R	20390041	20390041	+	FBgn0068435	3UTR	127	89	257	6	110
2R	20390079	20390079	+	FBgn0068435	3UTR	2615	859	2446	543	1659
2R	20390128	20390128	+	FBgn0068435	3UTR	102	25	113	10	86
2R	16011830	16011830	+	FBgn0068436	3UTR	17	96	7	0	56
2R	16012255	16012255	+	FBgn0068436	3UTR	3	54	8	0	27
2R	12577881	12577881	+	FBgn0068437	3UTR	0	0	223	0	0
X	605824	605824	-	FBgn0068438	3UTR	765	9	34	0	0
X	605857	605857	-	FBgn0068438	3UTR	106	3	9	0	0
X	21701404	21701404	-	FBgn0068439	3UTR	9	0	0	0	0
X	21701495	21701495	-	FBgn0068439	3UTR	1877	1	3	2	10
X	21701598	21701598	-	FBgn0068439	3UTR	9	0	0	0	0
X	21701629	21701629	-	FBgn0068439	3UTR	3608	1	1	12	0
2R	7240515	7240515	-	FBgn0068440	3UTR	0	36	0	0	14
2R	7240628	7240628	-	FBgn0068440	3UTR	6	75	6	8	30
2R	7240757	7240757	-	FBgn0068440	3UTR	3	7	0	0	8
2R	7240841	7240841	-	FBgn0068440	3UTR	62	242	87	3	98
2R	7493748	7493748	+	FBgn0068441	3UTR	9	16	10	0	0
2R	8028481	8028481	+	FBgn0068442	3UTR	425	138	255	430	19
3L	2827510	2827510	-	FBgn0068443	3UTR	1415	248	851	242	38
3L	2827612	2827612	-	FBgn0068443	3UTR	185	25	130	7	0
3L	2827658	2827658	-	FBgn0068443	3UTR	36	9	27	0	0
3L	3110506	3110506	-	FBgn0068444	3UTR	0	19	40	0	0
3L	3110565	3110565	-	FBgn0068444	3UTR	0	5	10	0	0
3L	3110640	3110640	-	FBgn0068444	3UTR	5	51	126	0	0
3L	6774232	6774232	-	FBgn0068445	3UTR	789	2630	1177	194	6090
X	19833652	19833652	-	FBgn0068446	3UTR	3	5	4480	7	18
X	19834789	19834789	-	FBgn0068446	5UTR	0	0	25	0	0
3L	4868380	4868380	+	FBgn0068447	3UTR	8	47	17	0	15
3L	4868518	4868518	+	FBgn0068447	3UTR	557	397	132	93	1045
3L	4868553	4868553	+	FBgn0068447	3UTR	12	14	1	0	9
2R	8679264	8679264	+	FBgn0068448	3UTR	8	6	12	0	0
2L	11140191	11140191	-	FBgn0068449	3UTR	300	325	170	82	7
2L	11162376	11162376	+	FBgn0068450	3UTR	259	1096	349	23	1297
X	15177702	15177702	+	FBgn0068453	3UTR	0	0	6	0	155
2R	10578867	10578867	+	FBgn0068454	3UTR	3389	2778	1354	613	3673
2R	10579036	10579036	+	FBgn0068454	3UTR	13	21	19	0	16
2R	20611468	20611468	-	FBgn0068455	3UTR	450	1553	873	250	2184
2R	57751	57751	-	FBgn0068456	3UTR	0	5	0	13	100
2R	58338	58338	-	FBgn0068456	3UTR	1	27	0	0	25
2R	58647	58647	-	FBgn0068456	3UTR	26	67	7	31	94
2R	58678	58678	-	FBgn0068456	3UTR	14664	28453	3212	6743	52189
2R	4961390	4961390	-	FBgn0068457	3UTR	300	1254	250	95	1419
3L	3765267	3765267	-	FBgn0068458	3UTR	21	3	0	7	12
3L	3765347	3765347	-	FBgn0068458	3UTR	177	250	11	90	274
3L	3765427	3765427	-	FBgn0068458	3UTR	4	11	0	0	29
3L	3765647	3765647	-	FBgn0068458	3UTR	13639	28481	3742	6631	43917
2R	18340739	18340739	+	FBgn0068459	3UTR	0	0	9	0	0
2R	18340851	18340851	+	FBgn0068459	3UTR	0	0	164	0	0
2R	18340888	18340888	+	FBgn0068459	3UTR	3	2	3171	0	0
2R	18340916	18340916	+	FBgn0068459	3UTR	16	19	24028	0	0
X	18739888	18739888	-	FBgn0068460	3UTR	303	10	10	6	296
X	18739930	18739930	-	FBgn0068460	3UTR	368	10	38	46	206
3L	15023240	15023240	-	FBgn0068461	3UTR	0	0	0	0	1183
3L	9167953	9167953	-	FBgn0068462	3UTR	1	1	1	0	0
3L	9168204	9168204	-	FBgn0068462	3UTR	436	2616	397	62	6098
3L	9168334	9168334	-	FBgn0068462	3UTR	9	136	46	0	521
3L	9169032	9169032	-	FBgn0068462	CDS	0	2	0	0	78
2R	2108765	2108765	+	FBgn0068463	3UTR	82	351	42	28	241
2R	2108837	2108837	+	FBgn0068463	3UTR	50	280	7	0	380
2R	9716154	9716154	+	FBgn0068464	3UTR	349	705	434	36	474
2R	9716187	9716187	+	FBgn0068464	3UTR	2496	3369	1715	303	4636
2R	8298677	8298677	-	FBgn0068465	3UTR	37	27	95	0	0
2R	8298721	8298721	-	FBgn0068465	3UTR	365	456	472	0	0
3R	2319463	2319463	+	FBgn0068466	3UTR	1	1	42	0	0
3R	2319690	2319690	+	FBgn0068466	3UTR	0	0	131	0	0
3R	2319735	2319735	+	FBgn0068466	3UTR	0	0	33	0	0
3R	2320592	2320592	+	FBgn0068466	3UTR	0	0	38	0	0
2R	2542250	2542250	+	FBgn0068467	3UTR	336	133	51	24	514
2R	2542448	2542448	+	FBgn0068467	3UTR	14	12	1	0	28
2L	9145422	9145422	+	FBgn0068468	3UTR	278	514	143	62	459
2L	9145529	9145529	+	FBgn0068468	3UTR	13	1	1	0	14
2L	9145603	9145603	+	FBgn0068468	3UTR	4	9	3	0	20
2L	9145790	9145790	+	FBgn0068468	3UTR	5	3	2	0	13
2L	7380950	7380950	+	FBgn0068469	3UTR	5	5	15	0	21
2L	7381020	7381020	+	FBgn0068469	3UTR	87	431	75	6	629
2L	7381048	7381048	+	FBgn0068469	3UTR	0	2	0	0	23
X	11946657	11946657	-	FBgn0068470	3UTR	5	8	2	0	0
X	11948453	11948453	-	FBgn0068470	3UTR	914	510	320	69	582
3R	1424704	1424704	-	FBgn0068471	3UTR	12	24	6	0	57
3R	1424917	1424917	-	FBgn0068471	3UTR	5428	6783	2107	634	8843
3R	1424961	1424961	-	FBgn0068471	3UTR	66	213	66	7	102
3R	1425089	1425089	-	FBgn0068471	3UTR	45	74	59	9	279
3R	1425121	1425121	-	FBgn0068471	3UTR	0	5	9	0	6
3L	1483946	1483946	-	FBgn0068472	3UTR	349	197	29	80	409
3L	1484029	1484029	-	FBgn0068472	3UTR	512	573	205	115	684
3R	27983517	27983517	+	FBgn0068473	5UTR	0	1	5	0	0
3R	27990423	27990423	+	FBgn0068473	3UTR	0	5	3	0	0
3R	27990465	27990465	+	FBgn0068473	3UTR	48	448	156	0	165
3R	27991935	27991935	+	FBgn0068473	3UTR	1	51	5	0	7
3R	27991973	27991973	+	FBgn0068473	3UTR	13	175	12	0	85
3R	27992001	27992001	+	FBgn0068473	3UTR	0	40	8	0	19
3R	27992174	27992174	+	FBgn0068473	3UTR	2	65	0	0	57
3R	27992567	27992567	+	FBgn0068473	3UTR	43	80	10	13	203
3R	27993290	27993290	+	FBgn0068473	3UTR	88	38	10	67	199
3R	27993603	27993603	+	FBgn0068473	3UTR	454	56	27	86	362
3R	21557684	21557684	-	FBgn0068475	3UTR	225	394	125	63	559
3R	21556468	21556468	-	FBgn0068475	3UTR	5884	2225	2481	836	1692
3R	25425816	25425816	-	FBgn0068476	3UTR	452	12	68	596	17
X	10907900	10907900	-	FBgn0068477	3UTR	79	54	14	31	116
X	10907926	10907926	-	FBgn0068477	3UTR	2362	1413	353	478	1245
X	19491455	19491455	+	FBgn0068478	3UTR	254	1013	272	94	1685
X	19491491	19491491	+	FBgn0068478	3UTR	17	93	10	47	132
2L	21055320	21055320	+	FBgn0068479	CDS	0	4	2	0	0
2L	21055885	21055885	+	FBgn0068479	CDS	0	0	14	0	0
2L	21056730	21056730	+	FBgn0068479	3UTR	72	461	245	13	272
2L	21056856	21056856	+	FBgn0068479	3UTR	719	780	186	142	1537
2L	21058949	21058949	+	FBgn0068479	3UTR	58	5	4	26	99
3L	4863028	4863028	-	FBgn0068480	3UTR	221	1789	280	197	1763
3L	4863080	4863080	-	FBgn0068480	3UTR	35	349	82	49	289
3R	18056850	18056850	+	FBgn0068481	3UTR	0	0	0	1038	1858
3R	28356030	28356030	-	FBgn0068482	3UTR	41	221	8	20	296
3R	28356084	28356084	-	FBgn0068482	3UTR	8	38	2	12	58
3R	28356210	28356210	-	FBgn0068482	3UTR	23	54	8	8	29
3R	28356241	28356241	-	FBgn0068482	3UTR	13566	29010	3370	5739	37114
3R	28356309	28356309	-	FBgn0068482	3UTR	1	2	1	0	10
2L	145398	145398	+	FBgn0068483	3UTR	1609	975	1119	249	1296
3L	23214346	23214346	+	FBgn0068484	3UTR	74	285	117	13	282
3L	5126522	5126522	+	FBgn0068485	3UTR	0	46	2	0	22
3L	5126779	5126779	+	FBgn0068485	3UTR	6	265	48	0	128
3L	5126813	5126813	+	FBgn0068485	3UTR	2	20	0	0	25
3L	5127047	5127047	+	FBgn0068485	3UTR	0	22	1	0	0
3L	5127233	5127233	+	FBgn0068485	3UTR	55	271	114	10	153
3L	5127261	5127261	+	FBgn0068485	3UTR	44	135	58	3	54
3L	5127291	5127291	+	FBgn0068485	3UTR	262	645	124	20	1111
3L	4939081	4939081	-	FBgn0068486	3UTR	2	19	42	0	17
3L	4940352	4940352	-	FBgn0068486	3UTR	7	44	8	0	26
3L	4940438	4940438	-	FBgn0068486	3UTR	2	16	0	0	10
3R	1133881	1133881	+	FBgn0068487	3UTR	137	1	15	7	22
X	7929049	7929049	+	FBgn0068488	3UTR	1827	2291	694	1439	1877
3R	25772315	25772315	-	FBgn0068489	3UTR	1	5	0	0	27
3R	25772356	25772356	-	FBgn0068489	3UTR	3	5	1	0	33
3R	25772408	25772408	-	FBgn0068489	3UTR	127	155	29	65	515
3R	494537	494537	+	FBgn0068490	3UTR	764	120	31	47	636
2L	6356935	6356935	-	FBgn0068491	3UTR	1023	540	83	46	543
2L	6356967	6356967	-	FBgn0068491	3UTR	173	103	26	28	77
2L	6357099	6357099	-	FBgn0068491	3UTR	2743	2062	341	808	4465
2L	6357172	6357172	-	FBgn0068491	3UTR	746	799	236	170	829
X	7966563	7966563	-	FBgn0068492	3UTR	48	14	16	0	113
X	7966594	7966594	-	FBgn0068492	3UTR	19	14	4	0	57
X	7966624	7966624	-	FBgn0068492	3UTR	27	28	15	0	113
X	7966742	7966742	-	FBgn0068492	3UTR	6035	3245	2822	235	6250
X	7966769	7966769	-	FBgn0068492	3UTR	1609	969	937	7	877
3R	17559370	17559370	+	FBgn0068493	3UTR	1	12	18	0	5
3R	17559511	17559511	+	FBgn0068493	3UTR	0	9	4	0	11
3R	17559617	17559617	+	FBgn0068493	3UTR	15	120	85	3	132
3R	17559713	17559713	+	FBgn0068493	3UTR	0	7	1	0	13
3R	17559963	17559963	+	FBgn0068493	3UTR	1	16	3	0	33
3R	17560028	17560028	+	FBgn0068493	3UTR	1	20	1	0	7
3R	17560153	17560153	+	FBgn0068493	3UTR	226	434	53	81	645
3L	12892453	12892453	-	FBgn0068494	3UTR	51	15	11	4	41
3L	12892701	12892701	-	FBgn0068494	3UTR	2244	3203	577	326	936
3L	12892852	12892852	-	FBgn0068494	3UTR	61	626	23	18	118
3L	12892911	12892911	-	FBgn0068494	3UTR	0	69	0	9	22
2R	15238037	15238037	+	FBgn0068495	3UTR	37	180	481	33	0
v2_chrUn_127	61747	61747	+	FBgn0068496	3UTR	293	1150	186	125	770
v2_chrUn_127	61777	61777	+	FBgn0068496	3UTR	67	206	17	14	192
v2_chrUn_127	61814	61814	+	FBgn0068496	3UTR	2	20	1	0	15
v2_chrUn_127	61883	61883	+	FBgn0068496	3UTR	51	426	17	46	441
v2_chrUn_127	61984	61984	+	FBgn0068496	3UTR	9	23	7	0	13
v2_chrUn_127	62020	62020	+	FBgn0068496	3UTR	16	53	6	26	48
v2_chrUn_127	62118	62118	+	FBgn0068496	3UTR	332	211	29	46	213
2R	7814130	7814130	-	FBgn0068497	3UTR	32	0	2	13	0
2R	7814331	7814331	-	FBgn0068497	3UTR	37	4	6	17	15
2R	16946833	16946833	+	FBgn0068498	3UTR	19	4	12	0	4
2R	16946968	16946968	+	FBgn0068498	3UTR	210	422	527	0	55
2R	5580987	5580987	-	FBgn0068499	3UTR	16	58	7	0	64
2R	5581521	5581521	-	FBgn0068499	3UTR	232	749	25	62	702
3L	12573566	12573566	+	FBgn0068500	3UTR	0	15	8	0	6
3L	12573868	12573868	+	FBgn0068500	3UTR	25	172	3	2	140
3L	12573952	12573952	+	FBgn0068500	3UTR	2	125	0	0	32
3L	12573994	12573994	+	FBgn0068500	3UTR	135	5615	67	18	1441
3L	12574032	12574032	+	FBgn0068500	3UTR	1	72	3	0	3
3L	12574176	12574176	+	FBgn0068500	3UTR	59	3765	32	43	1689
3L	12574963	12574963	+	FBgn0068500	3UTR	607	1045	88	76	1033
3L	12575280	12575280	+	FBgn0068500	3UTR	818	169	53	34	625
3L	5690222	5690222	-	FBgn0068501	3UTR	386	693	330	64	1040
v2_chr3L_random_262	6572	6572	+	FBgn0068503	3UTR	91	397	103	71	476
v2_chr3L_random_262	6642	6642	+	FBgn0068503	3UTR	40	101	8	8	110
v2_chr3L_random_262	6710	6710	+	FBgn0068503	3UTR	1	12	1	0	17
v2_chr3L_random_262	6787	6787	+	FBgn0068503	3UTR	7	4	0	9	26
2R	5324059	5324059	-	FBgn0068504, FBgn0277340	ambiguous	20	0	2	0	0
2R	5321715	5321715	-	FBgn0068504, FBgn0277340	ambiguous	158	0	3	0	0
2R	5323295	5323295	-	FBgn0068504, FBgn0277340	ambiguous	17365	33	1599	0	0
2R	12237625	12237625	+	FBgn0068505	3UTR	5273	2843	1974	751	201
2R	12237659	12237659	+	FBgn0068505	3UTR	25	0	5	0	0
2R	12237712	12237712	+	FBgn0068505	3UTR	281	15	56	7	0
2R	12237765	12237765	+	FBgn0068505	3UTR	489	4	41	0	0
2R	12237791	12237791	+	FBgn0068505	3UTR	141	3	19	0	0
2R	12238557	12238557	+	FBgn0068505	3UTR	19	0	0	0	0
2R	5564035	5564035	+	FBgn0068506	3UTR	16	291	50	29	516
2R	5564067	5564067	+	FBgn0068506	3UTR	0	9	1	0	31
2R	5564176	5564176	+	FBgn0068506	3UTR	0	20	2	0	40
2R	5564266	5564266	+	FBgn0068506	3UTR	0	8	3	0	35
2R	5564467	5564467	+	FBgn0068506	3UTR	50	42	6	0	119
2R	5564560	5564560	+	FBgn0068506	3UTR	295	246	24	35	955
2R	5564696	5564696	+	FBgn0068506	3UTR	201	72	7	8	351
3L	6636362	6636362	-	FBgn0068507	3UTR	57	440	371	606	58
v2_chr2L_random_028	1535415	1535415	-	FBgn0068508	3UTR	281	944	114	67	1129
v2_chr2L_random_028	1535452	1535452	-	FBgn0068508	3UTR	2	20	4	0	22
v2_chr2L_random_028	1535487	1535487	-	FBgn0068508	3UTR	28	241	291	58	275
v2_chr3L_random_150	2619	2619	-	FBgn0068509	3UTR	20	25	5	0	11
3R	25418178	25418178	+	FBgn0068510	3UTR	7903	17843	2630	5768	28334
3R	25418241	25418241	+	FBgn0068510	3UTR	1215	1342	350	76	1096
3R	25418286	25418286	+	FBgn0068510	3UTR	3543	5400	1050	1591	12940
3R	25418521	25418521	+	FBgn0068510	3UTR	4222	13544	733	2518	16985
3L	21489344	21489344	+	FBgn0068511	3UTR	0	36	17	0	9
3L	21489513	21489513	+	FBgn0068511	3UTR	4	44	2	0	54
2R	11625791	11625791	-	FBgn0068512	3UTR	163	102	37	1	169
2R	11625841	11625841	-	FBgn0068512	3UTR	1651	1032	656	191	1795
2R	11597461	11597461	-	FBgn0068513	3UTR	145	146	17	67	594
2R	11597588	11597588	-	FBgn0068513	3UTR	2162	4592	1364	389	6956
3R	20419589	20419589	-	FBgn0068514	5UTR	0	0	12	0	0
3R	20418610	20418610	-	FBgn0068514	3UTR	11	10	21446	0	0
3R	20418645	20418645	-	FBgn0068514	3UTR	5	1	5043	0	0
3R	18127214	18127214	-	FBgn0068515	3UTR	16	4	0	0	6
3R	18127972	18127972	-	FBgn0068515	3UTR	6	21	1	0	20
3R	18128021	18128021	-	FBgn0068515	3UTR	36	622	58	57	408
2R	10686093	10686093	-	FBgn0068516	3UTR	8	0	0	0	4
2R	10686178	10686178	-	FBgn0068516	3UTR	274	57	42	32	287
2R	10686307	10686307	-	FBgn0068516	3UTR	111	497	45	60	767
2R	10686359	10686359	-	FBgn0068516	3UTR	17	107	5	5	196
2R	10687082	10687082	-	FBgn0068516	CDS	23	28	10	13	78
3R	20491696	20491696	-	FBgn0068517	3UTR	113	63	21	0	29
3R	20491851	20491851	-	FBgn0068517	3UTR	2432	1330	1367	316	1181
3R	20492952	20492952	-	FBgn0068518	3UTR	496	1238	301	232	3297
3R	20493135	20493135	-	FBgn0068518	3UTR	2	7	0	0	14
2R	5996262	5996262	+	FBgn0068519	3UTR	0	33	12	6	24
2R	5996339	5996339	+	FBgn0068519	3UTR	1	23	0	0	37
2R	5996489	5996489	+	FBgn0068519	3UTR	13	112	5	0	73
2R	5996677	5996677	+	FBgn0068519	3UTR	331	958	61	132	1080
3R	7397113	7397113	+	FBgn0068520	CDS	8	1	0	0	15
3R	7398273	7398273	+	FBgn0068520	3UTR	10	14	11	0	0
3R	12492937	12492937	-	FBgn0068521	3UTR	11	22	2	0	5
[truncated: 34,865 more rows]

## Sheet: D. virilis (droVir3)
chrom	start	end	strand	FlyBase ID	Genomic feature	Head	Ovary	Testis	Embryo 0-12h'	Embryo 12-24h	Embryo 24-36h'	Embryo 36-48h
scaffold_12823	1023532	1023532	-	FBgn0013065	3UTR	3	0	1	0	0	37	19
scaffold_12823	1023614	1023614	-	FBgn0013065	3UTR	181	121	52	45	30	1621	288
scaffold_12823	1023755	1023755	-	FBgn0013065	3UTR	4	0	0	0	0	42	6
scaffold_12823	1023787	1023787	-	FBgn0013065	3UTR	67	29	18	15	1	987	185
scaffold_13049	4109944	4109944	-	FBgn0013067	CDS	4	25	48	33	18	9	2
scaffold_13049	4109782	4109782	-	FBgn0013067	CDS	0	0	1	5	4	0	0
scaffold_13049	4108618	4108618	-	FBgn0013067	3UTR	233	846	1420	926	348	352	165
scaffold_13049	4108664	4108664	-	FBgn0013067	3UTR	0	9	58	24	0	0	10
scaffold_13049	6381871	6381871	+	FBgn0013068	3UTR	11	11099	2	0	0	2	0
scaffold_13049	6381901	6381901	+	FBgn0013068	3UTR	13	58356	24	0	0	0	0
scaffold_13049	6386768	6386768	+	FBgn0013069	3UTR	23	48940	30	0	0	0	0
scaffold_13049	6386953	6386953	+	FBgn0013069	3UTR	0	10	0	0	0	0	0
scaffold_13049	6387534	6387534	+	FBgn0013069	3UTR	0	107	0	0	0	0	0
scaffold_13049	6380412	6380412	+	FBgn0013070	3UTR	41	94433	55	14	0	0	0
scaffold_13049	6384044	6384044	+	FBgn0013071	3UTR	11	35095	24	0	0	0	0
scaffold_13049	6384300	6384300	+	FBgn0013071	3UTR	0	23	0	0	0	0	0
scaffold_12970	11019351	11019351	-	FBgn0013072	3UTR	26	63491	34	0	0	0	0
scaffold_12723	3070128	3070128	-	FBgn0013073	3UTR	2147	10	79	10	33	379	134
scaffold_12855	9355501	9355501	-	FBgn0013077	3UTR	1	1	257	0	0	0	0
scaffold_12875	20466406	20466406	+	FBgn0013078	3UTR	9	1	0	0	0	9	0
scaffold_12875	20466466	20466466	+	FBgn0013078	3UTR	66	0	0	0	0	25	9
scaffold_12855	5931712	5931712	-	FBgn0013080	3UTR	76	0	0	0	71	23	0
scaffold_12963	3213702	3213702	+	FBgn0013081	CDS	6	5	0	14	5	11	4
scaffold_12963	3218770	3218770	+	FBgn0013081	3UTR	101	358	12	583	126	121	76
scaffold_13049	8228891	8228891	+	FBgn0013086	5UTR	3	29	14	25	0	7	0
scaffold_13049	8230578	8230578	+	FBgn0013086	CDS	3	11	6	16	0	7	0
scaffold_13049	8230608	8230608	+	FBgn0013086	CDS	12	36	17	97	4	18	25
scaffold_13049	8230689	8230689	+	FBgn0013086	CDS	99	430	147	552	98	234	195
scaffold_13049	8232177	8232177	+	FBgn0013086	3UTR	39	67	51	25	3	1	9
scaffold_13049	8232245	8232245	+	FBgn0013086	3UTR	6	23	27	23	0	4	0
scaffold_13049	8232350	8232350	+	FBgn0013086	3UTR	24	231	56	111	1	22	6
scaffold_13049	8232395	8232395	+	FBgn0013086	3UTR	35	211	46	64	0	20	5
scaffold_13049	8232426	8232426	+	FBgn0013086	3UTR	221	1382	368	645	80	218	114
scaffold_13049	8232452	8232452	+	FBgn0013086	3UTR	760	5413	1568	2776	415	801	632
scaffold_13049	8232527	8232527	+	FBgn0013086	3UTR	7410	53497	13281	19027	4462	6298	5055
scaffold_13049	8232574	8232574	+	FBgn0013086	3UTR	105	1045	168	334	74	93	103
scaffold_12855	2132565	2132565	+	FBgn0013088	3UTR	1460	106	27	2	170	787	135
scaffold_12855	2132649	2132649	+	FBgn0013088	3UTR	35337	2209	544	123	7083	16751	4094
scaffold_12855	2132724	2132724	+	FBgn0013088	3UTR	170	5	1	0	5	28	0
scaffold_12855	2132775	2132775	+	FBgn0013088	3UTR	4670	176	54	21	376	2049	578
scaffold_12855	2132839	2132839	+	FBgn0013088	3UTR	41	3	1	0	0	18	7
scaffold_12855	2132989	2132989	+	FBgn0013088	3UTR	19	1	0	3	0	16	0
scaffold_12822	3279976	3279976	+	FBgn0013090	3UTR	669	2	18	0	0	0	0
scaffold_12822	3280023	3280023	+	FBgn0013090	3UTR	111	0	3	0	0	0	0
scaffold_13047	2886029	2886029	-	FBgn0013091	3UTR	104	0	0	0	0	0	0
scaffold_13047	2886152	2886152	-	FBgn0013091	3UTR	1882	0	0	0	0	0	0
scaffold_13049	22736847	22736847	-	FBgn0013092	3UTR	17	0	0	0	0	0	0
scaffold_13049	22736882	22736882	-	FBgn0013092	3UTR	452	0	0	0	0	0	0
scaffold_13049	22737008	22737008	-	FBgn0013092	3UTR	178	0	1	0	0	0	0
scaffold_13047	17992133	17992133	+	FBgn0013093	CDS	0	0	3	3	0	1	0
scaffold_13047	17994817	17994817	+	FBgn0013093	3UTR	25	276	32	154	14	19	2
scaffold_13047	17994850	17994850	+	FBgn0013093	3UTR	130	1196	197	1172	425	340	111
scaffold_13047	17994888	17994888	+	FBgn0013093	3UTR	0	4	0	26	0	11	0
scaffold_13047	17995182	17995182	+	FBgn0013093	3UTR	6	88	4	73	16	23	6
scaffold_13047	17995256	17995256	+	FBgn0013093	3UTR	0	20	3	28	4	3	3
scaffold_13047	17995284	17995284	+	FBgn0013093	3UTR	0	2	0	1	1	5	0
scaffold_13047	17995674	17995674	+	FBgn0013093	3UTR	35	291	19	369	97	88	43
scaffold_13047	17995756	17995756	+	FBgn0013093	3UTR	0	23	1	35	2	6	0
scaffold_13047	17997340	17997340	+	FBgn0013093	3UTR	0	1	0	4	2	0	0
scaffold_13049	23150932	23150932	-	FBgn0013096	3UTR	4	5	0	0	0	0	0
scaffold_13049	23152806	23152806	-	FBgn0013096	3UTR	50	60	5	66	6	50	28
scaffold_13049	23152875	23152875	-	FBgn0013096	3UTR	22	8	0	8	5	1	0
scaffold_13049	23152936	23152936	-	FBgn0013096	3UTR	44	68	15	88	16	39	8
scaffold_13049	23152983	23152983	-	FBgn0013096	3UTR	1155	1839	744	2278	652	810	289
scaffold_13049	23153016	23153016	-	FBgn0013096	3UTR	231	345	186	358	108	104	19
scaffold_13049	23153043	23153043	-	FBgn0013096	3UTR	39	71	98	76	30	27	22
scaffold_13049	23153089	23153089	-	FBgn0013096	3UTR	7	12	11	10	21	0	0
scaffold_13049	23153122	23153122	-	FBgn0013096	3UTR	2003	2291	1152	1920	1166	1195	518
scaffold_12963	9636789	9636789	+	FBgn0013097	3UTR	4	93	30	129	34	25	4
scaffold_12963	9636825	9636825	+	FBgn0013097	3UTR	442	4219	1002	9389	1802	1261	495
scaffold_12963	9636853	9636853	+	FBgn0013097	3UTR	8	83	14	156	28	23	0
scaffold_12963	9637688	9637688	+	FBgn0013097	3UTR	0	0	17	0	0	0	0
scaffold_12963	9637947	9637947	+	FBgn0013097	3UTR	0	0	14	1	0	0	0
scaffold_13047	11991331	11991331	+	FBgn0013098	3UTR	3	28	1	195	54	43	13
scaffold_13047	11992048	11992048	+	FBgn0013098	3UTR	68	1048	5	2679	784	743	198
scaffold_13047	11992162	11992162	+	FBgn0013098	3UTR	72	78	5	568	207	129	50
scaffold_13047	11992439	11992439	+	FBgn0013098	3UTR	0	15	0	40	0	8	0
scaffold_13047	11992479	11992479	+	FBgn0013098	3UTR	0	5	0	0	0	2	3
scaffold_13047	11992613	11992613	+	FBgn0013098	3UTR	150	228	9	241	138	93	19
scaffold_13047	11992860	11992860	+	FBgn0013098	3UTR	20	5	4	10	23	8	0
scaffold_12855	3733902	3733902	+	FBgn0013101	3UTR	0	0	3	0	0	36	72
scaffold_13047	6166553	6166553	+	FBgn0013104	3UTR	0	0	0	0	9	6	0
scaffold_13047	6166996	6166996	+	FBgn0013104	3UTR	0	163	0	149	47	44	15
scaffold_13047	6167041	6167041	+	FBgn0013104	3UTR	0	593	0	1191	351	414	150
scaffold_13047	5365261	5365261	+	FBgn0013105	3UTR	103	0	0	0	0	1	0
scaffold_13047	5365292	5365292	+	FBgn0013105	3UTR	44	0	0	0	0	0	0
scaffold_13047	5365341	5365341	+	FBgn0013105	3UTR	1829	3	1	0	32	11	0
scaffold_12963	9808828	9808828	+	FBgn0013109	5UTR	1	0	7	0	0	0	0
scaffold_12963	9818614	9818614	+	FBgn0013109	3UTR	19	15	13	50	18	14	4
scaffold_12963	9819070	9819070	+	FBgn0013109	3UTR	289	69	72	169	116	80	19
scaffold_12932	1373326	1373326	-	FBgn0013110	3UTR	203	25	8	300	350	113	62
scaffold_12875	13057980	13057980	+	FBgn0013111	3UTR	39	0	0	297	133	28	6
scaffold_12823	2213074	2213074	+	FBgn0013112	3UTR	3	337	36	331	29	22	12
scaffold_12823	2213119	2213119	+	FBgn0013112	3UTR	18	2240	9816	2400	176	126	61
scaffold_12823	2213167	2213167	+	FBgn0013112	3UTR	0	132	227	74	0	0	1
scaffold_12823	2213195	2213195	+	FBgn0013112	3UTR	0	8	111	23	0	0	0
scaffold_12823	2213223	2213223	+	FBgn0013112	3UTR	0	0	69	0	0	0	0
scaffold_12823	2213296	2213296	+	FBgn0013112	3UTR	0	5	95	0	0	0	0
scaffold_12823	2213324	2213324	+	FBgn0013112	3UTR	0	52	1154	45	2	6	0
scaffold_12823	2213368	2213368	+	FBgn0013112	3UTR	0	1	20	3	0	0	0
scaffold_12823	2213400	2213400	+	FBgn0013112	3UTR	0	0	19	0	0	0	0
scaffold_12823	2213474	2213474	+	FBgn0013112	3UTR	0	0	22	0	0	0	0
scaffold_12823	2213504	2213504	+	FBgn0013112	3UTR	0	1	92	0	0	0	0
scaffold_12823	2213702	2213702	+	FBgn0013112	3UTR	0	0	45	0	0	0	0
scaffold_12823	2213755	2213755	+	FBgn0013112	3UTR	3	7	3227	5	0	0	0
scaffold_12823	2213921	2213921	+	FBgn0013112	3UTR	0	0	22	0	0	0	0
scaffold_12823	2214003	2214003	+	FBgn0013112	3UTR	0	1	100	3	0	0	0
scaffold_12823	2214148	2214148	+	FBgn0013112	3UTR	0	0	29	0	0	0	0
scaffold_12823	2214198	2214198	+	FBgn0013112	3UTR	15	443	31216	262	31	27	14
scaffold_13049	6328400	6328400	+	FBgn0013115	3UTR	668	309	120	309	163	983	221
scaffold_13047	17053078	17053078	+	FBgn0013116	5UTR	1	1	33	8	4	1	1
scaffold_13047	17060837	17060837	+	FBgn0013116	3UTR	0	0	26	0	7	0	0
scaffold_13047	17060921	17060921	+	FBgn0013116	3UTR	0	8	300	14	5	2	0
scaffold_13047	17061273	17061273	+	FBgn0013116	3UTR	16	324	15	495	86	39	15
scaffold_13047	17061373	17061373	+	FBgn0013116	3UTR	9	185	4	147	30	8	0
scaffold_13047	17061743	17061743	+	FBgn0013116	3UTR	1	0	0	8	6	0	0
scaffold_13047	17061803	17061803	+	FBgn0013116	3UTR	34	169	15	186	89	45	4
scaffold_13049	18651132	18651132	+	FBgn0013118	3UTR	207	13	8	390	269	41	21
scaffold_12855	5284239	5284239	+	FBgn0013132	5UTR	0	2	25	0	0	0	0
scaffold_12855	5304189	5304189	+	FBgn0013132	3UTR	1	7	8	11	10	0	0
scaffold_12855	5304482	5304482	+	FBgn0013132	3UTR	3	48	7	106	13	16	5
scaffold_12855	5304537	5304537	+	FBgn0013132	3UTR	0	30	0	7	6	5	0
scaffold_12855	5304576	5304576	+	FBgn0013132	3UTR	3	130	7	230	35	38	9
scaffold_12855	5305056	5305056	+	FBgn0013132	3UTR	24	332	1	805	144	123	37
scaffold_12855	5305186	5305186	+	FBgn0013132	3UTR	5	3	0	47	5	0	0
scaffold_12855	5305534	5305534	+	FBgn0013132	3UTR	9	2	0	18	4	0	0
scaffold_12855	5305595	5305595	+	FBgn0013132	3UTR	152	84	10	672	172	33	22
scaffold_12855	5305631	5305631	+	FBgn0013132	3UTR	22	7	0	233	67	0	1
scaffold_12855	7416212	7416212	-	FBgn0013133	5UTR	1441	1	0	0	0	0	0
scaffold_12855	7414158	7414158	-	FBgn0013133	3UTR	5542	3	3	0	0	0	0
scaffold_12855	7414237	7414237	-	FBgn0013133	3UTR	3792	4	1	0	0	0	0
scaffold_12855	7414308	7414308	-	FBgn0013133	3UTR	69	0	0	0	0	0	0
scaffold_12855	7414369	7414369	-	FBgn0013133	3UTR	48	0	0	0	0	0	0
scaffold_12855	7414396	7414396	-	FBgn0013133	3UTR	141786	89	60	0	0	0	0
scaffold_12855	7414422	7414422	-	FBgn0013133	3UTR	96416	44	36	0	6	0	0
scaffold_12855	7414564	7414564	-	FBgn0013133	3UTR	206	0	0	0	0	0	0
scaffold_13047	3173122	3173122	+	FBgn0013134	3UTR	6	48	92	31	8	5	0
scaffold_13047	3173745	3173745	+	FBgn0013134	3UTR	0	12	0	8	0	5	3
scaffold_13047	3173821	3173821	+	FBgn0013134	3UTR	0	61	0	19	1	2	3
scaffold_13047	3173879	3173879	+	FBgn0013134	3UTR	5	10987	16	5685	507	653	285
scaffold_13047	3173906	3173906	+	FBgn0013134	3UTR	0	128	0	23	3	5	5
scaffold_13047	3173940	3173940	+	FBgn0013134	3UTR	0	70	0	26	4	0	0
scaffold_13047	3173981	3173981	+	FBgn0013134	3UTR	0	34	0	11	0	3	0
scaffold_13047	3174085	3174085	+	FBgn0013134	3UTR	0	24	0	8	0	0	0
scaffold_13047	3174241	3174241	+	FBgn0013134	3UTR	8	556	0	214	17	31	10
scaffold_12928	368787	368787	-	FBgn0013135	3UTR	0	3	1	0	0	0	0
scaffold_12928	369032	369032	-	FBgn0013135	3UTR	520	265	23	0	14	3	0
scaffold_12928	369081	369081	-	FBgn0013135	3UTR	82	34	5	0	0	1	0
scaffold_13042	3135701	3135701	+	FBgn0013140	3UTR	336	128	14	21	7	14	6
scaffold_13042	3135827	3135827	+	FBgn0013140	3UTR	16	8	0	0	0	3	0
scaffold_13042	3135977	3135977	+	FBgn0013140	3UTR	228	40	11	9	13	12	4
scaffold_13042	3136026	3136026	+	FBgn0013140	3UTR	195	8	5	0	8	8	2
scaffold_13049	5727301	5727301	-	FBgn0013142	3UTR	507	248	65	188	183	182	41
scaffold_13049	5727718	5727718	-	FBgn0013142	3UTR	201	541	111	995	337	290	95
scaffold_13049	5727793	5727793	-	FBgn0013142	3UTR	12	71	37	156	62	84	15
scaffold_12875	7329183	7329183	-	FBgn0013143	3UTR	0	253	1	0	1469	49	4
scaffold_12875	7329703	7329703	-	FBgn0013143	3UTR	0	60	2	13	521	6	10
scaffold_12822	919533	919533	-	FBgn0013144	3UTR	56	379	59	605	160	141	31
scaffold_12822	919621	919621	-	FBgn0013144	3UTR	2	17	11	27	0	6	0
scaffold_12963	9876235	9876235	+	FBgn0013146	3UTR	0	3	50	4	9	8	1
scaffold_12963	9876385	9876385	+	FBgn0013146	3UTR	0	8	14	16	0	1	0
scaffold_12963	9876573	9876573	+	FBgn0013146	3UTR	0	32	29	8	0	1	0
scaffold_12963	9876617	9876617	+	FBgn0013146	3UTR	0	16	17	15	6	0	0
scaffold_12963	9877031	9877031	+	FBgn0013146	3UTR	0	1	14	4	0	0	0
scaffold_12963	9877127	9877127	+	FBgn0013146	3UTR	0	0	4	0	0	0	0
scaffold_12963	9877234	9877234	+	FBgn0013146	3UTR	0	5	6	0	0	0	0
scaffold_12963	9877411	9877411	+	FBgn0013146	3UTR	1	6	94	5	0	8	0
scaffold_12963	9877854	9877854	+	FBgn0013146	3UTR	21	138	30	184	25	40	25
scaffold_12963	9878163	9878163	+	FBgn0013146	3UTR	239	465	16	635	243	203	51
scaffold_12963	9878243	9878243	+	FBgn0013146	3UTR	5	5	0	6	0	0	0
scaffold_13049	1962272	1962272	-	FBgn0013147	3UTR	114	143	8	113	79	8	14
scaffold_13047	11823627	11823627	-	FBgn0013148	3UTR	161	554	146	630	101	137	40
scaffold_13047	11823736	11823736	-	FBgn0013148	3UTR	8	9	22	11	0	3	0
scaffold_13047	11824247	11824247	-	FBgn0013148	CDS	0	0	0	16	0	0	0
scaffold_12928	1313655	1313655	+	FBgn0013149	3UTR	1	0	33	6	0	0	0
scaffold_12928	1313721	1313721	+	FBgn0013149	3UTR	0	2	8	3	0	0	0
scaffold_12928	1313947	1313947	+	FBgn0013149	3UTR	134	131	13	228	177	96	40
scaffold_12928	1313992	1313992	+	FBgn0013149	3UTR	19	36	1	104	28	33	8
scaffold_13052	935372	935372	+	FBgn0013912	CDS	0	2	0	0	0	2	5
scaffold_13052	935730	935730	+	FBgn0013912	3UTR	2978	1670	128	231	214	388	120
scaffold_13052	935783	935783	+	FBgn0013912	3UTR	28561	21356	1809	7773	4785	10444	5691
scaffold_12963	10138690	10138690	-	FBgn0013913	3UTR	4214	42	38	178	228	380	173
scaffold_12963	10138745	10138745	-	FBgn0013913	3UTR	412	3	4	7	17	33	20
scaffold_12963	10138880	10138880	-	FBgn0013913	3UTR	3	0	0	0	0	0	0
scaffold_12963	10138914	10138914	-	FBgn0013913	3UTR	69	0	2	0	0	18	0
scaffold_12875	18731139	18731139	-	FBgn0013916	3UTR	32	0	12	0	5	0	0
scaffold_12875	18731296	18731296	-	FBgn0013916	3UTR	166	0	34	0	16	0	0
scaffold_13047	1520307	1520307	-	FBgn0013918	3UTR	6	1916	7	2193	78	63	29
scaffold_13047	1520559	1520559	-	FBgn0013918	3UTR	0	18	7	30	0	0	0
scaffold_13047	1520872	1520872	-	FBgn0013918	3UTR	0	67	34	22	0	1	0
scaffold_13047	1520925	1520925	-	FBgn0013918	3UTR	0	34	7	11	0	0	0
scaffold_12928	86512	86512	-	FBgn0013921	5UTR	2	8	0	16	3	7	0
scaffold_12928	76324	76324	-	FBgn0013921	3UTR	1	10	2	32	8	0	3
scaffold_12928	76360	76360	-	FBgn0013921	3UTR	58	159	7	243	59	52	17
scaffold_12928	76613	76613	-	FBgn0013921	3UTR	3	14	4	7	4	0	0
scaffold_12928	76671	76671	-	FBgn0013921	3UTR	5	32	20	39	18	3	0
scaffold_12928	76971	76971	-	FBgn0013921	3UTR	0	2	0	7	5	3	4
scaffold_12723	2511507	2511507	+	FBgn0014837	3UTR	47937	1097	1077	6477	2850	15128	7371
scaffold_12726	2652915	2652915	-	FBgn0014840	3UTR	215	707	182	764	181	133	52
scaffold_12726	2653082	2653082	-	FBgn0014840	3UTR	43	316	340	604	87	44	15
scaffold_12726	2653108	2653108	-	FBgn0014840	3UTR	14	146	173	142	74	14	6
scaffold_12726	2653200	2653200	-	FBgn0014840	3UTR	8	62	412	276	80	28	31
scaffold_13049	21976395	21976395	-	FBgn0014841	3UTR	150	377	9	471	210	171	48
scaffold_13049	21976498	21976498	-	FBgn0014841	3UTR	3	232	0	311	79	79	72
scaffold_13049	21976530	21976530	-	FBgn0014841	3UTR	30	116	1	283	134	93	31
scaffold_13049	21976827	21976827	-	FBgn0014841	3UTR	0	24	0	35	0	2	0
scaffold_13049	21976883	21976883	-	FBgn0014841	3UTR	0	72	0	95	15	41	13
scaffold_13049	21977039	21977039	-	FBgn0014841	3UTR	0	9	0	20	0	11	4
scaffold_13049	21977281	21977281	-	FBgn0014841	3UTR	0	18	0	25	16	6	3
scaffold_13047	18146955	18146955	-	FBgn0014844	3UTR	276	209	13	155	98	105	29
scaffold_13047	18147137	18147137	-	FBgn0014844	3UTR	0	44	1	39	1	10	0
scaffold_13047	18147203	18147203	-	FBgn0014844	3UTR	2	18	0	0	3	0	2
scaffold_13047	18147317	18147317	-	FBgn0014844	3UTR	3	8	0	8	12	5	0
scaffold_13047	18148344	18148344	-	FBgn0014844	3UTR	0	10	11	17	0	2	0
scaffold_13047	18148411	18148411	-	FBgn0014844	3UTR	0	1	2	0	0	0	0
scaffold_13047	18148439	18148439	-	FBgn0014844	3UTR	0	4	10	5	0	4	0
scaffold_13047	18148465	18148465	-	FBgn0014844	3UTR	4	20	40	0	0	0	0
scaffold_13047	17989041	17989041	-	FBgn0015205	3UTR	8	31	2	36	1	9	3
scaffold_13047	17989183	17989183	-	FBgn0015205	3UTR	10	12	9	9	5	3	4
scaffold_13047	17989217	17989217	-	FBgn0015205	3UTR	298	393	515	228	150	101	63
scaffold_13049	14832883	14832883	+	FBgn0015207	3UTR	86	599	292	381	120	49	26
scaffold_13049	14832912	14832912	+	FBgn0015207	3UTR	14	63	50	17	2	0	5
scaffold_12970	11737483	11737483	+	FBgn0015210	3UTR	217	523	112	520	149	119	66
scaffold_12855	4699124	4699124	+	FBgn0015211	3UTR	317	0	0	0	18	0	0
scaffold_13047	16735943	16735943	+	FBgn0015212	3UTR	0	0	13	0	0	0	0
scaffold_13047	16736285	16736285	+	FBgn0015212	3UTR	4	22	54	34	5	10	0
scaffold_13047	16736333	16736333	+	FBgn0015212	3UTR	0	2	15	6	0	0	0
scaffold_13047	16736412	16736412	+	FBgn0015212	3UTR	7	55	41	38	17	33	5
scaffold_13047	16736504	16736504	+	FBgn0015212	3UTR	1	11	0	31	0	13	0
scaffold_13047	16736696	16736696	+	FBgn0015212	3UTR	57	284	4	461	115	202	40
scaffold_13047	16737255	16737255	+	FBgn0015212	3UTR	25	3	1	0	3	0	0
scaffold_13049	9831498	9831498	+	FBgn0015213	3UTR	0	24	0	14	7	5	0
scaffold_13049	9832134	9832134	+	FBgn0015213	3UTR	0	97	1	45	11	10	1
scaffold_13049	9832372	9832372	+	FBgn0015213	3UTR	57	271	9	210	61	72	37
scaffold_13049	9832705	9832705	+	FBgn0015213	3UTR	2	3	0	4	0	7	3
scaffold_13049	9832778	9832778	+	FBgn0015213	3UTR	4	6	75	6	2	0	6
scaffold_12875	11850785	11850785	+	FBgn0015681	3UTR	131	87	35	240	143	47	7
scaffold_12875	11850957	11850957	+	FBgn0015681	3UTR	155	98	40	203	117	34	7
scaffold_13049	8107354	8107354	-	FBgn0015684	3UTR	565	837	41	471	424	374	202
scaffold_13049	8107383	8107383	-	FBgn0015684	3UTR	27	28	4	20	25	16	1
scaffold_12875	9999528	9999528	+	FBgn0015686	3UTR	2	0	5	0	0	0	0
scaffold_12875	9999723	9999723	+	FBgn0015686	3UTR	46	168	1369	251	50	43	30
scaffold_12875	9999847	9999847	+	FBgn0015686	3UTR	0	1	0	4	0	1	0
scaffold_12875	9999900	9999900	+	FBgn0015686	3UTR	75	494	16	612	153	74	52
scaffold_13042	3894313	3894313	-	FBgn0015690	3UTR	6	0	1	0	0	2	0
scaffold_13042	3894339	3894339	-	FBgn0015690	3UTR	207	0	4	0	9	91	16
scaffold_12823	1820304	1820304	-	FBgn0016401	3UTR	553	263	28	27	485	1368	358
scaffold_12823	1820335	1820335	-	FBgn0016401	3UTR	17592	3097	585	159	6278	22411	4869
scaffold_12823	1820361	1820361	-	FBgn0016401	3UTR	7043	934	221	46	1634	9024	2516
scaffold_12823	1820402	1820402	-	FBgn0016401	3UTR	635	74	25	0	60	214	32
scaffold_12823	1820440	1820440	-	FBgn0016401	3UTR	261	43	12	0	61	397	98
scaffold_12823	1820466	1820466	-	FBgn0016401	3UTR	249	49	13	1	37	330	56
scaffold_12823	1820513	1820513	-	FBgn0016401	3UTR	5797	1257	193	69	2980	15061	4067
scaffold_13049	20950181	20950181	+	FBgn0016402	3UTR	16	0	0	0	0	0	0
scaffold_13049	20950241	20950241	+	FBgn0016402	3UTR	38	0	0	0	0	0	0
scaffold_13049	20950380	20950380	+	FBgn0016402	3UTR	35	0	0	0	0	0	0
scaffold_13049	20950503	20950503	+	FBgn0016402	3UTR	2109	1	1	0	0	0	0
scaffold_12855	2896678	2896678	-	FBgn0016403	3UTR	42616	1041	7722	954	2334	4321	237
scaffold_12855	2896705	2896705	-	FBgn0016403	3UTR	5087	146	535	90	315	577	28
scaffold_12855	2896768	2896768	-	FBgn0016403	3UTR	198	5	38	7	24	11	0
scaffold_13047	13310593	13310593	-	FBgn0016404	3UTR	536	0	10	0	0	1	0
scaffold_13047	13310624	13310624	-	FBgn0016404	3UTR	1661	0	39	0	14	0	0
scaffold_13047	13310692	13310692	-	FBgn0016404	3UTR	43	0	1	0	0	0	0
scaffold_12855	3450623	3450623	-	FBgn0016459	3UTR	2	5	0	4	0	0	0
scaffold_12855	3451144	3451144	-	FBgn0016459	3UTR	5	5	8	3	10	0	3
scaffold_12855	3451236	3451236	-	FBgn0016459	3UTR	12	11	6	7	2	8	4
scaffold_12855	3451303	3451303	-	FBgn0016459	3UTR	13	37	7	44	27	47	4
scaffold_12855	3451404	3451404	-	FBgn0016459	3UTR	10747	46928	4293	36062	17160	17043	6409
scaffold_12855	3451438	3451438	-	FBgn0016459	3UTR	422	1895	106	498	275	243	37
scaffold_12928	67972	67972	-	FBgn0016470	5UTR	1	2	0	4	0	0	0
scaffold_12970	8793385	8793385	-	FBgn0016474	3UTR	9	45	0	0	0	0	0
scaffold_12970	8793464	8793464	-	FBgn0016474	3UTR	5	12	0	0	0	0	0
scaffold_12970	8793526	8793526	-	FBgn0016474	3UTR	3	11	0	0	0	0	0
scaffold_12970	8793565	8793565	-	FBgn0016474	3UTR	364	1468	1	0	0	0	0
scaffold_12970	8793782	8793782	-	FBgn0016474	3UTR	131	1725	1	0	0	0	0
scaffold_12970	8793816	8793816	-	FBgn0016474	3UTR	10	281	0	0	0	0	0
scaffold_12970	8793850	8793850	-	FBgn0016474	3UTR	2839	125607	56	0	0	0	0
scaffold_12928	4847142	4847142	+	FBgn0016496	3UTR	2	2	134	0	0	0	0
scaffold_12928	4847234	4847234	+	FBgn0016496	3UTR	10	9	324	10	0	3	0
scaffold_12823	553904	553904	+	FBgn0016537	3UTR	164	670	178	236	134	96	32
scaffold_12823	554024	554024	+	FBgn0016537	3UTR	2	34	3	21	6	1	0
scaffold_12823	552047	552047	-	FBgn0016538	5UTR	0	0	3	4	0	7	0
scaffold_12823	549651	549651	-	FBgn0016538	3UTR	1	9	6	7	6	0	0
scaffold_12823	549677	549677	-	FBgn0016538	3UTR	6	49	24	39	7	12	7
scaffold_12823	549719	549719	-	FBgn0016538	3UTR	246	936	1231	589	219	225	160
scaffold_12823	549795	549795	-	FBgn0016538	3UTR	2	1	6	4	0	0	1
scaffold_12823	550012	550012	-	FBgn0016538	3UTR	5	12	12	7	0	0	0
scaffold_12855	3950851	3950851	-	FBgn0017793	3UTR	403	11	51	99	20	105	35
scaffold_12963	15954743	15954743	-	FBgn0017795	5UTR	0	22	23	5	0	2	3
scaffold_12963	15950976	15950976	-	FBgn0017795	3UTR	104	516	21	746	226	190	84
scaffold_12963	15951067	15951067	-	FBgn0017795	3UTR	0	4	0	0	0	1	0
scaffold_12963	15951229	15951229	-	FBgn0017795	3UTR	0	3	11	1	0	0	0
scaffold_12963	15951278	15951278	-	FBgn0017795	3UTR	4	7	36	14	5	1	0
scaffold_12963	15951415	15951415	-	FBgn0017795	3UTR	0	0	10	6	0	0	0
scaffold_12723	3067800	3067800	+	FBgn0017805	3UTR	83	28	0	0	31	0	0
scaffold_12723	3067852	3067852	+	FBgn0017805	3UTR	789	380	2	35	483	15	0
scaffold_12723	3067892	3067892	+	FBgn0017805	3UTR	661	272	2	29	564	11	4
scaffold_12855	3122475	3122475	+	FBgn0017815	3UTR	30	2	3	0	0	14	12
scaffold_12855	3118720	3118720	-	FBgn0017816	3UTR	35	0	12	0	0	4	7
scaffold_13049	8223914	8223914	-	FBgn0020069	3UTR	7	72	1	91	41	18	37
scaffold_13049	8224093	8224093	-	FBgn0020069	3UTR	1	24	0	15	14	11	1
scaffold_13049	8224211	8224211	-	FBgn0020069	3UTR	66	254	102	190	69	107	40
scaffold_13049	8227129	8227129	-	FBgn0020069	3UTR	0	12	10	26	7	3	3
scaffold_13049	6387234	6387234	-	FBgn0020071	3UTR	375	23	6	0	31	36	26
scaffold_13049	6387458	6387458	-	FBgn0020071	3UTR	3081	193	72	8	447	1977	480
scaffold_13049	6387552	6387552	-	FBgn0020071	3UTR	4822	361	80	7	471	2021	427
scaffold_13049	6387706	6387706	-	FBgn0020071	3UTR	208	24	7	0	20	161	40
scaffold_13049	6387844	6387844	-	FBgn0020071	3UTR	3768	659	142	7	502	2158	667
scaffold_13049	6388214	6388214	-	FBgn0020071	3UTR	1737	587	100	12	167	771	108
scaffold_12723	3953327	3953327	-	FBgn0020450	3UTR	0	4	82	2	0	0	0
scaffold_12723	3953401	3953401	-	FBgn0020450	3UTR	0	0	43	6	0	0	0
scaffold_12723	3953460	3953460	-	FBgn0020450	3UTR	0	0	22	0	0	0	0
scaffold_12723	3953572	3953572	-	FBgn0020450	3UTR	0	0	4	3	0	0	0
scaffold_12723	3953664	3953664	-	FBgn0020450	3UTR	0	0	54	0	0	0	0
scaffold_13047	8069061	8069061	+	FBgn0020452	3UTR	15	58	11	36	15	4	0
scaffold_13047	8069110	8069110	+	FBgn0020452	3UTR	59	158	23	86	19	21	11
scaffold_13047	8069325	8069325	+	FBgn0020452	3UTR	1	1	50	0	0	0	0
scaffold_13047	8069357	8069357	+	FBgn0020452	3UTR	1	0	10	0	0	0	0
scaffold_12875	5747699	5747699	+	FBgn0020672	3UTR	28	54	50	6	27	15	16
scaffold_12875	5747740	5747740	+	FBgn0020672	3UTR	141	306	424	76	75	40	10
scaffold_12875	5748026	5748026	+	FBgn0020672	3UTR	49	68	22	81	18	2	0
scaffold_12875	5748142	5748142	+	FBgn0020672	3UTR	16	17	2	34	0	0	0
scaffold_12875	5744706	5744706	+	FBgn0020673	3UTR	5	0	0	4	49	116	47
scaffold_12875	5743276	5743276	+	FBgn0020674	3UTR	0	0	0	9	0	135	168
scaffold_12875	5749426	5749426	+	FBgn0020676	3UTR	122	480	26	480	233	271	71
scaffold_12875	5749471	5749471	+	FBgn0020676	3UTR	3059	15120	909	11794	6468	5728	1645
scaffold_12875	5749519	5749519	+	FBgn0020676	3UTR	2437	10125	837	8942	4146	3918	1498
scaffold_12875	5749639	5749639	+	FBgn0020676	3UTR	8	29	1	19	13	15	10
scaffold_12875	5749831	5749831	+	FBgn0020676	3UTR	23	85	2	109	62	25	19
scaffold_12875	5750222	5750222	+	FBgn0020676	3UTR	14	39	15	17	18	0	12
scaffold_12875	5751315	5751315	+	FBgn0020676	3UTR	0	0	24	0	0	0	0
scaffold_12726	173875	173875	-	FBgn0020976	3UTR	107	8	0	150	204	63	11
scaffold_12970	10956109	10956109	-	FBgn0022424	CDS	41	2	0	0	28	97	23
scaffold_12970	10958479	10958479	-	FBgn0022424	CDS	42	3	0	0	8	54	45
scaffold_12963	9868515	9868515	-	FBgn0022427	3UTR	167	388	206	213	137	75	26
scaffold_12963	10124831	10124831	+	FBgn0022428	CDS	0	0	0	0	0	10	0
scaffold_12963	10134961	10134961	+	FBgn0022428	3UTR	1884	5	6	0	28	29	23
scaffold_12963	10135078	10135078	+	FBgn0022428	3UTR	145	0	0	0	0	10	0
scaffold_12963	10135209	10135209	+	FBgn0022428	3UTR	771	1	3	0	15	32	15
scaffold_12963	10136457	10136457	+	FBgn0022428	3UTR	8260	370	154	23	1529	5072	1504
scaffold_12963	10136589	10136589	+	FBgn0022428	3UTR	5	0	0	0	7	11	3
scaffold_12963	10137093	10137093	+	FBgn0022428	3UTR	25046	1168	487	102	3067	11767	3155
scaffold_12963	15290100	15290100	+	FBgn0022834	3UTR	449	59	10	0	2	0	0
scaffold_12963	13340126	13340126	-	FBgn0022838	3UTR	85	232	8	184	56	65	51
scaffold_12963	13340585	13340585	-	FBgn0022838	3UTR	2	3	0	5	4	1	0
scaffold_12963	13340613	13340613	-	FBgn0022838	3UTR	14	65	14	100	32	18	9
scaffold_12963	13340670	13340670	-	FBgn0022838	3UTR	22	67	24	59	7	16	0
scaffold_12963	13344554	13344554	-	FBgn0022839	3UTR	8	2	9	0	0	0	0
scaffold_12963	8471805	8471805	+	FBgn0023229	5UTR	0	5	0	1	13	3	0
scaffold_12963	8494832	8494832	+	FBgn0023229	3UTR	107	189	40	749	294	257	132
scaffold_12963	8494898	8494898	+	FBgn0023229	3UTR	1	25	0	23	18	15	3
scaffold_12963	8495047	8495047	+	FBgn0023229	3UTR	0	1	0	26	1	0	0
scaffold_12963	8495348	8495348	+	FBgn0023229	3UTR	29	237	6	523	149	119	29
scaffold_12963	8495506	8495506	+	FBgn0023229	3UTR	62	56	4	255	104	64	22
scaffold_12963	8495587	8495587	+	FBgn0023229	3UTR	415	380	12	957	357	228	50
scaffold_12822	767198	767198	-	FBgn0023233	3UTR	4	12	0	13	29	8	0
scaffold_12822	767241	767241	-	FBgn0023233	3UTR	358	1300	91	987	409	340	136
scaffold_12822	767313	767313	-	FBgn0023233	3UTR	3	7	1	6	6	4	1
scaffold_12822	767348	767348	-	FBgn0023233	3UTR	14	57	2	30	29	21	5
scaffold_12822	767486	767486	-	FBgn0023233	3UTR	13	21	293	0	1	2	0
scaffold_12822	767568	767568	-	FBgn0023233	3UTR	6	5	153	0	3	3	0
scaffold_12963	15553428	15553428	-	FBgn0023562	3UTR	29	0	1	406	137	53	6
scaffold_12963	5110487	5110487	-	FBgn0024376	3UTR	18	10	0	11	0	0	0
scaffold_12963	5110937	5110937	-	FBgn0024376	3UTR	14	11	1	32	21	6	5
scaffold_12963	5111266	5111266	-	FBgn0024376	3UTR	1	6	1	15	5	0	0
scaffold_12963	5111340	5111340	-	FBgn0024376	3UTR	113	85	53	153	64	33	7
scaffold_12963	5111452	5111452	-	FBgn0024376	3UTR	10	8	2	12	0	0	0
scaffold_12875	19832547	19832547	+	FBgn0024377	3UTR	2	1	4	13	0	9	0
scaffold_12875	19832600	19832600	+	FBgn0024377	3UTR	0	6	27	2	0	0	5
scaffold_12875	19832839	19832839	+	FBgn0024377	3UTR	2719	2153	772	3842	2265	1856	643
scaffold_12875	19832890	19832890	+	FBgn0024377	3UTR	199	368	244	407	191	239	66
scaffold_12875	19832933	19832933	+	FBgn0024377	3UTR	61	143	69	180	59	67	24
scaffold_12875	19832980	19832980	+	FBgn0024377	3UTR	748	1836	633	2582	982	1152	337
scaffold_12875	19833024	19833024	+	FBgn0024377	3UTR	5	5	1	20	0	11	0
scaffold_12875	19833053	19833053	+	FBgn0024377	3UTR	27	57	10	59	18	36	13
scaffold_12875	19833114	19833114	+	FBgn0024377	3UTR	27	149	5	588	93	128	55
scaffold_12875	19833140	19833140	+	FBgn0024377	3UTR	328	626	31	404	209	255	4
scaffold_12875	19833197	19833197	+	FBgn0024377	3UTR	2180	3903	252	7883	2975	2939	1104
scaffold_12875	19833258	19833258	+	FBgn0024377	3UTR	298	575	39	994	459	409	165
scaffold_12875	19833342	19833342	+	FBgn0024377	3UTR	2467	1104	231	1248	1533	1276	425
scaffold_12855	3446634	3446634	+	FBgn0025403	3UTR	14	69	135	97	13	22	6
scaffold_12855	3446669	3446669	+	FBgn0025403	3UTR	10	73	63	84	5	21	17
scaffold_12855	3446740	3446740	+	FBgn0025403	3UTR	4	74	8	53	19	7	9
scaffold_12855	3446771	3446771	+	FBgn0025403	3UTR	2	8	0	20	0	6	0
scaffold_12970	7551649	7551649	+	FBgn0025404	3UTR	1	0	940	0	0	0	0
scaffold_12970	7551679	7551679	+	FBgn0025404	3UTR	0	0	14	0	0	0	0
scaffold_12472	276652	276652	-	FBgn0025405	3UTR	5	6	0	12	11	2	3
scaffold_12472	276708	276708	-	FBgn0025405	3UTR	2	12	0	29	0	0	7
scaffold_12472	276787	276787	-	FBgn0025405	3UTR	13	12	1	3	2	0	0
scaffold_12472	276919	276919	-	FBgn0025405	3UTR	18	101	8	126	15	6	9
scaffold_12472	277028	277028	-	FBgn0025405	3UTR	1691	5785	1045	3526	825	484	337
scaffold_12970	11286406	11286406	-	FBgn0025646	3UTR	0	0	3	82	24	2	0
scaffold_12932	1317989	1317989	-	FBgn0025844	3UTR	252	4611	335	2096	504	461	394
scaffold_12932	1318070	1318070	-	FBgn0025844	3UTR	0	18	2	16	8	0	0
scaffold_12932	1318191	1318191	-	FBgn0025844	3UTR	5	117	2	35	19	22	10
scaffold_12723	3980947	3980947	+	FBgn0025845	3UTR	159	919	77	1570	482	424	92
scaffold_13049	1388286	1388286	-	FBgn0026093	3UTR	2496	460	621	4588	6418	1928	457
scaffold_13049	1388694	1388694	-	FBgn0026093	3UTR	40	3	10	167	175	60	35
scaffold_13049	1389094	1389094	-	FBgn0026093	3UTR	314	122	109	1045	1175	390	64
scaffold_13049	1389154	1389154	-	FBgn0026093	3UTR	108	60	26	236	353	74	15
scaffold_13049	1389203	1389203	-	FBgn0026093	3UTR	17	9	1	17	32	0	2
scaffold_13049	1389329	1389329	-	FBgn0026093	3UTR	148	33	48	442	568	162	38
scaffold_13049	1389384	1389384	-	FBgn0026093	3UTR	23	5	8	162	171	48	20
scaffold_13049	1389512	1389512	-	FBgn0026093	3UTR	1624	3152	1580	7736	4357	1798	753
scaffold_13049	1389618	1389618	-	FBgn0026093	3UTR	50	58	22	85	50	23	9
scaffold_13049	1389648	1389648	-	FBgn0026093	3UTR	410	990	265	2494	943	595	171
scaffold_13049	1389894	1389894	-	FBgn0026093	3UTR	47	61	48	455	242	108	29
scaffold_13049	1390186	1390186	-	FBgn0026093	3UTR	5	15	25	66	39	35	16
scaffold_13049	1390311	1390311	-	FBgn0026093	3UTR	467	373	282	1414	758	415	144
scaffold_13049	1390408	1390408	-	FBgn0026093	3UTR	297	353	280	1127	838	419	101
scaffold_13049	1405830	1405830	+	FBgn0026096	3UTR	675	3561	328	751	341	472	209
scaffold_13042	2578107	2578107	-	FBgn0027387	3UTR	0	145	0	0	0	0	0
scaffold_13042	2578355	2578355	-	FBgn0027387	3UTR	1	1081	4	0	0	0	0
scaffold_13042	2578412	2578412	-	FBgn0027387	3UTR	3	11658	37	2	0	0	0
scaffold_13042	2578458	2578458	-	FBgn0027387	3UTR	0	172	0	0	0	0	0
scaffold_13042	2578583	2578583	-	FBgn0027387	3UTR	0	27	0	0	0	0	0
scaffold_12822	3886212	3886212	-	FBgn0028438	3UTR	70	0	5	492	380	180	53
scaffold_12822	3886560	3886560	-	FBgn0028438	3UTR	18	0	4	209	153	62	9
scaffold_13049	3057410	3057410	-	FBgn0028439	3UTR	29	6	4	8	2	8	0
scaffold_13049	3074804	3074804	-	FBgn0028440	3UTR	13	1	1	0	0	3	0
scaffold_13047	3232521	3232521	-	FBgn0028753	3UTR	31	1	0	0	0	0	0
scaffold_13047	3235805	3235805	-	FBgn0028753	3UTR	675	0	0	6	34	40	20
scaffold_13047	3237702	3237702	-	FBgn0028753	3UTR	141	2	0	603	392	54	12
scaffold_13052	1531428	1531428	+	FBgn0028754	3UTR	126	0	0	21	43	7	6
scaffold_13052	1532172	1532172	+	FBgn0028754	3UTR	3	0	0	3	1	0	0
scaffold_12875	15079090	15079090	+	FBgn0040402	5UTR	7	1	28	0	0	1	0
scaffold_12875	15085240	15085240	+	FBgn0040402	CDS	8	0	5	31	3	9	0
scaffold_12875	15085785	15085785	+	FBgn0040402	3UTR	4	20	56	36	2	1	4
scaffold_12875	15085954	15085954	+	FBgn0040402	3UTR	0	4	44	10	0	0	0
scaffold_12875	15085988	15085988	+	FBgn0040402	3UTR	0	0	2	1	0	0	0
scaffold_12875	15086104	15086104	+	FBgn0040402	3UTR	0	2	47	4	0	0	0
scaffold_12875	15086160	15086160	+	FBgn0040402	3UTR	10	40	759	35	7	15	1
scaffold_12875	15086187	15086187	+	FBgn0040402	3UTR	0	7	367	13	6	6	0
scaffold_12875	15086392	15086392	+	FBgn0040402	3UTR	2	12	5	50	10	1	3
scaffold_12875	15086476	15086476	+	FBgn0040402	3UTR	13	146	8	224	26	20	30
scaffold_12875	15086518	15086518	+	FBgn0040402	3UTR	0	3	0	15	0	0	2
scaffold_12875	15087228	15087228	+	FBgn0040402	3UTR	1	30	2	39	9	11	1
scaffold_12875	15087376	15087376	+	FBgn0040402	3UTR	68	293	17	496	171	132	30
scaffold_12875	15087453	15087453	+	FBgn0040402	3UTR	49	140	4	152	52	36	27
scaffold_12875	15088017	15088017	+	FBgn0040402	3UTR	1723	227	36	597	431	200	46
scaffold_12875	19202705	19202705	+	FBgn0040407	3UTR	808	418	93	161	234	482	131
scaffold_12875	19202736	19202736	+	FBgn0040407	3UTR	312	118	41	60	68	89	63
scaffold_12875	19202926	19202926	+	FBgn0040407	3UTR	46	10	3	13	3	20	2
scaffold_12875	19203177	19203177	+	FBgn0040407	3UTR	12	3	0	10	0	6	1
scaffold_12875	19203415	19203415	+	FBgn0040407	3UTR	33	14	4	5	3	8	0
scaffold_12875	19203449	19203449	+	FBgn0040407	3UTR	2021	1257	366	1163	1154	809	257
scaffold_12875	19203515	19203515	+	FBgn0040407	3UTR	585	342	159	241	240	217	66
scaffold_12875	19203549	19203549	+	FBgn0040407	3UTR	107	44	14	25	73	31	3
scaffold_12875	19203637	19203637	+	FBgn0040407	3UTR	134	83	24	94	104	52	14
scaffold_12875	19203666	19203666	+	FBgn0040407	3UTR	21	5	2	16	0	0	0
scaffold_12875	19203747	19203747	+	FBgn0040407	3UTR	101	28	9	27	21	18	23
scaffold_12875	19203922	19203922	+	FBgn0040407	3UTR	7	2	2	5	0	0	0
scaffold_10324	749788	749788	-	FBgn0041262	5UTR	15	1	0	4	11	8	1
scaffold_10324	728324	728324	-	FBgn0041262	3UTR	9	0	1	0	0	0	0
scaffold_12963	4559712	4559712	+	FBgn0041649	3UTR	571	1477	397	2315	986	543	219
scaffold_12963	1027961	1027961	-	FBgn0041650	3UTR	35	66	2	292	105	108	34
scaffold_12963	1028066	1028066	-	FBgn0041650	3UTR	2	21	1	11	18	17	5
scaffold_12963	1028154	1028154	-	FBgn0041650	3UTR	4	11	8	49	21	19	0
scaffold_12963	1028180	1028180	-	FBgn0041650	3UTR	64	225	210	428	109	108	39
scaffold_12963	1028235	1028235	-	FBgn0041650	3UTR	3	2	15	19	0	4	0
scaffold_12963	1028323	1028323	-	FBgn0041650	3UTR	126	448	682	973	334	287	93
scaffold_12875	1855937	1855937	+	FBgn0041651	3UTR	55	346	115	405	106	122	79
scaffold_12970	7618819	7618819	-	FBgn0042729	3UTR	249	122	11	154	81	75	34
scaffold_12970	7621455	7621455	-	FBgn0042729	3UTR	8	3	0	19	7	6	1
scaffold_12970	7621883	7621883	-	FBgn0042729	3UTR	110	342	12	484	101	51	15
scaffold_12970	7622114	7622114	-	FBgn0042729	3UTR	20	50	7	56	7	6	0
scaffold_12970	7622157	7622157	-	FBgn0042729	3UTR	140	618	186	1250	501	274	72
scaffold_12970	7630077	7630077	-	FBgn0042731	3UTR	97	295	135	299	109	36	17
scaffold_12970	7630116	7630116	-	FBgn0042731	3UTR	21	20	12	24	4	6	0
scaffold_12875	2804847	2804847	+	FBgn0042732	3UTR	0	0	0	0	0	225	79
scaffold_12875	2804972	2804972	+	FBgn0042732	3UTR	0	0	0	0	0	17	3
scaffold_12855	4643020	4643020	+	FBgn0043390	3UTR	4	4	0	0	0	2	1
scaffold_12855	4643178	4643178	+	FBgn0043390	3UTR	329	2	2	0	0	0	8
scaffold_13049	6252670	6252670	-	FBgn0044887	3UTR	29	38	6	41	28	24	19
scaffold_13049	6252726	6252726	-	FBgn0044887	3UTR	255	596	122	584	264	252	130
scaffold_13049	6250824	6250824	-	FBgn0044888	CDS	5	19	5	33	18	1	1
scaffold_13049	6249583	6249583	-	FBgn0044888	3UTR	16	22	2	4	13	10	2
scaffold_13049	6249714	6249714	-	FBgn0044888	3UTR	1	16	1	29	2	1	5
scaffold_13049	6249763	6249763	-	FBgn0044888, FBgn0199561	ambiguous	0	9	0	16	0	9	4
scaffold_13049	6252672	6252672	+	FBgn0044889	3UTR	12009	47227	3836	46757	24092	23489	8113
scaffold_13049	6252710	6252710	+	FBgn0044889	3UTR	2	20	0	19	13	2	0
scaffold_13049	6252754	6252754	+	FBgn0044889	3UTR	5	30	2	30	6	15	3
scaffold_13049	6252795	6252795	+	FBgn0044889	3UTR	2	13	0	6	0	6	2
scaffold_12855	1112544	1112544	+	FBgn0044890	3UTR	1314	583	935	364	629	849	245
scaffold_12970	9763397	9763397	-	FBgn0046720	3UTR	0	12	4	6	0	0	0
scaffold_12970	9763424	9763424	-	FBgn0046720	3UTR	12	158	202	90	26	10	4
scaffold_12970	9763636	9763636	-	FBgn0046720	3UTR	0	0	139	4	0	0	0
scaffold_12970	9763663	9763663	-	FBgn0046720	3UTR	0	0	73	0	0	0	0
scaffold_12875	5912090	5912090	+	FBgn0046896	5UTR	2	61	5	255	134	35	8
scaffold_12875	5914515	5914515	+	FBgn0046896	3UTR	0	6	73	7	0	0	0
scaffold_12875	5914583	5914583	+	FBgn0046896	3UTR	0	4	27	0	0	0	0
scaffold_12875	5914858	5914858	+	FBgn0046896	3UTR	0	11	0	30	9	24	3
scaffold_12875	5915854	5915854	+	FBgn0046896	3UTR	89	169	9	416	247	48	4
scaffold_12875	5915888	5915888	+	FBgn0046896	3UTR	1	3	1	16	4	6	0
scaffold_13049	7257050	7257050	-	FBgn0046898	3UTR	91	2	3	0	1	5	0
scaffold_13049	7257091	7257091	-	FBgn0046898	3UTR	560	15	23	5	19	26	4
scaffold_13047	19138988	19138988	+	FBgn0046899	3UTR	10	49	1	29	26	32	6
scaffold_13047	19139401	19139401	+	FBgn0046899	3UTR	1	39	0	28	17	28	0
scaffold_13047	19139447	19139447	+	FBgn0046899	3UTR	2	59	1	35	8	6	3
scaffold_13047	8818947	8818947	+	FBgn0061220	3UTR	1021	3725	201	1007	616	599	95
scaffold_13047	8819016	8819016	+	FBgn0061220	3UTR	10058	43439	2343	37726	16176	20312	7283
scaffold_13047	8819042	8819042	+	FBgn0061220	3UTR	1459	6029	268	2402	976	991	308
scaffold_13047	8819078	8819078	+	FBgn0061220	3UTR	5821	26328	1551	19850	7477	8507	3374
scaffold_13047	8819892	8819892	+	FBgn0061220	3UTR	3	12	0	9	0	0	0
scaffold_13047	8819957	8819957	+	FBgn0061220	3UTR	11	28	5	5	9	14	4
scaffold_13049	3597639	3597639	+	FBgn0062278	5UTR	1	3	0	26	0	9	0
scaffold_13049	3600644	3600644	+	FBgn0062278	3UTR	9	1	5	6	12	7	0
scaffold_13049	1460277	1460277	-	FBgn0062279	3UTR	62	17	2	98	77	50	11
scaffold_13049	1460555	1460555	-	FBgn0062279	3UTR	11	3	0	7	15	16	0
scaffold_12963	4544549	4544549	-	FBgn0062715	3UTR	4	1511	199	289	38	16	11
scaffold_12963	4544600	4544600	-	FBgn0062715	3UTR	0	125	43	32	0	0	0
scaffold_12963	4544695	4544695	-	FBgn0062715	3UTR	2	1100	278	382	17	29	19
scaffold_13047	11084859	11084859	+	FBgn0062716	3UTR	1	0	0	19	4	0	0
scaffold_13047	11085115	11085115	+	FBgn0062716	3UTR	311	48	27	231	250	59	23
scaffold_12970	7637674	7637674	-	FBgn0063930	3UTR	35	223	4	133	71	56	8
scaffold_12970	7638902	7638902	-	FBgn0063930	3UTR	4	9	4	0	0	0	4
scaffold_13049	5164468	5164468	-	FBgn0063931	3UTR	4	10	0	17	0	0	5
scaffold_13049	5164652	5164652	-	FBgn0063931	3UTR	17	92	5	74	20	23	1
scaffold_13049	5164697	5164697	-	FBgn0063931	3UTR	6	14	6	85	13	1	0
scaffold_13049	5164763	5164763	-	FBgn0063931	3UTR	76	197	109	269	88	28	9
scaffold_13049	5164866	5164866	-	FBgn0063931	3UTR	0	42	0	32	0	9	6
scaffold_13049	5164898	5164898	-	FBgn0063931	3UTR	0	16	1	3	5	0	2
scaffold_10324	718605	718605	+	FBgn0064305	CDS	0	8	4	40	5	1	0
scaffold_10324	720218	720218	+	FBgn0064305	3UTR	0	4	4	26	0	0	0
scaffold_10324	720362	720362	+	FBgn0064305	3UTR	26	199	143	73	12	11	0
scaffold_10324	720457	720457	+	FBgn0064305	3UTR	21	116	52	297	27	24	9
scaffold_10324	720502	720502	+	FBgn0064305	3UTR	0	13	54	11	0	0	0
scaffold_10324	720546	720546	+	FBgn0064305	3UTR	0	2	21	15	0	0	0
scaffold_10324	720623	720623	+	FBgn0064305	3UTR	0	23	42	151	12	20	0
scaffold_10324	720780	720780	+	FBgn0064305	3UTR	4	191	40	132	27	27	7
scaffold_10324	720837	720837	+	FBgn0064305	3UTR	0	28	37	38	4	3	0
scaffold_10324	720906	720906	+	FBgn0064305	3UTR	44	335	112	126	22	4	0
scaffold_10324	720963	720963	+	FBgn0064305	3UTR	440	3868	1514	2451	314	188	100
scaffold_10324	721334	721334	+	FBgn0064305	3UTR	0	23	0	27	5	0	1
scaffold_10324	782575	782575	-	FBgn0064306	3UTR	173	1	2	449	202	67	6
scaffold_10324	783356	783356	-	FBgn0064306	3UTR	10	2	34	16	9	10	3
scaffold_10324	783597	783597	-	FBgn0064306	3UTR	1	0	48	9	2	0	1
scaffold_10324	783664	783664	-	FBgn0064306	3UTR	5	0	14	5	0	4	0
scaffold_12875	17037382	17037382	-	FBgn0064307	CDS	2	3	3	8	0	0	0
scaffold_12875	17032820	17032820	-	FBgn0064307	3UTR	9	1119	115	2285	594	481	196
scaffold_12875	3329253	3329253	+	FBgn0064308	3UTR	19	140	23	66	11	12	7
scaffold_12875	3329308	3329308	+	FBgn0064308	3UTR	92	2062	152	1068	147	143	89
scaffold_12875	3329340	3329340	+	FBgn0064308	3UTR	0	66	3	18	0	15	3
scaffold_13042	264525	264525	-	FBgn0064309	3UTR	63	25	2	140	70	32	8
scaffold_13042	265517	265517	-	FBgn0064309	3UTR	1	60	0	35	0	3	0
scaffold_13042	265547	265547	-	FBgn0064309	3UTR	0	243	0	108	18	0	1
scaffold_13042	265772	265772	-	FBgn0064309	3UTR	0	82	0	95	1	4	0
scaffold_13042	266121	266121	-	FBgn0064309	3UTR	2	47	0	13	7	0	0
scaffold_13042	266165	266165	-	FBgn0064309	3UTR	0	135	0	109	7	0	13
scaffold_13042	266417	266417	-	FBgn0064309	3UTR	2	34	0	24	8	8	1
scaffold_13042	266499	266499	-	FBgn0064309	3UTR	0	0	0	9	1	5	0
scaffold_12875	3330490	3330490	+	FBgn0064310	3UTR	88	6126	175	13692	2981	2469	1072
scaffold_13049	297793	297793	-	FBgn0064311	3UTR	0	0	34	0	0	0	0
scaffold_12875	3327509	3327509	-	FBgn0064312	3UTR	19182	87969	7033	56695	27665	34593	13572
scaffold_10324	713002	713002	-	FBgn0064314	CDS	0	0	2	0	0	2	0
scaffold_10324	711991	711991	-	FBgn0064314	3UTR	231	1236	907	1384	794	793	357
scaffold_10324	712062	712062	-	FBgn0064314	3UTR	86	439	3499	325	179	226	103
scaffold_10324	712085	712085	+	FBgn0064315	3UTR	33	117	69	182	47	31	23
scaffold_10324	712115	712115	+	FBgn0064315	3UTR	2	3	1	6	0	0	0
scaffold_12726	411861	411861	+	FBgn0066145	3UTR	215	10	2	102	97	34	11
scaffold_13049	5081001	5081001	-	FBgn0067461	3UTR	25	19	3	0	78	189	57
scaffold_13049	5081163	5081163	-	FBgn0067461	3UTR	1056	1957	533	53	3532	7361	1821
scaffold_13049	5081221	5081221	-	FBgn0067461	3UTR	766	639	178	24	2528	5953	1195
scaffold_13049	5081294	5081294	-	FBgn0067461	3UTR	52	44	8	0	59	172	31
scaffold_10324	356060	356060	-	FBgn0067462	3UTR	0	2	1	0	8	32	6
scaffold_10324	356234	356234	-	FBgn0067462	3UTR	77	97	208	45	1359	7717	1850
scaffold_10324	356273	356273	-	FBgn0067462	3UTR	19	23	64	11	295	1557	369
scaffold_12875	12271369	12271369	+	FBgn0067463	3UTR	176	0	8	0	0	0	0
scaffold_12875	12266831	12266831	+	FBgn0067464	3UTR	62	0	0	0	0	0	0
scaffold_12875	12266874	12266874	+	FBgn0067464	3UTR	3482	3	2	11	0	0	0
scaffold_12875	12266921	12266921	+	FBgn0067464	3UTR	378	1	1	0	0	0	0
scaffold_12875	12267046	12267046	+	FBgn0067464	3UTR	480	2	0	14	9	2	0
scaffold_12875	12267123	12267123	+	FBgn0067464	3UTR	256	0	0	14	0	3	0
scaffold_12963	14617841	14617841	-	FBgn0067465	3UTR	8932	87	30	7	75	586	153
scaffold_13049	11595660	11595660	-	FBgn0067466	3UTR	0	22	0	8	9	0	0
scaffold_13049	11596267	11596267	-	FBgn0067466	3UTR	9	304	4	283	22	14	8
scaffold_13047	5792619	5792619	+	FBgn0067469	3UTR	227	9	2	10	17	9	1
scaffold_13047	5818280	5818280	-	FBgn0067470	3UTR	0	1	837	0	0	0	0
scaffold_13047	5818374	5818374	-	FBgn0067470	3UTR	0	0	697	0	0	0	0
scaffold_12928	1293911	1293911	+	FBgn0068554	3UTR	421	29	11	5	197	813	185
scaffold_12928	1293937	1293937	+	FBgn0068554	3UTR	404	23	17	0	74	291	92
scaffold_12928	1294096	1294096	+	FBgn0068554	3UTR	11294	1469	305	93	4779	14686	3840
scaffold_12928	1294209	1294209	+	FBgn0068554	3UTR	16	1	0	0	0	0	0
scaffold_12928	1295202	1295202	+	FBgn0068554	3UTR	656	2	5	0	11	3	0
scaffold_12855	7127497	7127497	+	FBgn0069457	3UTR	4	0	19	0	0	0	0
scaffold_12822	1139655	1139655	+	FBgn0069459	3UTR	54	44	4	99	48	15	4
scaffold_12822	1139755	1139755	+	FBgn0069459	3UTR	2	5	0	6	0	0	0
scaffold_12875	10712758	10712758	-	FBgn0082392	3UTR	3	0	0	0	17	1	0
scaffold_12875	10713389	10713389	-	FBgn0082392	3UTR	8	0	0	0	0	0	0
scaffold_12875	10713663	10713663	-	FBgn0082392	3UTR	199	10	12	238	114	29	15
scaffold_12855	3067322	3067322	-	FBgn0083351	3UTR	84	572	30	687	232	188	77
scaffold_12855	3067640	3067640	-	FBgn0083351	3UTR	0	3	42	9	3	7	0
scaffold_12932	1201326	1201326	-	FBgn0083353	3UTR	21	47	7	16	28	21	3
scaffold_12932	1201355	1201355	-	FBgn0083353	3UTR	9	11	1	10	7	2	3
scaffold_12932	1201408	1201408	-	FBgn0083353	3UTR	8	7	3	6	0	0	0
scaffold_13049	11855365	11855365	+	FBgn0084331	3UTR	1	7	4	0	0	0	4
scaffold_13049	11855413	11855413	+	FBgn0084331	3UTR	2	0	24	0	0	0	0
scaffold_13049	11855500	11855500	+	FBgn0084331	3UTR	10	104	39	41	12	0	4
scaffold_13049	11855537	11855537	+	FBgn0084331	3UTR	0	42	1	16	5	5	0
scaffold_13049	11855947	11855947	+	FBgn0084331	3UTR	1	8	0	5	5	1	0
scaffold_13049	11856169	11856169	+	FBgn0084331	3UTR	81	376	6	280	74	106	18
scaffold_13049	11856195	11856195	+	FBgn0084331	3UTR	5	35	0	28	14	7	8
scaffold_13047	2383834	2383834	-	FBgn0085843	3UTR	11	7	23	15	16	35	11
scaffold_13047	2383875	2383875	-	FBgn0085843	3UTR	1209	627	1075	528	806	955	274
scaffold_13047	2384149	2384149	-	FBgn0085843	3UTR	6	0	2	5	1	12	9
scaffold_13047	4179959	4179959	+	FBgn0085906	3UTR	0	0	12	0	0	0	0
scaffold_13047	4180122	4180122	+	FBgn0085906	3UTR	15	42	106	68	39	17	10
scaffold_13047	4180225	4180225	+	FBgn0085906	3UTR	5	17	8	56	17	10	16
scaffold_13047	4180294	4180294	+	FBgn0085906	3UTR	23	76	13	135	33	49	5
scaffold_13047	4180358	4180358	+	FBgn0085906	3UTR	7	19	1	104	64	29	18
scaffold_13047	4180558	4180558	+	FBgn0085906	3UTR	6	16	0	53	29	18	5
scaffold_13047	4180621	4180621	+	FBgn0085906	3UTR	0	10	2	25	2	5	0
scaffold_13047	4180922	4180922	+	FBgn0085906	3UTR	0	4	0	3	1	0	0
scaffold_13047	4180986	4180986	+	FBgn0085906	3UTR	200	280	32	678	317	154	56
scaffold_13047	4181123	4181123	+	FBgn0085906	3UTR	7	2	0	2	8	0	3
scaffold_13047	4181473	4181473	+	FBgn0085906	3UTR	5	0	0	2	0	0	1
scaffold_13049	14610678	14610678	+	FBgn0085961	3UTR	300	1218	178	1319	279	286	145
scaffold_13049	14610736	14610736	+	FBgn0085961	3UTR	31	191	27	212	51	28	33
scaffold_13049	14610824	14610824	+	FBgn0085961	3UTR	45	117	8	83	13	9	8
scaffold_13049	14610873	14610873	+	FBgn0085961	3UTR	0	11	1	0	0	0	0
scaffold_13049	14611251	14611251	+	FBgn0085961	3UTR	25	3	1	7	6	0	0
scaffold_12736	157290	157290	+	FBgn0085982	CDS	0	0	0	10	0	5	7
scaffold_12736	157760	157760	+	FBgn0085982	CDS	5	7	1	80	9	30	2
scaffold_12736	157791	157791	+	FBgn0085982	CDS	5	6	0	38	23	16	4
scaffold_12736	157844	157844	+	FBgn0085982	3UTR	22737	91505	6788	136667	52170	58426	19040
scaffold_12736	157888	157888	+	FBgn0085982	3UTR	18	168	5	128	33	54	29
scaffold_12736	157965	157965	+	FBgn0085982	3UTR	6	32	1	88	23	14	7
scaffold_12736	158094	158094	+	FBgn0085982	3UTR	3	18	1	15	3	4	4
scaffold_12736	158315	158315	+	FBgn0085982	3UTR	107	460	7	455	158	184	73
scaffold_12736	158729	158729	+	FBgn0085982	3UTR	1	60	0	136	42	13	19
scaffold_12875	1070901	1070901	-	FBgn0086001	3UTR	48	0	1	0	5	28	0
scaffold_12822	3286619	3286619	+	FBgn0086436	3UTR	0	0	5	0	0	0	0
scaffold_12822	3286850	3286850	+	FBgn0086436	3UTR	530	195	281	276	191	207	42
scaffold_12822	3286908	3286908	+	FBgn0086436	3UTR	2	14	45	3	9	5	1
scaffold_12822	3286935	3286935	+	FBgn0086436	3UTR	2	13	195	21	5	2	0
scaffold_12822	3286965	3286965	+	FBgn0086436	3UTR	5	31	218	9	11	11	0
scaffold_12822	3287406	3287406	+	FBgn0086436	3UTR	6	61	43	64	21	11	2
scaffold_12822	3287531	3287531	+	FBgn0086436	3UTR	1	14	5	8	0	0	0
scaffold_12822	3287625	3287625	+	FBgn0086436	3UTR	14	128	0	134	8	21	8
scaffold_12822	3287654	3287654	+	FBgn0086436	3UTR	2	17	1	25	7	2	0
scaffold_12822	3287745	3287745	+	FBgn0086436	3UTR	4	25	1	12	0	1	0
scaffold_12822	3288011	3288011	+	FBgn0086436	3UTR	135	56	1	45	31	37	10
scaffold_12822	3288213	3288213	+	FBgn0086436	3UTR	80	12	0	1	3	14	0
scaffold_12822	3288325	3288325	+	FBgn0086436	3UTR	796	36	6	70	167	229	59
scaffold_12822	3288375	3288375	+	FBgn0086436	3UTR	1790	54	10	97	211	336	38
scaffold_12822	3282755	3282755	-	FBgn0086439	3UTR	75	10	4976	42	44	3512	1496
scaffold_12822	3289650	3289650	-	FBgn0086440	3UTR	36	16	5	48	88	14	10
scaffold_12963	8649537	8649537	-	FBgn0197335	3UTR	0	11	0	4	6	0	0
scaffold_12963	8649625	8649625	-	FBgn0197335	3UTR	1	136	4	185	37	29	6
scaffold_12855	9941329	9941329	-	FBgn0197336	3UTR	61	75	30	54	17	47	13
scaffold_12855	9941397	9941397	-	FBgn0197336	3UTR	38	81	195	39	17	36	0
scaffold_12855	9941447	9941447	-	FBgn0197336	3UTR	2	0	9	0	0	3	0
scaffold_12855	9941554	9941554	-	FBgn0197336	3UTR	0	0	43	0	0	0	0
scaffold_12855	9941008	9941008	-	FBgn0197337	CDS	0	1	4	0	0	0	0
scaffold_12855	9939767	9939767	-	FBgn0197337	3UTR	3	10	0	5	0	4	5
scaffold_12855	9939842	9939842	-	FBgn0197337	3UTR	11	24	4	31	4	10	0
scaffold_12855	9940036	9940036	-	FBgn0197337	3UTR	441	1417	385	1513	352	395	212
scaffold_12855	9933537	9933537	-	FBgn0197338	3UTR	1	34	5	58	11	4	0
scaffold_12855	9933634	9933634	-	FBgn0197338	3UTR	27	220	109	222	41	36	3
scaffold_12855	9927317	9927317	-	FBgn0197339	3UTR	54	539	30	583	185	141	57
scaffold_12855	9927706	9927706	-	FBgn0197339	3UTR	0	6	2	13	2	0	0
scaffold_12855	9927740	9927740	-	FBgn0197339	3UTR	0	15	0	23	0	0	4
scaffold_12855	9927918	9927918	-	FBgn0197339	3UTR	0	1	11	0	0	0	0
scaffold_12855	9914869	9914869	-	FBgn0197340	3UTR	2	13	1030	9	0	0	2
scaffold_12855	9914905	9914905	-	FBgn0197340	3UTR	4	29	4607	0	0	0	0
scaffold_12855	9914958	9914958	-	FBgn0197340	3UTR	1	1	155	0	0	0	0
scaffold_12855	9898108	9898108	-	FBgn0197341	5UTR	4	28	0	51	7	0	0
scaffold_12855	9895172	9895172	-	FBgn0197341	3UTR	9	11	1	0	0	0	0
scaffold_12855	9895237	9895237	-	FBgn0197341	3UTR	162	475	54	115	48	44	33
scaffold_12855	9895300	9895300	-	FBgn0197341	3UTR	20428	27229	4557	14762	2677	3024	1823
scaffold_12855	9895387	9895387	-	FBgn0197341	3UTR	4	4	0	23	0	5	0
scaffold_12855	9895422	9895422	-	FBgn0197341	3UTR	995	1689	269	1383	247	296	199
scaffold_12855	9895499	9895499	-	FBgn0197341	3UTR	27	52	5	45	8	11	4
scaffold_12855	9890732	9890732	-	FBgn0197342	3UTR	9	2	1	4	2	11	0
scaffold_12855	9890867	9890867	-	FBgn0197342	3UTR	36	64	3	21	16	18	34
scaffold_12855	9890960	9890960	-	FBgn0197342	3UTR	618	1428	1743	1178	606	1210	495
scaffold_12855	9857764	9857764	-	FBgn0197343	3UTR	133	0	0	0	0	16	11
scaffold_12855	9733022	9733022	-	FBgn0197344	3UTR	89	30	2	0	17	307	51
scaffold_12855	9712828	9712828	-	FBgn0197345	3UTR	1	0	0	0	0	7	5
scaffold_12855	9712859	9712859	-	FBgn0197345	3UTR	459	34	30	5	66	269	37
scaffold_12963	8639192	8639192	-	FBgn0197346	3UTR	379	0	0	4	48	152	30
scaffold_12855	9707384	9707384	-	FBgn0197347	3UTR	3	3	0	0	0	0	0
scaffold_12855	9708007	9708007	-	FBgn0197347	3UTR	61	248	2427	176	42	43	27
scaffold_12855	9699551	9699551	-	FBgn0197349	3UTR	1	22	0	5	4	25	5
scaffold_12855	9700073	9700073	-	FBgn0197349	3UTR	113	1130	126	1039	341	405	186
scaffold_12855	9700233	9700233	-	FBgn0197349	3UTR	0	23	9	13	0	4	6
scaffold_12855	9498647	9498647	-	FBgn0197353	3UTR	1	3	0	7	0	0	0
scaffold_12855	9498746	9498746	-	FBgn0197353	3UTR	11	80	0	12	0	3	0
scaffold_12855	9498860	9498860	-	FBgn0197353	3UTR	13	31	0	14	10	0	5
scaffold_12855	9493233	9493233	-	FBgn0197354	3UTR	194	554	274	285	181	76	46
scaffold_12855	9493277	9493277	-	FBgn0197354	3UTR	13	81	31	13	23	12	6
scaffold_12855	9469664	9469664	-	FBgn0197356	5UTR	0	0	3	0	0	0	0
scaffold_12855	9467755	9467755	-	FBgn0197356	3UTR	1	1	1392	0	0	0	0
scaffold_12963	8628868	8628868	-	FBgn0197357	3UTR	256	0	0	0	27	178	20
scaffold_12963	8629193	8629193	-	FBgn0197357	3UTR	12	0	0	0	0	5	3
scaffold_12963	8629241	8629241	-	FBgn0197357	3UTR	21	0	0	0	8	48	6
scaffold_12855	9404601	9404601	-	FBgn0197358	3UTR	3041	4	1	23	0	0	0
scaffold_12855	9368429	9368429	-	FBgn0197359	3UTR	64	0	0	0	17	13	7
scaffold_12855	9368503	9368503	-	FBgn0197359	3UTR	69	0	0	0	11	10	3
scaffold_12855	9368639	9368639	-	FBgn0197359	3UTR	30	0	0	7	0	8	0
scaffold_12855	9364169	9364169	-	FBgn0197360	3UTR	15	0	0	0	3	7	0
scaffold_12855	9352582	9352582	-	FBgn0197361	3UTR	0	0	14	0	0	0	0
scaffold_12855	9349553	9349553	-	FBgn0197362	3UTR	612	8	7	0	0	0	0
scaffold_12855	9349677	9349677	-	FBgn0197362	3UTR	46	1	0	0	0	0	0
scaffold_12855	9349796	9349796	-	FBgn0197362	3UTR	536	3	7	0	0	0	0
scaffold_12855	9347351	9347351	-	FBgn0197363	3UTR	44	1	1	7	45	59	12
scaffold_12855	9327653	9327653	-	FBgn0197365	3UTR	0	0	0	2	14	0	0
scaffold_12855	9327684	9327684	-	FBgn0197365	3UTR	7	0	0	38	181	2	0
scaffold_12855	9328044	9328044	-	FBgn0197365	3UTR	27	0	50	62	2305	11	0
scaffold_12855	9328208	9328208	-	FBgn0197365	3UTR	0	0	18	0	4	0	0
scaffold_12855	9265934	9265934	-	FBgn0197366	3UTR	2	6	4453	5	0	0	0
scaffold_12855	9265984	9265984	-	FBgn0197366	3UTR	0	0	684	0	0	0	0
scaffold_12963	8621682	8621682	-	FBgn0197367	3UTR	33	100	1	4	256	56	0
scaffold_12963	8621860	8621860	-	FBgn0197367	3UTR	4	9	0	0	27	9	0
scaffold_12855	9249358	9249358	-	FBgn0197368	CDS	0	0	392	0	1	0	0
scaffold_12855	9248869	9248869	-	FBgn0197368	3UTR	2	1	4990	3	0	0	0
scaffold_12855	9247031	9247031	-	FBgn0197369	3UTR	0	1	335	0	0	0	0
scaffold_12855	9244874	9244874	-	FBgn0197369	3UTR	0	0	9	0	0	0	0
scaffold_12855	9244988	9244988	-	FBgn0197369	3UTR	0	0	4	0	0	0	0
scaffold_12855	9239504	9239504	-	FBgn0197370	3UTR	0	1	225	0	0	0	0
scaffold_12855	9239744	9239744	-	FBgn0197370	3UTR	0	0	5	0	0	0	0
scaffold_12855	9239817	9239817	-	FBgn0197370	3UTR	3	2	100	0	0	0	0
scaffold_12855	9211275	9211275	-	FBgn0197371	3UTR	366	115	42	67	2131	311	125
scaffold_12855	9211527	9211527	-	FBgn0197371	3UTR	7	4	4	0	11	5	15
scaffold_12855	9178604	9178604	-	FBgn0197372	3UTR	45	9	8	18	19	10	5
scaffold_12855	9178675	9178675	-	FBgn0197372	3UTR	137	23	40	4	18	28	7
scaffold_12855	9140509	9140509	-	FBgn0197373	3UTR	0	0	175	0	1	0	0
scaffold_12855	9140614	9140614	-	FBgn0197373	3UTR	2	0	772	0	0	0	0
scaffold_12855	9044780	9044780	-	FBgn0197374	5UTR	0	0	20	0	0	0	0
scaffold_12855	9043734	9043734	-	FBgn0197374	3UTR	1	0	2952	0	0	0	0
scaffold_12855	9043794	9043794	-	FBgn0197374	3UTR	0	0	6	0	0	0	0
scaffold_12855	9036600	9036600	-	FBgn0197375	3UTR	0	0	59	0	0	0	0
scaffold_12855	9036888	9036888	-	FBgn0197375	3UTR	0	0	671	0	0	0	0
scaffold_12855	9035077	9035077	-	FBgn0197375	3UTR	0	1	182	0	0	0	0
scaffold_12855	8977879	8977879	-	FBgn0197377	3UTR	1	25	55	2	0	5	2
scaffold_12855	8977961	8977961	-	FBgn0197377	3UTR	3	16	122	3	0	10	0
scaffold_12963	8610399	8610399	-	FBgn0197378	3UTR	33	0	1	0	0	5	3
scaffold_12855	8972457	8972457	-	FBgn0197379	3UTR	0	0	0	0	11	8	13
scaffold_12855	8881590	8881590	-	FBgn0197381	3UTR	128	374	115	599	180	199	121
scaffold_12855	8860692	8860692	-	FBgn0197384	3UTR	32	96	65	110	24	14	2
scaffold_12855	8860759	8860759	-	FBgn0197384	3UTR	6	13	57	7	0	0	0
scaffold_12855	8860815	8860815	-	FBgn0197384	3UTR	0	4	10	6	0	0	0
scaffold_12855	8860908	8860908	-	FBgn0197384	3UTR	2	20	5	66	26	6	8
scaffold_12855	8858479	8858479	-	FBgn0197385	CDS	0	0	3	0	0	0	0
scaffold_12855	8858124	8858124	-	FBgn0197386	5UTR	1	2	139	4	0	0	0
scaffold_12855	8858152	8858152	-	FBgn0197386	5UTR	25	27	1255	64	89	11	0
scaffold_12855	8852486	8852486	-	FBgn0197386	3UTR	291	835	20	289	128	36	32
scaffold_12855	8852747	8852747	-	FBgn0197386	3UTR	14	239	26	214	19	38	4
scaffold_12855	8852791	8852791	-	FBgn0197386	3UTR	3	23	2	22	17	0	0
scaffold_12855	8852919	8852919	-	FBgn0197386	3UTR	25	295	642	107	48	7	8
scaffold_12855	8852949	8852949	-	FBgn0197386	3UTR	1	27	59	2	0	0	0
scaffold_12855	8852999	8852999	-	FBgn0197386	3UTR	5	11	65	2	4	0	0
scaffold_12963	8606619	8606619	-	FBgn0197388	3UTR	0	1	1183	0	0	0	0
scaffold_12855	8802484	8802484	-	FBgn0197391	5UTR	1	0	0	18	1	3	0
scaffold_12855	8800551	8800551	-	FBgn0197391	3UTR	161	644	63	1298	459	327	116
scaffold_12855	8800597	8800597	-	FBgn0197391	3UTR	9	32	6	55	11	5	1
scaffold_12855	8800633	8800633	-	FBgn0197391	3UTR	73	296	44	500	215	98	37
scaffold_12855	8800682	8800682	-	FBgn0197391	3UTR	29	452	298	637	213	210	30
scaffold_12855	8800814	8800814	-	FBgn0197391	3UTR	19	109	50	659	124	149	43
scaffold_12855	8568611	8568611	-	FBgn0197392	3UTR	356	157	13	108	203	75	23
scaffold_12855	8569519	8569519	-	FBgn0197392	3UTR	179	272	32	85	105	27	25
scaffold_12855	8569582	8569582	-	FBgn0197392	3UTR	27	63	5	17	9	6	12
scaffold_12855	8570517	8570517	-	FBgn0197392	3UTR	0	17	0	4	0	1	0
scaffold_12855	8570941	8570941	-	FBgn0197392	3UTR	6	269	0	239	59	61	17
scaffold_12855	8570999	8570999	-	FBgn0197392	3UTR	50	1816	20	2195	351	431	65
scaffold_12855	8571028	8571028	-	FBgn0197392	3UTR	4	202	1	167	38	8	9
scaffold_12855	8571105	8571105	-	FBgn0197392	3UTR	2	172	1	224	18	29	3
scaffold_12855	8571266	8571266	-	FBgn0197392	3UTR	0	7	0	16	5	0	0
scaffold_12855	8571466	8571466	-	FBgn0197392	3UTR	18	102	0	236	50	19	11
scaffold_12855	8571589	8571589	-	FBgn0197392	3UTR	0	14	8	20	3	6	0
scaffold_12855	8572074	8572074	-	FBgn0197392	3UTR	704	1001	110	2051	731	509	170
scaffold_12855	8572540	8572540	-	FBgn0197392	3UTR	29	134	639	193	50	54	18
scaffold_12855	8554448	8554448	-	FBgn0197395	3UTR	1550	70	45	0	1026	0	5
scaffold_12855	8548783	8548783	-	FBgn0197396	3UTR	1807	72	117	0	6	38	54
scaffold_12855	8548861	8548861	-	FBgn0197396	3UTR	14	1	3	0	0	0	0
scaffold_12855	8542448	8542448	-	FBgn0197397	3UTR	101	1	2	3	24	41	7
scaffold_12855	8542685	8542685	-	FBgn0197397	3UTR	2	2	0	0	0	8	0
scaffold_12855	8543218	8543218	-	FBgn0197397	3UTR	3033	450	102	141	628	563	171
scaffold_12855	8543853	8543853	-	FBgn0197397	3UTR	8	10	2	2	11	0	9
scaffold_12855	8543990	8543990	-	FBgn0197397	3UTR	273	265	42	120	146	131	38
scaffold_12855	8544321	8544321	-	FBgn0197397	3UTR	158	259	53	176	63	34	14
scaffold_12855	8544499	8544499	-	FBgn0197397	3UTR	1083	2488	1616	1823	709	569	234
scaffold_12855	8544551	8544551	-	FBgn0197397	3UTR	266	377	239	119	92	63	13
scaffold_12855	8544582	8544582	-	FBgn0197397	3UTR	2	4	26	5	3	5	8
scaffold_12855	8544693	8544693	-	FBgn0197397	3UTR	291	408	213	181	108	117	27
scaffold_12855	8544793	8544793	-	FBgn0197397	3UTR	6	2	34	15	0	3	2
scaffold_12855	8544951	8544951	-	FBgn0197397	3UTR	6	7	266	3	12	3	0
scaffold_12855	8468006	8468006	-	FBgn0197398	3UTR	0	0	16	0	0	0	0
scaffold_12855	8468044	8468044	-	FBgn0197398	3UTR	1	1	1771	0	0	0	0
scaffold_12963	8592089	8592089	-	FBgn0197399	3UTR	6	14	3	6	0	0	0
scaffold_12963	8592117	8592117	-	FBgn0197399	3UTR	1299	4340	1220	1914	480	327	175
scaffold_12963	8592158	8592158	-	FBgn0197399	3UTR	103	354	145	87	36	7	1
scaffold_12963	8592211	8592211	-	FBgn0197399	3UTR	114	297	208	337	58	42	51
scaffold_12855	8394218	8394218	-	FBgn0197400	3UTR	26	127	29	137	48	31	6
scaffold_12855	8394267	8394267	-	FBgn0197400	3UTR	94	148	255	304	134	71	37
scaffold_12855	8394523	8394523	-	FBgn0197400	3UTR	0	2	123	2	0	1	0
scaffold_12855	8394848	8394848	-	FBgn0197400	3UTR	4	0	13	0	2	0	0
scaffold_12855	8394996	8394996	-	FBgn0197400	3UTR	0	1	311	16	0	0	0
scaffold_12855	8384558	8384558	-	FBgn0197401	3UTR	11	48	15	67	3	2	1
scaffold_12855	8362173	8362173	-	FBgn0197403	3UTR	750	602	46	1012	1191	494	77
scaffold_12855	8362587	8362587	-	FBgn0197403	3UTR	143	460	17	427	128	100	41
scaffold_12855	8362917	8362917	-	FBgn0197403	3UTR	232	1989	74	1817	335	290	151
scaffold_12855	8363283	8363283	-	FBgn0197403	3UTR	78	209	3537	195	52	46	15
scaffold_12855	8363315	8363315	-	FBgn0197403	3UTR	5	42	508	15	0	8	0
scaffold_12855	8363620	8363620	-	FBgn0197403	3UTR	0	15	0	19	0	2	0
scaffold_12855	8363680	8363680	-	FBgn0197403	3UTR	0	2	4	25	0	4	0
scaffold_12855	8363813	8363813	-	FBgn0197403	3UTR	3	131	4	127	10	1	7
scaffold_12855	8354281	8354281	-	FBgn0197405	3UTR	1	0	1682	0	3	0	0
scaffold_12855	8350473	8350473	-	FBgn0197406	3UTR	45	1	1	0	41	40	6
scaffold_12855	8347136	8347136	-	FBgn0197407	3UTR	0	0	15	0	3	0	0
scaffold_12855	8316202	8316202	-	FBgn0197409	3UTR	64	81	3	205	46	44	31
scaffold_12855	8316303	8316303	-	FBgn0197409	3UTR	0	22	0	44	2	3	0
scaffold_12855	8316390	8316390	-	FBgn0197409	3UTR	11	358	13	392	152	98	39
scaffold_12855	8316472	8316472	-	FBgn0197409	3UTR	2	50	1	68	35	16	1
scaffold_12855	8316520	8316520	-	FBgn0197409	3UTR	0	5	0	10	12	8	0
scaffold_12855	8316621	8316621	-	FBgn0197409	3UTR	0	13	0	16	7	6	4
scaffold_12855	8316962	8316962	-	FBgn0197409	3UTR	7	69	25	77	11	22	6
scaffold_12855	8317191	8317191	-	FBgn0197409	3UTR	0	4	9	0	1	0	0
scaffold_12855	8302014	8302014	-	FBgn0197411	CDS	17	30	21	8	2	1	4
scaffold_12855	8300165	8300165	-	FBgn0197411	3UTR	400	5	105	7	43	37	30
scaffold_12855	8300256	8300256	-	FBgn0197411	3UTR	71	1	58	0	2	2	4
scaffold_12855	8300826	8300826	-	FBgn0197411	3UTR	1736	3348	124	1168	694	286	166
scaffold_12855	8300867	8300867	-	FBgn0197411	3UTR	303	871	31	107	70	36	8
scaffold_12855	8301464	8301464	-	FBgn0197411	3UTR	0	5	399	1	0	0	0
scaffold_12855	8298900	8298900	-	FBgn0197412	3UTR	1	12	3291	5	0	0	0
scaffold_12855	8298928	8298928	-	FBgn0197412	3UTR	2	10	1235	0	5	0	0
scaffold_12855	8297448	8297448	-	FBgn0197413	3UTR	7	18	2	14	11	5	7
scaffold_12855	8297621	8297621	-	FBgn0197413	3UTR	423	650	46	487	272	294	134
scaffold_12855	8291276	8291276	-	FBgn0197414	3UTR	32	292	51	250	42	26	8
scaffold_12855	8291303	8291303	-	FBgn0197414	3UTR	3	44	9	31	8	1	0
scaffold_12855	8284291	8284291	-	FBgn0197415	3UTR	142	945	79	1373	484	534	141
scaffold_12855	8284374	8284374	-	FBgn0197415	3UTR	1	39	5	81	10	35	2
scaffold_12855	8284632	8284632	-	FBgn0197415	3UTR	14	89	75	68	71	81	15
scaffold_12855	8284989	8284989	-	FBgn0197415	3UTR	0	8	66	7	0	0	5
scaffold_12855	8285040	8285040	-	FBgn0197415	3UTR	0	23	30	18	6	13	4
scaffold_12855	8271597	8271597	-	FBgn0197417	3UTR	0	20	31	21	5	2	3
scaffold_12855	8271691	8271691	-	FBgn0197417	3UTR	0	27	68	75	12	8	0
scaffold_12855	8271877	8271877	-	FBgn0197417	3UTR	0	7	77	23	0	0	0
scaffold_12855	8263480	8263480	-	FBgn0197418	3UTR	5	44	0	27	13	0	0
scaffold_12855	8263729	8263729	-	FBgn0197418	3UTR	12	189	901	99	22	2	3
scaffold_12855	8171569	8171569	-	FBgn0197420	3UTR	231	479	1317	461	198	107	46
scaffold_12963	8587137	8587137	-	FBgn0197421	3UTR	177	588	144	1485	546	478	239
scaffold_12963	8587172	8587172	-	FBgn0197421	3UTR	255	445	121	444	189	146	50
scaffold_12855	8168119	8168119	-	FBgn0197422	3UTR	63	55	6	58	24	10	0
scaffold_12855	8168297	8168297	-	FBgn0197422	3UTR	16	24	5	36	18	9	3
scaffold_12855	8168599	8168599	-	FBgn0197422	3UTR	77	144	10	149	73	27	29
scaffold_12855	8168912	8168912	-	FBgn0197422	3UTR	244	172	123	77	73	29	31
scaffold_12855	8154449	8154449	-	FBgn0197423	3UTR	1	20	1	3	0	0	0
scaffold_12855	8154696	8154696	-	FBgn0197423	3UTR	0	4	1	0	0	0	0
scaffold_12855	8154723	8154723	-	FBgn0197423	3UTR	26	86	3	48	10	9	1
scaffold_12855	8154867	8154867	-	FBgn0197423	3UTR	118	663	32	303	62	43	20
scaffold_12855	8154956	8154956	-	FBgn0197423	3UTR	1	122	44	31	3	9	5
scaffold_12855	8149751	8149751	-	FBgn0197424	3UTR	0	4	0	6	0	0	0
scaffold_12855	8149798	8149798	-	FBgn0197424	3UTR	1343	6013	3021	2705	925	961	599
scaffold_12855	8144549	8144549	-	FBgn0197425	3UTR	3	15	1	71	4	0	0
scaffold_12855	8145068	8145068	-	FBgn0197425	3UTR	1	522	8	311	18	10	11
scaffold_12855	8145197	8145197	-	FBgn0197425	3UTR	5	272	223	231	31	8	3
scaffold_12855	8145232	8145232	-	FBgn0197425	3UTR	0	6	104	5	0	0	0
scaffold_12855	8145260	8145260	-	FBgn0197425	3UTR	0	6	71	4	0	0	0
scaffold_12855	8145295	8145295	-	FBgn0197425	3UTR	0	4	72	0	0	0	0
scaffold_12855	8022050	8022050	-	FBgn0197427	3UTR	55	63	0	31	9	20	0
scaffold_12855	8022156	8022156	-	FBgn0197427	3UTR	6	31	0	21	0	0	0
scaffold_12855	8022471	8022471	-	FBgn0197427	3UTR	0	0	10	0	0	1	0
scaffold_12855	8033826	8033826	-	FBgn0197427	3UTR	0	0	24	0	0	0	0
scaffold_12855	8064632	8064632	-	FBgn0197427	3UTR	3	5	2	1	0	0	2
scaffold_12855	8064714	8064714	-	FBgn0197427	3UTR	91	199	108	63	13	21	5
scaffold_12855	7939011	7939011	-	FBgn0197428	3UTR	2	23	4	2	4	1	0
scaffold_12855	7939039	7939039	-	FBgn0197428	3UTR	104	388	134	206	45	48	48
scaffold_12855	7933289	7933289	-	FBgn0197429	3UTR	119	4	3	2	0	18	9
scaffold_12855	7906519	7906519	-	FBgn0197430	3UTR	4	0	20	0	0	0	0
scaffold_12855	7906655	7906655	-	FBgn0197430	3UTR	0	0	20	0	0	0	0
scaffold_12855	7853810	7853810	-	FBgn0197431	3UTR	4	51	31	44	3	4	0
scaffold_12855	7853845	7853845	-	FBgn0197431	3UTR	183	546	424	418	127	99	36
scaffold_12963	8582592	8582592	-	FBgn0197432	3UTR	111	27	83	54	183	13	9
scaffold_12963	8582904	8582904	-	FBgn0197432	3UTR	0	0	169	0	1	0	0
scaffold_12963	8582980	8582980	-	FBgn0197432	3UTR	0	0	41	0	0	0	0
scaffold_12855	7852490	7852490	-	FBgn0197433	3UTR	17	37	0	51	8	21	3
scaffold_12855	7852721	7852721	-	FBgn0197433	3UTR	255	455	237	789	315	222	82
scaffold_12855	7847843	7847843	-	FBgn0197434	5UTR	3	0	13	0	0	0	0
scaffold_12855	7844135	7844135	-	FBgn0197434	3UTR	374	1320	1639	453	215	181	110
scaffold_12855	7828151	7828151	-	FBgn0197436	5UTR	4	0	7	1	2	16	0
scaffold_12855	7826133	7826133	-	FBgn0197436	3UTR	77	93	49	76	76	80	15
scaffold_12855	7816809	7816809	-	FBgn0197437	3UTR	16	37	9	17	3	3	9
scaffold_12855	7816854	7816854	-	FBgn0197437	3UTR	41	166	5	81	61	36	4
scaffold_12855	7816897	7816897	-	FBgn0197437	3UTR	52	190	10	181	24	52	26
scaffold_12855	7817069	7817069	-	FBgn0197437	3UTR	15	129	4	110	11	26	3
scaffold_12855	7817152	7817152	-	FBgn0197437	3UTR	4	19	2	18	0	7	1
scaffold_12855	7817292	7817292	-	FBgn0197437	3UTR	2	2	8	2	0	7	0
scaffold_12855	7787069	7787069	-	FBgn0197438	3UTR	0	1	276	0	0	4	0
scaffold_12855	7787189	7787189	-	FBgn0197438	3UTR	0	0	132	0	0	0	0
scaffold_12855	7733014	7733014	-	FBgn0197440	3UTR	15	459	52	351	21	27	5
scaffold_12855	7733140	7733140	-	FBgn0197440	3UTR	10	117	27	104	0	12	18
scaffold_12855	7730553	7730553	-	FBgn0197441	3UTR	3	51	3	47	14	16	7
scaffold_12855	7730754	7730754	-	FBgn0197441	3UTR	15	32	2	41	27	7	3
scaffold_12855	7730816	7730816	-	FBgn0197441	3UTR	13	51	2	85	38	27	12
scaffold_12855	7730989	7730989	-	FBgn0197441	3UTR	62	281	134	377	121	178	38
scaffold_12855	7731056	7731056	-	FBgn0197441	3UTR	0	0	48	1	0	0	0
scaffold_12855	7714387	7714387	-	FBgn0197442	3UTR	4	11	0	7	0	0	0
scaffold_12855	7714443	7714443	-	FBgn0197442	3UTR	140	294	22	174	147	89	50
scaffold_12855	7714475	7714475	-	FBgn0197442	3UTR	33	84	7	32	21	10	5
scaffold_12855	7714536	7714536	-	FBgn0197442	3UTR	15	40	0	10	13	5	4
scaffold_12855	7714703	7714703	-	FBgn0197442	3UTR	8	15	8	43	14	3	1
scaffold_12855	7714787	7714787	-	FBgn0197442	3UTR	22	221	165	115	40	25	18
scaffold_12855	7714852	7714852	-	FBgn0197442	3UTR	1	5	12	6	0	2	0
scaffold_12855	7714907	7714907	-	FBgn0197442	3UTR	0	0	39	0	0	0	0
scaffold_12855	7714967	7714967	-	FBgn0197442	3UTR	0	0	7	0	0	0	0
scaffold_12855	7715042	7715042	-	FBgn0197442	3UTR	0	0	55	0	0	0	0
scaffold_12855	7715089	7715089	-	FBgn0197442	3UTR	0	0	22	0	0	0	0
scaffold_12963	8575332	8575332	-	FBgn0197443	CDS	1	0	4	0	0	0	0
scaffold_12963	8573777	8573777	-	FBgn0197443	3UTR	143	157	19	255	105	103	33
scaffold_12963	8574157	8574157	-	FBgn0197443	3UTR	324	531	156	448	206	103	36
scaffold_12963	8574231	8574231	-	FBgn0197443	3UTR	20	45	23	60	12	10	1
scaffold_12963	8574277	8574277	-	FBgn0197443	3UTR	14	13	72	15	1	2	0
scaffold_12963	8574344	8574344	-	FBgn0197443	3UTR	16	5	70	0	0	4	0
scaffold_12855	7705219	7705219	-	FBgn0197444	3UTR	421	41	2	61	71	48	21
scaffold_12855	7705408	7705408	-	FBgn0197444	3UTR	7	7	0	12	2	3	2
scaffold_12855	7705707	7705707	-	FBgn0197444	3UTR	2	39	0	50	0	1	0
scaffold_12855	7705765	7705765	-	FBgn0197444	3UTR	0	3	0	12	0	0	0
scaffold_12855	7705926	7705926	-	FBgn0197444	3UTR	2	124	23	94	0	10	0
scaffold_12855	7705982	7705982	-	FBgn0197444	3UTR	1	8	26	18	0	0	0
scaffold_12855	7706050	7706050	-	FBgn0197444	3UTR	0	0	18	5	0	0	0
scaffold_12855	7706092	7706092	-	FBgn0197444	3UTR	0	1	44	0	0	0	0
scaffold_12855	7706155	7706155	-	FBgn0197444	3UTR	0	1	13	0	0	0	0
scaffold_12855	7706260	7706260	-	FBgn0197444	3UTR	0	2	25	0	0	0	0
scaffold_12855	7686646	7686646	-	FBgn0197445	3UTR	53	19	5	167	240	59	27
scaffold_12855	7686762	7686762	-	FBgn0197445	3UTR	21	16	1	42	56	4	0
scaffold_12855	7686813	7686813	-	FBgn0197445	3UTR	0	46	0	78	63	12	2
scaffold_12855	7686936	7686936	-	FBgn0197445	3UTR	37	70	3	156	121	34	12
scaffold_12855	7689470	7689470	-	FBgn0197445	3UTR	0	10	0	5	5	0	0
scaffold_12855	7689767	7689767	-	FBgn0197445	3UTR	76	195	6	422	415	74	11
scaffold_12855	7689934	7689934	-	FBgn0197445	3UTR	0	155	0	103	26	25	7
scaffold_12855	7690074	7690074	-	FBgn0197445	3UTR	0	32	0	12	0	0	0
scaffold_12855	7690150	7690150	-	FBgn0197445	3UTR	0	13	2	4	1	0	6
scaffold_12855	7690254	7690254	-	FBgn0197445	3UTR	0	8	9	11	0	0	0
scaffold_12855	7682068	7682068	-	FBgn0197446	3UTR	0	8	3	5	2	0	0
scaffold_12855	7682644	7682644	-	FBgn0197446	3UTR	6	90	0	4	5	29	19
scaffold_12855	7682726	7682726	-	FBgn0197446	3UTR	1	50	1	35	8	11	2
scaffold_12855	7682778	7682778	-	FBgn0197446	3UTR	45	1396	43	1163	591	531	202
scaffold_12855	7682911	7682911	-	FBgn0197446	3UTR	2	103	7	106	39	36	25
scaffold_12855	7683038	7683038	-	FBgn0197446	3UTR	1	123	6	60	32	50	22
scaffold_12855	7673087	7673087	-	FBgn0197447	3UTR	4	13	2	39	21	16	0
scaffold_12855	7673129	7673129	-	FBgn0197447	3UTR	169	669	102	603	299	205	58
scaffold_12855	7673299	7673299	-	FBgn0197447	3UTR	8	12	80	24	0	1	3
scaffold_12855	7673359	7673359	-	FBgn0197447	3UTR	0	4	19	0	0	0	0
scaffold_12855	7673428	7673428	-	FBgn0197447	3UTR	0	2	62	1	3	0	0
scaffold_12855	7673458	7673458	-	FBgn0197447	3UTR	0	2	77	2	0	1	0
scaffold_12855	7673554	7673554	-	FBgn0197447	3UTR	0	3	13	0	0	0	0
scaffold_12855	7673608	7673608	-	FBgn0197447	3UTR	1	0	31	2	0	0	0
scaffold_12855	7673638	7673638	-	FBgn0197447	3UTR	0	11	247	21	9	2	8
scaffold_12855	7658217	7658217	-	FBgn0197448	3UTR	250	423	39	207	64	79	19
scaffold_12855	7658284	7658284	-	FBgn0197448	3UTR	6	21	2	20	0	2	0
scaffold_12855	7658312	7658312	-	FBgn0197448	3UTR	67	319	38	241	18	34	11
scaffold_12855	7658422	7658422	-	FBgn0197448	3UTR	15	75	38	39	0	5	0
scaffold_12855	7658473	7658473	-	FBgn0197448	3UTR	5	32	17	39	5	0	0
scaffold_12855	7658644	7658644	-	FBgn0197448	3UTR	3	2	9	6	1	0	0
scaffold_12855	7653353	7653353	-	FBgn0197449	3UTR	48	0	0	0	0	0	0
scaffold_12855	7653240	7653240	-	FBgn0197450	5UTR	38	0	0	0	0	0	0
scaffold_12855	7652003	7652003	-	FBgn0197450	3UTR	109	0	0	0	0	0	0
scaffold_12855	7650516	7650516	-	FBgn0197451	3UTR	181	0	0	5	0	0	0
scaffold_12855	7650586	7650586	-	FBgn0197451	3UTR	33	1	0	0	0	0	0
scaffold_12855	7650822	7650822	-	FBgn0197451	3UTR	53	0	3	0	0	0	0
scaffold_12855	7623431	7623431	-	FBgn0197453	3UTR	895	117	46	61	46	196	83
scaffold_12963	8539441	8539441	-	FBgn0197454	3UTR	79	27	36	0	55	144	43
scaffold_12963	8539604	8539604	-	FBgn0197454	3UTR	14	28	1	0	29	37	7
scaffold_12963	8539690	8539690	-	FBgn0197454	3UTR	53	62	1	3	28	38	13
scaffold_12963	8539851	8539851	-	FBgn0197454	3UTR	15	15	1	0	3	42	9
scaffold_12963	8539912	8539912	-	FBgn0197454	3UTR	3541	3309	441	38	1723	6230	1389
scaffold_12963	8540143	8540143	-	FBgn0197454	3UTR	10	12	3	0	10	28	6
scaffold_12963	8540178	8540178	-	FBgn0197454	3UTR	5	5	2	0	3	9	10
scaffold_12855	7599145	7599145	-	FBgn0197456	3UTR	2	18	1	18	0	5	0
scaffold_12855	7599175	7599175	-	FBgn0197456	3UTR	2	22	10	12	0	0	0
scaffold_12855	7600901	7600901	-	FBgn0197456	CDS	0	3	0	16	0	1	0
scaffold_12855	7595013	7595013	-	FBgn0197457	3UTR	61	222	60	325	105	76	20
scaffold_12855	7595091	7595091	-	FBgn0197457	3UTR	14	95	87	137	46	40	7
scaffold_12855	7591807	7591807	-	FBgn0197458	3UTR	4	13	2	19	0	0	0
scaffold_12855	7591891	7591891	-	FBgn0197458	3UTR	6	92	6	41	0	5	0
scaffold_12855	7592011	7592011	-	FBgn0197458	3UTR	13	153	146	55	4	6	10
scaffold_12855	7584914	7584914	-	FBgn0197459	3UTR	454	645	54	736	220	203	90
scaffold_12855	7585021	7585021	-	FBgn0197459	3UTR	17	30	9	61	34	10	10
scaffold_12855	7585101	7585101	-	FBgn0197459	3UTR	14	22	24	16	1	0	0
scaffold_12855	7585457	7585457	-	FBgn0197459	3UTR	0	0	18	0	0	0	0
scaffold_12855	7585492	7585492	-	FBgn0197459	3UTR	3	0	97	0	0	0	0
scaffold_12855	7585644	7585644	-	FBgn0197459	3UTR	10	15	134	4	0	0	0
scaffold_12855	7576383	7576383	-	FBgn0197460	3UTR	128	196	43	0	2	112	44
scaffold_12855	7466621	7466621	-	FBgn0197461	3UTR	47	1	0	4	14	20	3
scaffold_12855	7466787	7466787	-	FBgn0197461	3UTR	22	3	2	7	12	21	5
scaffold_12855	7467069	7467069	-	FBgn0197461	3UTR	127	100	14	216	119	66	11
scaffold_12855	7467176	7467176	-	FBgn0197461	3UTR	61	150	9	225	49	63	11
scaffold_12855	7467329	7467329	-	FBgn0197461	3UTR	2	5	0	5	6	5	0
scaffold_12855	7467492	7467492	-	FBgn0197461	3UTR	0	15	5	15	0	5	4
scaffold_12855	7467749	7467749	-	FBgn0197461	3UTR	3	7	22	5	0	5	0
scaffold_12855	7456719	7456719	-	FBgn0197464	3UTR	565	332	79	0	6	61	9
scaffold_12963	8536781	8536781	-	FBgn0197465	3UTR	1	2	0	4	0	0	0
scaffold_12963	8537051	8537051	-	FBgn0197465	3UTR	19	92	15	75	8	20	14
scaffold_12963	8537104	8537104	-	FBgn0197465	3UTR	47	72	41	110	31	52	19
scaffold_12963	8537130	8537130	-	FBgn0197465	3UTR	166	422	137	250	187	175	60
scaffold_12855	7448460	7448460	-	FBgn0197468	3UTR	889	1	0	0	0	0	0
scaffold_12855	7448498	7448498	-	FBgn0197468	3UTR	82	0	0	0	0	0	0
scaffold_12855	7448540	7448540	-	FBgn0197468	3UTR	208	0	0	0	0	0	0
scaffold_12855	7435600	7435600	-	FBgn0197469	3UTR	1	7	1	4	2	0	0
scaffold_12855	7435630	7435630	-	FBgn0197469	3UTR	99	1576	110	2274	758	669	284
scaffold_12855	7435739	7435739	-	FBgn0197469	CDS	0	18	0	76	33	27	17
scaffold_12855	7429991	7429991	-	FBgn0197470	3UTR	0	0	22	10	0	0	4
scaffold_12855	7430032	7430032	-	FBgn0197470	3UTR	0	0	8	3	0	0	0
scaffold_12855	7429380	7429380	-	FBgn0197470	3UTR	1182	463	63	281	215	235	92
scaffold_12855	7429668	7429668	-	FBgn0197470	3UTR	725	1282	5047	1549	678	675	251
scaffold_12855	7429695	7429695	-	FBgn0197470	3UTR	96	132	463	144	39	50	5
scaffold_12855	7382272	7382272	-	FBgn0197472	3UTR	457	613	39	719	192	208	74
scaffold_12855	7382351	7382351	-	FBgn0197472	3UTR	2	73	0	135	1	20	3
scaffold_12855	7382776	7382776	-	FBgn0197472	3UTR	1	12	27	12	0	0	0
scaffold_12855	7382821	7382821	-	FBgn0197472	3UTR	2	2	46	20	0	1	0
scaffold_12855	7301558	7301558	-	FBgn0197473	3UTR	49	4	0	152	165	50	4
scaffold_12855	7219675	7219675	-	FBgn0197474	3UTR	0	0	22	0	0	0	0
scaffold_12855	7220013	7220013	-	FBgn0197474	3UTR	1	0	1155	0	0	0	0
scaffold_12963	8507885	8507885	-	FBgn0197475	3UTR	1188	21	130	629	209	64	18
scaffold_12963	8508211	8508211	-	FBgn0197475	3UTR	10	0	1	47	1	0	0
scaffold_12963	8509191	8509191	-	FBgn0197475	3UTR	34	1	73	114	20	0	0
scaffold_12855	7115466	7115466	-	FBgn0197476	3UTR	325	2	392	12	75	56	19
scaffold_12855	7115516	7115516	-	FBgn0197476	3UTR	11	0	4	0	0	0	0
scaffold_12855	7113590	7113590	-	FBgn0197477	3UTR	9	180	49	99	35	20	23
scaffold_12855	7113660	7113660	-	FBgn0197477	3UTR	130	1103	360	1761	392	326	255
scaffold_12855	7109501	7109501	-	FBgn0197478	3UTR	0	35	0	16	0	0	0
scaffold_12855	7109695	7109695	-	FBgn0197478	3UTR	0	116	0	49	17	0	0
scaffold_12855	7109735	7109735	-	FBgn0197478	3UTR	0	17	0	2	0	5	0
scaffold_12855	7109776	7109776	-	FBgn0197478	3UTR	4	6077	12	2836	214	214	120
scaffold_12855	7109815	7109815	-	FBgn0197478	3UTR	0	40	0	7	0	0	0
scaffold_12855	7109994	7109994	-	FBgn0197478	3UTR	0	440	19	209	12	18	11
scaffold_12855	7110192	7110192	-	FBgn0197478	3UTR	0	287	391	153	17	36	11
scaffold_12855	7070494	7070494	-	FBgn0197479	3UTR	0	0	99	0	0	0	0
scaffold_12855	7069737	7069737	-	FBgn0197480	3UTR	0	0	20	0	0	0	0
scaffold_12855	7069779	7069779	-	FBgn0197480	3UTR	0	0	172	0	0	0	0
scaffold_12855	7069888	7069888	-	FBgn0197480	3UTR	0	0	2248	0	0	0	0
scaffold_12855	7069944	7069944	-	FBgn0197480	3UTR	0	0	259	0	0	0	0
scaffold_12855	7070456	7070456	-	FBgn0197480	5UTR	2	2	1747	0	0	0	0
scaffold_12855	7066020	7066020	-	FBgn0197481	3UTR	1	1	816	0	0	0	0
scaffold_12855	7066084	7066084	-	FBgn0197481	CDS	0	0	86	0	0	0	0
scaffold_12855	7049598	7049598	-	FBgn0197482	3UTR	0	0	633	0	0	0	0
scaffold_12855	7049706	7049706	-	FBgn0197482	3UTR	0	0	393	0	0	0	0
scaffold_12855	7049769	7049769	-	FBgn0197482	3UTR	0	0	23	0	0	0	0
scaffold_12855	7032276	7032276	-	FBgn0197483	3UTR	0	0	122	0	0	0	0
scaffold_12855	7032302	7032302	-	FBgn0197483	3UTR	0	0	189	0	0	0	0
scaffold_12855	7032346	7032346	-	FBgn0197483	3UTR	0	0	653	0	0	0	0
scaffold_12855	7032583	7032583	-	FBgn0197483	3UTR	0	0	141	0	0	0	0
scaffold_12855	7032611	7032611	-	FBgn0197483	3UTR	0	0	29	0	0	0	0
scaffold_12855	6994470	6994470	-	FBgn0197484	3UTR	628	26	5	0	23	97	17
scaffold_12855	6994612	6994612	-	FBgn0197484	3UTR	17	0	3	0	0	0	0
scaffold_12855	6993035	6993035	-	FBgn0197485	5UTR	0	2	0	13	0	4	0
scaffold_12963	8500099	8500099	-	FBgn0197486	3UTR	115	618	406	387	44	48	42
scaffold_12963	8500800	8500800	-	FBgn0197486	CDS	0	0	7	0	0	0	0
scaffold_12855	6928825	6928825	-	FBgn0197487	3UTR	280	718	675	317	117	184	61
scaffold_12855	6928883	6928883	-	FBgn0197487	3UTR	19	6	8	5	0	13	9
scaffold_12855	6925739	6925739	-	FBgn0197488	CDS	1	7	4	0	5	15	1
scaffold_12855	6923917	6923917	-	FBgn0197488	3UTR	1	77	12	102	49	17	8
scaffold_12855	6923944	6923944	-	FBgn0197488	3UTR	3	45	33	107	54	7	3
scaffold_12855	6924078	6924078	-	FBgn0197488	3UTR	0	0	5	0	0	4	0
scaffold_12855	6922298	6922298	-	FBgn0197489	3UTR	12	17	7	8	0	6	3
scaffold_12855	6922340	6922340	-	FBgn0197489	3UTR	2	22	4	30	23	19	3
scaffold_12855	6922552	6922552	-	FBgn0197489	3UTR	0	7	0	13	0	3	0
scaffold_12855	6922580	6922580	-	FBgn0197489	3UTR	7	33	1	99	6	7	10
scaffold_12855	6922758	6922758	-	FBgn0197489	3UTR	16257	76085	7052	78966	33782	30525	10410
scaffold_12855	6922789	6922789	-	FBgn0197489	3UTR	512	2868	189	2099	1007	873	174
scaffold_12855	6923079	6923079	-	FBgn0197489	CDS	5	5	0	65	16	29	6
scaffold_12855	6917518	6917518	-	FBgn0197490	3UTR	138	581	292	468	209	156	70
scaffold_12855	6856820	6856820	-	FBgn0197495	3UTR	67	79	151	30	31	10	0
scaffold_12855	6856872	6856872	-	FBgn0197495	3UTR	426	246	647	191	153	107	37
[truncated: 52,514 more rows]
