# Supplementary material for: Landscape and evolution of tissue-specific alternative polyadenylation across Drosophila species
Source: Genome Biol. 2017 Nov 30;18:229. doi: 10.1186/s13059-017-1358-0 (PMC5707805; doi:10.1186/s13059-017-1358-0)
Supplement: Supplementary file 4 — GTF file of coordinates of the D. melanogaster 3′ ends identified in this study. The attribute field lists the same information as given in Additional file 3: Table S2, including counts for all libraries. (BZ2 1645 kb) [file 13059_2017_1358_MOESM4_ESM.bz2 › 13059_2017_1358_MOESM4_ESM]

chr2R	Drosophila_3seq	end	22172834	22172834	.	+	.	symbol "a"; FlyBase_ID "FBgn0000008"; genomic_feature "3UTR"; Head "116"; Ovary "218"; Testis "27"; Embryo0-45 "98"; Embryo45-90 "0"; Embryo90-6h "0"; Embryo6-12h "97"; Embryo12-18h "36"; Embryo18-24h "32"; BG3 "0"; D4 "16"; D16-c3 "5"; D20 "0"; D32 "0"; GM2 "0"; L1 "18"; mbn2 "4"; OSS "114"; S2 "17"; Female_carcass "21"; Male_carcass "44"; Female_whole_fly "0"; Male_whole_fly "87";
chr2R	Drosophila_3seq	end	22172870	22172870	.	+	.	symbol "a"; FlyBase_ID "FBgn0000008"; genomic_feature "3UTR"; Head "6"; Ovary "16"; Testis "1"; Embryo0-45 "0"; Embryo45-90 "0"; Embryo90-6h "0"; Embryo6-12h "12"; Embryo12-18h "2"; Embryo18-24h "0"; BG3 "0"; D4 "0"; D16-c3 "0"; D20 "0"; D32 "0"; GM2 "0"; L1 "0"; mbn2 "0"; OSS "8"; S2 "0"; Female_carcass "0"; Male_carcass "2"; Female_whole_fly "0"; Male_whole_fly "0";
chr2R	Drosophila_3seq	end	22172900	22172900	.	+	.	symbol "a"; FlyBase_ID "FBgn0000008"; genomic_feature "3UTR"; Head "16"; Ovary "32"; Testis "0"; Embryo0-45 "17"; Embryo45-90 "0"; Embryo90-6h "0"; Embryo6-12h "17"; Embryo12-18h "2"; Embryo18-24h "7"; BG3 "0"; D4 "0"; D16-c3 "4"; D20 "0"; D32 "1"; GM2 "0"; L1 "0"; mbn2 "0"; OSS "19"; S2 "0"; Female_carcass "0"; Male_carcass "0"; Female_whole_fly "0"; Male_whole_fly "10";
chr2R	Drosophila_3seq	end	22152108	22152108	.	+	.	symbol "a"; FlyBase_ID "FBgn0000008"; genomic_feature "intronic"; Head "0"; Ovary "2"; Testis "1"; Embryo0-45 "0"; Embryo45-90 "0"; Embryo90-6h "0"; Embryo6-12h "0"; Embryo12-18h "0"; Embryo18-24h "0"; BG3 "0"; D4 "0"; D16-c3 "0"; D20 "0"; D32 "0"; GM2 "0"; L1 "1"; mbn2 "0"; OSS "27"; S2 "0"; Female_carcass "0"; Male_carcass "0"; Female_whole_fly "0"; Male_whole_fly "0";
chr2R	Drosophila_3seq	end	22152762	22152762	.	+	.	symbol "a"; FlyBase_ID "FBgn0000008"; genomic_feature "intronic"; Head "32"; Ovary "6"; Testis "3"; Embryo0-45 "1"; Embryo45-90 "0"; Embryo90-6h "0"; Embryo6-12h "0"; Embryo12-18h "1"; Embryo18-24h "0"; BG3 "0"; D4 "3"; D16-c3 "0"; D20 "0"; D32 "0"; GM2 "1"; L1 "0"; mbn2 "8"; OSS "4"; S2 "4"; Female_carcass "17"; Male_carcass "10"; Female_whole_fly "23"; Male_whole_fly "9";
chr3R	Drosophila_3seq	end	16825620	16825620	.	-	.	symbol "abd-A"; FlyBase_ID "FBgn0000014"; genomic_feature "intronic"; Head "0"; Ovary "0"; Testis "6"; Embryo0-45 "0"; Embryo45-90 "0"; Embryo90-6h "0"; Embryo6-12h "0"; Embryo12-18h "0"; Embryo18-24h "0"; BG3 "0"; D4 "0"; D16-c3 "0"; D20 "0"; D32 "0"; GM2 "0"; L1 "0"; mbn2 "0"; OSS "0"; S2 "0"; Female_carcass "0"; Male_carcass "0"; Female_whole_fly "0"; Male_whole_fly "0";
chr3R	Drosophila_3seq	end	16810146	16810146	.	-	.	symbol "abd-A"; FlyBase_ID "FBgn0000014"; genomic_feature "CDS"; Head "0"; Ovary "0"; Testis "1"; Embryo0-45 "0"; Embryo45-90 "0"; Embryo90-6h "0"; Embryo6-12h "8"; Embryo12-18h "1"; Embryo18-24h "0"; BG3 "0"; D4 "0"; D16-c3 "0"; D20 "0"; D32 "0"; GM2 "0"; L1 "0"; mbn2 "0"; OSS "0"; S2 "0"; Female_carcass "0"; Male_carcass "0"; Female_whole_fly "0"; Male_whole_fly "0";
chr3R	Drosophila_3seq	end	16807110	16807110	.	-	.	symbol "abd-A"; FlyBase_ID "FBgn0000014"; genomic_feature "3UTR"; Head "0"; Ovary "0"; Testis "1"; Embryo0-45 "0"; Embryo45-90 "0"; Embryo90-6h "3"; Embryo6-12h "78"; Embryo12-18h "89"; Embryo18-24h "122"; BG3 "0"; D4 "4"; D16-c3 "0"; D20 "0"; D32 "0"; GM2 "0"; L1 "0"; mbn2 "0"; OSS "0"; S2 "0"; Female_carcass "0"; Male_carcass "17"; Female_whole_fly "0"; Male_whole_fly "15";
chr3R	Drosophila_3seq	end	16807627	16807627	.	-	.	symbol "abd-A"; FlyBase_ID "FBgn0000014"; genomic_feature "3UTR"; Head "0"; Ovary "14"; Testis "117"; Embryo0-45 "5"; Embryo45-90 "0"; Embryo90-6h "80"; Embryo6-12h "266"; Embryo12-18h "40"; Embryo18-24h "92"; BG3 "0"; D4 "0"; D16-c3 "0"; D20 "0"; D32 "0"; GM2 "0"; L1 "0"; mbn2 "0"; OSS "27"; S2 "0"; Female_carcass "0"; Male_carcass "139"; Female_whole_fly "16"; Male_whole_fly "57";
chr3R	Drosophila_3seq	end	16808002	16808002	.	-	.	symbol "abd-A"; FlyBase_ID "FBgn0000014"; genomic_feature "3UTR"; Head "0"; Ovary "0"; Testis "5"; Embryo0-45 "0"; Embryo45-90 "0"; Embryo90-6h "0"; Embryo6-12h "11"; Embryo12-18h "0"; Embryo18-24h "0"; BG3 "0"; D4 "5"; D16-c3 "7"; D20 "5"; D32 "6"; GM2 "0"; L1 "0"; mbn2 "7"; OSS "3"; S2 "0"; Female_carcass "0"; Male_carcass "0"; Female_whole_fly "0"; Male_whole_fly "0";
chr3R	Drosophila_3seq	end	16808116	16808116	.	-	.	symbol "abd-A"; FlyBase_ID "FBgn0000014"; genomic_feature "3UTR"; Head "0"; Ovary "3"; Testis "15"; Embryo0-45 "0"; Embryo45-90 "0"; Embryo90-6h "0"; Embryo6-12h "51"; Embryo12-18h "1"; Embryo18-24h "16"; BG3 "0"; D4 "0"; D16-c3 "0"; D20 "0"; D32 "0"; GM2 "0"; L1 "0"; mbn2 "0"; OSS "0"; S2 "0"; Female_carcass "0"; Male_carcass "20"; Female_whole_fly "0"; Male_whole_fly "12";
chr3R	Drosophila_3seq	end	16808910	16808910	.	-	.	symbol "abd-A"; FlyBase_ID "FBgn0000014"; genomic_feature "3UTR"; Head "0"; Ovary "0"; Testis "5"; Embryo0-45 "0"; Embryo45-90 "0"; Embryo90-6h "0"; Embryo6-12h "0"; Embryo12-18h "0"; Embryo18-24h "0"; BG3 "0"; D4 "0"; D16-c3 "0"; D20 "0"; D32 "0"; GM2 "0"; L1 "0"; mbn2 "0"; OSS "0"; S2 "0"; Female_carcass "0"; Male_carcass "0"; Female_whole_fly "0"; Male_whole_fly "0";
chr3R	Drosophila_3seq	end	16809470	16809470	.	-	.	symbol "abd-A"; FlyBase_ID "FBgn0000014"; genomic_feature "3UTR"; Head "0"; Ovary "0"; Testis "45"; Embryo0-45 "0"; Embryo45-90 "0"; Embryo90-6h "0"; Embryo6-12h "0"; Embryo12-18h "8"; Embryo18-24h "0"; BG3 "0"; D4 "0"; D16-c3 "0"; D20 "0"; D32 "0"; GM2 "8"; L1 "0"; mbn2 "0"; OSS "0"; S2 "0"; Female_carcass "0"; Male_carcass "7"; Female_whole_fly "0"; Male_whole_fly "5";
chr3R	Drosophila_3seq	end	16927682	16927682	.	-	.	symbol "Abd-B"; FlyBase_ID "FBgn0000015"; genomic_feature "3UTR"; Head "0"; Ovary "3"; Testis "34"; Embryo0-45 "0"; Embryo45-90 "0"; Embryo90-6h "18"; Embryo6-12h "121"; Embryo12-18h "20"; Embryo18-24h "29"; BG3 "0"; D4 "0"; D16-c3 "0"; D20 "0"; D32 "0"; GM2 "0"; L1 "0"; mbn2 "0"; OSS "0"; S2 "0"; Female_carcass "14"; Male_carcass "101"; Female_whole_fly "0"; Male_whole_fly "44";
chr3L	Drosophila_3seq	end	16647215	16647215	.	-	.	symbol "Abl"; FlyBase_ID "FBgn0000017"; genomic_feature "5UTR"; Head "22"; Ovary "57"; Testis "5"; Embryo0-45 "0"; Embryo45-90 "0"; Embryo90-6h "1"; Embryo6-12h "7"; Embryo12-18h "5"; Embryo18-24h "9"; BG3 "0"; D4 "17"; D16-c3 "12"; D20 "1"; D32 "0"; GM2 "8"; L1 "18"; mbn2 "0"; OSS "2"; S2 "37"; Female_carcass "0"; Male_carcass "12"; Female_whole_fly "0"; Male_whole_fly "7";
chr3L	Drosophila_3seq	end	16647268	16647268	.	-	.	symbol "Abl"; FlyBase_ID "FBgn0000017"; genomic_feature "5UTR"; Head "17"; Ovary "36"; Testis "5"; Embryo0-45 "0"; Embryo45-90 "0"; Embryo90-6h "0"; Embryo6-12h "15"; Embryo12-18h "4"; Embryo18-24h "9"; BG3 "0"; D4 "27"; D16-c3 "4"; D20 "2"; D32 "0"; GM2 "7"; L1 "22"; mbn2 "0"; OSS "13"; S2 "27"; Female_carcass "0"; Male_carcass "13"; Female_whole_fly "0"; Male_whole_fly "7";
chr3L	Drosophila_3seq	end	16647397	16647397	.	-	.	symbol "Abl"; FlyBase_ID "FBgn0000017"; genomic_feature "5UTR"; Head "5"; Ovary "5"; Testis "0"; Embryo0-45 "0"; Embryo45-90 "0"; Embryo90-6h "0"; Embryo6-12h "4"; Embryo12-18h "0"; Embryo18-24h "0"; BG3 "0"; D4 "14"; D16-c3 "3"; D20 "8"; D32 "0"; GM2 "2"; L1 "10"; mbn2 "0"; OSS "0"; S2 "8"; Female_carcass "0"; Male_carcass "5"; Female_whole_fly "0"; Male_whole_fly "1";
chr3L	Drosophila_3seq	end	16631315	16631315	.	-	.	symbol "Abl"; FlyBase_ID "FBgn0000017"; genomic_feature "intronic"; Head "0"; Ovary "0"; Testis "1"; Embryo0-45 "0"; Embryo45-90 "0"; Embryo90-6h "0"; Embryo6-12h "0"; Embryo12-18h "0"; Embryo18-24h "0"; BG3 "0"; D4 "0"; D16-c3 "0"; D20 "36"; D32 "3"; GM2 "9"; L1 "65"; mbn2 "0"; OSS "24"; S2 "204"; Female_carcass "0"; Male_carcass "0"; Female_whole_fly "1"; Male_whole_fly "1";
chr3L	Drosophila_3seq	end	16631366	16631366	.	-	.	symbol "Abl"; FlyBase_ID "FBgn0000017"; genomic_feature "intronic"; Head "13"; Ovary "4"; Testis "11"; Embryo0-45 "0"; Embryo45-90 "0"; Embryo90-6h "0"; Embryo6-12h "3"; Embryo12-18h "0"; Embryo18-24h "4"; BG3 "0"; D4 "17"; D16-c3 "3"; D20 "10"; D32 "0"; GM2 "0"; L1 "7"; mbn2 "0"; OSS "0"; S2 "25"; Female_carcass "0"; Male_carcass "5"; Female_whole_fly "0"; Male_whole_fly "13";
chr3L	Drosophila_3seq	end	16615645	16615645	.	-	.	symbol "Abl"; FlyBase_ID "FBgn0000017"; genomic_feature "3UTR"; Head "2"; Ovary "0"; Testis "12"; Embryo0-45 "0"; Embryo45-90 "0"; Embryo90-6h "0"; Embryo6-12h "0"; Embryo12-18h "0"; Embryo18-24h "0"; BG3 "0"; D4 "0"; D16-c3 "0"; D20 "0"; D32 "0"; GM2 "0"; L1 "0"; mbn2 "0"; OSS "0"; S2 "0"; Female_carcass "0"; Male_carcass "0"; Female_whole_fly "0"; Male_whole_fly "0";
chr3L	Drosophila_3seq	end	16615890	16615890	.	-	.	symbol "Abl"; FlyBase_ID "FBgn0000017"; genomic_feature "3UTR"; Head "1190"; Ovary "37"; Testis "22"; Embryo0-45 "0"; Embryo45-90 "0"; Embryo90-6h "0"; Embryo6-12h "68"; Embryo12-18h "22"; Embryo18-24h "73"; BG3 "29"; D4 "145"; D16-c3 "25"; D20 "36"; D32 "76"; GM2 "55"; L1 "139"; mbn2 "116"; OSS "62"; S2 "321"; Female_carcass "0"; Male_carcass "135"; Female_whole_fly "20"; Male_whole_fly "131";
chr3L	Drosophila_3seq	end	16616128	16616128	.	-	.	symbol "Abl"; FlyBase_ID "FBgn0000017"; genomic_feature "3UTR"; Head "6"; Ovary "0"; Testis "0"; Embryo0-45 "0"; Embryo45-90 "0"; Embryo90-6h "0"; Embryo6-12h "0"; Embryo12-18h "0"; Embryo18-24h "0"; BG3 "0"; D4 "0"; D16-c3 "2"; D20 "1"; D32 "13"; GM2 "8"; L1 "8"; mbn2 "0"; OSS "4"; S2 "6"; Female_carcass "0"; Male_carcass "2"; Female_whole_fly "0"; Male_whole_fly "0";
chr3L	Drosophila_3seq	end	16616226	16616226	.	-	.	symbol "Abl"; FlyBase_ID "FBgn0000017"; genomic_feature "3UTR"; Head "5"; Ovary "0"; Testis "0"; Embryo0-45 "0"; Embryo45-90 "0"; Embryo90-6h "0"; Embryo6-12h "0"; Embryo12-18h "0"; Embryo18-24h "0"; BG3 "0"; D4 "0"; D16-c3 "17"; D20 "0"; D32 "0"; GM2 "0"; L1 "9"; mbn2 "0"; OSS "0"; S2 "0"; Female_carcass "0"; Male_carcass "4"; Female_whole_fly "0"; Male_whole_fly "0";
chr3L	Drosophila_3seq	end	16616264	16616264	.	-	.	symbol "Abl"; FlyBase_ID "FBgn0000017"; genomic_feature "3UTR"; Head "538"; Ovary "622"; Testis "46"; Embryo0-45 "220"; Embryo45-90 "0"; Embryo90-6h "97"; Embryo6-12h "285"; Embryo12-18h "43"; Embryo18-24h "87"; BG3 "76"; D4 "829"; D16-c3 "114"; D20 "456"; D32 "326"; GM2 "275"; L1 "1200"; mbn2 "206"; OSS "204"; S2 "1798"; Female_carcass "70"; Male_carcass "210"; Female_whole_fly "59"; Male_whole_…
chr3L	Drosophila_3seq	end	16621948	16621948	.	-	.	symbol "Abl"; FlyBase_ID "FBgn0000017"; genomic_feature "3UTR"; Head "5"; Ovary "202"; Testis "1"; Embryo0-45 "121"; Embryo45-90 "2"; Embryo90-6h "49"; Embryo6-12h "12"; Embryo12-18h "6"; Embryo18-24h "7"; BG3 "0"; D4 "27"; D16-c3 "0"; D20 "18"; D32 "14"; GM2 "16"; L1 "44"; mbn2 "10"; OSS "4"; S2 "54"; Female_carcass "27"; Male_carcass "20"; Female_whole_fly "18"; Male_whole_fly "55";
chr3L	Drosophila_3seq	end	16622048	16622048	.	-	.	symbol "Abl"; FlyBase_ID "FBgn0000017"; genomic_feature "3UTR"; Head "0"; Ovary "21"; Testis "0"; Embryo0-45 "58"; Embryo45-90 "0"; Embryo90-6h "0"; Embryo6-12h "8"; Embryo12-18h "0"; Embryo18-24h "0"; BG3 "0"; D4 "4"; D16-c3 "0"; D20 "0"; D32 "0"; GM2 "0"; L1 "0"; mbn2 "0"; OSS "3"; S2 "3"; Female_carcass "0"; Male_carcass "4"; Female_whole_fly "0"; Male_whole_fly "9";
chr3L	Drosophila_3seq	end	16622095	16622095	.	-	.	symbol "Abl"; FlyBase_ID "FBgn0000017"; genomic_feature "3UTR"; Head "1"; Ovary "144"; Testis "2"; Embryo0-45 "94"; Embryo45-90 "0"; Embryo90-6h "0"; Embryo6-12h "2"; Embryo12-18h "0"; Embryo18-24h "0"; BG3 "0"; D4 "14"; D16-c3 "0"; D20 "7"; D32 "4"; GM2 "0"; L1 "18"; mbn2 "11"; OSS "4"; S2 "17"; Female_carcass "0"; Male_carcass "10"; Female_whole_fly "0"; Male_whole_fly "42";
chr3L	Drosophila_3seq	end	16622335	16622335	.	-	.	symbol "Abl"; FlyBase_ID "FBgn0000017"; genomic_feature "3UTR"; Head "5"; Ovary "342"; Testis "217"; Embryo0-45 "171"; Embryo45-90 "1"; Embryo90-6h "16"; Embryo6-12h "22"; Embryo12-18h "1"; Embryo18-24h "12"; BG3 "7"; D4 "32"; D16-c3 "6"; D20 "6"; D32 "20"; GM2 "54"; L1 "52"; mbn2 "12"; OSS "1"; S2 "86"; Female_carcass "14"; Male_carcass "20"; Female_whole_fly "1"; Male_whole_fly "93";
chr3L	Drosophila_3seq	end	16622375	16622375	.	-	.	symbol "Abl"; FlyBase_ID "FBgn0000017"; genomic_feature "3UTR"; Head "63"; Ovary "153"; Testis "47"; Embryo0-45 "48"; Embryo45-90 "2"; Embryo90-6h "19"; Embryo6-12h "20"; Embryo12-18h "12"; Embryo18-24h "6"; BG3 "1"; D4 "91"; D16-c3 "13"; D20 "49"; D32 "14"; GM2 "103"; L1 "128"; mbn2 "12"; OSS "60"; S2 "149"; Female_carcass "0"; Male_carcass "11"; Female_whole_fly "13"; Male_whole_fly "89";
chr3L	Drosophila_3seq	end	16622556	16622556	.	-	.	symbol "Abl"; FlyBase_ID "FBgn0000017"; genomic_feature "3UTR"; Head "23"; Ovary "39"; Testis "4"; Embryo0-45 "0"; Embryo45-90 "0"; Embryo90-6h "0"; Embryo6-12h "1"; Embryo12-18h "0"; Embryo18-24h "11"; BG3 "0"; D4 "20"; D16-c3 "0"; D20 "3"; D32 "3"; GM2 "9"; L1 "8"; mbn2 "16"; OSS "0"; S2 "30"; Female_carcass "0"; Male_carcass "2"; Female_whole_fly "0"; Male_whole_fly "2";
chr3L	Drosophila_3seq	end	16626205	16626205	.	-	.	symbol "Abl"; FlyBase_ID "FBgn0000017"; genomic_feature "intronic"; Head "0"; Ovary "0"; Testis "0"; Embryo0-45 "0"; Embryo45-90 "0"; Embryo90-6h "0"; Embryo6-12h "0"; Embryo12-18h "0"; Embryo18-24h "0"; BG3 "0"; D4 "6"; D16-c3 "0"; D20 "0"; D32 "3"; GM2 "0"; L1 "17"; mbn2 "10"; OSS "0"; S2 "6"; Female_carcass "0"; Male_carcass "2"; Female_whole_fly "0"; Male_whole_fly "0";
chr2L	Drosophila_3seq	end	10973443	10973443	.	-	.	symbol "abo"; FlyBase_ID "FBgn0000018"; genomic_feature "3UTR"; Head "39"; Ovary "168"; Testis "81"; Embryo0-45 "93"; Embryo45-90 "1"; Embryo90-6h "18"; Embryo6-12h "15"; Embryo12-18h "6"; Embryo18-24h "1"; BG3 "1"; D4 "69"; D16-c3 "20"; D20 "61"; D32 "4"; GM2 "77"; L1 "98"; mbn2 "50"; OSS "19"; S2 "168"; Female_carcass "5"; Male_carcass "61"; Female_whole_fly "0"; Male_whole_fly "57";
chrX	Drosophila_3seq	end	370942	370942	.	+	.	symbol "ac"; FlyBase_ID "FBgn0000022"; genomic_feature "3UTR"; Head "0"; Ovary "0"; Testis "0"; Embryo0-45 "0"; Embryo45-90 "0"; Embryo90-6h "49"; Embryo6-12h "29"; Embryo12-18h "0"; Embryo18-24h "0"; BG3 "0"; D4 "0"; D16-c3 "0"; D20 "0"; D32 "0"; GM2 "0"; L1 "0"; mbn2 "0"; OSS "0"; S2 "0"; Female_carcass "0"; Male_carcass "0"; Female_whole_fly "1"; Male_whole_fly "13";
chrX	Drosophila_3seq	end	371019	371019	.	+	.	symbol "ac"; FlyBase_ID "FBgn0000022"; genomic_feature "3UTR"; Head "0"; Ovary "0"; Testis "0"; Embryo0-45 "0"; Embryo45-90 "0"; Embryo90-6h "21"; Embryo6-12h "10"; Embryo12-18h "0"; Embryo18-24h "6"; BG3 "0"; D4 "0"; D16-c3 "0"; D20 "0"; D32 "0"; GM2 "0"; L1 "0"; mbn2 "0"; OSS "0"; S2 "0"; Female_carcass "0"; Male_carcass "0"; Female_whole_fly "0"; Male_whole_fly "8";
chr3R	Drosophila_3seq	end	13222951	13222951	.	-	.	symbol "Ace"; FlyBase_ID "FBgn0000024"; genomic_feature "3UTR"; Head "43"; Ovary "0"; Testis "6"; Embryo0-45 "0"; Embryo45-90 "0"; Embryo90-6h "0"; Embryo6-12h "0"; Embryo12-18h "0"; Embryo18-24h "0"; BG3 "0"; D4 "5"; D16-c3 "0"; D20 "0"; D32 "1"; GM2 "11"; L1 "24"; mbn2 "0"; OSS "0"; S2 "0"; Female_carcass "0"; Male_carcass "4"; Female_whole_fly "0"; Male_whole_fly "5";
chr3R	Drosophila_3seq	end	13224589	13224589	.	-	.	symbol "Ace"; FlyBase_ID "FBgn0000024"; genomic_feature "intronic"; Head "333"; Ovary "0"; Testis "0"; Embryo0-45 "0"; Embryo45-90 "0"; Embryo90-6h "0"; Embryo6-12h "0"; Embryo12-18h "13"; Embryo18-24h "91"; BG3 "0"; D4 "0"; D16-c3 "0"; D20 "0"; D32 "9"; GM2 "7"; L1 "2"; mbn2 "0"; OSS "0"; S2 "0"; Female_carcass "16"; Male_carcass "50"; Female_whole_fly "0"; Male_whole_fly "42";
chr3R	Drosophila_3seq	end	13259430	13259430	.	-	.	symbol "Ace"; FlyBase_ID "FBgn0000024"; genomic_feature "intronic"; Head "69"; Ovary "1"; Testis "1"; Embryo0-45 "0"; Embryo45-90 "0"; Embryo90-6h "0"; Embryo6-12h "2"; Embryo12-18h "7"; Embryo18-24h "21"; BG3 "8"; D4 "25"; D16-c3 "7"; D20 "13"; D32 "0"; GM2 "22"; L1 "16"; mbn2 "0"; OSS "10"; S2 "0"; Female_carcass "4"; Male_carcass "13"; Female_whole_fly "1"; Male_whole_fly "7";
chrX	Drosophila_3seq	end	15378718	15378718	.	-	.	symbol "acj6"; FlyBase_ID "FBgn0000028"; genomic_feature "5UTR"; Head "20"; Ovary "3"; Testis "0"; Embryo0-45 "0"; Embryo45-90 "0"; Embryo90-6h "0"; Embryo6-12h "0"; Embryo12-18h "4"; Embryo18-24h "0"; BG3 "0"; D4 "16"; D16-c3 "0"; D20 "14"; D32 "0"; GM2 "11"; L1 "0"; mbn2 "0"; OSS "0"; S2 "0"; Female_carcass "0"; Male_carcass "0"; Female_whole_fly "0"; Male_whole_fly "3";
chrX	Drosophila_3seq	end	15350235	15350235	.	-	.	symbol "acj6"; FlyBase_ID "FBgn0000028"; genomic_feature "3UTR"; Head "140"; Ovary "0"; Testis "3"; Embryo0-45 "0"; Embryo45-90 "0"; Embryo90-6h "2"; Embryo6-12h "23"; Embryo12-18h "2"; Embryo18-24h "16"; BG3 "0"; D4 "0"; D16-c3 "0"; D20 "0"; D32 "0"; GM2 "0"; L1 "0"; mbn2 "0"; OSS "0"; S2 "0"; Female_carcass "0"; Male_carcass "1"; Female_whole_fly "0"; Male_whole_fly "32";
chrX	Drosophila_3seq	end	15351032	15351032	.	-	.	symbol "acj6"; FlyBase_ID "FBgn0000028"; genomic_feature "3UTR"; Head "11"; Ovary "0"; Testis "17"; Embryo0-45 "0"; Embryo45-90 "0"; Embryo90-6h "0"; Embryo6-12h "0"; Embryo12-18h "0"; Embryo18-24h "7"; BG3 "0"; D4 "5"; D16-c3 "0"; D20 "0"; D32 "0"; GM2 "0"; L1 "3"; mbn2 "0"; OSS "0"; S2 "0"; Female_carcass "0"; Male_carcass "0"; Female_whole_fly "0"; Male_whole_fly "2";
chrX	Drosophila_3seq	end	15351173	15351173	.	-	.	symbol "acj6"; FlyBase_ID "FBgn0000028"; genomic_feature "3UTR"; Head "30"; Ovary "4"; Testis "11"; Embryo0-45 "0"; Embryo45-90 "0"; Embryo90-6h "0"; Embryo6-12h "12"; Embryo12-18h "5"; Embryo18-24h "37"; BG3 "0"; D4 "51"; D16-c3 "0"; D20 "0"; D32 "0"; GM2 "26"; L1 "25"; mbn2 "0"; OSS "4"; S2 "0"; Female_carcass "21"; Male_carcass "6"; Female_whole_fly "0"; Male_whole_fly "16";
chrX	Drosophila_3seq	end	15351762	15351762	.	-	.	symbol "acj6"; FlyBase_ID "FBgn0000028"; genomic_feature "3UTR"; Head "8"; Ovary "1"; Testis "24"; Embryo0-45 "0"; Embryo45-90 "0"; Embryo90-6h "0"; Embryo6-12h "1"; Embryo12-18h "0"; Embryo18-24h "0"; BG3 "0"; D4 "4"; D16-c3 "0"; D20 "8"; D32 "0"; GM2 "0"; L1 "0"; mbn2 "0"; OSS "0"; S2 "0"; Female_carcass "0"; Male_carcass "2"; Female_whole_fly "0"; Male_whole_fly "6";
chrX	Drosophila_3seq	end	15352668	15352668	.	-	.	symbol "acj6"; FlyBase_ID "FBgn0000028"; genomic_feature "3UTR"; Head "0"; Ovary "0"; Testis "270"; Embryo0-45 "0"; Embryo45-90 "0"; Embryo90-6h "0"; Embryo6-12h "0"; Embryo12-18h "1"; Embryo18-24h "0"; BG3 "0"; D4 "0"; D16-c3 "0"; D20 "0"; D32 "5"; GM2 "0"; L1 "0"; mbn2 "0"; OSS "0"; S2 "0"; Female_carcass "0"; Male_carcass "0"; Female_whole_fly "0"; Male_whole_fly "34";
chr3R	Drosophila_3seq	end	29992324	29992324	.	-	.	symbol "Acph-1"; FlyBase_ID "FBgn0000032"; genomic_feature "CDS"; Head "0"; Ovary "8"; Testis "1"; Embryo0-45 "0"; Embryo45-90 "0"; Embryo90-6h "0"; Embryo6-12h "0"; Embryo12-18h "0"; Embryo18-24h "0"; BG3 "0"; D4 "7"; D16-c3 "0"; D20 "0"; D32 "0"; GM2 "0"; L1 "0"; mbn2 "0"; OSS "0"; S2 "0"; Female_carcass "0"; Male_carcass "0"; Female_whole_fly "0"; Male_whole_fly "0";
chr3R	Drosophila_3seq	end	29991144	29991144	.	-	.	symbol "Acph-1"; FlyBase_ID "FBgn0000032"; genomic_feature "3UTR"; Head "95"; Ovary "591"; Testis "134"; Embryo0-45 "240"; Embryo45-90 "2"; Embryo90-6h "0"; Embryo6-12h "48"; Embryo12-18h "35"; Embryo18-24h "47"; BG3 "12"; D4 "122"; D16-c3 "37"; D20 "117"; D32 "16"; GM2 "7"; L1 "167"; mbn2 "22"; OSS "89"; S2 "127"; Female_carcass "13"; Male_carcass "103"; Female_whole_fly "47"; Male_whole_fly "12…
chr3R	Drosophila_3seq	end	29991307	29991307	.	-	.	symbol "Acph-1"; FlyBase_ID "FBgn0000032"; genomic_feature "3UTR"; Head "0"; Ovary "15"; Testis "15"; Embryo0-45 "12"; Embryo45-90 "0"; Embryo90-6h "0"; Embryo6-12h "0"; Embryo12-18h "5"; Embryo18-24h "1"; BG3 "0"; D4 "0"; D16-c3 "0"; D20 "0"; D32 "0"; GM2 "0"; L1 "26"; mbn2 "0"; OSS "10"; S2 "0"; Female_carcass "0"; Male_carcass "2"; Female_whole_fly "7"; Male_whole_fly "5";
chr3R	Drosophila_3seq	end	24393341	24393341	.	-	.	symbol "nAChRalpha1"; FlyBase_ID "FBgn0000036"; genomic_feature "3UTR"; Head "0"; Ovary "0"; Testis "9"; Embryo0-45 "0"; Embryo45-90 "0"; Embryo90-6h "0"; Embryo6-12h "0"; Embryo12-18h "0"; Embryo18-24h "0"; BG3 "0"; D4 "0"; D16-c3 "0"; D20 "0"; D32 "0"; GM2 "0"; L1 "0"; mbn2 "0"; OSS "2"; S2 "0"; Female_carcass "0"; Male_carcass "0"; Female_whole_fly "0"; Male_whole_fly "0";
chr3R	Drosophila_3seq	end	24397480	24397480	.	-	.	symbol "nAChRalpha1"; FlyBase_ID "FBgn0000036"; genomic_feature "3UTR"; Head "0"; Ovary "1"; Testis "0"; Embryo0-45 "0"; Embryo45-90 "0"; Embryo90-6h "0"; Embryo6-12h "0"; Embryo12-18h "0"; Embryo18-24h "33"; BG3 "0"; D4 "15"; D16-c3 "0"; D20 "0"; D32 "0"; GM2 "0"; L1 "7"; mbn2 "0"; OSS "0"; S2 "0"; Female_carcass "0"; Male_carcass "0"; Female_whole_fly "0"; Male_whole_fly "0";
chr3R	Drosophila_3seq	end	24397732	24397732	.	-	.	symbol "nAChRalpha1"; FlyBase_ID "FBgn0000036"; genomic_feature "3UTR"; Head "22"; Ovary "1"; Testis "0"; Embryo0-45 "0"; Embryo45-90 "0"; Embryo90-6h "0"; Embryo6-12h "0"; Embryo12-18h "0"; Embryo18-24h "2"; BG3 "0"; D4 "0"; D16-c3 "0"; D20 "0"; D32 "0"; GM2 "0"; L1 "0"; mbn2 "0"; OSS "4"; S2 "0"; Female_carcass "0"; Male_carcass "3"; Female_whole_fly "0"; Male_whole_fly "12";
chr3R	Drosophila_3seq	end	24400636	24400636	.	-	.	symbol "nAChRalpha1"; FlyBase_ID "FBgn0000036"; genomic_feature "3UTR"; Head "0"; Ovary "0"; Testis "0"; Embryo0-45 "0"; Embryo45-90 "0"; Embryo90-6h "0"; Embryo6-12h "0"; Embryo12-18h "0"; Embryo18-24h "0"; BG3 "0"; D4 "0"; D16-c3 "0"; D20 "0"; D32 "0"; GM2 "0"; L1 "0"; mbn2 "0"; OSS "56"; S2 "0"; Female_carcass "0"; Male_carcass "0"; Female_whole_fly "0"; Male_whole_fly "0";
chr3R	Drosophila_3seq	end	24401161	24401161	.	-	.	symbol "nAChRalpha1"; FlyBase_ID "FBgn0000036"; genomic_feature "3UTR"; Head "0"; Ovary "0"; Testis "4"; Embryo0-45 "0"; Embryo45-90 "0"; Embryo90-6h "0"; Embryo6-12h "0"; Embryo12-18h "0"; Embryo18-24h "0"; BG3 "0"; D4 "0"; D16-c3 "0"; D20 "0"; D32 "0"; GM2 "0"; L1 "0"; mbn2 "0"; OSS "0"; S2 "0"; Female_carcass "0"; Male_carcass "0"; Female_whole_fly "0"; Male_whole_fly "0";
chr3R	Drosophila_3seq	end	24439890	24439890	.	-	.	symbol "CR45950"; FlyBase_ID "FBgn0267612"; genomic_feature "ncRNA"; Head "0"; Ovary "0"; Testis "303"; Embryo0-45 "0"; Embryo45-90 "0"; Embryo90-6h "0"; Embryo6-12h "0"; Embryo12-18h "0"; Embryo18-24h "0"; BG3 "0"; D4 "12"; D16-c3 "0"; D20 "0"; D32 "0"; GM2 "0"; L1 "0"; mbn2 "0"; OSS "0"; S2 "0"; Female_carcass "0"; Male_carcass "0"; Female_whole_fly "0"; Male_whole_fly "54";
chr2R	Drosophila_3seq	end	24384967	24384967	.	-	.	symbol "mAChR-A"; FlyBase_ID "FBgn0000037"; genomic_feature "5UTR"; Head "11"; Ovary "0"; Testis "2"; Embryo0-45 "0"; Embryo45-90 "0"; Embryo90-6h "0"; Embryo6-12h "0"; Embryo12-18h "0"; Embryo18-24h "11"; BG3 "0"; D4 "0"; D16-c3 "0"; D20 "12"; D32 "0"; GM2 "1"; L1 "0"; mbn2 "0"; OSS "0"; S2 "0"; Female_carcass "0"; Male_carcass "0"; Female_whole_fly "0"; Male_whole_fly "6";
chr3L	Drosophila_3seq	end	4431911	4431911	.	+	.	symbol "nAChRbeta1"; FlyBase_ID "FBgn0000038"; genomic_feature "intronic"; Head "16"; Ovary "3"; Testis "0"; Embryo0-45 "0"; Embryo45-90 "0"; Embryo90-6h "0"; Embryo6-12h "0"; Embryo12-18h "0"; Embryo18-24h "5"; BG3 "0"; D4 "46"; D16-c3 "0"; D20 "14"; D32 "9"; GM2 "31"; L1 "0"; mbn2 "0"; OSS "0"; S2 "0"; Female_carcass "0"; Male_carcass "0"; Female_whole_fly "0"; Male_whole_fly "4";
chr3L	Drosophila_3seq	end	4435671	4435671	.	+	.	symbol "nAChRbeta1"; FlyBase_ID "FBgn0000038"; genomic_feature "3UTR"; Head "54"; Ovary "0"; Testis "68"; Embryo0-45 "0"; Embryo45-90 "0"; Embryo90-6h "0"; Embryo6-12h "6"; Embryo12-18h "16"; Embryo18-24h "21"; BG3 "0"; D4 "4"; D16-c3 "0"; D20 "0"; D32 "0"; GM2 "0"; L1 "0"; mbn2 "0"; OSS "0"; S2 "0"; Female_carcass "0"; Male_carcass "11"; Female_whole_fly "0"; Male_whole_fly "58";
chr3L	Drosophila_3seq	end	4435782	4435782	.	+	.	symbol "nAChRbeta1"; FlyBase_ID "FBgn0000038"; genomic_feature "3UTR"; Head "107"; Ovary "0"; Testis "3"; Embryo0-45 "0"; Embryo45-90 "0"; Embryo90-6h "0"; Embryo6-12h "6"; Embryo12-18h "10"; Embryo18-24h "4"; BG3 "0"; D4 "0"; D16-c3 "0"; D20 "0"; D32 "0"; GM2 "0"; L1 "0"; mbn2 "0"; OSS "0"; S2 "0"; Female_carcass "0"; Male_carcass "0"; Female_whole_fly "0"; Male_whole_fly "9";
chr3L	Drosophila_3seq	end	4435994	4435994	.	+	.	symbol "nAChRbeta1"; FlyBase_ID "FBgn0000038"; genomic_feature "3UTR"; Head "372"; Ovary "1"; Testis "0"; Embryo0-45 "0"; Embryo45-90 "0"; Embryo90-6h "0"; Embryo6-12h "3"; Embryo12-18h "53"; Embryo18-24h "86"; BG3 "0"; D4 "0"; D16-c3 "0"; D20 "0"; D32 "0"; GM2 "0"; L1 "0"; mbn2 "0"; OSS "0"; S2 "0"; Female_carcass "32"; Male_carcass "58"; Female_whole_fly "0"; Male_whole_fly "95";
chr3R	Drosophila_3seq	end	24491147	24491147	.	+	.	symbol "nAChRalpha2"; FlyBase_ID "FBgn0000039"; genomic_feature "3UTR"; Head "181"; Ovary "0"; Testis "0"; Embryo0-45 "0"; Embryo45-90 "0"; Embryo90-6h "0"; Embryo6-12h "3"; Embryo12-18h "45"; Embryo18-24h "110"; BG3 "0"; D4 "0"; D16-c3 "0"; D20 "0"; D32 "0"; GM2 "0"; L1 "0"; mbn2 "0"; OSS "0"; S2 "0"; Female_carcass "0"; Male_carcass "18"; Female_whole_fly "0"; Male_whole_fly "49";
chrX	Drosophila_3seq	end	5900952	5900952	.	+	.	symbol "Act5C"; FlyBase_ID "FBgn0000042"; genomic_feature "5UTR"; Head "0"; Ovary "26"; Testis "0"; Embryo0-45 "15"; Embryo45-90 "0"; Embryo90-6h "0"; Embryo6-12h "0"; Embryo12-18h "0"; Embryo18-24h "0"; BG3 "0"; D4 "0"; D16-c3 "0"; D20 "0"; D32 "0"; GM2 "0"; L1 "0"; mbn2 "0"; OSS "0"; S2 "0"; Female_carcass "0"; Male_carcass "0"; Female_whole_fly "0"; Male_whole_fly "5";
chrX	Drosophila_3seq	end	5900982	5900982	.	+	.	symbol "Act5C"; FlyBase_ID "FBgn0000042"; genomic_feature "5UTR"; Head "0"; Ovary "31"; Testis "0"; Embryo0-45 "0"; Embryo45-90 "0"; Embryo90-6h "0"; Embryo6-12h "0"; Embryo12-18h "0"; Embryo18-24h "0"; BG3 "0"; D4 "8"; D16-c3 "0"; D20 "0"; D32 "0"; GM2 "0"; L1 "0"; mbn2 "0"; OSS "0"; S2 "0"; Female_carcass "0"; Male_carcass "0"; Female_whole_fly "0"; Male_whole_fly "5";
chrX	Drosophila_3seq	end	5901009	5901009	.	+	.	symbol "Act5C"; FlyBase_ID "FBgn0000042"; genomic_feature "5UTR"; Head "0"; Ovary "12"; Testis "0"; Embryo0-45 "0"; Embryo45-90 "0"; Embryo90-6h "16"; Embryo6-12h "8"; Embryo12-18h "0"; Embryo18-24h "4"; BG3 "0"; D4 "22"; D16-c3 "8"; D20 "0"; D32 "0"; GM2 "0"; L1 "11"; mbn2 "19"; OSS "16"; S2 "12"; Female_carcass "0"; Male_carcass "0"; Female_whole_fly "1"; Male_whole_fly "2";
chrX	Drosophila_3seq	end	5903959	5903959	.	+	.	symbol "Act5C"; FlyBase_ID "FBgn0000042"; genomic_feature "3UTR"; Head "6"; Ovary "26"; Testis "5"; Embryo0-45 "0"; Embryo45-90 "0"; Embryo90-6h "0"; Embryo6-12h "0"; Embryo12-18h "0"; Embryo18-24h "10"; BG3 "0"; D4 "11"; D16-c3 "0"; D20 "0"; D32 "0"; GM2 "0"; L1 "11"; mbn2 "22"; OSS "10"; S2 "17"; Female_carcass "0"; Male_carcass "0"; Female_whole_fly "0"; Male_whole_fly "7";
chrX	Drosophila_3seq	end	5903986	5903986	.	+	.	symbol "Act5C"; FlyBase_ID "FBgn0000042"; genomic_feature "3UTR"; Head "68"; Ovary "262"; Testis "48"; Embryo0-45 "16"; Embryo45-90 "1"; Embryo90-6h "1"; Embryo6-12h "37"; Embryo12-18h "19"; Embryo18-24h "42"; BG3 "2"; D4 "183"; D16-c3 "21"; D20 "27"; D32 "33"; GM2 "51"; L1 "100"; mbn2 "63"; OSS "38"; S2 "82"; Female_carcass "3"; Male_carcass "75"; Female_whole_fly "0"; Male_whole_fly "35";
chrX	Drosophila_3seq	end	5904112	5904112	.	+	.	symbol "Act5C"; FlyBase_ID "FBgn0000042"; genomic_feature "3UTR"; Head "16"; Ovary "52"; Testis "14"; Embryo0-45 "0"; Embryo45-90 "0"; Embryo90-6h "0"; Embryo6-12h "15"; Embryo12-18h "17"; Embryo18-24h "78"; BG3 "0"; D4 "65"; D16-c3 "26"; D20 "43"; D32 "7"; GM2 "63"; L1 "62"; mbn2 "110"; OSS "44"; S2 "44"; Female_carcass "62"; Male_carcass "34"; Female_whole_fly "0"; Male_whole_fly "39";
chrX	Drosophila_3seq	end	5904173	5904173	.	+	.	symbol "Act5C"; FlyBase_ID "FBgn0000042"; genomic_feature "3UTR"; Head "1897"; Ovary "9186"; Testis "3119"; Embryo0-45 "1946"; Embryo45-90 "14"; Embryo90-6h "392"; Embryo6-12h "1174"; Embryo12-18h "733"; Embryo18-24h "3254"; BG3 "293"; D4 "9335"; D16-c3 "704"; D20 "2961"; D32 "1568"; GM2 "1969"; L1 "6801"; mbn2 "4035"; OSS "1393"; S2 "5744"; Female_carcass "2546"; Male_carcass "3942"; Female_whol…
chrX	Drosophila_3seq	end	5904207	5904207	.	+	.	symbol "Act5C"; FlyBase_ID "FBgn0000042"; genomic_feature "3UTR"; Head "0"; Ovary "20"; Testis "4"; Embryo0-45 "37"; Embryo45-90 "0"; Embryo90-6h "23"; Embryo6-12h "3"; Embryo12-18h "0"; Embryo18-24h "8"; BG3 "0"; D4 "14"; D16-c3 "0"; D20 "22"; D32 "0"; GM2 "14"; L1 "19"; mbn2 "16"; OSS "10"; S2 "7"; Female_carcass "39"; Male_carcass "4"; Female_whole_fly "0"; Male_whole_fly "1";
chrX	Drosophila_3seq	end	5904268	5904268	.	+	.	symbol "Act5C"; FlyBase_ID "FBgn0000042"; genomic_feature "3UTR"; Head "121"; Ovary "344"; Testis "78"; Embryo0-45 "230"; Embryo45-90 "0"; Embryo90-6h "131"; Embryo6-12h "189"; Embryo12-18h "60"; Embryo18-24h "198"; BG3 "16"; D4 "498"; D16-c3 "94"; D20 "121"; D32 "145"; GM2 "42"; L1 "548"; mbn2 "227"; OSS "295"; S2 "288"; Female_carcass "157"; Male_carcass "106"; Female_whole_fly "48"; Male_whole…
chrX	Drosophila_3seq	end	5904299	5904299	.	+	.	symbol "Act5C"; FlyBase_ID "FBgn0000042"; genomic_feature "3UTR"; Head "357"; Ovary "1075"; Testis "116"; Embryo0-45 "379"; Embryo45-90 "4"; Embryo90-6h "196"; Embryo6-12h "804"; Embryo12-18h "294"; Embryo18-24h "682"; BG3 "61"; D4 "1641"; D16-c3 "319"; D20 "435"; D32 "355"; GM2 "116"; L1 "1882"; mbn2 "826"; OSS "736"; S2 "1347"; Female_carcass "167"; Male_carcass "592"; Female_whole_fly "58"; Ma…
chrX	Drosophila_3seq	end	5904351	5904351	.	+	.	symbol "Act5C"; FlyBase_ID "FBgn0000042"; genomic_feature "3UTR"; Head "108"; Ovary "318"; Testis "32"; Embryo0-45 "55"; Embryo45-90 "1"; Embryo90-6h "79"; Embryo6-12h "106"; Embryo12-18h "32"; Embryo18-24h "105"; BG3 "5"; D4 "401"; D16-c3 "47"; D20 "81"; D32 "58"; GM2 "109"; L1 "332"; mbn2 "115"; OSS "134"; S2 "213"; Female_carcass "16"; Male_carcass "66"; Female_whole_fly "0"; Male_whole_fly "9…
chrX	Drosophila_3seq	end	5904386	5904386	.	+	.	symbol "Act5C"; FlyBase_ID "FBgn0000042"; genomic_feature "3UTR"; Head "398"; Ovary "967"; Testis "87"; Embryo0-45 "112"; Embryo45-90 "0"; Embryo90-6h "126"; Embryo6-12h "136"; Embryo12-18h "3"; Embryo18-24h "151"; BG3 "78"; D4 "1047"; D16-c3 "42"; D20 "344"; D32 "306"; GM2 "151"; L1 "906"; mbn2 "467"; OSS "868"; S2 "459"; Female_carcass "101"; Male_carcass "382"; Female_whole_fly "19"; Male_whol…
chrX	Drosophila_3seq	end	5904458	5904458	.	+	.	symbol "Act5C"; FlyBase_ID "FBgn0000042"; genomic_feature "3UTR"; Head "13349"; Ovary "46112"; Testis "4503"; Embryo0-45 "10370"; Embryo45-90 "80"; Embryo90-6h "6830"; Embryo6-12h "9053"; Embryo12-18h "3079"; Embryo18-24h "9170"; BG3 "1615"; D4 "29440"; D16-c3 "4941"; D20 "9034"; D32 "5953"; GM2 "10118"; L1 "31324"; mbn2 "15337"; OSS "19597"; S2 "23388"; Female_carcass "7248"; Male_carcass "9071"…
chrX	Drosophila_3seq	end	5904754	5904754	.	+	.	symbol "Act5C"; FlyBase_ID "FBgn0000042"; genomic_feature "3UTR"; Head "310"; Ovary "395"; Testis "93"; Embryo0-45 "33"; Embryo45-90 "0"; Embryo90-6h "108"; Embryo6-12h "196"; Embryo12-18h "70"; Embryo18-24h "146"; BG3 "18"; D4 "527"; D16-c3 "103"; D20 "57"; D32 "109"; GM2 "4"; L1 "170"; mbn2 "29"; OSS "503"; S2 "226"; Female_carcass "88"; Male_carcass "96"; Female_whole_fly "1"; Male_whole_fly "…
chrX	Drosophila_3seq	end	5904785	5904785	.	+	.	symbol "Act5C"; FlyBase_ID "FBgn0000042"; genomic_feature "3UTR"; Head "4573"; Ovary "1871"; Testis "568"; Embryo0-45 "335"; Embryo45-90 "4"; Embryo90-6h "902"; Embryo6-12h "1672"; Embryo12-18h "445"; Embryo18-24h "1194"; BG3 "348"; D4 "3585"; D16-c3 "649"; D20 "353"; D32 "570"; GM2 "139"; L1 "1038"; mbn2 "359"; OSS "3259"; S2 "1482"; Female_carcass "594"; Male_carcass "1328"; Female_whole_fly "1…
chrX	Drosophila_3seq	end	5905253	5905253	.	+	.	symbol "Act5C"; FlyBase_ID "FBgn0000042"; genomic_feature "3UTR"; Head "5"; Ovary "6"; Testis "0"; Embryo0-45 "0"; Embryo45-90 "0"; Embryo90-6h "0"; Embryo6-12h "4"; Embryo12-18h "0"; Embryo18-24h "0"; BG3 "0"; D4 "0"; D16-c3 "0"; D20 "0"; D32 "0"; GM2 "0"; L1 "0"; mbn2 "0"; OSS "10"; S2 "3"; Female_carcass "0"; Male_carcass "4"; Female_whole_fly "0"; Male_whole_fly "1";
chrX	Drosophila_3seq	end	5905279	5905279	.	+	.	symbol "Act5C"; FlyBase_ID "FBgn0000042"; genomic_feature "3UTR"; Head "18"; Ovary "20"; Testis "1"; Embryo0-45 "0"; Embryo45-90 "0"; Embryo90-6h "0"; Embryo6-12h "10"; Embryo12-18h "0"; Embryo18-24h "0"; BG3 "0"; D4 "8"; D16-c3 "0"; D20 "0"; D32 "19"; GM2 "0"; L1 "35"; mbn2 "5"; OSS "21"; S2 "22"; Female_carcass "0"; Male_carcass "10"; Female_whole_fly "0"; Male_whole_fly "6";
chr2R	Drosophila_3seq	end	6015584	6015584	.	-	.	symbol "Act42A"; FlyBase_ID "FBgn0000043"; genomic_feature "5UTR"; Head "0"; Ovary "16"; Testis "2"; Embryo0-45 "0"; Embryo45-90 "0"; Embryo90-6h "0"; Embryo6-12h "4"; Embryo12-18h "0"; Embryo18-24h "3"; BG3 "0"; D4 "36"; D16-c3 "3"; D20 "9"; D32 "1"; GM2 "0"; L1 "12"; mbn2 "1"; OSS "3"; S2 "19"; Female_carcass "0"; Male_carcass "0"; Female_whole_fly "0"; Male_whole_fly "3";
chr2R	Drosophila_3seq	end	6012768	6012768	.	-	.	symbol "Act42A"; FlyBase_ID "FBgn0000043"; genomic_feature "3UTR"; Head "0"; Ovary "0"; Testis "3"; Embryo0-45 "0"; Embryo45-90 "0"; Embryo90-6h "0"; Embryo6-12h "1"; Embryo12-18h "0"; Embryo18-24h "0"; BG3 "0"; D4 "29"; D16-c3 "60"; D20 "45"; D32 "9"; GM2 "36"; L1 "35"; mbn2 "23"; OSS "0"; S2 "193"; Female_carcass "0"; Male_carcass "5"; Female_whole_fly "0"; Male_whole_fly "2";
chr2R	Drosophila_3seq	end	6013048	6013048	.	-	.	symbol "Act42A"; FlyBase_ID "FBgn0000043"; genomic_feature "3UTR"; Head "0"; Ovary "0"; Testis "7"; Embryo0-45 "0"; Embryo45-90 "0"; Embryo90-6h "0"; Embryo6-12h "0"; Embryo12-18h "0"; Embryo18-24h "0"; BG3 "0"; D4 "0"; D16-c3 "0"; D20 "0"; D32 "0"; GM2 "0"; L1 "9"; mbn2 "4"; OSS "0"; S2 "28"; Female_carcass "0"; Male_carcass "0"; Female_whole_fly "0"; Male_whole_fly "0";
chr2R	Drosophila_3seq	end	6013910	6013910	.	-	.	symbol "Act42A"; FlyBase_ID "FBgn0000043"; genomic_feature "3UTR"; Head "1059"; Ovary "5838"; Testis "7028"; Embryo0-45 "1852"; Embryo45-90 "20"; Embryo90-6h "1600"; Embryo6-12h "4934"; Embryo12-18h "1102"; Embryo18-24h "797"; BG3 "511"; D4 "19406"; D16-c3 "3548"; D20 "10373"; D32 "3836"; GM2 "6418"; L1 "11586"; mbn2 "5246"; OSS "3798"; S2 "36112"; Female_carcass "1115"; Male_carcass "744"; Femal…
chr2R	Drosophila_3seq	end	6013957	6013957	.	-	.	symbol "Act42A"; FlyBase_ID "FBgn0000043"; genomic_feature "3UTR"; Head "143"; Ovary "707"; Testis "1049"; Embryo0-45 "109"; Embryo45-90 "0"; Embryo90-6h "115"; Embryo6-12h "240"; Embryo12-18h "60"; Embryo18-24h "38"; BG3 "17"; D4 "1296"; D16-c3 "200"; D20 "878"; D32 "426"; GM2 "325"; L1 "751"; mbn2 "510"; OSS "259"; S2 "2314"; Female_carcass "72"; Male_carcass "42"; Female_whole_fly "45"; Male_w…
chr2R	Drosophila_3seq	end	6014007	6014007	.	-	.	symbol "Act42A"; FlyBase_ID "FBgn0000043"; genomic_feature "3UTR"; Head "0"; Ovary "7"; Testis "209"; Embryo0-45 "0"; Embryo45-90 "0"; Embryo90-6h "0"; Embryo6-12h "9"; Embryo12-18h "0"; Embryo18-24h "5"; BG3 "0"; D4 "55"; D16-c3 "14"; D20 "17"; D32 "24"; GM2 "4"; L1 "0"; mbn2 "18"; OSS "5"; S2 "115"; Female_carcass "0"; Male_carcass "1"; Female_whole_fly "1"; Male_whole_fly "20";
chr2R	Drosophila_3seq	end	6014036	6014036	.	-	.	symbol "Act42A"; FlyBase_ID "FBgn0000043"; genomic_feature "3UTR"; Head "0"; Ovary "2"; Testis "47"; Embryo0-45 "0"; Embryo45-90 "0"; Embryo90-6h "0"; Embryo6-12h "0"; Embryo12-18h "0"; Embryo18-24h "0"; BG3 "0"; D4 "3"; D16-c3 "0"; D20 "2"; D32 "0"; GM2 "0"; L1 "0"; mbn2 "0"; OSS "0"; S2 "3"; Female_carcass "0"; Male_carcass "0"; Female_whole_fly "0"; Male_whole_fly "1";
chr2R	Drosophila_3seq	end	6014458	6014458	.	-	.	symbol "Act42A"; FlyBase_ID "FBgn0000043"; genomic_feature "CDS"; Head "0"; Ovary "1"; Testis "0"; Embryo0-45 "0"; Embryo45-90 "0"; Embryo90-6h "0"; Embryo6-12h "3"; Embryo12-18h "0"; Embryo18-24h "0"; BG3 "0"; D4 "0"; D16-c3 "2"; D20 "0"; D32 "0"; GM2 "0"; L1 "0"; mbn2 "0"; OSS "0"; S2 "6"; Female_carcass "0"; Male_carcass "0"; Female_whole_fly "0"; Male_whole_fly "0";
chr2R	Drosophila_3seq	end	20944108	20944108	.	+	.	symbol "Act57B"; FlyBase_ID "FBgn0000044"; genomic_feature "5UTR"; Head "1446"; Ovary "34"; Testis "37"; Embryo0-45 "2"; Embryo45-90 "0"; Embryo90-6h "0"; Embryo6-12h "239"; Embryo12-18h "1565"; Embryo18-24h "1825"; BG3 "0"; D4 "5"; D16-c3 "0"; D20 "0"; D32 "0"; GM2 "0"; L1 "1"; mbn2 "0"; OSS "2"; S2 "0"; Female_carcass "188"; Male_carcass "1459"; Female_whole_fly "0"; Male_whole_fly "637";
chr2R	Drosophila_3seq	end	20946168	20946168	.	+	.	symbol "Act57B"; FlyBase_ID "FBgn0000044"; genomic_feature "3UTR"; Head "2"; Ovary "0"; Testis "0"; Embryo0-45 "0"; Embryo45-90 "0"; Embryo90-6h "0"; Embryo6-12h "2"; Embryo12-18h "27"; Embryo18-24h "46"; BG3 "0"; D4 "0"; D16-c3 "0"; D20 "0"; D32 "0"; GM2 "0"; L1 "0"; mbn2 "0"; OSS "0"; S2 "0"; Female_carcass "0"; Male_carcass "0"; Female_whole_fly "0"; Male_whole_fly "1";
chr2R	Drosophila_3seq	end	20946200	20946200	.	+	.	symbol "Act57B"; FlyBase_ID "FBgn0000044"; genomic_feature "3UTR"; Head "3"; Ovary "0"; Testis "0"; Embryo0-45 "0"; Embryo45-90 "0"; Embryo90-6h "0"; Embryo6-12h "0"; Embryo12-18h "6"; Embryo18-24h "3"; BG3 "0"; D4 "0"; D16-c3 "0"; D20 "0"; D32 "0"; GM2 "0"; L1 "0"; mbn2 "0"; OSS "0"; S2 "0"; Female_carcass "0"; Male_carcass "0"; Female_whole_fly "0"; Male_whole_fly "0";
chr2R	Drosophila_3seq	end	20946350	20946350	.	+	.	symbol "Act57B"; FlyBase_ID "FBgn0000044"; genomic_feature "3UTR"; Head "7"; Ovary "0"; Testis "0"; Embryo0-45 "0"; Embryo45-90 "0"; Embryo90-6h "0"; Embryo6-12h "0"; Embryo12-18h "0"; Embryo18-24h "3"; BG3 "0"; D4 "0"; D16-c3 "0"; D20 "0"; D32 "0"; GM2 "0"; L1 "0"; mbn2 "0"; OSS "0"; S2 "0"; Female_carcass "0"; Male_carcass "4"; Female_whole_fly "0"; Male_whole_fly "0";
chr2R	Drosophila_3seq	end	20946411	20946411	.	+	.	symbol "Act57B"; FlyBase_ID "FBgn0000044"; genomic_feature "3UTR"; Head "67157"; Ovary "863"; Testis "1595"; Embryo0-45 "627"; Embryo45-90 "4"; Embryo90-6h "80"; Embryo6-12h "3687"; Embryo12-18h "14876"; Embryo18-24h "33330"; BG3 "27"; D4 "56"; D16-c3 "0"; D20 "3"; D32 "0"; GM2 "0"; L1 "10"; mbn2 "1"; OSS "96"; S2 "2"; Female_carcass "6091"; Male_carcass "20044"; Female_whole_fly "383"; Male_whol…
chr2R	Drosophila_3seq	end	20946441	20946441	.	+	.	symbol "Act57B"; FlyBase_ID "FBgn0000044"; genomic_feature "3UTR"; Head "1361"; Ovary "47"; Testis "71"; Embryo0-45 "2"; Embryo45-90 "0"; Embryo90-6h "0"; Embryo6-12h "328"; Embryo12-18h "1445"; Embryo18-24h "2187"; BG3 "0"; D4 "3"; D16-c3 "0"; D20 "0"; D32 "0"; GM2 "0"; L1 "0"; mbn2 "0"; OSS "2"; S2 "0"; Female_carcass "197"; Male_carcass "1065"; Female_whole_fly "0"; Male_whole_fly "390";
chr2R	Drosophila_3seq	end	20946566	20946566	.	+	.	symbol "Act57B"; FlyBase_ID "FBgn0000044"; genomic_feature "3UTR"; Head "3"; Ovary "0"; Testis "0"; Embryo0-45 "0"; Embryo45-90 "0"; Embryo90-6h "0"; Embryo6-12h "0"; Embryo12-18h "0"; Embryo18-24h "1"; BG3 "0"; D4 "0"; D16-c3 "0"; D20 "0"; D32 "0"; GM2 "0"; L1 "0"; mbn2 "0"; OSS "0"; S2 "0"; Female_carcass "0"; Male_carcass "0"; Female_whole_fly "0"; Male_whole_fly "0";
chr3L	Drosophila_3seq	end	21986434	21986434	.	+	.	symbol "Act79B"; FlyBase_ID "FBgn0000045"; genomic_feature "intronic"; Head "10"; Ovary "0"; Testis "0"; Embryo0-45 "0"; Embryo45-90 "0"; Embryo90-6h "0"; Embryo6-12h "0"; Embryo12-18h "0"; Embryo18-24h "0"; BG3 "0"; D4 "0"; D16-c3 "4"; D20 "0"; D32 "0"; GM2 "0"; L1 "0"; mbn2 "0"; OSS "0"; S2 "0"; Female_carcass "10"; Male_carcass "6"; Female_whole_fly "0"; Male_whole_fly "3";
chr3L	Drosophila_3seq	end	21986992	21986992	.	+	.	symbol "Act79B"; FlyBase_ID "FBgn0000045"; genomic_feature "3UTR"; Head "33"; Ovary "0"; Testis "3"; Embryo0-45 "0"; Embryo45-90 "0"; Embryo90-6h "0"; Embryo6-12h "0"; Embryo12-18h "0"; Embryo18-24h "0"; BG3 "0"; D4 "0"; D16-c3 "48"; D20 "0"; D32 "0"; GM2 "0"; L1 "0"; mbn2 "0"; OSS "0"; S2 "0"; Female_carcass "21"; Male_carcass "118"; Female_whole_fly "0"; Male_whole_fly "18";
chr3L	Drosophila_3seq	end	21987043	21987043	.	+	.	symbol "Act79B"; FlyBase_ID "FBgn0000045"; genomic_feature "3UTR"; Head "488"; Ovary "0"; Testis "3"; Embryo0-45 "3"; Embryo45-90 "1"; Embryo90-6h "0"; Embryo6-12h "3"; Embryo12-18h "0"; Embryo18-24h "0"; BG3 "4"; D4 "0"; D16-c3 "2353"; D20 "1"; D32 "1"; GM2 "3"; L1 "1"; mbn2 "1"; OSS "0"; S2 "0"; Female_carcass "358"; Male_carcass "5031"; Female_whole_fly "31"; Male_whole_fly "1678";
chr3L	Drosophila_3seq	end	21987069	21987069	.	+	.	symbol "Act79B"; FlyBase_ID "FBgn0000045"; genomic_feature "3UTR"; Head "2"; Ovary "0"; Testis "0"; Embryo0-45 "0"; Embryo45-90 "0"; Embryo90-6h "0"; Embryo6-12h "0"; Embryo12-18h "0"; Embryo18-24h "0"; BG3 "0"; D4 "0"; D16-c3 "8"; D20 "0"; D32 "0"; GM2 "0"; L1 "0"; mbn2 "0"; OSS "0"; S2 "0"; Female_carcass "0"; Male_carcass "64"; Female_whole_fly "0"; Male_whole_fly "7";
chr3L	Drosophila_3seq	end	21987190	21987190	.	+	.	symbol "Act79B"; FlyBase_ID "FBgn0000045"; genomic_feature "3UTR"; Head "1994"; Ovary "0"; Testis "13"; Embryo0-45 "9"; Embryo45-90 "1"; Embryo90-6h "0"; Embryo6-12h "7"; Embryo12-18h "10"; Embryo18-24h "4"; BG3 "16"; D4 "0"; D16-c3 "6018"; D20 "1"; D32 "2"; GM2 "0"; L1 "0"; mbn2 "0"; OSS "0"; S2 "0"; Female_carcass "5283"; Male_carcass "26267"; Female_whole_fly "222"; Male_whole_fly "11523";
chr3R	Drosophila_3seq	end	13427810	13427810	.	+	.	symbol "Act87E"; FlyBase_ID "FBgn0000046"; genomic_feature "3UTR"; Head "9"; Ovary "3"; Testis "10"; Embryo0-45 "0"; Embryo45-90 "0"; Embryo90-6h "0"; Embryo6-12h "8"; Embryo12-18h "36"; Embryo18-24h "7"; BG3 "0"; D4 "20"; D16-c3 "0"; D20 "0"; D32 "0"; GM2 "25"; L1 "6"; mbn2 "4"; OSS "0"; S2 "0"; Female_carcass "0"; Male_carcass "24"; Female_whole_fly "0"; Male_whole_fly "8";
chr3R	Drosophila_3seq	end	13427837	13427837	.	+	.	symbol "Act87E"; FlyBase_ID "FBgn0000046"; genomic_feature "3UTR"; Head "135"; Ovary "0"; Testis "130"; Embryo0-45 "0"; Embryo45-90 "0"; Embryo90-6h "54"; Embryo6-12h "44"; Embryo12-18h "430"; Embryo18-24h "189"; BG3 "0"; D4 "6"; D16-c3 "0"; D20 "0"; D32 "0"; GM2 "3"; L1 "0"; mbn2 "0"; OSS "5"; S2 "5"; Female_carcass "140"; Male_carcass "465"; Female_whole_fly "0"; Male_whole_fly "223";
chr3R	Drosophila_3seq	end	13427949	13427949	.	+	.	symbol "Act87E"; FlyBase_ID "FBgn0000046"; genomic_feature "3UTR"; Head "2"; Ovary "0"; Testis "7"; Embryo0-45 "14"; Embryo45-90 "0"; Embryo90-6h "0"; Embryo6-12h "2"; Embryo12-18h "13"; Embryo18-24h "3"; BG3 "0"; D4 "0"; D16-c3 "0"; D20 "0"; D32 "0"; GM2 "0"; L1 "0"; mbn2 "0"; OSS "5"; S2 "0"; Female_carcass "0"; Male_carcass "24"; Female_whole_fly "0"; Male_whole_fly "11";
chr3R	Drosophila_3seq	end	13428034	13428034	.	+	.	symbol "Act87E"; FlyBase_ID "FBgn0000046"; genomic_feature "3UTR"; Head "68"; Ovary "1"; Testis "53"; Embryo0-45 "2"; Embryo45-90 "0"; Embryo90-6h "30"; Embryo6-12h "2"; Embryo12-18h "12"; Embryo18-24h "15"; BG3 "0"; D4 "0"; D16-c3 "0"; D20 "0"; D32 "0"; GM2 "0"; L1 "0"; mbn2 "0"; OSS "0"; S2 "0"; Female_carcass "0"; Male_carcass "51"; Female_whole_fly "0"; Male_whole_fly "14";
chr3R	Drosophila_3seq	end	13428069	13428069	.	+	.	symbol "Act87E"; FlyBase_ID "FBgn0000046"; genomic_feature "3UTR"; Head "696"; Ovary "1"; Testis "341"; Embryo0-45 "0"; Embryo45-90 "0"; Embryo90-6h "0"; Embryo6-12h "43"; Embryo12-18h "125"; Embryo18-24h "82"; BG3 "0"; D4 "0"; D16-c3 "0"; D20 "0"; D32 "0"; GM2 "0"; L1 "0"; mbn2 "0"; OSS "0"; S2 "0"; Female_carcass "155"; Male_carcass "548"; Female_whole_fly "0"; Male_whole_fly "113";
chr3R	Drosophila_3seq	end	13428101	13428101	.	+	.	symbol "Act87E"; FlyBase_ID "FBgn0000046"; genomic_feature "3UTR"; Head "5252"; Ovary "30"; Testis "4692"; Embryo0-45 "92"; Embryo45-90 "0"; Embryo90-6h "194"; Embryo6-12h "479"; Embryo12-18h "2877"; Embryo18-24h "1305"; BG3 "0"; D4 "0"; D16-c3 "0"; D20 "0"; D32 "0"; GM2 "0"; L1 "0"; mbn2 "1"; OSS "0"; S2 "4"; Female_carcass "2530"; Male_carcass "6567"; Female_whole_fly "57"; Male_whole_fly "2598…
chr3R	Drosophila_3seq	end	13428520	13428520	.	+	.	symbol "Act87E"; FlyBase_ID "FBgn0000046"; genomic_feature "3UTR"; Head "8"; Ovary "0"; Testis "5"; Embryo0-45 "0"; Embryo45-90 "0"; Embryo90-6h "12"; Embryo6-12h "11"; Embryo12-18h "7"; Embryo18-24h "8"; BG3 "0"; D4 "0"; D16-c3 "0"; D20 "0"; D32 "0"; GM2 "0"; L1 "0"; mbn2 "0"; OSS "0"; S2 "0"; Female_carcass "11"; Male_carcass "12"; Female_whole_fly "0"; Male_whole_fly "13";
chr3R	Drosophila_3seq	end	15442161	15442161	.	+	.	symbol "Act88F"; FlyBase_ID "FBgn0000047"; genomic_feature "3UTR"; Head "322"; Ovary "0"; Testis "11"; Embryo0-45 "0"; Embryo45-90 "0"; Embryo90-6h "0"; Embryo6-12h "0"; Embryo12-18h "0"; Embryo18-24h "0"; BG3 "0"; D4 "0"; D16-c3 "0"; D20 "1"; D32 "0"; GM2 "0"; L1 "0"; mbn2 "0"; OSS "0"; S2 "0"; Female_carcass "209"; Male_carcass "1171"; Female_whole_fly "0"; Male_whole_fly "257";
chr3R	Drosophila_3seq	end	15442194	15442194	.	+	.	symbol "Act88F"; FlyBase_ID "FBgn0000047"; genomic_feature "3UTR"; Head "1178"; Ovary "0"; Testis "16"; Embryo0-45 "4"; Embryo45-90 "0"; Embryo90-6h "0"; Embryo6-12h "3"; Embryo12-18h "0"; Embryo18-24h "0"; BG3 "0"; D4 "0"; D16-c3 "0"; D20 "0"; D32 "0"; GM2 "0"; L1 "0"; mbn2 "0"; OSS "0"; S2 "0"; Female_carcass "1595"; Male_carcass "8092"; Female_whole_fly "32"; Male_whole_fly "1845";
chr2L	Drosophila_3seq	end	6041109	6041109	.	-	.	symbol "ade2"; FlyBase_ID "FBgn0000052"; genomic_feature "3UTR"; Head "0"; Ovary "3"; Testis "0"; Embryo0-45 "0"; Embryo45-90 "0"; Embryo90-6h "0"; Embryo6-12h "2"; Embryo12-18h "0"; Embryo18-24h "0"; BG3 "0"; D4 "4"; D16-c3 "0"; D20 "0"; D32 "0"; GM2 "0"; L1 "0"; mbn2 "0"; OSS "0"; S2 "0"; Female_carcass "0"; Male_carcass "0"; Female_whole_fly "0"; Male_whole_fly "3";
chr2L	Drosophila_3seq	end	6041188	6041188	.	-	.	symbol "ade2"; FlyBase_ID "FBgn0000052"; genomic_feature "3UTR"; Head "1829"; Ovary "2204"; Testis "233"; Embryo0-45 "504"; Embryo45-90 "3"; Embryo90-6h "39"; Embryo6-12h "109"; Embryo12-18h "46"; Embryo18-24h "205"; BG3 "64"; D4 "769"; D16-c3 "112"; D20 "397"; D32 "231"; GM2 "346"; L1 "1231"; mbn2 "170"; OSS "585"; S2 "525"; Female_carcass "1357"; Male_carcass "2917"; Female_whole_fly "350"; Mal…
chr2L	Drosophila_3seq	end	7014595	7014595	.	-	.	symbol "ade3"; FlyBase_ID "FBgn0000053"; genomic_feature "3UTR"; Head "19"; Ovary "9"; Testis "1"; Embryo0-45 "0"; Embryo45-90 "0"; Embryo90-6h "0"; Embryo6-12h "8"; Embryo12-18h "0"; Embryo18-24h "0"; BG3 "0"; D4 "2"; D16-c3 "0"; D20 "2"; D32 "0"; GM2 "8"; L1 "0"; mbn2 "0"; OSS "0"; S2 "7"; Female_carcass "0"; Male_carcass "1"; Female_whole_fly "0"; Male_whole_fly "11";
chr2L	Drosophila_3seq	end	7014756	7014756	.	-	.	symbol "ade3"; FlyBase_ID "FBgn0000053"; genomic_feature "3UTR"; Head "17"; Ovary "19"; Testis "2"; Embryo0-45 "0"; Embryo45-90 "0"; Embryo90-6h "0"; Embryo6-12h "0"; Embryo12-18h "0"; Embryo18-24h "0"; BG3 "0"; D4 "0"; D16-c3 "0"; D20 "0"; D32 "0"; GM2 "0"; L1 "0"; mbn2 "12"; OSS "0"; S2 "4"; Female_carcass "0"; Male_carcass "11"; Female_whole_fly "0"; Male_whole_fly "2";
chr2L	Drosophila_3seq	end	7014787	7014787	.	-	.	symbol "ade3"; FlyBase_ID "FBgn0000053"; genomic_feature "3UTR"; Head "4"; Ovary "3"; Testis "0"; Embryo0-45 "0"; Embryo45-90 "0"; Embryo90-6h "0"; Embryo6-12h "0"; Embryo12-18h "0"; Embryo18-24h "0"; BG3 "0"; D4 "0"; D16-c3 "0"; D20 "0"; D32 "0"; GM2 "0"; L1 "0"; mbn2 "4"; OSS "1"; S2 "2"; Female_carcass "0"; Male_carcass "13"; Female_whole_fly "0"; Male_whole_fly "1";
chr2L	Drosophila_3seq	end	7014861	7014861	.	-	.	symbol "ade3"; FlyBase_ID "FBgn0000053"; genomic_feature "3UTR"; Head "1245"; Ovary "706"; Testis "27"; Embryo0-45 "99"; Embryo45-90 "1"; Embryo90-6h "13"; Embryo6-12h "79"; Embryo12-18h "25"; Embryo18-24h "83"; BG3 "13"; D4 "327"; D16-c3 "60"; D20 "93"; D32 "59"; GM2 "67"; L1 "162"; mbn2 "158"; OSS "251"; S2 "141"; Female_carcass "637"; Male_carcass "933"; Female_whole_fly "99"; Male_whole_fly "…
chr2L	Drosophila_3seq	end	7014889	7014889	.	-	.	symbol "ade3"; FlyBase_ID "FBgn0000053"; genomic_feature "3UTR"; Head "68"; Ovary "37"; Testis "1"; Embryo0-45 "19"; Embryo45-90 "0"; Embryo90-6h "0"; Embryo6-12h "3"; Embryo12-18h "0"; Embryo18-24h "5"; BG3 "0"; D4 "3"; D16-c3 "0"; D20 "0"; D32 "0"; GM2 "7"; L1 "0"; mbn2 "20"; OSS "6"; S2 "8"; Female_carcass "37"; Male_carcass "133"; Female_whole_fly "0"; Male_whole_fly "19";
chr2R	Drosophila_3seq	end	6667577	6667577	.	+	.	symbol "Adf1"; FlyBase_ID "FBgn0000054"; genomic_feature "3UTR"; Head "0"; Ovary "0"; Testis "0"; Embryo0-45 "0"; Embryo45-90 "0"; Embryo90-6h "0"; Embryo6-12h "0"; Embryo12-18h "0"; Embryo18-24h "0"; BG3 "0"; D4 "0"; D16-c3 "9"; D20 "0"; D32 "0"; GM2 "0"; L1 "0"; mbn2 "0"; OSS "0"; S2 "1"; Female_carcass "0"; Male_carcass "0"; Female_whole_fly "0"; Male_whole_fly "0";
chr2R	Drosophila_3seq	end	6667651	6667651	.	+	.	symbol "Adf1"; FlyBase_ID "FBgn0000054"; genomic_feature "3UTR"; Head "0"; Ovary "0"; Testis "1"; Embryo0-45 "0"; Embryo45-90 "0"; Embryo90-6h "0"; Embryo6-12h "6"; Embryo12-18h "0"; Embryo18-24h "5"; BG3 "0"; D4 "0"; D16-c3 "0"; D20 "0"; D32 "0"; GM2 "0"; L1 "6"; mbn2 "0"; OSS "0"; S2 "0"; Female_carcass "0"; Male_carcass "0"; Female_whole_fly "0"; Male_whole_fly "0";
chr2R	Drosophila_3seq	end	6667915	6667915	.	+	.	symbol "Adf1"; FlyBase_ID "FBgn0000054"; genomic_feature "3UTR"; Head "1"; Ovary "5"; Testis "0"; Embryo0-45 "27"; Embryo45-90 "0"; Embryo90-6h "0"; Embryo6-12h "0"; Embryo12-18h "0"; Embryo18-24h "0"; BG3 "0"; D4 "4"; D16-c3 "0"; D20 "0"; D32 "0"; GM2 "1"; L1 "0"; mbn2 "0"; OSS "0"; S2 "0"; Female_carcass "0"; Male_carcass "5"; Female_whole_fly "0"; Male_whole_fly "6";
chr2R	Drosophila_3seq	end	6667965	6667965	.	+	.	symbol "Adf1"; FlyBase_ID "FBgn0000054"; genomic_feature "3UTR"; Head "4"; Ovary "30"; Testis "0"; Embryo0-45 "0"; Embryo45-90 "1"; Embryo90-6h "0"; Embryo6-12h "0"; Embryo12-18h "0"; Embryo18-24h "0"; BG3 "0"; D4 "25"; D16-c3 "13"; D20 "0"; D32 "14"; GM2 "6"; L1 "7"; mbn2 "0"; OSS "0"; S2 "4"; Female_carcass "0"; Male_carcass "7"; Female_whole_fly "0"; Male_whole_fly "9";
chr2R	Drosophila_3seq	end	6668037	6668037	.	+	.	symbol "Adf1"; FlyBase_ID "FBgn0000054"; genomic_feature "3UTR"; Head "0"; Ovary "7"; Testis "0"; Embryo0-45 "0"; Embryo45-90 "0"; Embryo90-6h "0"; Embryo6-12h "8"; Embryo12-18h "2"; Embryo18-24h "6"; BG3 "0"; D4 "4"; D16-c3 "0"; D20 "0"; D32 "0"; GM2 "0"; L1 "14"; mbn2 "1"; OSS "0"; S2 "4"; Female_carcass "0"; Male_carcass "5"; Female_whole_fly "0"; Male_whole_fly "2";
chr2R	Drosophila_3seq	end	6668085	6668085	.	+	.	symbol "Adf1"; FlyBase_ID "FBgn0000054"; genomic_feature "3UTR"; Head "182"; Ovary "383"; Testis "48"; Embryo0-45 "314"; Embryo45-90 "2"; Embryo90-6h "169"; Embryo6-12h "272"; Embryo12-18h "73"; Embryo18-24h "118"; BG3 "12"; D4 "187"; D16-c3 "69"; D20 "28"; D32 "32"; GM2 "83"; L1 "264"; mbn2 "33"; OSS "193"; S2 "307"; Female_carcass "79"; Male_carcass "144"; Female_whole_fly "21"; Male_whole_fly …
chr2L	Drosophila_3seq	end	14617345	14617345	.	+	.	symbol "NA"; FlyBase_ID "FBgn0000055_FBgn0000056"; genomic_feature "ambiguous"; Head "12"; Ovary "2"; Testis "0"; Embryo0-45 "7"; Embryo45-90 "0"; Embryo90-6h "0"; Embryo6-12h "0"; Embryo12-18h "0"; Embryo18-24h "20"; BG3 "0"; D4 "9"; D16-c3 "0"; D20 "0"; D32 "0"; GM2 "0"; L1 "0"; mbn2 "0"; OSS "0"; S2 "0"; Female_carcass "16"; Male_carcass "23"; Female_whole_fly "0"; Male_whole_fly "13";
chr2L	Drosophila_3seq	end	14617373	14617373	.	+	.	symbol "NA"; FlyBase_ID "FBgn0000055_FBgn0000056"; genomic_feature "ambiguous"; Head "234"; Ovary "7"; Testis "0"; Embryo0-45 "12"; Embryo45-90 "0"; Embryo90-6h "0"; Embryo6-12h "0"; Embryo12-18h "10"; Embryo18-24h "113"; BG3 "0"; D4 "0"; D16-c3 "0"; D20 "0"; D32 "0"; GM2 "0"; L1 "0"; mbn2 "0"; OSS "0"; S2 "0"; Female_carcass "282"; Male_carcass "374"; Female_whole_fly "0"; Male_whole_fly "148";
chr2L	Drosophila_3seq	end	14617404	14617404	.	+	.	symbol "NA"; FlyBase_ID "FBgn0000055_FBgn0000056"; genomic_feature "ambiguous"; Head "3128"; Ovary "123"; Testis "6"; Embryo0-45 "61"; Embryo45-90 "0"; Embryo90-6h "0"; Embryo6-12h "4"; Embryo12-18h "33"; Embryo18-24h "630"; BG3 "0"; D4 "40"; D16-c3 "0"; D20 "0"; D32 "2"; GM2 "0"; L1 "0"; mbn2 "0"; OSS "0"; S2 "0"; Female_carcass "1368"; Male_carcass "5684"; Female_whole_fly "70"; Male_whole_fly …
chr2L	Drosophila_3seq	end	14617431	14617431	.	+	.	symbol "NA"; FlyBase_ID "FBgn0000055_FBgn0000056"; genomic_feature "ambiguous"; Head "8671"; Ovary "949"; Testis "47"; Embryo0-45 "278"; Embryo45-90 "0"; Embryo90-6h "0"; Embryo6-12h "23"; Embryo12-18h "116"; Embryo18-24h "1720"; BG3 "1"; D4 "190"; D16-c3 "0"; D20 "5"; D32 "0"; GM2 "0"; L1 "1"; mbn2 "0"; OSS "8"; S2 "2"; Female_carcass "6118"; Male_carcass "19287"; Female_whole_fly "587"; Male_wh…
chr2L	Drosophila_3seq	end	14617457	14617457	.	+	.	symbol "NA"; FlyBase_ID "FBgn0000055_FBgn0000056"; genomic_feature "ambiguous"; Head "22"; Ovary "0"; Testis "0"; Embryo0-45 "0"; Embryo45-90 "0"; Embryo90-6h "0"; Embryo6-12h "0"; Embryo12-18h "0"; Embryo18-24h "0"; BG3 "0"; D4 "0"; D16-c3 "0"; D20 "0"; D32 "0"; GM2 "0"; L1 "0"; mbn2 "0"; OSS "0"; S2 "0"; Female_carcass "0"; Male_carcass "35"; Female_whole_fly "22"; Male_whole_fly "18";
chr2L	Drosophila_3seq	end	14618873	14618873	.	+	.	symbol "NA"; FlyBase_ID "FBgn0000055_FBgn0000056"; genomic_feature "ambiguous"; Head "47"; Ovary "10"; Testis "0"; Embryo0-45 "0"; Embryo45-90 "0"; Embryo90-6h "0"; Embryo6-12h "2"; Embryo12-18h "29"; Embryo18-24h "39"; BG3 "0"; D4 "20"; D16-c3 "0"; D20 "0"; D32 "0"; GM2 "0"; L1 "0"; mbn2 "0"; OSS "0"; S2 "0"; Female_carcass "68"; Male_carcass "66"; Female_whole_fly "15"; Male_whole_fly "31";
chr2R	Drosophila_3seq	end	18153950	18153950	.	+	.	symbol "adp"; FlyBase_ID "FBgn0000057"; genomic_feature "3UTR"; Head "0"; Ovary "1"; Testis "23"; Embryo0-45 "0"; Embryo45-90 "0"; Embryo90-6h "0"; Embryo6-12h "0"; Embryo12-18h "0"; Embryo18-24h "0"; BG3 "0"; D4 "0"; D16-c3 "0"; D20 "0"; D32 "0"; GM2 "0"; L1 "0"; mbn2 "0"; OSS "0"; S2 "0"; Female_carcass "0"; Male_carcass "0"; Female_whole_fly "0"; Male_whole_fly "5";
chr2R	Drosophila_3seq	end	18154060	18154060	.	+	.	symbol "adp"; FlyBase_ID "FBgn0000057"; genomic_feature "3UTR"; Head "432"; Ovary "865"; Testis "830"; Embryo0-45 "443"; Embryo45-90 "2"; Embryo90-6h "41"; Embryo6-12h "183"; Embryo12-18h "56"; Embryo18-24h "85"; BG3 "9"; D4 "322"; D16-c3 "53"; D20 "152"; D32 "67"; GM2 "131"; L1 "557"; mbn2 "15"; OSS "127"; S2 "111"; Female_carcass "272"; Male_carcass "550"; Female_whole_fly "99"; Male_whole_fly …
chr2R	Drosophila_3seq	end	18154086	18154086	.	+	.	symbol "adp"; FlyBase_ID "FBgn0000057"; genomic_feature "3UTR"; Head "4"; Ovary "14"; Testis "3"; Embryo0-45 "0"; Embryo45-90 "0"; Embryo90-6h "0"; Embryo6-12h "2"; Embryo12-18h "1"; Embryo18-24h "0"; BG3 "0"; D4 "0"; D16-c3 "0"; D20 "0"; D32 "0"; GM2 "5"; L1 "14"; mbn2 "10"; OSS "0"; S2 "14"; Female_carcass "0"; Male_carcass "0"; Female_whole_fly "0"; Male_whole_fly "4";
chr2R	Drosophila_3seq	end	18154362	18154362	.	+	.	symbol "adp"; FlyBase_ID "FBgn0000057"; genomic_feature "3UTR"; Head "2"; Ovary "7"; Testis "0"; Embryo0-45 "0"; Embryo45-90 "0"; Embryo90-6h "0"; Embryo6-12h "2"; Embryo12-18h "0"; Embryo18-24h "0"; BG3 "3"; D4 "5"; D16-c3 "0"; D20 "0"; D32 "4"; GM2 "0"; L1 "15"; mbn2 "5"; OSS "2"; S2 "0"; Female_carcass "0"; Male_carcass "0"; Female_whole_fly "0"; Male_whole_fly "3";
chr2R	Drosophila_3seq	end	18154425	18154425	.	+	.	symbol "adp"; FlyBase_ID "FBgn0000057"; genomic_feature "3UTR"; Head "0"; Ovary "24"; Testis "1"; Embryo0-45 "0"; Embryo45-90 "0"; Embryo90-6h "0"; Embryo6-12h "7"; Embryo12-18h "0"; Embryo18-24h "0"; BG3 "0"; D4 "13"; D16-c3 "5"; D20 "1"; D32 "0"; GM2 "4"; L1 "24"; mbn2 "1"; OSS "9"; S2 "25"; Female_carcass "0"; Male_carcass "9"; Female_whole_fly "0"; Male_whole_fly "3";
chr2L	Drosophila_3seq	end	387439	387439	.	+	.	symbol "al"; FlyBase_ID "FBgn0000061"; genomic_feature "3UTR"; Head "12"; Ovary "0"; Testis "0"; Embryo0-45 "0"; Embryo45-90 "0"; Embryo90-6h "0"; Embryo6-12h "119"; Embryo12-18h "67"; Embryo18-24h "50"; BG3 "0"; D4 "0"; D16-c3 "0"; D20 "0"; D32 "0"; GM2 "28"; L1 "0"; mbn2 "0"; OSS "0"; S2 "0"; Female_carcass "0"; Male_carcass "2"; Female_whole_fly "0"; Male_whole_fly "3";
chr3R	Drosophila_3seq	end	17671312	17671312	.	+	.	symbol "Mps1"; FlyBase_ID "FBgn0000063"; genomic_feature "5UTR"; Head "0"; Ovary "1"; Testis "0"; Embryo0-45 "0"; Embryo45-90 "0"; Embryo90-6h "0"; Embryo6-12h "0"; Embryo12-18h "0"; Embryo18-24h "0"; BG3 "0"; D4 "13"; D16-c3 "7"; D20 "4"; D32 "0"; GM2 "0"; L1 "0"; mbn2 "0"; OSS "0"; S2 "0"; Female_carcass "0"; Male_carcass "0"; Female_whole_fly "0"; Male_whole_fly "0";
chr3R	Drosophila_3seq	end	17673821	17673821	.	+	.	symbol "Mps1"; FlyBase_ID "FBgn0000063"; genomic_feature "3UTR"; Head "25"; Ovary "666"; Testis "211"; Embryo0-45 "526"; Embryo45-90 "1"; Embryo90-6h "63"; Embryo6-12h "57"; Embryo12-18h "3"; Embryo18-24h "7"; BG3 "3"; D4 "94"; D16-c3 "58"; D20 "68"; D32 "37"; GM2 "2"; L1 "205"; mbn2 "64"; OSS "204"; S2 "197"; Female_carcass "5"; Male_carcass "23"; Female_whole_fly "55"; Male_whole_fly "204";
chr3R	Drosophila_3seq	end	17674366	17674366	.	+	.	symbol "Mps1"; FlyBase_ID "FBgn0000063"; genomic_feature "3UTR"; Head "16"; Ovary "9"; Testis "9"; Embryo0-45 "0"; Embryo45-90 "0"; Embryo90-6h "0"; Embryo6-12h "0"; Embryo12-18h "8"; Embryo18-24h "8"; BG3 "0"; D4 "0"; D16-c3 "0"; D20 "0"; D32 "0"; GM2 "0"; L1 "0"; mbn2 "0"; OSS "2"; S2 "4"; Female_carcass "0"; Male_carcass "29"; Female_whole_fly "0"; Male_whole_fly "14";
chr3R	Drosophila_3seq	end	26254075	26254075	.	-	.	symbol "Ald"; FlyBase_ID "FBgn0000064"; genomic_feature "3UTR"; Head "218"; Ovary "0"; Testis "1"; Embryo0-45 "0"; Embryo45-90 "0"; Embryo90-6h "1"; Embryo6-12h "0"; Embryo12-18h "4"; Embryo18-24h "46"; BG3 "0"; D4 "106"; D16-c3 "15"; D20 "31"; D32 "38"; GM2 "41"; L1 "25"; mbn2 "99"; OSS "16"; S2 "126"; Female_carcass "63"; Male_carcass "81"; Female_whole_fly "12"; Male_whole_fly "26";
chr3R	Drosophila_3seq	end	26254126	26254126	.	-	.	symbol "Ald"; FlyBase_ID "FBgn0000064"; genomic_feature "3UTR"; Head "1682"; Ovary "11"; Testis "22"; Embryo0-45 "0"; Embryo45-90 "0"; Embryo90-6h "0"; Embryo6-12h "43"; Embryo12-18h "223"; Embryo18-24h "641"; BG3 "0"; D4 "71"; D16-c3 "5"; D20 "12"; D32 "27"; GM2 "58"; L1 "28"; mbn2 "87"; OSS "2"; S2 "36"; Female_carcass "416"; Male_carcass "1757"; Female_whole_fly "19"; Male_whole_fly "605";
chr3R	Drosophila_3seq	end	26254187	26254187	.	-	.	symbol "Ald"; FlyBase_ID "FBgn0000064"; genomic_feature "3UTR"; Head "219"; Ovary "0"; Testis "4"; Embryo0-45 "14"; Embryo45-90 "0"; Embryo90-6h "0"; Embryo6-12h "7"; Embryo12-18h "2"; Embryo18-24h "54"; BG3 "0"; D4 "3"; D16-c3 "0"; D20 "0"; D32 "0"; GM2 "26"; L1 "11"; mbn2 "21"; OSS "1"; S2 "1"; Female_carcass "0"; Male_carcass "150"; Female_whole_fly "0"; Male_whole_fly "27";
chr3R	Drosophila_3seq	end	26254567	26254567	.	-	.	symbol "Ald"; FlyBase_ID "FBgn0000064"; genomic_feature "3UTR"; Head "2735"; Ovary "70"; Testis "91"; Embryo0-45 "9"; Embryo45-90 "1"; Embryo90-6h "0"; Embryo6-12h "45"; Embryo12-18h "111"; Embryo18-24h "405"; BG3 "13"; D4 "216"; D16-c3 "30"; D20 "49"; D32 "16"; GM2 "121"; L1 "64"; mbn2 "43"; OSS "35"; S2 "75"; Female_carcass "2422"; Male_carcass "7723"; Female_whole_fly "51"; Male_whole_fly "242…
chr3R	Drosophila_3seq	end	26254616	26254616	.	-	.	symbol "Ald"; FlyBase_ID "FBgn0000064"; genomic_feature "3UTR"; Head "46"; Ovary "1"; Testis "4"; Embryo0-45 "0"; Embryo45-90 "0"; Embryo90-6h "0"; Embryo6-12h "0"; Embryo12-18h "2"; Embryo18-24h "3"; BG3 "0"; D4 "3"; D16-c3 "0"; D20 "6"; D32 "6"; GM2 "0"; L1 "4"; mbn2 "0"; OSS "4"; S2 "0"; Female_carcass "6"; Male_carcass "66"; Female_whole_fly "0"; Male_whole_fly "17";
chr3R	Drosophila_3seq	end	26254645	26254645	.	-	.	symbol "Ald"; FlyBase_ID "FBgn0000064"; genomic_feature "3UTR"; Head "49"; Ovary "4"; Testis "0"; Embryo0-45 "1"; Embryo45-90 "0"; Embryo90-6h "0"; Embryo6-12h "2"; Embryo12-18h "8"; Embryo18-24h "10"; BG3 "0"; D4 "0"; D16-c3 "0"; D20 "8"; D32 "3"; GM2 "17"; L1 "13"; mbn2 "2"; OSS "15"; S2 "5"; Female_carcass "135"; Male_carcass "143"; Female_whole_fly "0"; Male_whole_fly "59";
chr3R	Drosophila_3seq	end	26254682	26254682	.	-	.	symbol "Ald"; FlyBase_ID "FBgn0000064"; genomic_feature "3UTR"; Head "10230"; Ovary "5714"; Testis "725"; Embryo0-45 "2235"; Embryo45-90 "17"; Embryo90-6h "456"; Embryo6-12h "1528"; Embryo12-18h "3280"; Embryo18-24h "7175"; BG3 "262"; D4 "5625"; D16-c3 "1530"; D20 "1353"; D32 "809"; GM2 "2584"; L1 "3988"; mbn2 "2016"; OSS "3746"; S2 "1831"; Female_carcass "16329"; Male_carcass "40924"; Female_who…
chr3R	Drosophila_3seq	end	26254728	26254728	.	-	.	symbol "Ald"; FlyBase_ID "FBgn0000064"; genomic_feature "3UTR"; Head "643"; Ovary "215"; Testis "14"; Embryo0-45 "25"; Embryo45-90 "0"; Embryo90-6h "28"; Embryo6-12h "10"; Embryo12-18h "6"; Embryo18-24h "103"; BG3 "18"; D4 "162"; D16-c3 "18"; D20 "50"; D32 "4"; GM2 "47"; L1 "98"; mbn2 "46"; OSS "85"; S2 "23"; Female_carcass "117"; Male_carcass "1581"; Female_whole_fly "0"; Male_whole_fly "97";
chr3R	Drosophila_3seq	end	26254798	26254798	.	-	.	symbol "Ald"; FlyBase_ID "FBgn0000064"; genomic_feature "3UTR"; Head "37"; Ovary "46"; Testis "1"; Embryo0-45 "16"; Embryo45-90 "1"; Embryo90-6h "0"; Embryo6-12h "2"; Embryo12-18h "3"; Embryo18-24h "5"; BG3 "0"; D4 "6"; D16-c3 "0"; D20 "0"; D32 "0"; GM2 "0"; L1 "2"; mbn2 "5"; OSS "17"; S2 "6"; Female_carcass "10"; Male_carcass "122"; Female_whole_fly "0"; Male_whole_fly "40";
chr3R	Drosophila_3seq	end	26254923	26254923	.	-	.	symbol "Ald"; FlyBase_ID "FBgn0000064"; genomic_feature "3UTR"; Head "1"; Ovary "7"; Testis "0"; Embryo0-45 "0"; Embryo45-90 "0"; Embryo90-6h "0"; Embryo6-12h "0"; Embryo12-18h "0"; Embryo18-24h "5"; BG3 "0"; D4 "0"; D16-c3 "0"; D20 "0"; D32 "0"; GM2 "0"; L1 "0"; mbn2 "0"; OSS "0"; S2 "0"; Female_carcass "6"; Male_carcass "19"; Female_whole_fly "0"; Male_whole_fly "1";
chr3R	Drosophila_3seq	end	26254962	26254962	.	-	.	symbol "Ald"; FlyBase_ID "FBgn0000064"; genomic_feature "3UTR"; Head "18"; Ovary "14"; Testis "2"; Embryo0-45 "4"; Embryo45-90 "0"; Embryo90-6h "0"; Embryo6-12h "5"; Embryo12-18h "7"; Embryo18-24h "14"; BG3 "0"; D4 "8"; D16-c3 "3"; D20 "11"; D32 "0"; GM2 "0"; L1 "0"; mbn2 "0"; OSS "2"; S2 "0"; Female_carcass "22"; Male_carcass "91"; Female_whole_fly "0"; Male_whole_fly "28";
chr3R	Drosophila_3seq	end	26255098	26255098	.	-	.	symbol "Ald"; FlyBase_ID "FBgn0000064"; genomic_feature "3UTR"; Head "19"; Ovary "19"; Testis "3"; Embryo0-45 "0"; Embryo45-90 "0"; Embryo90-6h "0"; Embryo6-12h "0"; Embryo12-18h "2"; Embryo18-24h "0"; BG3 "0"; D4 "0"; D16-c3 "0"; D20 "0"; D32 "0"; GM2 "13"; L1 "8"; mbn2 "0"; OSS "0"; S2 "1"; Female_carcass "29"; Male_carcass "70"; Female_whole_fly "0"; Male_whole_fly "20";
chr3R	Drosophila_3seq	end	26255146	26255146	.	-	.	symbol "Ald"; FlyBase_ID "FBgn0000064"; genomic_feature "3UTR"; Head "7"; Ovary "4"; Testis "0"; Embryo0-45 "0"; Embryo45-90 "0"; Embryo90-6h "0"; Embryo6-12h "1"; Embryo12-18h "0"; Embryo18-24h "1"; BG3 "0"; D4 "0"; D16-c3 "0"; D20 "0"; D32 "0"; GM2 "0"; L1 "13"; mbn2 "0"; OSS "0"; S2 "0"; Female_carcass "0"; Male_carcass "43"; Female_whole_fly "0"; Male_whole_fly "22";
chr3R	Drosophila_3seq	end	26255872	26255872	.	-	.	symbol "Ald"; FlyBase_ID "FBgn0000064"; genomic_feature "intronic"; Head "50"; Ovary "1"; Testis "0"; Embryo0-45 "13"; Embryo45-90 "0"; Embryo90-6h "0"; Embryo6-12h "6"; Embryo12-18h "15"; Embryo18-24h "49"; BG3 "0"; D4 "39"; D16-c3 "0"; D20 "0"; D32 "0"; GM2 "10"; L1 "21"; mbn2 "38"; OSS "0"; S2 "14"; Female_carcass "53"; Male_carcass "32"; Female_whole_fly "0"; Male_whole_fly "7";
chr3R	Drosophila_3seq	end	6765110	6765110	.	+	.	symbol "Ama"; FlyBase_ID "FBgn0000071"; genomic_feature "3UTR"; Head "6"; Ovary "0"; Testis "0"; Embryo0-45 "253"; Embryo45-90 "6"; Embryo90-6h "1217"; Embryo6-12h "1547"; Embryo12-18h "37"; Embryo18-24h "32"; BG3 "1"; D4 "502"; D16-c3 "125"; D20 "104"; D32 "934"; GM2 "0"; L1 "90"; mbn2 "576"; OSS "437"; S2 "90"; Female_carcass "0"; Male_carcass "1"; Female_whole_fly "4"; Male_whole_fly "193";
chr3R	Drosophila_3seq	end	6765203	6765203	.	+	.	symbol "Ama"; FlyBase_ID "FBgn0000071"; genomic_feature "3UTR"; Head "1"; Ovary "0"; Testis "0"; Embryo0-45 "0"; Embryo45-90 "2"; Embryo90-6h "265"; Embryo6-12h "262"; Embryo12-18h "0"; Embryo18-24h "5"; BG3 "0"; D4 "59"; D16-c3 "21"; D20 "34"; D32 "288"; GM2 "0"; L1 "16"; mbn2 "37"; OSS "39"; S2 "0"; Female_carcass "0"; Male_carcass "0"; Female_whole_fly "0"; Male_whole_fly "19";
chr3R	Drosophila_3seq	end	6765232	6765232	.	+	.	symbol "Ama"; FlyBase_ID "FBgn0000071"; genomic_feature "3UTR"; Head "0"; Ovary "0"; Testis "0"; Embryo0-45 "0"; Embryo45-90 "0"; Embryo90-6h "0"; Embryo6-12h "18"; Embryo12-18h "0"; Embryo18-24h "0"; BG3 "0"; D4 "6"; D16-c3 "0"; D20 "0"; D32 "25"; GM2 "0"; L1 "0"; mbn2 "0"; OSS "0"; S2 "0"; Female_carcass "0"; Male_carcass "0"; Female_whole_fly "0"; Male_whole_fly "3";
chr3R	Drosophila_3seq	end	6765261	6765261	.	+	.	symbol "Ama"; FlyBase_ID "FBgn0000071"; genomic_feature "3UTR"; Head "0"; Ovary "0"; Testis "1"; Embryo0-45 "53"; Embryo45-90 "2"; Embryo90-6h "252"; Embryo6-12h "430"; Embryo12-18h "5"; Embryo18-24h "13"; BG3 "0"; D4 "50"; D16-c3 "13"; D20 "28"; D32 "278"; GM2 "0"; L1 "8"; mbn2 "64"; OSS "23"; S2 "10"; Female_carcass "0"; Male_carcass "0"; Female_whole_fly "0"; Male_whole_fly "47";
chr3R	Drosophila_3seq	end	6765403	6765403	.	+	.	symbol "Ama"; FlyBase_ID "FBgn0000071"; genomic_feature "3UTR"; Head "0"; Ovary "0"; Testis "0"; Embryo0-45 "0"; Embryo45-90 "0"; Embryo90-6h "23"; Embryo6-12h "8"; Embryo12-18h "0"; Embryo18-24h "6"; BG3 "0"; D4 "3"; D16-c3 "0"; D20 "0"; D32 "9"; GM2 "0"; L1 "0"; mbn2 "0"; OSS "0"; S2 "0"; Female_carcass "0"; Male_carcass "0"; Female_whole_fly "0"; Male_whole_fly "0";
chr2L	Drosophila_3seq	end	19114110	19114110	.	+	.	symbol "amd"; FlyBase_ID "FBgn0000075"; genomic_feature "3UTR"; Head "238"; Ovary "458"; Testis "9"; Embryo0-45 "13"; Embryo45-90 "0"; Embryo90-6h "2"; Embryo6-12h "81"; Embryo12-18h "359"; Embryo18-24h "6"; BG3 "0"; D4 "0"; D16-c3 "0"; D20 "0"; D32 "0"; GM2 "0"; L1 "0"; mbn2 "36"; OSS "446"; S2 "0"; Female_carcass "0"; Male_carcass "16"; Female_whole_fly "0"; Male_whole_fly "19";
chrX	Drosophila_3seq	end	9245779	9245779	.	-	.	symbol "amx"; FlyBase_ID "FBgn0000077"; genomic_feature "3UTR"; Head "2"; Ovary "5"; Testis "0"; Embryo0-45 "0"; Embryo45-90 "0"; Embryo90-6h "0"; Embryo6-12h "9"; Embryo12-18h "0"; Embryo18-24h "0"; BG3 "0"; D4 "0"; D16-c3 "0"; D20 "0"; D32 "0"; GM2 "0"; L1 "0"; mbn2 "4"; OSS "0"; S2 "0"; Female_carcass "0"; Male_carcass "4"; Female_whole_fly "0"; Male_whole_fly "1";
chrX	Drosophila_3seq	end	9245917	9245917	.	-	.	symbol "amx"; FlyBase_ID "FBgn0000077"; genomic_feature "3UTR"; Head "63"; Ovary "147"; Testis "3"; Embryo0-45 "110"; Embryo45-90 "0"; Embryo90-6h "19"; Embryo6-12h "22"; Embryo12-18h "16"; Embryo18-24h "53"; BG3 "0"; D4 "19"; D16-c3 "30"; D20 "9"; D32 "5"; GM2 "146"; L1 "51"; mbn2 "18"; OSS "34"; S2 "63"; Female_carcass "0"; Male_carcass "56"; Female_whole_fly "0"; Male_whole_fly "77";
chrX	Drosophila_3seq	end	9245989	9245989	.	-	.	symbol "amx"; FlyBase_ID "FBgn0000077"; genomic_feature "3UTR"; Head "50"; Ovary "165"; Testis "4"; Embryo0-45 "6"; Embryo45-90 "0"; Embryo90-6h "0"; Embryo6-12h "3"; Embryo12-18h "0"; Embryo18-24h "0"; BG3 "0"; D4 "17"; D16-c3 "0"; D20 "2"; D32 "2"; GM2 "7"; L1 "6"; mbn2 "1"; OSS "5"; S2 "7"; Female_carcass "20"; Male_carcass "13"; Female_whole_fly "0"; Male_whole_fly "10";
chrX	Drosophila_3seq	end	9246056	9246056	.	-	.	symbol "amx"; FlyBase_ID "FBgn0000077"; genomic_feature "3UTR"; Head "3"; Ovary "5"; Testis "1"; Embryo0-45 "0"; Embryo45-90 "0"; Embryo90-6h "0"; Embryo6-12h "0"; Embryo12-18h "0"; Embryo18-24h "0"; BG3 "0"; D4 "2"; D16-c3 "0"; D20 "0"; D32 "0"; GM2 "0"; L1 "20"; mbn2 "0"; OSS "4"; S2 "4"; Female_carcass "0"; Male_carcass "0"; Female_whole_fly "0"; Male_whole_fly "1";
chrX	Drosophila_3seq	end	9246104	9246104	.	-	.	symbol "amx"; FlyBase_ID "FBgn0000077"; genomic_feature "3UTR"; Head "0"; Ovary "3"; Testis "0"; Embryo0-45 "0"; Embryo45-90 "0"; Embryo90-6h "0"; Embryo6-12h "0"; Embryo12-18h "1"; Embryo18-24h "0"; BG3 "0"; D4 "6"; D16-c3 "0"; D20 "0"; D32 "0"; GM2 "6"; L1 "0"; mbn2 "0"; OSS "0"; S2 "1"; Female_carcass "0"; Male_carcass "3"; Female_whole_fly "0"; Male_whole_fly "0";
chr2R	Drosophila_3seq	end	17126373	17126373	.	+	.	symbol "Amy-d"; FlyBase_ID "FBgn0000078"; genomic_feature "3UTR"; Head "276"; Ovary "0"; Testis "21"; Embryo0-45 "1"; Embryo45-90 "0"; Embryo90-6h "0"; Embryo6-12h "0"; Embryo12-18h "0"; Embryo18-24h "0"; BG3 "1"; D4 "0"; D16-c3 "0"; D20 "0"; D32 "0"; GM2 "0"; L1 "0"; mbn2 "0"; OSS "0"; S2 "1"; Female_carcass "2027"; Male_carcass "3861"; Female_whole_fly "31"; Male_whole_fly "618";
chr2R	Drosophila_3seq	end	17126421	17126421	.	+	.	symbol "Amy-d"; FlyBase_ID "FBgn0000078"; genomic_feature "3UTR"; Head "3"; Ovary "0"; Testis "0"; Embryo0-45 "0"; Embryo45-90 "0"; Embryo90-6h "0"; Embryo6-12h "0"; Embryo12-18h "0"; Embryo18-24h "0"; BG3 "0"; D4 "0"; D16-c3 "0"; D20 "0"; D32 "0"; GM2 "0"; L1 "0"; mbn2 "0"; OSS "0"; S2 "0"; Female_carcass "275"; Male_carcass "121"; Female_whole_fly "18"; Male_whole_fly "100";
chr2R	Drosophila_3seq	end	17126481	17126481	.	+	.	symbol "Amy-d"; FlyBase_ID "FBgn0000078"; genomic_feature "3UTR"; Head "14"; Ovary "0"; Testis "0"; Embryo0-45 "0"; Embryo45-90 "0"; Embryo90-6h "0"; Embryo6-12h "0"; Embryo12-18h "0"; Embryo18-24h "0"; BG3 "0"; D4 "0"; D16-c3 "0"; D20 "0"; D32 "0"; GM2 "0"; L1 "0"; mbn2 "0"; OSS "0"; S2 "0"; Female_carcass "396"; Male_carcass "483"; Female_whole_fly "36"; Male_whole_fly "282";
chr2R	Drosophila_3seq	end	17118645	17118645	.	-	.	symbol "Amy-p"; FlyBase_ID "FBgn0000079"; genomic_feature "3UTR"; Head "49"; Ovary "0"; Testis "5"; Embryo0-45 "2"; Embryo45-90 "0"; Embryo90-6h "0"; Embryo6-12h "0"; Embryo12-18h "0"; Embryo18-24h "13"; BG3 "0"; D4 "0"; D16-c3 "0"; D20 "0"; D32 "0"; GM2 "0"; L1 "0"; mbn2 "0"; OSS "0"; S2 "0"; Female_carcass "1095"; Male_carcass "2294"; Female_whole_fly "80"; Male_whole_fly "614";
chr2R	Drosophila_3seq	end	17118681	17118681	.	-	.	symbol "Amy-p"; FlyBase_ID "FBgn0000079"; genomic_feature "3UTR"; Head "15"; Ovary "0"; Testis "2"; Embryo0-45 "0"; Embryo45-90 "0"; Embryo90-6h "0"; Embryo6-12h "0"; Embryo12-18h "2"; Embryo18-24h "7"; BG3 "0"; D4 "0"; D16-c3 "0"; D20 "0"; D32 "0"; GM2 "0"; L1 "0"; mbn2 "0"; OSS "0"; S2 "0"; Female_carcass "297"; Male_carcass "652"; Female_whole_fly "16"; Male_whole_fly "169";
chr2R	Drosophila_3seq	end	17118709	17118709	.	-	.	symbol "Amy-p"; FlyBase_ID "FBgn0000079"; genomic_feature "3UTR"; Head "1285"; Ovary "0"; Testis "271"; Embryo0-45 "17"; Embryo45-90 "0"; Embryo90-6h "1"; Embryo6-12h "5"; Embryo12-18h "0"; Embryo18-24h "484"; BG3 "7"; D4 "0"; D16-c3 "0"; D20 "10"; D32 "0"; GM2 "0"; L1 "6"; mbn2 "2"; OSS "0"; S2 "2"; Female_carcass "36606"; Male_carcass "91113"; Female_whole_fly "2119"; Male_whole_fly "17267";
chr2R	Drosophila_3seq	end	17118739	17118739	.	-	.	symbol "Amy-p"; FlyBase_ID "FBgn0000079"; genomic_feature "3UTR"; Head "71"; Ovary "0"; Testis "13"; Embryo0-45 "0"; Embryo45-90 "0"; Embryo90-6h "0"; Embryo6-12h "0"; Embryo12-18h "0"; Embryo18-24h "8"; BG3 "0"; D4 "0"; D16-c3 "0"; D20 "0"; D32 "0"; GM2 "0"; L1 "0"; mbn2 "0"; OSS "0"; S2 "0"; Female_carcass "620"; Male_carcass "1767"; Female_whole_fly "0"; Male_whole_fly "107";
chr3R	Drosophila_3seq	end	21070676	21070676	.	+	.	symbol "AnxB9"; FlyBase_ID "FBgn0000083"; genomic_feature "intronic"; Head "919"; Ovary "239"; Testis "141"; Embryo0-45 "37"; Embryo45-90 "0"; Embryo90-6h "0"; Embryo6-12h "27"; Embryo12-18h "61"; Embryo18-24h "404"; BG3 "21"; D4 "426"; D16-c3 "73"; D20 "289"; D32 "117"; GM2 "183"; L1 "843"; mbn2 "189"; OSS "34"; S2 "162"; Female_carcass "268"; Male_carcass "1115"; Female_whole_fly "71"; Male_who…
chr3R	Drosophila_3seq	end	21070917	21070917	.	+	.	symbol "AnxB9"; FlyBase_ID "FBgn0000083"; genomic_feature "3UTR"; Head "1196"; Ovary "1196"; Testis "239"; Embryo0-45 "275"; Embryo45-90 "3"; Embryo90-6h "20"; Embryo6-12h "507"; Embryo12-18h "849"; Embryo18-24h "1250"; BG3 "77"; D4 "2011"; D16-c3 "684"; D20 "1112"; D32 "727"; GM2 "1207"; L1 "1581"; mbn2 "1568"; OSS "864"; S2 "2972"; Female_carcass "771"; Male_carcass "1873"; Female_whole_fly "51…
chrX	Drosophila_3seq	end	20173466	20173466	.	-	.	symbol "AnxB10"; FlyBase_ID "FBgn0000084"; genomic_feature "5UTR"; Head "3"; Ovary "8"; Testis "0"; Embryo0-45 "0"; Embryo45-90 "0"; Embryo90-6h "0"; Embryo6-12h "0"; Embryo12-18h "0"; Embryo18-24h "0"; BG3 "0"; D4 "0"; D16-c3 "0"; D20 "0"; D32 "0"; GM2 "0"; L1 "0"; mbn2 "0"; OSS "0"; S2 "2"; Female_carcass "0"; Male_carcass "0"; Female_whole_fly "0"; Male_whole_fly "0";
chrX	Drosophila_3seq	end	20171441	20171441	.	-	.	symbol "AnxB10"; FlyBase_ID "FBgn0000084"; genomic_feature "3UTR"; Head "1359"; Ovary "903"; Testis "385"; Embryo0-45 "277"; Embryo45-90 "3"; Embryo90-6h "2"; Embryo6-12h "8"; Embryo12-18h "33"; Embryo18-24h "16"; BG3 "7"; D4 "597"; D16-c3 "725"; D20 "554"; D32 "294"; GM2 "272"; L1 "1178"; mbn2 "377"; OSS "1019"; S2 "3693"; Female_carcass "394"; Male_carcass "929"; Female_whole_fly "82"; Male_who…
chrX	Drosophila_3seq	end	2692625	2692625	.	-	.	symbol "CG2650"; FlyBase_ID "FBgn0000092"; genomic_feature "3UTR"; Head "183"; Ovary "2"; Testis "1"; Embryo0-45 "0"; Embryo45-90 "0"; Embryo90-6h "0"; Embryo6-12h "0"; Embryo12-18h "0"; Embryo18-24h "14"; BG3 "0"; D4 "0"; D16-c3 "0"; D20 "0"; D32 "0"; GM2 "0"; L1 "0"; mbn2 "0"; OSS "0"; S2 "1"; Female_carcass "0"; Male_carcass "10"; Female_whole_fly "0"; Male_whole_fly "8";
chrX	Drosophila_3seq	end	2692739	2692739	.	-	.	symbol "CG2650"; FlyBase_ID "FBgn0000092"; genomic_feature "3UTR"; Head "163"; Ovary "0"; Testis "0"; Embryo0-45 "0"; Embryo45-90 "0"; Embryo90-6h "0"; Embryo6-12h "0"; Embryo12-18h "0"; Embryo18-24h "12"; BG3 "0"; D4 "2"; D16-c3 "0"; D20 "0"; D32 "4"; GM2 "0"; L1 "0"; mbn2 "0"; OSS "0"; S2 "0"; Female_carcass "22"; Male_carcass "0"; Female_whole_fly "0"; Male_whole_fly "0";
chrX	Drosophila_3seq	end	2692820	2692820	.	-	.	symbol "CG2650"; FlyBase_ID "FBgn0000092"; genomic_feature "3UTR"; Head "25"; Ovary "0"; Testis "0"; Embryo0-45 "0"; Embryo45-90 "0"; Embryo90-6h "0"; Embryo6-12h "0"; Embryo12-18h "0"; Embryo18-24h "0"; BG3 "13"; D4 "5"; D16-c3 "0"; D20 "2"; D32 "0"; GM2 "1"; L1 "9"; mbn2 "0"; OSS "15"; S2 "0"; Female_carcass "0"; Male_carcass "7"; Female_whole_fly "0"; Male_whole_fly "0";
chr3R	Drosophila_3seq	end	30210288	30210288	.	+	.	symbol "Anp"; FlyBase_ID "FBgn0000094"; genomic_feature "3UTR"; Head "3"; Ovary "0"; Testis "609"; Embryo0-45 "77"; Embryo45-90 "0"; Embryo90-6h "0"; Embryo6-12h "21"; Embryo12-18h "0"; Embryo18-24h "6"; BG3 "3"; D4 "0"; D16-c3 "0"; D20 "3"; D32 "0"; GM2 "0"; L1 "1"; mbn2 "55"; OSS "0"; S2 "250"; Female_carcass "3"; Male_carcass "46237"; Female_whole_fly "0"; Male_whole_fly "65312";
chr3R	Drosophila_3seq	end	30210386	30210386	.	+	.	symbol "Anp"; FlyBase_ID "FBgn0000094"; genomic_feature "3UTR"; Head "0"; Ovary "0"; Testis "0"; Embryo0-45 "0"; Embryo45-90 "0"; Embryo90-6h "0"; Embryo6-12h "0"; Embryo12-18h "0"; Embryo18-24h "0"; BG3 "0"; D4 "0"; D16-c3 "0"; D20 "0"; D32 "0"; GM2 "0"; L1 "0"; mbn2 "0"; OSS "0"; S2 "0"; Female_carcass "0"; Male_carcass "32"; Female_whole_fly "0"; Male_whole_fly "46";
chr3R	Drosophila_3seq	end	30210413	30210413	.	+	.	symbol "Anp"; FlyBase_ID "FBgn0000094"; genomic_feature "3UTR"; Head "0"; Ovary "0"; Testis "8"; Embryo0-45 "4"; Embryo45-90 "0"; Embryo90-6h "0"; Embryo6-12h "0"; Embryo12-18h "0"; Embryo18-24h "0"; BG3 "0"; D4 "0"; D16-c3 "0"; D20 "0"; D32 "0"; GM2 "0"; L1 "0"; mbn2 "2"; OSS "0"; S2 "15"; Female_carcass "0"; Male_carcass "1020"; Female_whole_fly "0"; Male_whole_fly "1458";
chr2L	Drosophila_3seq	end	2178031	2178031	.	-	.	symbol "aop"; FlyBase_ID "FBgn0000097"; genomic_feature "5UTR"; Head "486"; Ovary "578"; Testis "20"; Embryo0-45 "282"; Embryo45-90 "1"; Embryo90-6h "194"; Embryo6-12h "748"; Embryo12-18h "74"; Embryo18-24h "272"; BG3 "44"; D4 "668"; D16-c3 "410"; D20 "207"; D32 "208"; GM2 "397"; L1 "541"; mbn2 "281"; OSS "384"; S2 "1167"; Female_carcass "131"; Male_carcass "593"; Female_whole_fly "19"; Male_whol…
chr2L	Drosophila_3seq	end	2178449	2178449	.	-	.	symbol "aop"; FlyBase_ID "FBgn0000097"; genomic_feature "5UTR"; Head "258"; Ovary "256"; Testis "14"; Embryo0-45 "6"; Embryo45-90 "1"; Embryo90-6h "32"; Embryo6-12h "247"; Embryo12-18h "28"; Embryo18-24h "85"; BG3 "12"; D4 "166"; D16-c3 "101"; D20 "43"; D32 "61"; GM2 "122"; L1 "186"; mbn2 "119"; OSS "148"; S2 "297"; Female_carcass "0"; Male_carcass "225"; Female_whole_fly "1"; Male_whole_fly "141…
chr2L	Drosophila_3seq	end	2175117	2175117	.	-	.	symbol "aop"; FlyBase_ID "FBgn0000097"; genomic_feature "intronic"; Head "3"; Ovary "1"; Testis "1"; Embryo0-45 "0"; Embryo45-90 "0"; Embryo90-6h "0"; Embryo6-12h "0"; Embryo12-18h "0"; Embryo18-24h "0"; BG3 "0"; D4 "0"; D16-c3 "0"; D20 "0"; D32 "0"; GM2 "0"; L1 "0"; mbn2 "0"; OSS "4"; S2 "0"; Female_carcass "0"; Male_carcass "0"; Female_whole_fly "0"; Male_whole_fly "5";
chr2L	Drosophila_3seq	end	2177736	2177736	.	-	.	symbol "aop"; FlyBase_ID "FBgn0000097"; genomic_feature "intronic"; Head "5"; Ovary "5"; Testis "0"; Embryo0-45 "0"; Embryo45-90 "0"; Embryo90-6h "0"; Embryo6-12h "0"; Embryo12-18h "0"; Embryo18-24h "0"; BG3 "0"; D4 "0"; D16-c3 "3"; D20 "0"; D32 "0"; GM2 "0"; L1 "0"; mbn2 "0"; OSS "0"; S2 "0"; Female_carcass "0"; Male_carcass "3"; Female_whole_fly "0"; Male_whole_fly "1";
chr2L	Drosophila_3seq	end	2160969	2160969	.	-	.	symbol "aop"; FlyBase_ID "FBgn0000097"; genomic_feature "intronic"; Head "9"; Ovary "9"; Testis "0"; Embryo0-45 "0"; Embryo45-90 "0"; Embryo90-6h "0"; Embryo6-12h "0"; Embryo12-18h "0"; Embryo18-24h "0"; BG3 "0"; D4 "0"; D16-c3 "4"; D20 "0"; D32 "2"; GM2 "12"; L1 "17"; mbn2 "0"; OSS "9"; S2 "12"; Female_carcass "0"; Male_carcass "13"; Female_whole_fly "0"; Male_whole_fly "3";
chr2L	Drosophila_3seq	end	2156475	2156475	.	-	.	symbol "aop"; FlyBase_ID "FBgn0000097"; genomic_feature "3UTR"; Head "693"; Ovary "620"; Testis "33"; Embryo0-45 "139"; Embryo45-90 "2"; Embryo90-6h "326"; Embryo6-12h "619"; Embryo12-18h "112"; Embryo18-24h "121"; BG3 "29"; D4 "481"; D16-c3 "245"; D20 "154"; D32 "143"; GM2 "141"; L1 "650"; mbn2 "231"; OSS "490"; S2 "1068"; Female_carcass "117"; Male_carcass "415"; Female_whole_fly "41"; Male_who…
chr2L	Drosophila_3seq	end	2156791	2156791	.	-	.	symbol "aop"; FlyBase_ID "FBgn0000097"; genomic_feature "3UTR"; Head "1"; Ovary "11"; Testis "0"; Embryo0-45 "16"; Embryo45-90 "1"; Embryo90-6h "14"; Embryo6-12h "25"; Embryo12-18h "3"; Embryo18-24h "0"; BG3 "0"; D4 "0"; D16-c3 "0"; D20 "20"; D32 "4"; GM2 "8"; L1 "25"; mbn2 "5"; OSS "0"; S2 "8"; Female_carcass "0"; Male_carcass "0"; Female_whole_fly "0"; Male_whole_fly "2";
chr2L	Drosophila_3seq	end	2157315	2157315	.	-	.	symbol "aop"; FlyBase_ID "FBgn0000097"; genomic_feature "3UTR"; Head "2"; Ovary "126"; Testis "0"; Embryo0-45 "83"; Embryo45-90 "2"; Embryo90-6h "19"; Embryo6-12h "9"; Embryo12-18h "0"; Embryo18-24h "0"; BG3 "0"; D4 "24"; D16-c3 "6"; D20 "0"; D32 "5"; GM2 "14"; L1 "31"; mbn2 "12"; OSS "10"; S2 "13"; Female_carcass "0"; Male_carcass "2"; Female_whole_fly "0"; Male_whole_fly "32";
chr2L	Drosophila_3seq	end	2157344	2157344	.	-	.	symbol "aop"; FlyBase_ID "FBgn0000097"; genomic_feature "3UTR"; Head "0"; Ovary "40"; Testis "0"; Embryo0-45 "16"; Embryo45-90 "0"; Embryo90-6h "0"; Embryo6-12h "3"; Embryo12-18h "0"; Embryo18-24h "0"; BG3 "0"; D4 "0"; D16-c3 "0"; D20 "2"; D32 "0"; GM2 "0"; L1 "0"; mbn2 "1"; OSS "0"; S2 "2"; Female_carcass "0"; Male_carcass "0"; Female_whole_fly "0"; Male_whole_fly "3";
chr2L	Drosophila_3seq	end	2157427	2157427	.	-	.	symbol "aop"; FlyBase_ID "FBgn0000097"; genomic_feature "3UTR"; Head "184"; Ovary "222"; Testis "12"; Embryo0-45 "51"; Embryo45-90 "1"; Embryo90-6h "18"; Embryo6-12h "181"; Embryo12-18h "46"; Embryo18-24h "23"; BG3 "0"; D4 "191"; D16-c3 "34"; D20 "50"; D32 "33"; GM2 "29"; L1 "176"; mbn2 "71"; OSS "139"; S2 "327"; Female_carcass "0"; Male_carcass "144"; Female_whole_fly "2"; Male_whole_fly "61";
chr2L	Drosophila_3seq	end	2157554	2157554	.	-	.	symbol "aop"; FlyBase_ID "FBgn0000097"; genomic_feature "3UTR"; Head "0"; Ovary "2"; Testis "0"; Embryo0-45 "0"; Embryo45-90 "0"; Embryo90-6h "0"; Embryo6-12h "2"; Embryo12-18h "0"; Embryo18-24h "0"; BG3 "0"; D4 "0"; D16-c3 "0"; D20 "0"; D32 "0"; GM2 "0"; L1 "0"; mbn2 "0"; OSS "0"; S2 "14"; Female_carcass "14"; Male_carcass "0"; Female_whole_fly "0"; Male_whole_fly "2";
chr2L	Drosophila_3seq	end	2157584	2157584	.	-	.	symbol "aop"; FlyBase_ID "FBgn0000097"; genomic_feature "3UTR"; Head "2"; Ovary "4"; Testis "0"; Embryo0-45 "0"; Embryo45-90 "0"; Embryo90-6h "0"; Embryo6-12h "2"; Embryo12-18h "0"; Embryo18-24h "0"; BG3 "0"; D4 "7"; D16-c3 "0"; D20 "0"; D32 "0"; GM2 "0"; L1 "0"; mbn2 "0"; OSS "0"; S2 "6"; Female_carcass "0"; Male_carcass "0"; Female_whole_fly "0"; Male_whole_fly "0";
chr2L	Drosophila_3seq	end	2157708	2157708	.	-	.	symbol "aop"; FlyBase_ID "FBgn0000097"; genomic_feature "3UTR"; Head "0"; Ovary "29"; Testis "0"; Embryo0-45 "42"; Embryo45-90 "0"; Embryo90-6h "0"; Embryo6-12h "4"; Embryo12-18h "0"; Embryo18-24h "0"; BG3 "0"; D4 "3"; D16-c3 "0"; D20 "0"; D32 "0"; GM2 "13"; L1 "9"; mbn2 "7"; OSS "2"; S2 "59"; Female_carcass "0"; Male_carcass "4"; Female_whole_fly "21"; Male_whole_fly "16";
chr2L	Drosophila_3seq	end	2157734	2157734	.	-	.	symbol "aop"; FlyBase_ID "FBgn0000097"; genomic_feature "3UTR"; Head "2"; Ovary "15"; Testis "0"; Embryo0-45 "12"; Embryo45-90 "0"; Embryo90-6h "0"; Embryo6-12h "0"; Embryo12-18h "0"; Embryo18-24h "0"; BG3 "0"; D4 "4"; D16-c3 "0"; D20 "12"; D32 "0"; GM2 "0"; L1 "0"; mbn2 "0"; OSS "2"; S2 "13"; Female_carcass "0"; Male_carcass "0"; Female_whole_fly "17"; Male_whole_fly "4";
chr2L	Drosophila_3seq	end	2157913	2157913	.	-	.	symbol "aop"; FlyBase_ID "FBgn0000097"; genomic_feature "3UTR"; Head "0"; Ovary "2"; Testis "3"; Embryo0-45 "10"; Embryo45-90 "0"; Embryo90-6h "0"; Embryo6-12h "0"; Embryo12-18h "0"; Embryo18-24h "0"; BG3 "0"; D4 "2"; D16-c3 "0"; D20 "0"; D32 "4"; GM2 "0"; L1 "2"; mbn2 "0"; OSS "0"; S2 "12"; Female_carcass "0"; Male_carcass "0"; Female_whole_fly "0"; Male_whole_fly "0";
chr3L	Drosophila_3seq	end	22077487	22077487	.	+	.	symbol "RpLP0"; FlyBase_ID "FBgn0000100"; genomic_feature "3UTR"; Head "4203"; Ovary "16187"; Testis "745"; Embryo0-45 "10020"; Embryo45-90 "52"; Embryo90-6h "5210"; Embryo6-12h "5162"; Embryo12-18h "3819"; Embryo18-24h "9571"; BG3 "670"; D4 "11811"; D16-c3 "4388"; D20 "5277"; D32 "2921"; GM2 "3215"; L1 "18932"; mbn2 "2052"; OSS "4573"; S2 "9723"; Female_carcass "5225"; Male_carcass "8552"; Femal…
chrX	Drosophila_3seq	end	575721	575721	.	+	.	symbol "Appl"; FlyBase_ID "FBgn0000108"; genomic_feature "3UTR"; Head "22"; Ovary "1"; Testis "1"; Embryo0-45 "0"; Embryo45-90 "0"; Embryo90-6h "0"; Embryo6-12h "1"; Embryo12-18h "1"; Embryo18-24h "0"; BG3 "0"; D4 "0"; D16-c3 "0"; D20 "0"; D32 "0"; GM2 "0"; L1 "0"; mbn2 "2"; OSS "0"; S2 "0"; Female_carcass "0"; Male_carcass "0"; Female_whole_fly "0"; Male_whole_fly "2";
chrX	Drosophila_3seq	end	575761	575761	.	+	.	symbol "Appl"; FlyBase_ID "FBgn0000108"; genomic_feature "3UTR"; Head "120"; Ovary "2"; Testis "0"; Embryo0-45 "0"; Embryo45-90 "0"; Embryo90-6h "0"; Embryo6-12h "3"; Embryo12-18h "3"; Embryo18-24h "4"; BG3 "0"; D4 "4"; D16-c3 "0"; D20 "0"; D32 "0"; GM2 "0"; L1 "0"; mbn2 "0"; OSS "0"; S2 "0"; Female_carcass "0"; Male_carcass "7"; Female_whole_fly "0"; Male_whole_fly "17";
chrX	Drosophila_3seq	end	575827	575827	.	+	.	symbol "Appl"; FlyBase_ID "FBgn0000108"; genomic_feature "3UTR"; Head "39"; Ovary "25"; Testis "7"; Embryo0-45 "0"; Embryo45-90 "0"; Embryo90-6h "0"; Embryo6-12h "24"; Embryo12-18h "5"; Embryo18-24h "0"; BG3 "5"; D4 "4"; D16-c3 "0"; D20 "0"; D32 "0"; GM2 "0"; L1 "0"; mbn2 "3"; OSS "4"; S2 "33"; Female_carcass "0"; Male_carcass "0"; Female_whole_fly "0"; Male_whole_fly "8";
chrX	Drosophila_3seq	end	575865	575865	.	+	.	symbol "Appl"; FlyBase_ID "FBgn0000108"; genomic_feature "3UTR"; Head "60"; Ovary "20"; Testis "7"; Embryo0-45 "0"; Embryo45-90 "0"; Embryo90-6h "0"; Embryo6-12h "28"; Embryo12-18h "3"; Embryo18-24h "9"; BG3 "0"; D4 "13"; D16-c3 "0"; D20 "0"; D32 "0"; GM2 "0"; L1 "0"; mbn2 "10"; OSS "19"; S2 "14"; Female_carcass "0"; Male_carcass "13"; Female_whole_fly "0"; Male_whole_fly "18";
chrX	Drosophila_3seq	end	576638	576638	.	+	.	symbol "Appl"; FlyBase_ID "FBgn0000108"; genomic_feature "3UTR"; Head "25"; Ovary "0"; Testis "0"; Embryo0-45 "0"; Embryo45-90 "0"; Embryo90-6h "0"; Embryo6-12h "0"; Embryo12-18h "0"; Embryo18-24h "4"; BG3 "0"; D4 "4"; D16-c3 "0"; D20 "0"; D32 "0"; GM2 "0"; L1 "0"; mbn2 "0"; OSS "0"; S2 "0"; Female_carcass "0"; Male_carcass "5"; Female_whole_fly "0"; Male_whole_fly "11";
chrX	Drosophila_3seq	end	576692	576692	.	+	.	symbol "Appl"; FlyBase_ID "FBgn0000108"; genomic_feature "3UTR"; Head "27"; Ovary "0"; Testis "0"; Embryo0-45 "0"; Embryo45-90 "0"; Embryo90-6h "0"; Embryo6-12h "0"; Embryo12-18h "10"; Embryo18-24h "0"; BG3 "0"; D4 "0"; D16-c3 "0"; D20 "0"; D32 "0"; GM2 "0"; L1 "0"; mbn2 "0"; OSS "0"; S2 "0"; Female_carcass "0"; Male_carcass "0"; Female_whole_fly "0"; Male_whole_fly "0";
chrX	Drosophila_3seq	end	576855	576855	.	+	.	symbol "Appl"; FlyBase_ID "FBgn0000108"; genomic_feature "3UTR"; Head "154"; Ovary "0"; Testis "1"; Embryo0-45 "0"; Embryo45-90 "0"; Embryo90-6h "0"; Embryo6-12h "0"; Embryo12-18h "6"; Embryo18-24h "11"; BG3 "0"; D4 "2"; D16-c3 "0"; D20 "0"; D32 "0"; GM2 "0"; L1 "0"; mbn2 "0"; OSS "0"; S2 "0"; Female_carcass "7"; Male_carcass "13"; Female_whole_fly "0"; Male_whole_fly "22";
chrX	Drosophila_3seq	end	578300	578300	.	+	.	symbol "Appl"; FlyBase_ID "FBgn0000108"; genomic_feature "3UTR"; Head "764"; Ovary "2"; Testis "1"; Embryo0-45 "0"; Embryo45-90 "0"; Embryo90-6h "0"; Embryo6-12h "19"; Embryo12-18h "74"; Embryo18-24h "105"; BG3 "0"; D4 "8"; D16-c3 "0"; D20 "1"; D32 "0"; GM2 "0"; L1 "0"; mbn2 "0"; OSS "0"; S2 "0"; Female_carcass "0"; Male_carcass "109"; Female_whole_fly "0"; Male_whole_fly "171";
chrX	Drosophila_3seq	end	578653	578653	.	+	.	symbol "Appl"; FlyBase_ID "FBgn0000108"; genomic_feature "3UTR"; Head "17"; Ovary "3"; Testis "0"; Embryo0-45 "0"; Embryo45-90 "0"; Embryo90-6h "0"; Embryo6-12h "7"; Embryo12-18h "19"; Embryo18-24h "29"; BG3 "0"; D4 "0"; D16-c3 "0"; D20 "0"; D32 "0"; GM2 "0"; L1 "0"; mbn2 "0"; OSS "0"; S2 "0"; Female_carcass "1"; Male_carcass "0"; Female_whole_fly "0"; Male_whole_fly "3";
chrX	Drosophila_3seq	end	579050	579050	.	+	.	symbol "Appl"; FlyBase_ID "FBgn0000108"; genomic_feature "3UTR"; Head "2242"; Ovary "8"; Testis "0"; Embryo0-45 "0"; Embryo45-90 "0"; Embryo90-6h "0"; Embryo6-12h "78"; Embryo12-18h "126"; Embryo18-24h "352"; BG3 "0"; D4 "0"; D16-c3 "0"; D20 "0"; D32 "0"; GM2 "0"; L1 "0"; mbn2 "7"; OSS "1"; S2 "8"; Female_carcass "0"; Male_carcass "195"; Female_whole_fly "11"; Male_whole_fly "273";
chrX	Drosophila_3seq	end	581110	581110	.	+	.	symbol "Appl"; FlyBase_ID "FBgn0000108"; genomic_feature "3UTR"; Head "6"; Ovary "11"; Testis "0"; Embryo0-45 "0"; Embryo45-90 "0"; Embryo90-6h "0"; Embryo6-12h "3"; Embryo12-18h "0"; Embryo18-24h "8"; BG3 "0"; D4 "12"; D16-c3 "3"; D20 "0"; D32 "0"; GM2 "22"; L1 "0"; mbn2 "0"; OSS "0"; S2 "0"; Female_carcass "29"; Male_carcass "12"; Female_whole_fly "0"; Male_whole_fly "6";
chrX	Drosophila_3seq	end	530829	530829	.	+	.	symbol "Appl"; FlyBase_ID "FBgn0000108"; genomic_feature "intronic"; Head "9"; Ovary "0"; Testis "0"; Embryo0-45 "0"; Embryo45-90 "0"; Embryo90-6h "0"; Embryo6-12h "6"; Embryo12-18h "0"; Embryo18-24h "7"; BG3 "0"; D4 "5"; D16-c3 "0"; D20 "0"; D32 "0"; GM2 "0"; L1 "0"; mbn2 "0"; OSS "0"; S2 "0"; Female_carcass "0"; Male_carcass "3"; Female_whole_fly "0"; Male_whole_fly "1";
chrX	Drosophila_3seq	end	531781	531781	.	+	.	symbol "Appl"; FlyBase_ID "FBgn0000108"; genomic_feature "5UTR"; Head "38"; Ovary "0"; Testis "0"; Embryo0-45 "0"; Embryo45-90 "0"; Embryo90-6h "0"; Embryo6-12h "0"; Embryo12-18h "0"; Embryo18-24h "7"; BG3 "0"; D4 "6"; D16-c3 "0"; D20 "0"; D32 "0"; GM2 "0"; L1 "0"; mbn2 "0"; OSS "0"; S2 "0"; Female_carcass "0"; Male_carcass "2"; Female_whole_fly "0"; Male_whole_fly "5";
chrX	Drosophila_3seq	end	553266	553266	.	+	.	symbol "Appl"; FlyBase_ID "FBgn0000108"; genomic_feature "intronic"; Head "22"; Ovary "1"; Testis "0"; Embryo0-45 "1"; Embryo45-90 "0"; Embryo90-6h "20"; Embryo6-12h "20"; Embryo12-18h "6"; Embryo18-24h "12"; BG3 "0"; D4 "6"; D16-c3 "0"; D20 "3"; D32 "0"; GM2 "87"; L1 "31"; mbn2 "7"; OSS "9"; S2 "52"; Female_carcass "1"; Male_carcass "21"; Female_whole_fly "0"; Male_whole_fly "14";
chr3L	Drosophila_3seq	end	1884800	1884800	.	-	.	symbol "Aprt"; FlyBase_ID "FBgn0000109"; genomic_feature "5UTR"; Head "8"; Ovary "20"; Testis "0"; Embryo0-45 "0"; Embryo45-90 "0"; Embryo90-6h "0"; Embryo6-12h "0"; Embryo12-18h "0"; Embryo18-24h "2"; BG3 "0"; D4 "8"; D16-c3 "0"; D20 "6"; D32 "0"; GM2 "0"; L1 "0"; mbn2 "0"; OSS "0"; S2 "8"; Female_carcass "0"; Male_carcass "10"; Female_whole_fly "0"; Male_whole_fly "3";
chr3L	Drosophila_3seq	end	1883761	1883761	.	-	.	symbol "Aprt"; FlyBase_ID "FBgn0000109"; genomic_feature "3UTR"; Head "1"; Ovary "5"; Testis "0"; Embryo0-45 "0"; Embryo45-90 "0"; Embryo90-6h "0"; Embryo6-12h "1"; Embryo12-18h "2"; Embryo18-24h "16"; BG3 "0"; D4 "0"; D16-c3 "0"; D20 "0"; D32 "0"; GM2 "0"; L1 "0"; mbn2 "0"; OSS "0"; S2 "7"; Female_carcass "0"; Male_carcass "12"; Female_whole_fly "0"; Male_whole_fly "1";
chr3L	Drosophila_3seq	end	1883912	1883912	.	-	.	symbol "Aprt"; FlyBase_ID "FBgn0000109"; genomic_feature "3UTR"; Head "376"; Ovary "780"; Testis "66"; Embryo0-45 "337"; Embryo45-90 "4"; Embryo90-6h "145"; Embryo6-12h "78"; Embryo12-18h "71"; Embryo18-24h "284"; BG3 "0"; D4 "159"; D16-c3 "33"; D20 "57"; D32 "25"; GM2 "73"; L1 "168"; mbn2 "18"; OSS "128"; S2 "252"; Female_carcass "59"; Male_carcass "375"; Female_whole_fly "3"; Male_whole_fly "30…
chr2L	Drosophila_3seq	end	12286340	12286340	.	+	.	symbol "bru1"; FlyBase_ID "FBgn0000114"; genomic_feature "intronic"; Head "21"; Ovary "15"; Testis "1"; Embryo0-45 "0"; Embryo45-90 "0"; Embryo90-6h "0"; Embryo6-12h "0"; Embryo12-18h "0"; Embryo18-24h "6"; BG3 "5"; D4 "77"; D16-c3 "9"; D20 "11"; D32 "0"; GM2 "34"; L1 "9"; mbn2 "3"; OSS "13"; S2 "7"; Female_carcass "0"; Male_carcass "9"; Female_whole_fly "0"; Male_whole_fly "2";
chr2L	Drosophila_3seq	end	12302768	12302768	.	+	.	symbol "bru1"; FlyBase_ID "FBgn0000114"; genomic_feature "intronic"; Head "9"; Ovary "5"; Testis "2"; Embryo0-45 "0"; Embryo45-90 "0"; Embryo90-6h "0"; Embryo6-12h "0"; Embryo12-18h "2"; Embryo18-24h "0"; BG3 "0"; D4 "16"; D16-c3 "0"; D20 "0"; D32 "0"; GM2 "0"; L1 "0"; mbn2 "0"; OSS "0"; S2 "0"; Female_carcass "0"; Male_carcass "0"; Female_whole_fly "0"; Male_whole_fly "0";
chr2L	Drosophila_3seq	end	12307502	12307502	.	+	.	symbol "bru1"; FlyBase_ID "FBgn0000114"; genomic_feature "intronic"; Head "3"; Ovary "8"; Testis "0"; Embryo0-45 "0"; Embryo45-90 "0"; Embryo90-6h "0"; Embryo6-12h "0"; Embryo12-18h "0"; Embryo18-24h "0"; BG3 "0"; D4 "11"; D16-c3 "0"; D20 "0"; D32 "0"; GM2 "0"; L1 "0"; mbn2 "0"; OSS "0"; S2 "0"; Female_carcass "0"; Male_carcass "9"; Female_whole_fly "0"; Male_whole_fly "3";
chr2L	Drosophila_3seq	end	12311061	12311061	.	+	.	symbol "bru1"; FlyBase_ID "FBgn0000114"; genomic_feature "3UTR"; Head "19"; Ovary "1343"; Testis "22"; Embryo0-45 "40"; Embryo45-90 "2"; Embryo90-6h "29"; Embryo6-12h "0"; Embryo12-18h "0"; Embryo18-24h "0"; BG3 "0"; D4 "2"; D16-c3 "0"; D20 "0"; D32 "0"; GM2 "0"; L1 "0"; mbn2 "0"; OSS "0"; S2 "0"; Female_carcass "0"; Male_carcass "16"; Female_whole_fly "6"; Male_whole_fly "34";
chr2L	Drosophila_3seq	end	12312645	12312645	.	+	.	symbol "bru1"; FlyBase_ID "FBgn0000114"; genomic_feature "3UTR"; Head "3"; Ovary "1"; Testis "157"; Embryo0-45 "0"; Embryo45-90 "0"; Embryo90-6h "0"; Embryo6-12h "0"; Embryo12-18h "0"; Embryo18-24h "0"; BG3 "0"; D4 "0"; D16-c3 "7"; D20 "0"; D32 "0"; GM2 "4"; L1 "0"; mbn2 "0"; OSS "0"; S2 "0"; Female_carcass "0"; Male_carcass "0"; Female_whole_fly "0"; Male_whole_fly "10";
chr2L	Drosophila_3seq	end	12312699	12312699	.	+	.	symbol "bru1"; FlyBase_ID "FBgn0000114"; genomic_feature "3UTR"; Head "9"; Ovary "4"; Testis "296"; Embryo0-45 "0"; Embryo45-90 "0"; Embryo90-6h "0"; Embryo6-12h "0"; Embryo12-18h "0"; Embryo18-24h "2"; BG3 "0"; D4 "3"; D16-c3 "0"; D20 "0"; D32 "0"; GM2 "0"; L1 "0"; mbn2 "0"; OSS "0"; S2 "0"; Female_carcass "0"; Male_carcass "0"; Female_whole_fly "0"; Male_whole_fly "22";
chr2L	Drosophila_3seq	end	12312726	12312726	.	+	.	symbol "bru1"; FlyBase_ID "FBgn0000114"; genomic_feature "3UTR"; Head "1"; Ovary "3"; Testis "156"; Embryo0-45 "0"; Embryo45-90 "0"; Embryo90-6h "0"; Embryo6-12h "1"; Embryo12-18h "0"; Embryo18-24h "0"; BG3 "0"; D4 "0"; D16-c3 "0"; D20 "0"; D32 "0"; GM2 "0"; L1 "0"; mbn2 "0"; OSS "0"; S2 "0"; Female_carcass "0"; Male_carcass "0"; Female_whole_fly "0"; Male_whole_fly "7";
chr2L	Drosophila_3seq	end	12312791	12312791	.	+	.	symbol "bru1"; FlyBase_ID "FBgn0000114"; genomic_feature "3UTR"; Head "6"; Ovary "53"; Testis "6879"; Embryo0-45 "0"; Embryo45-90 "0"; Embryo90-6h "16"; Embryo6-12h "0"; Embryo12-18h "0"; Embryo18-24h "0"; BG3 "0"; D4 "0"; D16-c3 "0"; D20 "0"; D32 "0"; GM2 "0"; L1 "0"; mbn2 "0"; OSS "0"; S2 "0"; Female_carcass "0"; Male_carcass "75"; Female_whole_fly "0"; Male_whole_fly "776";
chr2L	Drosophila_3seq	end	12313218	12313218	.	+	.	symbol "bru1"; FlyBase_ID "FBgn0000114"; genomic_feature "3UTR"; Head "13"; Ovary "47"; Testis "0"; Embryo0-45 "14"; Embryo45-90 "1"; Embryo90-6h "0"; Embryo6-12h "0"; Embryo12-18h "0"; Embryo18-24h "2"; BG3 "0"; D4 "0"; D16-c3 "0"; D20 "0"; D32 "0"; GM2 "0"; L1 "0"; mbn2 "0"; OSS "0"; S2 "0"; Female_carcass "0"; Male_carcass "27"; Female_whole_fly "0"; Male_whole_fly "4";
chr2L	Drosophila_3seq	end	12210184	12210184	.	+	.	symbol "bru1"; FlyBase_ID "FBgn0000114"; genomic_feature "intronic"; Head "2"; Ovary "13"; Testis "15"; Embryo0-45 "19"; Embryo45-90 "0"; Embryo90-6h "5"; Embryo6-12h "0"; Embryo12-18h "0"; Embryo18-24h "0"; BG3 "0"; D4 "9"; D16-c3 "8"; D20 "0"; D32 "0"; GM2 "2"; L1 "0"; mbn2 "0"; OSS "0"; S2 "0"; Female_carcass "0"; Male_carcass "0"; Female_whole_fly "0"; Male_whole_fly "5";
chr2L	Drosophila_3seq	end	12210777	12210777	.	+	.	symbol "bru1"; FlyBase_ID "FBgn0000114"; genomic_feature "intronic"; Head "27"; Ovary "100"; Testis "10"; Embryo0-45 "27"; Embryo45-90 "0"; Embryo90-6h "18"; Embryo6-12h "3"; Embryo12-18h "0"; Embryo18-24h "16"; BG3 "0"; D4 "14"; D16-c3 "0"; D20 "4"; D32 "6"; GM2 "5"; L1 "57"; mbn2 "13"; OSS "24"; S2 "47"; Female_carcass "1"; Male_carcass "16"; Female_whole_fly "0"; Male_whole_fly "26";
chr2L	Drosophila_3seq	end	12211429	12211429	.	+	.	symbol "bru1"; FlyBase_ID "FBgn0000114"; genomic_feature "intronic"; Head "6"; Ovary "1"; Testis "2"; Embryo0-45 "0"; Embryo45-90 "0"; Embryo90-6h "0"; Embryo6-12h "0"; Embryo12-18h "0"; Embryo18-24h "0"; BG3 "0"; D4 "0"; D16-c3 "0"; D20 "0"; D32 "0"; GM2 "50"; L1 "0"; mbn2 "0"; OSS "7"; S2 "0"; Female_carcass "0"; Male_carcass "2"; Female_whole_fly "0"; Male_whole_fly "15";
chr2L	Drosophila_3seq	end	12257515	12257515	.	+	.	symbol "bru1"; FlyBase_ID "FBgn0000114"; genomic_feature "intronic"; Head "0"; Ovary "0"; Testis "3"; Embryo0-45 "0"; Embryo45-90 "0"; Embryo90-6h "0"; Embryo6-12h "0"; Embryo12-18h "0"; Embryo18-24h "0"; BG3 "0"; D4 "0"; D16-c3 "0"; D20 "0"; D32 "0"; GM2 "0"; L1 "0"; mbn2 "0"; OSS "0"; S2 "0"; Female_carcass "0"; Male_carcass "0"; Female_whole_fly "0"; Male_whole_fly "9";
chr2L	Drosophila_3seq	end	12263395	12263395	.	+	.	symbol "bru1"; FlyBase_ID "FBgn0000114"; genomic_feature "intronic"; Head "6"; Ovary "3"; Testis "2"; Embryo0-45 "0"; Embryo45-90 "0"; Embryo90-6h "0"; Embryo6-12h "0"; Embryo12-18h "2"; Embryo18-24h "0"; BG3 "0"; D4 "45"; D16-c3 "6"; D20 "3"; D32 "0"; GM2 "0"; L1 "2"; mbn2 "0"; OSS "3"; S2 "0"; Female_carcass "0"; Male_carcass "15"; Female_whole_fly "0"; Male_whole_fly "3";
chr2L	Drosophila_3seq	end	12279614	12279614	.	+	.	symbol "bru1"; FlyBase_ID "FBgn0000114"; genomic_feature "intronic"; Head "9"; Ovary "9"; Testis "1"; Embryo0-45 "0"; Embryo45-90 "0"; Embryo90-6h "0"; Embryo6-12h "1"; Embryo12-18h "0"; Embryo18-24h "7"; BG3 "0"; D4 "31"; D16-c3 "0"; D20 "0"; D32 "0"; GM2 "17"; L1 "0"; mbn2 "0"; OSS "0"; S2 "0"; Female_carcass "0"; Male_carcass "0"; Female_whole_fly "0"; Male_whole_fly "5";
chr3L	Drosophila_3seq	end	15984307	15984307	.	+	.	symbol "Arl1"; FlyBase_ID "FBgn0000115"; genomic_feature "3UTR"; Head "67"; Ovary "115"; Testis "4"; Embryo0-45 "20"; Embryo45-90 "0"; Embryo90-6h "38"; Embryo6-12h "29"; Embryo12-18h "3"; Embryo18-24h "0"; BG3 "5"; D4 "71"; D16-c3 "22"; D20 "29"; D32 "12"; GM2 "36"; L1 "152"; mbn2 "19"; OSS "19"; S2 "57"; Female_carcass "0"; Male_carcass "56"; Female_whole_fly "1"; Male_whole_fly "20";
chr3L	Drosophila_3seq	end	15984333	15984333	.	+	.	symbol "Arl1"; FlyBase_ID "FBgn0000115"; genomic_feature "3UTR"; Head "7"; Ovary "50"; Testis "10"; Embryo0-45 "0"; Embryo45-90 "1"; Embryo90-6h "1"; Embryo6-12h "8"; Embryo12-18h "0"; Embryo18-24h "3"; BG3 "0"; D4 "15"; D16-c3 "0"; D20 "0"; D32 "5"; GM2 "2"; L1 "36"; mbn2 "2"; OSS "6"; S2 "2"; Female_carcass "0"; Male_carcass "8"; Female_whole_fly "0"; Male_whole_fly "10";
chr3L	Drosophila_3seq	end	15984362	15984362	.	+	.	symbol "Arl1"; FlyBase_ID "FBgn0000115"; genomic_feature "3UTR"; Head "634"; Ovary "2495"; Testis "493"; Embryo0-45 "571"; Embryo45-90 "9"; Embryo90-6h "203"; Embryo6-12h "450"; Embryo12-18h "132"; Embryo18-24h "210"; BG3 "14"; D4 "599"; D16-c3 "150"; D20 "363"; D32 "138"; GM2 "386"; L1 "2518"; mbn2 "234"; OSS "311"; S2 "671"; Female_carcass "291"; Male_carcass "778"; Female_whole_fly "162"; Male…
chr3L	Drosophila_3seq	end	15984410	15984410	.	+	.	symbol "Arl1"; FlyBase_ID "FBgn0000115"; genomic_feature "3UTR"; Head "0"; Ovary "0"; Testis "2"; Embryo0-45 "4"; Embryo45-90 "0"; Embryo90-6h "0"; Embryo6-12h "0"; Embryo12-18h "0"; Embryo18-24h "0"; BG3 "2"; D4 "0"; D16-c3 "0"; D20 "0"; D32 "0"; GM2 "0"; L1 "5"; mbn2 "1"; OSS "0"; S2 "11"; Female_carcass "0"; Male_carcass "0"; Female_whole_fly "0"; Male_whole_fly "0";
chr3L	Drosophila_3seq	end	9057006	9057006	.	-	.	symbol "Argk"; FlyBase_ID "FBgn0000116"; genomic_feature "intronic"; Head "15"; Ovary "3"; Testis "0"; Embryo0-45 "0"; Embryo45-90 "0"; Embryo90-6h "0"; Embryo6-12h "0"; Embryo12-18h "0"; Embryo18-24h "0"; BG3 "0"; D4 "0"; D16-c3 "0"; D20 "0"; D32 "0"; GM2 "0"; L1 "9"; mbn2 "1"; OSS "0"; S2 "0"; Female_carcass "13"; Male_carcass "23"; Female_whole_fly "0"; Male_whole_fly "1";
chr3L	Drosophila_3seq	end	9048781	9048781	.	-	.	symbol "Argk"; FlyBase_ID "FBgn0000116"; genomic_feature "3UTR"; Head "31424"; Ovary "7666"; Testis "2280"; Embryo0-45 "1702"; Embryo45-90 "4"; Embryo90-6h "147"; Embryo6-12h "1973"; Embryo12-18h "659"; Embryo18-24h "4632"; BG3 "16"; D4 "108"; D16-c3 "10"; D20 "181"; D32 "3"; GM2 "28"; L1 "7201"; mbn2 "627"; OSS "491"; S2 "142"; Female_carcass "7428"; Male_carcass "34504"; Female_whole_fly "535";…
chr3L	Drosophila_3seq	end	9048906	9048906	.	-	.	symbol "Argk"; FlyBase_ID "FBgn0000116"; genomic_feature "3UTR"; Head "3562"; Ovary "1336"; Testis "409"; Embryo0-45 "28"; Embryo45-90 "0"; Embryo90-6h "0"; Embryo6-12h "146"; Embryo12-18h "38"; Embryo18-24h "161"; BG3 "0"; D4 "0"; D16-c3 "0"; D20 "1"; D32 "0"; GM2 "0"; L1 "487"; mbn2 "30"; OSS "35"; S2 "0"; Female_carcass "260"; Male_carcass "2343"; Female_whole_fly "47"; Male_whole_fly "525";
chr3L	Drosophila_3seq	end	9048939	9048939	.	-	.	symbol "Argk"; FlyBase_ID "FBgn0000116"; genomic_feature "3UTR"; Head "175"; Ovary "19"; Testis "2"; Embryo0-45 "12"; Embryo45-90 "0"; Embryo90-6h "0"; Embryo6-12h "1"; Embryo12-18h "4"; Embryo18-24h "9"; BG3 "0"; D4 "0"; D16-c3 "0"; D20 "9"; D32 "0"; GM2 "0"; L1 "54"; mbn2 "0"; OSS "0"; S2 "0"; Female_carcass "10"; Male_carcass "221"; Female_whole_fly "0"; Male_whole_fly "34";
chrX	Drosophila_3seq	end	1894285	1894285	.	-	.	symbol "arm"; FlyBase_ID "FBgn0000117"; genomic_feature "intronic"; Head "0"; Ovary "3"; Testis "2"; Embryo0-45 "0"; Embryo45-90 "0"; Embryo90-6h "0"; Embryo6-12h "0"; Embryo12-18h "0"; Embryo18-24h "0"; BG3 "0"; D4 "0"; D16-c3 "0"; D20 "0"; D32 "0"; GM2 "0"; L1 "0"; mbn2 "0"; OSS "0"; S2 "0"; Female_carcass "0"; Male_carcass "0"; Female_whole_fly "0"; Male_whole_fly "0";
chrX	Drosophila_3seq	end	1891418	1891418	.	-	.	symbol "arm"; FlyBase_ID "FBgn0000117"; genomic_feature "3UTR"; Head "2764"; Ovary "5521"; Testis "540"; Embryo0-45 "2444"; Embryo45-90 "26"; Embryo90-6h "3341"; Embryo6-12h "4867"; Embryo12-18h "1226"; Embryo18-24h "1099"; BG3 "507"; D4 "989"; D16-c3 "1133"; D20 "1131"; D32 "957"; GM2 "1657"; L1 "5919"; mbn2 "885"; OSS "2842"; S2 "5940"; Female_carcass "755"; Male_carcass "1895"; Female_whole_fl…
chrX	Drosophila_3seq	end	1891444	1891444	.	-	.	symbol "arm"; FlyBase_ID "FBgn0000117"; genomic_feature "3UTR"; Head "1053"; Ovary "1811"; Testis "205"; Embryo0-45 "168"; Embryo45-90 "2"; Embryo90-6h "814"; Embryo6-12h "593"; Embryo12-18h "103"; Embryo18-24h "156"; BG3 "94"; D4 "107"; D16-c3 "114"; D20 "179"; D32 "152"; GM2 "139"; L1 "815"; mbn2 "97"; OSS "388"; S2 "638"; Female_carcass "240"; Male_carcass "298"; Female_whole_fly "79"; Male_wh…
chr2R	Drosophila_3seq	end	13453654	13453654	.	-	.	symbol "arr"; FlyBase_ID "FBgn0000119"; genomic_feature "3UTR"; Head "215"; Ovary "277"; Testis "31"; Embryo0-45 "78"; Embryo45-90 "1"; Embryo90-6h "23"; Embryo6-12h "74"; Embryo12-18h "11"; Embryo18-24h "43"; BG3 "3"; D4 "87"; D16-c3 "65"; D20 "28"; D32 "5"; GM2 "53"; L1 "53"; mbn2 "38"; OSS "75"; S2 "206"; Female_carcass "5"; Male_carcass "124"; Female_whole_fly "0"; Male_whole_fly "68";
chr2R	Drosophila_3seq	end	13453739	13453739	.	-	.	symbol "arr"; FlyBase_ID "FBgn0000119"; genomic_feature "3UTR"; Head "1"; Ovary "2"; Testis "0"; Embryo0-45 "0"; Embryo45-90 "0"; Embryo90-6h "0"; Embryo6-12h "0"; Embryo12-18h "0"; Embryo18-24h "0"; BG3 "0"; D4 "0"; D16-c3 "0"; D20 "0"; D32 "0"; GM2 "0"; L1 "0"; mbn2 "0"; OSS "0"; S2 "0"; Female_carcass "0"; Male_carcass "1"; Female_whole_fly "0"; Male_whole_fly "7";
chr2R	Drosophila_3seq	end	13453903	13453903	.	-	.	symbol "arr"; FlyBase_ID "FBgn0000119"; genomic_feature "3UTR"; Head "4"; Ovary "4"; Testis "7"; Embryo0-45 "19"; Embryo45-90 "0"; Embryo90-6h "0"; Embryo6-12h "0"; Embryo12-18h "3"; Embryo18-24h "0"; BG3 "0"; D4 "2"; D16-c3 "0"; D20 "0"; D32 "4"; GM2 "0"; L1 "0"; mbn2 "0"; OSS "0"; S2 "7"; Female_carcass "0"; Male_carcass "2"; Female_whole_fly "0"; Male_whole_fly "6";
chr2R	Drosophila_3seq	end	13454289	13454289	.	-	.	symbol "arr"; FlyBase_ID "FBgn0000119"; genomic_feature "3UTR"; Head "0"; Ovary "0"; Testis "9"; Embryo0-45 "0"; Embryo45-90 "0"; Embryo90-6h "0"; Embryo6-12h "0"; Embryo12-18h "0"; Embryo18-24h "0"; BG3 "0"; D4 "0"; D16-c3 "0"; D20 "0"; D32 "0"; GM2 "0"; L1 "0"; mbn2 "0"; OSS "0"; S2 "0"; Female_carcass "0"; Male_carcass "0"; Female_whole_fly "0"; Male_whole_fly "0";
chr2R	Drosophila_3seq	end	13454315	13454315	.	-	.	symbol "arr"; FlyBase_ID "FBgn0000119"; genomic_feature "3UTR"; Head "0"; Ovary "0"; Testis "29"; Embryo0-45 "0"; Embryo45-90 "0"; Embryo90-6h "0"; Embryo6-12h "0"; Embryo12-18h "0"; Embryo18-24h "0"; BG3 "0"; D4 "0"; D16-c3 "0"; D20 "0"; D32 "0"; GM2 "0"; L1 "0"; mbn2 "0"; OSS "0"; S2 "0"; Female_carcass "0"; Male_carcass "0"; Female_whole_fly "0"; Male_whole_fly "6";
chr2L	Drosophila_3seq	end	18080219	18080219	.	+	.	symbol "Arr1"; FlyBase_ID "FBgn0000120"; genomic_feature "3UTR"; Head "5"; Ovary "1"; Testis "0"; Embryo0-45 "0"; Embryo45-90 "0"; Embryo90-6h "0"; Embryo6-12h "0"; Embryo12-18h "0"; Embryo18-24h "0"; BG3 "0"; D4 "0"; D16-c3 "0"; D20 "9"; D32 "0"; GM2 "8"; L1 "0"; mbn2 "0"; OSS "0"; S2 "0"; Female_carcass "0"; Male_carcass "0"; Female_whole_fly "0"; Male_whole_fly "0";
chr2L	Drosophila_3seq	end	18080411	18080411	.	+	.	symbol "Arr1"; FlyBase_ID "FBgn0000120"; genomic_feature "3UTR"; Head "68557"; Ovary "9"; Testis "60"; Embryo0-45 "10"; Embryo45-90 "0"; Embryo90-6h "0"; Embryo6-12h "3"; Embryo12-18h "5"; Embryo18-24h "52"; BG3 "0"; D4 "0"; D16-c3 "0"; D20 "0"; D32 "0"; GM2 "0"; L1 "0"; mbn2 "0"; OSS "0"; S2 "0"; Female_carcass "0"; Male_carcass "14"; Female_whole_fly "147"; Male_whole_fly "6555";
chr2L	Drosophila_3seq	end	18081332	18081332	.	+	.	symbol "Arr1"; FlyBase_ID "FBgn0000120"; genomic_feature "3UTR"; Head "56"; Ovary "0"; Testis "0"; Embryo0-45 "0"; Embryo45-90 "0"; Embryo90-6h "0"; Embryo6-12h "0"; Embryo12-18h "0"; Embryo18-24h "0"; BG3 "0"; D4 "0"; D16-c3 "0"; D20 "0"; D32 "0"; GM2 "0"; L1 "0"; mbn2 "0"; OSS "0"; S2 "0"; Female_carcass "0"; Male_carcass "0"; Female_whole_fly "0"; Male_whole_fly "3";
chr3L	Drosophila_3seq	end	8648854	8648854	.	-	.	symbol "Arr2"; FlyBase_ID "FBgn0000121"; genomic_feature "5UTR"; Head "12"; Ovary "0"; Testis "0"; Embryo0-45 "0"; Embryo45-90 "0"; Embryo90-6h "0"; Embryo6-12h "0"; Embryo12-18h "0"; Embryo18-24h "0"; BG3 "0"; D4 "0"; D16-c3 "0"; D20 "0"; D32 "0"; GM2 "0"; L1 "0"; mbn2 "0"; OSS "0"; S2 "0"; Female_carcass "0"; Male_carcass "0"; Female_whole_fly "0"; Male_whole_fly "10";
chr3L	Drosophila_3seq	end	8647267	8647267	.	-	.	symbol "Arr2"; FlyBase_ID "FBgn0000121"; genomic_feature "3UTR"; Head "32577"; Ovary "3"; Testis "2"; Embryo0-45 "8"; Embryo45-90 "0"; Embryo90-6h "0"; Embryo6-12h "0"; Embryo12-18h "0"; Embryo18-24h "21"; BG3 "0"; D4 "0"; D16-c3 "0"; D20 "0"; D32 "0"; GM2 "0"; L1 "0"; mbn2 "7"; OSS "0"; S2 "0"; Female_carcass "0"; Male_carcass "0"; Female_whole_fly "311"; Male_whole_fly "4439";
chr3L	Drosophila_3seq	end	8647310	8647310	.	-	.	symbol "Arr2"; FlyBase_ID "FBgn0000121"; genomic_feature "3UTR"; Head "5352"; Ovary "3"; Testis "1"; Embryo0-45 "0"; Embryo45-90 "0"; Embryo90-6h "0"; Embryo6-12h "0"; Embryo12-18h "0"; Embryo18-24h "0"; BG3 "0"; D4 "0"; D16-c3 "0"; D20 "0"; D32 "0"; GM2 "0"; L1 "0"; mbn2 "0"; OSS "0"; S2 "0"; Female_carcass "0"; Male_carcass "0"; Female_whole_fly "5"; Male_whole_fly "139";
chr3L	Drosophila_3seq	end	8647362	8647362	.	-	.	symbol "Arr2"; FlyBase_ID "FBgn0000121"; genomic_feature "3UTR"; Head "264"; Ovary "0"; Testis "0"; Embryo0-45 "0"; Embryo45-90 "0"; Embryo90-6h "0"; Embryo6-12h "0"; Embryo12-18h "0"; Embryo18-24h "0"; BG3 "0"; D4 "0"; D16-c3 "0"; D20 "0"; D32 "0"; GM2 "0"; L1 "0"; mbn2 "0"; OSS "0"; S2 "0"; Female_carcass "0"; Male_carcass "0"; Female_whole_fly "0"; Male_whole_fly "38";
chr3L	Drosophila_3seq	end	8647400	8647400	.	-	.	symbol "Arr2"; FlyBase_ID "FBgn0000121"; genomic_feature "3UTR"; Head "36"; Ovary "0"; Testis "0"; Embryo0-45 "0"; Embryo45-90 "0"; Embryo90-6h "0"; Embryo6-12h "0"; Embryo12-18h "0"; Embryo18-24h "0"; BG3 "0"; D4 "0"; D16-c3 "0"; D20 "0"; D32 "0"; GM2 "0"; L1 "0"; mbn2 "0"; OSS "0"; S2 "0"; Female_carcass "0"; Male_carcass "0"; Female_whole_fly "0"; Male_whole_fly "6";
chr3L	Drosophila_3seq	end	8647427	8647427	.	-	.	symbol "Arr2"; FlyBase_ID "FBgn0000121"; genomic_feature "3UTR"; Head "986"; Ovary "0"; Testis "0"; Embryo0-45 "1"; Embryo45-90 "0"; Embryo90-6h "0"; Embryo6-12h "0"; Embryo12-18h "0"; Embryo18-24h "0"; BG3 "0"; D4 "0"; D16-c3 "0"; D20 "0"; D32 "0"; GM2 "0"; L1 "0"; mbn2 "0"; OSS "0"; S2 "0"; Female_carcass "0"; Male_carcass "0"; Female_whole_fly "0"; Male_whole_fly "127";
chr3L	Drosophila_3seq	end	8647611	8647611	.	-	.	symbol "Arr2"; FlyBase_ID "FBgn0000121"; genomic_feature "CDS"; Head "15"; Ovary "0"; Testis "0"; Embryo0-45 "0"; Embryo45-90 "0"; Embryo90-6h "0"; Embryo6-12h "0"; Embryo12-18h "0"; Embryo18-24h "0"; BG3 "0"; D4 "0"; D16-c3 "0"; D20 "0"; D32 "0"; GM2 "0"; L1 "0"; mbn2 "0"; OSS "0"; S2 "0"; Female_carcass "0"; Male_carcass "0"; Female_whole_fly "0"; Male_whole_fly "2";
chrX	Drosophila_3seq	end	463184	463184	.	+	.	symbol "ase"; FlyBase_ID "FBgn0000137"; genomic_feature "3UTR"; Head "0"; Ovary "0"; Testis "0"; Embryo0-45 "0"; Embryo45-90 "0"; Embryo90-6h "31"; Embryo6-12h "152"; Embryo12-18h "4"; Embryo18-24h "8"; BG3 "0"; D4 "0"; D16-c3 "0"; D20 "0"; D32 "0"; GM2 "0"; L1 "0"; mbn2 "0"; OSS "0"; S2 "0"; Female_carcass "0"; Male_carcass "0"; Female_whole_fly "0"; Male_whole_fly "0";
chr3R	Drosophila_3seq	end	24653322	24653322	.	+	.	symbol "ash2"; FlyBase_ID "FBgn0000139"; genomic_feature "3UTR"; Head "97"; Ovary "151"; Testis "18"; Embryo0-45 "47"; Embryo45-90 "0"; Embryo90-6h "0"; Embryo6-12h "19"; Embryo12-18h "0"; Embryo18-24h "7"; BG3 "0"; D4 "18"; D16-c3 "5"; D20 "34"; D32 "22"; GM2 "11"; L1 "56"; mbn2 "3"; OSS "25"; S2 "43"; Female_carcass "0"; Male_carcass "46"; Female_whole_fly "0"; Male_whole_fly "35";
chr3R	Drosophila_3seq	end	24653357	24653357	.	+	.	symbol "ash2"; FlyBase_ID "FBgn0000139"; genomic_feature "3UTR"; Head "565"; Ovary "1029"; Testis "290"; Embryo0-45 "493"; Embryo45-90 "6"; Embryo90-6h "253"; Embryo6-12h "140"; Embryo12-18h "31"; Embryo18-24h "129"; BG3 "30"; D4 "541"; D16-c3 "110"; D20 "299"; D32 "360"; GM2 "320"; L1 "923"; mbn2 "171"; OSS "312"; S2 "612"; Female_carcass "182"; Male_carcass "403"; Female_whole_fly "61"; Male_wh…
chr3R	Drosophila_3seq	end	24653395	24653395	.	+	.	symbol "ash2"; FlyBase_ID "FBgn0000139"; genomic_feature "3UTR"; Head "9"; Ovary "4"; Testis "2"; Embryo0-45 "0"; Embryo45-90 "0"; Embryo90-6h "0"; Embryo6-12h "3"; Embryo12-18h "0"; Embryo18-24h "0"; BG3 "0"; D4 "0"; D16-c3 "0"; D20 "0"; D32 "3"; GM2 "0"; L1 "0"; mbn2 "0"; OSS "0"; S2 "2"; Female_carcass "0"; Male_carcass "3"; Female_whole_fly "0"; Male_whole_fly "2";
chr3R	Drosophila_3seq	end	24760272	24760272	.	+	.	symbol "asp"; FlyBase_ID "FBgn0000140"; genomic_feature "3UTR"; Head "0"; Ovary "0"; Testis "25"; Embryo0-45 "0"; Embryo45-90 "0"; Embryo90-6h "0"; Embryo6-12h "0"; Embryo12-18h "0"; Embryo18-24h "0"; BG3 "0"; D4 "0"; D16-c3 "0"; D20 "0"; D32 "0"; GM2 "0"; L1 "0"; mbn2 "0"; OSS "0"; S2 "0"; Female_carcass "0"; Male_carcass "0"; Female_whole_fly "0"; Male_whole_fly "1";
chr3R	Drosophila_3seq	end	24760310	24760310	.	+	.	symbol "asp"; FlyBase_ID "FBgn0000140"; genomic_feature "3UTR"; Head "0"; Ovary "3"; Testis "43"; Embryo0-45 "0"; Embryo45-90 "0"; Embryo90-6h "0"; Embryo6-12h "0"; Embryo12-18h "0"; Embryo18-24h "0"; BG3 "0"; D4 "0"; D16-c3 "0"; D20 "0"; D32 "0"; GM2 "0"; L1 "0"; mbn2 "0"; OSS "0"; S2 "0"; Female_carcass "0"; Male_carcass "0"; Female_whole_fly "0"; Male_whole_fly "18";
chr3R	Drosophila_3seq	end	24760446	24760446	.	+	.	symbol "asp"; FlyBase_ID "FBgn0000140"; genomic_feature "3UTR"; Head "0"; Ovary "82"; Testis "238"; Embryo0-45 "32"; Embryo45-90 "0"; Embryo90-6h "10"; Embryo6-12h "2"; Embryo12-18h "0"; Embryo18-24h "0"; BG3 "0"; D4 "4"; D16-c3 "0"; D20 "0"; D32 "0"; GM2 "0"; L1 "8"; mbn2 "0"; OSS "17"; S2 "9"; Female_carcass "0"; Male_carcass "0"; Female_whole_fly "18"; Male_whole_fly "51";
chr3R	Drosophila_3seq	end	24760513	24760513	.	+	.	symbol "asp"; FlyBase_ID "FBgn0000140"; genomic_feature "3UTR"; Head "3"; Ovary "1203"; Testis "39"; Embryo0-45 "646"; Embryo45-90 "1"; Embryo90-6h "82"; Embryo6-12h "108"; Embryo12-18h "7"; Embryo18-24h "18"; BG3 "11"; D4 "173"; D16-c3 "32"; D20 "50"; D32 "29"; GM2 "74"; L1 "150"; mbn2 "19"; OSS "253"; S2 "130"; Female_carcass "0"; Male_carcass "0"; Female_whole_fly "149"; Male_whole_fly "191";
chr2L	Drosophila_3seq	end	10997819	10997819	.	-	.	symbol "aub"; FlyBase_ID "FBgn0000146"; genomic_feature "3UTR"; Head "4"; Ovary "386"; Testis "43"; Embryo0-45 "143"; Embryo45-90 "2"; Embryo90-6h "0"; Embryo6-12h "4"; Embryo12-18h "18"; Embryo18-24h "3"; BG3 "1"; D4 "160"; D16-c3 "21"; D20 "30"; D32 "81"; GM2 "32"; L1 "2"; mbn2 "65"; OSS "18"; S2 "279"; Female_carcass "0"; Male_carcass "7"; Female_whole_fly "18"; Male_whole_fly "67";
chr2L	Drosophila_3seq	end	10997898	10997898	.	-	.	symbol "aub"; FlyBase_ID "FBgn0000146"; genomic_feature "3UTR"; Head "0"; Ovary "17"; Testis "26"; Embryo0-45 "0"; Embryo45-90 "0"; Embryo90-6h "0"; Embryo6-12h "0"; Embryo12-18h "0"; Embryo18-24h "0"; BG3 "0"; D4 "0"; D16-c3 "0"; D20 "0"; D32 "0"; GM2 "0"; L1 "0"; mbn2 "6"; OSS "0"; S2 "0"; Female_carcass "0"; Male_carcass "0"; Female_whole_fly "0"; Male_whole_fly "6";
chr3R	Drosophila_3seq	end	11964763	11964763	.	+	.	symbol "aurA"; FlyBase_ID "FBgn0000147"; genomic_feature "3UTR"; Head "0"; Ovary "6"; Testis "88"; Embryo0-45 "9"; Embryo45-90 "0"; Embryo90-6h "0"; Embryo6-12h "0"; Embryo12-18h "0"; Embryo18-24h "0"; BG3 "0"; D4 "3"; D16-c3 "0"; D20 "5"; D32 "0"; GM2 "0"; L1 "7"; mbn2 "0"; OSS "0"; S2 "3"; Female_carcass "0"; Male_carcass "0"; Female_whole_fly "0"; Male_whole_fly "19";
chr3R	Drosophila_3seq	end	11964826	11964826	.	+	.	symbol "aurA"; FlyBase_ID "FBgn0000147"; genomic_feature "3UTR"; Head "3"; Ovary "1723"; Testis "573"; Embryo0-45 "149"; Embryo45-90 "2"; Embryo90-6h "81"; Embryo6-12h "15"; Embryo12-18h "0"; Embryo18-24h "3"; BG3 "12"; D4 "63"; D16-c3 "16"; D20 "56"; D32 "45"; GM2 "38"; L1 "245"; mbn2 "15"; OSS "74"; S2 "220"; Female_carcass "7"; Male_carcass "2"; Female_whole_fly "6"; Male_whole_fly "94";
chr3R	Drosophila_3seq	end	11964854	11964854	.	+	.	symbol "aurA"; FlyBase_ID "FBgn0000147"; genomic_feature "3UTR"; Head "0"; Ovary "2"; Testis "0"; Embryo0-45 "0"; Embryo45-90 "0"; Embryo90-6h "0"; Embryo6-12h "0"; Embryo12-18h "0"; Embryo18-24h "0"; BG3 "0"; D4 "0"; D16-c3 "0"; D20 "0"; D32 "0"; GM2 "0"; L1 "7"; mbn2 "0"; OSS "11"; S2 "0"; Female_carcass "0"; Male_carcass "0"; Female_whole_fly "0"; Male_whole_fly "0";
chr3R	Drosophila_3seq	end	11964933	11964933	.	+	.	symbol "aurA"; FlyBase_ID "FBgn0000147"; genomic_feature "3UTR"; Head "0"; Ovary "2"; Testis "0"; Embryo0-45 "0"; Embryo45-90 "0"; Embryo90-6h "0"; Embryo6-12h "0"; Embryo12-18h "0"; Embryo18-24h "0"; BG3 "0"; D4 "1"; D16-c3 "0"; D20 "0"; D32 "0"; GM2 "5"; L1 "0"; mbn2 "0"; OSS "0"; S2 "3"; Female_carcass "0"; Male_carcass "0"; Female_whole_fly "0"; Male_whole_fly "0";
chr3R	Drosophila_3seq	end	31745176	31745176	.	-	.	symbol "awd"; FlyBase_ID "FBgn0000150"; genomic_feature "3UTR"; Head "17702"; Ovary "93033"; Testis "5189"; Embryo0-45 "36678"; Embryo45-90 "383"; Embryo90-6h "7457"; Embryo6-12h "4087"; Embryo12-18h "2499"; Embryo18-24h "11448"; BG3 "2649"; D4 "58636"; D16-c3 "10748"; D20 "20802"; D32 "4501"; GM2 "2134"; L1 "79368"; mbn2 "7233"; OSS "18226"; S2 "26282"; Female_carcass "15801"; Male_carcass "3655…
chrX	Drosophila_3seq	end	16680366	16680366	.	-	.	symbol "Axs"; FlyBase_ID "FBgn0000152"; genomic_feature "CDS"; Head "1"; Ovary "3"; Testis "0"; Embryo0-45 "0"; Embryo45-90 "0"; Embryo90-6h "0"; Embryo6-12h "0"; Embryo12-18h "0"; Embryo18-24h "0"; BG3 "0"; D4 "1"; D16-c3 "0"; D20 "0"; D32 "0"; GM2 "0"; L1 "0"; mbn2 "0"; OSS "0"; S2 "0"; Female_carcass "0"; Male_carcass "1"; Female_whole_fly "0"; Male_whole_fly "0";
chrX	Drosophila_3seq	end	16679701	16679701	.	-	.	symbol "Axs"; FlyBase_ID "FBgn0000152"; genomic_feature "3UTR"; Head "6"; Ovary "20"; Testis "2"; Embryo0-45 "0"; Embryo45-90 "0"; Embryo90-6h "0"; Embryo6-12h "1"; Embryo12-18h "0"; Embryo18-24h "13"; BG3 "0"; D4 "24"; D16-c3 "9"; D20 "34"; D32 "14"; GM2 "14"; L1 "30"; mbn2 "0"; OSS "18"; S2 "36"; Female_carcass "0"; Male_carcass "8"; Female_whole_fly "0"; Male_whole_fly "12";
chrX	Drosophila_3seq	end	16679928	16679928	.	-	.	symbol "Axs"; FlyBase_ID "FBgn0000152"; genomic_feature "3UTR"; Head "1"; Ovary "2"; Testis "0"; Embryo0-45 "0"; Embryo45-90 "0"; Embryo90-6h "0"; Embryo6-12h "4"; Embryo12-18h "0"; Embryo18-24h "0"; BG3 "0"; D4 "0"; D16-c3 "2"; D20 "0"; D32 "0"; GM2 "1"; L1 "0"; mbn2 "0"; OSS "0"; S2 "0"; Female_carcass "0"; Male_carcass "0"; Female_whole_fly "0"; Male_whole_fly "0";
chrX	Drosophila_3seq	end	16680089	16680089	.	-	.	symbol "Axs"; FlyBase_ID "FBgn0000152"; genomic_feature "3UTR"; Head "112"; Ovary "176"; Testis "17"; Embryo0-45 "97"; Embryo45-90 "1"; Embryo90-6h "55"; Embryo6-12h "7"; Embryo12-18h "2"; Embryo18-24h "31"; BG3 "0"; D4 "74"; D16-c3 "39"; D20 "45"; D32 "14"; GM2 "33"; L1 "102"; mbn2 "12"; OSS "55"; S2 "125"; Female_carcass "18"; Male_carcass "67"; Female_whole_fly "0"; Male_whole_fly "79";
chr2L	Drosophila_3seq	end	13823892	13823892	.	+	.	symbol "b"; FlyBase_ID "FBgn0000153"; genomic_feature "3UTR"; Head "1895"; Ovary "5"; Testis "15"; Embryo0-45 "13"; Embryo45-90 "0"; Embryo90-6h "0"; Embryo6-12h "0"; Embryo12-18h "23"; Embryo18-24h "0"; BG3 "2"; D4 "50"; D16-c3 "0"; D20 "1"; D32 "4"; GM2 "0"; L1 "2"; mbn2 "0"; OSS "9"; S2 "6"; Female_carcass "595"; Male_carcass "3084"; Female_whole_fly "38"; Male_whole_fly "1071";
chr2L	Drosophila_3seq	end	13824031	13824031	.	+	.	symbol "b"; FlyBase_ID "FBgn0000153"; genomic_feature "3UTR"; Head "252"; Ovary "0"; Testis "0"; Embryo0-45 "0"; Embryo45-90 "0"; Embryo90-6h "0"; Embryo6-12h "0"; Embryo12-18h "0"; Embryo18-24h "0"; BG3 "0"; D4 "13"; D16-c3 "0"; D20 "0"; D32 "0"; GM2 "0"; L1 "0"; mbn2 "0"; OSS "0"; S2 "0"; Female_carcass "70"; Male_carcass "248"; Female_whole_fly "0"; Male_whole_fly "56";
chr2R	Drosophila_3seq	end	24834426	24834426	.	+	.	symbol "Dll"; FlyBase_ID "FBgn0000157"; genomic_feature "3UTR"; Head "2"; Ovary "0"; Testis "2"; Embryo0-45 "0"; Embryo45-90 "0"; Embryo90-6h "0"; Embryo6-12h "1"; Embryo12-18h "0"; Embryo18-24h "0"; BG3 "0"; D4 "0"; D16-c3 "7"; D20 "0"; D32 "0"; GM2 "0"; L1 "0"; mbn2 "0"; OSS "0"; S2 "0"; Female_carcass "0"; Male_carcass "0"; Female_whole_fly "0"; Male_whole_fly "3";
chr2R	Drosophila_3seq	end	24834602	24834602	.	+	.	symbol "Dll"; FlyBase_ID "FBgn0000157"; genomic_feature "3UTR"; Head "161"; Ovary "1"; Testis "15"; Embryo0-45 "0"; Embryo45-90 "0"; Embryo90-6h "0"; Embryo6-12h "33"; Embryo12-18h "27"; Embryo18-24h "7"; BG3 "0"; D4 "11"; D16-c3 "0"; D20 "0"; D32 "0"; GM2 "7"; L1 "0"; mbn2 "0"; OSS "0"; S2 "0"; Female_carcass "0"; Male_carcass "32"; Female_whole_fly "0"; Male_whole_fly "24";
chr2R	Drosophila_3seq	end	24834812	24834812	.	+	.	symbol "Dll"; FlyBase_ID "FBgn0000157"; genomic_feature "3UTR"; Head "150"; Ovary "0"; Testis "18"; Embryo0-45 "0"; Embryo45-90 "0"; Embryo90-6h "0"; Embryo6-12h "38"; Embryo12-18h "15"; Embryo18-24h "5"; BG3 "0"; D4 "0"; D16-c3 "3"; D20 "0"; D32 "0"; GM2 "0"; L1 "0"; mbn2 "0"; OSS "0"; S2 "0"; Female_carcass "0"; Male_carcass "120"; Female_whole_fly "0"; Male_whole_fly "37";
chr2R	Drosophila_3seq	end	24835659	24835659	.	+	.	symbol "Dll"; FlyBase_ID "FBgn0000157"; genomic_feature "3UTR"; Head "146"; Ovary "1"; Testis "0"; Embryo0-45 "12"; Embryo45-90 "1"; Embryo90-6h "20"; Embryo6-12h "41"; Embryo12-18h "14"; Embryo18-24h "20"; BG3 "0"; D4 "0"; D16-c3 "0"; D20 "0"; D32 "0"; GM2 "0"; L1 "0"; mbn2 "1"; OSS "2"; S2 "0"; Female_carcass "15"; Male_carcass "51"; Female_whole_fly "0"; Male_whole_fly "42";
chr3R	Drosophila_3seq	end	25243039	25243039	.	-	.	symbol "bam"; FlyBase_ID "FBgn0000158"; genomic_feature "3UTR"; Head "0"; Ovary "597"; Testis "9"; Embryo0-45 "479"; Embryo45-90 "4"; Embryo90-6h "0"; Embryo6-12h "6"; Embryo12-18h "0"; Embryo18-24h "21"; BG3 "0"; D4 "0"; D16-c3 "0"; D20 "0"; D32 "0"; GM2 "23"; L1 "10"; mbn2 "0"; OSS "36"; S2 "40"; Female_carcass "23"; Male_carcass "0"; Female_whole_fly "30"; Male_whole_fly "238";
chr3R	Drosophila_3seq	end	25243151	25243151	.	-	.	symbol "bam"; FlyBase_ID "FBgn0000158"; genomic_feature "3UTR"; Head "0"; Ovary "34"; Testis "25"; Embryo0-45 "14"; Embryo45-90 "0"; Embryo90-6h "0"; Embryo6-12h "0"; Embryo12-18h "0"; Embryo18-24h "0"; BG3 "0"; D4 "0"; D16-c3 "0"; D20 "0"; D32 "0"; GM2 "0"; L1 "0"; mbn2 "0"; OSS "0"; S2 "0"; Female_carcass "0"; Male_carcass "0"; Female_whole_fly "0"; Male_whole_fly "16";
chrX	Drosophila_3seq	end	17160178	17160178	.	+	.	symbol "baz"; FlyBase_ID "FBgn0000163"; genomic_feature "5UTR"; Head "12"; Ovary "32"; Testis "2"; Embryo0-45 "1"; Embryo45-90 "0"; Embryo90-6h "0"; Embryo6-12h "21"; Embryo12-18h "0"; Embryo18-24h "0"; BG3 "0"; D4 "6"; D16-c3 "5"; D20 "0"; D32 "0"; GM2 "0"; L1 "10"; mbn2 "0"; OSS "1"; S2 "7"; Female_carcass "0"; Male_carcass "2"; Female_whole_fly "0"; Male_whole_fly "0";
chrX	Drosophila_3seq	end	17160833	17160833	.	+	.	symbol "baz"; FlyBase_ID "FBgn0000163"; genomic_feature "5UTR"; Head "4"; Ovary "21"; Testis "0"; Embryo0-45 "0"; Embryo45-90 "0"; Embryo90-6h "0"; Embryo6-12h "4"; Embryo12-18h "0"; Embryo18-24h "0"; BG3 "0"; D4 "3"; D16-c3 "0"; D20 "0"; D32 "0"; GM2 "0"; L1 "0"; mbn2 "8"; OSS "6"; S2 "0"; Female_carcass "0"; Male_carcass "11"; Female_whole_fly "0"; Male_whole_fly "0";
chrX	Drosophila_3seq	end	17195002	17195002	.	+	.	symbol "baz"; FlyBase_ID "FBgn0000163"; genomic_feature "3UTR"; Head "0"; Ovary "4"; Testis "1"; Embryo0-45 "0"; Embryo45-90 "0"; Embryo90-6h "0"; Embryo6-12h "4"; Embryo12-18h "0"; Embryo18-24h "0"; BG3 "0"; D4 "3"; D16-c3 "0"; D20 "0"; D32 "0"; GM2 "0"; L1 "0"; mbn2 "0"; OSS "0"; S2 "0"; Female_carcass "0"; Male_carcass "3"; Female_whole_fly "0"; Male_whole_fly "3";
chrX	Drosophila_3seq	end	17200656	17200656	.	+	.	symbol "baz"; FlyBase_ID "FBgn0000163"; genomic_feature "3UTR"; Head "8"; Ovary "25"; Testis "0"; Embryo0-45 "0"; Embryo45-90 "0"; Embryo90-6h "0"; Embryo6-12h "1"; Embryo12-18h "0"; Embryo18-24h "0"; BG3 "0"; D4 "0"; D16-c3 "0"; D20 "0"; D32 "0"; GM2 "0"; L1 "2"; mbn2 "0"; OSS "0"; S2 "0"; Female_carcass "0"; Male_carcass "7"; Female_whole_fly "0"; Male_whole_fly "7";
chrX	Drosophila_3seq	end	17200728	17200728	.	+	.	symbol "baz"; FlyBase_ID "FBgn0000163"; genomic_feature "3UTR"; Head "407"; Ovary "676"; Testis "64"; Embryo0-45 "265"; Embryo45-90 "2"; Embryo90-6h "371"; Embryo6-12h "350"; Embryo12-18h "93"; Embryo18-24h "115"; BG3 "30"; D4 "262"; D16-c3 "70"; D20 "153"; D32 "24"; GM2 "167"; L1 "408"; mbn2 "109"; OSS "5"; S2 "156"; Female_carcass "141"; Male_carcass "576"; Female_whole_fly "52"; Male_whole_fly…
chrX	Drosophila_3seq	end	17161721	17161721	.	+	.	symbol "baz"; FlyBase_ID "FBgn0000163"; genomic_feature "intronic"; Head "1"; Ovary "4"; Testis "1"; Embryo0-45 "0"; Embryo45-90 "0"; Embryo90-6h "0"; Embryo6-12h "9"; Embryo12-18h "3"; Embryo18-24h "0"; BG3 "0"; D4 "14"; D16-c3 "6"; D20 "1"; D32 "0"; GM2 "1"; L1 "12"; mbn2 "0"; OSS "3"; S2 "0"; Female_carcass "0"; Male_carcass "13"; Female_whole_fly "0"; Male_whole_fly "4";
chrX	Drosophila_3seq	end	17173281	17173281	.	+	.	symbol "baz"; FlyBase_ID "FBgn0000163"; genomic_feature "intronic"; Head "6"; Ovary "2"; Testis "0"; Embryo0-45 "0"; Embryo45-90 "0"; Embryo90-6h "0"; Embryo6-12h "2"; Embryo12-18h "0"; Embryo18-24h "0"; BG3 "0"; D4 "3"; D16-c3 "0"; D20 "7"; D32 "0"; GM2 "0"; L1 "10"; mbn2 "0"; OSS "4"; S2 "0"; Female_carcass "0"; Male_carcass "3"; Female_whole_fly "0"; Male_whole_fly "0";
chrX	Drosophila_3seq	end	17187971	17187971	.	+	.	symbol "baz"; FlyBase_ID "FBgn0000163"; genomic_feature "intronic"; Head "32"; Ovary "4"; Testis "2"; Embryo0-45 "16"; Embryo45-90 "0"; Embryo90-6h "15"; Embryo6-12h "21"; Embryo12-18h "7"; Embryo18-24h "6"; BG3 "0"; D4 "31"; D16-c3 "0"; D20 "4"; D32 "0"; GM2 "12"; L1 "5"; mbn2 "6"; OSS "11"; S2 "20"; Female_carcass "10"; Male_carcass "32"; Female_whole_fly "0"; Male_whole_fly "11";
chr3R	Drosophila_3seq	end	6754944	6754944	.	-	.	symbol "bcd"; FlyBase_ID "FBgn0000166"; genomic_feature "3UTR"; Head "0"; Ovary "40"; Testis "0"; Embryo0-45 "0"; Embryo45-90 "0"; Embryo90-6h "9"; Embryo6-12h "0"; Embryo12-18h "0"; Embryo18-24h "0"; BG3 "0"; D4 "0"; D16-c3 "0"; D20 "0"; D32 "0"; GM2 "0"; L1 "0"; mbn2 "0"; OSS "0"; S2 "0"; Female_carcass "0"; Male_carcass "0"; Female_whole_fly "0"; Male_whole_fly "3";
chr3R	Drosophila_3seq	end	6755859	6755859	.	-	.	symbol "bcd"; FlyBase_ID "FBgn0000166"; genomic_feature "3UTR"; Head "0"; Ovary "1704"; Testis "4"; Embryo0-45 "730"; Embryo45-90 "6"; Embryo90-6h "120"; Embryo6-12h "14"; Embryo12-18h "3"; Embryo18-24h "12"; BG3 "0"; D4 "3"; D16-c3 "0"; D20 "0"; D32 "0"; GM2 "0"; L1 "0"; mbn2 "0"; OSS "0"; S2 "0"; Female_carcass "0"; Male_carcass "6"; Female_whole_fly "38"; Male_whole_fly "417";
chr3R	Drosophila_3seq	end	6756246	6756246	.	-	.	symbol "bcd"; FlyBase_ID "FBgn0000166"; genomic_feature "3UTR"; Head "0"; Ovary "6"; Testis "0"; Embryo0-45 "0"; Embryo45-90 "0"; Embryo90-6h "0"; Embryo6-12h "0"; Embryo12-18h "0"; Embryo18-24h "0"; BG3 "0"; D4 "0"; D16-c3 "0"; D20 "0"; D32 "0"; GM2 "0"; L1 "0"; mbn2 "0"; OSS "0"; S2 "0"; Female_carcass "0"; Male_carcass "0"; Female_whole_fly "0"; Male_whole_fly "0";
chrX	Drosophila_3seq	end	13996799	13996799	.	+	.	symbol "ben"; FlyBase_ID "FBgn0000173"; genomic_feature "intronic"; Head "0"; Ovary "2"; Testis "1"; Embryo0-45 "0"; Embryo45-90 "0"; Embryo90-6h "0"; Embryo6-12h "0"; Embryo12-18h "0"; Embryo18-24h "0"; BG3 "0"; D4 "13"; D16-c3 "0"; D20 "0"; D32 "0"; GM2 "0"; L1 "0"; mbn2 "0"; OSS "5"; S2 "0"; Female_carcass "0"; Male_carcass "0"; Female_whole_fly "0"; Male_whole_fly "0";
chrX	Drosophila_3seq	end	13997836	13997836	.	+	.	symbol "ben"; FlyBase_ID "FBgn0000173"; genomic_feature "intronic"; Head "5"; Ovary "3"; Testis "0"; Embryo0-45 "0"; Embryo45-90 "0"; Embryo90-6h "0"; Embryo6-12h "0"; Embryo12-18h "0"; Embryo18-24h "0"; BG3 "0"; D4 "8"; D16-c3 "0"; D20 "0"; D32 "0"; GM2 "0"; L1 "0"; mbn2 "0"; OSS "0"; S2 "0"; Female_carcass "0"; Male_carcass "0"; Female_whole_fly "0"; Male_whole_fly "0";
chrX	Drosophila_3seq	end	13998820	13998820	.	+	.	symbol "ben"; FlyBase_ID "FBgn0000173"; genomic_feature "3UTR"; Head "1584"; Ovary "2416"; Testis "333"; Embryo0-45 "1070"; Embryo45-90 "9"; Embryo90-6h "627"; Embryo6-12h "288"; Embryo12-18h "111"; Embryo18-24h "266"; BG3 "31"; D4 "607"; D16-c3 "63"; D20 "214"; D32 "245"; GM2 "0"; L1 "783"; mbn2 "217"; OSS "646"; S2 "970"; Female_carcass "257"; Male_carcass "997"; Female_whole_fly "273"; Male_wh…
chrX	Drosophila_3seq	end	13998980	13998980	.	+	.	symbol "ben"; FlyBase_ID "FBgn0000173"; genomic_feature "3UTR"; Head "786"; Ovary "1092"; Testis "129"; Embryo0-45 "703"; Embryo45-90 "7"; Embryo90-6h "266"; Embryo6-12h "192"; Embryo12-18h "91"; Embryo18-24h "276"; BG3 "16"; D4 "392"; D16-c3 "75"; D20 "138"; D32 "187"; GM2 "1"; L1 "427"; mbn2 "102"; OSS "446"; S2 "461"; Female_carcass "153"; Male_carcass "754"; Female_whole_fly "149"; Male_whole…
chrX	Drosophila_3seq	end	13999007	13999007	.	+	.	symbol "ben"; FlyBase_ID "FBgn0000173"; genomic_feature "3UTR"; Head "0"; Ovary "0"; Testis "0"; Embryo0-45 "5"; Embryo45-90 "0"; Embryo90-6h "1"; Embryo6-12h "0"; Embryo12-18h "1"; Embryo18-24h "0"; BG3 "0"; D4 "2"; D16-c3 "0"; D20 "0"; D32 "0"; GM2 "0"; L1 "0"; mbn2 "0"; OSS "6"; S2 "0"; Female_carcass "0"; Male_carcass "0"; Female_whole_fly "0"; Male_whole_fly "3";
chrX	Drosophila_3seq	end	13999447	13999447	.	+	.	symbol "ben"; FlyBase_ID "FBgn0000173"; genomic_feature "3UTR"; Head "1351"; Ovary "313"; Testis "105"; Embryo0-45 "13"; Embryo45-90 "1"; Embryo90-6h "7"; Embryo6-12h "92"; Embryo12-18h "41"; Embryo18-24h "90"; BG3 "16"; D4 "298"; D16-c3 "31"; D20 "83"; D32 "91"; GM2 "5"; L1 "161"; mbn2 "31"; OSS "150"; S2 "111"; Female_carcass "193"; Male_carcass "583"; Female_whole_fly "2"; Male_whole_fly "326";
chrX	Drosophila_3seq	end	13999483	13999483	.	+	.	symbol "ben"; FlyBase_ID "FBgn0000173"; genomic_feature "3UTR"; Head "0"; Ovary "0"; Testis "1"; Embryo0-45 "0"; Embryo45-90 "0"; Embryo90-6h "0"; Embryo6-12h "0"; Embryo12-18h "0"; Embryo18-24h "0"; BG3 "0"; D4 "1"; D16-c3 "0"; D20 "0"; D32 "0"; GM2 "0"; L1 "0"; mbn2 "1"; OSS "2"; S2 "2"; Female_carcass "0"; Male_carcass "2"; Female_whole_fly "0"; Male_whole_fly "3";
chrX	Drosophila_3seq	end	13999541	13999541	.	+	.	symbol "ben"; FlyBase_ID "FBgn0000173"; genomic_feature "3UTR"; Head "1475"; Ovary "374"; Testis "101"; Embryo0-45 "18"; Embryo45-90 "1"; Embryo90-6h "20"; Embryo6-12h "114"; Embryo12-18h "44"; Embryo18-24h "101"; BG3 "13"; D4 "350"; D16-c3 "33"; D20 "101"; D32 "126"; GM2 "0"; L1 "521"; mbn2 "159"; OSS "306"; S2 "510"; Female_carcass "65"; Male_carcass "648"; Female_whole_fly "0"; Male_whole_fly …
chrX	Drosophila_3seq	end	13999718	13999718	.	+	.	symbol "ben"; FlyBase_ID "FBgn0000173"; genomic_feature "3UTR"; Head "934"; Ovary "346"; Testis "120"; Embryo0-45 "12"; Embryo45-90 "0"; Embryo90-6h "0"; Embryo6-12h "72"; Embryo12-18h "31"; Embryo18-24h "83"; BG3 "38"; D4 "243"; D16-c3 "23"; D20 "144"; D32 "61"; GM2 "0"; L1 "495"; mbn2 "81"; OSS "404"; S2 "304"; Female_carcass "131"; Male_carcass "447"; Female_whole_fly "25"; Male_whole_fly "240…
chrX	Drosophila_3seq	end	4485496	4485496	.	+	.	symbol "bi"; FlyBase_ID "FBgn0000179"; genomic_feature "3UTR"; Head "11"; Ovary "0"; Testis "0"; Embryo0-45 "0"; Embryo45-90 "0"; Embryo90-6h "0"; Embryo6-12h "0"; Embryo12-18h "5"; Embryo18-24h "0"; BG3 "0"; D4 "0"; D16-c3 "0"; D20 "9"; D32 "0"; GM2 "6"; L1 "0"; mbn2 "0"; OSS "0"; S2 "0"; Female_carcass "0"; Male_carcass "1"; Female_whole_fly "0"; Male_whole_fly "3";
chrX	Drosophila_3seq	end	4485628	4485628	.	+	.	symbol "bi"; FlyBase_ID "FBgn0000179"; genomic_feature "3UTR"; Head "51"; Ovary "0"; Testis "0"; Embryo0-45 "7"; Embryo45-90 "0"; Embryo90-6h "0"; Embryo6-12h "43"; Embryo12-18h "7"; Embryo18-24h "0"; BG3 "0"; D4 "3"; D16-c3 "0"; D20 "0"; D32 "0"; GM2 "11"; L1 "0"; mbn2 "0"; OSS "0"; S2 "0"; Female_carcass "0"; Male_carcass "11"; Female_whole_fly "0"; Male_whole_fly "5";
chrX	Drosophila_3seq	end	4485660	4485660	.	+	.	symbol "bi"; FlyBase_ID "FBgn0000179"; genomic_feature "3UTR"; Head "221"; Ovary "1"; Testis "1"; Embryo0-45 "10"; Embryo45-90 "0"; Embryo90-6h "0"; Embryo6-12h "109"; Embryo12-18h "21"; Embryo18-24h "29"; BG3 "0"; D4 "7"; D16-c3 "12"; D20 "4"; D32 "0"; GM2 "1"; L1 "7"; mbn2 "1"; OSS "0"; S2 "0"; Female_carcass "0"; Male_carcass "41"; Female_whole_fly "0"; Male_whole_fly "25";
chrX	Drosophila_3seq	end	4414382	4414382	.	+	.	symbol "bi"; FlyBase_ID "FBgn0000179"; genomic_feature "intronic"; Head "12"; Ovary "4"; Testis "0"; Embryo0-45 "0"; Embryo45-90 "0"; Embryo90-6h "0"; Embryo6-12h "0"; Embryo12-18h "0"; Embryo18-24h "1"; BG3 "0"; D4 "16"; D16-c3 "0"; D20 "6"; D32 "13"; GM2 "10"; L1 "10"; mbn2 "0"; OSS "0"; S2 "1"; Female_carcass "14"; Male_carcass "0"; Female_whole_fly "0"; Male_whole_fly "0";
chrX	Drosophila_3seq	end	4428268	4428268	.	+	.	symbol "bi"; FlyBase_ID "FBgn0000179"; genomic_feature "5UTR"; Head "63"; Ovary "0"; Testis "3"; Embryo0-45 "0"; Embryo45-90 "0"; Embryo90-6h "0"; Embryo6-12h "7"; Embryo12-18h "0"; Embryo18-24h "0"; BG3 "0"; D4 "22"; D16-c3 "13"; D20 "7"; D32 "0"; GM2 "1"; L1 "0"; mbn2 "0"; OSS "0"; S2 "3"; Female_carcass "0"; Male_carcass "0"; Female_whole_fly "0"; Male_whole_fly "4";
chrX	Drosophila_3seq	end	4428313	4428313	.	+	.	symbol "bi"; FlyBase_ID "FBgn0000179"; genomic_feature "5UTR"; Head "37"; Ovary "0"; Testis "0"; Embryo0-45 "0"; Embryo45-90 "0"; Embryo90-6h "0"; Embryo6-12h "26"; Embryo12-18h "9"; Embryo18-24h "0"; BG3 "0"; D4 "14"; D16-c3 "3"; D20 "3"; D32 "0"; GM2 "9"; L1 "0"; mbn2 "0"; OSS "0"; S2 "0"; Female_carcass "0"; Male_carcass "0"; Female_whole_fly "0"; Male_whole_fly "2";
chrX	Drosophila_3seq	end	4431048	4431048	.	+	.	symbol "bi"; FlyBase_ID "FBgn0000179"; genomic_feature "intronic"; Head "29"; Ovary "15"; Testis "2"; Embryo0-45 "3"; Embryo45-90 "0"; Embryo90-6h "3"; Embryo6-12h "6"; Embryo12-18h "4"; Embryo18-24h "10"; BG3 "1"; D4 "8"; D16-c3 "11"; D20 "8"; D32 "1"; GM2 "30"; L1 "16"; mbn2 "1"; OSS "4"; S2 "10"; Female_carcass "19"; Male_carcass "12"; Female_whole_fly "2"; Male_whole_fly "17";
chrX	Drosophila_3seq	end	4434345	4434345	.	+	.	symbol "bi"; FlyBase_ID "FBgn0000179"; genomic_feature "intronic"; Head "10"; Ovary "1"; Testis "0"; Embryo0-45 "0"; Embryo45-90 "0"; Embryo90-6h "0"; Embryo6-12h "2"; Embryo12-18h "3"; Embryo18-24h "0"; BG3 "0"; D4 "5"; D16-c3 "0"; D20 "7"; D32 "0"; GM2 "7"; L1 "0"; mbn2 "0"; OSS "0"; S2 "0"; Female_carcass "0"; Male_carcass "0"; Female_whole_fly "0"; Male_whole_fly "3";
chrX	Drosophila_3seq	end	4435116	4435116	.	+	.	symbol "bi"; FlyBase_ID "FBgn0000179"; genomic_feature "intronic"; Head "37"; Ovary "1"; Testis "3"; Embryo0-45 "1"; Embryo45-90 "0"; Embryo90-6h "1"; Embryo6-12h "13"; Embryo12-18h "0"; Embryo18-24h "6"; BG3 "0"; D4 "27"; D16-c3 "27"; D20 "1"; D32 "0"; GM2 "0"; L1 "0"; mbn2 "1"; OSS "4"; S2 "0"; Female_carcass "0"; Male_carcass "2"; Female_whole_fly "0"; Male_whole_fly "13";
chrX	Drosophila_3seq	end	4439520	4439520	.	+	.	symbol "bi"; FlyBase_ID "FBgn0000179"; genomic_feature "intronic"; Head "8"; Ovary "1"; Testis "0"; Embryo0-45 "0"; Embryo45-90 "0"; Embryo90-6h "0"; Embryo6-12h "2"; Embryo12-18h "0"; Embryo18-24h "0"; BG3 "0"; D4 "3"; D16-c3 "0"; D20 "0"; D32 "0"; GM2 "0"; L1 "0"; mbn2 "0"; OSS "0"; S2 "0"; Female_carcass "0"; Male_carcass "1"; Female_whole_fly "0"; Male_whole_fly "0";
chrX	Drosophila_3seq	end	4441326	4441326	.	+	.	symbol "bi"; FlyBase_ID "FBgn0000179"; genomic_feature "intronic"; Head "22"; Ovary "46"; Testis "58"; Embryo0-45 "18"; Embryo45-90 "0"; Embryo90-6h "11"; Embryo6-12h "5"; Embryo12-18h "2"; Embryo18-24h "4"; BG3 "0"; D4 "14"; D16-c3 "8"; D20 "7"; D32 "2"; GM2 "2"; L1 "16"; mbn2 "9"; OSS "6"; S2 "4"; Female_carcass "4"; Male_carcass "12"; Female_whole_fly "0"; Male_whole_fly "14";
chrX	Drosophila_3seq	end	4444937	4444937	.	+	.	symbol "bi"; FlyBase_ID "FBgn0000179"; genomic_feature "intronic"; Head "9"; Ovary "0"; Testis "0"; Embryo0-45 "0"; Embryo45-90 "0"; Embryo90-6h "0"; Embryo6-12h "3"; Embryo12-18h "0"; Embryo18-24h "15"; BG3 "0"; D4 "2"; D16-c3 "0"; D20 "0"; D32 "0"; GM2 "0"; L1 "0"; mbn2 "0"; OSS "0"; S2 "0"; Female_carcass "0"; Male_carcass "0"; Female_whole_fly "0"; Male_whole_fly "1";
chrX	Drosophila_3seq	end	4448450	4448450	.	+	.	symbol "bi"; FlyBase_ID "FBgn0000179"; genomic_feature "intronic"; Head "1"; Ovary "5"; Testis "2"; Embryo0-45 "1"; Embryo45-90 "0"; Embryo90-6h "0"; Embryo6-12h "1"; Embryo12-18h "2"; Embryo18-24h "0"; BG3 "0"; D4 "3"; D16-c3 "11"; D20 "1"; D32 "1"; GM2 "8"; L1 "6"; mbn2 "0"; OSS "6"; S2 "2"; Female_carcass "3"; Male_carcass "4"; Female_whole_fly "0"; Male_whole_fly "5";
chrX	Drosophila_3seq	end	4448827	4448827	.	+	.	symbol "bi"; FlyBase_ID "FBgn0000179"; genomic_feature "intronic"; Head "3"; Ovary "4"; Testis "1"; Embryo0-45 "0"; Embryo45-90 "0"; Embryo90-6h "0"; Embryo6-12h "0"; Embryo12-18h "0"; Embryo18-24h "5"; BG3 "0"; D4 "4"; D16-c3 "4"; D20 "0"; D32 "0"; GM2 "2"; L1 "0"; mbn2 "0"; OSS "8"; S2 "0"; Female_carcass "0"; Male_carcass "2"; Female_whole_fly "0"; Male_whole_fly "0";
chrX	Drosophila_3seq	end	4453740	4453740	.	+	.	symbol "bi"; FlyBase_ID "FBgn0000179"; genomic_feature "intronic"; Head "117"; Ovary "7"; Testis "0"; Embryo0-45 "1"; Embryo45-90 "0"; Embryo90-6h "1"; Embryo6-12h "40"; Embryo12-18h "16"; Embryo18-24h "32"; BG3 "0"; D4 "44"; D16-c3 "21"; D20 "28"; D32 "8"; GM2 "21"; L1 "22"; mbn2 "0"; OSS "0"; S2 "0"; Female_carcass "0"; Male_carcass "19"; Female_whole_fly "1"; Male_whole_fly "12";
chrX	Drosophila_3seq	end	4459457	4459457	.	+	.	symbol "bi"; FlyBase_ID "FBgn0000179"; genomic_feature "intronic"; Head "18"; Ovary "0"; Testis "0"; Embryo0-45 "0"; Embryo45-90 "0"; Embryo90-6h "0"; Embryo6-12h "14"; Embryo12-18h "2"; Embryo18-24h "0"; BG3 "0"; D4 "0"; D16-c3 "2"; D20 "8"; D32 "0"; GM2 "0"; L1 "0"; mbn2 "0"; OSS "2"; S2 "1"; Female_carcass "0"; Male_carcass "1"; Female_whole_fly "0"; Male_whole_fly "0";
chrX	Drosophila_3seq	end	4460471	4460471	.	+	.	symbol "bi"; FlyBase_ID "FBgn0000179"; genomic_feature "intronic"; Head "45"; Ovary "13"; Testis "0"; Embryo0-45 "0"; Embryo45-90 "0"; Embryo90-6h "0"; Embryo6-12h "7"; Embryo12-18h "12"; Embryo18-24h "12"; BG3 "0"; D4 "15"; D16-c3 "2"; D20 "0"; D32 "0"; GM2 "32"; L1 "0"; mbn2 "0"; OSS "0"; S2 "0"; Female_carcass "16"; Male_carcass "12"; Female_whole_fly "0"; Male_whole_fly "4";
chrX	Drosophila_3seq	end	4463856	4463856	.	+	.	symbol "bi"; FlyBase_ID "FBgn0000179"; genomic_feature "intronic"; Head "9"; Ovary "8"; Testis "0"; Embryo0-45 "0"; Embryo45-90 "0"; Embryo90-6h "0"; Embryo6-12h "0"; Embryo12-18h "0"; Embryo18-24h "0"; BG3 "0"; D4 "17"; D16-c3 "0"; D20 "0"; D32 "0"; GM2 "0"; L1 "13"; mbn2 "0"; OSS "7"; S2 "0"; Female_carcass "0"; Male_carcass "5"; Female_whole_fly "0"; Male_whole_fly "1";
chrX	Drosophila_3seq	end	4466743	4466743	.	+	.	symbol "bi"; FlyBase_ID "FBgn0000179"; genomic_feature "intronic"; Head "29"; Ovary "7"; Testis "0"; Embryo0-45 "1"; Embryo45-90 "0"; Embryo90-6h "0"; Embryo6-12h "5"; Embryo12-18h "7"; Embryo18-24h "4"; BG3 "0"; D4 "49"; D16-c3 "21"; D20 "3"; D32 "0"; GM2 "5"; L1 "9"; mbn2 "0"; OSS "3"; S2 "31"; Female_carcass "2"; Male_carcass "17"; Female_whole_fly "1"; Male_whole_fly "11";
chrX	Drosophila_3seq	end	4472017	4472017	.	+	.	symbol "bi"; FlyBase_ID "FBgn0000179"; genomic_feature "intronic"; Head "15"; Ovary "6"; Testis "1"; Embryo0-45 "0"; Embryo45-90 "0"; Embryo90-6h "0"; Embryo6-12h "2"; Embryo12-18h "0"; Embryo18-24h "0"; BG3 "0"; D4 "14"; D16-c3 "0"; D20 "8"; D32 "2"; GM2 "2"; L1 "9"; mbn2 "2"; OSS "4"; S2 "0"; Female_carcass "0"; Male_carcass "0"; Female_whole_fly "0"; Male_whole_fly "5";
chrX	Drosophila_3seq	end	4478753	4478753	.	+	.	symbol "bi"; FlyBase_ID "FBgn0000179"; genomic_feature "intronic"; Head "1"; Ovary "0"; Testis "1"; Embryo0-45 "3"; Embryo45-90 "0"; Embryo90-6h "8"; Embryo6-12h "0"; Embryo12-18h "0"; Embryo18-24h "8"; BG3 "0"; D4 "11"; D16-c3 "0"; D20 "5"; D32 "0"; GM2 "7"; L1 "3"; mbn2 "0"; OSS "0"; S2 "5"; Female_carcass "1"; Male_carcass "6"; Female_whole_fly "11"; Male_whole_fly "3";
chr2L	Drosophila_3seq	end	9987304	9987304	.	+	.	symbol "bib"; FlyBase_ID "FBgn0000180"; genomic_feature "intronic"; Head "1"; Ovary "1"; Testis "0"; Embryo0-45 "0"; Embryo45-90 "0"; Embryo90-6h "0"; Embryo6-12h "3"; Embryo12-18h "0"; Embryo18-24h "0"; BG3 "0"; D4 "0"; D16-c3 "0"; D20 "0"; D32 "0"; GM2 "0"; L1 "0"; mbn2 "0"; OSS "0"; S2 "0"; Female_carcass "0"; Male_carcass "2"; Female_whole_fly "0"; Male_whole_fly "2";
chr2L	Drosophila_3seq	end	9995538	9995538	.	+	.	symbol "bib"; FlyBase_ID "FBgn0000180"; genomic_feature "3UTR"; Head "40"; Ovary "25"; Testis "11"; Embryo0-45 "62"; Embryo45-90 "0"; Embryo90-6h "426"; Embryo6-12h "134"; Embryo12-18h "13"; Embryo18-24h "15"; BG3 "0"; D4 "46"; D16-c3 "0"; D20 "0"; D32 "20"; GM2 "0"; L1 "84"; mbn2 "0"; OSS "212"; S2 "0"; Female_carcass "0"; Male_carcass "6"; Female_whole_fly "0"; Male_whole_fly "61";
chr2L	Drosophila_3seq	end	9995571	9995571	.	+	.	symbol "bib"; FlyBase_ID "FBgn0000180"; genomic_feature "3UTR"; Head "6"; Ovary "5"; Testis "0"; Embryo0-45 "0"; Embryo45-90 "0"; Embryo90-6h "81"; Embryo6-12h "29"; Embryo12-18h "1"; Embryo18-24h "4"; BG3 "0"; D4 "0"; D16-c3 "0"; D20 "0"; D32 "0"; GM2 "0"; L1 "0"; mbn2 "0"; OSS "20"; S2 "3"; Female_carcass "0"; Male_carcass "0"; Female_whole_fly "0"; Male_whole_fly "7";
chr2R	Drosophila_3seq	end	12870327	12870327	.	+	.	symbol "bic"; FlyBase_ID "FBgn0000181"; genomic_feature "5UTR"; Head "1"; Ovary "10"; Testis "0"; Embryo0-45 "0"; Embryo45-90 "0"; Embryo90-6h "0"; Embryo6-12h "8"; Embryo12-18h "0"; Embryo18-24h "7"; BG3 "0"; D4 "1"; D16-c3 "0"; D20 "0"; D32 "0"; GM2 "9"; L1 "0"; mbn2 "0"; OSS "0"; S2 "2"; Female_carcass "0"; Male_carcass "0"; Female_whole_fly "0"; Male_whole_fly "5";
chr2R	Drosophila_3seq	end	12870978	12870978	.	+	.	symbol "bic"; FlyBase_ID "FBgn0000181"; genomic_feature "3UTR"; Head "1"; Ovary "24"; Testis "8"; Embryo0-45 "0"; Embryo45-90 "0"; Embryo90-6h "2"; Embryo6-12h "8"; Embryo12-18h "0"; Embryo18-24h "1"; BG3 "2"; D4 "36"; D16-c3 "8"; D20 "17"; D32 "0"; GM2 "16"; L1 "7"; mbn2 "6"; OSS "7"; S2 "5"; Female_carcass "0"; Male_carcass "11"; Female_whole_fly "0"; Male_whole_fly "9";
chr2R	Drosophila_3seq	end	12871200	12871200	.	+	.	symbol "bic"; FlyBase_ID "FBgn0000181"; genomic_feature "3UTR"; Head "37"; Ovary "153"; Testis "16"; Embryo0-45 "62"; Embryo45-90 "0"; Embryo90-6h "3"; Embryo6-12h "70"; Embryo12-18h "27"; Embryo18-24h "85"; BG3 "28"; D4 "197"; D16-c3 "50"; D20 "94"; D32 "22"; GM2 "36"; L1 "331"; mbn2 "34"; OSS "75"; S2 "82"; Female_carcass "32"; Male_carcass "62"; Female_whole_fly "4"; Male_whole_fly "65";
chr2R	Drosophila_3seq	end	12871236	12871236	.	+	.	symbol "bic"; FlyBase_ID "FBgn0000181"; genomic_feature "3UTR"; Head "767"; Ovary "4282"; Testis "717"; Embryo0-45 "2289"; Embryo45-90 "13"; Embryo90-6h "937"; Embryo6-12h "1377"; Embryo12-18h "754"; Embryo18-24h "1702"; BG3 "135"; D4 "3213"; D16-c3 "1063"; D20 "1775"; D32 "706"; GM2 "2169"; L1 "7577"; mbn2 "701"; OSS "1069"; S2 "2693"; Female_carcass "622"; Male_carcass "1157"; Female_whole_fly …
chr2R	Drosophila_3seq	end	12871272	12871272	.	+	.	symbol "bic"; FlyBase_ID "FBgn0000181"; genomic_feature "3UTR"; Head "2"; Ovary "12"; Testis "5"; Embryo0-45 "36"; Embryo45-90 "0"; Embryo90-6h "0"; Embryo6-12h "0"; Embryo12-18h "0"; Embryo18-24h "0"; BG3 "0"; D4 "9"; D16-c3 "0"; D20 "0"; D32 "0"; GM2 "13"; L1 "13"; mbn2 "0"; OSS "0"; S2 "5"; Female_carcass "0"; Male_carcass "0"; Female_whole_fly "0"; Male_whole_fly "6";
chr2R	Drosophila_3seq	end	12871333	12871333	.	+	.	symbol "bic"; FlyBase_ID "FBgn0000181"; genomic_feature "3UTR"; Head "399"; Ovary "2156"; Testis "306"; Embryo0-45 "1062"; Embryo45-90 "4"; Embryo90-6h "377"; Embryo6-12h "148"; Embryo12-18h "81"; Embryo18-24h "300"; BG3 "1"; D4 "435"; D16-c3 "36"; D20 "105"; D32 "106"; GM2 "147"; L1 "863"; mbn2 "113"; OSS "244"; S2 "687"; Female_carcass "47"; Male_carcass "192"; Female_whole_fly "112"; Male_whol…
chr2R	Drosophila_3seq	end	12871372	12871372	.	+	.	symbol "bic"; FlyBase_ID "FBgn0000181"; genomic_feature "3UTR"; Head "907"; Ovary "6169"; Testis "769"; Embryo0-45 "2640"; Embryo45-90 "21"; Embryo90-6h "1040"; Embryo6-12h "1474"; Embryo12-18h "761"; Embryo18-24h "1816"; BG3 "72"; D4 "3056"; D16-c3 "383"; D20 "709"; D32 "683"; GM2 "1144"; L1 "7737"; mbn2 "824"; OSS "1448"; S2 "4105"; Female_carcass "695"; Male_carcass "1576"; Female_whole_fly "7…
chr2R	Drosophila_3seq	end	12871470	12871470	.	+	.	symbol "bic"; FlyBase_ID "FBgn0000181"; genomic_feature "3UTR"; Head "15"; Ovary "41"; Testis "18"; Embryo0-45 "24"; Embryo45-90 "1"; Embryo90-6h "19"; Embryo6-12h "17"; Embryo12-18h "0"; Embryo18-24h "0"; BG3 "0"; D4 "23"; D16-c3 "0"; D20 "0"; D32 "0"; GM2 "15"; L1 "39"; mbn2 "10"; OSS "19"; S2 "24"; Female_carcass "0"; Male_carcass "44"; Female_whole_fly "0"; Male_whole_fly "30";
chr2R	Drosophila_3seq	end	12871609	12871609	.	+	.	symbol "bic"; FlyBase_ID "FBgn0000181"; genomic_feature "3UTR"; Head "13"; Ovary "18"; Testis "7"; Embryo0-45 "0"; Embryo45-90 "0"; Embryo90-6h "0"; Embryo6-12h "4"; Embryo12-18h "0"; Embryo18-24h "2"; BG3 "0"; D4 "6"; D16-c3 "0"; D20 "0"; D32 "0"; GM2 "0"; L1 "0"; mbn2 "0"; OSS "19"; S2 "0"; Female_carcass "0"; Male_carcass "5"; Female_whole_fly "0"; Male_whole_fly "14";
chr2R	Drosophila_3seq	end	12871794	12871794	.	+	.	symbol "bic"; FlyBase_ID "FBgn0000181"; genomic_feature "3UTR"; Head "563"; Ovary "781"; Testis "411"; Embryo0-45 "179"; Embryo45-90 "1"; Embryo90-6h "164"; Embryo6-12h "192"; Embryo12-18h "101"; Embryo18-24h "244"; BG3 "44"; D4 "238"; D16-c3 "54"; D20 "58"; D32 "32"; GM2 "32"; L1 "215"; mbn2 "24"; OSS "351"; S2 "350"; Female_carcass "117"; Male_carcass "330"; Female_whole_fly "30"; Male_whole_fl…
chr2R	Drosophila_3seq	end	12872412	12872412	.	+	.	symbol "bic"; FlyBase_ID "FBgn0000181"; genomic_feature "3UTR"; Head "15"; Ovary "0"; Testis "0"; Embryo0-45 "0"; Embryo45-90 "0"; Embryo90-6h "0"; Embryo6-12h "0"; Embryo12-18h "0"; Embryo18-24h "0"; BG3 "0"; D4 "0"; D16-c3 "0"; D20 "0"; D32 "0"; GM2 "0"; L1 "0"; mbn2 "0"; OSS "5"; S2 "14"; Female_carcass "18"; Male_carcass "0"; Female_whole_fly "0"; Male_whole_fly "0";
chr2L	Drosophila_3seq	end	16048599	16048599	.	+	.	symbol "NA"; FlyBase_ID "FBgn0000182_FBgn0266459"; genomic_feature "ambiguous"; Head "2"; Ovary "5982"; Testis "482"; Embryo0-45 "366"; Embryo45-90 "0"; Embryo90-6h "10"; Embryo6-12h "0"; Embryo12-18h "2"; Embryo18-24h "2"; BG3 "0"; D4 "5"; D16-c3 "0"; D20 "0"; D32 "0"; GM2 "0"; L1 "0"; mbn2 "6"; OSS "0"; S2 "0"; Female_carcass "5"; Male_carcass "0"; Female_whole_fly "110"; Male_whole_fly "222";
chr2L	Drosophila_3seq	end	16048626	16048626	.	+	.	symbol "NA"; FlyBase_ID "FBgn0000182_FBgn0266459"; genomic_feature "ambiguous"; Head "3"; Ovary "6844"; Testis "822"; Embryo0-45 "1174"; Embryo45-90 "8"; Embryo90-6h "13"; Embryo6-12h "1"; Embryo12-18h "0"; Embryo18-24h "9"; BG3 "0"; D4 "0"; D16-c3 "0"; D20 "0"; D32 "0"; GM2 "3"; L1 "0"; mbn2 "0"; OSS "0"; S2 "0"; Female_carcass "10"; Male_carcass "0"; Female_whole_fly "318"; Male_whole_fly "543";
chr2L	Drosophila_3seq	end	16048660	16048660	.	+	.	symbol "NA"; FlyBase_ID "FBgn0000182_FBgn0266459"; genomic_feature "ambiguous"; Head "0"; Ovary "37"; Testis "95"; Embryo0-45 "38"; Embryo45-90 "0"; Embryo90-6h "0"; Embryo6-12h "0"; Embryo12-18h "0"; Embryo18-24h "1"; BG3 "0"; D4 "0"; D16-c3 "0"; D20 "0"; D32 "0"; GM2 "0"; L1 "0"; mbn2 "0"; OSS "0"; S2 "0"; Female_carcass "0"; Male_carcass "0"; Female_whole_fly "0"; Male_whole_fly "54";
chr2L	Drosophila_3seq	end	16048697	16048697	.	+	.	symbol "NA"; FlyBase_ID "FBgn0000182_FBgn0266459"; genomic_feature "ambiguous"; Head "0"; Ovary "3073"; Testis "56"; Embryo0-45 "365"; Embryo45-90 "0"; Embryo90-6h "0"; Embryo6-12h "0"; Embryo12-18h "0"; Embryo18-24h "0"; BG3 "0"; D4 "0"; D16-c3 "0"; D20 "0"; D32 "0"; GM2 "0"; L1 "0"; mbn2 "0"; OSS "0"; S2 "0"; Female_carcass "0"; Male_carcass "2"; Female_whole_fly "100"; Male_whole_fly "96";
chr2L	Drosophila_3seq	end	16048732	16048732	.	+	.	symbol "NA"; FlyBase_ID "FBgn0000182_FBgn0266459"; genomic_feature "ambiguous"; Head "1"; Ovary "26812"; Testis "567"; Embryo0-45 "8081"; Embryo45-90 "32"; Embryo90-6h "25"; Embryo6-12h "0"; Embryo12-18h "6"; Embryo18-24h "74"; BG3 "0"; D4 "0"; D16-c3 "0"; D20 "7"; D32 "0"; GM2 "0"; L1 "0"; mbn2 "0"; OSS "0"; S2 "3"; Female_carcass "241"; Male_carcass "5"; Female_whole_fly "1194"; Male_whole_fly …
chr2L	Drosophila_3seq	end	16048765	16048765	.	+	.	symbol "NA"; FlyBase_ID "FBgn0000182_FBgn0266459"; genomic_feature "ambiguous"; Head "0"; Ovary "32"; Testis "0"; Embryo0-45 "21"; Embryo45-90 "0"; Embryo90-6h "0"; Embryo6-12h "0"; Embryo12-18h "0"; Embryo18-24h "0"; BG3 "0"; D4 "0"; D16-c3 "0"; D20 "0"; D32 "0"; GM2 "0"; L1 "0"; mbn2 "0"; OSS "0"; S2 "0"; Female_carcass "0"; Male_carcass "0"; Female_whole_fly "0"; Male_whole_fly "4";
chr2L	Drosophila_3seq	end	16048821	16048821	.	+	.	symbol "NA"; FlyBase_ID "FBgn0000182_FBgn0266459"; genomic_feature "ambiguous"; Head "0"; Ovary "24"; Testis "0"; Embryo0-45 "8"; Embryo45-90 "0"; Embryo90-6h "0"; Embryo6-12h "0"; Embryo12-18h "0"; Embryo18-24h "0"; BG3 "0"; D4 "0"; D16-c3 "0"; D20 "0"; D32 "0"; GM2 "0"; L1 "0"; mbn2 "0"; OSS "0"; S2 "0"; Female_carcass "0"; Male_carcass "0"; Female_whole_fly "0"; Male_whole_fly "3";
chr2L	Drosophila_3seq	end	17472608	17472608	.	-	.	symbol "BicD"; FlyBase_ID "FBgn0000183"; genomic_feature "5UTR"; Head "19"; Ovary "73"; Testis "2"; Embryo0-45 "22"; Embryo45-90 "0"; Embryo90-6h "0"; Embryo6-12h "0"; Embryo12-18h "13"; Embryo18-24h "0"; BG3 "0"; D4 "1"; D16-c3 "0"; D20 "12"; D32 "0"; GM2 "5"; L1 "0"; mbn2 "0"; OSS "2"; S2 "0"; Female_carcass "0"; Male_carcass "17"; Female_whole_fly "0"; Male_whole_fly "10";
chr2L	Drosophila_3seq	end	17472997	17472997	.	-	.	symbol "BicD"; FlyBase_ID "FBgn0000183"; genomic_feature "5UTR"; Head "0"; Ovary "7"; Testis "0"; Embryo0-45 "1"; Embryo45-90 "0"; Embryo90-6h "0"; Embryo6-12h "0"; Embryo12-18h "0"; Embryo18-24h "0"; BG3 "0"; D4 "18"; D16-c3 "0"; D20 "0"; D32 "0"; GM2 "0"; L1 "0"; mbn2 "0"; OSS "0"; S2 "0"; Female_carcass "0"; Male_carcass "0"; Female_whole_fly "0"; Male_whole_fly "0";
chr2L	Drosophila_3seq	end	17466446	17466446	.	-	.	symbol "BicD"; FlyBase_ID "FBgn0000183"; genomic_feature "intronic"; Head "0"; Ovary "0"; Testis "14"; Embryo0-45 "0"; Embryo45-90 "0"; Embryo90-6h "0"; Embryo6-12h "0"; Embryo12-18h "0"; Embryo18-24h "0"; BG3 "0"; D4 "0"; D16-c3 "0"; D20 "0"; D32 "0"; GM2 "0"; L1 "0"; mbn2 "0"; OSS "0"; S2 "0"; Female_carcass "0"; Male_carcass "0"; Female_whole_fly "0"; Male_whole_fly "0";
chr2L	Drosophila_3seq	end	17471610	17471610	.	-	.	symbol "BicD"; FlyBase_ID "FBgn0000183"; genomic_feature "intronic"; Head "3"; Ovary "4"; Testis "2"; Embryo0-45 "0"; Embryo45-90 "0"; Embryo90-6h "0"; Embryo6-12h "0"; Embryo12-18h "3"; Embryo18-24h "0"; BG3 "0"; D4 "0"; D16-c3 "0"; D20 "8"; D32 "9"; GM2 "0"; L1 "0"; mbn2 "2"; OSS "0"; S2 "0"; Female_carcass "0"; Male_carcass "6"; Female_whole_fly "0"; Male_whole_fly "1";
chr2L	Drosophila_3seq	end	17459605	17459605	.	-	.	symbol "BicD"; FlyBase_ID "FBgn0000183"; genomic_feature "3UTR"; Head "303"; Ovary "14"; Testis "3"; Embryo0-45 "13"; Embryo45-90 "0"; Embryo90-6h "0"; Embryo6-12h "14"; Embryo12-18h "44"; Embryo18-24h "87"; BG3 "0"; D4 "9"; D16-c3 "7"; D20 "5"; D32 "7"; GM2 "0"; L1 "5"; mbn2 "14"; OSS "7"; S2 "6"; Female_carcass "27"; Male_carcass "68"; Female_whole_fly "0"; Male_whole_fly "46";
chr2L	Drosophila_3seq	end	17460327	17460327	.	-	.	symbol "BicD"; FlyBase_ID "FBgn0000183"; genomic_feature "3UTR"; Head "13"; Ovary "23"; Testis "0"; Embryo0-45 "0"; Embryo45-90 "0"; Embryo90-6h "0"; Embryo6-12h "36"; Embryo12-18h "4"; Embryo18-24h "7"; BG3 "0"; D4 "6"; D16-c3 "0"; D20 "3"; D32 "0"; GM2 "0"; L1 "26"; mbn2 "9"; OSS "16"; S2 "23"; Female_carcass "18"; Male_carcass "10"; Female_whole_fly "0"; Male_whole_fly "5";
chr2L	Drosophila_3seq	end	17460817	17460817	.	-	.	symbol "BicD"; FlyBase_ID "FBgn0000183"; genomic_feature "3UTR"; Head "261"; Ovary "848"; Testis "90"; Embryo0-45 "227"; Embryo45-90 "0"; Embryo90-6h "23"; Embryo6-12h "86"; Embryo12-18h "27"; Embryo18-24h "106"; BG3 "3"; D4 "142"; D16-c3 "21"; D20 "153"; D32 "88"; GM2 "72"; L1 "277"; mbn2 "55"; OSS "142"; S2 "274"; Female_carcass "66"; Male_carcass "297"; Female_whole_fly "2"; Male_whole_fly "17…
chr2L	Drosophila_3seq	end	17460920	17460920	.	-	.	symbol "BicD"; FlyBase_ID "FBgn0000183"; genomic_feature "3UTR"; Head "6"; Ovary "81"; Testis "6"; Embryo0-45 "30"; Embryo45-90 "0"; Embryo90-6h "0"; Embryo6-12h "0"; Embryo12-18h "0"; Embryo18-24h "0"; BG3 "0"; D4 "5"; D16-c3 "0"; D20 "0"; D32 "0"; GM2 "0"; L1 "8"; mbn2 "0"; OSS "42"; S2 "6"; Female_carcass "16"; Male_carcass "8"; Female_whole_fly "3"; Male_whole_fly "16";
chr2L	Drosophila_3seq	end	17461250	17461250	.	-	.	symbol "BicD"; FlyBase_ID "FBgn0000183"; genomic_feature "3UTR"; Head "4"; Ovary "912"; Testis "15"; Embryo0-45 "300"; Embryo45-90 "2"; Embryo90-6h "64"; Embryo6-12h "6"; Embryo12-18h "0"; Embryo18-24h "21"; BG3 "0"; D4 "18"; D16-c3 "0"; D20 "0"; D32 "0"; GM2 "7"; L1 "11"; mbn2 "7"; OSS "15"; S2 "0"; Female_carcass "0"; Male_carcass "13"; Female_whole_fly "30"; Male_whole_fly "122";
chr2L	Drosophila_3seq	end	17461393	17461393	.	-	.	symbol "BicD"; FlyBase_ID "FBgn0000183"; genomic_feature "3UTR"; Head "50"; Ovary "400"; Testis "57"; Embryo0-45 "58"; Embryo45-90 "1"; Embryo90-6h "13"; Embryo6-12h "25"; Embryo12-18h "7"; Embryo18-24h "14"; BG3 "0"; D4 "27"; D16-c3 "6"; D20 "22"; D32 "4"; GM2 "14"; L1 "17"; mbn2 "0"; OSS "44"; S2 "22"; Female_carcass "0"; Male_carcass "28"; Female_whole_fly "20"; Male_whole_fly "81";
chr2L	Drosophila_3seq	end	17461462	17461462	.	-	.	symbol "BicD"; FlyBase_ID "FBgn0000183"; genomic_feature "3UTR"; Head "17"; Ovary "76"; Testis "12"; Embryo0-45 "20"; Embryo45-90 "0"; Embryo90-6h "0"; Embryo6-12h "1"; Embryo12-18h "0"; Embryo18-24h "4"; BG3 "0"; D4 "0"; D16-c3 "0"; D20 "0"; D32 "0"; GM2 "0"; L1 "1"; mbn2 "0"; OSS "5"; S2 "0"; Female_carcass "0"; Male_carcass "0"; Female_whole_fly "0"; Male_whole_fly "12";
chr3R	Drosophila_3seq	end	25962799	25962799	.	+	.	symbol "boss"; FlyBase_ID "FBgn0000206"; genomic_feature "intronic"; Head "6"; Ovary "0"; Testis "2"; Embryo0-45 "0"; Embryo45-90 "0"; Embryo90-6h "0"; Embryo6-12h "0"; Embryo12-18h "10"; Embryo18-24h "0"; BG3 "0"; D4 "19"; D16-c3 "0"; D20 "0"; D32 "0"; GM2 "0"; L1 "10"; mbn2 "0"; OSS "0"; S2 "0"; Female_carcass "0"; Male_carcass "0"; Female_whole_fly "0"; Male_whole_fly "5";
chr3R	Drosophila_3seq	end	25966942	25966942	.	+	.	symbol "boss"; FlyBase_ID "FBgn0000206"; genomic_feature "3UTR"; Head "3523"; Ovary "3"; Testis "39"; Embryo0-45 "1"; Embryo45-90 "0"; Embryo90-6h "0"; Embryo6-12h "40"; Embryo12-18h "21"; Embryo18-24h "13"; BG3 "0"; D4 "9"; D16-c3 "0"; D20 "0"; D32 "0"; GM2 "0"; L1 "0"; mbn2 "0"; OSS "0"; S2 "0"; Female_carcass "0"; Male_carcass "2"; Female_whole_fly "0"; Male_whole_fly "116";
chr3L	Drosophila_3seq	end	15976750	15976750	.	-	.	symbol "brm"; FlyBase_ID "FBgn0000212"; genomic_feature "intronic"; Head "0"; Ovary "0"; Testis "0"; Embryo0-45 "0"; Embryo45-90 "0"; Embryo90-6h "0"; Embryo6-12h "0"; Embryo12-18h "0"; Embryo18-24h "0"; BG3 "0"; D4 "0"; D16-c3 "0"; D20 "0"; D32 "0"; GM2 "0"; L1 "9"; mbn2 "0"; OSS "0"; S2 "0"; Female_carcass "0"; Male_carcass "0"; Female_whole_fly "0"; Male_whole_fly "0";
chr3L	Drosophila_3seq	end	15973573	15973573	.	-	.	symbol "brm"; FlyBase_ID "FBgn0000212"; genomic_feature "CDS"; Head "0"; Ovary "10"; Testis "4"; Embryo0-45 "0"; Embryo45-90 "0"; Embryo90-6h "0"; Embryo6-12h "0"; Embryo12-18h "0"; Embryo18-24h "2"; BG3 "0"; D4 "10"; D16-c3 "0"; D20 "4"; D32 "0"; GM2 "13"; L1 "12"; mbn2 "0"; OSS "0"; S2 "8"; Female_carcass "0"; Male_carcass "0"; Female_whole_fly "0"; Male_whole_fly "3";
chr3L	Drosophila_3seq	end	15971427	15971427	.	-	.	symbol "brm"; FlyBase_ID "FBgn0000212"; genomic_feature "CDS"; Head "0"; Ovary "2"; Testis "0"; Embryo0-45 "0"; Embryo45-90 "0"; Embryo90-6h "8"; Embryo6-12h "8"; Embryo12-18h "0"; Embryo18-24h "0"; BG3 "0"; D4 "0"; D16-c3 "0"; D20 "0"; D32 "0"; GM2 "0"; L1 "0"; mbn2 "0"; OSS "0"; S2 "0"; Female_carcass "0"; Male_carcass "0"; Female_whole_fly "0"; Male_whole_fly "0";
chr3L	Drosophila_3seq	end	15969788	15969788	.	-	.	symbol "brm"; FlyBase_ID "FBgn0000212"; genomic_feature "3UTR"; Head "1"; Ovary "0"; Testis "0"; Embryo0-45 "0"; Embryo45-90 "0"; Embryo90-6h "0"; Embryo6-12h "23"; Embryo12-18h "0"; Embryo18-24h "4"; BG3 "0"; D4 "6"; D16-c3 "0"; D20 "0"; D32 "0"; GM2 "4"; L1 "0"; mbn2 "19"; OSS "0"; S2 "14"; Female_carcass "0"; Male_carcass "0"; Female_whole_fly "0"; Male_whole_fly "0";
chr3L	Drosophila_3seq	end	15970082	15970082	.	-	.	symbol "brm"; FlyBase_ID "FBgn0000212"; genomic_feature "3UTR"; Head "425"; Ovary "932"; Testis "64"; Embryo0-45 "589"; Embryo45-90 "11"; Embryo90-6h "309"; Embryo6-12h "405"; Embryo12-18h "63"; Embryo18-24h "102"; BG3 "50"; D4 "335"; D16-c3 "114"; D20 "120"; D32 "47"; GM2 "206"; L1 "582"; mbn2 "117"; OSS "573"; S2 "468"; Female_carcass "106"; Male_carcass "336"; Female_whole_fly "123"; Male_whol…
chr3L	Drosophila_3seq	end	14973198	14973198	.	+	.	symbol "Brd"; FlyBase_ID "FBgn0000216"; genomic_feature "3UTR"; Head "0"; Ovary "0"; Testis "0"; Embryo0-45 "382"; Embryo45-90 "5"; Embryo90-6h "2593"; Embryo6-12h "1452"; Embryo12-18h "15"; Embryo18-24h "52"; BG3 "0"; D4 "0"; D16-c3 "0"; D20 "0"; D32 "0"; GM2 "6"; L1 "0"; mbn2 "0"; OSS "0"; S2 "0"; Female_carcass "0"; Male_carcass "0"; Female_whole_fly "9"; Male_whole_fly "273";
chrX	Drosophila_3seq	end	4105684	4105684	.	+	.	symbol "brn"; FlyBase_ID "FBgn0000221"; genomic_feature "3UTR"; Head "6"; Ovary "14"; Testis "14"; Embryo0-45 "0"; Embryo45-90 "0"; Embryo90-6h "0"; Embryo6-12h "0"; Embryo12-18h "0"; Embryo18-24h "0"; BG3 "0"; D4 "0"; D16-c3 "0"; D20 "0"; D32 "0"; GM2 "5"; L1 "0"; mbn2 "0"; OSS "3"; S2 "31"; Female_carcass "1"; Male_carcass "15"; Female_whole_fly "1"; Male_whole_fly "11";
chrX	Drosophila_3seq	end	4105791	4105791	.	+	.	symbol "brn"; FlyBase_ID "FBgn0000221"; genomic_feature "3UTR"; Head "44"; Ovary "239"; Testis "65"; Embryo0-45 "69"; Embryo45-90 "2"; Embryo90-6h "46"; Embryo6-12h "62"; Embryo12-18h "21"; Embryo18-24h "28"; BG3 "6"; D4 "114"; D16-c3 "29"; D20 "12"; D32 "0"; GM2 "50"; L1 "114"; mbn2 "38"; OSS "67"; S2 "734"; Female_carcass "7"; Male_carcass "67"; Female_whole_fly "0"; Male_whole_fly "72";
chrX	Drosophila_3seq	end	4105821	4105821	.	+	.	symbol "brn"; FlyBase_ID "FBgn0000221"; genomic_feature "3UTR"; Head "5"; Ovary "39"; Testis "11"; Embryo0-45 "20"; Embryo45-90 "0"; Embryo90-6h "0"; Embryo6-12h "16"; Embryo12-18h "0"; Embryo18-24h "0"; BG3 "1"; D4 "20"; D16-c3 "0"; D20 "7"; D32 "0"; GM2 "1"; L1 "10"; mbn2 "11"; OSS "42"; S2 "141"; Female_carcass "0"; Male_carcass "9"; Female_whole_fly "1"; Male_whole_fly "13";
chr2L	Drosophila_3seq	end	4683052	4683052	.	-	.	symbol "Bsg25A"; FlyBase_ID "FBgn0000227"; genomic_feature "3UTR"; Head "0"; Ovary "0"; Testis "0"; Embryo0-45 "130"; Embryo45-90 "3"; Embryo90-6h "224"; Embryo6-12h "0"; Embryo12-18h "0"; Embryo18-24h "15"; BG3 "0"; D4 "0"; D16-c3 "0"; D20 "0"; D32 "0"; GM2 "0"; L1 "0"; mbn2 "0"; OSS "4"; S2 "0"; Female_carcass "0"; Male_carcass "0"; Female_whole_fly "1"; Male_whole_fly "112";
chr2L	Drosophila_3seq	end	5273762	5273762	.	-	.	symbol "Bsg25D"; FlyBase_ID "FBgn0000228"; genomic_feature "intronic"; Head "0"; Ovary "20"; Testis "0"; Embryo0-45 "146"; Embryo45-90 "0"; Embryo90-6h "266"; Embryo6-12h "18"; Embryo12-18h "0"; Embryo18-24h "21"; BG3 "0"; D4 "4"; D16-c3 "0"; D20 "0"; D32 "0"; GM2 "13"; L1 "35"; mbn2 "8"; OSS "22"; S2 "77"; Female_carcass "0"; Male_carcass "8"; Female_whole_fly "0"; Male_whole_fly "42";
chr2L	Drosophila_3seq	end	5271728	5271728	.	-	.	symbol "Bsg25D"; FlyBase_ID "FBgn0000228"; genomic_feature "3UTR"; Head "972"; Ovary "1883"; Testis "29"; Embryo0-45 "741"; Embryo45-90 "4"; Embryo90-6h "152"; Embryo6-12h "128"; Embryo12-18h "41"; Embryo18-24h "121"; BG3 "17"; D4 "146"; D16-c3 "21"; D20 "70"; D32 "30"; GM2 "117"; L1 "108"; mbn2 "105"; OSS "121"; S2 "124"; Female_carcass "180"; Male_carcass "465"; Female_whole_fly "58"; Male_whol…
chr2L	Drosophila_3seq	end	5271963	5271963	.	-	.	symbol "Bsg25D"; FlyBase_ID "FBgn0000228"; genomic_feature "3UTR"; Head "1"; Ovary "14"; Testis "1"; Embryo0-45 "28"; Embryo45-90 "0"; Embryo90-6h "0"; Embryo6-12h "0"; Embryo12-18h "0"; Embryo18-24h "0"; BG3 "0"; D4 "0"; D16-c3 "0"; D20 "0"; D32 "0"; GM2 "0"; L1 "0"; mbn2 "0"; OSS "0"; S2 "0"; Female_carcass "0"; Male_carcass "1"; Female_whole_fly "0"; Male_whole_fly "5";
chr2L	Drosophila_3seq	end	10247208	10247208	.	-	.	symbol "bsk"; FlyBase_ID "FBgn0000229"; genomic_feature "3UTR"; Head "2"; Ovary "0"; Testis "0"; Embryo0-45 "0"; Embryo45-90 "0"; Embryo90-6h "39"; Embryo6-12h "26"; Embryo12-18h "0"; Embryo18-24h "3"; BG3 "0"; D4 "6"; D16-c3 "0"; D20 "0"; D32 "0"; GM2 "0"; L1 "22"; mbn2 "0"; OSS "11"; S2 "0"; Female_carcass "0"; Male_carcass "0"; Female_whole_fly "0"; Male_whole_fly "0";
chr2L	Drosophila_3seq	end	10247502	10247502	.	-	.	symbol "bsk"; FlyBase_ID "FBgn0000229"; genomic_feature "3UTR"; Head "1628"; Ovary "357"; Testis "313"; Embryo0-45 "164"; Embryo45-90 "3"; Embryo90-6h "357"; Embryo6-12h "635"; Embryo12-18h "236"; Embryo18-24h "280"; BG3 "55"; D4 "712"; D16-c3 "180"; D20 "346"; D32 "261"; GM2 "297"; L1 "1216"; mbn2 "272"; OSS "838"; S2 "1015"; Female_carcass "234"; Male_carcass "668"; Female_whole_fly "2"; Male_w…
chrX	Drosophila_3seq	end	9697596	9697596	.	+	.	symbol "btd"; FlyBase_ID "FBgn0000233"; genomic_feature "3UTR"; Head "22"; Ovary "0"; Testis "1"; Embryo0-45 "46"; Embryo45-90 "1"; Embryo90-6h "136"; Embryo6-12h "44"; Embryo12-18h "32"; Embryo18-24h "11"; BG3 "0"; D4 "0"; D16-c3 "0"; D20 "0"; D32 "0"; GM2 "1"; L1 "0"; mbn2 "0"; OSS "0"; S2 "4"; Female_carcass "0"; Male_carcass "17"; Female_whole_fly "0"; Male_whole_fly "34";
chr2L	Drosophila_3seq	end	21174182	21174182	.	-	.	symbol "bur"; FlyBase_ID "FBgn0000239"; genomic_feature "3UTR"; Head "1785"; Ovary "5057"; Testis "287"; Embryo0-45 "1658"; Embryo45-90 "19"; Embryo90-6h "600"; Embryo6-12h "462"; Embryo12-18h "150"; Embryo18-24h "551"; BG3 "47"; D4 "1121"; D16-c3 "421"; D20 "444"; D32 "225"; GM2 "2062"; L1 "1459"; mbn2 "511"; OSS "981"; S2 "1212"; Female_carcass "470"; Male_carcass "1455"; Female_whole_fly "373"…
chr2L	Drosophila_3seq	end	21174228	21174228	.	-	.	symbol "bur"; FlyBase_ID "FBgn0000239"; genomic_feature "3UTR"; Head "106"; Ovary "232"; Testis "13"; Embryo0-45 "3"; Embryo45-90 "0"; Embryo90-6h "1"; Embryo6-12h "10"; Embryo12-18h "6"; Embryo18-24h "7"; BG3 "0"; D4 "42"; D16-c3 "11"; D20 "12"; D32 "7"; GM2 "62"; L1 "41"; mbn2 "19"; OSS "18"; S2 "42"; Female_carcass "34"; Male_carcass "57"; Female_whole_fly "2"; Male_whole_fly "31";
chr2L	Drosophila_3seq	end	21174385	21174385	.	-	.	symbol "bur"; FlyBase_ID "FBgn0000239"; genomic_feature "3UTR"; Head "77"; Ovary "951"; Testis "702"; Embryo0-45 "199"; Embryo45-90 "0"; Embryo90-6h "51"; Embryo6-12h "23"; Embryo12-18h "8"; Embryo18-24h "58"; BG3 "3"; D4 "71"; D16-c3 "16"; D20 "29"; D32 "0"; GM2 "80"; L1 "95"; mbn2 "21"; OSS "76"; S2 "41"; Female_carcass "0"; Male_carcass "55"; Female_whole_fly "0"; Male_whole_fly "217";
chr2L	Drosophila_3seq	end	21174426	21174426	.	-	.	symbol "bur"; FlyBase_ID "FBgn0000239"; genomic_feature "3UTR"; Head "0"; Ovary "4"; Testis "35"; Embryo0-45 "0"; Embryo45-90 "0"; Embryo90-6h "0"; Embryo6-12h "0"; Embryo12-18h "0"; Embryo18-24h "0"; BG3 "0"; D4 "21"; D16-c3 "0"; D20 "8"; D32 "0"; GM2 "35"; L1 "14"; mbn2 "6"; OSS "29"; S2 "0"; Female_carcass "23"; Male_carcass "0"; Female_whole_fly "0"; Male_whole_fly "7";
chr2L	Drosophila_3seq	end	21174613	21174613	.	-	.	symbol "bur"; FlyBase_ID "FBgn0000239"; genomic_feature "3UTR"; Head "0"; Ovary "0"; Testis "4"; Embryo0-45 "0"; Embryo45-90 "0"; Embryo90-6h "0"; Embryo6-12h "0"; Embryo12-18h "0"; Embryo18-24h "0"; BG3 "0"; D4 "0"; D16-c3 "0"; D20 "0"; D32 "0"; GM2 "0"; L1 "0"; mbn2 "2"; OSS "0"; S2 "0"; Female_carcass "0"; Male_carcass "4"; Female_whole_fly "0"; Male_whole_fly "0";
chr2L	Drosophila_3seq	end	21178101	21178101	.	-	.	symbol "bur"; FlyBase_ID "FBgn0000239"; genomic_feature "intronic"; Head "0"; Ovary "0"; Testis "0"; Embryo0-45 "0"; Embryo45-90 "0"; Embryo90-6h "0"; Embryo6-12h "0"; Embryo12-18h "0"; Embryo18-24h "0"; BG3 "0"; D4 "4"; D16-c3 "5"; D20 "0"; D32 "0"; GM2 "0"; L1 "0"; mbn2 "0"; OSS "0"; S2 "5"; Female_carcass "0"; Male_carcass "0"; Female_whole_fly "0"; Male_whole_fly "0";
chr2L	Drosophila_3seq	end	21178823	21178823	.	-	.	symbol "bur"; FlyBase_ID "FBgn0000239"; genomic_feature "intronic"; Head "0"; Ovary "1"; Testis "0"; Embryo0-45 "0"; Embryo45-90 "0"; Embryo90-6h "0"; Embryo6-12h "0"; Embryo12-18h "0"; Embryo18-24h "0"; BG3 "0"; D4 "0"; D16-c3 "0"; D20 "0"; D32 "7"; GM2 "0"; L1 "0"; mbn2 "0"; OSS "0"; S2 "5"; Female_carcass "0"; Male_carcass "1"; Female_whole_fly "0"; Male_whole_fly "0";
chr2L	Drosophila_3seq	end	21175684	21175684	.	-	.	symbol "bur"; FlyBase_ID "FBgn0000239"; genomic_feature "intronic"; Head "4"; Ovary "0"; Testis "6"; Embryo0-45 "0"; Embryo45-90 "0"; Embryo90-6h "0"; Embryo6-12h "0"; Embryo12-18h "0"; Embryo18-24h "0"; BG3 "0"; D4 "0"; D16-c3 "0"; D20 "0"; D32 "0"; GM2 "0"; L1 "0"; mbn2 "0"; OSS "0"; S2 "0"; Female_carcass "0"; Male_carcass "0"; Female_whole_fly "0"; Male_whole_fly "1";
chr2R	Drosophila_3seq	end	23528045	23528045	.	-	.	symbol "bw"; FlyBase_ID "FBgn0000241"; genomic_feature "3UTR"; Head "117"; Ovary "0"; Testis "13"; Embryo0-45 "0"; Embryo45-90 "0"; Embryo90-6h "0"; Embryo6-12h "35"; Embryo12-18h "15"; Embryo18-24h "0"; BG3 "0"; D4 "0"; D16-c3 "0"; D20 "0"; D32 "0"; GM2 "0"; L1 "0"; mbn2 "0"; OSS "0"; S2 "0"; Female_carcass "22"; Male_carcass "0"; Female_whole_fly "0"; Male_whole_fly "8";
chr2R	Drosophila_3seq	end	23528085	23528085	.	-	.	symbol "bw"; FlyBase_ID "FBgn0000241"; genomic_feature "3UTR"; Head "8"; Ovary "1"; Testis "1"; Embryo0-45 "4"; Embryo45-90 "0"; Embryo90-6h "0"; Embryo6-12h "4"; Embryo12-18h "0"; Embryo18-24h "0"; BG3 "0"; D4 "0"; D16-c3 "0"; D20 "0"; D32 "0"; GM2 "0"; L1 "0"; mbn2 "0"; OSS "0"; S2 "0"; Female_carcass "4"; Male_carcass "0"; Female_whole_fly "0"; Male_whole_fly "1";
chr3R	Drosophila_3seq	end	9528238	9528238	.	-	.	symbol "by"; FlyBase_ID "FBgn0000244"; genomic_feature "3UTR"; Head "532"; Ovary "75"; Testis "44"; Embryo0-45 "56"; Embryo45-90 "0"; Embryo90-6h "0"; Embryo6-12h "67"; Embryo12-18h "248"; Embryo18-24h "429"; BG3 "6"; D4 "58"; D16-c3 "55"; D20 "161"; D32 "77"; GM2 "101"; L1 "385"; mbn2 "4"; OSS "8"; S2 "32"; Female_carcass "230"; Male_carcass "804"; Female_whole_fly "1"; Male_whole_fly "417";
chr3R	Drosophila_3seq	end	15792275	15792275	.	-	.	symbol "c(3)G"; FlyBase_ID "FBgn0000246"; genomic_feature "CDS"; Head "1"; Ovary "10"; Testis "2"; Embryo0-45 "34"; Embryo45-90 "0"; Embryo90-6h "0"; Embryo6-12h "4"; Embryo12-18h "4"; Embryo18-24h "0"; BG3 "0"; D4 "0"; D16-c3 "0"; D20 "4"; D32 "0"; GM2 "0"; L1 "5"; mbn2 "0"; OSS "30"; S2 "15"; Female_carcass "0"; Male_carcass "6"; Female_whole_fly "0"; Male_whole_fly "2";
chr3R	Drosophila_3seq	end	15789477	15789477	.	-	.	symbol "c(3)G"; FlyBase_ID "FBgn0000246"; genomic_feature "3UTR"; Head "3"; Ovary "42"; Testis "5"; Embryo0-45 "3"; Embryo45-90 "0"; Embryo90-6h "26"; Embryo6-12h "1"; Embryo12-18h "0"; Embryo18-24h "3"; BG3 "0"; D4 "7"; D16-c3 "2"; D20 "9"; D32 "0"; GM2 "0"; L1 "4"; mbn2 "0"; OSS "6"; S2 "1"; Female_carcass "0"; Male_carcass "9"; Female_whole_fly "0"; Male_whole_fly "34";
chr3R	Drosophila_3seq	end	15789556	15789556	.	-	.	symbol "c(3)G"; FlyBase_ID "FBgn0000246"; genomic_feature "3UTR"; Head "1"; Ovary "6"; Testis "19"; Embryo0-45 "7"; Embryo45-90 "0"; Embryo90-6h "0"; Embryo6-12h "0"; Embryo12-18h "0"; Embryo18-24h "0"; BG3 "0"; D4 "5"; D16-c3 "0"; D20 "19"; D32 "0"; GM2 "0"; L1 "5"; mbn2 "0"; OSS "1"; S2 "0"; Female_carcass "0"; Male_carcass "4"; Female_whole_fly "0"; Male_whole_fly "12";
chr3R	Drosophila_3seq	end	29814764	29814764	.	+	.	symbol "ca"; FlyBase_ID "FBgn0000247"; genomic_feature "3UTR"; Head "6"; Ovary "11"; Testis "33"; Embryo0-45 "0"; Embryo45-90 "0"; Embryo90-6h "0"; Embryo6-12h "0"; Embryo12-18h "0"; Embryo18-24h "0"; BG3 "0"; D4 "0"; D16-c3 "0"; D20 "0"; D32 "0"; GM2 "3"; L1 "0"; mbn2 "6"; OSS "0"; S2 "6"; Female_carcass "25"; Male_carcass "6"; Female_whole_fly "0"; Male_whole_fly "2";
chr3R	Drosophila_3seq	end	29814840	29814840	.	+	.	symbol "ca"; FlyBase_ID "FBgn0000247"; genomic_feature "3UTR"; Head "31"; Ovary "186"; Testis "32"; Embryo0-45 "218"; Embryo45-90 "1"; Embryo90-6h "0"; Embryo6-12h "34"; Embryo12-18h "7"; Embryo18-24h "31"; BG3 "0"; D4 "26"; D16-c3 "8"; D20 "11"; D32 "0"; GM2 "15"; L1 "27"; mbn2 "16"; OSS "36"; S2 "83"; Female_carcass "0"; Male_carcass "49"; Female_whole_fly "0"; Male_whole_fly "76";
chr3R	Drosophila_3seq	end	29814998	29814998	.	+	.	symbol "ca"; FlyBase_ID "FBgn0000247"; genomic_feature "3UTR"; Head "9"; Ovary "17"; Testis "10"; Embryo0-45 "5"; Embryo45-90 "0"; Embryo90-6h "0"; Embryo6-12h "9"; Embryo12-18h "0"; Embryo18-24h "1"; BG3 "1"; D4 "9"; D16-c3 "0"; D20 "3"; D32 "8"; GM2 "1"; L1 "23"; mbn2 "1"; OSS "3"; S2 "18"; Female_carcass "0"; Male_carcass "24"; Female_whole_fly "0"; Male_whole_fly "10";
chr3R	Drosophila_3seq	end	29815047	29815047	.	+	.	symbol "ca"; FlyBase_ID "FBgn0000247"; genomic_feature "3UTR"; Head "450"; Ovary "380"; Testis "39"; Embryo0-45 "229"; Embryo45-90 "0"; Embryo90-6h "0"; Embryo6-12h "89"; Embryo12-18h "40"; Embryo18-24h "136"; BG3 "7"; D4 "182"; D16-c3 "54"; D20 "76"; D32 "21"; GM2 "32"; L1 "159"; mbn2 "96"; OSS "177"; S2 "483"; Female_carcass "45"; Male_carcass "350"; Female_whole_fly "44"; Male_whole_fly "175";
chr2L	Drosophila_3seq	end	16324667	16324667	.	-	.	symbol "cact"; FlyBase_ID "FBgn0000250"; genomic_feature "CDS"; Head "4"; Ovary "1"; Testis "0"; Embryo0-45 "0"; Embryo45-90 "0"; Embryo90-6h "0"; Embryo6-12h "0"; Embryo12-18h "0"; Embryo18-24h "0"; BG3 "0"; D4 "0"; D16-c3 "0"; D20 "0"; D32 "0"; GM2 "0"; L1 "0"; mbn2 "0"; OSS "0"; S2 "0"; Female_carcass "0"; Male_carcass "0"; Female_whole_fly "0"; Male_whole_fly "5";
chr2L	Drosophila_3seq	end	16315982	16315982	.	-	.	symbol "cact"; FlyBase_ID "FBgn0000250"; genomic_feature "intronic"; Head "7"; Ovary "12"; Testis "3"; Embryo0-45 "1"; Embryo45-90 "0"; Embryo90-6h "2"; Embryo6-12h "5"; Embryo12-18h "0"; Embryo18-24h "13"; BG3 "1"; D4 "94"; D16-c3 "23"; D20 "11"; D32 "10"; GM2 "13"; L1 "11"; mbn2 "0"; OSS "12"; S2 "13"; Female_carcass "1"; Male_carcass "19"; Female_whole_fly "2"; Male_whole_fly "5";
chr2L	Drosophila_3seq	end	16318676	16318676	.	-	.	symbol "cact"; FlyBase_ID "FBgn0000250"; genomic_feature "intronic"; Head "46"; Ovary "8"; Testis "1"; Embryo0-45 "0"; Embryo45-90 "0"; Embryo90-6h "4"; Embryo6-12h "11"; Embryo12-18h "12"; Embryo18-24h "22"; BG3 "0"; D4 "26"; D16-c3 "10"; D20 "10"; D32 "3"; GM2 "24"; L1 "3"; mbn2 "3"; OSS "18"; S2 "9"; Female_carcass "5"; Male_carcass "52"; Female_whole_fly "11"; Male_whole_fly "34";
chr2L	Drosophila_3seq	end	16321866	16321866	.	-	.	symbol "cact"; FlyBase_ID "FBgn0000250"; genomic_feature "intronic"; Head "2"; Ovary "0"; Testis "0"; Embryo0-45 "0"; Embryo45-90 "0"; Embryo90-6h "0"; Embryo6-12h "0"; Embryo12-18h "0"; Embryo18-24h "0"; BG3 "0"; D4 "4"; D16-c3 "0"; D20 "0"; D32 "0"; GM2 "0"; L1 "0"; mbn2 "0"; OSS "0"; S2 "0"; Female_carcass "0"; Male_carcass "6"; Female_whole_fly "0"; Male_whole_fly "0";
chr2L	Drosophila_3seq	end	16312938	16312938	.	-	.	symbol "cact"; FlyBase_ID "FBgn0000250"; genomic_feature "3UTR"; Head "184"; Ovary "45"; Testis "14"; Embryo0-45 "23"; Embryo45-90 "0"; Embryo90-6h "13"; Embryo6-12h "79"; Embryo12-18h "47"; Embryo18-24h "64"; BG3 "5"; D4 "93"; D16-c3 "71"; D20 "45"; D32 "56"; GM2 "427"; L1 "89"; mbn2 "51"; OSS "57"; S2 "132"; Female_carcass "16"; Male_carcass "169"; Female_whole_fly "0"; Male_whole_fly "58";
chr2L	Drosophila_3seq	end	16313029	16313029	.	-	.	symbol "cact"; FlyBase_ID "FBgn0000250"; genomic_feature "3UTR"; Head "380"; Ovary "1097"; Testis "34"; Embryo0-45 "840"; Embryo45-90 "4"; Embryo90-6h "101"; Embryo6-12h "211"; Embryo12-18h "83"; Embryo18-24h "173"; BG3 "14"; D4 "180"; D16-c3 "155"; D20 "65"; D32 "29"; GM2 "346"; L1 "154"; mbn2 "45"; OSS "90"; S2 "253"; Female_carcass "159"; Male_carcass "302"; Female_whole_fly "81"; Male_whole_f…
chr2L	Drosophila_3seq	end	16313097	16313097	.	-	.	symbol "cact"; FlyBase_ID "FBgn0000250"; genomic_feature "3UTR"; Head "178"; Ovary "434"; Testis "34"; Embryo0-45 "573"; Embryo45-90 "3"; Embryo90-6h "121"; Embryo6-12h "68"; Embryo12-18h "34"; Embryo18-24h "89"; BG3 "0"; D4 "15"; D16-c3 "36"; D20 "4"; D32 "32"; GM2 "130"; L1 "57"; mbn2 "18"; OSS "71"; S2 "60"; Female_carcass "48"; Male_carcass "206"; Female_whole_fly "79"; Male_whole_fly "242";
chr2L	Drosophila_3seq	end	16313314	16313314	.	-	.	symbol "cact"; FlyBase_ID "FBgn0000250"; genomic_feature "3UTR"; Head "8"; Ovary "33"; Testis "4"; Embryo0-45 "30"; Embryo45-90 "0"; Embryo90-6h "0"; Embryo6-12h "1"; Embryo12-18h "6"; Embryo18-24h "14"; BG3 "0"; D4 "0"; D16-c3 "0"; D20 "0"; D32 "0"; GM2 "3"; L1 "0"; mbn2 "0"; OSS "10"; S2 "0"; Female_carcass "16"; Male_carcass "11"; Female_whole_fly "14"; Male_whole_fly "7";
chr2L	Drosophila_3seq	end	16313660	16313660	.	-	.	symbol "cact"; FlyBase_ID "FBgn0000250"; genomic_feature "intronic"; Head "783"; Ovary "133"; Testis "46"; Embryo0-45 "80"; Embryo45-90 "0"; Embryo90-6h "69"; Embryo6-12h "88"; Embryo12-18h "148"; Embryo18-24h "243"; BG3 "8"; D4 "71"; D16-c3 "49"; D20 "52"; D32 "20"; GM2 "126"; L1 "39"; mbn2 "61"; OSS "117"; S2 "143"; Female_carcass "51"; Male_carcass "380"; Female_whole_fly "21"; Male_whole_fly …
chr2L	Drosophila_3seq	end	20773325	20773325	.	+	.	symbol "cad"; FlyBase_ID "FBgn0000251"; genomic_feature "intronic"; Head "0"; Ovary "3"; Testis "5"; Embryo0-45 "0"; Embryo45-90 "0"; Embryo90-6h "0"; Embryo6-12h "0"; Embryo12-18h "0"; Embryo18-24h "0"; BG3 "0"; D4 "0"; D16-c3 "0"; D20 "0"; D32 "0"; GM2 "0"; L1 "0"; mbn2 "0"; OSS "0"; S2 "0"; Female_carcass "0"; Male_carcass "0"; Female_whole_fly "0"; Male_whole_fly "1";
chr2L	Drosophila_3seq	end	20774394	20774394	.	+	.	symbol "cad"; FlyBase_ID "FBgn0000251"; genomic_feature "intronic"; Head "0"; Ovary "2"; Testis "1"; Embryo0-45 "0"; Embryo45-90 "0"; Embryo90-6h "0"; Embryo6-12h "4"; Embryo12-18h "3"; Embryo18-24h "0"; BG3 "0"; D4 "1"; D16-c3 "0"; D20 "0"; D32 "0"; GM2 "0"; L1 "0"; mbn2 "0"; OSS "0"; S2 "0"; Female_carcass "16"; Male_carcass "13"; Female_whole_fly "0"; Male_whole_fly "3";
chr2L	Drosophila_3seq	end	20782645	20782645	.	+	.	symbol "cad"; FlyBase_ID "FBgn0000251"; genomic_feature "3UTR"; Head "0"; Ovary "0"; Testis "9"; Embryo0-45 "0"; Embryo45-90 "0"; Embryo90-6h "0"; Embryo6-12h "0"; Embryo12-18h "0"; Embryo18-24h "0"; BG3 "0"; D4 "0"; D16-c3 "0"; D20 "0"; D32 "0"; GM2 "0"; L1 "0"; mbn2 "0"; OSS "0"; S2 "0"; Female_carcass "0"; Male_carcass "0"; Female_whole_fly "0"; Male_whole_fly "0";
chr2L	Drosophila_3seq	end	20782703	20782703	.	+	.	symbol "cad"; FlyBase_ID "FBgn0000251"; genomic_feature "3UTR"; Head "0"; Ovary "2"; Testis "32"; Embryo0-45 "0"; Embryo45-90 "0"; Embryo90-6h "0"; Embryo6-12h "0"; Embryo12-18h "0"; Embryo18-24h "0"; BG3 "0"; D4 "0"; D16-c3 "0"; D20 "0"; D32 "0"; GM2 "0"; L1 "0"; mbn2 "0"; OSS "0"; S2 "0"; Female_carcass "0"; Male_carcass "5"; Female_whole_fly "0"; Male_whole_fly "10";
chr2L	Drosophila_3seq	end	20783009	20783009	.	+	.	symbol "cad"; FlyBase_ID "FBgn0000251"; genomic_feature "3UTR"; Head "0"; Ovary "1126"; Testis "173"; Embryo0-45 "692"; Embryo45-90 "2"; Embryo90-6h "20"; Embryo6-12h "9"; Embryo12-18h "8"; Embryo18-24h "78"; BG3 "0"; D4 "0"; D16-c3 "0"; D20 "0"; D32 "0"; GM2 "0"; L1 "0"; mbn2 "0"; OSS "0"; S2 "0"; Female_carcass "78"; Male_carcass "122"; Female_whole_fly "38"; Male_whole_fly "311";
chr2L	Drosophila_3seq	end	20783125	20783125	.	+	.	symbol "cad"; FlyBase_ID "FBgn0000251"; genomic_feature "3UTR"; Head "2"; Ovary "1203"; Testis "15"; Embryo0-45 "324"; Embryo45-90 "1"; Embryo90-6h "56"; Embryo6-12h "59"; Embryo12-18h "61"; Embryo18-24h "163"; BG3 "0"; D4 "0"; D16-c3 "0"; D20 "0"; D32 "0"; GM2 "0"; L1 "0"; mbn2 "19"; OSS "0"; S2 "0"; Female_carcass "139"; Male_carcass "180"; Female_whole_fly "63"; Male_whole_fly "195";
chr2R	Drosophila_3seq	end	12259516	12259516	.	+	.	symbol "Cam"; FlyBase_ID "FBgn0000253"; genomic_feature "intronic"; Head "596"; Ovary "112"; Testis "25"; Embryo0-45 "32"; Embryo45-90 "1"; Embryo90-6h "0"; Embryo6-12h "30"; Embryo12-18h "118"; Embryo18-24h "90"; BG3 "0"; D4 "181"; D16-c3 "63"; D20 "108"; D32 "6"; GM2 "107"; L1 "91"; mbn2 "93"; OSS "85"; S2 "386"; Female_carcass "61"; Male_carcass "330"; Female_whole_fly "67"; Male_whole_fly "12…
chr2R	Drosophila_3seq	end	12259779	12259779	.	+	.	symbol "Cam"; FlyBase_ID "FBgn0000253"; genomic_feature "intronic"; Head "53"; Ovary "6"; Testis "3"; Embryo0-45 "0"; Embryo45-90 "0"; Embryo90-6h "0"; Embryo6-12h "4"; Embryo12-18h "2"; Embryo18-24h "25"; BG3 "0"; D4 "29"; D16-c3 "0"; D20 "19"; D32 "12"; GM2 "61"; L1 "42"; mbn2 "23"; OSS "1"; S2 "102"; Female_carcass "0"; Male_carcass "32"; Female_whole_fly "0"; Male_whole_fly "26";
chr2R	Drosophila_3seq	end	12259830	12259830	.	+	.	symbol "Cam"; FlyBase_ID "FBgn0000253"; genomic_feature "intronic"; Head "7"; Ovary "3"; Testis "0"; Embryo0-45 "0"; Embryo45-90 "0"; Embryo90-6h "0"; Embryo6-12h "0"; Embryo12-18h "0"; Embryo18-24h "30"; BG3 "8"; D4 "0"; D16-c3 "0"; D20 "10"; D32 "0"; GM2 "5"; L1 "10"; mbn2 "2"; OSS "0"; S2 "0"; Female_carcass "0"; Male_carcass "0"; Female_whole_fly "0"; Male_whole_fly "0";
chr2R	Drosophila_3seq	end	12259895	12259895	.	+	.	symbol "Cam"; FlyBase_ID "FBgn0000253"; genomic_feature "intronic"; Head "19"; Ovary "2"; Testis "1"; Embryo0-45 "0"; Embryo45-90 "0"; Embryo90-6h "0"; Embryo6-12h "0"; Embryo12-18h "5"; Embryo18-24h "0"; BG3 "4"; D4 "11"; D16-c3 "0"; D20 "0"; D32 "0"; GM2 "6"; L1 "7"; mbn2 "15"; OSS "0"; S2 "4"; Female_carcass "0"; Male_carcass "9"; Female_whole_fly "0"; Male_whole_fly "6";
chr2R	Drosophila_3seq	end	12260819	12260819	.	+	.	symbol "Cam"; FlyBase_ID "FBgn0000253"; genomic_feature "intronic"; Head "0"; Ovary "28"; Testis "0"; Embryo0-45 "43"; Embryo45-90 "1"; Embryo90-6h "1"; Embryo6-12h "3"; Embryo12-18h "0"; Embryo18-24h "4"; BG3 "0"; D4 "35"; D16-c3 "12"; D20 "1"; D32 "0"; GM2 "2"; L1 "32"; mbn2 "16"; OSS "15"; S2 "62"; Female_carcass "0"; Male_carcass "2"; Female_whole_fly "0"; Male_whole_fly "17";
chr2R	Drosophila_3seq	end	12269239	12269239	.	+	.	symbol "Cam"; FlyBase_ID "FBgn0000253"; genomic_feature "CDS"; Head "2"; Ovary "1"; Testis "0"; Embryo0-45 "0"; Embryo45-90 "0"; Embryo90-6h "0"; Embryo6-12h "0"; Embryo12-18h "0"; Embryo18-24h "4"; BG3 "0"; D4 "0"; D16-c3 "0"; D20 "0"; D32 "0"; GM2 "0"; L1 "0"; mbn2 "12"; OSS "0"; S2 "0"; Female_carcass "0"; Male_carcass "0"; Female_whole_fly "0"; Male_whole_fly "2";
chr2R	Drosophila_3seq	end	12271725	12271725	.	+	.	symbol "Cam"; FlyBase_ID "FBgn0000253"; genomic_feature "intronic"; Head "44"; Ovary "14"; Testis "5"; Embryo0-45 "0"; Embryo45-90 "0"; Embryo90-6h "0"; Embryo6-12h "0"; Embryo12-18h "16"; Embryo18-24h "27"; BG3 "0"; D4 "4"; D16-c3 "20"; D20 "14"; D32 "1"; GM2 "4"; L1 "49"; mbn2 "39"; OSS "16"; S2 "27"; Female_carcass "23"; Male_carcass "31"; Female_whole_fly "0"; Male_whole_fly "36";
chr2R	Drosophila_3seq	end	12273924	12273924	.	+	.	symbol "Cam"; FlyBase_ID "FBgn0000253"; genomic_feature "3UTR"; Head "844"; Ovary "315"; Testis "123"; Embryo0-45 "117"; Embryo45-90 "1"; Embryo90-6h "62"; Embryo6-12h "26"; Embryo12-18h "42"; Embryo18-24h "88"; BG3 "8"; D4 "55"; D16-c3 "15"; D20 "24"; D32 "8"; GM2 "76"; L1 "729"; mbn2 "347"; OSS "143"; S2 "847"; Female_carcass "92"; Male_carcass "181"; Female_whole_fly "21"; Male_whole_fly "246";
chr2R	Drosophila_3seq	end	12273970	12273970	.	+	.	symbol "Cam"; FlyBase_ID "FBgn0000253"; genomic_feature "3UTR"; Head "1420"; Ovary "554"; Testis "228"; Embryo0-45 "260"; Embryo45-90 "3"; Embryo90-6h "38"; Embryo6-12h "55"; Embryo12-18h "151"; Embryo18-24h "324"; BG3 "13"; D4 "210"; D16-c3 "65"; D20 "106"; D32 "46"; GM2 "275"; L1 "385"; mbn2 "324"; OSS "183"; S2 "599"; Female_carcass "212"; Male_carcass "668"; Female_whole_fly "45"; Male_whole_…
chr2R	Drosophila_3seq	end	12274040	12274040	.	+	.	symbol "Cam"; FlyBase_ID "FBgn0000253"; genomic_feature "3UTR"; Head "12863"; Ovary "4261"; Testis "1555"; Embryo0-45 "1502"; Embryo45-90 "14"; Embryo90-6h "582"; Embryo6-12h "342"; Embryo12-18h "639"; Embryo18-24h "1640"; BG3 "11"; D4 "720"; D16-c3 "208"; D20 "334"; D32 "85"; GM2 "670"; L1 "885"; mbn2 "555"; OSS "628"; S2 "1319"; Female_carcass "717"; Male_carcass "4025"; Female_whole_fly "171";…
chr2R	Drosophila_3seq	end	12274077	12274077	.	+	.	symbol "Cam"; FlyBase_ID "FBgn0000253"; genomic_feature "3UTR"; Head "76"; Ovary "31"; Testis "8"; Embryo0-45 "51"; Embryo45-90 "0"; Embryo90-6h "0"; Embryo6-12h "1"; Embryo12-18h "1"; Embryo18-24h "30"; BG3 "0"; D4 "22"; D16-c3 "14"; D20 "16"; D32 "0"; GM2 "29"; L1 "44"; mbn2 "15"; OSS "8"; S2 "61"; Female_carcass "0"; Male_carcass "17"; Female_whole_fly "1"; Male_whole_fly "48";
chr2R	Drosophila_3seq	end	12274183	12274183	.	+	.	symbol "Cam"; FlyBase_ID "FBgn0000253"; genomic_feature "3UTR"; Head "14"; Ovary "13"; Testis "2"; Embryo0-45 "0"; Embryo45-90 "0"; Embryo90-6h "0"; Embryo6-12h "4"; Embryo12-18h "0"; Embryo18-24h "0"; BG3 "0"; D4 "0"; D16-c3 "0"; D20 "0"; D32 "0"; GM2 "7"; L1 "10"; mbn2 "4"; OSS "0"; S2 "14"; Female_carcass "0"; Male_carcass "6"; Female_whole_fly "0"; Male_whole_fly "8";
chr2R	Drosophila_3seq	end	12274260	12274260	.	+	.	symbol "Cam"; FlyBase_ID "FBgn0000253"; genomic_feature "3UTR"; Head "133"; Ovary "40"; Testis "21"; Embryo0-45 "15"; Embryo45-90 "0"; Embryo90-6h "0"; Embryo6-12h "18"; Embryo12-18h "18"; Embryo18-24h "17"; BG3 "6"; D4 "13"; D16-c3 "0"; D20 "17"; D32 "3"; GM2 "5"; L1 "41"; mbn2 "6"; OSS "13"; S2 "53"; Female_carcass "0"; Male_carcass "57"; Female_whole_fly "0"; Male_whole_fly "57";
chr2R	Drosophila_3seq	end	12274296	12274296	.	+	.	symbol "Cam"; FlyBase_ID "FBgn0000253"; genomic_feature "3UTR"; Head "82"; Ovary "36"; Testis "22"; Embryo0-45 "30"; Embryo45-90 "0"; Embryo90-6h "0"; Embryo6-12h "1"; Embryo12-18h "14"; Embryo18-24h "27"; BG3 "0"; D4 "12"; D16-c3 "0"; D20 "17"; D32 "2"; GM2 "25"; L1 "58"; mbn2 "9"; OSS "15"; S2 "23"; Female_carcass "0"; Male_carcass "32"; Female_whole_fly "0"; Male_whole_fly "25";
chr2R	Drosophila_3seq	end	12274327	12274327	.	+	.	symbol "Cam"; FlyBase_ID "FBgn0000253"; genomic_feature "3UTR"; Head "48"; Ovary "19"; Testis "6"; Embryo0-45 "0"; Embryo45-90 "0"; Embryo90-6h "0"; Embryo6-12h "2"; Embryo12-18h "1"; Embryo18-24h "26"; BG3 "0"; D4 "0"; D16-c3 "13"; D20 "0"; D32 "1"; GM2 "0"; L1 "1"; mbn2 "14"; OSS "5"; S2 "41"; Female_carcass "0"; Male_carcass "8"; Female_whole_fly "0"; Male_whole_fly "13";
chr2R	Drosophila_3seq	end	12274354	12274354	.	+	.	symbol "Cam"; FlyBase_ID "FBgn0000253"; genomic_feature "3UTR"; Head "8"; Ovary "5"; Testis "2"; Embryo0-45 "0"; Embryo45-90 "0"; Embryo90-6h "0"; Embryo6-12h "0"; Embryo12-18h "0"; Embryo18-24h "0"; BG3 "0"; D4 "0"; D16-c3 "0"; D20 "0"; D32 "0"; GM2 "0"; L1 "0"; mbn2 "0"; OSS "0"; S2 "15"; Female_carcass "0"; Male_carcass "3"; Female_whole_fly "0"; Male_whole_fly "7";
chr2R	Drosophila_3seq	end	12274559	12274559	.	+	.	symbol "Cam"; FlyBase_ID "FBgn0000253"; genomic_feature "3UTR"; Head "2015"; Ovary "877"; Testis "312"; Embryo0-45 "133"; Embryo45-90 "2"; Embryo90-6h "46"; Embryo6-12h "83"; Embryo12-18h "174"; Embryo18-24h "232"; BG3 "4"; D4 "34"; D16-c3 "13"; D20 "5"; D32 "13"; GM2 "22"; L1 "339"; mbn2 "155"; OSS "91"; S2 "356"; Female_carcass "178"; Male_carcass "581"; Female_whole_fly "25"; Male_whole_fly "8…
chr2R	Drosophila_3seq	end	12274590	12274590	.	+	.	symbol "Cam"; FlyBase_ID "FBgn0000253"; genomic_feature "3UTR"; Head "5420"; Ovary "2200"; Testis "881"; Embryo0-45 "518"; Embryo45-90 "4"; Embryo90-6h "135"; Embryo6-12h "120"; Embryo12-18h "182"; Embryo18-24h "503"; BG3 "22"; D4 "297"; D16-c3 "96"; D20 "129"; D32 "51"; GM2 "251"; L1 "653"; mbn2 "292"; OSS "307"; S2 "633"; Female_carcass "249"; Male_carcass "1418"; Female_whole_fly "82"; Male_wh…
chr2R	Drosophila_3seq	end	12274621	12274621	.	+	.	symbol "Cam"; FlyBase_ID "FBgn0000253"; genomic_feature "3UTR"; Head "16496"; Ovary "11541"; Testis "5282"; Embryo0-45 "6800"; Embryo45-90 "46"; Embryo90-6h "2017"; Embryo6-12h "566"; Embryo12-18h "731"; Embryo18-24h "2913"; BG3 "80"; D4 "1205"; D16-c3 "480"; D20 "1123"; D32 "219"; GM2 "1672"; L1 "4100"; mbn2 "2421"; OSS "1804"; S2 "3711"; Female_carcass "2281"; Male_carcass "6547"; Female_whole_…
chr2R	Drosophila_3seq	end	12274648	12274648	.	+	.	symbol "Cam"; FlyBase_ID "FBgn0000253"; genomic_feature "3UTR"; Head "2817"; Ovary "2998"; Testis "824"; Embryo0-45 "3671"; Embryo45-90 "33"; Embryo90-6h "810"; Embryo6-12h "266"; Embryo12-18h "312"; Embryo18-24h "1398"; BG3 "20"; D4 "284"; D16-c3 "195"; D20 "340"; D32 "102"; GM2 "619"; L1 "1932"; mbn2 "1331"; OSS "525"; S2 "1231"; Female_carcass "1459"; Male_carcass "2359"; Female_whole_fly "709…
chr2R	Drosophila_3seq	end	12274787	12274787	.	+	.	symbol "Cam"; FlyBase_ID "FBgn0000253"; genomic_feature "3UTR"; Head "394"; Ovary "140"; Testis "36"; Embryo0-45 "160"; Embryo45-90 "0"; Embryo90-6h "55"; Embryo6-12h "14"; Embryo12-18h "65"; Embryo18-24h "162"; BG3 "14"; D4 "196"; D16-c3 "41"; D20 "76"; D32 "63"; GM2 "88"; L1 "144"; mbn2 "212"; OSS "167"; S2 "165"; Female_carcass "106"; Male_carcass "272"; Female_whole_fly "0"; Male_whole_fly "1…
chr2R	Drosophila_3seq	end	12274816	12274816	.	+	.	symbol "Cam"; FlyBase_ID "FBgn0000253"; genomic_feature "3UTR"; Head "330"; Ovary "255"; Testis "48"; Embryo0-45 "78"; Embryo45-90 "1"; Embryo90-6h "12"; Embryo6-12h "15"; Embryo12-18h "4"; Embryo18-24h "58"; BG3 "0"; D4 "47"; D16-c3 "31"; D20 "18"; D32 "5"; GM2 "35"; L1 "41"; mbn2 "49"; OSS "64"; S2 "73"; Female_carcass "49"; Male_carcass "57"; Female_whole_fly "0"; Male_whole_fly "65";
chr2R	Drosophila_3seq	end	12274846	12274846	.	+	.	symbol "Cam"; FlyBase_ID "FBgn0000253"; genomic_feature "3UTR"; Head "1271"; Ovary "548"; Testis "154"; Embryo0-45 "221"; Embryo45-90 "4"; Embryo90-6h "125"; Embryo6-12h "38"; Embryo12-18h "32"; Embryo18-24h "134"; BG3 "4"; D4 "198"; D16-c3 "47"; D20 "60"; D32 "22"; GM2 "139"; L1 "175"; mbn2 "241"; OSS "234"; S2 "374"; Female_carcass "290"; Male_carcass "378"; Female_whole_fly "70"; Male_whole_fl…
chr2R	Drosophila_3seq	end	12274889	12274889	.	+	.	symbol "Cam"; FlyBase_ID "FBgn0000253"; genomic_feature "3UTR"; Head "10550"; Ovary "979"; Testis "276"; Embryo0-45 "255"; Embryo45-90 "0"; Embryo90-6h "45"; Embryo6-12h "36"; Embryo12-18h "49"; Embryo18-24h "398"; BG3 "36"; D4 "390"; D16-c3 "75"; D20 "209"; D32 "62"; GM2 "213"; L1 "352"; mbn2 "286"; OSS "335"; S2 "667"; Female_carcass "266"; Male_carcass "817"; Female_whole_fly "32"; Male_whole_…
chr2R	Drosophila_3seq	end	12274923	12274923	.	+	.	symbol "Cam"; FlyBase_ID "FBgn0000253"; genomic_feature "3UTR"; Head "37585"; Ovary "4319"; Testis "1628"; Embryo0-45 "1810"; Embryo45-90 "9"; Embryo90-6h "509"; Embryo6-12h "421"; Embryo12-18h "1007"; Embryo18-24h "3154"; BG3 "159"; D4 "2866"; D16-c3 "811"; D20 "1286"; D32 "432"; GM2 "2416"; L1 "2425"; mbn2 "2537"; OSS "1768"; S2 "5962"; Female_carcass "1869"; Male_carcass "4866"; Female_whole_f…
chr2R	Drosophila_3seq	end	12274951	12274951	.	+	.	symbol "Cam"; FlyBase_ID "FBgn0000253"; genomic_feature "3UTR"; Head "28"; Ovary "4"; Testis "0"; Embryo0-45 "1"; Embryo45-90 "0"; Embryo90-6h "0"; Embryo6-12h "2"; Embryo12-18h "5"; Embryo18-24h "16"; BG3 "0"; D4 "26"; D16-c3 "14"; D20 "13"; D32 "4"; GM2 "27"; L1 "19"; mbn2 "91"; OSS "18"; S2 "61"; Female_carcass "13"; Male_carcass "49"; Female_whole_fly "0"; Male_whole_fly "41";
chr2R	Drosophila_3seq	end	12274986	12274986	.	+	.	symbol "Cam"; FlyBase_ID "FBgn0000253"; genomic_feature "3UTR"; Head "114"; Ovary "14"; Testis "14"; Embryo0-45 "13"; Embryo45-90 "0"; Embryo90-6h "0"; Embryo6-12h "4"; Embryo12-18h "19"; Embryo18-24h "31"; BG3 "0"; D4 "21"; D16-c3 "14"; D20 "23"; D32 "17"; GM2 "59"; L1 "31"; mbn2 "37"; OSS "18"; S2 "80"; Female_carcass "0"; Male_carcass "31"; Female_whole_fly "0"; Male_whole_fly "46";
chr2R	Drosophila_3seq	end	12275424	12275424	.	+	.	symbol "Cam"; FlyBase_ID "FBgn0000253"; genomic_feature "3UTR"; Head "60"; Ovary "3"; Testis "2"; Embryo0-45 "0"; Embryo45-90 "0"; Embryo90-6h "0"; Embryo6-12h "0"; Embryo12-18h "0"; Embryo18-24h "14"; BG3 "0"; D4 "0"; D16-c3 "0"; D20 "0"; D32 "0"; GM2 "0"; L1 "0"; mbn2 "3"; OSS "0"; S2 "0"; Female_carcass "0"; Male_carcass "9"; Female_whole_fly "0"; Male_whole_fly "3";
chr2R	Drosophila_3seq	end	12275690	12275690	.	+	.	symbol "Cam"; FlyBase_ID "FBgn0000253"; genomic_feature "3UTR"; Head "278"; Ovary "18"; Testis "5"; Embryo0-45 "22"; Embryo45-90 "0"; Embryo90-6h "0"; Embryo6-12h "10"; Embryo12-18h "14"; Embryo18-24h "37"; BG3 "1"; D4 "9"; D16-c3 "2"; D20 "17"; D32 "8"; GM2 "0"; L1 "6"; mbn2 "28"; OSS "8"; S2 "53"; Female_carcass "55"; Male_carcass "54"; Female_whole_fly "0"; Male_whole_fly "44";
chr2R	Drosophila_3seq	end	12276093	12276093	.	+	.	symbol "Cam"; FlyBase_ID "FBgn0000253"; genomic_feature "3UTR"; Head "8"; Ovary "0"; Testis "0"; Embryo0-45 "0"; Embryo45-90 "0"; Embryo90-6h "0"; Embryo6-12h "0"; Embryo12-18h "0"; Embryo18-24h "0"; BG3 "0"; D4 "0"; D16-c3 "0"; D20 "0"; D32 "0"; GM2 "0"; L1 "0"; mbn2 "0"; OSS "0"; S2 "0"; Female_carcass "0"; Male_carcass "0"; Female_whole_fly "0"; Male_whole_fly "0";
chr2R	Drosophila_3seq	end	12276285	12276285	.	+	.	symbol "Cam"; FlyBase_ID "FBgn0000253"; genomic_feature "3UTR"; Head "108"; Ovary "1"; Testis "0"; Embryo0-45 "0"; Embryo45-90 "0"; Embryo90-6h "0"; Embryo6-12h "0"; Embryo12-18h "11"; Embryo18-24h "7"; BG3 "0"; D4 "23"; D16-c3 "0"; D20 "0"; D32 "0"; GM2 "28"; L1 "10"; mbn2 "0"; OSS "0"; S2 "0"; Female_carcass "0"; Male_carcass "5"; Female_whole_fly "0"; Male_whole_fly "23";
chr2R	Drosophila_3seq	end	12276452	12276452	.	+	.	symbol "Cam"; FlyBase_ID "FBgn0000253"; genomic_feature "3UTR"; Head "1557"; Ovary "7"; Testis "5"; Embryo0-45 "0"; Embryo45-90 "0"; Embryo90-6h "0"; Embryo6-12h "11"; Embryo12-18h "108"; Embryo18-24h "172"; BG3 "0"; D4 "40"; D16-c3 "9"; D20 "11"; D32 "0"; GM2 "3"; L1 "7"; mbn2 "2"; OSS "0"; S2 "3"; Female_carcass "3"; Male_carcass "142"; Female_whole_fly "12"; Male_whole_fly "198";
chr2R	Drosophila_3seq	end	12276621	12276621	.	+	.	symbol "Cam"; FlyBase_ID "FBgn0000253"; genomic_feature "3UTR"; Head "3613"; Ovary "7"; Testis "9"; Embryo0-45 "1"; Embryo45-90 "0"; Embryo90-6h "0"; Embryo6-12h "7"; Embryo12-18h "99"; Embryo18-24h "419"; BG3 "0"; D4 "11"; D16-c3 "0"; D20 "10"; D32 "8"; GM2 "10"; L1 "1"; mbn2 "8"; OSS "8"; S2 "25"; Female_carcass "44"; Male_carcass "348"; Female_whole_fly "0"; Male_whole_fly "311";
chr2R	Drosophila_3seq	end	12277199	12277199	.	+	.	symbol "Cam"; FlyBase_ID "FBgn0000253"; genomic_feature "3UTR"; Head "6570"; Ovary "12"; Testis "15"; Embryo0-45 "11"; Embryo45-90 "0"; Embryo90-6h "1"; Embryo6-12h "38"; Embryo12-18h "456"; Embryo18-24h "1962"; BG3 "4"; D4 "38"; D16-c3 "0"; D20 "21"; D32 "13"; GM2 "2"; L1 "42"; mbn2 "17"; OSS "9"; S2 "49"; Female_carcass "109"; Male_carcass "638"; Female_whole_fly "1"; Male_whole_fly "650";
chr2R	Drosophila_3seq	end	12278809	12278809	.	+	.	symbol "Cam"; FlyBase_ID "FBgn0000253"; genomic_feature "3UTR"; Head "3138"; Ovary "1"; Testis "5"; Embryo0-45 "0"; Embryo45-90 "0"; Embryo90-6h "0"; Embryo6-12h "0"; Embryo12-18h "1"; Embryo18-24h "62"; BG3 "0"; D4 "5"; D16-c3 "0"; D20 "0"; D32 "0"; GM2 "0"; L1 "5"; mbn2 "3"; OSS "2"; S2 "6"; Female_carcass "71"; Male_carcass "259"; Female_whole_fly "0"; Male_whole_fly "260";
chr2L	Drosophila_3seq	end	3877434	3877434	.	-	.	symbol "capu"; FlyBase_ID "FBgn0000256"; genomic_feature "intronic"; Head "1"; Ovary "1"; Testis "1"; Embryo0-45 "0"; Embryo45-90 "0"; Embryo90-6h "0"; Embryo6-12h "0"; Embryo12-18h "0"; Embryo18-24h "0"; BG3 "0"; D4 "9"; D16-c3 "0"; D20 "0"; D32 "0"; GM2 "0"; L1 "7"; mbn2 "7"; OSS "0"; S2 "0"; Female_carcass "0"; Male_carcass "9"; Female_whole_fly "0"; Male_whole_fly "2";
chr2L	Drosophila_3seq	end	3878265	3878265	.	-	.	symbol "capu"; FlyBase_ID "FBgn0000256"; genomic_feature "intronic"; Head "22"; Ovary "4"; Testis "2"; Embryo0-45 "0"; Embryo45-90 "0"; Embryo90-6h "0"; Embryo6-12h "4"; Embryo12-18h "4"; Embryo18-24h "1"; BG3 "0"; D4 "23"; D16-c3 "11"; D20 "20"; D32 "8"; GM2 "6"; L1 "19"; mbn2 "13"; OSS "17"; S2 "13"; Female_carcass "0"; Male_carcass "16"; Female_whole_fly "0"; Male_whole_fly "15";
chr2L	Drosophila_3seq	end	3872660	3872660	.	-	.	symbol "capu"; FlyBase_ID "FBgn0000256"; genomic_feature "3UTR"; Head "203"; Ovary "142"; Testis "1648"; Embryo0-45 "122"; Embryo45-90 "0"; Embryo90-6h "3"; Embryo6-12h "115"; Embryo12-18h "28"; Embryo18-24h "50"; BG3 "4"; D4 "175"; D16-c3 "74"; D20 "162"; D32 "60"; GM2 "34"; L1 "87"; mbn2 "310"; OSS "34"; S2 "230"; Female_carcass "137"; Male_carcass "371"; Female_whole_fly "27"; Male_whole_fly "…
chr2L	Drosophila_3seq	end	3872759	3872759	.	-	.	symbol "capu"; FlyBase_ID "FBgn0000256"; genomic_feature "3UTR"; Head "2"; Ovary "0"; Testis "279"; Embryo0-45 "0"; Embryo45-90 "0"; Embryo90-6h "0"; Embryo6-12h "0"; Embryo12-18h "0"; Embryo18-24h "2"; BG3 "0"; D4 "0"; D16-c3 "10"; D20 "0"; D32 "14"; GM2 "2"; L1 "9"; mbn2 "8"; OSS "5"; S2 "0"; Female_carcass "0"; Male_carcass "10"; Female_whole_fly "0"; Male_whole_fly "51";
chr2L	Drosophila_3seq	end	3889212	3889212	.	-	.	symbol "capu"; FlyBase_ID "FBgn0000256"; genomic_feature "intronic"; Head "0"; Ovary "0"; Testis "39"; Embryo0-45 "0"; Embryo45-90 "0"; Embryo90-6h "0"; Embryo6-12h "0"; Embryo12-18h "0"; Embryo18-24h "0"; BG3 "0"; D4 "0"; D16-c3 "0"; D20 "0"; D32 "0"; GM2 "0"; L1 "0"; mbn2 "0"; OSS "0"; S2 "0"; Female_carcass "0"; Male_carcass "0"; Female_whole_fly "0"; Male_whole_fly "4";
chr2L	Drosophila_3seq	end	3889260	3889260	.	-	.	symbol "capu"; FlyBase_ID "FBgn0000256"; genomic_feature "intronic"; Head "0"; Ovary "0"; Testis "29"; Embryo0-45 "0"; Embryo45-90 "0"; Embryo90-6h "0"; Embryo6-12h "0"; Embryo12-18h "0"; Embryo18-24h "0"; BG3 "0"; D4 "0"; D16-c3 "0"; D20 "0"; D32 "0"; GM2 "0"; L1 "0"; mbn2 "0"; OSS "0"; S2 "0"; Female_carcass "0"; Male_carcass "0"; Female_whole_fly "0"; Male_whole_fly "0";
chr2L	Drosophila_3seq	end	3886386	3886386	.	-	.	symbol "capu"; FlyBase_ID "FBgn0000256"; genomic_feature "intronic"; Head "3"; Ovary "5"; Testis "0"; Embryo0-45 "0"; Embryo45-90 "0"; Embryo90-6h "0"; Embryo6-12h "0"; Embryo12-18h "0"; Embryo18-24h "0"; BG3 "0"; D4 "31"; D16-c3 "9"; D20 "8"; D32 "0"; GM2 "10"; L1 "0"; mbn2 "0"; OSS "0"; S2 "0"; Female_carcass "0"; Male_carcass "0"; Female_whole_fly "0"; Male_whole_fly "0";
chrX	Drosophila_3seq	end	19568653	19568653	.	+	.	symbol "car"; FlyBase_ID "FBgn0000257"; genomic_feature "3UTR"; Head "13"; Ovary "66"; Testis "16"; Embryo0-45 "32"; Embryo45-90 "0"; Embryo90-6h "10"; Embryo6-12h "14"; Embryo12-18h "2"; Embryo18-24h "0"; BG3 "1"; D4 "10"; D16-c3 "0"; D20 "0"; D32 "0"; GM2 "10"; L1 "47"; mbn2 "7"; OSS "8"; S2 "14"; Female_carcass "0"; Male_carcass "10"; Female_whole_fly "0"; Male_whole_fly "25";
chrX	Drosophila_3seq	end	19568684	19568684	.	+	.	symbol "car"; FlyBase_ID "FBgn0000257"; genomic_feature "3UTR"; Head "0"; Ovary "0"; Testis "4"; Embryo0-45 "0"; Embryo45-90 "0"; Embryo90-6h "0"; Embryo6-12h "0"; Embryo12-18h "0"; Embryo18-24h "0"; BG3 "0"; D4 "0"; D16-c3 "0"; D20 "0"; D32 "0"; GM2 "0"; L1 "5"; mbn2 "0"; OSS "0"; S2 "3"; Female_carcass "0"; Male_carcass "2"; Female_whole_fly "0"; Male_whole_fly "4";
chrX	Drosophila_3seq	end	19568774	19568774	.	+	.	symbol "car"; FlyBase_ID "FBgn0000257"; genomic_feature "3UTR"; Head "74"; Ovary "858"; Testis "11"; Embryo0-45 "53"; Embryo45-90 "0"; Embryo90-6h "0"; Embryo6-12h "22"; Embryo12-18h "5"; Embryo18-24h "4"; BG3 "2"; D4 "38"; D16-c3 "16"; D20 "17"; D32 "12"; GM2 "33"; L1 "134"; mbn2 "9"; OSS "9"; S2 "38"; Female_carcass "0"; Male_carcass "45"; Female_whole_fly "40"; Male_whole_fly "60";
chrX	Drosophila_3seq	end	19568805	19568805	.	+	.	symbol "car"; FlyBase_ID "FBgn0000257"; genomic_feature "3UTR"; Head "1"; Ovary "5"; Testis "0"; Embryo0-45 "4"; Embryo45-90 "0"; Embryo90-6h "27"; Embryo6-12h "1"; Embryo12-18h "0"; Embryo18-24h "0"; BG3 "0"; D4 "0"; D16-c3 "0"; D20 "0"; D32 "0"; GM2 "0"; L1 "14"; mbn2 "0"; OSS "0"; S2 "0"; Female_carcass "0"; Male_carcass "2"; Female_whole_fly "0"; Male_whole_fly "1";
chrX	Drosophila_3seq	end	19568860	19568860	.	+	.	symbol "car"; FlyBase_ID "FBgn0000257"; genomic_feature "3UTR"; Head "2"; Ovary "22"; Testis "0"; Embryo0-45 "7"; Embryo45-90 "0"; Embryo90-6h "7"; Embryo6-12h "14"; Embryo12-18h "0"; Embryo18-24h "0"; BG3 "0"; D4 "2"; D16-c3 "0"; D20 "7"; D32 "0"; GM2 "15"; L1 "32"; mbn2 "0"; OSS "0"; S2 "7"; Female_carcass "0"; Male_carcass "6"; Female_whole_fly "0"; Male_whole_fly "10";
chrX	Drosophila_3seq	end	19569289	19569289	.	+	.	symbol "car"; FlyBase_ID "FBgn0000257"; genomic_feature "3UTR"; Head "1"; Ovary "0"; Testis "0"; Embryo0-45 "0"; Embryo45-90 "0"; Embryo90-6h "0"; Embryo6-12h "0"; Embryo12-18h "0"; Embryo18-24h "7"; BG3 "2"; D4 "5"; D16-c3 "0"; D20 "0"; D32 "0"; GM2 "0"; L1 "5"; mbn2 "0"; OSS "0"; S2 "7"; Female_carcass "0"; Male_carcass "0"; Female_whole_fly "0"; Male_whole_fly "0";
chrX	Drosophila_3seq	end	19569401	19569401	.	+	.	symbol "car"; FlyBase_ID "FBgn0000257"; genomic_feature "3UTR"; Head "137"; Ovary "146"; Testis "14"; Embryo0-45 "26"; Embryo45-90 "2"; Embryo90-6h "61"; Embryo6-12h "90"; Embryo12-18h "32"; Embryo18-24h "50"; BG3 "8"; D4 "166"; D16-c3 "27"; D20 "21"; D32 "26"; GM2 "112"; L1 "266"; mbn2 "59"; OSS "98"; S2 "142"; Female_carcass "41"; Male_carcass "111"; Female_whole_fly "38"; Male_whole_fly "105";
chrX	Drosophila_3seq	end	11798852	11798852	.	+	.	symbol "CkIIbeta"; FlyBase_ID "FBgn0000259"; genomic_feature "intronic"; Head "15"; Ovary "4"; Testis "7"; Embryo0-45 "0"; Embryo45-90 "0"; Embryo90-6h "0"; Embryo6-12h "8"; Embryo12-18h "0"; Embryo18-24h "0"; BG3 "0"; D4 "7"; D16-c3 "0"; D20 "0"; D32 "0"; GM2 "5"; L1 "22"; mbn2 "1"; OSS "15"; S2 "24"; Female_carcass "81"; Male_carcass "170"; Female_whole_fly "25"; Male_whole_fly "42";
chrX	Drosophila_3seq	end	11800931	11800931	.	+	.	symbol "CkIIbeta"; FlyBase_ID "FBgn0000259"; genomic_feature "3UTR"; Head "506"; Ovary "6"; Testis "14"; Embryo0-45 "0"; Embryo45-90 "0"; Embryo90-6h "15"; Embryo6-12h "2"; Embryo12-18h "3"; Embryo18-24h "49"; BG3 "14"; D4 "23"; D16-c3 "0"; D20 "5"; D32 "1"; GM2 "6"; L1 "53"; mbn2 "9"; OSS "17"; S2 "34"; Female_carcass "45"; Male_carcass "93"; Female_whole_fly "0"; Male_whole_fly "100";
chrX	Drosophila_3seq	end	11801054	11801054	.	+	.	symbol "CkIIbeta"; FlyBase_ID "FBgn0000259"; genomic_feature "3UTR"; Head "16"; Ovary "1"; Testis "1"; Embryo0-45 "0"; Embryo45-90 "0"; Embryo90-6h "0"; Embryo6-12h "0"; Embryo12-18h "0"; Embryo18-24h "4"; BG3 "0"; D4 "6"; D16-c3 "5"; D20 "0"; D32 "0"; GM2 "0"; L1 "0"; mbn2 "5"; OSS "0"; S2 "0"; Female_carcass "54"; Male_carcass "40"; Female_whole_fly "0"; Male_whole_fly "0";
chrX	Drosophila_3seq	end	11801335	11801335	.	+	.	symbol "CkIIbeta"; FlyBase_ID "FBgn0000259"; genomic_feature "3UTR"; Head "117"; Ovary "7"; Testis "14"; Embryo0-45 "1"; Embryo45-90 "0"; Embryo90-6h "0"; Embryo6-12h "1"; Embryo12-18h "21"; Embryo18-24h "17"; BG3 "0"; D4 "19"; D16-c3 "23"; D20 "9"; D32 "16"; GM2 "13"; L1 "37"; mbn2 "0"; OSS "6"; S2 "55"; Female_carcass "8"; Male_carcass "84"; Female_whole_fly "0"; Male_whole_fly "80";
chrX	Drosophila_3seq	end	11801587	11801587	.	+	.	symbol "CkIIbeta"; FlyBase_ID "FBgn0000259"; genomic_feature "3UTR"; Head "235"; Ovary "9"; Testis "6"; Embryo0-45 "0"; Embryo45-90 "0"; Embryo90-6h "19"; Embryo6-12h "9"; Embryo12-18h "18"; Embryo18-24h "109"; BG3 "10"; D4 "76"; D16-c3 "53"; D20 "9"; D32 "32"; GM2 "43"; L1 "42"; mbn2 "9"; OSS "12"; S2 "55"; Female_carcass "150"; Male_carcass "175"; Female_whole_fly "1"; Male_whole_fly "108";
chrX	Drosophila_3seq	end	11794253	11794253	.	+	.	symbol "CkIIbeta"; FlyBase_ID "FBgn0000259"; genomic_feature "intronic"; Head "47"; Ovary "30"; Testis "3"; Embryo0-45 "7"; Embryo45-90 "0"; Embryo90-6h "0"; Embryo6-12h "1"; Embryo12-18h "0"; Embryo18-24h "3"; BG3 "0"; D4 "14"; D16-c3 "10"; D20 "5"; D32 "0"; GM2 "90"; L1 "5"; mbn2 "0"; OSS "22"; S2 "13"; Female_carcass "0"; Male_carcass "4"; Female_whole_fly "0"; Male_whole_fly "15";
chrX	Drosophila_3seq	end	11794584	11794584	.	+	.	symbol "CkIIbeta"; FlyBase_ID "FBgn0000259"; genomic_feature "intronic"; Head "0"; Ovary "1"; Testis "1"; Embryo0-45 "7"; Embryo45-90 "0"; Embryo90-6h "0"; Embryo6-12h "0"; Embryo12-18h "0"; Embryo18-24h "0"; BG3 "0"; D4 "1"; D16-c3 "0"; D20 "0"; D32 "0"; GM2 "3"; L1 "0"; mbn2 "0"; OSS "0"; S2 "6"; Female_carcass "0"; Male_carcass "1"; Female_whole_fly "0"; Male_whole_fly "0";
chrX	Drosophila_3seq	end	11795185	11795185	.	+	.	symbol "CkIIbeta"; FlyBase_ID "FBgn0000259"; genomic_feature "CDS"; Head "0"; Ovary "8"; Testis "0"; Embryo0-45 "0"; Embryo45-90 "0"; Embryo90-6h "0"; Embryo6-12h "6"; Embryo12-18h "0"; Embryo18-24h "0"; BG3 "0"; D4 "0"; D16-c3 "0"; D20 "0"; D32 "0"; GM2 "0"; L1 "1"; mbn2 "0"; OSS "0"; S2 "0"; Female_carcass "0"; Male_carcass "0"; Female_whole_fly "0"; Male_whole_fly "4";
chrX	Drosophila_3seq	end	11795307	11795307	.	+	.	symbol "CkIIbeta"; FlyBase_ID "FBgn0000259"; genomic_feature "intronic"; Head "1"; Ovary "29"; Testis "17"; Embryo0-45 "0"; Embryo45-90 "0"; Embryo90-6h "0"; Embryo6-12h "0"; Embryo12-18h "0"; Embryo18-24h "0"; BG3 "0"; D4 "0"; D16-c3 "7"; D20 "0"; D32 "0"; GM2 "0"; L1 "0"; mbn2 "0"; OSS "0"; S2 "0"; Female_carcass "0"; Male_carcass "0"; Female_whole_fly "0"; Male_whole_fly "9";
chrX	Drosophila_3seq	end	11795345	11795345	.	+	.	symbol "CkIIbeta"; FlyBase_ID "FBgn0000259"; genomic_feature "intronic"; Head "0"; Ovary "11"; Testis "8"; Embryo0-45 "1"; Embryo45-90 "0"; Embryo90-6h "0"; Embryo6-12h "4"; Embryo12-18h "0"; Embryo18-24h "2"; BG3 "0"; D4 "0"; D16-c3 "0"; D20 "0"; D32 "0"; GM2 "0"; L1 "0"; mbn2 "0"; OSS "0"; S2 "7"; Female_carcass "0"; Male_carcass "0"; Female_whole_fly "0"; Male_whole_fly "13";
chrX	Drosophila_3seq	end	11795422	11795422	.	+	.	symbol "CkIIbeta"; FlyBase_ID "FBgn0000259"; genomic_feature "intronic"; Head "0"; Ovary "0"; Testis "0"; Embryo0-45 "0"; Embryo45-90 "0"; Embryo90-6h "2"; Embryo6-12h "4"; Embryo12-18h "0"; Embryo18-24h "0"; BG3 "0"; D4 "17"; D16-c3 "16"; D20 "6"; D32 "1"; GM2 "22"; L1 "0"; mbn2 "13"; OSS "8"; S2 "3"; Female_carcass "0"; Male_carcass "11"; Female_whole_fly "0"; Male_whole_fly "0";
chrX	Drosophila_3seq	end	11795543	11795543	.	+	.	symbol "CkIIbeta"; FlyBase_ID "FBgn0000259"; genomic_feature "intronic"; Head "18"; Ovary "32"; Testis "16"; Embryo0-45 "36"; Embryo45-90 "1"; Embryo90-6h "14"; Embryo6-12h "13"; Embryo12-18h "15"; Embryo18-24h "21"; BG3 "0"; D4 "7"; D16-c3 "3"; D20 "0"; D32 "4"; GM2 "6"; L1 "1"; mbn2 "2"; OSS "23"; S2 "38"; Female_carcass "23"; Male_carcass "30"; Female_whole_fly "0"; Male_whole_fly "27";
chr3L	Drosophila_3seq	end	18823001	18823001	.	+	.	symbol "Cat"; FlyBase_ID "FBgn0000261"; genomic_feature "intronic"; Head "1"; Ovary "1"; Testis "0"; Embryo0-45 "0"; Embryo45-90 "0"; Embryo90-6h "0"; Embryo6-12h "0"; Embryo12-18h "0"; Embryo18-24h "0"; BG3 "0"; D4 "19"; D16-c3 "0"; D20 "0"; D32 "0"; GM2 "65"; L1 "14"; mbn2 "0"; OSS "4"; S2 "0"; Female_carcass "0"; Male_carcass "15"; Female_whole_fly "0"; Male_whole_fly "0";
chr3L	Drosophila_3seq	end	18828161	18828161	.	+	.	symbol "Cat"; FlyBase_ID "FBgn0000261"; genomic_feature "3UTR"; Head "242"; Ovary "13"; Testis "64"; Embryo0-45 "0"; Embryo45-90 "0"; Embryo90-6h "0"; Embryo6-12h "9"; Embryo12-18h "0"; Embryo18-24h "0"; BG3 "4"; D4 "48"; D16-c3 "5"; D20 "27"; D32 "0"; GM2 "88"; L1 "134"; mbn2 "9"; OSS "8"; S2 "1"; Female_carcass "49"; Male_carcass "1087"; Female_whole_fly "0"; Male_whole_fly "34";
chr3L	Drosophila_3seq	end	18828192	18828192	.	+	.	symbol "Cat"; FlyBase_ID "FBgn0000261"; genomic_feature "3UTR"; Head "2242"; Ovary "572"; Testis "1024"; Embryo0-45 "115"; Embryo45-90 "3"; Embryo90-6h "39"; Embryo6-12h "213"; Embryo12-18h "117"; Embryo18-24h "102"; BG3 "24"; D4 "983"; D16-c3 "208"; D20 "444"; D32 "110"; GM2 "942"; L1 "1728"; mbn2 "211"; OSS "100"; S2 "297"; Female_carcass "2626"; Male_carcass "11959"; Female_whole_fly "193"; Ma…
chr2L	Drosophila_3seq	end	9682306	9682306	.	-	.	symbol "Pka-C1"; FlyBase_ID "FBgn0000273"; genomic_feature "3UTR"; Head "2375"; Ovary "39"; Testis "39"; Embryo0-45 "49"; Embryo45-90 "1"; Embryo90-6h "24"; Embryo6-12h "137"; Embryo12-18h "252"; Embryo18-24h "785"; BG3 "28"; D4 "101"; D16-c3 "53"; D20 "45"; D32 "60"; GM2 "245"; L1 "97"; mbn2 "115"; OSS "53"; S2 "229"; Female_carcass "435"; Male_carcass "1388"; Female_whole_fly "91"; Male_whole_f…
chr2L	Drosophila_3seq	end	9682398	9682398	.	-	.	symbol "Pka-C1"; FlyBase_ID "FBgn0000273"; genomic_feature "3UTR"; Head "1115"; Ovary "44"; Testis "36"; Embryo0-45 "7"; Embryo45-90 "0"; Embryo90-6h "21"; Embryo6-12h "98"; Embryo12-18h "111"; Embryo18-24h "401"; BG3 "5"; D4 "135"; D16-c3 "16"; D20 "7"; D32 "66"; GM2 "106"; L1 "110"; mbn2 "55"; OSS "38"; S2 "175"; Female_carcass "131"; Male_carcass "722"; Female_whole_fly "10"; Male_whole_fly "2…
chr2L	Drosophila_3seq	end	9682469	9682469	.	-	.	symbol "Pka-C1"; FlyBase_ID "FBgn0000273"; genomic_feature "3UTR"; Head "1121"; Ovary "47"; Testis "49"; Embryo0-45 "39"; Embryo45-90 "0"; Embryo90-6h "40"; Embryo6-12h "53"; Embryo12-18h "48"; Embryo18-24h "151"; BG3 "4"; D4 "73"; D16-c3 "23"; D20 "15"; D32 "7"; GM2 "77"; L1 "50"; mbn2 "21"; OSS "24"; S2 "62"; Female_carcass "95"; Male_carcass "322"; Female_whole_fly "1"; Male_whole_fly "115";
chr2L	Drosophila_3seq	end	9682509	9682509	.	-	.	symbol "Pka-C1"; FlyBase_ID "FBgn0000273"; genomic_feature "3UTR"; Head "116"; Ovary "1"; Testis "1"; Embryo0-45 "0"; Embryo45-90 "0"; Embryo90-6h "0"; Embryo6-12h "4"; Embryo12-18h "5"; Embryo18-24h "34"; BG3 "6"; D4 "6"; D16-c3 "0"; D20 "3"; D32 "0"; GM2 "19"; L1 "7"; mbn2 "0"; OSS "3"; S2 "7"; Female_carcass "0"; Male_carcass "46"; Female_whole_fly "0"; Male_whole_fly "8";
chr2L	Drosophila_3seq	end	9682857	9682857	.	-	.	symbol "Pka-C1"; FlyBase_ID "FBgn0000273"; genomic_feature "3UTR"; Head "2"; Ovary "1"; Testis "0"; Embryo0-45 "0"; Embryo45-90 "0"; Embryo90-6h "2"; Embryo6-12h "1"; Embryo12-18h "0"; Embryo18-24h "0"; BG3 "0"; D4 "0"; D16-c3 "0"; D20 "0"; D32 "0"; GM2 "0"; L1 "0"; mbn2 "0"; OSS "0"; S2 "3"; Female_carcass "0"; Male_carcass "5"; Female_whole_fly "0"; Male_whole_fly "6";
chr2L	Drosophila_3seq	end	9683362	9683362	.	-	.	symbol "Pka-C1"; FlyBase_ID "FBgn0000273"; genomic_feature "3UTR"; Head "174"; Ovary "328"; Testis "53"; Embryo0-45 "277"; Embryo45-90 "1"; Embryo90-6h "56"; Embryo6-12h "43"; Embryo12-18h "35"; Embryo18-24h "99"; BG3 "0"; D4 "66"; D16-c3 "0"; D20 "0"; D32 "0"; GM2 "6"; L1 "115"; mbn2 "6"; OSS "160"; S2 "57"; Female_carcass "45"; Male_carcass "324"; Female_whole_fly "3"; Male_whole_fly "179";
chr2L	Drosophila_3seq	end	9683479	9683479	.	-	.	symbol "Pka-C1"; FlyBase_ID "FBgn0000273"; genomic_feature "3UTR"; Head "14"; Ovary "37"; Testis "15"; Embryo0-45 "74"; Embryo45-90 "0"; Embryo90-6h "11"; Embryo6-12h "0"; Embryo12-18h "13"; Embryo18-24h "1"; BG3 "0"; D4 "0"; D16-c3 "0"; D20 "0"; D32 "0"; GM2 "0"; L1 "4"; mbn2 "0"; OSS "24"; S2 "9"; Female_carcass "23"; Male_carcass "16"; Female_whole_fly "0"; Male_whole_fly "47";
chr2L	Drosophila_3seq	end	9683776	9683776	.	-	.	symbol "Pka-C1"; FlyBase_ID "FBgn0000273"; genomic_feature "3UTR"; Head "110"; Ovary "22"; Testis "5"; Embryo0-45 "12"; Embryo45-90 "0"; Embryo90-6h "1"; Embryo6-12h "11"; Embryo12-18h "7"; Embryo18-24h "41"; BG3 "0"; D4 "10"; D16-c3 "17"; D20 "0"; D32 "0"; GM2 "0"; L1 "0"; mbn2 "0"; OSS "14"; S2 "4"; Female_carcass "0"; Male_carcass "84"; Female_whole_fly "0"; Male_whole_fly "34";
chr2L	Drosophila_3seq	end	9683928	9683928	.	-	.	symbol "Pka-C1"; FlyBase_ID "FBgn0000273"; genomic_feature "3UTR"; Head "28"; Ovary "13"; Testis "0"; Embryo0-45 "0"; Embryo45-90 "0"; Embryo90-6h "0"; Embryo6-12h "6"; Embryo12-18h "2"; Embryo18-24h "23"; BG3 "0"; D4 "8"; D16-c3 "0"; D20 "0"; D32 "0"; GM2 "0"; L1 "0"; mbn2 "1"; OSS "0"; S2 "15"; Female_carcass "0"; Male_carcass "57"; Female_whole_fly "9"; Male_whole_fly "16";
chr2L	Drosophila_3seq	end	9684041	9684041	.	-	.	symbol "Pka-C1"; FlyBase_ID "FBgn0000273"; genomic_feature "3UTR"; Head "2197"; Ovary "888"; Testis "187"; Embryo0-45 "412"; Embryo45-90 "6"; Embryo90-6h "125"; Embryo6-12h "150"; Embryo12-18h "266"; Embryo18-24h "488"; BG3 "12"; D4 "181"; D16-c3 "90"; D20 "87"; D32 "23"; GM2 "218"; L1 "352"; mbn2 "30"; OSS "250"; S2 "201"; Female_carcass "144"; Male_carcass "1516"; Female_whole_fly "84"; Male_wh…
chr2L	Drosophila_3seq	end	9684103	9684103	.	-	.	symbol "Pka-C1"; FlyBase_ID "FBgn0000273"; genomic_feature "3UTR"; Head "691"; Ovary "171"; Testis "27"; Embryo0-45 "40"; Embryo45-90 "0"; Embryo90-6h "0"; Embryo6-12h "18"; Embryo12-18h "11"; Embryo18-24h "24"; BG3 "0"; D4 "34"; D16-c3 "0"; D20 "30"; D32 "8"; GM2 "13"; L1 "37"; mbn2 "2"; OSS "43"; S2 "42"; Female_carcass "17"; Male_carcass "160"; Female_whole_fly "16"; Male_whole_fly "46";
chr2L	Drosophila_3seq	end	9684607	9684607	.	-	.	symbol "Pka-C1"; FlyBase_ID "FBgn0000273"; genomic_feature "3UTR"; Head "3"; Ovary "13"; Testis "1"; Embryo0-45 "0"; Embryo45-90 "0"; Embryo90-6h "0"; Embryo6-12h "7"; Embryo12-18h "0"; Embryo18-24h "0"; BG3 "0"; D4 "0"; D16-c3 "0"; D20 "0"; D32 "0"; GM2 "0"; L1 "0"; mbn2 "0"; OSS "1"; S2 "0"; Female_carcass "0"; Male_carcass "16"; Female_whole_fly "0"; Male_whole_fly "7";
chr2L	Drosophila_3seq	end	9684926	9684926	.	-	.	symbol "Pka-C1"; FlyBase_ID "FBgn0000273"; genomic_feature "3UTR"; Head "49"; Ovary "143"; Testis "2"; Embryo0-45 "152"; Embryo45-90 "2"; Embryo90-6h "6"; Embryo6-12h "6"; Embryo12-18h "12"; Embryo18-24h "39"; BG3 "0"; D4 "0"; D16-c3 "0"; D20 "1"; D32 "0"; GM2 "0"; L1 "2"; mbn2 "2"; OSS "16"; S2 "5"; Female_carcass "0"; Male_carcass "39"; Female_whole_fly "0"; Male_whole_fly "81";
chr2L	Drosophila_3seq	end	9685021	9685021	.	-	.	symbol "Pka-C1"; FlyBase_ID "FBgn0000273"; genomic_feature "3UTR"; Head "2"; Ovary "29"; Testis "0"; Embryo0-45 "12"; Embryo45-90 "0"; Embryo90-6h "0"; Embryo6-12h "0"; Embryo12-18h "0"; Embryo18-24h "0"; BG3 "0"; D4 "7"; D16-c3 "0"; D20 "0"; D32 "0"; GM2 "1"; L1 "0"; mbn2 "0"; OSS "4"; S2 "0"; Female_carcass "0"; Male_carcass "0"; Female_whole_fly "0"; Male_whole_fly "20";
chr2L	Drosophila_3seq	end	9698104	9698104	.	-	.	symbol "Pka-C1"; FlyBase_ID "FBgn0000273"; genomic_feature "5UTR"; Head "1"; Ovary "1"; Testis "0"; Embryo0-45 "0"; Embryo45-90 "0"; Embryo90-6h "0"; Embryo6-12h "3"; Embryo12-18h "0"; Embryo18-24h "0"; BG3 "0"; D4 "0"; D16-c3 "0"; D20 "0"; D32 "0"; GM2 "0"; L1 "3"; mbn2 "0"; OSS "1"; S2 "0"; Female_carcass "0"; Male_carcass "11"; Female_whole_fly "0"; Male_whole_fly "5";
chr3R	Drosophila_3seq	end	30695533	30695533	.	-	.	symbol "Pka-C2"; FlyBase_ID "FBgn0000274"; genomic_feature "3UTR"; Head "0"; Ovary "9"; Testis "790"; Embryo0-45 "13"; Embryo45-90 "0"; Embryo90-6h "0"; Embryo6-12h "2"; Embryo12-18h "0"; Embryo18-24h "0"; BG3 "0"; D4 "0"; D16-c3 "0"; D20 "0"; D32 "0"; GM2 "0"; L1 "0"; mbn2 "0"; OSS "0"; S2 "0"; Female_carcass "0"; Male_carcass "0"; Female_whole_fly "0"; Male_whole_fly "85";
chr3R	Drosophila_3seq	end	30695633	30695633	.	-	.	symbol "Pka-C2"; FlyBase_ID "FBgn0000274"; genomic_feature "3UTR"; Head "0"; Ovary "1"; Testis "798"; Embryo0-45 "0"; Embryo45-90 "0"; Embryo90-6h "0"; Embryo6-12h "0"; Embryo12-18h "0"; Embryo18-24h "0"; BG3 "0"; D4 "4"; D16-c3 "0"; D20 "0"; D32 "0"; GM2 "0"; L1 "0"; mbn2 "0"; OSS "0"; S2 "0"; Female_carcass "0"; Male_carcass "0"; Female_whole_fly "0"; Male_whole_fly "105";
chr3R	Drosophila_3seq	end	30695671	30695671	.	-	.	symbol "Pka-C2"; FlyBase_ID "FBgn0000274"; genomic_feature "CDS"; Head "0"; Ovary "0"; Testis "74"; Embryo0-45 "0"; Embryo45-90 "0"; Embryo90-6h "0"; Embryo6-12h "0"; Embryo12-18h "0"; Embryo18-24h "0"; BG3 "0"; D4 "0"; D16-c3 "0"; D20 "0"; D32 "0"; GM2 "0"; L1 "0"; mbn2 "0"; OSS "0"; S2 "0"; Female_carcass "0"; Male_carcass "0"; Female_whole_fly "0"; Male_whole_fly "6";
chr3R	Drosophila_3seq	end	30211281	30211281	.	+	.	symbol "CecA1"; FlyBase_ID "FBgn0000276"; genomic_feature "3UTR"; Head "1529"; Ovary "1"; Testis "36"; Embryo0-45 "3"; Embryo45-90 "0"; Embryo90-6h "0"; Embryo6-12h "5"; Embryo12-18h "0"; Embryo18-24h "0"; BG3 "0"; D4 "1"; D16-c3 "5"; D20 "9"; D32 "0"; GM2 "0"; L1 "96"; mbn2 "170"; OSS "0"; S2 "91"; Female_carcass "77"; Male_carcass "936"; Female_whole_fly "0"; Male_whole_fly "1075";
chr3R	Drosophila_3seq	end	30212247	30212247	.	+	.	symbol "CecA2"; FlyBase_ID "FBgn0000277"; genomic_feature "CDS"; Head "7"; Ovary "0"; Testis "0"; Embryo0-45 "0"; Embryo45-90 "0"; Embryo90-6h "0"; Embryo6-12h "0"; Embryo12-18h "0"; Embryo18-24h "0"; BG3 "0"; D4 "0"; D16-c3 "0"; D20 "0"; D32 "0"; GM2 "0"; L1 "0"; mbn2 "7"; OSS "0"; S2 "0"; Female_carcass "0"; Male_carcass "0"; Female_whole_fly "0"; Male_whole_fly "0";
chr3R	Drosophila_3seq	end	30216939	30216939	.	+	.	symbol "CecC"; FlyBase_ID "FBgn0000279"; genomic_feature "3UTR"; Head "971"; Ovary "0"; Testis "4"; Embryo0-45 "0"; Embryo45-90 "0"; Embryo90-6h "0"; Embryo6-12h "2"; Embryo12-18h "2"; Embryo18-24h "0"; BG3 "1"; D4 "5"; D16-c3 "28"; D20 "317"; D32 "0"; GM2 "0"; L1 "254"; mbn2 "4"; OSS "2"; S2 "315"; Female_carcass "36"; Male_carcass "6"; Female_whole_fly "5"; Male_whole_fly "5";
chr3R	Drosophila_3seq	end	15270390	15270390	.	-	.	symbol "Cp190"; FlyBase_ID "FBgn0000283"; genomic_feature "3UTR"; Head "82"; Ovary "182"; Testis "7"; Embryo0-45 "290"; Embryo45-90 "1"; Embryo90-6h "48"; Embryo6-12h "155"; Embryo12-18h "28"; Embryo18-24h "31"; BG3 "10"; D4 "128"; D16-c3 "49"; D20 "45"; D32 "21"; GM2 "98"; L1 "106"; mbn2 "60"; OSS "99"; S2 "164"; Female_carcass "41"; Male_carcass "67"; Female_whole_fly "63"; Male_whole_fly "153";
chr3R	Drosophila_3seq	end	15270427	15270427	.	-	.	symbol "Cp190"; FlyBase_ID "FBgn0000283"; genomic_feature "3UTR"; Head "213"; Ovary "576"; Testis "25"; Embryo0-45 "621"; Embryo45-90 "7"; Embryo90-6h "273"; Embryo6-12h "263"; Embryo12-18h "66"; Embryo18-24h "93"; BG3 "38"; D4 "254"; D16-c3 "51"; D20 "40"; D32 "111"; GM2 "176"; L1 "212"; mbn2 "89"; OSS "282"; S2 "394"; Female_carcass "81"; Male_carcass "208"; Female_whole_fly "52"; Male_whole_fl…
chr3R	Drosophila_3seq	end	15270505	15270505	.	-	.	symbol "Cp190"; FlyBase_ID "FBgn0000283"; genomic_feature "3UTR"; Head "1"; Ovary "19"; Testis "0"; Embryo0-45 "17"; Embryo45-90 "0"; Embryo90-6h "0"; Embryo6-12h "3"; Embryo12-18h "3"; Embryo18-24h "0"; BG3 "0"; D4 "7"; D16-c3 "0"; D20 "0"; D32 "0"; GM2 "0"; L1 "8"; mbn2 "0"; OSS "4"; S2 "12"; Female_carcass "0"; Male_carcass "12"; Female_whole_fly "0"; Male_whole_fly "11";
chr3R	Drosophila_3seq	end	15270536	15270536	.	-	.	symbol "Cp190"; FlyBase_ID "FBgn0000283"; genomic_feature "3UTR"; Head "15"; Ovary "168"; Testis "19"; Embryo0-45 "120"; Embryo45-90 "3"; Embryo90-6h "7"; Embryo6-12h "12"; Embryo12-18h "3"; Embryo18-24h "9"; BG3 "0"; D4 "22"; D16-c3 "12"; D20 "10"; D32 "3"; GM2 "18"; L1 "43"; mbn2 "9"; OSS "31"; S2 "17"; Female_carcass "17"; Male_carcass "33"; Female_whole_fly "20"; Male_whole_fly "60";
chr3R	Drosophila_3seq	end	15270608	15270608	.	-	.	symbol "Cp190"; FlyBase_ID "FBgn0000283"; genomic_feature "3UTR"; Head "2"; Ovary "7"; Testis "4"; Embryo0-45 "11"; Embryo45-90 "0"; Embryo90-6h "0"; Embryo6-12h "3"; Embryo12-18h "0"; Embryo18-24h "0"; BG3 "0"; D4 "6"; D16-c3 "5"; D20 "0"; D32 "0"; GM2 "0"; L1 "3"; mbn2 "0"; OSS "0"; S2 "0"; Female_carcass "0"; Male_carcass "0"; Female_whole_fly "0"; Male_whole_fly "5";
chr3R	Drosophila_3seq	end	15270876	15270876	.	-	.	symbol "Cp190"; FlyBase_ID "FBgn0000283"; genomic_feature "3UTR"; Head "0"; Ovary "3"; Testis "25"; Embryo0-45 "0"; Embryo45-90 "0"; Embryo90-6h "0"; Embryo6-12h "2"; Embryo12-18h "0"; Embryo18-24h "0"; BG3 "0"; D4 "0"; D16-c3 "0"; D20 "0"; D32 "0"; GM2 "0"; L1 "0"; mbn2 "0"; OSS "0"; S2 "0"; Female_carcass "0"; Male_carcass "0"; Female_whole_fly "0"; Male_whole_fly "6";
chr3R	Drosophila_3seq	end	15270926	15270926	.	-	.	symbol "Cp190"; FlyBase_ID "FBgn0000283"; genomic_feature "3UTR"; Head "1"; Ovary "9"; Testis "40"; Embryo0-45 "0"; Embryo45-90 "0"; Embryo90-6h "21"; Embryo6-12h "4"; Embryo12-18h "0"; Embryo18-24h "0"; BG3 "0"; D4 "0"; D16-c3 "0"; D20 "0"; D32 "0"; GM2 "0"; L1 "6"; mbn2 "3"; OSS "5"; S2 "0"; Female_carcass "0"; Male_carcass "2"; Female_whole_fly "0"; Male_whole_fly "9";
chr2L	Drosophila_3seq	end	4882986	4882986	.	-	.	symbol "Cf2"; FlyBase_ID "FBgn0000286"; genomic_feature "5UTR"; Head "0"; Ovary "4"; Testis "0"; Embryo0-45 "0"; Embryo45-90 "0"; Embryo90-6h "0"; Embryo6-12h "0"; Embryo12-18h "0"; Embryo18-24h "0"; BG3 "0"; D4 "0"; D16-c3 "0"; D20 "0"; D32 "0"; GM2 "0"; L1 "0"; mbn2 "0"; OSS "4"; S2 "0"; Female_carcass "0"; Male_carcass "0"; Female_whole_fly "0"; Male_whole_fly "0";
chr2L	Drosophila_3seq	end	4880627	4880627	.	-	.	symbol "Cf2"; FlyBase_ID "FBgn0000286"; genomic_feature "intronic"; Head "0"; Ovary "0"; Testis "3"; Embryo0-45 "0"; Embryo45-90 "0"; Embryo90-6h "0"; Embryo6-12h "0"; Embryo12-18h "0"; Embryo18-24h "0"; BG3 "0"; D4 "0"; D16-c3 "0"; D20 "0"; D32 "0"; GM2 "0"; L1 "0"; mbn2 "0"; OSS "0"; S2 "0"; Female_carcass "0"; Male_carcass "0"; Female_whole_fly "0"; Male_whole_fly "10";
chr2L	Drosophila_3seq	end	4876503	4876503	.	-	.	symbol "Cf2"; FlyBase_ID "FBgn0000286"; genomic_feature "3UTR"; Head "12"; Ovary "2"; Testis "1"; Embryo0-45 "0"; Embryo45-90 "0"; Embryo90-6h "0"; Embryo6-12h "0"; Embryo12-18h "0"; Embryo18-24h "3"; BG3 "0"; D4 "0"; D16-c3 "0"; D20 "3"; D32 "0"; GM2 "0"; L1 "10"; mbn2 "5"; OSS "5"; S2 "1"; Female_carcass "0"; Male_carcass "8"; Female_whole_fly "0"; Male_whole_fly "7";
chr2L	Drosophila_3seq	end	4876883	4876883	.	-	.	symbol "Cf2"; FlyBase_ID "FBgn0000286"; genomic_feature "3UTR"; Head "106"; Ovary "2"; Testis "8"; Embryo0-45 "0"; Embryo45-90 "0"; Embryo90-6h "12"; Embryo6-12h "11"; Embryo12-18h "8"; Embryo18-24h "0"; BG3 "0"; D4 "3"; D16-c3 "0"; D20 "0"; D32 "7"; GM2 "0"; L1 "35"; mbn2 "6"; OSS "9"; S2 "8"; Female_carcass "55"; Male_carcass "72"; Female_whole_fly "0"; Male_whole_fly "27";
chr2L	Drosophila_3seq	end	4876915	4876915	.	-	.	symbol "Cf2"; FlyBase_ID "FBgn0000286"; genomic_feature "3UTR"; Head "14"; Ovary "4"; Testis "0"; Embryo0-45 "0"; Embryo45-90 "0"; Embryo90-6h "0"; Embryo6-12h "2"; Embryo12-18h "0"; Embryo18-24h "0"; BG3 "0"; D4 "0"; D16-c3 "9"; D20 "0"; D32 "0"; GM2 "0"; L1 "4"; mbn2 "2"; OSS "4"; S2 "6"; Female_carcass "0"; Male_carcass "7"; Female_whole_fly "0"; Male_whole_fly "3";
chr2L	Drosophila_3seq	end	4877139	4877139	.	-	.	symbol "Cf2"; FlyBase_ID "FBgn0000286"; genomic_feature "3UTR"; Head "4"; Ovary "0"; Testis "0"; Embryo0-45 "0"; Embryo45-90 "0"; Embryo90-6h "0"; Embryo6-12h "0"; Embryo12-18h "0"; Embryo18-24h "0"; BG3 "0"; D4 "0"; D16-c3 "0"; D20 "0"; D32 "0"; GM2 "0"; L1 "13"; mbn2 "0"; OSS "0"; S2 "0"; Female_carcass "0"; Male_carcass "2"; Female_whole_fly "0"; Male_whole_fly "0";
chr2L	Drosophila_3seq	end	4877241	4877241	.	-	.	symbol "Cf2"; FlyBase_ID "FBgn0000286"; genomic_feature "3UTR"; Head "27"; Ovary "1"; Testis "0"; Embryo0-45 "0"; Embryo45-90 "0"; Embryo90-6h "0"; Embryo6-12h "4"; Embryo12-18h "0"; Embryo18-24h "0"; BG3 "0"; D4 "1"; D16-c3 "0"; D20 "0"; D32 "0"; GM2 "0"; L1 "0"; mbn2 "6"; OSS "3"; S2 "9"; Female_carcass "0"; Male_carcass "0"; Female_whole_fly "0"; Male_whole_fly "5";
chr2L	Drosophila_3seq	end	4877289	4877289	.	-	.	symbol "Cf2"; FlyBase_ID "FBgn0000286"; genomic_feature "3UTR"; Head "78"; Ovary "10"; Testis "1"; Embryo0-45 "0"; Embryo45-90 "0"; Embryo90-6h "0"; Embryo6-12h "9"; Embryo12-18h "15"; Embryo18-24h "13"; BG3 "5"; D4 "50"; D16-c3 "16"; D20 "0"; D32 "0"; GM2 "25"; L1 "21"; mbn2 "24"; OSS "15"; S2 "12"; Female_carcass "0"; Male_carcass "78"; Female_whole_fly "0"; Male_whole_fly "26";
chr2L	Drosophila_3seq	end	4877319	4877319	.	-	.	symbol "Cf2"; FlyBase_ID "FBgn0000286"; genomic_feature "3UTR"; Head "18"; Ovary "23"; Testis "4"; Embryo0-45 "14"; Embryo45-90 "0"; Embryo90-6h "0"; Embryo6-12h "1"; Embryo12-18h "4"; Embryo18-24h "0"; BG3 "0"; D4 "9"; D16-c3 "0"; D20 "0"; D32 "2"; GM2 "10"; L1 "0"; mbn2 "7"; OSS "10"; S2 "1"; Female_carcass "12"; Male_carcass "15"; Female_whole_fly "0"; Male_whole_fly "10";
chr2L	Drosophila_3seq	end	4877360	4877360	.	-	.	symbol "Cf2"; FlyBase_ID "FBgn0000286"; genomic_feature "3UTR"; Head "102"; Ovary "257"; Testis "12"; Embryo0-45 "92"; Embryo45-90 "1"; Embryo90-6h "0"; Embryo6-12h "9"; Embryo12-18h "10"; Embryo18-24h "5"; BG3 "7"; D4 "99"; D16-c3 "21"; D20 "23"; D32 "5"; GM2 "55"; L1 "89"; mbn2 "15"; OSS "51"; S2 "67"; Female_carcass "34"; Male_carcass "190"; Female_whole_fly "30"; Male_whole_fly "150";
chr2L	Drosophila_3seq	end	4877436	4877436	.	-	.	symbol "Cf2"; FlyBase_ID "FBgn0000286"; genomic_feature "3UTR"; Head "5"; Ovary "9"; Testis "0"; Embryo0-45 "0"; Embryo45-90 "0"; Embryo90-6h "0"; Embryo6-12h "0"; Embryo12-18h "0"; Embryo18-24h "0"; BG3 "0"; D4 "15"; D16-c3 "0"; D20 "0"; D32 "0"; GM2 "0"; L1 "0"; mbn2 "0"; OSS "0"; S2 "0"; Female_carcass "0"; Male_carcass "7"; Female_whole_fly "0"; Male_whole_fly "1";
chr2L	Drosophila_3seq	end	4877475	4877475	.	-	.	symbol "Cf2"; FlyBase_ID "FBgn0000286"; genomic_feature "3UTR"; Head "12"; Ovary "203"; Testis "11"; Embryo0-45 "16"; Embryo45-90 "0"; Embryo90-6h "0"; Embryo6-12h "9"; Embryo12-18h "2"; Embryo18-24h "12"; BG3 "0"; D4 "4"; D16-c3 "0"; D20 "0"; D32 "2"; GM2 "0"; L1 "20"; mbn2 "5"; OSS "5"; S2 "3"; Female_carcass "19"; Male_carcass "31"; Female_whole_fly "20"; Male_whole_fly "30";
chr2L	Drosophila_3seq	end	4877640	4877640	.	-	.	symbol "Cf2"; FlyBase_ID "FBgn0000286"; genomic_feature "3UTR"; Head "10"; Ovary "6"; Testis "0"; Embryo0-45 "0"; Embryo45-90 "0"; Embryo90-6h "0"; Embryo6-12h "0"; Embryo12-18h "0"; Embryo18-24h "0"; BG3 "0"; D4 "0"; D16-c3 "0"; D20 "0"; D32 "3"; GM2 "0"; L1 "0"; mbn2 "0"; OSS "0"; S2 "0"; Female_carcass "0"; Male_carcass "38"; Female_whole_fly "0"; Male_whole_fly "3";
chr2L	Drosophila_3seq	end	4877824	4877824	.	-	.	symbol "Cf2"; FlyBase_ID "FBgn0000286"; genomic_feature "3UTR"; Head "9"; Ovary "16"; Testis "0"; Embryo0-45 "0"; Embryo45-90 "1"; Embryo90-6h "0"; Embryo6-12h "4"; Embryo12-18h "0"; Embryo18-24h "2"; BG3 "0"; D4 "31"; D16-c3 "0"; D20 "10"; D32 "7"; GM2 "8"; L1 "13"; mbn2 "0"; OSS "23"; S2 "11"; Female_carcass "0"; Male_carcass "31"; Female_whole_fly "0"; Male_whole_fly "16";
chr2L	Drosophila_3seq	end	4877858	4877858	.	-	.	symbol "Cf2"; FlyBase_ID "FBgn0000286"; genomic_feature "3UTR"; Head "27"; Ovary "107"; Testis "3"; Embryo0-45 "32"; Embryo45-90 "1"; Embryo90-6h "0"; Embryo6-12h "0"; Embryo12-18h "0"; Embryo18-24h "7"; BG3 "6"; D4 "8"; D16-c3 "0"; D20 "0"; D32 "0"; GM2 "0"; L1 "14"; mbn2 "0"; OSS "0"; S2 "15"; Female_carcass "1"; Male_carcass "52"; Female_whole_fly "0"; Male_whole_fly "50";
chr2L	Drosophila_3seq	end	4878198	4878198	.	-	.	symbol "Cf2"; FlyBase_ID "FBgn0000286"; genomic_feature "3UTR"; Head "51"; Ovary "790"; Testis "7"; Embryo0-45 "318"; Embryo45-90 "1"; Embryo90-6h "27"; Embryo6-12h "158"; Embryo12-18h "95"; Embryo18-24h "89"; BG3 "4"; D4 "6"; D16-c3 "0"; D20 "0"; D32 "15"; GM2 "0"; L1 "8"; mbn2 "8"; OSS "13"; S2 "19"; Female_carcass "73"; Male_carcass "129"; Female_whole_fly "35"; Male_whole_fly "194";
chr2L	Drosophila_3seq	end	4878318	4878318	.	-	.	symbol "Cf2"; FlyBase_ID "FBgn0000286"; genomic_feature "3UTR"; Head "8"; Ovary "9"; Testis "1"; Embryo0-45 "0"; Embryo45-90 "1"; Embryo90-6h "0"; Embryo6-12h "0"; Embryo12-18h "0"; Embryo18-24h "0"; BG3 "3"; D4 "0"; D16-c3 "0"; D20 "3"; D32 "1"; GM2 "0"; L1 "6"; mbn2 "0"; OSS "2"; S2 "2"; Female_carcass "0"; Male_carcass "3"; Female_whole_fly "0"; Male_whole_fly "8";
chr2L	Drosophila_3seq	end	4878353	4878353	.	-	.	symbol "Cf2"; FlyBase_ID "FBgn0000286"; genomic_feature "3UTR"; Head "114"; Ovary "319"; Testis "73"; Embryo0-45 "170"; Embryo45-90 "0"; Embryo90-6h "0"; Embryo6-12h "24"; Embryo12-18h "16"; Embryo18-24h "0"; BG3 "0"; D4 "61"; D16-c3 "0"; D20 "1"; D32 "8"; GM2 "4"; L1 "40"; mbn2 "0"; OSS "2"; S2 "14"; Female_carcass "8"; Male_carcass "176"; Female_whole_fly "0"; Male_whole_fly "121";
chr2L	Drosophila_3seq	end	4878516	4878516	.	-	.	symbol "Cf2"; FlyBase_ID "FBgn0000286"; genomic_feature "3UTR"; Head "0"; Ovary "4"; Testis "45"; Embryo0-45 "0"; Embryo45-90 "0"; Embryo90-6h "0"; Embryo6-12h "0"; Embryo12-18h "0"; Embryo18-24h "0"; BG3 "0"; D4 "0"; D16-c3 "0"; D20 "0"; D32 "0"; GM2 "0"; L1 "0"; mbn2 "0"; OSS "0"; S2 "0"; Female_carcass "0"; Male_carcass "0"; Female_whole_fly "0"; Male_whole_fly "11";
chr2L	Drosophila_3seq	end	4878560	4878560	.	-	.	symbol "Cf2"; FlyBase_ID "FBgn0000286"; genomic_feature "3UTR"; Head "0"; Ovary "2"; Testis "25"; Embryo0-45 "0"; Embryo45-90 "0"; Embryo90-6h "0"; Embryo6-12h "0"; Embryo12-18h "0"; Embryo18-24h "0"; BG3 "0"; D4 "0"; D16-c3 "0"; D20 "0"; D32 "0"; GM2 "0"; L1 "0"; mbn2 "0"; OSS "0"; S2 "0"; Female_carcass "0"; Male_carcass "0"; Female_whole_fly "0"; Male_whole_fly "0";
chr2L	Drosophila_3seq	end	4878596	4878596	.	-	.	symbol "Cf2"; FlyBase_ID "FBgn0000286"; genomic_feature "3UTR"; Head "0"; Ovary "5"; Testis "6"; Embryo0-45 "0"; Embryo45-90 "0"; Embryo90-6h "0"; Embryo6-12h "0"; Embryo12-18h "0"; Embryo18-24h "0"; BG3 "0"; D4 "0"; D16-c3 "0"; D20 "0"; D32 "0"; GM2 "0"; L1 "0"; mbn2 "0"; OSS "0"; S2 "0"; Female_carcass "0"; Male_carcass "2"; Female_whole_fly "0"; Male_whole_fly "0";
chr2L	Drosophila_3seq	end	11365818	11365818	.	+	.	symbol "salr"; FlyBase_ID "FBgn0000287"; genomic_feature "intronic"; Head "0"; Ovary "0"; Testis "165"; Embryo0-45 "0"; Embryo45-90 "0"; Embryo90-6h "0"; Embryo6-12h "0"; Embryo12-18h "0"; Embryo18-24h "0"; BG3 "0"; D4 "0"; D16-c3 "0"; D20 "0"; D32 "0"; GM2 "0"; L1 "0"; mbn2 "0"; OSS "0"; S2 "0"; Female_carcass "0"; Male_carcass "0"; Female_whole_fly "0"; Male_whole_fly "8";
chr2L	Drosophila_3seq	end	11373397	11373397	.	+	.	symbol "salr"; FlyBase_ID "FBgn0000287"; genomic_feature "3UTR"; Head "0"; Ovary "0"; Testis "277"; Embryo0-45 "0"; Embryo45-90 "0"; Embryo90-6h "0"; Embryo6-12h "0"; Embryo12-18h "0"; Embryo18-24h "0"; BG3 "0"; D4 "0"; D16-c3 "0"; D20 "0"; D32 "0"; GM2 "0"; L1 "0"; mbn2 "0"; OSS "0"; S2 "0"; Female_carcass "0"; Male_carcass "0"; Female_whole_fly "0"; Male_whole_fly "36";
chr2L	Drosophila_3seq	end	11373695	11373695	.	+	.	symbol "salr"; FlyBase_ID "FBgn0000287"; genomic_feature "3UTR"; Head "65"; Ovary "0"; Testis "6"; Embryo0-45 "0"; Embryo45-90 "0"; Embryo90-6h "0"; Embryo6-12h "39"; Embryo12-18h "37"; Embryo18-24h "22"; BG3 "0"; D4 "3"; D16-c3 "0"; D20 "0"; D32 "0"; GM2 "2"; L1 "0"; mbn2 "0"; OSS "0"; S2 "0"; Female_carcass "34"; Male_carcass "45"; Female_whole_fly "0"; Male_whole_fly "24";
chr2R	Drosophila_3seq	end	14174140	14174140	.	+	.	symbol "cg"; FlyBase_ID "FBgn0000289"; genomic_feature "5UTR"; Head "0"; Ovary "3"; Testis "0"; Embryo0-45 "37"; Embryo45-90 "0"; Embryo90-6h "0"; Embryo6-12h "0"; Embryo12-18h "0"; Embryo18-24h "0"; BG3 "0"; D4 "16"; D16-c3 "0"; D20 "0"; D32 "0"; GM2 "0"; L1 "0"; mbn2 "0"; OSS "0"; S2 "0"; Female_carcass "0"; Male_carcass "0"; Female_whole_fly "0"; Male_whole_fly "0";
chr2R	Drosophila_3seq	end	14180391	14180391	.	+	.	symbol "cg"; FlyBase_ID "FBgn0000289"; genomic_feature "intronic"; Head "1"; Ovary "1"; Testis "0"; Embryo0-45 "0"; Embryo45-90 "0"; Embryo90-6h "0"; Embryo6-12h "0"; Embryo12-18h "7"; Embryo18-24h "0"; BG3 "0"; D4 "2"; D16-c3 "0"; D20 "0"; D32 "0"; GM2 "6"; L1 "0"; mbn2 "0"; OSS "0"; S2 "6"; Female_carcass "0"; Male_carcass "0"; Female_whole_fly "0"; Male_whole_fly "0";
chr2R	Drosophila_3seq	end	14181666	14181666	.	+	.	symbol "cg"; FlyBase_ID "FBgn0000289"; genomic_feature "3UTR"; Head "1"; Ovary "25"; Testis "11"; Embryo0-45 "0"; Embryo45-90 "0"; Embryo90-6h "4"; Embryo6-12h "0"; Embryo12-18h "0"; Embryo18-24h "0"; BG3 "0"; D4 "0"; D16-c3 "0"; D20 "2"; D32 "0"; GM2 "0"; L1 "0"; mbn2 "0"; OSS "0"; S2 "2"; Female_carcass "0"; Male_carcass "0"; Female_whole_fly "0"; Male_whole_fly "9";
chr2R	Drosophila_3seq	end	14181699	14181699	.	+	.	symbol "cg"; FlyBase_ID "FBgn0000289"; genomic_feature "3UTR"; Head "4"; Ovary "513"; Testis "205"; Embryo0-45 "263"; Embryo45-90 "3"; Embryo90-6h "35"; Embryo6-12h "33"; Embryo12-18h "8"; Embryo18-24h "13"; BG3 "3"; D4 "0"; D16-c3 "0"; D20 "8"; D32 "0"; GM2 "22"; L1 "48"; mbn2 "1"; OSS "123"; S2 "58"; Female_carcass "36"; Male_carcass "4"; Female_whole_fly "36"; Male_whole_fly "177";
chr2R	Drosophila_3seq	end	14181850	14181850	.	+	.	symbol "cg"; FlyBase_ID "FBgn0000289"; genomic_feature "3UTR"; Head "7"; Ovary "182"; Testis "5"; Embryo0-45 "13"; Embryo45-90 "1"; Embryo90-6h "0"; Embryo6-12h "4"; Embryo12-18h "0"; Embryo18-24h "0"; BG3 "0"; D4 "5"; D16-c3 "0"; D20 "0"; D32 "0"; GM2 "0"; L1 "20"; mbn2 "0"; OSS "25"; S2 "19"; Female_carcass "0"; Male_carcass "2"; Female_whole_fly "0"; Male_whole_fly "39";
chr2R	Drosophila_3seq	end	14181881	14181881	.	+	.	symbol "cg"; FlyBase_ID "FBgn0000289"; genomic_feature "3UTR"; Head "44"; Ovary "819"; Testis "38"; Embryo0-45 "448"; Embryo45-90 "1"; Embryo90-6h "135"; Embryo6-12h "82"; Embryo12-18h "18"; Embryo18-24h "3"; BG3 "0"; D4 "93"; D16-c3 "17"; D20 "19"; D32 "0"; GM2 "56"; L1 "137"; mbn2 "9"; OSS "198"; S2 "116"; Female_carcass "45"; Male_carcass "39"; Female_whole_fly "63"; Male_whole_fly "209";
chr2R	Drosophila_3seq	end	14181942	14181942	.	+	.	symbol "cg"; FlyBase_ID "FBgn0000289"; genomic_feature "3UTR"; Head "2"; Ovary "54"; Testis "0"; Embryo0-45 "10"; Embryo45-90 "1"; Embryo90-6h "0"; Embryo6-12h "0"; Embryo12-18h "0"; Embryo18-24h "0"; BG3 "0"; D4 "0"; D16-c3 "0"; D20 "0"; D32 "0"; GM2 "0"; L1 "26"; mbn2 "0"; OSS "8"; S2 "0"; Female_carcass "0"; Male_carcass "0"; Female_whole_fly "0"; Male_whole_fly "9";
chr2R	Drosophila_3seq	end	14182550	14182550	.	+	.	symbol "cg"; FlyBase_ID "FBgn0000289"; genomic_feature "3UTR"; Head "21"; Ovary "6"; Testis "0"; Embryo0-45 "0"; Embryo45-90 "0"; Embryo90-6h "0"; Embryo6-12h "8"; Embryo12-18h "0"; Embryo18-24h "11"; BG3 "0"; D4 "10"; D16-c3 "1"; D20 "0"; D32 "11"; GM2 "11"; L1 "15"; mbn2 "8"; OSS "7"; S2 "1"; Female_carcass "0"; Male_carcass "21"; Female_whole_fly "0"; Male_whole_fly "0";
chr2R	Drosophila_3seq	end	14182632	14182632	.	+	.	symbol "cg"; FlyBase_ID "FBgn0000289"; genomic_feature "3UTR"; Head "609"; Ovary "191"; Testis "19"; Embryo0-45 "46"; Embryo45-90 "0"; Embryo90-6h "232"; Embryo6-12h "375"; Embryo12-18h "127"; Embryo18-24h "185"; BG3 "23"; D4 "480"; D16-c3 "161"; D20 "123"; D32 "131"; GM2 "225"; L1 "518"; mbn2 "115"; OSS "208"; S2 "560"; Female_carcass "148"; Male_carcass "402"; Female_whole_fly "41"; Male_whole_…
chr2R	Drosophila_3seq	end	14182658	14182658	.	+	.	symbol "cg"; FlyBase_ID "FBgn0000289"; genomic_feature "3UTR"; Head "6"; Ovary "9"; Testis "1"; Embryo0-45 "17"; Embryo45-90 "0"; Embryo90-6h "0"; Embryo6-12h "10"; Embryo12-18h "0"; Embryo18-24h "2"; BG3 "0"; D4 "3"; D16-c3 "14"; D20 "0"; D32 "1"; GM2 "10"; L1 "0"; mbn2 "0"; OSS "10"; S2 "16"; Female_carcass "0"; Male_carcass "3"; Female_whole_fly "0"; Male_whole_fly "0";
chr2R	Drosophila_3seq	end	14182838	14182838	.	+	.	symbol "cg"; FlyBase_ID "FBgn0000289"; genomic_feature "3UTR"; Head "53"; Ovary "6"; Testis "0"; Embryo0-45 "0"; Embryo45-90 "0"; Embryo90-6h "0"; Embryo6-12h "9"; Embryo12-18h "3"; Embryo18-24h "4"; BG3 "0"; D4 "5"; D16-c3 "0"; D20 "1"; D32 "0"; GM2 "3"; L1 "18"; mbn2 "5"; OSS "5"; S2 "18"; Female_carcass "0"; Male_carcass "40"; Female_whole_fly "0"; Male_whole_fly "10";
chr2L	Drosophila_3seq	end	5036901	5036901	.	+	.	symbol "Col4a1"; FlyBase_ID "FBgn0000299"; genomic_feature "3UTR"; Head "644"; Ovary "161"; Testis "115"; Embryo0-45 "0"; Embryo45-90 "0"; Embryo90-6h "0"; Embryo6-12h "34"; Embryo12-18h "301"; Embryo18-24h "321"; BG3 "20"; D4 "647"; D16-c3 "225"; D20 "34"; D32 "519"; GM2 "116"; L1 "2071"; mbn2 "4"; OSS "4"; S2 "0"; Female_carcass "161"; Male_carcass "112"; Female_whole_fly "27"; Male_whole_fly "…
chr2L	Drosophila_3seq	end	5037088	5037088	.	+	.	symbol "Col4a1"; FlyBase_ID "FBgn0000299"; genomic_feature "3UTR"; Head "932"; Ovary "153"; Testis "83"; Embryo0-45 "12"; Embryo45-90 "0"; Embryo90-6h "0"; Embryo6-12h "50"; Embryo12-18h "196"; Embryo18-24h "488"; BG3 "20"; D4 "1112"; D16-c3 "50"; D20 "99"; D32 "515"; GM2 "91"; L1 "3538"; mbn2 "16"; OSS "15"; S2 "0"; Female_carcass "193"; Male_carcass "204"; Female_whole_fly "10"; Male_whole_fly …
chr2L	Drosophila_3seq	end	5037119	5037119	.	+	.	symbol "Col4a1"; FlyBase_ID "FBgn0000299"; genomic_feature "3UTR"; Head "3916"; Ovary "763"; Testis "359"; Embryo0-45 "52"; Embryo45-90 "5"; Embryo90-6h "19"; Embryo6-12h "499"; Embryo12-18h "3924"; Embryo18-24h "7156"; BG3 "324"; D4 "14223"; D16-c3 "1263"; D20 "928"; D32 "5345"; GM2 "1321"; L1 "40077"; mbn2 "30"; OSS "145"; S2 "29"; Female_carcass "2043"; Male_carcass "2120"; Female_whole_fly "2…
chr2L	Drosophila_3seq	end	5037145	5037145	.	+	.	symbol "Col4a1"; FlyBase_ID "FBgn0000299"; genomic_feature "3UTR"; Head "24"; Ovary "3"; Testis "0"; Embryo0-45 "0"; Embryo45-90 "0"; Embryo90-6h "0"; Embryo6-12h "0"; Embryo12-18h "20"; Embryo18-24h "39"; BG3 "5"; D4 "80"; D16-c3 "0"; D20 "0"; D32 "34"; GM2 "8"; L1 "139"; mbn2 "0"; OSS "0"; S2 "0"; Female_carcass "14"; Male_carcass "3"; Female_whole_fly "0"; Male_whole_fly "3";
chr2L	Drosophila_3seq	end	5037177	5037177	.	+	.	symbol "Col4a1"; FlyBase_ID "FBgn0000299"; genomic_feature "3UTR"; Head "8"; Ovary "1"; Testis "1"; Embryo0-45 "0"; Embryo45-90 "0"; Embryo90-6h "0"; Embryo6-12h "0"; Embryo12-18h "0"; Embryo18-24h "0"; BG3 "0"; D4 "24"; D16-c3 "0"; D20 "0"; D32 "44"; GM2 "0"; L1 "84"; mbn2 "0"; OSS "0"; S2 "0"; Female_carcass "0"; Male_carcass "0"; Female_whole_fly "0"; Male_whole_fly "0";
chr2L	Drosophila_3seq	end	5037214	5037214	.	+	.	symbol "Col4a1"; FlyBase_ID "FBgn0000299"; genomic_feature "3UTR"; Head "9"; Ovary "2"; Testis "0"; Embryo0-45 "0"; Embryo45-90 "0"; Embryo90-6h "0"; Embryo6-12h "0"; Embryo12-18h "7"; Embryo18-24h "31"; BG3 "0"; D4 "59"; D16-c3 "0"; D20 "8"; D32 "87"; GM2 "4"; L1 "78"; mbn2 "0"; OSS "0"; S2 "0"; Female_carcass "0"; Male_carcass "0"; Female_whole_fly "0"; Male_whole_fly "0";
chr2L	Drosophila_3seq	end	5037279	5037279	.	+	.	symbol "Col4a1"; FlyBase_ID "FBgn0000299"; genomic_feature "3UTR"; Head "261"; Ovary "59"; Testis "41"; Embryo0-45 "12"; Embryo45-90 "2"; Embryo90-6h "0"; Embryo6-12h "82"; Embryo12-18h "536"; Embryo18-24h "1280"; BG3 "59"; D4 "4578"; D16-c3 "272"; D20 "308"; D32 "2847"; GM2 "515"; L1 "10812"; mbn2 "13"; OSS "26"; S2 "13"; Female_carcass "148"; Male_carcass "257"; Female_whole_fly "0"; Male_whole…
chr3R	Drosophila_3seq	end	18705628	18705628	.	+	.	symbol "NA"; FlyBase_ID "FBgn0000303_FBgn0270928"; genomic_feature "ambiguous"; Head "150"; Ovary "4"; Testis "2"; Embryo0-45 "0"; Embryo45-90 "0"; Embryo90-6h "1"; Embryo6-12h "1"; Embryo12-18h "3"; Embryo18-24h "36"; BG3 "0"; D4 "52"; D16-c3 "6"; D20 "0"; D32 "0"; GM2 "4"; L1 "18"; mbn2 "0"; OSS "12"; S2 "1"; Female_carcass "0"; Male_carcass "26"; Female_whole_fly "0"; Male_whole_fly "9";
chr3R	Drosophila_3seq	end	18719998	18719998	.	+	.	symbol "CR46265"; FlyBase_ID "FBgn0275433"; genomic_feature "ncRNA"; Head "0"; Ovary "0"; Testis "29"; Embryo0-45 "0"; Embryo45-90 "0"; Embryo90-6h "0"; Embryo6-12h "0"; Embryo12-18h "0"; Embryo18-24h "0"; BG3 "0"; D4 "0"; D16-c3 "0"; D20 "0"; D32 "0"; GM2 "0"; L1 "0"; mbn2 "0"; OSS "0"; S2 "0"; Female_carcass "0"; Male_carcass "0"; Female_whole_fly "0"; Male_whole_fly "5";
chr3R	Drosophila_3seq	end	18731178	18731178	.	+	.	symbol "ChAT"; FlyBase_ID "FBgn0000303"; genomic_feature "3UTR"; Head "535"; Ovary "1"; Testis "1"; Embryo0-45 "0"; Embryo45-90 "0"; Embryo90-6h "0"; Embryo6-12h "13"; Embryo12-18h "26"; Embryo18-24h "73"; BG3 "4"; D4 "55"; D16-c3 "5"; D20 "23"; D32 "0"; GM2 "33"; L1 "0"; mbn2 "0"; OSS "9"; S2 "0"; Female_carcass "0"; Male_carcass "25"; Female_whole_fly "0"; Male_whole_fly "49";
chr3R	Drosophila_3seq	end	18732344	18732344	.	+	.	symbol "ChAT"; FlyBase_ID "FBgn0000303"; genomic_feature "3UTR"; Head "1101"; Ovary "0"; Testis "0"; Embryo0-45 "0"; Embryo45-90 "0"; Embryo90-6h "0"; Embryo6-12h "6"; Embryo12-18h "35"; Embryo18-24h "175"; BG3 "0"; D4 "7"; D16-c3 "0"; D20 "0"; D32 "24"; GM2 "2"; L1 "5"; mbn2 "0"; OSS "0"; S2 "0"; Female_carcass "38"; Male_carcass "82"; Female_whole_fly "0"; Male_whole_fly "69";
chr3R	Drosophila_3seq	end	18732582	18732582	.	+	.	symbol "ChAT"; FlyBase_ID "FBgn0000303"; genomic_feature "3UTR"; Head "5"; Ovary "0"; Testis "0"; Embryo0-45 "0"; Embryo45-90 "0"; Embryo90-6h "0"; Embryo6-12h "1"; Embryo12-18h "2"; Embryo18-24h "2"; BG3 "0"; D4 "5"; D16-c3 "0"; D20 "6"; D32 "24"; GM2 "6"; L1 "0"; mbn2 "0"; OSS "0"; S2 "0"; Female_carcass "0"; Male_carcass "3"; Female_whole_fly "0"; Male_whole_fly "0";
chr2L	Drosophila_3seq	end	16351220	16351220	.	-	.	symbol "chif"; FlyBase_ID "FBgn0000307"; genomic_feature "intronic"; Head "0"; Ovary "2"; Testis "4"; Embryo0-45 "0"; Embryo45-90 "0"; Embryo90-6h "0"; Embryo6-12h "4"; Embryo12-18h "0"; Embryo18-24h "0"; BG3 "0"; D4 "0"; D16-c3 "0"; D20 "0"; D32 "0"; GM2 "0"; L1 "0"; mbn2 "0"; OSS "0"; S2 "0"; Female_carcass "0"; Male_carcass "4"; Female_whole_fly "0"; Male_whole_fly "0";
chr2L	Drosophila_3seq	end	16349935	16349935	.	-	.	symbol "chif"; FlyBase_ID "FBgn0000307"; genomic_feature "intronic"; Head "3"; Ovary "6"; Testis "0"; Embryo0-45 "0"; Embryo45-90 "0"; Embryo90-6h "0"; Embryo6-12h "0"; Embryo12-18h "1"; Embryo18-24h "4"; BG3 "0"; D4 "12"; D16-c3 "22"; D20 "4"; D32 "0"; GM2 "0"; L1 "0"; mbn2 "0"; OSS "0"; S2 "0"; Female_carcass "0"; Male_carcass "10"; Female_whole_fly "0"; Male_whole_fly "0";
chr2L	Drosophila_3seq	end	16342430	16342430	.	-	.	symbol "NA"; FlyBase_ID "FBgn0000307_FBgn0087041"; genomic_feature "ambiguous"; Head "434"; Ovary "341"; Testis "322"; Embryo0-45 "189"; Embryo45-90 "1"; Embryo90-6h "83"; Embryo6-12h "162"; Embryo12-18h "30"; Embryo18-24h "80"; BG3 "24"; D4 "131"; D16-c3 "196"; D20 "116"; D32 "121"; GM2 "137"; L1 "207"; mbn2 "129"; OSS "231"; S2 "171"; Female_carcass "91"; Male_carcass "286"; Female_whole_fly "8…
chr2L	Drosophila_3seq	end	5978068	5978068	.	-	.	symbol "chic"; FlyBase_ID "FBgn0000308"; genomic_feature "intronic"; Head "0"; Ovary "0"; Testis "2"; Embryo0-45 "0"; Embryo45-90 "0"; Embryo90-6h "0"; Embryo6-12h "0"; Embryo12-18h "0"; Embryo18-24h "0"; BG3 "0"; D4 "0"; D16-c3 "0"; D20 "0"; D32 "0"; GM2 "2"; L1 "0"; mbn2 "0"; OSS "0"; S2 "14"; Female_carcass "0"; Male_carcass "5"; Female_whole_fly "0"; Male_whole_fly "1";
chr2L	Drosophila_3seq	end	5971772	5971772	.	-	.	symbol "chic"; FlyBase_ID "FBgn0000308"; genomic_feature "3UTR"; Head "0"; Ovary "0"; Testis "4"; Embryo0-45 "0"; Embryo45-90 "0"; Embryo90-6h "0"; Embryo6-12h "0"; Embryo12-18h "0"; Embryo18-24h "0"; BG3 "0"; D4 "0"; D16-c3 "0"; D20 "3"; D32 "0"; GM2 "0"; L1 "0"; mbn2 "3"; OSS "0"; S2 "10"; Female_carcass "0"; Male_carcass "0"; Female_whole_fly "0"; Male_whole_fly "0";
chr2L	Drosophila_3seq	end	5972122	5972122	.	-	.	symbol "chic"; FlyBase_ID "FBgn0000308"; genomic_feature "3UTR"; Head "374"; Ovary "225"; Testis "161"; Embryo0-45 "94"; Embryo45-90 "1"; Embryo90-6h "177"; Embryo6-12h "1011"; Embryo12-18h "317"; Embryo18-24h "338"; BG3 "45"; D4 "461"; D16-c3 "97"; D20 "333"; D32 "430"; GM2 "192"; L1 "461"; mbn2 "1012"; OSS "573"; S2 "704"; Female_carcass "117"; Male_carcass "297"; Female_whole_fly "18"; Male_wh…
chr2L	Drosophila_3seq	end	5972162	5972162	.	-	.	symbol "chic"; FlyBase_ID "FBgn0000308"; genomic_feature "3UTR"; Head "48"; Ovary "15"; Testis "7"; Embryo0-45 "0"; Embryo45-90 "0"; Embryo90-6h "0"; Embryo6-12h "47"; Embryo12-18h "7"; Embryo18-24h "9"; BG3 "8"; D4 "36"; D16-c3 "5"; D20 "55"; D32 "30"; GM2 "24"; L1 "46"; mbn2 "115"; OSS "24"; S2 "44"; Female_carcass "0"; Male_carcass "47"; Female_whole_fly "1"; Male_whole_fly "5";
chr2L	Drosophila_3seq	end	5972757	5972757	.	-	.	symbol "chic"; FlyBase_ID "FBgn0000308"; genomic_feature "3UTR"; Head "38"; Ovary "1"; Testis "4"; Embryo0-45 "0"; Embryo45-90 "0"; Embryo90-6h "63"; Embryo6-12h "60"; Embryo12-18h "0"; Embryo18-24h "14"; BG3 "4"; D4 "41"; D16-c3 "10"; D20 "20"; D32 "27"; GM2 "4"; L1 "55"; mbn2 "41"; OSS "42"; S2 "31"; Female_carcass "0"; Male_carcass "47"; Female_whole_fly "0"; Male_whole_fly "21";
chr2L	Drosophila_3seq	end	5972994	5972994	.	-	.	symbol "chic"; FlyBase_ID "FBgn0000308"; genomic_feature "3UTR"; Head "12"; Ovary "11"; Testis "5"; Embryo0-45 "0"; Embryo45-90 "0"; Embryo90-6h "11"; Embryo6-12h "57"; Embryo12-18h "3"; Embryo18-24h "26"; BG3 "0"; D4 "41"; D16-c3 "0"; D20 "39"; D32 "17"; GM2 "80"; L1 "66"; mbn2 "36"; OSS "59"; S2 "62"; Female_carcass "18"; Male_carcass "0"; Female_whole_fly "0"; Male_whole_fly "7";
chr2L	Drosophila_3seq	end	5973047	5973047	.	-	.	symbol "chic"; FlyBase_ID "FBgn0000308"; genomic_feature "3UTR"; Head "32"; Ovary "21"; Testis "6"; Embryo0-45 "6"; Embryo45-90 "1"; Embryo90-6h "0"; Embryo6-12h "95"; Embryo12-18h "16"; Embryo18-24h "5"; BG3 "5"; D4 "91"; D16-c3 "4"; D20 "28"; D32 "26"; GM2 "26"; L1 "57"; mbn2 "23"; OSS "41"; S2 "70"; Female_carcass "8"; Male_carcass "45"; Female_whole_fly "19"; Male_whole_fly "23";
chr2L	Drosophila_3seq	end	5973102	5973102	.	-	.	symbol "chic"; FlyBase_ID "FBgn0000308"; genomic_feature "3UTR"; Head "40"; Ovary "74"; Testis "27"; Embryo0-45 "63"; Embryo45-90 "1"; Embryo90-6h "123"; Embryo6-12h "296"; Embryo12-18h "33"; Embryo18-24h "105"; BG3 "19"; D4 "295"; D16-c3 "54"; D20 "196"; D32 "156"; GM2 "534"; L1 "389"; mbn2 "211"; OSS "393"; S2 "365"; Female_carcass "56"; Male_carcass "96"; Female_whole_fly "1"; Male_whole_fly "…
chr2L	Drosophila_3seq	end	5973140	5973140	.	-	.	symbol "chic"; FlyBase_ID "FBgn0000308"; genomic_feature "3UTR"; Head "673"; Ovary "409"; Testis "303"; Embryo0-45 "241"; Embryo45-90 "1"; Embryo90-6h "262"; Embryo6-12h "1635"; Embryo12-18h "490"; Embryo18-24h "581"; BG3 "68"; D4 "2121"; D16-c3 "241"; D20 "754"; D32 "863"; GM2 "1521"; L1 "1337"; mbn2 "1531"; OSS "1323"; S2 "1340"; Female_carcass "127"; Male_carcass "687"; Female_whole_fly "30"; …
chr2L	Drosophila_3seq	end	5973203	5973203	.	-	.	symbol "chic"; FlyBase_ID "FBgn0000308"; genomic_feature "3UTR"; Head "2200"; Ovary "6233"; Testis "1580"; Embryo0-45 "2865"; Embryo45-90 "27"; Embryo90-6h "1421"; Embryo6-12h "2154"; Embryo12-18h "586"; Embryo18-24h "976"; BG3 "311"; D4 "5359"; D16-c3 "648"; D20 "1580"; D32 "1149"; GM2 "2331"; L1 "8137"; mbn2 "1516"; OSS "4871"; S2 "6775"; Female_carcass "1624"; Male_carcass "3810"; Female_whole…
chr2L	Drosophila_3seq	end	5973272	5973272	.	-	.	symbol "chic"; FlyBase_ID "FBgn0000308"; genomic_feature "3UTR"; Head "345"; Ovary "1088"; Testis "400"; Embryo0-45 "417"; Embryo45-90 "4"; Embryo90-6h "243"; Embryo6-12h "431"; Embryo12-18h "87"; Embryo18-24h "184"; BG3 "48"; D4 "1048"; D16-c3 "78"; D20 "197"; D32 "158"; GM2 "494"; L1 "946"; mbn2 "309"; OSS "861"; S2 "1082"; Female_carcass "211"; Male_carcass "596"; Female_whole_fly "89"; Male_w…
chr2L	Drosophila_3seq	end	5973301	5973301	.	-	.	symbol "chic"; FlyBase_ID "FBgn0000308"; genomic_feature "3UTR"; Head "598"; Ovary "1662"; Testis "488"; Embryo0-45 "288"; Embryo45-90 "5"; Embryo90-6h "108"; Embryo6-12h "564"; Embryo12-18h "205"; Embryo18-24h "223"; BG3 "30"; D4 "1098"; D16-c3 "139"; D20 "252"; D32 "255"; GM2 "537"; L1 "1678"; mbn2 "309"; OSS "996"; S2 "1209"; Female_carcass "102"; Male_carcass "792"; Female_whole_fly "110"; Ma…
chr2L	Drosophila_3seq	end	5973358	5973358	.	-	.	symbol "chic"; FlyBase_ID "FBgn0000308"; genomic_feature "3UTR"; Head "67"; Ovary "201"; Testis "49"; Embryo0-45 "0"; Embryo45-90 "0"; Embryo90-6h "14"; Embryo6-12h "63"; Embryo12-18h "12"; Embryo18-24h "32"; BG3 "1"; D4 "121"; D16-c3 "0"; D20 "30"; D32 "27"; GM2 "98"; L1 "203"; mbn2 "22"; OSS "90"; S2 "147"; Female_carcass "7"; Male_carcass "86"; Female_whole_fly "0"; Male_whole_fly "22";
chr2L	Drosophila_3seq	end	5973394	5973394	.	-	.	symbol "chic"; FlyBase_ID "FBgn0000308"; genomic_feature "3UTR"; Head "55"; Ovary "269"; Testis "217"; Embryo0-45 "64"; Embryo45-90 "0"; Embryo90-6h "15"; Embryo6-12h "51"; Embryo12-18h "22"; Embryo18-24h "19"; BG3 "8"; D4 "143"; D16-c3 "7"; D20 "19"; D32 "5"; GM2 "48"; L1 "174"; mbn2 "25"; OSS "64"; S2 "123"; Female_carcass "40"; Male_carcass "116"; Female_whole_fly "46"; Male_whole_fly "106";
chr2L	Drosophila_3seq	end	5973489	5973489	.	-	.	symbol "chic"; FlyBase_ID "FBgn0000308"; genomic_feature "3UTR"; Head "91"; Ovary "220"; Testis "175"; Embryo0-45 "101"; Embryo45-90 "3"; Embryo90-6h "124"; Embryo6-12h "163"; Embryo12-18h "31"; Embryo18-24h "39"; BG3 "22"; D4 "196"; D16-c3 "26"; D20 "102"; D32 "33"; GM2 "184"; L1 "281"; mbn2 "128"; OSS "231"; S2 "345"; Female_carcass "22"; Male_carcass "188"; Female_whole_fly "46"; Male_whole_fl…
chr2L	Drosophila_3seq	end	5973519	5973519	.	-	.	symbol "chic"; FlyBase_ID "FBgn0000308"; genomic_feature "3UTR"; Head "7"; Ovary "18"; Testis "24"; Embryo0-45 "0"; Embryo45-90 "0"; Embryo90-6h "49"; Embryo6-12h "25"; Embryo12-18h "1"; Embryo18-24h "0"; BG3 "0"; D4 "8"; D16-c3 "1"; D20 "5"; D32 "10"; GM2 "25"; L1 "21"; mbn2 "22"; OSS "11"; S2 "31"; Female_carcass "11"; Male_carcass "13"; Female_whole_fly "0"; Male_whole_fly "14";
chrX	Drosophila_3seq	end	258359	258359	.	+	.	symbol "cin"; FlyBase_ID "FBgn0000316"; genomic_feature "3UTR"; Head "23"; Ovary "156"; Testis "6"; Embryo0-45 "94"; Embryo45-90 "0"; Embryo90-6h "0"; Embryo6-12h "8"; Embryo12-18h "4"; Embryo18-24h "13"; BG3 "0"; D4 "43"; D16-c3 "5"; D20 "0"; D32 "7"; GM2 "11"; L1 "20"; mbn2 "11"; OSS "22"; S2 "16"; Female_carcass "0"; Male_carcass "12"; Female_whole_fly "13"; Male_whole_fly "30";
chrX	Drosophila_3seq	end	258413	258413	.	+	.	symbol "cin"; FlyBase_ID "FBgn0000316"; genomic_feature "3UTR"; Head "103"; Ovary "386"; Testis "30"; Embryo0-45 "126"; Embryo45-90 "2"; Embryo90-6h "9"; Embryo6-12h "22"; Embryo12-18h "8"; Embryo18-24h "32"; BG3 "0"; D4 "52"; D16-c3 "6"; D20 "32"; D32 "0"; GM2 "21"; L1 "102"; mbn2 "4"; OSS "23"; S2 "67"; Female_carcass "0"; Male_carcass "59"; Female_whole_fly "24"; Male_whole_fly "83";
chrX	Drosophila_3seq	end	258457	258457	.	+	.	symbol "cin"; FlyBase_ID "FBgn0000316"; genomic_feature "3UTR"; Head "82"; Ovary "484"; Testis "18"; Embryo0-45 "184"; Embryo45-90 "1"; Embryo90-6h "27"; Embryo6-12h "75"; Embryo12-18h "10"; Embryo18-24h "22"; BG3 "12"; D4 "66"; D16-c3 "12"; D20 "58"; D32 "16"; GM2 "39"; L1 "156"; mbn2 "8"; OSS "46"; S2 "136"; Female_carcass "40"; Male_carcass "62"; Female_whole_fly "28"; Male_whole_fly "118";
chr2L	Drosophila_3seq	end	15044963	15044963	.	-	.	symbol "ck"; FlyBase_ID "FBgn0000317"; genomic_feature "3UTR"; Head "295"; Ovary "404"; Testis "46"; Embryo0-45 "207"; Embryo45-90 "0"; Embryo90-6h "30"; Embryo6-12h "180"; Embryo12-18h "85"; Embryo18-24h "66"; BG3 "6"; D4 "44"; D16-c3 "54"; D20 "20"; D32 "21"; GM2 "47"; L1 "52"; mbn2 "47"; OSS "96"; S2 "99"; Female_carcass "165"; Male_carcass "332"; Female_whole_fly "10"; Male_whole_fly "198";
chr2L	Drosophila_3seq	end	15045114	15045114	.	-	.	symbol "ck"; FlyBase_ID "FBgn0000317"; genomic_feature "3UTR"; Head "1"; Ovary "10"; Testis "0"; Embryo0-45 "0"; Embryo45-90 "0"; Embryo90-6h "0"; Embryo6-12h "1"; Embryo12-18h "0"; Embryo18-24h "0"; BG3 "0"; D4 "0"; D16-c3 "0"; D20 "0"; D32 "0"; GM2 "0"; L1 "0"; mbn2 "0"; OSS "6"; S2 "1"; Female_carcass "0"; Male_carcass "1"; Female_whole_fly "0"; Male_whole_fly "9";
chr2L	Drosophila_3seq	end	5521054	5521054	.	+	.	symbol "cl"; FlyBase_ID "FBgn0000318"; genomic_feature "intronic"; Head "0"; Ovary "16"; Testis "14"; Embryo0-45 "32"; Embryo45-90 "0"; Embryo90-6h "0"; Embryo6-12h "1"; Embryo12-18h "5"; Embryo18-24h "0"; BG3 "0"; D4 "0"; D16-c3 "0"; D20 "0"; D32 "0"; GM2 "16"; L1 "0"; mbn2 "6"; OSS "11"; S2 "2"; Female_carcass "0"; Male_carcass "6"; Female_whole_fly "0"; Male_whole_fly "6";
chr2L	Drosophila_3seq	end	5521133	5521133	.	+	.	symbol "cl"; FlyBase_ID "FBgn0000318"; genomic_feature "intronic"; Head "0"; Ovary "0"; Testis "4"; Embryo0-45 "0"; Embryo45-90 "0"; Embryo90-6h "0"; Embryo6-12h "0"; Embryo12-18h "0"; Embryo18-24h "0"; BG3 "0"; D4 "0"; D16-c3 "0"; D20 "0"; D32 "0"; GM2 "0"; L1 "0"; mbn2 "1"; OSS "0"; S2 "0"; Female_carcass "0"; Male_carcass "0"; Female_whole_fly "0"; Male_whole_fly "0";
chr2L	Drosophila_3seq	end	5521355	5521355	.	+	.	symbol "cl"; FlyBase_ID "FBgn0000318"; genomic_feature "3UTR"; Head "275"; Ovary "927"; Testis "417"; Embryo0-45 "43"; Embryo45-90 "1"; Embryo90-6h "34"; Embryo6-12h "8"; Embryo12-18h "15"; Embryo18-24h "25"; BG3 "8"; D4 "103"; D16-c3 "36"; D20 "157"; D32 "42"; GM2 "164"; L1 "317"; mbn2 "73"; OSS "43"; S2 "48"; Female_carcass "14"; Male_carcass "84"; Female_whole_fly "23"; Male_whole_fly "55";
chr2L	Drosophila_3seq	end	5521382	5521382	.	+	.	symbol "cl"; FlyBase_ID "FBgn0000318"; genomic_feature "3UTR"; Head "752"; Ovary "2543"; Testis "1608"; Embryo0-45 "624"; Embryo45-90 "6"; Embryo90-6h "218"; Embryo6-12h "206"; Embryo12-18h "190"; Embryo18-24h "442"; BG3 "22"; D4 "1318"; D16-c3 "256"; D20 "1143"; D32 "328"; GM2 "958"; L1 "3197"; mbn2 "555"; OSS "458"; S2 "705"; Female_carcass "583"; Male_carcass "1306"; Female_whole_fly "193"; Ma…
chrX	Drosophila_3seq	end	15827986	15827986	.	-	.	symbol "Chc"; FlyBase_ID "FBgn0000319"; genomic_feature "3UTR"; Head "1579"; Ovary "1379"; Testis "156"; Embryo0-45 "451"; Embryo45-90 "3"; Embryo90-6h "282"; Embryo6-12h "641"; Embryo12-18h "243"; Embryo18-24h "351"; BG3 "54"; D4 "1942"; D16-c3 "491"; D20 "451"; D32 "466"; GM2 "993"; L1 "1090"; mbn2 "476"; OSS "933"; S2 "1610"; Female_carcass "622"; Male_carcass "1579"; Female_whole_fly "191"; M…
chrX	Drosophila_3seq	end	15828013	15828013	.	-	.	symbol "Chc"; FlyBase_ID "FBgn0000319"; genomic_feature "3UTR"; Head "40"; Ovary "52"; Testis "5"; Embryo0-45 "12"; Embryo45-90 "0"; Embryo90-6h "0"; Embryo6-12h "12"; Embryo12-18h "8"; Embryo18-24h "21"; BG3 "5"; D4 "107"; D16-c3 "4"; D20 "34"; D32 "24"; GM2 "27"; L1 "49"; mbn2 "14"; OSS "40"; S2 "49"; Female_carcass "40"; Male_carcass "31"; Female_whole_fly "0"; Male_whole_fly "24";
chrX	Drosophila_3seq	end	15828052	15828052	.	-	.	symbol "Chc"; FlyBase_ID "FBgn0000319"; genomic_feature "3UTR"; Head "6"; Ovary "5"; Testis "2"; Embryo0-45 "0"; Embryo45-90 "0"; Embryo90-6h "0"; Embryo6-12h "4"; Embryo12-18h "0"; Embryo18-24h "14"; BG3 "0"; D4 "11"; D16-c3 "0"; D20 "2"; D32 "3"; GM2 "0"; L1 "0"; mbn2 "0"; OSS "3"; S2 "1"; Female_carcass "0"; Male_carcass "0"; Female_whole_fly "0"; Male_whole_fly "0";
chrX	Drosophila_3seq	end	15828086	15828086	.	-	.	symbol "Chc"; FlyBase_ID "FBgn0000319"; genomic_feature "3UTR"; Head "45"; Ovary "103"; Testis "8"; Embryo0-45 "60"; Embryo45-90 "1"; Embryo90-6h "12"; Embryo6-12h "14"; Embryo12-18h "2"; Embryo18-24h "2"; BG3 "7"; D4 "63"; D16-c3 "6"; D20 "2"; D32 "31"; GM2 "33"; L1 "15"; mbn2 "6"; OSS "13"; S2 "37"; Female_carcass "16"; Male_carcass "24"; Female_whole_fly "25"; Male_whole_fly "19";
chrX	Drosophila_3seq	end	15828135	15828135	.	-	.	symbol "Chc"; FlyBase_ID "FBgn0000319"; genomic_feature "3UTR"; Head "58"; Ovary "116"; Testis "14"; Embryo0-45 "42"; Embryo45-90 "0"; Embryo90-6h "0"; Embryo6-12h "25"; Embryo12-18h "1"; Embryo18-24h "9"; BG3 "0"; D4 "81"; D16-c3 "0"; D20 "9"; D32 "13"; GM2 "68"; L1 "54"; mbn2 "22"; OSS "9"; S2 "70"; Female_carcass "34"; Male_carcass "43"; Female_whole_fly "10"; Male_whole_fly "38";
chrX	Drosophila_3seq	end	15828178	15828178	.	-	.	symbol "Chc"; FlyBase_ID "FBgn0000319"; genomic_feature "3UTR"; Head "992"; Ovary "1919"; Testis "388"; Embryo0-45 "654"; Embryo45-90 "3"; Embryo90-6h "298"; Embryo6-12h "504"; Embryo12-18h "234"; Embryo18-24h "310"; BG3 "45"; D4 "1310"; D16-c3 "295"; D20 "259"; D32 "272"; GM2 "516"; L1 "881"; mbn2 "345"; OSS "951"; S2 "1482"; Female_carcass "569"; Male_carcass "985"; Female_whole_fly "165"; Male…
chr2L	Drosophila_3seq	end	6532433	6532433	.	-	.	symbol "eya"; FlyBase_ID "FBgn0000320"; genomic_feature "intronic"; Head "1"; Ovary "3"; Testis "1"; Embryo0-45 "0"; Embryo45-90 "0"; Embryo90-6h "0"; Embryo6-12h "0"; Embryo12-18h "0"; Embryo18-24h "0"; BG3 "0"; D4 "31"; D16-c3 "0"; D20 "0"; D32 "0"; GM2 "9"; L1 "3"; mbn2 "1"; OSS "0"; S2 "3"; Female_carcass "0"; Male_carcass "6"; Female_whole_fly "0"; Male_whole_fly "6";
chr2L	Drosophila_3seq	end	6527453	6527453	.	-	.	symbol "eya"; FlyBase_ID "FBgn0000320"; genomic_feature "3UTR"; Head "401"; Ovary "144"; Testis "80"; Embryo0-45 "0"; Embryo45-90 "1"; Embryo90-6h "137"; Embryo6-12h "159"; Embryo12-18h "22"; Embryo18-24h "4"; BG3 "0"; D4 "0"; D16-c3 "0"; D20 "4"; D32 "5"; GM2 "0"; L1 "1"; mbn2 "0"; OSS "258"; S2 "0"; Female_carcass "0"; Male_carcass "20"; Female_whole_fly "31"; Male_whole_fly "48";
chr2L	Drosophila_3seq	end	6527479	6527479	.	-	.	symbol "eya"; FlyBase_ID "FBgn0000320"; genomic_feature "3UTR"; Head "84"; Ovary "23"; Testis "11"; Embryo0-45 "0"; Embryo45-90 "0"; Embryo90-6h "37"; Embryo6-12h "17"; Embryo12-18h "2"; Embryo18-24h "0"; BG3 "0"; D4 "0"; D16-c3 "0"; D20 "0"; D32 "0"; GM2 "0"; L1 "0"; mbn2 "0"; OSS "31"; S2 "0"; Female_carcass "0"; Male_carcass "1"; Female_whole_fly "0"; Male_whole_fly "6";
chr2L	Drosophila_3seq	end	6527724	6527724	.	-	.	symbol "eya"; FlyBase_ID "FBgn0000320"; genomic_feature "3UTR"; Head "4"; Ovary "3"; Testis "73"; Embryo0-45 "0"; Embryo45-90 "0"; Embryo90-6h "0"; Embryo6-12h "0"; Embryo12-18h "0"; Embryo18-24h "0"; BG3 "0"; D4 "0"; D16-c3 "0"; D20 "0"; D32 "0"; GM2 "0"; L1 "0"; mbn2 "0"; OSS "19"; S2 "0"; Female_carcass "0"; Male_carcass "0"; Female_whole_fly "0"; Male_whole_fly "2";
chr2L	Drosophila_3seq	end	6527803	6527803	.	-	.	symbol "eya"; FlyBase_ID "FBgn0000320"; genomic_feature "3UTR"; Head "0"; Ovary "0"; Testis "3"; Embryo0-45 "0"; Embryo45-90 "0"; Embryo90-6h "0"; Embryo6-12h "0"; Embryo12-18h "0"; Embryo18-24h "0"; BG3 "0"; D4 "0"; D16-c3 "0"; D20 "0"; D32 "0"; GM2 "0"; L1 "0"; mbn2 "0"; OSS "0"; S2 "0"; Female_carcass "0"; Male_carcass "0"; Female_whole_fly "0"; Male_whole_fly "1";
chr2L	Drosophila_3seq	end	6527843	6527843	.	-	.	symbol "eya"; FlyBase_ID "FBgn0000320"; genomic_feature "3UTR"; Head "0"; Ovary "0"; Testis "41"; Embryo0-45 "0"; Embryo45-90 "0"; Embryo90-6h "0"; Embryo6-12h "0"; Embryo12-18h "0"; Embryo18-24h "0"; BG3 "0"; D4 "0"; D16-c3 "0"; D20 "0"; D32 "0"; GM2 "0"; L1 "0"; mbn2 "0"; OSS "1"; S2 "0"; Female_carcass "0"; Male_carcass "0"; Female_whole_fly "0"; Male_whole_fly "15";
chr2L	Drosophila_3seq	end	6527871	6527871	.	-	.	symbol "eya"; FlyBase_ID "FBgn0000320"; genomic_feature "3UTR"; Head "1"; Ovary "0"; Testis "52"; Embryo0-45 "0"; Embryo45-90 "0"; Embryo90-6h "0"; Embryo6-12h "0"; Embryo12-18h "0"; Embryo18-24h "0"; BG3 "0"; D4 "0"; D16-c3 "0"; D20 "0"; D32 "0"; GM2 "0"; L1 "0"; mbn2 "0"; OSS "0"; S2 "0"; Female_carcass "0"; Male_carcass "0"; Female_whole_fly "0"; Male_whole_fly "19";
chr2R	Drosophila_3seq	end	21616967	21616967	.	-	.	symbol "clt"; FlyBase_ID "FBgn0000326"; genomic_feature "3UTR"; Head "1"; Ovary "9"; Testis "1"; Embryo0-45 "10"; Embryo45-90 "0"; Embryo90-6h "0"; Embryo6-12h "0"; Embryo12-18h "0"; Embryo18-24h "0"; BG3 "0"; D4 "0"; D16-c3 "0"; D20 "0"; D32 "0"; GM2 "1"; L1 "0"; mbn2 "0"; OSS "0"; S2 "7"; Female_carcass "18"; Male_carcass "0"; Female_whole_fly "0"; Male_whole_fly "0";
chr2R	Drosophila_3seq	end	21617061	21617061	.	-	.	symbol "clt"; FlyBase_ID "FBgn0000326"; genomic_feature "3UTR"; Head "129"; Ovary "178"; Testis "17"; Embryo0-45 "120"; Embryo45-90 "1"; Embryo90-6h "29"; Embryo6-12h "6"; Embryo12-18h "25"; Embryo18-24h "38"; BG3 "21"; D4 "102"; D16-c3 "32"; D20 "64"; D32 "53"; GM2 "38"; L1 "133"; mbn2 "17"; OSS "67"; S2 "110"; Female_carcass "74"; Male_carcass "170"; Female_whole_fly "35"; Male_whole_fly "94";
chrX	Drosophila_3seq	end	7006297	7006297	.	-	.	symbol "cm"; FlyBase_ID "FBgn0000330"; genomic_feature "3UTR"; Head "16"; Ovary "2"; Testis "2"; Embryo0-45 "0"; Embryo45-90 "0"; Embryo90-6h "0"; Embryo6-12h "3"; Embryo12-18h "0"; Embryo18-24h "7"; BG3 "0"; D4 "10"; D16-c3 "0"; D20 "0"; D32 "7"; GM2 "11"; L1 "10"; mbn2 "2"; OSS "0"; S2 "0"; Female_carcass "22"; Male_carcass "9"; Female_whole_fly "0"; Male_whole_fly "4";
chrX	Drosophila_3seq	end	7009086	7009086	.	-	.	symbol "cm"; FlyBase_ID "FBgn0000330"; genomic_feature "3UTR"; Head "0"; Ovary "0"; Testis "0"; Embryo0-45 "17"; Embryo45-90 "0"; Embryo90-6h "0"; Embryo6-12h "0"; Embryo12-18h "2"; Embryo18-24h "0"; BG3 "0"; D4 "15"; D16-c3 "0"; D20 "0"; D32 "0"; GM2 "1"; L1 "0"; mbn2 "0"; OSS "0"; S2 "0"; Female_carcass "0"; Male_carcass "0"; Female_whole_fly "0"; Male_whole_fly "0";
chrX	Drosophila_3seq	end	7009311	7009311	.	-	.	symbol "cm"; FlyBase_ID "FBgn0000330"; genomic_feature "3UTR"; Head "278"; Ovary "722"; Testis "102"; Embryo0-45 "724"; Embryo45-90 "3"; Embryo90-6h "256"; Embryo6-12h "358"; Embryo12-18h "116"; Embryo18-24h "150"; BG3 "65"; D4 "678"; D16-c3 "152"; D20 "258"; D32 "183"; GM2 "215"; L1 "1105"; mbn2 "185"; OSS "416"; S2 "347"; Female_carcass "141"; Male_carcass "467"; Female_whole_fly "241"; Male_wh…
chr2L	Drosophila_3seq	end	16309269	16309269	.	-	.	symbol "cni"; FlyBase_ID "FBgn0000339"; genomic_feature "3UTR"; Head "15"; Ovary "11"; Testis "1"; Embryo0-45 "0"; Embryo45-90 "0"; Embryo90-6h "0"; Embryo6-12h "8"; Embryo12-18h "18"; Embryo18-24h "33"; BG3 "0"; D4 "23"; D16-c3 "1"; D20 "17"; D32 "19"; GM2 "49"; L1 "42"; mbn2 "46"; OSS "9"; S2 "28"; Female_carcass "0"; Male_carcass "37"; Female_whole_fly "0"; Male_whole_fly "16";
chr2L	Drosophila_3seq	end	16309600	16309600	.	-	.	symbol "cni"; FlyBase_ID "FBgn0000339"; genomic_feature "3UTR"; Head "590"; Ovary "1642"; Testis "421"; Embryo0-45 "406"; Embryo45-90 "9"; Embryo90-6h "448"; Embryo6-12h "399"; Embryo12-18h "99"; Embryo18-24h "453"; BG3 "100"; D4 "1196"; D16-c3 "661"; D20 "579"; D32 "370"; GM2 "495"; L1 "486"; mbn2 "382"; OSS "428"; S2 "1133"; Female_carcass "386"; Male_carcass "1554"; Female_whole_fly "258"; Mal…
chr2L	Drosophila_3seq	end	16309666	16309666	.	-	.	symbol "cni"; FlyBase_ID "FBgn0000339"; genomic_feature "3UTR"; Head "0"; Ovary "2"; Testis "12"; Embryo0-45 "17"; Embryo45-90 "0"; Embryo90-6h "0"; Embryo6-12h "0"; Embryo12-18h "0"; Embryo18-24h "0"; BG3 "0"; D4 "0"; D16-c3 "0"; D20 "0"; D32 "0"; GM2 "0"; L1 "0"; mbn2 "0"; OSS "1"; S2 "1"; Female_carcass "0"; Male_carcass "4"; Female_whole_fly "0"; Male_whole_fly "0";
chr2L	Drosophila_3seq	end	16309696	16309696	.	-	.	symbol "cni"; FlyBase_ID "FBgn0000339"; genomic_feature "3UTR"; Head "0"; Ovary "6"; Testis "89"; Embryo0-45 "0"; Embryo45-90 "0"; Embryo90-6h "22"; Embryo6-12h "0"; Embryo12-18h "0"; Embryo18-24h "0"; BG3 "0"; D4 "4"; D16-c3 "0"; D20 "0"; D32 "0"; GM2 "0"; L1 "7"; mbn2 "2"; OSS "0"; S2 "8"; Female_carcass "0"; Male_carcass "2"; Female_whole_fly "0"; Male_whole_fly "16";
chr2L	Drosophila_3seq	end	16309739	16309739	.	-	.	symbol "cni"; FlyBase_ID "FBgn0000339"; genomic_feature "3UTR"; Head "0"; Ovary "0"; Testis "62"; Embryo0-45 "0"; Embryo45-90 "0"; Embryo90-6h "0"; Embryo6-12h "0"; Embryo12-18h "0"; Embryo18-24h "0"; BG3 "0"; D4 "0"; D16-c3 "4"; D20 "0"; D32 "0"; GM2 "8"; L1 "0"; mbn2 "0"; OSS "0"; S2 "0"; Female_carcass "18"; Male_carcass "5"; Female_whole_fly "0"; Male_whole_fly "0";
chrX	Drosophila_3seq	end	13262208	13262208	.	+	.	symbol "comt"; FlyBase_ID "FBgn0000346"; genomic_feature "3UTR"; Head "0"; Ovary "0"; Testis "12"; Embryo0-45 "0"; Embryo45-90 "0"; Embryo90-6h "0"; Embryo6-12h "0"; Embryo12-18h "0"; Embryo18-24h "0"; BG3 "0"; D4 "0"; D16-c3 "0"; D20 "0"; D32 "0"; GM2 "0"; L1 "0"; mbn2 "0"; OSS "0"; S2 "0"; Female_carcass "0"; Male_carcass "0"; Female_whole_fly "0"; Male_whole_fly "6";
chrX	Drosophila_3seq	end	13262254	13262254	.	+	.	symbol "comt"; FlyBase_ID "FBgn0000346"; genomic_feature "3UTR"; Head "0"; Ovary "0"; Testis "34"; Embryo0-45 "15"; Embryo45-90 "0"; Embryo90-6h "0"; Embryo6-12h "0"; Embryo12-18h "0"; Embryo18-24h "0"; BG3 "0"; D4 "0"; D16-c3 "0"; D20 "0"; D32 "0"; GM2 "0"; L1 "0"; mbn2 "0"; OSS "0"; S2 "0"; Female_carcass "0"; Male_carcass "0"; Female_whole_fly "0"; Male_whole_fly "11";
chrX	Drosophila_3seq	end	13262435	13262435	.	+	.	symbol "comt"; FlyBase_ID "FBgn0000346"; genomic_feature "3UTR"; Head "150"; Ovary "1"; Testis "19"; Embryo0-45 "0"; Embryo45-90 "0"; Embryo90-6h "0"; Embryo6-12h "0"; Embryo12-18h "0"; Embryo18-24h "0"; BG3 "0"; D4 "5"; D16-c3 "0"; D20 "0"; D32 "0"; GM2 "0"; L1 "2"; mbn2 "6"; OSS "1"; S2 "0"; Female_carcass "0"; Male_carcass "10"; Female_whole_fly "0"; Male_whole_fly "4";
chrX	Drosophila_3seq	end	13262488	13262488	.	+	.	symbol "comt"; FlyBase_ID "FBgn0000346"; genomic_feature "3UTR"; Head "3106"; Ovary "151"; Testis "284"; Embryo0-45 "12"; Embryo45-90 "0"; Embryo90-6h "44"; Embryo6-12h "69"; Embryo12-18h "86"; Embryo18-24h "188"; BG3 "4"; D4 "152"; D16-c3 "2"; D20 "29"; D32 "35"; GM2 "4"; L1 "270"; mbn2 "16"; OSS "153"; S2 "0"; Female_carcass "82"; Male_carcass "461"; Female_whole_fly "0"; Male_whole_fly "383";
chrX	Drosophila_3seq	end	13262690	13262690	.	+	.	symbol "comt"; FlyBase_ID "FBgn0000346"; genomic_feature "3UTR"; Head "9"; Ovary "0"; Testis "0"; Embryo0-45 "0"; Embryo45-90 "0"; Embryo90-6h "0"; Embryo6-12h "0"; Embryo12-18h "0"; Embryo18-24h "8"; BG3 "0"; D4 "0"; D16-c3 "0"; D20 "0"; D32 "0"; GM2 "0"; L1 "1"; mbn2 "0"; OSS "0"; S2 "0"; Female_carcass "0"; Male_carcass "7"; Female_whole_fly "0"; Male_whole_fly "0";
chrX	Drosophila_3seq	end	13262803	13262803	.	+	.	symbol "comt"; FlyBase_ID "FBgn0000346"; genomic_feature "3UTR"; Head "30"; Ovary "2"; Testis "2"; Embryo0-45 "0"; Embryo45-90 "0"; Embryo90-6h "0"; Embryo6-12h "0"; Embryo12-18h "0"; Embryo18-24h "0"; BG3 "0"; D4 "5"; D16-c3 "0"; D20 "0"; D32 "2"; GM2 "0"; L1 "9"; mbn2 "0"; OSS "5"; S2 "0"; Female_carcass "0"; Male_carcass "0"; Female_whole_fly "0"; Male_whole_fly "0";
chr2L	Drosophila_3seq	end	6674608	6674608	.	-	.	symbol "cort"; FlyBase_ID "FBgn0000351"; genomic_feature "3UTR"; Head "0"; Ovary "27"; Testis "0"; Embryo0-45 "76"; Embryo45-90 "0"; Embryo90-6h "0"; Embryo6-12h "1"; Embryo12-18h "0"; Embryo18-24h "0"; BG3 "0"; D4 "0"; D16-c3 "0"; D20 "0"; D32 "0"; GM2 "0"; L1 "0"; mbn2 "0"; OSS "0"; S2 "0"; Female_carcass "0"; Male_carcass "0"; Female_whole_fly "0"; Male_whole_fly "5";
chr2L	Drosophila_3seq	end	6674706	6674706	.	-	.	symbol "cort"; FlyBase_ID "FBgn0000351"; genomic_feature "3UTR"; Head "6"; Ovary "974"; Testis "4"; Embryo0-45 "251"; Embryo45-90 "2"; Embryo90-6h "12"; Embryo6-12h "7"; Embryo12-18h "0"; Embryo18-24h "6"; BG3 "0"; D4 "17"; D16-c3 "13"; D20 "19"; D32 "8"; GM2 "10"; L1 "22"; mbn2 "2"; OSS "16"; S2 "3"; Female_carcass "0"; Male_carcass "1"; Female_whole_fly "43"; Male_whole_fly "51";
chr2R	Drosophila_3seq	end	7382113	7382113	.	-	.	symbol "cos"; FlyBase_ID "FBgn0000352"; genomic_feature "3UTR"; Head "4"; Ovary "14"; Testis "0"; Embryo0-45 "6"; Embryo45-90 "1"; Embryo90-6h "23"; Embryo6-12h "4"; Embryo12-18h "0"; Embryo18-24h "0"; BG3 "0"; D4 "0"; D16-c3 "0"; D20 "0"; D32 "0"; GM2 "0"; L1 "40"; mbn2 "0"; OSS "0"; S2 "4"; Female_carcass "0"; Male_carcass "3"; Female_whole_fly "1"; Male_whole_fly "2";
chr2R	Drosophila_3seq	end	7382170	7382170	.	-	.	symbol "cos"; FlyBase_ID "FBgn0000352"; genomic_feature "3UTR"; Head "98"; Ovary "250"; Testis "6"; Embryo0-45 "161"; Embryo45-90 "0"; Embryo90-6h "16"; Embryo6-12h "53"; Embryo12-18h "12"; Embryo18-24h "41"; BG3 "0"; D4 "12"; D16-c3 "0"; D20 "1"; D32 "12"; GM2 "55"; L1 "204"; mbn2 "7"; OSS "10"; S2 "59"; Female_carcass "24"; Male_carcass "30"; Female_whole_fly "1"; Male_whole_fly "66";
chr2R	Drosophila_3seq	end	7382380	7382380	.	-	.	symbol "cos"; FlyBase_ID "FBgn0000352"; genomic_feature "3UTR"; Head "0"; Ovary "97"; Testis "4"; Embryo0-45 "55"; Embryo45-90 "0"; Embryo90-6h "16"; Embryo6-12h "0"; Embryo12-18h "0"; Embryo18-24h "0"; BG3 "0"; D4 "0"; D16-c3 "0"; D20 "0"; D32 "0"; GM2 "0"; L1 "13"; mbn2 "0"; OSS "0"; S2 "0"; Female_carcass "0"; Male_carcass "0"; Female_whole_fly "19"; Male_whole_fly "23";
chr2R	Drosophila_3seq	end	7382521	7382521	.	-	.	symbol "cos"; FlyBase_ID "FBgn0000352"; genomic_feature "3UTR"; Head "0"; Ovary "101"; Testis "5"; Embryo0-45 "54"; Embryo45-90 "0"; Embryo90-6h "52"; Embryo6-12h "1"; Embryo12-18h "0"; Embryo18-24h "0"; BG3 "0"; D4 "0"; D16-c3 "8"; D20 "4"; D32 "4"; GM2 "12"; L1 "0"; mbn2 "0"; OSS "0"; S2 "1"; Female_carcass "0"; Male_carcass "0"; Female_whole_fly "12"; Male_whole_fly "50";
chr2R	Drosophila_3seq	end	7382987	7382987	.	-	.	symbol "cos"; FlyBase_ID "FBgn0000352"; genomic_feature "3UTR"; Head "0"; Ovary "2"; Testis "0"; Embryo0-45 "0"; Embryo45-90 "0"; Embryo90-6h "0"; Embryo6-12h "0"; Embryo12-18h "0"; Embryo18-24h "0"; BG3 "0"; D4 "3"; D16-c3 "0"; D20 "0"; D32 "0"; GM2 "0"; L1 "8"; mbn2 "0"; OSS "0"; S2 "3"; Female_carcass "0"; Male_carcass "0"; Female_whole_fly "0"; Male_whole_fly "1";
chr2R	Drosophila_3seq	end	7383135	7383135	.	-	.	symbol "cos"; FlyBase_ID "FBgn0000352"; genomic_feature "3UTR"; Head "0"; Ovary "0"; Testis "24"; Embryo0-45 "0"; Embryo45-90 "0"; Embryo90-6h "0"; Embryo6-12h "0"; Embryo12-18h "0"; Embryo18-24h "0"; BG3 "0"; D4 "0"; D16-c3 "0"; D20 "0"; D32 "0"; GM2 "0"; L1 "0"; mbn2 "0"; OSS "0"; S2 "0"; Female_carcass "0"; Male_carcass "0"; Female_whole_fly "0"; Male_whole_fly "1";
chr3L	Drosophila_3seq	end	8729032	8729032	.	+	.	symbol "Cp15"; FlyBase_ID "FBgn0000355"; genomic_feature "3UTR"; Head "4"; Ovary "25264"; Testis "1"; Embryo0-45 "0"; Embryo45-90 "0"; Embryo90-6h "0"; Embryo6-12h "0"; Embryo12-18h "0"; Embryo18-24h "0"; BG3 "0"; D4 "0"; D16-c3 "0"; D20 "0"; D32 "0"; GM2 "0"; L1 "8"; mbn2 "0"; OSS "0"; S2 "0"; Female_carcass "0"; Male_carcass "0"; Female_whole_fly "568"; Male_whole_fly "0";
chr3L	Drosophila_3seq	end	8729071	8729071	.	+	.	symbol "Cp15"; FlyBase_ID "FBgn0000355"; genomic_feature "3UTR"; Head "45"; Ovary "193999"; Testis "16"; Embryo0-45 "8"; Embryo45-90 "0"; Embryo90-6h "0"; Embryo6-12h "11"; Embryo12-18h "5"; Embryo18-24h "0"; BG3 "0"; D4 "14"; D16-c3 "3"; D20 "7"; D32 "6"; GM2 "6"; L1 "11"; mbn2 "7"; OSS "9"; S2 "3"; Female_carcass "0"; Male_carcass "18"; Female_whole_fly "13605"; Male_whole_fly "34";
chr3L	Drosophila_3seq	end	8729397	8729397	.	+	.	symbol "Cp15"; FlyBase_ID "FBgn0000355"; genomic_feature "3UTR"; Head "0"; Ovary "149"; Testis "0"; Embryo0-45 "0"; Embryo45-90 "0"; Embryo90-6h "0"; Embryo6-12h "0"; Embryo12-18h "0"; Embryo18-24h "0"; BG3 "0"; D4 "0"; D16-c3 "0"; D20 "0"; D32 "0"; GM2 "0"; L1 "0"; mbn2 "0"; OSS "0"; S2 "0"; Female_carcass "0"; Male_carcass "0"; Female_whole_fly "0"; Male_whole_fly "0";
chr3L	Drosophila_3seq	end	8731982	8731982	.	+	.	symbol "Cp16"; FlyBase_ID "FBgn0000356"; genomic_feature "5UTR"; Head "0"; Ovary "587"; Testis "0"; Embryo0-45 "0"; Embryo45-90 "0"; Embryo90-6h "0"; Embryo6-12h "0"; Embryo12-18h "0"; Embryo18-24h "0"; BG3 "0"; D4 "25"; D16-c3 "0"; D20 "0"; D32 "0"; GM2 "0"; L1 "13"; mbn2 "0"; OSS "0"; S2 "0"; Female_carcass "0"; Male_carcass "0"; Female_whole_fly "0"; Male_whole_fly "1";
chr3L	Drosophila_3seq	end	8732599	8732599	.	+	.	symbol "Cp16"; FlyBase_ID "FBgn0000356"; genomic_feature "3UTR"; Head "7"; Ovary "44229"; Testis "2"; Embryo0-45 "0"; Embryo45-90 "0"; Embryo90-6h "0"; Embryo6-12h "0"; Embryo12-18h "0"; Embryo18-24h "0"; BG3 "0"; D4 "0"; D16-c3 "0"; D20 "0"; D32 "0"; GM2 "0"; L1 "0"; mbn2 "0"; OSS "2"; S2 "0"; Female_carcass "0"; Male_carcass "0"; Female_whole_fly "2720"; Male_whole_fly "3";
chr3L	Drosophila_3seq	end	8732932	8732932	.	+	.	symbol "Cp16"; FlyBase_ID "FBgn0000356"; genomic_feature "3UTR"; Head "0"; Ovary "106"; Testis "0"; Embryo0-45 "0"; Embryo45-90 "0"; Embryo90-6h "0"; Embryo6-12h "0"; Embryo12-18h "0"; Embryo18-24h "0"; BG3 "0"; D4 "0"; D16-c3 "0"; D20 "0"; D32 "0"; GM2 "0"; L1 "0"; mbn2 "0"; OSS "0"; S2 "0"; Female_carcass "0"; Male_carcass "0"; Female_whole_fly "0"; Male_whole_fly "0";
chr3L	Drosophila_3seq	end	8733023	8733023	.	+	.	symbol "Cp16"; FlyBase_ID "FBgn0000356"; genomic_feature "3UTR"; Head "0"; Ovary "132"; Testis "0"; Embryo0-45 "0"; Embryo45-90 "0"; Embryo90-6h "0"; Embryo6-12h "0"; Embryo12-18h "0"; Embryo18-24h "0"; BG3 "0"; D4 "0"; D16-c3 "0"; D20 "0"; D32 "0"; GM2 "0"; L1 "0"; mbn2 "0"; OSS "0"; S2 "0"; Female_carcass "0"; Male_carcass "0"; Female_whole_fly "0"; Male_whole_fly "0";
chr3L	Drosophila_3seq	end	8727567	8727567	.	+	.	symbol "Cp18"; FlyBase_ID "FBgn0000357"; genomic_feature "3UTR"; Head "0"; Ovary "43"; Testis "0"; Embryo0-45 "0"; Embryo45-90 "0"; Embryo90-6h "0"; Embryo6-12h "0"; Embryo12-18h "0"; Embryo18-24h "0"; BG3 "0"; D4 "0"; D16-c3 "0"; D20 "0"; D32 "0"; GM2 "0"; L1 "0"; mbn2 "0"; OSS "0"; S2 "0"; Female_carcass "0"; Male_carcass "0"; Female_whole_fly "0"; Male_whole_fly "0";
chr3L	Drosophila_3seq	end	8727613	8727613	.	+	.	symbol "Cp18"; FlyBase_ID "FBgn0000357"; genomic_feature "3UTR"; Head "35"; Ovary "102771"; Testis "33"; Embryo0-45 "6"; Embryo45-90 "0"; Embryo90-6h "0"; Embryo6-12h "13"; Embryo12-18h "5"; Embryo18-24h "13"; BG3 "0"; D4 "9"; D16-c3 "4"; D20 "2"; D32 "0"; GM2 "3"; L1 "0"; mbn2 "0"; OSS "3"; S2 "0"; Female_carcass "0"; Male_carcass "25"; Female_whole_fly "5040"; Male_whole_fly "17";
chr3L	Drosophila_3seq	end	8730604	8730604	.	+	.	symbol "Cp19"; FlyBase_ID "FBgn0000358"; genomic_feature "3UTR"; Head "17"; Ovary "73315"; Testis "3"; Embryo0-45 "0"; Embryo45-90 "0"; Embryo90-6h "0"; Embryo6-12h "2"; Embryo12-18h "0"; Embryo18-24h "5"; BG3 "0"; D4 "2"; D16-c3 "0"; D20 "11"; D32 "0"; GM2 "2"; L1 "4"; mbn2 "0"; OSS "0"; S2 "8"; Female_carcass "40"; Male_carcass "1"; Female_whole_fly "5995"; Male_whole_fly "1";
chr3L	Drosophila_3seq	end	8730639	8730639	.	+	.	symbol "Cp19"; FlyBase_ID "FBgn0000358"; genomic_feature "3UTR"; Head "0"; Ovary "20"; Testis "0"; Embryo0-45 "0"; Embryo45-90 "0"; Embryo90-6h "0"; Embryo6-12h "0"; Embryo12-18h "0"; Embryo18-24h "0"; BG3 "0"; D4 "0"; D16-c3 "0"; D20 "0"; D32 "0"; GM2 "0"; L1 "0"; mbn2 "0"; OSS "0"; S2 "0"; Female_carcass "0"; Male_carcass "0"; Female_whole_fly "0"; Male_whole_fly "0";
chr3L	Drosophila_3seq	end	8731227	8731227	.	+	.	symbol "Cp19"; FlyBase_ID "FBgn0000358"; genomic_feature "3UTR"; Head "1"; Ovary "53"; Testis "0"; Embryo0-45 "0"; Embryo45-90 "0"; Embryo90-6h "0"; Embryo6-12h "0"; Embryo12-18h "0"; Embryo18-24h "0"; BG3 "0"; D4 "0"; D16-c3 "0"; D20 "0"; D32 "0"; GM2 "0"; L1 "0"; mbn2 "0"; OSS "0"; S2 "6"; Female_carcass "0"; Male_carcass "0"; Female_whole_fly "0"; Male_whole_fly "0";
chr3L	Drosophila_3seq	end	8731438	8731438	.	+	.	symbol "Cp19"; FlyBase_ID "FBgn0000358"; genomic_feature "3UTR"; Head "0"; Ovary "16"; Testis "0"; Embryo0-45 "0"; Embryo45-90 "0"; Embryo90-6h "0"; Embryo6-12h "0"; Embryo12-18h "0"; Embryo18-24h "0"; BG3 "0"; D4 "0"; D16-c3 "0"; D20 "0"; D32 "0"; GM2 "0"; L1 "0"; mbn2 "0"; OSS "0"; S2 "0"; Female_carcass "0"; Male_carcass "0"; Female_whole_fly "0"; Male_whole_fly "0";
chrX	Drosophila_3seq	end	8480424	8480424	.	+	.	symbol "Cp36"; FlyBase_ID "FBgn0000359"; genomic_feature "3UTR"; Head "9"; Ovary "43869"; Testis "3"; Embryo0-45 "0"; Embryo45-90 "0"; Embryo90-6h "0"; Embryo6-12h "0"; Embryo12-18h "0"; Embryo18-24h "3"; BG3 "0"; D4 "1"; D16-c3 "0"; D20 "0"; D32 "0"; GM2 "1"; L1 "12"; mbn2 "0"; OSS "0"; S2 "0"; Female_carcass "0"; Male_carcass "4"; Female_whole_fly "2503"; Male_whole_fly "1";
chrX	Drosophila_3seq	end	8480539	8480539	.	+	.	symbol "Cp36"; FlyBase_ID "FBgn0000359"; genomic_feature "3UTR"; Head "3"; Ovary "1847"; Testis "1"; Embryo0-45 "0"; Embryo45-90 "0"; Embryo90-6h "0"; Embryo6-12h "0"; Embryo12-18h "0"; Embryo18-24h "0"; BG3 "0"; D4 "0"; D16-c3 "0"; D20 "0"; D32 "0"; GM2 "0"; L1 "0"; mbn2 "0"; OSS "0"; S2 "0"; Female_carcass "0"; Male_carcass "0"; Female_whole_fly "133"; Male_whole_fly "0";
chrX	Drosophila_3seq	end	8481337	8481337	.	+	.	symbol "Cp36"; FlyBase_ID "FBgn0000359"; genomic_feature "3UTR"; Head "2"; Ovary "4"; Testis "4333"; Embryo0-45 "76"; Embryo45-90 "0"; Embryo90-6h "0"; Embryo6-12h "0"; Embryo12-18h "0"; Embryo18-24h "2"; BG3 "427"; D4 "7"; D16-c3 "3"; D20 "13"; D32 "0"; GM2 "0"; L1 "0"; mbn2 "0"; OSS "9"; S2 "0"; Female_carcass "0"; Male_carcass "283"; Female_whole_fly "0"; Male_whole_fly "2348";
chrX	Drosophila_3seq	end	8483174	8483174	.	+	.	symbol "Cp38"; FlyBase_ID "FBgn0000360"; genomic_feature "3UTR"; Head "1"; Ovary "161"; Testis "0"; Embryo0-45 "9"; Embryo45-90 "0"; Embryo90-6h "2"; Embryo6-12h "0"; Embryo12-18h "3"; Embryo18-24h "0"; BG3 "0"; D4 "3"; D16-c3 "0"; D20 "0"; D32 "0"; GM2 "2"; L1 "0"; mbn2 "0"; OSS "7"; S2 "1"; Female_carcass "2"; Male_carcass "2"; Female_whole_fly "99"; Male_whole_fly "5";
chrX	Drosophila_3seq	end	8483352	8483352	.	+	.	symbol "Cp38"; FlyBase_ID "FBgn0000360"; genomic_feature "3UTR"; Head "26"; Ovary "114257"; Testis "9"; Embryo0-45 "0"; Embryo45-90 "0"; Embryo90-6h "1"; Embryo6-12h "3"; Embryo12-18h "10"; Embryo18-24h "2"; BG3 "0"; D4 "20"; D16-c3 "0"; D20 "4"; D32 "0"; GM2 "30"; L1 "14"; mbn2 "5"; OSS "4"; S2 "3"; Female_carcass "27"; Male_carcass "4"; Female_whole_fly "10700"; Male_whole_fly "2";
chrX	Drosophila_3seq	end	8483543	8483543	.	+	.	symbol "Cp38"; FlyBase_ID "FBgn0000360"; genomic_feature "3UTR"; Head "0"; Ovary "72"; Testis "0"; Embryo0-45 "0"; Embryo45-90 "0"; Embryo90-6h "0"; Embryo6-12h "0"; Embryo12-18h "0"; Embryo18-24h "0"; BG3 "0"; D4 "0"; D16-c3 "0"; D20 "0"; D32 "0"; GM2 "0"; L1 "0"; mbn2 "0"; OSS "0"; S2 "0"; Female_carcass "0"; Male_carcass "0"; Female_whole_fly "24"; Male_whole_fly "0";
chrX	Drosophila_3seq	end	8483639	8483639	.	+	.	symbol "Cp38"; FlyBase_ID "FBgn0000360"; genomic_feature "3UTR"; Head "0"; Ovary "999"; Testis "0"; Embryo0-45 "0"; Embryo45-90 "0"; Embryo90-6h "0"; Embryo6-12h "0"; Embryo12-18h "0"; Embryo18-24h "0"; BG3 "0"; D4 "0"; D16-c3 "0"; D20 "0"; D32 "0"; GM2 "0"; L1 "0"; mbn2 "0"; OSS "0"; S2 "0"; Female_carcass "0"; Male_carcass "0"; Female_whole_fly "46"; Male_whole_fly "0";
chrX	Drosophila_3seq	end	8484006	8484006	.	+	.	symbol "Cp38"; FlyBase_ID "FBgn0000360"; genomic_feature "3UTR"; Head "4"; Ovary "14"; Testis "1"; Embryo0-45 "0"; Embryo45-90 "0"; Embryo90-6h "0"; Embryo6-12h "0"; Embryo12-18h "0"; Embryo18-24h "0"; BG3 "0"; D4 "2"; D16-c3 "0"; D20 "0"; D32 "0"; GM2 "0"; L1 "0"; mbn2 "0"; OSS "0"; S2 "0"; Female_carcass "0"; Male_carcass "7"; Female_whole_fly "0"; Male_whole_fly "0";
chr2L	Drosophila_3seq	end	21311552	21311552	.	+	.	symbol "crc"; FlyBase_ID "FBgn0000370"; genomic_feature "intronic"; Head "3"; Ovary "17"; Testis "0"; Embryo0-45 "0"; Embryo45-90 "0"; Embryo90-6h "0"; Embryo6-12h "1"; Embryo12-18h "0"; Embryo18-24h "10"; BG3 "0"; D4 "29"; D16-c3 "3"; D20 "1"; D32 "13"; GM2 "72"; L1 "26"; mbn2 "16"; OSS "8"; S2 "14"; Female_carcass "0"; Male_carcass "14"; Female_whole_fly "0"; Male_whole_fly "8";
chr2L	Drosophila_3seq	end	21311626	21311626	.	+	.	symbol "crc"; FlyBase_ID "FBgn0000370"; genomic_feature "intronic"; Head "7"; Ovary "12"; Testis "2"; Embryo0-45 "0"; Embryo45-90 "0"; Embryo90-6h "0"; Embryo6-12h "0"; Embryo12-18h "5"; Embryo18-24h "0"; BG3 "0"; D4 "16"; D16-c3 "5"; D20 "4"; D32 "0"; GM2 "35"; L1 "4"; mbn2 "18"; OSS "1"; S2 "11"; Female_carcass "0"; Male_carcass "0"; Female_whole_fly "0"; Male_whole_fly "7";
chr2L	Drosophila_3seq	end	21312281	21312281	.	+	.	symbol "crc"; FlyBase_ID "FBgn0000370"; genomic_feature "intronic"; Head "13"; Ovary "25"; Testis "18"; Embryo0-45 "11"; Embryo45-90 "0"; Embryo90-6h "0"; Embryo6-12h "5"; Embryo12-18h "2"; Embryo18-24h "0"; BG3 "0"; D4 "4"; D16-c3 "0"; D20 "0"; D32 "0"; GM2 "0"; L1 "18"; mbn2 "0"; OSS "16"; S2 "21"; Female_carcass "0"; Male_carcass "22"; Female_whole_fly "0"; Male_whole_fly "17";
chr2L	Drosophila_3seq	end	21312778	21312778	.	+	.	symbol "crc"; FlyBase_ID "FBgn0000370"; genomic_feature "intronic"; Head "3"; Ovary "5"; Testis "0"; Embryo0-45 "0"; Embryo45-90 "0"; Embryo90-6h "0"; Embryo6-12h "1"; Embryo12-18h "4"; Embryo18-24h "0"; BG3 "0"; D4 "0"; D16-c3 "0"; D20 "0"; D32 "0"; GM2 "0"; L1 "7"; mbn2 "0"; OSS "0"; S2 "0"; Female_carcass "0"; Male_carcass "11"; Female_whole_fly "0"; Male_whole_fly "2";
chr2L	Drosophila_3seq	end	21318810	21318810	.	+	.	symbol "crc"; FlyBase_ID "FBgn0000370"; genomic_feature "CDS"; Head "13"; Ovary "4"; Testis "1"; Embryo0-45 "0"; Embryo45-90 "0"; Embryo90-6h "0"; Embryo6-12h "2"; Embryo12-18h "0"; Embryo18-24h "0"; BG3 "0"; D4 "0"; D16-c3 "0"; D20 "11"; D32 "0"; GM2 "0"; L1 "7"; mbn2 "0"; OSS "11"; S2 "5"; Female_carcass "0"; Male_carcass "9"; Female_whole_fly "0"; Male_whole_fly "5";
chr2L	Drosophila_3seq	end	21319149	21319149	.	+	.	symbol "crc"; FlyBase_ID "FBgn0000370"; genomic_feature "3UTR"; Head "29"; Ovary "62"; Testis "325"; Embryo0-45 "26"; Embryo45-90 "2"; Embryo90-6h "90"; Embryo6-12h "60"; Embryo12-18h "21"; Embryo18-24h "25"; BG3 "0"; D4 "98"; D16-c3 "21"; D20 "51"; D32 "42"; GM2 "97"; L1 "168"; mbn2 "40"; OSS "43"; S2 "53"; Female_carcass "58"; Male_carcass "59"; Female_whole_fly "19"; Male_whole_fly "105";
chr2L	Drosophila_3seq	end	21319177	21319177	.	+	.	symbol "crc"; FlyBase_ID "FBgn0000370"; genomic_feature "3UTR"; Head "1"; Ovary "7"; Testis "26"; Embryo0-45 "15"; Embryo45-90 "0"; Embryo90-6h "0"; Embryo6-12h "0"; Embryo12-18h "1"; Embryo18-24h "1"; BG3 "0"; D4 "7"; D16-c3 "0"; D20 "11"; D32 "1"; GM2 "10"; L1 "25"; mbn2 "4"; OSS "15"; S2 "5"; Female_carcass "0"; Male_carcass "0"; Female_whole_fly "0"; Male_whole_fly "9";
chr2L	Drosophila_3seq	end	21319210	21319210	.	+	.	symbol "crc"; FlyBase_ID "FBgn0000370"; genomic_feature "3UTR"; Head "19"; Ovary "28"; Testis "183"; Embryo0-45 "53"; Embryo45-90 "0"; Embryo90-6h "41"; Embryo6-12h "15"; Embryo12-18h "26"; Embryo18-24h "9"; BG3 "0"; D4 "28"; D16-c3 "2"; D20 "22"; D32 "22"; GM2 "16"; L1 "63"; mbn2 "26"; OSS "41"; S2 "13"; Female_carcass "63"; Male_carcass "32"; Female_whole_fly "0"; Male_whole_fly "84";
chr2L	Drosophila_3seq	end	21319527	21319527	.	+	.	symbol "crc"; FlyBase_ID "FBgn0000370"; genomic_feature "3UTR"; Head "6231"; Ovary "3022"; Testis "909"; Embryo0-45 "683"; Embryo45-90 "10"; Embryo90-6h "474"; Embryo6-12h "935"; Embryo12-18h "681"; Embryo18-24h "1192"; BG3 "151"; D4 "1309"; D16-c3 "857"; D20 "1173"; D32 "1208"; GM2 "2402"; L1 "4979"; mbn2 "1096"; OSS "2032"; S2 "2112"; Female_carcass "1999"; Male_carcass "6389"; Female_whole_fly…
chr2L	Drosophila_3seq	end	21319625	21319625	.	+	.	symbol "crc"; FlyBase_ID "FBgn0000370"; genomic_feature "3UTR"; Head "3"; Ovary "3"; Testis "0"; Embryo0-45 "0"; Embryo45-90 "0"; Embryo90-6h "0"; Embryo6-12h "3"; Embryo12-18h "1"; Embryo18-24h "6"; BG3 "0"; D4 "4"; D16-c3 "0"; D20 "0"; D32 "0"; GM2 "9"; L1 "19"; mbn2 "0"; OSS "0"; S2 "8"; Female_carcass "0"; Male_carcass "1"; Female_whole_fly "0"; Male_whole_fly "1";
chrX	Drosophila_3seq	end	2734248	2734248	.	-	.	symbol "crm"; FlyBase_ID "FBgn0000376"; genomic_feature "3UTR"; Head "138"; Ovary "455"; Testis "9"; Embryo0-45 "193"; Embryo45-90 "1"; Embryo90-6h "81"; Embryo6-12h "123"; Embryo12-18h "36"; Embryo18-24h "59"; BG3 "8"; D4 "138"; D16-c3 "40"; D20 "36"; D32 "73"; GM2 "68"; L1 "97"; mbn2 "24"; OSS "164"; S2 "146"; Female_carcass "37"; Male_carcass "109"; Female_whole_fly "21"; Male_whole_fly "183";
chrX	Drosophila_3seq	end	2734368	2734368	.	-	.	symbol "crm"; FlyBase_ID "FBgn0000376"; genomic_feature "3UTR"; Head "0"; Ovary "65"; Testis "0"; Embryo0-45 "38"; Embryo45-90 "0"; Embryo90-6h "13"; Embryo6-12h "0"; Embryo12-18h "0"; Embryo18-24h "0"; BG3 "0"; D4 "0"; D16-c3 "0"; D20 "9"; D32 "0"; GM2 "5"; L1 "11"; mbn2 "0"; OSS "5"; S2 "0"; Female_carcass "0"; Male_carcass "0"; Female_whole_fly "0"; Male_whole_fly "31";
chrX	Drosophila_3seq	end	2734412	2734412	.	-	.	symbol "crm"; FlyBase_ID "FBgn0000376"; genomic_feature "3UTR"; Head "2"; Ovary "319"; Testis "2"; Embryo0-45 "246"; Embryo45-90 "2"; Embryo90-6h "56"; Embryo6-12h "15"; Embryo12-18h "4"; Embryo18-24h "5"; BG3 "0"; D4 "0"; D16-c3 "0"; D20 "0"; D32 "10"; GM2 "3"; L1 "0"; mbn2 "0"; OSS "20"; S2 "0"; Female_carcass "0"; Male_carcass "0"; Female_whole_fly "84"; Male_whole_fly "98";
chrX	Drosophila_3seq	end	2734737	2734737	.	-	.	symbol "crm"; FlyBase_ID "FBgn0000376"; genomic_feature "3UTR"; Head "0"; Ovary "11"; Testis "1"; Embryo0-45 "0"; Embryo45-90 "0"; Embryo90-6h "0"; Embryo6-12h "0"; Embryo12-18h "0"; Embryo18-24h "0"; BG3 "0"; D4 "0"; D16-c3 "0"; D20 "0"; D32 "0"; GM2 "0"; L1 "0"; mbn2 "0"; OSS "0"; S2 "0"; Female_carcass "0"; Male_carcass "0"; Female_whole_fly "0"; Male_whole_fly "0";
chrX	Drosophila_3seq	end	2247560	2247560	.	-	.	symbol "crn"; FlyBase_ID "FBgn0000377"; genomic_feature "3UTR"; Head "3"; Ovary "18"; Testis "0"; Embryo0-45 "0"; Embryo45-90 "0"; Embryo90-6h "0"; Embryo6-12h "0"; Embryo12-18h "2"; Embryo18-24h "0"; BG3 "0"; D4 "17"; D16-c3 "3"; D20 "0"; D32 "1"; GM2 "0"; L1 "14"; mbn2 "0"; OSS "0"; S2 "21"; Female_carcass "0"; Male_carcass "0"; Female_whole_fly "0"; Male_whole_fly "0";
chrX	Drosophila_3seq	end	2247586	2247586	.	-	.	symbol "crn"; FlyBase_ID "FBgn0000377"; genomic_feature "3UTR"; Head "160"; Ovary "452"; Testis "45"; Embryo0-45 "254"; Embryo45-90 "4"; Embryo90-6h "117"; Embryo6-12h "149"; Embryo12-18h "45"; Embryo18-24h "76"; BG3 "29"; D4 "372"; D16-c3 "128"; D20 "120"; D32 "69"; GM2 "107"; L1 "334"; mbn2 "67"; OSS "238"; S2 "710"; Female_carcass "115"; Male_carcass "137"; Female_whole_fly "7"; Male_whole_fly…
chrX	Drosophila_3seq	end	2112055	2112055	.	+	.	symbol "csw"; FlyBase_ID "FBgn0000382"; genomic_feature "3UTR"; Head "4"; Ovary "2"; Testis "33"; Embryo0-45 "0"; Embryo45-90 "0"; Embryo90-6h "0"; Embryo6-12h "0"; Embryo12-18h "0"; Embryo18-24h "0"; BG3 "0"; D4 "0"; D16-c3 "0"; D20 "0"; D32 "0"; GM2 "0"; L1 "0"; mbn2 "0"; OSS "0"; S2 "0"; Female_carcass "0"; Male_carcass "0"; Female_whole_fly "0"; Male_whole_fly "4";
chrX	Drosophila_3seq	end	2112286	2112286	.	+	.	symbol "csw"; FlyBase_ID "FBgn0000382"; genomic_feature "3UTR"; Head "48"; Ovary "2"; Testis "1"; Embryo0-45 "0"; Embryo45-90 "0"; Embryo90-6h "0"; Embryo6-12h "1"; Embryo12-18h "0"; Embryo18-24h "0"; BG3 "2"; D4 "0"; D16-c3 "0"; D20 "0"; D32 "0"; GM2 "2"; L1 "5"; mbn2 "0"; OSS "0"; S2 "0"; Female_carcass "0"; Male_carcass "4"; Female_whole_fly "0"; Male_whole_fly "13";
chrX	Drosophila_3seq	end	2112546	2112546	.	+	.	symbol "csw"; FlyBase_ID "FBgn0000382"; genomic_feature "3UTR"; Head "13"; Ovary "3"; Testis "0"; Embryo0-45 "0"; Embryo45-90 "0"; Embryo90-6h "0"; Embryo6-12h "0"; Embryo12-18h "0"; Embryo18-24h "0"; BG3 "0"; D4 "3"; D16-c3 "0"; D20 "0"; D32 "0"; GM2 "0"; L1 "0"; mbn2 "0"; OSS "0"; S2 "0"; Female_carcass "0"; Male_carcass "1"; Female_whole_fly "8"; Male_whole_fly "0";
chrX	Drosophila_3seq	end	2112875	2112875	.	+	.	symbol "csw"; FlyBase_ID "FBgn0000382"; genomic_feature "3UTR"; Head "93"; Ovary "56"; Testis "1"; Embryo0-45 "0"; Embryo45-90 "0"; Embryo90-6h "0"; Embryo6-12h "0"; Embryo12-18h "8"; Embryo18-24h "0"; BG3 "0"; D4 "12"; D16-c3 "0"; D20 "5"; D32 "0"; GM2 "0"; L1 "0"; mbn2 "0"; OSS "7"; S2 "9"; Female_carcass "13"; Male_carcass "27"; Female_whole_fly "0"; Male_whole_fly "15";
chrX	Drosophila_3seq	end	2113176	2113176	.	+	.	symbol "csw"; FlyBase_ID "FBgn0000382"; genomic_feature "3UTR"; Head "25"; Ovary "6"; Testis "2"; Embryo0-45 "0"; Embryo45-90 "0"; Embryo90-6h "0"; Embryo6-12h "0"; Embryo12-18h "0"; Embryo18-24h "0"; BG3 "0"; D4 "0"; D16-c3 "0"; D20 "0"; D32 "0"; GM2 "0"; L1 "0"; mbn2 "0"; OSS "0"; S2 "0"; Female_carcass "0"; Male_carcass "0"; Female_whole_fly "0"; Male_whole_fly "3";
chrX	Drosophila_3seq	end	2113357	2113357	.	+	.	symbol "csw"; FlyBase_ID "FBgn0000382"; genomic_feature "3UTR"; Head "78"; Ovary "51"; Testis "2"; Embryo0-45 "2"; Embryo45-90 "0"; Embryo90-6h "23"; Embryo6-12h "8"; Embryo12-18h "0"; Embryo18-24h "0"; BG3 "0"; D4 "21"; D16-c3 "0"; D20 "8"; D32 "0"; GM2 "0"; L1 "0"; mbn2 "0"; OSS "3"; S2 "4"; Female_carcass "0"; Male_carcass "32"; Female_whole_fly "0"; Male_whole_fly "19";
chrX	Drosophila_3seq	end	2113402	2113402	.	+	.	symbol "csw"; FlyBase_ID "FBgn0000382"; genomic_feature "3UTR"; Head "76"; Ovary "88"; Testis "0"; Embryo0-45 "35"; Embryo45-90 "0"; Embryo90-6h "0"; Embryo6-12h "0"; Embryo12-18h "0"; Embryo18-24h "4"; BG3 "0"; D4 "13"; D16-c3 "0"; D20 "0"; D32 "10"; GM2 "0"; L1 "8"; mbn2 "0"; OSS "15"; S2 "19"; Female_carcass "22"; Male_carcass "12"; Female_whole_fly "23"; Male_whole_fly "31";
chrX	Drosophila_3seq	end	2113432	2113432	.	+	.	symbol "csw"; FlyBase_ID "FBgn0000382"; genomic_feature "3UTR"; Head "9"; Ovary "14"; Testis "0"; Embryo0-45 "0"; Embryo45-90 "0"; Embryo90-6h "15"; Embryo6-12h "0"; Embryo12-18h "0"; Embryo18-24h "0"; BG3 "0"; D4 "0"; D16-c3 "0"; D20 "0"; D32 "0"; GM2 "0"; L1 "0"; mbn2 "0"; OSS "0"; S2 "0"; Female_carcass "0"; Male_carcass "0"; Female_whole_fly "0"; Male_whole_fly "2";
chrX	Drosophila_3seq	end	2113498	2113498	.	+	.	symbol "csw"; FlyBase_ID "FBgn0000382"; genomic_feature "3UTR"; Head "21"; Ovary "100"; Testis "1"; Embryo0-45 "67"; Embryo45-90 "0"; Embryo90-6h "22"; Embryo6-12h "4"; Embryo12-18h "2"; Embryo18-24h "0"; BG3 "0"; D4 "0"; D16-c3 "0"; D20 "0"; D32 "0"; GM2 "0"; L1 "0"; mbn2 "0"; OSS "5"; S2 "0"; Female_carcass "0"; Male_carcass "22"; Female_whole_fly "7"; Male_whole_fly "30";
chrX	Drosophila_3seq	end	2113562	2113562	.	+	.	symbol "csw"; FlyBase_ID "FBgn0000382"; genomic_feature "3UTR"; Head "118"; Ovary "66"; Testis "3"; Embryo0-45 "0"; Embryo45-90 "0"; Embryo90-6h "18"; Embryo6-12h "10"; Embryo12-18h "0"; Embryo18-24h "2"; BG3 "0"; D4 "8"; D16-c3 "5"; D20 "0"; D32 "0"; GM2 "0"; L1 "8"; mbn2 "0"; OSS "15"; S2 "16"; Female_carcass "22"; Male_carcass "40"; Female_whole_fly "18"; Male_whole_fly "20";
chrX	Drosophila_3seq	end	2113613	2113613	.	+	.	symbol "csw"; FlyBase_ID "FBgn0000382"; genomic_feature "3UTR"; Head "217"; Ovary "204"; Testis "9"; Embryo0-45 "73"; Embryo45-90 "0"; Embryo90-6h "0"; Embryo6-12h "13"; Embryo12-18h "3"; Embryo18-24h "10"; BG3 "0"; D4 "39"; D16-c3 "11"; D20 "7"; D32 "4"; GM2 "17"; L1 "6"; mbn2 "3"; OSS "27"; S2 "25"; Female_carcass "26"; Male_carcass "91"; Female_whole_fly "31"; Male_whole_fly "62";
chrX	Drosophila_3seq	end	2113673	2113673	.	+	.	symbol "csw"; FlyBase_ID "FBgn0000382"; genomic_feature "3UTR"; Head "1411"; Ovary "887"; Testis "55"; Embryo0-45 "235"; Embryo45-90 "2"; Embryo90-6h "24"; Embryo6-12h "84"; Embryo12-18h "36"; Embryo18-24h "76"; BG3 "16"; D4 "217"; D16-c3 "36"; D20 "60"; D32 "84"; GM2 "39"; L1 "159"; mbn2 "42"; OSS "171"; S2 "296"; Female_carcass "164"; Male_carcass "521"; Female_whole_fly "20"; Male_whole_fly "2…
chrX	Drosophila_3seq	end	2114502	2114502	.	+	.	symbol "csw"; FlyBase_ID "FBgn0000382"; genomic_feature "3UTR"; Head "480"; Ovary "20"; Testis "18"; Embryo0-45 "7"; Embryo45-90 "0"; Embryo90-6h "1"; Embryo6-12h "5"; Embryo12-18h "22"; Embryo18-24h "31"; BG3 "1"; D4 "15"; D16-c3 "1"; D20 "1"; D32 "3"; GM2 "9"; L1 "15"; mbn2 "1"; OSS "5"; S2 "2"; Female_carcass "34"; Male_carcass "51"; Female_whole_fly "0"; Male_whole_fly "75";
chrX	Drosophila_3seq	end	2114530	2114530	.	+	.	symbol "csw"; FlyBase_ID "FBgn0000382"; genomic_feature "3UTR"; Head "1"; Ovary "1"; Testis "3"; Embryo0-45 "0"; Embryo45-90 "0"; Embryo90-6h "0"; Embryo6-12h "0"; Embryo12-18h "0"; Embryo18-24h "0"; BG3 "0"; D4 "0"; D16-c3 "1"; D20 "1"; D32 "0"; GM2 "0"; L1 "0"; mbn2 "0"; OSS "0"; S2 "0"; Female_carcass "0"; Male_carcass "0"; Female_whole_fly "0"; Male_whole_fly "0";
chrX	Drosophila_3seq	end	2114635	2114635	.	+	.	symbol "csw"; FlyBase_ID "FBgn0000382"; genomic_feature "3UTR"; Head "32"; Ovary "0"; Testis "0"; Embryo0-45 "0"; Embryo45-90 "0"; Embryo90-6h "0"; Embryo6-12h "0"; Embryo12-18h "11"; Embryo18-24h "0"; BG3 "0"; D4 "0"; D16-c3 "0"; D20 "2"; D32 "0"; GM2 "0"; L1 "0"; mbn2 "0"; OSS "0"; S2 "0"; Female_carcass "0"; Male_carcass "0"; Female_whole_fly "0"; Male_whole_fly "5";
chrX	Drosophila_3seq	end	2115597	2115597	.	+	.	symbol "csw"; FlyBase_ID "FBgn0000382"; genomic_feature "3UTR"; Head "875"; Ovary "0"; Testis "0"; Embryo0-45 "1"; Embryo45-90 "0"; Embryo90-6h "0"; Embryo6-12h "15"; Embryo12-18h "29"; Embryo18-24h "86"; BG3 "0"; D4 "0"; D16-c3 "0"; D20 "4"; D32 "0"; GM2 "1"; L1 "0"; mbn2 "0"; OSS "0"; S2 "0"; Female_carcass "21"; Male_carcass "146"; Female_whole_fly "1"; Male_whole_fly "132";
chrX	Drosophila_3seq	end	2115729	2115729	.	+	.	symbol "csw"; FlyBase_ID "FBgn0000382"; genomic_feature "3UTR"; Head "31"; Ovary "0"; Testis "1"; Embryo0-45 "0"; Embryo45-90 "0"; Embryo90-6h "0"; Embryo6-12h "1"; Embryo12-18h "0"; Embryo18-24h "0"; BG3 "0"; D4 "0"; D16-c3 "0"; D20 "0"; D32 "0"; GM2 "0"; L1 "0"; mbn2 "0"; OSS "0"; S2 "0"; Female_carcass "0"; Male_carcass "0"; Female_whole_fly "0"; Male_whole_fly "2";
chrX	Drosophila_3seq	end	2116086	2116086	.	+	.	symbol "csw"; FlyBase_ID "FBgn0000382"; genomic_feature "3UTR"; Head "9"; Ovary "0"; Testis "0"; Embryo0-45 "0"; Embryo45-90 "0"; Embryo90-6h "0"; Embryo6-12h "0"; Embryo12-18h "0"; Embryo18-24h "0"; BG3 "0"; D4 "0"; D16-c3 "0"; D20 "0"; D32 "0"; GM2 "0"; L1 "0"; mbn2 "0"; OSS "0"; S2 "0"; Female_carcass "0"; Male_carcass "4"; Female_whole_fly "0"; Male_whole_fly "6";
chr2L	Drosophila_3seq	end	22982707	22982707	.	+	.	symbol "cta"; FlyBase_ID "FBgn0000384"; genomic_feature "intronic"; Head "1"; Ovary "0"; Testis "1"; Embryo0-45 "0"; Embryo45-90 "0"; Embryo90-6h "17"; Embryo6-12h "0"; Embryo12-18h "0"; Embryo18-24h "0"; BG3 "0"; D4 "0"; D16-c3 "0"; D20 "0"; D32 "0"; GM2 "10"; L1 "6"; mbn2 "7"; OSS "0"; S2 "0"; Female_carcass "0"; Male_carcass "0"; Female_whole_fly "0"; Male_whole_fly "6";
chr2L	Drosophila_3seq	end	22984776	22984776	.	+	.	symbol "cta"; FlyBase_ID "FBgn0000384"; genomic_feature "intronic"; Head "1"; Ovary "0"; Testis "0"; Embryo0-45 "0"; Embryo45-90 "0"; Embryo90-6h "0"; Embryo6-12h "0"; Embryo12-18h "2"; Embryo18-24h "7"; BG3 "0"; D4 "0"; D16-c3 "0"; D20 "0"; D32 "0"; GM2 "4"; L1 "3"; mbn2 "0"; OSS "0"; S2 "0"; Female_carcass "0"; Male_carcass "5"; Female_whole_fly "0"; Male_whole_fly "1";
chr2L	Drosophila_3seq	end	22987183	22987183	.	+	.	symbol "cta"; FlyBase_ID "FBgn0000384"; genomic_feature "intronic"; Head "2"; Ovary "2"; Testis "1"; Embryo0-45 "0"; Embryo45-90 "0"; Embryo90-6h "0"; Embryo6-12h "0"; Embryo12-18h "0"; Embryo18-24h "0"; BG3 "0"; D4 "0"; D16-c3 "0"; D20 "7"; D32 "7"; GM2 "0"; L1 "0"; mbn2 "0"; OSS "0"; S2 "10"; Female_carcass "0"; Male_carcass "2"; Female_whole_fly "0"; Male_whole_fly "1";
chr2L	Drosophila_3seq	end	22989683	22989683	.	+	.	symbol "cta"; FlyBase_ID "FBgn0000384"; genomic_feature "intronic"; Head "5"; Ovary "0"; Testis "0"; Embryo0-45 "0"; Embryo45-90 "0"; Embryo90-6h "0"; Embryo6-12h "8"; Embryo12-18h "0"; Embryo18-24h "3"; BG3 "0"; D4 "18"; D16-c3 "22"; D20 "0"; D32 "0"; GM2 "5"; L1 "3"; mbn2 "13"; OSS "2"; S2 "16"; Female_carcass "0"; Male_carcass "1"; Female_whole_fly "0"; Male_whole_fly "1";
chr2L	Drosophila_3seq	end	22990101	22990101	.	+	.	symbol "cta"; FlyBase_ID "FBgn0000384"; genomic_feature "intronic"; Head "17"; Ovary "4"; Testis "5"; Embryo0-45 "0"; Embryo45-90 "0"; Embryo90-6h "0"; Embryo6-12h "0"; Embryo12-18h "3"; Embryo18-24h "0"; BG3 "0"; D4 "4"; D16-c3 "0"; D20 "0"; D32 "0"; GM2 "12"; L1 "0"; mbn2 "0"; OSS "4"; S2 "2"; Female_carcass "0"; Male_carcass "0"; Female_whole_fly "0"; Male_whole_fly "5";
chr2L	Drosophila_3seq	end	22991976	22991976	.	+	.	symbol "cta"; FlyBase_ID "FBgn0000384"; genomic_feature "3UTR"; Head "0"; Ovary "20"; Testis "20"; Embryo0-45 "2"; Embryo45-90 "1"; Embryo90-6h "0"; Embryo6-12h "0"; Embryo12-18h "0"; Embryo18-24h "0"; BG3 "0"; D4 "4"; D16-c3 "0"; D20 "0"; D32 "0"; GM2 "7"; L1 "0"; mbn2 "0"; OSS "0"; S2 "1"; Female_carcass "0"; Male_carcass "0"; Female_whole_fly "0"; Male_whole_fly "11";
chr2L	Drosophila_3seq	end	22992278	22992278	.	+	.	symbol "cta"; FlyBase_ID "FBgn0000384"; genomic_feature "3UTR"; Head "0"; Ovary "16"; Testis "0"; Embryo0-45 "0"; Embryo45-90 "0"; Embryo90-6h "0"; Embryo6-12h "0"; Embryo12-18h "0"; Embryo18-24h "0"; BG3 "0"; D4 "0"; D16-c3 "0"; D20 "0"; D32 "0"; GM2 "0"; L1 "0"; mbn2 "3"; OSS "0"; S2 "2"; Female_carcass "0"; Male_carcass "0"; Female_whole_fly "0"; Male_whole_fly "4";
chr2L	Drosophila_3seq	end	22992343	22992343	.	+	.	symbol "cta"; FlyBase_ID "FBgn0000384"; genomic_feature "3UTR"; Head "4"; Ovary "199"; Testis "9"; Embryo0-45 "165"; Embryo45-90 "6"; Embryo90-6h "0"; Embryo6-12h "28"; Embryo12-18h "8"; Embryo18-24h "17"; BG3 "9"; D4 "15"; D16-c3 "13"; D20 "23"; D32 "24"; GM2 "24"; L1 "67"; mbn2 "31"; OSS "40"; S2 "57"; Female_carcass "43"; Male_carcass "37"; Female_whole_fly "66"; Male_whole_fly "110";
chr2L	Drosophila_3seq	end	22992731	22992731	.	+	.	symbol "cta"; FlyBase_ID "FBgn0000384"; genomic_feature "3UTR"; Head "59"; Ovary "60"; Testis "13"; Embryo0-45 "92"; Embryo45-90 "0"; Embryo90-6h "30"; Embryo6-12h "19"; Embryo12-18h "13"; Embryo18-24h "27"; BG3 "8"; D4 "26"; D16-c3 "22"; D20 "12"; D32 "20"; GM2 "25"; L1 "47"; mbn2 "46"; OSS "61"; S2 "112"; Female_carcass "2"; Male_carcass "80"; Female_whole_fly "1"; Male_whole_fly "54";
chr2L	Drosophila_3seq	end	22992864	22992864	.	+	.	symbol "cta"; FlyBase_ID "FBgn0000384"; genomic_feature "3UTR"; Head "25"; Ovary "96"; Testis "8"; Embryo0-45 "25"; Embryo45-90 "0"; Embryo90-6h "0"; Embryo6-12h "40"; Embryo12-18h "10"; Embryo18-24h "8"; BG3 "0"; D4 "46"; D16-c3 "5"; D20 "36"; D32 "14"; GM2 "18"; L1 "119"; mbn2 "65"; OSS "71"; S2 "97"; Female_carcass "15"; Male_carcass "48"; Female_whole_fly "20"; Male_whole_fly "46";
chr2L	Drosophila_3seq	end	22992918	22992918	.	+	.	symbol "cta"; FlyBase_ID "FBgn0000384"; genomic_feature "3UTR"; Head "512"; Ovary "329"; Testis "28"; Embryo0-45 "161"; Embryo45-90 "1"; Embryo90-6h "117"; Embryo6-12h "220"; Embryo12-18h "58"; Embryo18-24h "96"; BG3 "50"; D4 "330"; D16-c3 "86"; D20 "109"; D32 "116"; GM2 "174"; L1 "412"; mbn2 "183"; OSS "112"; S2 "697"; Female_carcass "119"; Male_carcass "283"; Female_whole_fly "28"; Male_whole_f…
chr2L	Drosophila_3seq	end	22993035	22993035	.	+	.	symbol "cta"; FlyBase_ID "FBgn0000384"; genomic_feature "3UTR"; Head "5"; Ovary "0"; Testis "3"; Embryo0-45 "0"; Embryo45-90 "0"; Embryo90-6h "0"; Embryo6-12h "2"; Embryo12-18h "0"; Embryo18-24h "0"; BG3 "0"; D4 "0"; D16-c3 "2"; D20 "0"; D32 "0"; GM2 "0"; L1 "11"; mbn2 "0"; OSS "0"; S2 "7"; Female_carcass "0"; Male_carcass "8"; Female_whole_fly "0"; Male_whole_fly "1";
chr2L	Drosophila_3seq	end	22993092	22993092	.	+	.	symbol "cta"; FlyBase_ID "FBgn0000384"; genomic_feature "3UTR"; Head "7"; Ovary "0"; Testis "0"; Embryo0-45 "0"; Embryo45-90 "0"; Embryo90-6h "0"; Embryo6-12h "0"; Embryo12-18h "5"; Embryo18-24h "0"; BG3 "0"; D4 "4"; D16-c3 "0"; D20 "14"; D32 "14"; GM2 "6"; L1 "0"; mbn2 "0"; OSS "0"; S2 "7"; Female_carcass "0"; Male_carcass "8"; Female_whole_fly "0"; Male_whole_fly "3";
chr2L	Drosophila_3seq	end	22993292	22993292	.	+	.	symbol "cta"; FlyBase_ID "FBgn0000384"; genomic_feature "3UTR"; Head "0"; Ovary "5"; Testis "0"; Embryo0-45 "0"; Embryo45-90 "0"; Embryo90-6h "0"; Embryo6-12h "0"; Embryo12-18h "0"; Embryo18-24h "9"; BG3 "0"; D4 "0"; D16-c3 "0"; D20 "5"; D32 "9"; GM2 "0"; L1 "28"; mbn2 "9"; OSS "4"; S2 "6"; Female_carcass "0"; Male_carcass "0"; Female_whole_fly "0"; Male_whole_fly "0";
chr2L	Drosophila_3seq	end	22995909	22995909	.	+	.	symbol "cta"; FlyBase_ID "FBgn0000384"; genomic_feature "3UTR"; Head "13"; Ovary "0"; Testis "0"; Embryo0-45 "0"; Embryo45-90 "0"; Embryo90-6h "0"; Embryo6-12h "4"; Embryo12-18h "4"; Embryo18-24h "10"; BG3 "0"; D4 "21"; D16-c3 "6"; D20 "0"; D32 "37"; GM2 "16"; L1 "26"; mbn2 "21"; OSS "33"; S2 "40"; Female_carcass "0"; Male_carcass "10"; Female_whole_fly "0"; Male_whole_fly "11";
chr2L	Drosophila_3seq	end	6665716	6665716	.	+	.	symbol "NA"; FlyBase_ID "FBgn0000392_FBgn0085339"; genomic_feature "ambiguous"; Head "1"; Ovary "365"; Testis "190"; Embryo0-45 "53"; Embryo45-90 "0"; Embryo90-6h "0"; Embryo6-12h "0"; Embryo12-18h "0"; Embryo18-24h "18"; BG3 "1"; D4 "81"; D16-c3 "3"; D20 "3"; D32 "8"; GM2 "0"; L1 "43"; mbn2 "0"; OSS "8"; S2 "1"; Female_carcass "0"; Male_carcass "0"; Female_whole_fly "12"; Male_whole_fly "104";
chr2L	Drosophila_3seq	end	6668479	6668479	.	+	.	symbol "NA"; FlyBase_ID "FBgn0000392_FBgn0085339"; genomic_feature "ambiguous"; Head "0"; Ovary "6"; Testis "2"; Embryo0-45 "0"; Embryo45-90 "0"; Embryo90-6h "0"; Embryo6-12h "0"; Embryo12-18h "0"; Embryo18-24h "0"; BG3 "0"; D4 "1"; D16-c3 "0"; D20 "0"; D32 "0"; GM2 "0"; L1 "0"; mbn2 "0"; OSS "0"; S2 "0"; Female_carcass "0"; Male_carcass "0"; Female_whole_fly "0"; Male_whole_fly "0";
chr2L	Drosophila_3seq	end	6668882	6668882	.	+	.	symbol "NA"; FlyBase_ID "FBgn0000392_FBgn0085339"; genomic_feature "ambiguous"; Head "0"; Ovary "153"; Testis "65"; Embryo0-45 "34"; Embryo45-90 "1"; Embryo90-6h "0"; Embryo6-12h "5"; Embryo12-18h "0"; Embryo18-24h "13"; BG3 "0"; D4 "28"; D16-c3 "0"; D20 "0"; D32 "0"; GM2 "8"; L1 "37"; mbn2 "0"; OSS "0"; S2 "1"; Female_carcass "0"; Male_carcass "0"; Female_whole_fly "0"; Male_whole_fly "29";
chr2L	Drosophila_3seq	end	6674643	6674643	.	+	.	symbol "NA"; FlyBase_ID "FBgn0000392_FBgn0085339"; genomic_feature "ambiguous"; Head "0"; Ovary "41"; Testis "77"; Embryo0-45 "75"; Embryo45-90 "0"; Embryo90-6h "0"; Embryo6-12h "0"; Embryo12-18h "0"; Embryo18-24h "0"; BG3 "0"; D4 "8"; D16-c3 "0"; D20 "0"; D32 "0"; GM2 "0"; L1 "0"; mbn2 "0"; OSS "0"; S2 "0"; Female_carcass "0"; Male_carcass "10"; Female_whole_fly "0"; Male_whole_fly "11";
chr2L	Drosophila_3seq	end	6674708	6674708	.	+	.	symbol "NA"; FlyBase_ID "FBgn0000392_FBgn0085339"; genomic_feature "ambiguous"; Head "23"; Ovary "104"; Testis "46"; Embryo0-45 "66"; Embryo45-90 "0"; Embryo90-6h "7"; Embryo6-12h "0"; Embryo12-18h "0"; Embryo18-24h "0"; BG3 "0"; D4 "6"; D16-c3 "4"; D20 "3"; D32 "2"; GM2 "0"; L1 "12"; mbn2 "0"; OSS "3"; S2 "4"; Female_carcass "0"; Male_carcass "3"; Female_whole_fly "0"; Male_whole_fly "36";
chr2L	Drosophila_3seq	end	6674741	6674741	.	+	.	symbol "NA"; FlyBase_ID "FBgn0000392_FBgn0085339"; genomic_feature "ambiguous"; Head "405"; Ovary "6598"; Testis "3266"; Embryo0-45 "2005"; Embryo45-90 "5"; Embryo90-6h "239"; Embryo6-12h "213"; Embryo12-18h "113"; Embryo18-24h "226"; BG3 "19"; D4 "461"; D16-c3 "95"; D20 "223"; D32 "67"; GM2 "162"; L1 "646"; mbn2 "121"; OSS "242"; S2 "111"; Female_carcass "128"; Male_carcass "433"; Female_whole_f…
chr2L	Drosophila_3seq	end	6674780	6674780	.	+	.	symbol "NA"; FlyBase_ID "FBgn0000392_FBgn0085339"; genomic_feature "ambiguous"; Head "315"; Ovary "5063"; Testis "1840"; Embryo0-45 "1690"; Embryo45-90 "8"; Embryo90-6h "145"; Embryo6-12h "206"; Embryo12-18h "106"; Embryo18-24h "226"; BG3 "10"; D4 "417"; D16-c3 "106"; D20 "178"; D32 "100"; GM2 "237"; L1 "448"; mbn2 "158"; OSS "215"; S2 "82"; Female_carcass "187"; Male_carcass "390"; Female_whole_…
chrX	Drosophila_3seq	end	5692734	5692734	.	+	.	symbol "cv"; FlyBase_ID "FBgn0000394"; genomic_feature "3UTR"; Head "14"; Ovary "45"; Testis "16"; Embryo0-45 "25"; Embryo45-90 "0"; Embryo90-6h "0"; Embryo6-12h "3"; Embryo12-18h "0"; Embryo18-24h "0"; BG3 "0"; D4 "15"; D16-c3 "0"; D20 "9"; D32 "8"; GM2 "14"; L1 "7"; mbn2 "1"; OSS "5"; S2 "29"; Female_carcass "0"; Male_carcass "7"; Female_whole_fly "0"; Male_whole_fly "14";
chrX	Drosophila_3seq	end	5692809	5692809	.	+	.	symbol "cv"; FlyBase_ID "FBgn0000394"; genomic_feature "3UTR"; Head "69"; Ovary "122"; Testis "8"; Embryo0-45 "0"; Embryo45-90 "0"; Embryo90-6h "0"; Embryo6-12h "13"; Embryo12-18h "6"; Embryo18-24h "17"; BG3 "0"; D4 "16"; D16-c3 "3"; D20 "7"; D32 "0"; GM2 "13"; L1 "5"; mbn2 "7"; OSS "18"; S2 "53"; Female_carcass "17"; Male_carcass "35"; Female_whole_fly "0"; Male_whole_fly "20";
chrX	Drosophila_3seq	end	5692843	5692843	.	+	.	symbol "cv"; FlyBase_ID "FBgn0000394"; genomic_feature "3UTR"; Head "145"; Ovary "161"; Testis "19"; Embryo0-45 "29"; Embryo45-90 "0"; Embryo90-6h "36"; Embryo6-12h "37"; Embryo12-18h "23"; Embryo18-24h "15"; BG3 "0"; D4 "22"; D16-c3 "5"; D20 "23"; D32 "12"; GM2 "31"; L1 "49"; mbn2 "0"; OSS "105"; S2 "16"; Female_carcass "34"; Male_carcass "114"; Female_whole_fly "0"; Male_whole_fly "35";
chrX	Drosophila_3seq	end	5692951	5692951	.	+	.	symbol "cv"; FlyBase_ID "FBgn0000394"; genomic_feature "3UTR"; Head "423"; Ovary "87"; Testis "43"; Embryo0-45 "3"; Embryo45-90 "0"; Embryo90-6h "57"; Embryo6-12h "161"; Embryo12-18h "62"; Embryo18-24h "81"; BG3 "1"; D4 "78"; D16-c3 "44"; D20 "58"; D32 "24"; GM2 "63"; L1 "274"; mbn2 "31"; OSS "94"; S2 "292"; Female_carcass "99"; Male_carcass "442"; Female_whole_fly "0"; Male_whole_fly "161";
chrX	Drosophila_3seq	end	5693084	5693084	.	+	.	symbol "cv"; FlyBase_ID "FBgn0000394"; genomic_feature "3UTR"; Head "181"; Ovary "77"; Testis "6"; Embryo0-45 "38"; Embryo45-90 "0"; Embryo90-6h "85"; Embryo6-12h "57"; Embryo12-18h "12"; Embryo18-24h "19"; BG3 "11"; D4 "99"; D16-c3 "27"; D20 "18"; D32 "19"; GM2 "13"; L1 "86"; mbn2 "25"; OSS "38"; S2 "49"; Female_carcass "36"; Male_carcass "74"; Female_whole_fly "0"; Male_whole_fly "59";
chr2R	Drosophila_3seq	end	21378644	21378644	.	-	.	symbol "cv-2"; FlyBase_ID "FBgn0000395"; genomic_feature "5UTR"; Head "0"; Ovary "0"; Testis "0"; Embryo0-45 "0"; Embryo45-90 "0"; Embryo90-6h "0"; Embryo6-12h "0"; Embryo12-18h "0"; Embryo18-24h "0"; BG3 "0"; D4 "7"; D16-c3 "0"; D20 "0"; D32 "0"; GM2 "0"; L1 "8"; mbn2 "0"; OSS "0"; S2 "0"; Female_carcass "0"; Male_carcass "0"; Female_whole_fly "0"; Male_whole_fly "1";
chr2R	Drosophila_3seq	end	21366937	21366937	.	-	.	symbol "cv-2"; FlyBase_ID "FBgn0000395"; genomic_feature "5UTR"; Head "0"; Ovary "1"; Testis "1"; Embryo0-45 "0"; Embryo45-90 "0"; Embryo90-6h "0"; Embryo6-12h "2"; Embryo12-18h "6"; Embryo18-24h "0"; BG3 "0"; D4 "0"; D16-c3 "0"; D20 "0"; D32 "0"; GM2 "0"; L1 "0"; mbn2 "0"; OSS "0"; S2 "0"; Female_carcass "0"; Male_carcass "0"; Female_whole_fly "0"; Male_whole_fly "0";
chr2R	Drosophila_3seq	end	21354942	21354942	.	-	.	symbol "cv-2"; FlyBase_ID "FBgn0000395"; genomic_feature "3UTR"; Head "339"; Ovary "68"; Testis "41"; Embryo0-45 "84"; Embryo45-90 "0"; Embryo90-6h "172"; Embryo6-12h "133"; Embryo12-18h "57"; Embryo18-24h "97"; BG3 "9"; D4 "11"; D16-c3 "1"; D20 "32"; D32 "7"; GM2 "22"; L1 "413"; mbn2 "31"; OSS "577"; S2 "30"; Female_carcass "46"; Male_carcass "276"; Female_whole_fly "2"; Male_whole_fly "139";
chr2R	Drosophila_3seq	end	21355015	21355015	.	-	.	symbol "cv-2"; FlyBase_ID "FBgn0000395"; genomic_feature "3UTR"; Head "254"; Ovary "61"; Testis "45"; Embryo0-45 "55"; Embryo45-90 "1"; Embryo90-6h "62"; Embryo6-12h "76"; Embryo12-18h "47"; Embryo18-24h "57"; BG3 "23"; D4 "163"; D16-c3 "12"; D20 "82"; D32 "16"; GM2 "141"; L1 "233"; mbn2 "75"; OSS "236"; S2 "58"; Female_carcass "15"; Male_carcass "183"; Female_whole_fly "0"; Male_whole_fly "115";
chr3L	Drosophila_3seq	end	11833149	11833149	.	-	.	symbol "CycA"; FlyBase_ID "FBgn0000404"; genomic_feature "5UTR"; Head "0"; Ovary "993"; Testis "79"; Embryo0-45 "266"; Embryo45-90 "9"; Embryo90-6h "104"; Embryo6-12h "76"; Embryo12-18h "3"; Embryo18-24h "22"; BG3 "7"; D4 "90"; D16-c3 "22"; D20 "17"; D32 "0"; GM2 "11"; L1 "47"; mbn2 "0"; OSS "55"; S2 "50"; Female_carcass "0"; Male_carcass "0"; Female_whole_fly "60"; Male_whole_fly "143";
chr3L	Drosophila_3seq	end	11833189	11833189	.	-	.	symbol "CycA"; FlyBase_ID "FBgn0000404"; genomic_feature "5UTR"; Head "3"; Ovary "273"; Testis "9"; Embryo0-45 "77"; Embryo45-90 "0"; Embryo90-6h "0"; Embryo6-12h "17"; Embryo12-18h "0"; Embryo18-24h "0"; BG3 "0"; D4 "36"; D16-c3 "5"; D20 "0"; D32 "0"; GM2 "11"; L1 "16"; mbn2 "0"; OSS "16"; S2 "0"; Female_carcass "0"; Male_carcass "0"; Female_whole_fly "0"; Male_whole_fly "33";
chr3L	Drosophila_3seq	end	11831494	11831494	.	-	.	symbol "CycA"; FlyBase_ID "FBgn0000404"; genomic_feature "intronic"; Head "0"; Ovary "0"; Testis "4"; Embryo0-45 "0"; Embryo45-90 "0"; Embryo90-6h "0"; Embryo6-12h "0"; Embryo12-18h "0"; Embryo18-24h "0"; BG3 "0"; D4 "0"; D16-c3 "0"; D20 "0"; D32 "0"; GM2 "0"; L1 "0"; mbn2 "0"; OSS "0"; S2 "0"; Female_carcass "0"; Male_carcass "0"; Female_whole_fly "0"; Male_whole_fly "0";
chr3L	Drosophila_3seq	end	11831648	11831648	.	-	.	symbol "CycA"; FlyBase_ID "FBgn0000404"; genomic_feature "intronic"; Head "0"; Ovary "0"; Testis "16"; Embryo0-45 "0"; Embryo45-90 "0"; Embryo90-6h "0"; Embryo6-12h "0"; Embryo12-18h "0"; Embryo18-24h "0"; BG3 "0"; D4 "0"; D16-c3 "0"; D20 "0"; D32 "0"; GM2 "0"; L1 "0"; mbn2 "0"; OSS "0"; S2 "0"; Female_carcass "0"; Male_carcass "0"; Female_whole_fly "0"; Male_whole_fly "2";
chr3L	Drosophila_3seq	end	11825837	11825837	.	-	.	symbol "CycA"; FlyBase_ID "FBgn0000404"; genomic_feature "3UTR"; Head "0"; Ovary "0"; Testis "13"; Embryo0-45 "0"; Embryo45-90 "0"; Embryo90-6h "0"; Embryo6-12h "0"; Embryo12-18h "0"; Embryo18-24h "0"; BG3 "0"; D4 "0"; D16-c3 "0"; D20 "0"; D32 "0"; GM2 "0"; L1 "0"; mbn2 "0"; OSS "0"; S2 "0"; Female_carcass "0"; Male_carcass "0"; Female_whole_fly "0"; Male_whole_fly "0";
chr3L	Drosophila_3seq	end	11826643	11826643	.	-	.	symbol "CycA"; FlyBase_ID "FBgn0000404"; genomic_feature "3UTR"; Head "0"; Ovary "5"; Testis "1"; Embryo0-45 "0"; Embryo45-90 "1"; Embryo90-6h "46"; Embryo6-12h "41"; Embryo12-18h "0"; Embryo18-24h "0"; BG3 "0"; D4 "0"; D16-c3 "0"; D20 "0"; D32 "0"; GM2 "6"; L1 "0"; mbn2 "19"; OSS "0"; S2 "21"; Female_carcass "0"; Male_carcass "0"; Female_whole_fly "0"; Male_whole_fly "5";
chr3L	Drosophila_3seq	end	11826719	11826719	.	-	.	symbol "CycA"; FlyBase_ID "FBgn0000404"; genomic_feature "3UTR"; Head "20"; Ovary "1764"; Testis "20"; Embryo0-45 "971"; Embryo45-90 "4"; Embryo90-6h "2626"; Embryo6-12h "1943"; Embryo12-18h "69"; Embryo18-24h "137"; BG3 "135"; D4 "1206"; D16-c3 "321"; D20 "449"; D32 "318"; GM2 "433"; L1 "2103"; mbn2 "287"; OSS "1229"; S2 "1164"; Female_carcass "2"; Male_carcass "34"; Female_whole_fly "202"; Male…
chr3L	Drosophila_3seq	end	11826998	11826998	.	-	.	symbol "CycA"; FlyBase_ID "FBgn0000404"; genomic_feature "3UTR"; Head "0"; Ovary "249"; Testis "0"; Embryo0-45 "53"; Embryo45-90 "1"; Embryo90-6h "12"; Embryo6-12h "21"; Embryo12-18h "8"; Embryo18-24h "0"; BG3 "0"; D4 "7"; D16-c3 "8"; D20 "0"; D32 "0"; GM2 "0"; L1 "8"; mbn2 "0"; OSS "44"; S2 "3"; Female_carcass "0"; Male_carcass "0"; Female_whole_fly "0"; Male_whole_fly "30";
chr3L	Drosophila_3seq	end	11827051	11827051	.	-	.	symbol "CycA"; FlyBase_ID "FBgn0000404"; genomic_feature "3UTR"; Head "0"; Ovary "130"; Testis "0"; Embryo0-45 "80"; Embryo45-90 "1"; Embryo90-6h "0"; Embryo6-12h "0"; Embryo12-18h "0"; Embryo18-24h "0"; BG3 "0"; D4 "0"; D16-c3 "0"; D20 "0"; D32 "12"; GM2 "0"; L1 "4"; mbn2 "0"; OSS "15"; S2 "18"; Female_carcass "0"; Male_carcass "0"; Female_whole_fly "0"; Male_whole_fly "23";
chr3L	Drosophila_3seq	end	11827083	11827083	.	-	.	symbol "CycA"; FlyBase_ID "FBgn0000404"; genomic_feature "3UTR"; Head "12"; Ovary "10782"; Testis "21"; Embryo0-45 "4746"; Embryo45-90 "28"; Embryo90-6h "797"; Embryo6-12h "306"; Embryo12-18h "14"; Embryo18-24h "94"; BG3 "21"; D4 "183"; D16-c3 "17"; D20 "63"; D32 "64"; GM2 "107"; L1 "265"; mbn2 "10"; OSS "645"; S2 "188"; Female_carcass "91"; Male_carcass "23"; Female_whole_fly "896"; Male_whole_f…
chr3L	Drosophila_3seq	end	11827152	11827152	.	-	.	symbol "CycA"; FlyBase_ID "FBgn0000404"; genomic_feature "3UTR"; Head "0"; Ovary "144"; Testis "0"; Embryo0-45 "58"; Embryo45-90 "0"; Embryo90-6h "2"; Embryo6-12h "8"; Embryo12-18h "0"; Embryo18-24h "12"; BG3 "0"; D4 "4"; D16-c3 "1"; D20 "7"; D32 "6"; GM2 "0"; L1 "0"; mbn2 "5"; OSS "35"; S2 "0"; Female_carcass "0"; Male_carcass "0"; Female_whole_fly "0"; Male_whole_fly "15";
chr3L	Drosophila_3seq	end	11827203	11827203	.	-	.	symbol "CycA"; FlyBase_ID "FBgn0000404"; genomic_feature "3UTR"; Head "1"; Ovary "1212"; Testis "132"; Embryo0-45 "238"; Embryo45-90 "0"; Embryo90-6h "123"; Embryo6-12h "19"; Embryo12-18h "3"; Embryo18-24h "44"; BG3 "0"; D4 "0"; D16-c3 "0"; D20 "3"; D32 "0"; GM2 "0"; L1 "0"; mbn2 "4"; OSS "54"; S2 "7"; Female_carcass "0"; Male_carcass "0"; Female_whole_fly "101"; Male_whole_fly "167";
chr3L	Drosophila_3seq	end	11827416	11827416	.	-	.	symbol "CycA"; FlyBase_ID "FBgn0000404"; genomic_feature "3UTR"; Head "0"; Ovary "61"; Testis "22"; Embryo0-45 "12"; Embryo45-90 "0"; Embryo90-6h "43"; Embryo6-12h "0"; Embryo12-18h "0"; Embryo18-24h "0"; BG3 "0"; D4 "0"; D16-c3 "0"; D20 "0"; D32 "0"; GM2 "0"; L1 "0"; mbn2 "0"; OSS "0"; S2 "0"; Female_carcass "0"; Male_carcass "0"; Female_whole_fly "0"; Male_whole_fly "13";
chr3L	Drosophila_3seq	end	11827598	11827598	.	-	.	symbol "CycA"; FlyBase_ID "FBgn0000404"; genomic_feature "3UTR"; Head "0"; Ovary "0"; Testis "75"; Embryo0-45 "0"; Embryo45-90 "0"; Embryo90-6h "0"; Embryo6-12h "0"; Embryo12-18h "0"; Embryo18-24h "0"; BG3 "0"; D4 "0"; D16-c3 "0"; D20 "0"; D32 "0"; GM2 "0"; L1 "0"; mbn2 "0"; OSS "0"; S2 "0"; Female_carcass "0"; Male_carcass "0"; Female_whole_fly "0"; Male_whole_fly "3";
chr2R	Drosophila_3seq	end	22806689	22806689	.	-	.	symbol "CycB"; FlyBase_ID "FBgn0000405"; genomic_feature "5UTR"; Head "0"; Ovary "121"; Testis "2"; Embryo0-45 "7"; Embryo45-90 "0"; Embryo90-6h "0"; Embryo6-12h "0"; Embryo12-18h "0"; Embryo18-24h "0"; BG3 "0"; D4 "0"; D16-c3 "0"; D20 "0"; D32 "0"; GM2 "0"; L1 "0"; mbn2 "0"; OSS "0"; S2 "1"; Female_carcass "0"; Male_carcass "0"; Female_whole_fly "0"; Male_whole_fly "3";
chr2R	Drosophila_3seq	end	22806798	22806798	.	-	.	symbol "CycB"; FlyBase_ID "FBgn0000405"; genomic_feature "5UTR"; Head "0"; Ovary "7"; Testis "11"; Embryo0-45 "9"; Embryo45-90 "0"; Embryo90-6h "0"; Embryo6-12h "0"; Embryo12-18h "0"; Embryo18-24h "0"; BG3 "0"; D4 "5"; D16-c3 "0"; D20 "0"; D32 "0"; GM2 "0"; L1 "0"; mbn2 "0"; OSS "0"; S2 "0"; Female_carcass "0"; Male_carcass "0"; Female_whole_fly "0"; Male_whole_fly "0";
chr2R	Drosophila_3seq	end	22803521	22803521	.	-	.	symbol "CycB"; FlyBase_ID "FBgn0000405"; genomic_feature "3UTR"; Head "9"; Ovary "27112"; Testis "35"; Embryo0-45 "10181"; Embryo45-90 "88"; Embryo90-6h "2318"; Embryo6-12h "1292"; Embryo12-18h "103"; Embryo18-24h "509"; BG3 "56"; D4 "903"; D16-c3 "306"; D20 "278"; D32 "161"; GM2 "166"; L1 "1242"; mbn2 "270"; OSS "1084"; S2 "2605"; Female_carcass "167"; Male_carcass "87"; Female_whole_fly "1487";…
chr2R	Drosophila_3seq	end	22803550	22803550	.	-	.	symbol "CycB"; FlyBase_ID "FBgn0000405"; genomic_feature "3UTR"; Head "0"; Ovary "837"; Testis "2"; Embryo0-45 "130"; Embryo45-90 "1"; Embryo90-6h "27"; Embryo6-12h "11"; Embryo12-18h "4"; Embryo18-24h "11"; BG3 "6"; D4 "22"; D16-c3 "0"; D20 "15"; D32 "12"; GM2 "2"; L1 "15"; mbn2 "12"; OSS "18"; S2 "19"; Female_carcass "0"; Male_carcass "0"; Female_whole_fly "0"; Male_whole_fly "36";
chr2R	Drosophila_3seq	end	22803589	22803589	.	-	.	symbol "CycB"; FlyBase_ID "FBgn0000405"; genomic_feature "3UTR"; Head "0"; Ovary "1672"; Testis "3"; Embryo0-45 "662"; Embryo45-90 "3"; Embryo90-6h "88"; Embryo6-12h "26"; Embryo12-18h "2"; Embryo18-24h "11"; BG3 "0"; D4 "0"; D16-c3 "7"; D20 "0"; D32 "0"; GM2 "0"; L1 "3"; mbn2 "0"; OSS "11"; S2 "11"; Female_carcass "12"; Male_carcass "0"; Female_whole_fly "166"; Male_whole_fly "293";
chr2R	Drosophila_3seq	end	22803651	22803651	.	-	.	symbol "CycB"; FlyBase_ID "FBgn0000405"; genomic_feature "3UTR"; Head "0"; Ovary "285"; Testis "0"; Embryo0-45 "137"; Embryo45-90 "0"; Embryo90-6h "10"; Embryo6-12h "12"; Embryo12-18h "2"; Embryo18-24h "7"; BG3 "5"; D4 "6"; D16-c3 "0"; D20 "0"; D32 "0"; GM2 "0"; L1 "14"; mbn2 "4"; OSS "4"; S2 "7"; Female_carcass "0"; Male_carcass "0"; Female_whole_fly "0"; Male_whole_fly "76";
chr2R	Drosophila_3seq	end	22803729	22803729	.	-	.	symbol "CycB"; FlyBase_ID "FBgn0000405"; genomic_feature "3UTR"; Head "0"; Ovary "204"; Testis "3"; Embryo0-45 "100"; Embryo45-90 "0"; Embryo90-6h "10"; Embryo6-12h "5"; Embryo12-18h "0"; Embryo18-24h "3"; BG3 "0"; D4 "2"; D16-c3 "0"; D20 "0"; D32 "0"; GM2 "0"; L1 "0"; mbn2 "0"; OSS "5"; S2 "4"; Female_carcass "0"; Male_carcass "0"; Female_whole_fly "28"; Male_whole_fly "45";
chr2R	Drosophila_3seq	end	22804165	22804165	.	-	.	symbol "CycB"; FlyBase_ID "FBgn0000405"; genomic_feature "3UTR"; Head "0"; Ovary "78"; Testis "116"; Embryo0-45 "18"; Embryo45-90 "0"; Embryo90-6h "18"; Embryo6-12h "0"; Embryo12-18h "0"; Embryo18-24h "0"; BG3 "0"; D4 "0"; D16-c3 "0"; D20 "0"; D32 "0"; GM2 "0"; L1 "2"; mbn2 "0"; OSS "3"; S2 "6"; Female_carcass "1"; Male_carcass "0"; Female_whole_fly "0"; Male_whole_fly "16";
chr2L	Drosophila_3seq	end	16790234	16790234	.	-	.	symbol "Cyt-b5-r"; FlyBase_ID "FBgn0000406"; genomic_feature "CDS"; Head "32"; Ovary "0"; Testis "0"; Embryo0-45 "0"; Embryo45-90 "0"; Embryo90-6h "0"; Embryo6-12h "1"; Embryo12-18h "0"; Embryo18-24h "10"; BG3 "0"; D4 "0"; D16-c3 "0"; D20 "0"; D32 "0"; GM2 "0"; L1 "0"; mbn2 "0"; OSS "0"; S2 "0"; Female_carcass "0"; Male_carcass "22"; Female_whole_fly "0"; Male_whole_fly "12";
chr2L	Drosophila_3seq	end	16790615	16790615	.	-	.	symbol "Cyt-b5-r"; FlyBase_ID "FBgn0000406"; genomic_feature "CDS"; Head "1"; Ovary "0"; Testis "0"; Embryo0-45 "0"; Embryo45-90 "0"; Embryo90-6h "0"; Embryo6-12h "0"; Embryo12-18h "0"; Embryo18-24h "0"; BG3 "0"; D4 "0"; D16-c3 "0"; D20 "0"; D32 "0"; GM2 "0"; L1 "0"; mbn2 "0"; OSS "0"; S2 "0"; Female_carcass "0"; Male_carcass "4"; Female_whole_fly "0"; Male_whole_fly "4";
chr2L	Drosophila_3seq	end	16790075	16790075	.	-	.	symbol "Cyt-b5-r"; FlyBase_ID "FBgn0000406"; genomic_feature "intronic"; Head "0"; Ovary "0"; Testis "0"; Embryo0-45 "0"; Embryo45-90 "0"; Embryo90-6h "0"; Embryo6-12h "0"; Embryo12-18h "0"; Embryo18-24h "0"; BG3 "0"; D4 "0"; D16-c3 "0"; D20 "0"; D32 "0"; GM2 "7"; L1 "0"; mbn2 "0"; OSS "0"; S2 "0"; Female_carcass "0"; Male_carcass "15"; Female_whole_fly "0"; Male_whole_fly "0";
chr2L	Drosophila_3seq	end	16788761	16788761	.	-	.	symbol "Cyt-b5-r"; FlyBase_ID "FBgn0000406"; genomic_feature "3UTR"; Head "1124"; Ovary "3"; Testis "7"; Embryo0-45 "2"; Embryo45-90 "0"; Embryo90-6h "25"; Embryo6-12h "16"; Embryo12-18h "45"; Embryo18-24h "386"; BG3 "0"; D4 "0"; D16-c3 "0"; D20 "0"; D32 "0"; GM2 "23"; L1 "0"; mbn2 "0"; OSS "0"; S2 "0"; Female_carcass "531"; Male_carcass "1531"; Female_whole_fly "0"; Male_whole_fly "579";
chr2L	Drosophila_3seq	end	16788814	16788814	.	-	.	symbol "Cyt-b5-r"; FlyBase_ID "FBgn0000406"; genomic_feature "3UTR"; Head "67"; Ovary "1"; Testis "0"; Embryo0-45 "0"; Embryo45-90 "0"; Embryo90-6h "0"; Embryo6-12h "0"; Embryo12-18h "0"; Embryo18-24h "5"; BG3 "0"; D4 "0"; D16-c3 "0"; D20 "0"; D32 "0"; GM2 "0"; L1 "3"; mbn2 "0"; OSS "0"; S2 "0"; Female_carcass "22"; Male_carcass "72"; Female_whole_fly "0"; Male_whole_fly "31";
chr2L	Drosophila_3seq	end	16788866	16788866	.	-	.	symbol "Cyt-b5-r"; FlyBase_ID "FBgn0000406"; genomic_feature "3UTR"; Head "6019"; Ovary "13"; Testis "41"; Embryo0-45 "12"; Embryo45-90 "0"; Embryo90-6h "58"; Embryo6-12h "188"; Embryo12-18h "180"; Embryo18-24h "1715"; BG3 "1"; D4 "11"; D16-c3 "0"; D20 "0"; D32 "0"; GM2 "37"; L1 "24"; mbn2 "2"; OSS "0"; S2 "0"; Female_carcass "2722"; Male_carcass "8270"; Female_whole_fly "159"; Male_whole_fly "33…
chr2L	Drosophila_3seq	end	16722514	16722514	.	+	.	symbol "Cyt-c-p"; FlyBase_ID "FBgn0000409"; genomic_feature "3UTR"; Head "12"; Ovary "13"; Testis "1"; Embryo0-45 "0"; Embryo45-90 "0"; Embryo90-6h "0"; Embryo6-12h "0"; Embryo12-18h "0"; Embryo18-24h "8"; BG3 "0"; D4 "0"; D16-c3 "0"; D20 "0"; D32 "0"; GM2 "1"; L1 "0"; mbn2 "4"; OSS "0"; S2 "5"; Female_carcass "0"; Male_carcass "1"; Female_whole_fly "0"; Male_whole_fly "9";
chr2L	Drosophila_3seq	end	16722568	16722568	.	+	.	symbol "Cyt-c-p"; FlyBase_ID "FBgn0000409"; genomic_feature "3UTR"; Head "184"; Ovary "202"; Testis "30"; Embryo0-45 "33"; Embryo45-90 "0"; Embryo90-6h "0"; Embryo6-12h "1"; Embryo12-18h "4"; Embryo18-24h "66"; BG3 "0"; D4 "7"; D16-c3 "0"; D20 "5"; D32 "0"; GM2 "23"; L1 "39"; mbn2 "21"; OSS "10"; S2 "68"; Female_carcass "41"; Male_carcass "191"; Female_whole_fly "0"; Male_whole_fly "82";
chr2L	Drosophila_3seq	end	16722596	16722596	.	+	.	symbol "Cyt-c-p"; FlyBase_ID "FBgn0000409"; genomic_feature "3UTR"; Head "681"; Ovary "462"; Testis "35"; Embryo0-45 "0"; Embryo45-90 "0"; Embryo90-6h "0"; Embryo6-12h "6"; Embryo12-18h "1"; Embryo18-24h "35"; BG3 "0"; D4 "0"; D16-c3 "2"; D20 "0"; D32 "0"; GM2 "14"; L1 "115"; mbn2 "5"; OSS "17"; S2 "18"; Female_carcass "10"; Male_carcass "127"; Female_whole_fly "0"; Male_whole_fly "24";
chr2L	Drosophila_3seq	end	16722652	16722652	.	+	.	symbol "Cyt-c-p"; FlyBase_ID "FBgn0000409"; genomic_feature "3UTR"; Head "4919"; Ovary "3133"; Testis "300"; Embryo0-45 "622"; Embryo45-90 "11"; Embryo90-6h "309"; Embryo6-12h "226"; Embryo12-18h "656"; Embryo18-24h "3795"; BG3 "17"; D4 "293"; D16-c3 "54"; D20 "118"; D32 "141"; GM2 "33"; L1 "43"; mbn2 "573"; OSS "253"; S2 "1046"; Female_carcass "3118"; Male_carcass "7506"; Female_whole_fly "318";…
chr2L	Drosophila_3seq	end	16723223	16723223	.	+	.	symbol "Cyt-c-p"; FlyBase_ID "FBgn0000409"; genomic_feature "3UTR"; Head "0"; Ovary "0"; Testis "1"; Embryo0-45 "0"; Embryo45-90 "0"; Embryo90-6h "0"; Embryo6-12h "0"; Embryo12-18h "4"; Embryo18-24h "5"; BG3 "0"; D4 "0"; D16-c3 "4"; D20 "0"; D32 "0"; GM2 "0"; L1 "0"; mbn2 "78"; OSS "0"; S2 "35"; Female_carcass "0"; Male_carcass "6"; Female_whole_fly "0"; Male_whole_fly "0";
chr3L	Drosophila_3seq	end	14175610	14175610	.	-	.	symbol "D"; FlyBase_ID "FBgn0000411"; genomic_feature "3UTR"; Head "455"; Ovary "1"; Testis "204"; Embryo0-45 "201"; Embryo45-90 "2"; Embryo90-6h "1494"; Embryo6-12h "888"; Embryo12-18h "165"; Embryo18-24h "216"; BG3 "0"; D4 "0"; D16-c3 "0"; D20 "0"; D32 "0"; GM2 "0"; L1 "6"; mbn2 "0"; OSS "0"; S2 "0"; Female_carcass "16"; Male_carcass "101"; Female_whole_fly "5"; Male_whole_fly "292";
chr3R	Drosophila_3seq	end	9238003	9238003	.	-	.	symbol "D1"; FlyBase_ID "FBgn0000412"; genomic_feature "3UTR"; Head "2"; Ovary "11"; Testis "0"; Embryo0-45 "0"; Embryo45-90 "0"; Embryo90-6h "0"; Embryo6-12h "6"; Embryo12-18h "0"; Embryo18-24h "0"; BG3 "0"; D4 "15"; D16-c3 "0"; D20 "0"; D32 "0"; GM2 "0"; L1 "0"; mbn2 "0"; OSS "3"; S2 "7"; Female_carcass "0"; Male_carcass "0"; Female_whole_fly "0"; Male_whole_fly "4";
chr3R	Drosophila_3seq	end	9238082	9238082	.	-	.	symbol "D1"; FlyBase_ID "FBgn0000412"; genomic_feature "3UTR"; Head "476"; Ovary "3269"; Testis "782"; Embryo0-45 "1260"; Embryo45-90 "14"; Embryo90-6h "1145"; Embryo6-12h "723"; Embryo12-18h "76"; Embryo18-24h "155"; BG3 "103"; D4 "1121"; D16-c3 "226"; D20 "281"; D32 "325"; GM2 "213"; L1 "1862"; mbn2 "157"; OSS "954"; S2 "793"; Female_carcass "98"; Male_carcass "260"; Female_whole_fly "209"; Mal…
chr3R	Drosophila_3seq	end	9238195	9238195	.	-	.	symbol "D1"; FlyBase_ID "FBgn0000412"; genomic_feature "3UTR"; Head "121"; Ovary "505"; Testis "222"; Embryo0-45 "277"; Embryo45-90 "6"; Embryo90-6h "304"; Embryo6-12h "257"; Embryo12-18h "25"; Embryo18-24h "32"; BG3 "38"; D4 "405"; D16-c3 "69"; D20 "138"; D32 "119"; GM2 "177"; L1 "507"; mbn2 "85"; OSS "183"; S2 "405"; Female_carcass "21"; Male_carcass "135"; Female_whole_fly "47"; Male_whole_fly…
chr3R	Drosophila_3seq	end	9238397	9238397	.	-	.	symbol "D1"; FlyBase_ID "FBgn0000412"; genomic_feature "3UTR"; Head "3"; Ovary "14"; Testis "3"; Embryo0-45 "0"; Embryo45-90 "0"; Embryo90-6h "16"; Embryo6-12h "12"; Embryo12-18h "2"; Embryo18-24h "4"; BG3 "0"; D4 "21"; D16-c3 "0"; D20 "4"; D32 "0"; GM2 "8"; L1 "9"; mbn2 "0"; OSS "2"; S2 "19"; Female_carcass "12"; Male_carcass "1"; Female_whole_fly "0"; Male_whole_fly "5";
chr3R	Drosophila_3seq	end	9238429	9238429	.	-	.	symbol "D1"; FlyBase_ID "FBgn0000412"; genomic_feature "3UTR"; Head "100"; Ovary "467"; Testis "203"; Embryo0-45 "632"; Embryo45-90 "3"; Embryo90-6h "397"; Embryo6-12h "272"; Embryo12-18h "23"; Embryo18-24h "31"; BG3 "0"; D4 "18"; D16-c3 "4"; D20 "8"; D32 "0"; GM2 "216"; L1 "549"; mbn2 "83"; OSS "143"; S2 "288"; Female_carcass "19"; Male_carcass "68"; Female_whole_fly "128"; Male_whole_fly "308";
chr3R	Drosophila_3seq	end	9238469	9238469	.	-	.	symbol "D1"; FlyBase_ID "FBgn0000412"; genomic_feature "3UTR"; Head "163"; Ovary "745"; Testis "338"; Embryo0-45 "556"; Embryo45-90 "2"; Embryo90-6h "656"; Embryo6-12h "373"; Embryo12-18h "57"; Embryo18-24h "72"; BG3 "48"; D4 "521"; D16-c3 "193"; D20 "195"; D32 "155"; GM2 "139"; L1 "664"; mbn2 "93"; OSS "440"; S2 "448"; Female_carcass "25"; Male_carcass "104"; Female_whole_fly "74"; Male_whole_fl…
chr3L	Drosophila_3seq	end	16724439	16724439	.	+	.	symbol "Dab"; FlyBase_ID "FBgn0000414"; genomic_feature "3UTR"; Head "2"; Ovary "10"; Testis "0"; Embryo0-45 "0"; Embryo45-90 "0"; Embryo90-6h "0"; Embryo6-12h "0"; Embryo12-18h "0"; Embryo18-24h "2"; BG3 "0"; D4 "0"; D16-c3 "0"; D20 "0"; D32 "7"; GM2 "0"; L1 "0"; mbn2 "0"; OSS "3"; S2 "0"; Female_carcass "0"; Male_carcass "0"; Female_whole_fly "0"; Male_whole_fly "1";
chr3L	Drosophila_3seq	end	16724577	16724577	.	+	.	symbol "Dab"; FlyBase_ID "FBgn0000414"; genomic_feature "3UTR"; Head "559"; Ovary "340"; Testis "37"; Embryo0-45 "125"; Embryo45-90 "1"; Embryo90-6h "114"; Embryo6-12h "143"; Embryo12-18h "45"; Embryo18-24h "152"; BG3 "5"; D4 "2"; D16-c3 "2"; D20 "24"; D32 "0"; GM2 "39"; L1 "142"; mbn2 "28"; OSS "110"; S2 "312"; Female_carcass "196"; Male_carcass "388"; Female_whole_fly "43"; Male_whole_fly "312";
chr3L	Drosophila_3seq	end	16714713	16714713	.	+	.	symbol "Dab"; FlyBase_ID "FBgn0000414"; genomic_feature "intronic"; Head "4"; Ovary "8"; Testis "1"; Embryo0-45 "22"; Embryo45-90 "0"; Embryo90-6h "0"; Embryo6-12h "0"; Embryo12-18h "0"; Embryo18-24h "0"; BG3 "0"; D4 "2"; D16-c3 "2"; D20 "0"; D32 "0"; GM2 "0"; L1 "0"; mbn2 "0"; OSS "10"; S2 "11"; Female_carcass "5"; Male_carcass "25"; Female_whole_fly "0"; Male_whole_fly "3";
chr3R	Drosophila_3seq	end	30883510	30883510	.	-	.	symbol "Sap-r"; FlyBase_ID "FBgn0000416"; genomic_feature "3UTR"; Head "610"; Ovary "105"; Testis "27"; Embryo0-45 "95"; Embryo45-90 "0"; Embryo90-6h "24"; Embryo6-12h "23"; Embryo12-18h "2"; Embryo18-24h "2"; BG3 "2"; D4 "110"; D16-c3 "14"; D20 "26"; D32 "27"; GM2 "21"; L1 "59"; mbn2 "133"; OSS "113"; S2 "34"; Female_carcass "39"; Male_carcass "598"; Female_whole_fly "38"; Male_whole_fly "24";
chr3R	Drosophila_3seq	end	30883598	30883598	.	-	.	symbol "Sap-r"; FlyBase_ID "FBgn0000416"; genomic_feature "3UTR"; Head "31"; Ovary "28"; Testis "22"; Embryo0-45 "16"; Embryo45-90 "0"; Embryo90-6h "0"; Embryo6-12h "0"; Embryo12-18h "2"; Embryo18-24h "11"; BG3 "0"; D4 "24"; D16-c3 "1"; D20 "0"; D32 "28"; GM2 "3"; L1 "0"; mbn2 "0"; OSS "5"; S2 "21"; Female_carcass "11"; Male_carcass "25"; Female_whole_fly "0"; Male_whole_fly "9";
chr3R	Drosophila_3seq	end	30883644	30883644	.	-	.	symbol "Sap-r"; FlyBase_ID "FBgn0000416"; genomic_feature "3UTR"; Head "4"; Ovary "0"; Testis "10"; Embryo0-45 "6"; Embryo45-90 "0"; Embryo90-6h "0"; Embryo6-12h "0"; Embryo12-18h "0"; Embryo18-24h "0"; BG3 "0"; D4 "0"; D16-c3 "0"; D20 "0"; D32 "0"; GM2 "0"; L1 "1"; mbn2 "17"; OSS "6"; S2 "4"; Female_carcass "0"; Male_carcass "7"; Female_whole_fly "0"; Male_whole_fly "17";
chr3R	Drosophila_3seq	end	30883680	30883680	.	-	.	symbol "Sap-r"; FlyBase_ID "FBgn0000416"; genomic_feature "3UTR"; Head "5"; Ovary "6"; Testis "29"; Embryo0-45 "0"; Embryo45-90 "0"; Embryo90-6h "0"; Embryo6-12h "0"; Embryo12-18h "0"; Embryo18-24h "0"; BG3 "0"; D4 "6"; D16-c3 "0"; D20 "0"; D32 "0"; GM2 "3"; L1 "14"; mbn2 "0"; OSS "12"; S2 "6"; Female_carcass "0"; Male_carcass "12"; Female_whole_fly "0"; Male_whole_fly "12";
chr3R	Drosophila_3seq	end	30883772	30883772	.	-	.	symbol "Sap-r"; FlyBase_ID "FBgn0000416"; genomic_feature "3UTR"; Head "253"; Ovary "156"; Testis "302"; Embryo0-45 "49"; Embryo45-90 "0"; Embryo90-6h "22"; Embryo6-12h "20"; Embryo12-18h "8"; Embryo18-24h "30"; BG3 "6"; D4 "354"; D16-c3 "56"; D20 "132"; D32 "77"; GM2 "50"; L1 "44"; mbn2 "184"; OSS "62"; S2 "195"; Female_carcass "81"; Male_carcass "420"; Female_whole_fly "0"; Male_whole_fly "126";
chr3R	Drosophila_3seq	end	30883470	30883470	.	-	.	symbol "NA"; FlyBase_ID "FBgn0000416_FBgn0039809"; genomic_feature "ambiguous"; Head "9000"; Ovary "5171"; Testis "2306"; Embryo0-45 "1449"; Embryo45-90 "8"; Embryo90-6h "667"; Embryo6-12h "1546"; Embryo12-18h "445"; Embryo18-24h "549"; BG3 "580"; D4 "9263"; D16-c3 "1886"; D20 "4260"; D32 "1714"; GM2 "2359"; L1 "1002"; mbn2 "4956"; OSS "2958"; S2 "6416"; Female_carcass "3079"; Male_carcass "11536…
chr2L	Drosophila_3seq	end	19120235	19120235	.	-	.	symbol "Ddc"; FlyBase_ID "FBgn0000422"; genomic_feature "5UTR"; Head "1"; Ovary "0"; Testis "0"; Embryo0-45 "0"; Embryo45-90 "0"; Embryo90-6h "0"; Embryo6-12h "0"; Embryo12-18h "5"; Embryo18-24h "0"; BG3 "0"; D4 "0"; D16-c3 "0"; D20 "0"; D32 "0"; GM2 "0"; L1 "0"; mbn2 "0"; OSS "0"; S2 "0"; Female_carcass "0"; Male_carcass "2"; Female_whole_fly "0"; Male_whole_fly "0";
chr2L	Drosophila_3seq	end	19116483	19116483	.	-	.	symbol "Ddc"; FlyBase_ID "FBgn0000422"; genomic_feature "3UTR"; Head "2194"; Ovary "4"; Testis "142"; Embryo0-45 "1"; Embryo45-90 "0"; Embryo90-6h "0"; Embryo6-12h "2"; Embryo12-18h "247"; Embryo18-24h "211"; BG3 "0"; D4 "5"; D16-c3 "0"; D20 "0"; D32 "0"; GM2 "5"; L1 "11"; mbn2 "0"; OSS "20"; S2 "4"; Female_carcass "186"; Male_carcass "903"; Female_whole_fly "25"; Male_whole_fly "475";
chr2R	Drosophila_3seq	end	12183844	12183844	.	-	.	symbol "SmF"; FlyBase_ID "FBgn0000426"; genomic_feature "3UTR"; Head "172"; Ovary "3709"; Testis "836"; Embryo0-45 "2422"; Embryo45-90 "20"; Embryo90-6h "977"; Embryo6-12h "643"; Embryo12-18h "135"; Embryo18-24h "217"; BG3 "83"; D4 "1495"; D16-c3 "383"; D20 "714"; D32 "279"; GM2 "846"; L1 "2564"; mbn2 "1312"; OSS "1097"; S2 "2475"; Female_carcass "257"; Male_carcass "209"; Female_whole_fly "246";…
chrX	Drosophila_3seq	end	7871265	7871265	.	-	.	symbol "1-Dec"; FlyBase_ID "FBgn0000427"; genomic_feature "CDS"; Head "1"; Ovary "319"; Testis "0"; Embryo0-45 "0"; Embryo45-90 "0"; Embryo90-6h "0"; Embryo6-12h "0"; Embryo12-18h "0"; Embryo18-24h "0"; BG3 "0"; D4 "0"; D16-c3 "0"; D20 "0"; D32 "0"; GM2 "0"; L1 "0"; mbn2 "0"; OSS "7"; S2 "0"; Female_carcass "0"; Male_carcass "0"; Female_whole_fly "13"; Male_whole_fly "0";
chrX	Drosophila_3seq	end	7871577	7871577	.	-	.	symbol "1-Dec"; FlyBase_ID "FBgn0000427"; genomic_feature "CDS"; Head "0"; Ovary "116"; Testis "0"; Embryo0-45 "0"; Embryo45-90 "0"; Embryo90-6h "0"; Embryo6-12h "0"; Embryo12-18h "0"; Embryo18-24h "0"; BG3 "0"; D4 "0"; D16-c3 "0"; D20 "0"; D32 "0"; GM2 "0"; L1 "0"; mbn2 "0"; OSS "0"; S2 "0"; Female_carcass "0"; Male_carcass "0"; Female_whole_fly "37"; Male_whole_fly "0";
chrX	Drosophila_3seq	end	7867114	7867114	.	-	.	symbol "1-Dec"; FlyBase_ID "FBgn0000427"; genomic_feature "3UTR"; Head "0"; Ovary "1577"; Testis "0"; Embryo0-45 "0"; Embryo45-90 "0"; Embryo90-6h "0"; Embryo6-12h "0"; Embryo12-18h "0"; Embryo18-24h "0"; BG3 "0"; D4 "0"; D16-c3 "0"; D20 "0"; D32 "0"; GM2 "0"; L1 "0"; mbn2 "0"; OSS "152"; S2 "0"; Female_carcass "0"; Male_carcass "0"; Female_whole_fly "153"; Male_whole_fly "0";
chrX	Drosophila_3seq	end	7867193	7867193	.	-	.	symbol "1-Dec"; FlyBase_ID "FBgn0000427"; genomic_feature "3UTR"; Head "8"; Ovary "32247"; Testis "38"; Embryo0-45 "0"; Embryo45-90 "0"; Embryo90-6h "0"; Embryo6-12h "3"; Embryo12-18h "0"; Embryo18-24h "0"; BG3 "0"; D4 "0"; D16-c3 "0"; D20 "0"; D32 "1"; GM2 "0"; L1 "0"; mbn2 "0"; OSS "2239"; S2 "0"; Female_carcass "0"; Male_carcass "0"; Female_whole_fly "2024"; Male_whole_fly "6";
chrX	Drosophila_3seq	end	7867300	7867300	.	-	.	symbol "1-Dec"; FlyBase_ID "FBgn0000427"; genomic_feature "3UTR"; Head "0"; Ovary "84"; Testis "0"; Embryo0-45 "0"; Embryo45-90 "0"; Embryo90-6h "0"; Embryo6-12h "0"; Embryo12-18h "0"; Embryo18-24h "0"; BG3 "0"; D4 "0"; D16-c3 "0"; D20 "0"; D32 "0"; GM2 "0"; L1 "0"; mbn2 "0"; OSS "0"; S2 "0"; Female_carcass "0"; Male_carcass "0"; Female_whole_fly "10"; Male_whole_fly "0";
chr3R	Drosophila_3seq	end	6802406	6802406	.	+	.	symbol "Dfd"; FlyBase_ID "FBgn0000439"; genomic_feature "3UTR"; Head "83"; Ovary "0"; Testis "0"; Embryo0-45 "0"; Embryo45-90 "0"; Embryo90-6h "6"; Embryo6-12h "9"; Embryo12-18h "0"; Embryo18-24h "22"; BG3 "0"; D4 "0"; D16-c3 "0"; D20 "0"; D32 "0"; GM2 "0"; L1 "0"; mbn2 "0"; OSS "0"; S2 "0"; Female_carcass "0"; Male_carcass "0"; Female_whole_fly "0"; Male_whole_fly "7";
chr3R	Drosophila_3seq	end	6802432	6802432	.	+	.	symbol "Dfd"; FlyBase_ID "FBgn0000439"; genomic_feature "3UTR"; Head "175"; Ovary "0"; Testis "1"; Embryo0-45 "0"; Embryo45-90 "0"; Embryo90-6h "11"; Embryo6-12h "79"; Embryo12-18h "12"; Embryo18-24h "21"; BG3 "0"; D4 "0"; D16-c3 "0"; D20 "0"; D32 "0"; GM2 "0"; L1 "0"; mbn2 "0"; OSS "0"; S2 "0"; Female_carcass "0"; Male_carcass "0"; Female_whole_fly "0"; Male_whole_fly "10";
chr2L	Drosophila_3seq	end	786153	786153	.	-	.	symbol "Pkg21D"; FlyBase_ID "FBgn0000442"; genomic_feature "3UTR"; Head "52"; Ovary "4"; Testis "3"; Embryo0-45 "0"; Embryo45-90 "0"; Embryo90-6h "0"; Embryo6-12h "0"; Embryo12-18h "19"; Embryo18-24h "54"; BG3 "0"; D4 "0"; D16-c3 "0"; D20 "2"; D32 "58"; GM2 "0"; L1 "108"; mbn2 "0"; OSS "0"; S2 "0"; Female_carcass "78"; Male_carcass "114"; Female_whole_fly "0"; Male_whole_fly "40";
chr3R	Drosophila_3seq	end	8651391	8651391	.	-	.	symbol "Dhod"; FlyBase_ID "FBgn0000447"; genomic_feature "3UTR"; Head "464"; Ovary "1951"; Testis "4572"; Embryo0-45 "542"; Embryo45-90 "5"; Embryo90-6h "187"; Embryo6-12h "153"; Embryo12-18h "43"; Embryo18-24h "75"; BG3 "41"; D4 "520"; D16-c3 "135"; D20 "240"; D32 "185"; GM2 "347"; L1 "839"; mbn2 "182"; OSS "325"; S2 "602"; Female_carcass "233"; Male_carcass "409"; Female_whole_fly "104"; Male_w…
chr2R	Drosophila_3seq	end	10204055	10204055	.	-	.	symbol "Hr3"; FlyBase_ID "FBgn0000448"; genomic_feature "3UTR"; Head "50"; Ovary "1"; Testis "0"; Embryo0-45 "0"; Embryo45-90 "0"; Embryo90-6h "0"; Embryo6-12h "14"; Embryo12-18h "19"; Embryo18-24h "18"; BG3 "0"; D4 "0"; D16-c3 "0"; D20 "0"; D32 "0"; GM2 "0"; L1 "0"; mbn2 "0"; OSS "0"; S2 "0"; Female_carcass "0"; Male_carcass "13"; Female_whole_fly "0"; Male_whole_fly "41";
chr2R	Drosophila_3seq	end	10204083	10204083	.	-	.	symbol "Hr3"; FlyBase_ID "FBgn0000448"; genomic_feature "3UTR"; Head "175"; Ovary "3"; Testis "0"; Embryo0-45 "0"; Embryo45-90 "0"; Embryo90-6h "0"; Embryo6-12h "25"; Embryo12-18h "14"; Embryo18-24h "21"; BG3 "0"; D4 "3"; D16-c3 "0"; D20 "13"; D32 "0"; GM2 "14"; L1 "0"; mbn2 "0"; OSS "0"; S2 "0"; Female_carcass "0"; Male_carcass "20"; Female_whole_fly "0"; Male_whole_fly "50";
chr2R	Drosophila_3seq	end	10204117	10204117	.	-	.	symbol "Hr3"; FlyBase_ID "FBgn0000448"; genomic_feature "3UTR"; Head "139"; Ovary "0"; Testis "0"; Embryo0-45 "0"; Embryo45-90 "0"; Embryo90-6h "0"; Embryo6-12h "19"; Embryo12-18h "0"; Embryo18-24h "9"; BG3 "0"; D4 "5"; D16-c3 "0"; D20 "4"; D32 "0"; GM2 "0"; L1 "0"; mbn2 "0"; OSS "0"; S2 "0"; Female_carcass "0"; Male_carcass "22"; Female_whole_fly "0"; Male_whole_fly "4";
chr2R	Drosophila_3seq	end	10204720	10204720	.	-	.	symbol "Hr3"; FlyBase_ID "FBgn0000448"; genomic_feature "3UTR"; Head "15"; Ovary "1"; Testis "0"; Embryo0-45 "0"; Embryo45-90 "0"; Embryo90-6h "0"; Embryo6-12h "14"; Embryo12-18h "0"; Embryo18-24h "7"; BG3 "0"; D4 "0"; D16-c3 "0"; D20 "0"; D32 "0"; GM2 "1"; L1 "0"; mbn2 "0"; OSS "0"; S2 "0"; Female_carcass "0"; Male_carcass "0"; Female_whole_fly "0"; Male_whole_fly "7";
chr2R	Drosophila_3seq	end	10205454	10205454	.	-	.	symbol "NA"; FlyBase_ID "FBgn0000448_FBgn0033497"; genomic_feature "ambiguous"; Head "10"; Ovary "1"; Testis "0"; Embryo0-45 "0"; Embryo45-90 "0"; Embryo90-6h "0"; Embryo6-12h "19"; Embryo12-18h "0"; Embryo18-24h "0"; BG3 "0"; D4 "0"; D16-c3 "0"; D20 "0"; D32 "0"; GM2 "5"; L1 "0"; mbn2 "2"; OSS "0"; S2 "0"; Female_carcass "0"; Male_carcass "1"; Female_whole_fly "0"; Male_whole_fly "4";
chr2R	Drosophila_3seq	end	10205550	10205550	.	-	.	symbol "NA"; FlyBase_ID "FBgn0000448_FBgn0033497"; genomic_feature "ambiguous"; Head "85"; Ovary "4"; Testis "0"; Embryo0-45 "0"; Embryo45-90 "0"; Embryo90-6h "0"; Embryo6-12h "31"; Embryo12-18h "5"; Embryo18-24h "20"; BG3 "1"; D4 "14"; D16-c3 "0"; D20 "5"; D32 "0"; GM2 "0"; L1 "3"; mbn2 "0"; OSS "0"; S2 "0"; Female_carcass "0"; Male_carcass "3"; Female_whole_fly "0"; Male_whole_fly "8";
chr2R	Drosophila_3seq	end	10206168	10206168	.	-	.	symbol "NA"; FlyBase_ID "FBgn0000448_FBgn0033497"; genomic_feature "ambiguous"; Head "84"; Ovary "62"; Testis "0"; Embryo0-45 "0"; Embryo45-90 "0"; Embryo90-6h "0"; Embryo6-12h "201"; Embryo12-18h "10"; Embryo18-24h "1"; BG3 "0"; D4 "0"; D16-c3 "0"; D20 "6"; D32 "0"; GM2 "4"; L1 "0"; mbn2 "0"; OSS "0"; S2 "0"; Female_carcass "0"; Male_carcass "10"; Female_whole_fly "0"; Male_whole_fly "6";
chr2R	Drosophila_3seq	end	10206202	10206202	.	-	.	symbol "NA"; FlyBase_ID "FBgn0000448_FBgn0033497"; genomic_feature "ambiguous"; Head "25"; Ovary "8"; Testis "0"; Embryo0-45 "0"; Embryo45-90 "0"; Embryo90-6h "0"; Embryo6-12h "24"; Embryo12-18h "5"; Embryo18-24h "8"; BG3 "0"; D4 "0"; D16-c3 "0"; D20 "0"; D32 "0"; GM2 "16"; L1 "0"; mbn2 "0"; OSS "0"; S2 "0"; Female_carcass "0"; Male_carcass "7"; Female_whole_fly "0"; Male_whole_fly "0";
chr2R	Drosophila_3seq	end	10206817	10206817	.	-	.	symbol "NA"; FlyBase_ID "FBgn0000448_FBgn0033497"; genomic_feature "ambiguous"; Head "0"; Ovary "7"; Testis "0"; Embryo0-45 "0"; Embryo45-90 "0"; Embryo90-6h "0"; Embryo6-12h "32"; Embryo12-18h "0"; Embryo18-24h "0"; BG3 "0"; D4 "0"; D16-c3 "0"; D20 "0"; D32 "0"; GM2 "4"; L1 "0"; mbn2 "0"; OSS "0"; S2 "0"; Female_carcass "0"; Male_carcass "7"; Female_whole_fly "0"; Male_whole_fly "0";
chr2R	Drosophila_3seq	end	10206846	10206846	.	-	.	symbol "NA"; FlyBase_ID "FBgn0000448_FBgn0033497"; genomic_feature "ambiguous"; Head "30"; Ovary "41"; Testis "1"; Embryo0-45 "1"; Embryo45-90 "0"; Embryo90-6h "0"; Embryo6-12h "343"; Embryo12-18h "35"; Embryo18-24h "0"; BG3 "0"; D4 "0"; D16-c3 "0"; D20 "0"; D32 "0"; GM2 "8"; L1 "8"; mbn2 "0"; OSS "12"; S2 "0"; Female_carcass "0"; Male_carcass "8"; Female_whole_fly "0"; Male_whole_fly "6";
chr2R	Drosophila_3seq	end	10207181	10207181	.	-	.	symbol "NA"; FlyBase_ID "FBgn0000448_FBgn0033497"; genomic_feature "ambiguous"; Head "2"; Ovary "27"; Testis "56"; Embryo0-45 "0"; Embryo45-90 "0"; Embryo90-6h "0"; Embryo6-12h "20"; Embryo12-18h "0"; Embryo18-24h "0"; BG3 "0"; D4 "0"; D16-c3 "6"; D20 "0"; D32 "0"; GM2 "0"; L1 "0"; mbn2 "0"; OSS "0"; S2 "0"; Female_carcass "0"; Male_carcass "0"; Female_whole_fly "0"; Male_whole_fly "9";
chr2R	Drosophila_3seq	end	10207659	10207659	.	-	.	symbol "NA"; FlyBase_ID "FBgn0000448_FBgn0033497"; genomic_feature "ambiguous"; Head "0"; Ovary "0"; Testis "8"; Embryo0-45 "0"; Embryo45-90 "0"; Embryo90-6h "0"; Embryo6-12h "0"; Embryo12-18h "0"; Embryo18-24h "0"; BG3 "0"; D4 "0"; D16-c3 "0"; D20 "0"; D32 "0"; GM2 "0"; L1 "0"; mbn2 "0"; OSS "0"; S2 "0"; Female_carcass "0"; Male_carcass "0"; Female_whole_fly "0"; Male_whole_fly "1";
chr2R	Drosophila_3seq	end	10207815	10207815	.	-	.	symbol "NA"; FlyBase_ID "FBgn0000448_FBgn0033497"; genomic_feature "ambiguous"; Head "0"; Ovary "0"; Testis "11"; Embryo0-45 "0"; Embryo45-90 "0"; Embryo90-6h "0"; Embryo6-12h "0"; Embryo12-18h "0"; Embryo18-24h "0"; BG3 "0"; D4 "0"; D16-c3 "0"; D20 "0"; D32 "0"; GM2 "0"; L1 "0"; mbn2 "0"; OSS "0"; S2 "0"; Female_carcass "0"; Male_carcass "0"; Female_whole_fly "0"; Male_whole_fly "0";
chr3L	Drosophila_3seq	end	4064221	4064221	.	+	.	symbol "dib"; FlyBase_ID "FBgn0000449"; genomic_feature "3UTR"; Head "0"; Ovary "25"; Testis "2"; Embryo0-45 "10"; Embryo45-90 "0"; Embryo90-6h "13"; Embryo6-12h "11"; Embryo12-18h "0"; Embryo18-24h "2"; BG3 "0"; D4 "0"; D16-c3 "0"; D20 "0"; D32 "0"; GM2 "0"; L1 "0"; mbn2 "0"; OSS "0"; S2 "0"; Female_carcass "0"; Male_carcass "0"; Female_whole_fly "0"; Male_whole_fly "2";
chr3L	Drosophila_3seq	end	4064301	4064301	.	+	.	symbol "dib"; FlyBase_ID "FBgn0000449"; genomic_feature "3UTR"; Head "0"; Ovary "3"; Testis "0"; Embryo0-45 "0"; Embryo45-90 "0"; Embryo90-6h "0"; Embryo6-12h "0"; Embryo12-18h "0"; Embryo18-24h "0"; BG3 "0"; D4 "0"; D16-c3 "0"; D20 "0"; D32 "0"; GM2 "0"; L1 "0"; mbn2 "0"; OSS "0"; S2 "0"; Female_carcass "0"; Male_carcass "0"; Female_whole_fly "0"; Male_whole_fly "0";
chr3L	Drosophila_3seq	end	4064852	4064852	.	+	.	symbol "dib"; FlyBase_ID "FBgn0000449"; genomic_feature "3UTR"; Head "0"; Ovary "2"; Testis "0"; Embryo0-45 "18"; Embryo45-90 "0"; Embryo90-6h "16"; Embryo6-12h "0"; Embryo12-18h "0"; Embryo18-24h "0"; BG3 "0"; D4 "0"; D16-c3 "0"; D20 "0"; D32 "0"; GM2 "0"; L1 "0"; mbn2 "0"; OSS "0"; S2 "0"; Female_carcass "0"; Male_carcass "0"; Female_whole_fly "0"; Male_whole_fly "5";
chr3L	Drosophila_3seq	end	10193405	10193405	.	-	.	symbol "ect"; FlyBase_ID "FBgn0000451"; genomic_feature "intronic"; Head "27"; Ovary "2"; Testis "3"; Embryo0-45 "88"; Embryo45-90 "0"; Embryo90-6h "0"; Embryo6-12h "705"; Embryo12-18h "1727"; Embryo18-24h "19"; BG3 "0"; D4 "0"; D16-c3 "0"; D20 "0"; D32 "0"; GM2 "0"; L1 "0"; mbn2 "0"; OSS "0"; S2 "0"; Female_carcass "20"; Male_carcass "56"; Female_whole_fly "0"; Male_whole_fly "24";
chr3L	Drosophila_3seq	end	10190276	10190276	.	-	.	symbol "ect"; FlyBase_ID "FBgn0000451"; genomic_feature "3UTR"; Head "21"; Ovary "3"; Testis "4"; Embryo0-45 "19"; Embryo45-90 "1"; Embryo90-6h "0"; Embryo6-12h "300"; Embryo12-18h "363"; Embryo18-24h "30"; BG3 "0"; D4 "0"; D16-c3 "0"; D20 "0"; D32 "0"; GM2 "0"; L1 "0"; mbn2 "0"; OSS "0"; S2 "0"; Female_carcass "79"; Male_carcass "126"; Female_whole_fly "0"; Male_whole_fly "61";
chr3R	Drosophila_3seq	end	13785556	13785556	.	+	.	symbol "Dip-B"; FlyBase_ID "FBgn0000454"; genomic_feature "3UTR"; Head "24"; Ovary "145"; Testis "17"; Embryo0-45 "29"; Embryo45-90 "0"; Embryo90-6h "0"; Embryo6-12h "0"; Embryo12-18h "5"; Embryo18-24h "3"; BG3 "0"; D4 "7"; D16-c3 "2"; D20 "5"; D32 "0"; GM2 "14"; L1 "21"; mbn2 "1"; OSS "8"; S2 "7"; Female_carcass "6"; Male_carcass "25"; Female_whole_fly "17"; Male_whole_fly "7";
chr3R	Drosophila_3seq	end	13785597	13785597	.	+	.	symbol "Dip-B"; FlyBase_ID "FBgn0000454"; genomic_feature "3UTR"; Head "461"; Ovary "3947"; Testis "768"; Embryo0-45 "353"; Embryo45-90 "3"; Embryo90-6h "45"; Embryo6-12h "17"; Embryo12-18h "90"; Embryo18-24h "112"; BG3 "28"; D4 "691"; D16-c3 "66"; D20 "213"; D32 "40"; GM2 "370"; L1 "1104"; mbn2 "47"; OSS "142"; S2 "239"; Female_carcass "370"; Male_carcass "557"; Female_whole_fly "371"; Male_whol…
chr3R	Drosophila_3seq	end	13785652	13785652	.	+	.	symbol "Dip-B"; FlyBase_ID "FBgn0000454"; genomic_feature "3UTR"; Head "670"; Ovary "3663"; Testis "705"; Embryo0-45 "776"; Embryo45-90 "4"; Embryo90-6h "41"; Embryo6-12h "23"; Embryo12-18h "209"; Embryo18-24h "452"; BG3 "37"; D4 "860"; D16-c3 "163"; D20 "381"; D32 "133"; GM2 "701"; L1 "1187"; mbn2 "143"; OSS "185"; S2 "429"; Female_carcass "888"; Male_carcass "1404"; Female_whole_fly "179"; Male…
chr3R	Drosophila_3seq	end	13785681	13785681	.	+	.	symbol "Dip-B"; FlyBase_ID "FBgn0000454"; genomic_feature "3UTR"; Head "0"; Ovary "22"; Testis "6"; Embryo0-45 "0"; Embryo45-90 "0"; Embryo90-6h "0"; Embryo6-12h "0"; Embryo12-18h "0"; Embryo18-24h "0"; BG3 "0"; D4 "8"; D16-c3 "6"; D20 "3"; D32 "0"; GM2 "0"; L1 "4"; mbn2 "0"; OSS "2"; S2 "4"; Female_carcass "0"; Male_carcass "0"; Female_whole_fly "0"; Male_whole_fly "0";
chr3R	Drosophila_3seq	end	13785753	13785753	.	+	.	symbol "Dip-B"; FlyBase_ID "FBgn0000454"; genomic_feature "3UTR"; Head "1"; Ovary "24"; Testis "2"; Embryo0-45 "15"; Embryo45-90 "0"; Embryo90-6h "0"; Embryo6-12h "0"; Embryo12-18h "0"; Embryo18-24h "0"; BG3 "0"; D4 "5"; D16-c3 "0"; D20 "0"; D32 "0"; GM2 "34"; L1 "0"; mbn2 "0"; OSS "0"; S2 "0"; Female_carcass "0"; Male_carcass "0"; Female_whole_fly "0"; Male_whole_fly "7";
chr3R	Drosophila_3seq	end	12411759	12411759	.	-	.	symbol "Dip-C"; FlyBase_ID "FBgn0000455"; genomic_feature "3UTR"; Head "25"; Ovary "63"; Testis "9"; Embryo0-45 "7"; Embryo45-90 "0"; Embryo90-6h "2"; Embryo6-12h "6"; Embryo12-18h "3"; Embryo18-24h "32"; BG3 "0"; D4 "66"; D16-c3 "5"; D20 "20"; D32 "8"; GM2 "1"; L1 "39"; mbn2 "10"; OSS "6"; S2 "21"; Female_carcass "20"; Male_carcass "38"; Female_whole_fly "13"; Male_whole_fly "28";
chr3R	Drosophila_3seq	end	12411803	12411803	.	-	.	symbol "Dip-C"; FlyBase_ID "FBgn0000455"; genomic_feature "3UTR"; Head "205"; Ovary "335"; Testis "112"; Embryo0-45 "131"; Embryo45-90 "1"; Embryo90-6h "59"; Embryo6-12h "54"; Embryo12-18h "47"; Embryo18-24h "109"; BG3 "2"; D4 "344"; D16-c3 "69"; D20 "139"; D32 "56"; GM2 "27"; L1 "450"; mbn2 "12"; OSS "98"; S2 "91"; Female_carcass "251"; Male_carcass "518"; Female_whole_fly "28"; Male_whole_fly "…
chr3R	Drosophila_3seq	end	12411833	12411833	.	-	.	symbol "Dip-C"; FlyBase_ID "FBgn0000455"; genomic_feature "3UTR"; Head "43"; Ovary "91"; Testis "19"; Embryo0-45 "0"; Embryo45-90 "0"; Embryo90-6h "21"; Embryo6-12h "2"; Embryo12-18h "0"; Embryo18-24h "20"; BG3 "0"; D4 "35"; D16-c3 "2"; D20 "13"; D32 "7"; GM2 "25"; L1 "34"; mbn2 "23"; OSS "8"; S2 "55"; Female_carcass "24"; Male_carcass "72"; Female_whole_fly "0"; Male_whole_fly "9";
chr3R	Drosophila_3seq	end	12413581	12413581	.	-	.	symbol "Dip-C"; FlyBase_ID "FBgn0000455"; genomic_feature "5UTR"; Head "53"; Ovary "4"; Testis "7"; Embryo0-45 "0"; Embryo45-90 "0"; Embryo90-6h "0"; Embryo6-12h "7"; Embryo12-18h "6"; Embryo18-24h "4"; BG3 "0"; D4 "25"; D16-c3 "12"; D20 "20"; D32 "0"; GM2 "9"; L1 "22"; mbn2 "0"; OSS "4"; S2 "11"; Female_carcass "0"; Male_carcass "35"; Female_whole_fly "0"; Male_whole_fly "4";
chr3R	Drosophila_3seq	end	12413612	12413612	.	-	.	symbol "Dip-C"; FlyBase_ID "FBgn0000455"; genomic_feature "5UTR"; Head "11"; Ovary "1"; Testis "2"; Embryo0-45 "0"; Embryo45-90 "0"; Embryo90-6h "0"; Embryo6-12h "0"; Embryo12-18h "0"; Embryo18-24h "0"; BG3 "0"; D4 "8"; D16-c3 "0"; D20 "14"; D32 "0"; GM2 "0"; L1 "0"; mbn2 "0"; OSS "2"; S2 "6"; Female_carcass "0"; Male_carcass "0"; Female_whole_fly "0"; Male_whole_fly "0";
chrX	Drosophila_3seq	end	16216320	16216320	.	-	.	symbol "disco"; FlyBase_ID "FBgn0000459"; genomic_feature "5UTR"; Head "138"; Ovary "0"; Testis "3"; Embryo0-45 "0"; Embryo45-90 "0"; Embryo90-6h "22"; Embryo6-12h "44"; Embryo12-18h "5"; Embryo18-24h "28"; BG3 "0"; D4 "0"; D16-c3 "0"; D20 "0"; D32 "0"; GM2 "9"; L1 "0"; mbn2 "0"; OSS "12"; S2 "0"; Female_carcass "0"; Male_carcass "41"; Female_whole_fly "0"; Male_whole_fly "29";
chrX	Drosophila_3seq	end	16210598	16210598	.	-	.	symbol "disco"; FlyBase_ID "FBgn0000459"; genomic_feature "3UTR"; Head "228"; Ovary "0"; Testis "5"; Embryo0-45 "21"; Embryo45-90 "2"; Embryo90-6h "5"; Embryo6-12h "108"; Embryo12-18h "33"; Embryo18-24h "50"; BG3 "0"; D4 "0"; D16-c3 "0"; D20 "0"; D32 "0"; GM2 "0"; L1 "0"; mbn2 "0"; OSS "4"; S2 "0"; Female_carcass "0"; Male_carcass "84"; Female_whole_fly "0"; Male_whole_fly "29";
chrX	Drosophila_3seq	end	16210774	16210774	.	-	.	symbol "disco"; FlyBase_ID "FBgn0000459"; genomic_feature "3UTR"; Head "126"; Ovary "1"; Testis "1"; Embryo0-45 "33"; Embryo45-90 "0"; Embryo90-6h "23"; Embryo6-12h "121"; Embryo12-18h "23"; Embryo18-24h "29"; BG3 "6"; D4 "23"; D16-c3 "0"; D20 "0"; D32 "0"; GM2 "17"; L1 "24"; mbn2 "0"; OSS "6"; S2 "1"; Female_carcass "26"; Male_carcass "41"; Female_whole_fly "12"; Male_whole_fly "68";
chrX	Drosophila_3seq	end	16211446	16211446	.	-	.	symbol "disco"; FlyBase_ID "FBgn0000459"; genomic_feature "3UTR"; Head "0"; Ovary "0"; Testis "12"; Embryo0-45 "0"; Embryo45-90 "0"; Embryo90-6h "0"; Embryo6-12h "0"; Embryo12-18h "0"; Embryo18-24h "0"; BG3 "0"; D4 "0"; D16-c3 "0"; D20 "0"; D32 "0"; GM2 "0"; L1 "0"; mbn2 "0"; OSS "0"; S2 "0"; Female_carcass "0"; Male_carcass "0"; Female_whole_fly "0"; Male_whole_fly "2";
chr3R	Drosophila_3seq	end	19325734	19325734	.	-	.	symbol "Dl"; FlyBase_ID "FBgn0000463"; genomic_feature "5UTR"; Head "0"; Ovary "18"; Testis "0"; Embryo0-45 "0"; Embryo45-90 "0"; Embryo90-6h "24"; Embryo6-12h "20"; Embryo12-18h "0"; Embryo18-24h "21"; BG3 "0"; D4 "0"; D16-c3 "0"; D20 "0"; D32 "0"; GM2 "0"; L1 "0"; mbn2 "0"; OSS "0"; S2 "0"; Female_carcass "0"; Male_carcass "6"; Female_whole_fly "0"; Male_whole_fly "8";
chr3R	Drosophila_3seq	end	19325777	19325777	.	-	.	symbol "Dl"; FlyBase_ID "FBgn0000463"; genomic_feature "5UTR"; Head "0"; Ovary "2"; Testis "0"; Embryo0-45 "0"; Embryo45-90 "0"; Embryo90-6h "1"; Embryo6-12h "5"; Embryo12-18h "3"; Embryo18-24h "6"; BG3 "0"; D4 "0"; D16-c3 "0"; D20 "0"; D32 "0"; GM2 "0"; L1 "0"; mbn2 "0"; OSS "1"; S2 "0"; Female_carcass "0"; Male_carcass "4"; Female_whole_fly "0"; Male_whole_fly "0";
chr3R	Drosophila_3seq	end	19325988	19325988	.	-	.	symbol "Dl"; FlyBase_ID "FBgn0000463"; genomic_feature "5UTR"; Head "2"; Ovary "16"; Testis "0"; Embryo0-45 "0"; Embryo45-90 "0"; Embryo90-6h "3"; Embryo6-12h "15"; Embryo12-18h "0"; Embryo18-24h "5"; BG3 "0"; D4 "0"; D16-c3 "0"; D20 "0"; D32 "0"; GM2 "0"; L1 "0"; mbn2 "0"; OSS "6"; S2 "0"; Female_carcass "0"; Male_carcass "10"; Female_whole_fly "0"; Male_whole_fly "8";
chr3R	Drosophila_3seq	end	19302622	19302622	.	-	.	symbol "Dl"; FlyBase_ID "FBgn0000463"; genomic_feature "3UTR"; Head "17"; Ovary "26"; Testis "1"; Embryo0-45 "68"; Embryo45-90 "1"; Embryo90-6h "450"; Embryo6-12h "176"; Embryo12-18h "15"; Embryo18-24h "1"; BG3 "0"; D4 "17"; D16-c3 "0"; D20 "1"; D32 "37"; GM2 "2"; L1 "13"; mbn2 "1"; OSS "103"; S2 "1"; Female_carcass "1"; Male_carcass "17"; Female_whole_fly "3"; Male_whole_fly "64";
chr3R	Drosophila_3seq	end	19303385	19303385	.	-	.	symbol "Dl"; FlyBase_ID "FBgn0000463"; genomic_feature "3UTR"; Head "0"; Ovary "3"; Testis "0"; Embryo0-45 "0"; Embryo45-90 "0"; Embryo90-6h "0"; Embryo6-12h "0"; Embryo12-18h "0"; Embryo18-24h "0"; BG3 "0"; D4 "0"; D16-c3 "0"; D20 "0"; D32 "0"; GM2 "0"; L1 "0"; mbn2 "0"; OSS "0"; S2 "0"; Female_carcass "0"; Male_carcass "0"; Female_whole_fly "0"; Male_whole_fly "8";
chr3R	Drosophila_3seq	end	19303412	19303412	.	-	.	symbol "Dl"; FlyBase_ID "FBgn0000463"; genomic_feature "3UTR"; Head "28"; Ovary "883"; Testis "3"; Embryo0-45 "1042"; Embryo45-90 "6"; Embryo90-6h "492"; Embryo6-12h "214"; Embryo12-18h "2"; Embryo18-24h "37"; BG3 "0"; D4 "17"; D16-c3 "6"; D20 "9"; D32 "8"; GM2 "0"; L1 "0"; mbn2 "0"; OSS "95"; S2 "0"; Female_carcass "0"; Male_carcass "7"; Female_whole_fly "98"; Male_whole_fly "372";
chr3R	Drosophila_3seq	end	19303801	19303801	.	-	.	symbol "Dl"; FlyBase_ID "FBgn0000463"; genomic_feature "3UTR"; Head "2"; Ovary "32"; Testis "0"; Embryo0-45 "56"; Embryo45-90 "0"; Embryo90-6h "0"; Embryo6-12h "30"; Embryo12-18h "0"; Embryo18-24h "18"; BG3 "5"; D4 "0"; D16-c3 "0"; D20 "8"; D32 "0"; GM2 "0"; L1 "5"; mbn2 "0"; OSS "13"; S2 "0"; Female_carcass "0"; Male_carcass "11"; Female_whole_fly "19"; Male_whole_fly "12";
chr3R	Drosophila_3seq	end	19304329	19304329	.	-	.	symbol "Dl"; FlyBase_ID "FBgn0000463"; genomic_feature "3UTR"; Head "0"; Ovary "54"; Testis "20"; Embryo0-45 "37"; Embryo45-90 "0"; Embryo90-6h "23"; Embryo6-12h "0"; Embryo12-18h "0"; Embryo18-24h "0"; BG3 "0"; D4 "0"; D16-c3 "0"; D20 "0"; D32 "0"; GM2 "0"; L1 "0"; mbn2 "0"; OSS "0"; S2 "0"; Female_carcass "0"; Male_carcass "0"; Female_whole_fly "24"; Male_whole_fly "18";
chr2L	Drosophila_3seq	end	19586964	19586964	.	+	.	symbol "Lar"; FlyBase_ID "FBgn0000464"; genomic_feature "5UTR"; Head "5"; Ovary "0"; Testis "0"; Embryo0-45 "0"; Embryo45-90 "0"; Embryo90-6h "0"; Embryo6-12h "0"; Embryo12-18h "0"; Embryo18-24h "0"; BG3 "0"; D4 "0"; D16-c3 "0"; D20 "0"; D32 "0"; GM2 "0"; L1 "0"; mbn2 "0"; OSS "0"; S2 "0"; Female_carcass "0"; Male_carcass "0"; Female_whole_fly "0"; Male_whole_fly "0";
chr2L	Drosophila_3seq	end	19731924	19731924	.	+	.	symbol "Lar"; FlyBase_ID "FBgn0000464"; genomic_feature "3UTR"; Head "22"; Ovary "5"; Testis "1"; Embryo0-45 "0"; Embryo45-90 "0"; Embryo90-6h "0"; Embryo6-12h "10"; Embryo12-18h "5"; Embryo18-24h "6"; BG3 "0"; D4 "2"; D16-c3 "0"; D20 "6"; D32 "14"; GM2 "11"; L1 "0"; mbn2 "10"; OSS "0"; S2 "20"; Female_carcass "0"; Male_carcass "13"; Female_whole_fly "0"; Male_whole_fly "6";
chr2L	Drosophila_3seq	end	19732059	19732059	.	+	.	symbol "Lar"; FlyBase_ID "FBgn0000464"; genomic_feature "3UTR"; Head "1096"; Ovary "34"; Testis "2"; Embryo0-45 "33"; Embryo45-90 "0"; Embryo90-6h "16"; Embryo6-12h "87"; Embryo12-18h "105"; Embryo18-24h "185"; BG3 "4"; D4 "50"; D16-c3 "14"; D20 "15"; D32 "51"; GM2 "54"; L1 "18"; mbn2 "24"; OSS "112"; S2 "82"; Female_carcass "36"; Male_carcass "228"; Female_whole_fly "17"; Male_whole_fly "181";
chr2L	Drosophila_3seq	end	19730342	19730342	.	+	.	symbol "NA"; FlyBase_ID "FBgn0000464_FBgn0267964"; genomic_feature "ambiguous"; Head "0"; Ovary "2"; Testis "9"; Embryo0-45 "0"; Embryo45-90 "0"; Embryo90-6h "0"; Embryo6-12h "0"; Embryo12-18h "0"; Embryo18-24h "1"; BG3 "0"; D4 "0"; D16-c3 "0"; D20 "0"; D32 "0"; GM2 "0"; L1 "0"; mbn2 "0"; OSS "3"; S2 "0"; Female_carcass "0"; Male_carcass "0"; Female_whole_fly "0"; Male_whole_fly "1";
chr2L	Drosophila_3seq	end	19730478	19730478	.	+	.	symbol "NA"; FlyBase_ID "FBgn0000464_FBgn0267964"; genomic_feature "ambiguous"; Head "2"; Ovary "16"; Testis "9"; Embryo0-45 "0"; Embryo45-90 "0"; Embryo90-6h "0"; Embryo6-12h "0"; Embryo12-18h "0"; Embryo18-24h "0"; BG3 "0"; D4 "0"; D16-c3 "0"; D20 "0"; D32 "0"; GM2 "0"; L1 "0"; mbn2 "0"; OSS "0"; S2 "0"; Female_carcass "0"; Male_carcass "0"; Female_whole_fly "0"; Male_whole_fly "5";
chr2L	Drosophila_3seq	end	19730800	19730800	.	+	.	symbol "NA"; FlyBase_ID "FBgn0000464_FBgn0267964"; genomic_feature "ambiguous"; Head "5"; Ovary "12"; Testis "1"; Embryo0-45 "0"; Embryo45-90 "0"; Embryo90-6h "18"; Embryo6-12h "0"; Embryo12-18h "0"; Embryo18-24h "0"; BG3 "0"; D4 "0"; D16-c3 "0"; D20 "0"; D32 "0"; GM2 "0"; L1 "0"; mbn2 "0"; OSS "0"; S2 "0"; Female_carcass "0"; Male_carcass "0"; Female_whole_fly "1"; Male_whole_fly "1";
chr2L	Drosophila_3seq	end	19731561	19731561	.	+	.	symbol "NA"; FlyBase_ID "FBgn0000464_FBgn0267964"; genomic_feature "ambiguous"; Head "44"; Ovary "146"; Testis "9"; Embryo0-45 "145"; Embryo45-90 "1"; Embryo90-6h "44"; Embryo6-12h "14"; Embryo12-18h "8"; Embryo18-24h "21"; BG3 "0"; D4 "11"; D16-c3 "11"; D20 "2"; D32 "15"; GM2 "6"; L1 "6"; mbn2 "2"; OSS "42"; S2 "29"; Female_carcass "0"; Male_carcass "21"; Female_whole_fly "0"; Male_whole_fly "46…
chr2L	Drosophila_3seq	end	19595330	19595330	.	+	.	symbol "Lar"; FlyBase_ID "FBgn0000464"; genomic_feature "intronic"; Head "13"; Ovary "1"; Testis "0"; Embryo0-45 "0"; Embryo45-90 "0"; Embryo90-6h "0"; Embryo6-12h "6"; Embryo12-18h "0"; Embryo18-24h "9"; BG3 "0"; D4 "8"; D16-c3 "8"; D20 "5"; D32 "8"; GM2 "3"; L1 "6"; mbn2 "0"; OSS "1"; S2 "16"; Female_carcass "0"; Male_carcass "5"; Female_whole_fly "0"; Male_whole_fly "7";
chr2L	Drosophila_3seq	end	19598076	19598076	.	+	.	symbol "Lar"; FlyBase_ID "FBgn0000464"; genomic_feature "intronic"; Head "4"; Ovary "2"; Testis "0"; Embryo0-45 "0"; Embryo45-90 "0"; Embryo90-6h "0"; Embryo6-12h "0"; Embryo12-18h "0"; Embryo18-24h "0"; BG3 "1"; D4 "2"; D16-c3 "0"; D20 "6"; D32 "0"; GM2 "1"; L1 "0"; mbn2 "0"; OSS "14"; S2 "0"; Female_carcass "0"; Male_carcass "0"; Female_whole_fly "0"; Male_whole_fly "0";
chr3R	Drosophila_3seq	end	18021154	18021154	.	+	.	symbol "DNaseII"; FlyBase_ID "FBgn0000477"; genomic_feature "3UTR"; Head "364"; Ovary "12"; Testis "6"; Embryo0-45 "2"; Embryo45-90 "0"; Embryo90-6h "222"; Embryo6-12h "201"; Embryo12-18h "139"; Embryo18-24h "80"; BG3 "0"; D4 "0"; D16-c3 "0"; D20 "0"; D32 "0"; GM2 "0"; L1 "64"; mbn2 "0"; OSS "0"; S2 "7"; Female_carcass "208"; Male_carcass "890"; Female_whole_fly "1"; Male_whole_fly "395";
chrX	Drosophila_3seq	end	3295588	3295588	.	+	.	symbol "dnc"; FlyBase_ID "FBgn0000479"; genomic_feature "intronic"; Head "32"; Ovary "3"; Testis "0"; Embryo0-45 "0"; Embryo45-90 "0"; Embryo90-6h "0"; Embryo6-12h "4"; Embryo12-18h "5"; Embryo18-24h "5"; BG3 "0"; D4 "15"; D16-c3 "0"; D20 "0"; D32 "8"; GM2 "20"; L1 "19"; mbn2 "1"; OSS "14"; S2 "0"; Female_carcass "0"; Male_carcass "11"; Female_whole_fly "0"; Male_whole_fly "9";
chrX	Drosophila_3seq	end	3295963	3295963	.	+	.	symbol "dnc"; FlyBase_ID "FBgn0000479"; genomic_feature "intronic"; Head "44"; Ovary "5"; Testis "2"; Embryo0-45 "0"; Embryo45-90 "0"; Embryo90-6h "0"; Embryo6-12h "0"; Embryo12-18h "0"; Embryo18-24h "8"; BG3 "0"; D4 "8"; D16-c3 "0"; D20 "0"; D32 "0"; GM2 "0"; L1 "16"; mbn2 "0"; OSS "6"; S2 "0"; Female_carcass "0"; Male_carcass "11"; Female_whole_fly "0"; Male_whole_fly "4";
chrX	Drosophila_3seq	end	3296065	3296065	.	+	.	symbol "dnc"; FlyBase_ID "FBgn0000479"; genomic_feature "intronic"; Head "30"; Ovary "2"; Testis "4"; Embryo0-45 "0"; Embryo45-90 "0"; Embryo90-6h "0"; Embryo6-12h "7"; Embryo12-18h "10"; Embryo18-24h "8"; BG3 "0"; D4 "12"; D16-c3 "19"; D20 "1"; D32 "0"; GM2 "22"; L1 "30"; mbn2 "10"; OSS "11"; S2 "1"; Female_carcass "0"; Male_carcass "25"; Female_whole_fly "0"; Male_whole_fly "9";
chrX	Drosophila_3seq	end	3299943	3299943	.	+	.	symbol "dnc"; FlyBase_ID "FBgn0000479"; genomic_feature "intronic"; Head "9"; Ovary "0"; Testis "0"; Embryo0-45 "0"; Embryo45-90 "0"; Embryo90-6h "0"; Embryo6-12h "1"; Embryo12-18h "0"; Embryo18-24h "6"; BG3 "0"; D4 "5"; D16-c3 "5"; D20 "0"; D32 "0"; GM2 "10"; L1 "3"; mbn2 "0"; OSS "0"; S2 "0"; Female_carcass "0"; Male_carcass "7"; Female_whole_fly "0"; Male_whole_fly "2";
chrX	Drosophila_3seq	end	3302886	3302886	.	+	.	symbol "dnc"; FlyBase_ID "FBgn0000479"; genomic_feature "intronic"; Head "62"; Ovary "3"; Testis "3"; Embryo0-45 "0"; Embryo45-90 "0"; Embryo90-6h "0"; Embryo6-12h "0"; Embryo12-18h "0"; Embryo18-24h "2"; BG3 "0"; D4 "10"; D16-c3 "16"; D20 "0"; D32 "0"; GM2 "0"; L1 "15"; mbn2 "6"; OSS "0"; S2 "7"; Female_carcass "1"; Male_carcass "9"; Female_whole_fly "0"; Male_whole_fly "14";
chrX	Drosophila_3seq	end	3307731	3307731	.	+	.	symbol "dnc"; FlyBase_ID "FBgn0000479"; genomic_feature "intronic"; Head "156"; Ovary "7"; Testis "9"; Embryo0-45 "0"; Embryo45-90 "0"; Embryo90-6h "0"; Embryo6-12h "1"; Embryo12-18h "6"; Embryo18-24h "33"; BG3 "10"; D4 "19"; D16-c3 "13"; D20 "3"; D32 "0"; GM2 "35"; L1 "12"; mbn2 "6"; OSS "16"; S2 "0"; Female_carcass "19"; Male_carcass "117"; Female_whole_fly "0"; Male_whole_fly "64";
chrX	Drosophila_3seq	end	3307769	3307769	.	+	.	symbol "dnc"; FlyBase_ID "FBgn0000479"; genomic_feature "intronic"; Head "2"; Ovary "1"; Testis "1"; Embryo0-45 "0"; Embryo45-90 "0"; Embryo90-6h "4"; Embryo6-12h "2"; Embryo12-18h "0"; Embryo18-24h "1"; BG3 "0"; D4 "3"; D16-c3 "0"; D20 "1"; D32 "0"; GM2 "1"; L1 "0"; mbn2 "1"; OSS "0"; S2 "3"; Female_carcass "0"; Male_carcass "7"; Female_whole_fly "1"; Male_whole_fly "3";
chrX	Drosophila_3seq	end	3307993	3307993	.	+	.	symbol "dnc"; FlyBase_ID "FBgn0000479"; genomic_feature "intronic"; Head "13"; Ovary "5"; Testis "5"; Embryo0-45 "3"; Embryo45-90 "0"; Embryo90-6h "4"; Embryo6-12h "1"; Embryo12-18h "4"; Embryo18-24h "11"; BG3 "0"; D4 "12"; D16-c3 "9"; D20 "13"; D32 "0"; GM2 "24"; L1 "2"; mbn2 "0"; OSS "18"; S2 "8"; Female_carcass "1"; Male_carcass "4"; Female_whole_fly "7"; Male_whole_fly "6";
chrX	Drosophila_3seq	end	3312811	3312811	.	+	.	symbol "dnc"; FlyBase_ID "FBgn0000479"; genomic_feature "intronic"; Head "5"; Ovary "0"; Testis "0"; Embryo0-45 "0"; Embryo45-90 "0"; Embryo90-6h "0"; Embryo6-12h "0"; Embryo12-18h "0"; Embryo18-24h "0"; BG3 "0"; D4 "12"; D16-c3 "0"; D20 "0"; D32 "0"; GM2 "0"; L1 "1"; mbn2 "0"; OSS "0"; S2 "0"; Female_carcass "0"; Male_carcass "4"; Female_whole_fly "0"; Male_whole_fly "0";
chrX	Drosophila_3seq	end	3322420	3322420	.	+	.	symbol "dnc"; FlyBase_ID "FBgn0000479"; genomic_feature "intronic"; Head "33"; Ovary "2"; Testis "1"; Embryo0-45 "0"; Embryo45-90 "0"; Embryo90-6h "0"; Embryo6-12h "1"; Embryo12-18h "0"; Embryo18-24h "2"; BG3 "0"; D4 "24"; D16-c3 "0"; D20 "0"; D32 "0"; GM2 "10"; L1 "0"; mbn2 "0"; OSS "7"; S2 "0"; Female_carcass "0"; Male_carcass "7"; Female_whole_fly "0"; Male_whole_fly "3";
chrX	Drosophila_3seq	end	3324203	3324203	.	+	.	symbol "dnc"; FlyBase_ID "FBgn0000479"; genomic_feature "intronic"; Head "8"; Ovary "0"; Testis "0"; Embryo0-45 "0"; Embryo45-90 "0"; Embryo90-6h "0"; Embryo6-12h "0"; Embryo12-18h "0"; Embryo18-24h "0"; BG3 "4"; D4 "40"; D16-c3 "0"; D20 "0"; D32 "14"; GM2 "0"; L1 "0"; mbn2 "0"; OSS "0"; S2 "2"; Female_carcass "0"; Male_carcass "0"; Female_whole_fly "0"; Male_whole_fly "3";
chrX	Drosophila_3seq	end	3327216	3327216	.	+	.	symbol "dnc"; FlyBase_ID "FBgn0000479"; genomic_feature "intronic"; Head "9"; Ovary "3"; Testis "1"; Embryo0-45 "0"; Embryo45-90 "0"; Embryo90-6h "0"; Embryo6-12h "0"; Embryo12-18h "0"; Embryo18-24h "0"; BG3 "0"; D4 "11"; D16-c3 "16"; D20 "0"; D32 "0"; GM2 "0"; L1 "0"; mbn2 "0"; OSS "0"; S2 "1"; Female_carcass "0"; Male_carcass "1"; Female_whole_fly "0"; Male_whole_fly "7";
chrX	Drosophila_3seq	end	3331803	3331803	.	+	.	symbol "dnc"; FlyBase_ID "FBgn0000479"; genomic_feature "intronic"; Head "18"; Ovary "0"; Testis "1"; Embryo0-45 "0"; Embryo45-90 "0"; Embryo90-6h "0"; Embryo6-12h "0"; Embryo12-18h "0"; Embryo18-24h "0"; BG3 "0"; D4 "8"; D16-c3 "0"; D20 "0"; D32 "0"; GM2 "0"; L1 "3"; mbn2 "0"; OSS "0"; S2 "0"; Female_carcass "0"; Male_carcass "2"; Female_whole_fly "0"; Male_whole_fly "0";
chrX	Drosophila_3seq	end	3331837	3331837	.	+	.	symbol "dnc"; FlyBase_ID "FBgn0000479"; genomic_feature "intronic"; Head "79"; Ovary "0"; Testis "6"; Embryo0-45 "1"; Embryo45-90 "0"; Embryo90-6h "0"; Embryo6-12h "8"; Embryo12-18h "2"; Embryo18-24h "5"; BG3 "10"; D4 "5"; D16-c3 "0"; D20 "2"; D32 "9"; GM2 "0"; L1 "3"; mbn2 "0"; OSS "6"; S2 "6"; Female_carcass "0"; Male_carcass "32"; Female_whole_fly "0"; Male_whole_fly "11";
chrX	Drosophila_3seq	end	3176948	3176948	.	+	.	symbol "dnc"; FlyBase_ID "FBgn0000479"; genomic_feature "intronic"; Head "1"; Ovary "4"; Testis "0"; Embryo0-45 "0"; Embryo45-90 "0"; Embryo90-6h "0"; Embryo6-12h "0"; Embryo12-18h "0"; Embryo18-24h "0"; BG3 "0"; D4 "0"; D16-c3 "0"; D20 "0"; D32 "0"; GM2 "0"; L1 "0"; mbn2 "0"; OSS "0"; S2 "5"; Female_carcass "0"; Male_carcass "1"; Female_whole_fly "0"; Male_whole_fly "0";
chrX	Drosophila_3seq	end	3177342	3177342	.	+	.	symbol "dnc"; FlyBase_ID "FBgn0000479"; genomic_feature "intronic"; Head "0"; Ovary "0"; Testis "0"; Embryo0-45 "0"; Embryo45-90 "0"; Embryo90-6h "0"; Embryo6-12h "0"; Embryo12-18h "0"; Embryo18-24h "0"; BG3 "0"; D4 "0"; D16-c3 "0"; D20 "0"; D32 "0"; GM2 "4"; L1 "0"; mbn2 "0"; OSS "13"; S2 "0"; Female_carcass "0"; Male_carcass "0"; Female_whole_fly "0"; Male_whole_fly "0";
chrX	Drosophila_3seq	end	3177808	3177808	.	+	.	symbol "dnc"; FlyBase_ID "FBgn0000479"; genomic_feature "intronic"; Head "7"; Ovary "2"; Testis "0"; Embryo0-45 "0"; Embryo45-90 "0"; Embryo90-6h "0"; Embryo6-12h "0"; Embryo12-18h "0"; Embryo18-24h "0"; BG3 "0"; D4 "0"; D16-c3 "0"; D20 "0"; D32 "0"; GM2 "0"; L1 "0"; mbn2 "0"; OSS "0"; S2 "0"; Female_carcass "0"; Male_carcass "0"; Female_whole_fly "0"; Male_whole_fly "0";
chrX	Drosophila_3seq	end	3335599	3335599	.	+	.	symbol "dnc"; FlyBase_ID "FBgn0000479"; genomic_feature "intronic"; Head "2"; Ovary "2"; Testis "1"; Embryo0-45 "2"; Embryo45-90 "0"; Embryo90-6h "0"; Embryo6-12h "0"; Embryo12-18h "1"; Embryo18-24h "0"; BG3 "0"; D4 "2"; D16-c3 "4"; D20 "0"; D32 "0"; GM2 "1"; L1 "4"; mbn2 "5"; OSS "0"; S2 "1"; Female_carcass "0"; Male_carcass "1"; Female_whole_fly "1"; Male_whole_fly "0";
chrX	Drosophila_3seq	end	3335767	3335767	.	+	.	symbol "dnc"; FlyBase_ID "FBgn0000479"; genomic_feature "intronic"; Head "2"; Ovary "2"; Testis "0"; Embryo0-45 "0"; Embryo45-90 "0"; Embryo90-6h "0"; Embryo6-12h "0"; Embryo12-18h "0"; Embryo18-24h "0"; BG3 "0"; D4 "11"; D16-c3 "0"; D20 "3"; D32 "0"; GM2 "9"; L1 "0"; mbn2 "4"; OSS "6"; S2 "0"; Female_carcass "0"; Male_carcass "5"; Female_whole_fly "0"; Male_whole_fly "0";
chrX	Drosophila_3seq	end	3336476	3336476	.	+	.	symbol "dnc"; FlyBase_ID "FBgn0000479"; genomic_feature "intronic"; Head "43"; Ovary "0"; Testis "1"; Embryo0-45 "0"; Embryo45-90 "0"; Embryo90-6h "0"; Embryo6-12h "0"; Embryo12-18h "0"; Embryo18-24h "0"; BG3 "0"; D4 "25"; D16-c3 "14"; D20 "0"; D32 "0"; GM2 "6"; L1 "25"; mbn2 "0"; OSS "6"; S2 "0"; Female_carcass "0"; Male_carcass "20"; Female_whole_fly "0"; Male_whole_fly "3";
chrX	Drosophila_3seq	end	3339516	3339516	.	+	.	symbol "dnc"; FlyBase_ID "FBgn0000479"; genomic_feature "3UTR"; Head "54"; Ovary "37"; Testis "2"; Embryo0-45 "0"; Embryo45-90 "0"; Embryo90-6h "0"; Embryo6-12h "2"; Embryo12-18h "0"; Embryo18-24h "0"; BG3 "0"; D4 "0"; D16-c3 "0"; D20 "5"; D32 "0"; GM2 "0"; L1 "6"; mbn2 "0"; OSS "2"; S2 "11"; Female_carcass "1"; Male_carcass "30"; Female_whole_fly "0"; Male_whole_fly "28";
chrX	Drosophila_3seq	end	3339566	3339566	.	+	.	symbol "dnc"; FlyBase_ID "FBgn0000479"; genomic_feature "3UTR"; Head "240"; Ovary "121"; Testis "6"; Embryo0-45 "20"; Embryo45-90 "0"; Embryo90-6h "0"; Embryo6-12h "9"; Embryo12-18h "9"; Embryo18-24h "17"; BG3 "0"; D4 "43"; D16-c3 "6"; D20 "0"; D32 "0"; GM2 "10"; L1 "41"; mbn2 "7"; OSS "21"; S2 "8"; Female_carcass "32"; Male_carcass "134"; Female_whole_fly "0"; Male_whole_fly "65";
chrX	Drosophila_3seq	end	3339612	3339612	.	+	.	symbol "dnc"; FlyBase_ID "FBgn0000479"; genomic_feature "3UTR"; Head "249"; Ovary "151"; Testis "5"; Embryo0-45 "23"; Embryo45-90 "0"; Embryo90-6h "0"; Embryo6-12h "3"; Embryo12-18h "7"; Embryo18-24h "19"; BG3 "7"; D4 "8"; D16-c3 "6"; D20 "3"; D32 "4"; GM2 "18"; L1 "68"; mbn2 "19"; OSS "2"; S2 "14"; Female_carcass "19"; Male_carcass "130"; Female_whole_fly "15"; Male_whole_fly "42";
chrX	Drosophila_3seq	end	3340017	3340017	.	+	.	symbol "dnc"; FlyBase_ID "FBgn0000479"; genomic_feature "3UTR"; Head "1"; Ovary "53"; Testis "0"; Embryo0-45 "44"; Embryo45-90 "0"; Embryo90-6h "0"; Embryo6-12h "0"; Embryo12-18h "1"; Embryo18-24h "0"; BG3 "0"; D4 "8"; D16-c3 "0"; D20 "0"; D32 "0"; GM2 "0"; L1 "3"; mbn2 "0"; OSS "0"; S2 "0"; Female_carcass "28"; Male_carcass "6"; Female_whole_fly "0"; Male_whole_fly "6";
chrX	Drosophila_3seq	end	3340123	3340123	.	+	.	symbol "dnc"; FlyBase_ID "FBgn0000479"; genomic_feature "3UTR"; Head "21"; Ovary "363"; Testis "4"; Embryo0-45 "238"; Embryo45-90 "3"; Embryo90-6h "80"; Embryo6-12h "1"; Embryo12-18h "4"; Embryo18-24h "3"; BG3 "8"; D4 "15"; D16-c3 "11"; D20 "5"; D32 "17"; GM2 "0"; L1 "52"; mbn2 "0"; OSS "18"; S2 "0"; Female_carcass "0"; Male_carcass "22"; Female_whole_fly "130"; Male_whole_fly "126";
chrX	Drosophila_3seq	end	3340196	3340196	.	+	.	symbol "dnc"; FlyBase_ID "FBgn0000479"; genomic_feature "3UTR"; Head "397"; Ovary "31"; Testis "17"; Embryo0-45 "1"; Embryo45-90 "0"; Embryo90-6h "0"; Embryo6-12h "10"; Embryo12-18h "15"; Embryo18-24h "67"; BG3 "6"; D4 "46"; D16-c3 "25"; D20 "13"; D32 "16"; GM2 "74"; L1 "78"; mbn2 "0"; OSS "23"; S2 "0"; Female_carcass "43"; Male_carcass "220"; Female_whole_fly "0"; Male_whole_fly "93";
chrX	Drosophila_3seq	end	3340684	3340684	.	+	.	symbol "dnc"; FlyBase_ID "FBgn0000479"; genomic_feature "3UTR"; Head "31"; Ovary "2"; Testis "1"; Embryo0-45 "0"; Embryo45-90 "0"; Embryo90-6h "0"; Embryo6-12h "0"; Embryo12-18h "0"; Embryo18-24h "0"; BG3 "0"; D4 "0"; D16-c3 "0"; D20 "0"; D32 "0"; GM2 "0"; L1 "21"; mbn2 "0"; OSS "0"; S2 "0"; Female_carcass "0"; Male_carcass "11"; Female_whole_fly "0"; Male_whole_fly "8";
chrX	Drosophila_3seq	end	3340788	3340788	.	+	.	symbol "dnc"; FlyBase_ID "FBgn0000479"; genomic_feature "3UTR"; Head "406"; Ovary "27"; Testis "19"; Embryo0-45 "23"; Embryo45-90 "1"; Embryo90-6h "0"; Embryo6-12h "25"; Embryo12-18h "45"; Embryo18-24h "105"; BG3 "14"; D4 "132"; D16-c3 "14"; D20 "50"; D32 "44"; GM2 "14"; L1 "321"; mbn2 "0"; OSS "17"; S2 "31"; Female_carcass "51"; Male_carcass "539"; Female_whole_fly "21"; Male_whole_fly "194";
chrX	Drosophila_3seq	end	3340880	3340880	.	+	.	symbol "dnc"; FlyBase_ID "FBgn0000479"; genomic_feature "3UTR"; Head "11"; Ovary "1"; Testis "1"; Embryo0-45 "0"; Embryo45-90 "0"; Embryo90-6h "0"; Embryo6-12h "0"; Embryo12-18h "0"; Embryo18-24h "10"; BG3 "0"; D4 "0"; D16-c3 "0"; D20 "0"; D32 "0"; GM2 "7"; L1 "2"; mbn2 "0"; OSS "0"; S2 "5"; Female_carcass "0"; Male_carcass "21"; Female_whole_fly "0"; Male_whole_fly "11";
chrX	Drosophila_3seq	end	3341050	3341050	.	+	.	symbol "dnc"; FlyBase_ID "FBgn0000479"; genomic_feature "3UTR"; Head "3"; Ovary "4"; Testis "0"; Embryo0-45 "0"; Embryo45-90 "0"; Embryo90-6h "0"; Embryo6-12h "0"; Embryo12-18h "0"; Embryo18-24h "0"; BG3 "0"; D4 "0"; D16-c3 "0"; D20 "0"; D32 "0"; GM2 "0"; L1 "0"; mbn2 "0"; OSS "0"; S2 "0"; Female_carcass "0"; Male_carcass "2"; Female_whole_fly "0"; Male_whole_fly "0";
chrX	Drosophila_3seq	end	3341106	3341106	.	+	.	symbol "dnc"; FlyBase_ID "FBgn0000479"; genomic_feature "3UTR"; Head "4"; Ovary "1"; Testis "1"; Embryo0-45 "5"; Embryo45-90 "0"; Embryo90-6h "0"; Embryo6-12h "0"; Embryo12-18h "0"; Embryo18-24h "0"; BG3 "0"; D4 "0"; D16-c3 "0"; D20 "0"; D32 "6"; GM2 "0"; L1 "4"; mbn2 "0"; OSS "9"; S2 "0"; Female_carcass "0"; Male_carcass "0"; Female_whole_fly "0"; Male_whole_fly "1";
chrX	Drosophila_3seq	end	3341314	3341314	.	+	.	symbol "dnc"; FlyBase_ID "FBgn0000479"; genomic_feature "3UTR"; Head "4"; Ovary "15"; Testis "0"; Embryo0-45 "0"; Embryo45-90 "0"; Embryo90-6h "0"; Embryo6-12h "0"; Embryo12-18h "0"; Embryo18-24h "1"; BG3 "0"; D4 "0"; D16-c3 "0"; D20 "0"; D32 "0"; GM2 "0"; L1 "1"; mbn2 "0"; OSS "0"; S2 "0"; Female_carcass "0"; Male_carcass "13"; Female_whole_fly "0"; Male_whole_fly "5";
chrX	Drosophila_3seq	end	3341431	3341431	.	+	.	symbol "dnc"; FlyBase_ID "FBgn0000479"; genomic_feature "3UTR"; Head "48"; Ovary "6"; Testis "2"; Embryo0-45 "0"; Embryo45-90 "0"; Embryo90-6h "0"; Embryo6-12h "0"; Embryo12-18h "0"; Embryo18-24h "5"; BG3 "0"; D4 "22"; D16-c3 "0"; D20 "0"; D32 "8"; GM2 "9"; L1 "67"; mbn2 "0"; OSS "21"; S2 "0"; Female_carcass "5"; Male_carcass "63"; Female_whole_fly "0"; Male_whole_fly "15";
chrX	Drosophila_3seq	end	3341539	3341539	.	+	.	symbol "dnc"; FlyBase_ID "FBgn0000479"; genomic_feature "3UTR"; Head "2031"; Ovary "61"; Testis "71"; Embryo0-45 "14"; Embryo45-90 "0"; Embryo90-6h "0"; Embryo6-12h "22"; Embryo12-18h "104"; Embryo18-24h "411"; BG3 "51"; D4 "303"; D16-c3 "130"; D20 "43"; D32 "39"; GM2 "164"; L1 "703"; mbn2 "0"; OSS "53"; S2 "56"; Female_carcass "131"; Male_carcass "1691"; Female_whole_fly "26"; Male_whole_fly "66…
chrX	Drosophila_3seq	end	3341565	3341565	.	+	.	symbol "dnc"; FlyBase_ID "FBgn0000479"; genomic_feature "3UTR"; Head "399"; Ovary "18"; Testis "19"; Embryo0-45 "19"; Embryo45-90 "0"; Embryo90-6h "0"; Embryo6-12h "15"; Embryo12-18h "38"; Embryo18-24h "167"; BG3 "17"; D4 "164"; D16-c3 "80"; D20 "37"; D32 "16"; GM2 "89"; L1 "216"; mbn2 "4"; OSS "26"; S2 "15"; Female_carcass "64"; Male_carcass "522"; Female_whole_fly "0"; Male_whole_fly "187";
chrX	Drosophila_3seq	end	3341591	3341591	.	+	.	symbol "dnc"; FlyBase_ID "FBgn0000479"; genomic_feature "3UTR"; Head "3"; Ovary "7"; Testis "7"; Embryo0-45 "0"; Embryo45-90 "0"; Embryo90-6h "0"; Embryo6-12h "0"; Embryo12-18h "0"; Embryo18-24h "0"; BG3 "0"; D4 "1"; D16-c3 "11"; D20 "0"; D32 "0"; GM2 "2"; L1 "0"; mbn2 "0"; OSS "0"; S2 "0"; Female_carcass "0"; Male_carcass "1"; Female_whole_fly "0"; Male_whole_fly "0";
chrX	Drosophila_3seq	end	3341641	3341641	.	+	.	symbol "dnc"; FlyBase_ID "FBgn0000479"; genomic_feature "3UTR"; Head "150"; Ovary "0"; Testis "2"; Embryo0-45 "0"; Embryo45-90 "0"; Embryo90-6h "0"; Embryo6-12h "6"; Embryo12-18h "22"; Embryo18-24h "98"; BG3 "21"; D4 "27"; D16-c3 "7"; D20 "14"; D32 "6"; GM2 "16"; L1 "58"; mbn2 "0"; OSS "0"; S2 "0"; Female_carcass "26"; Male_carcass "290"; Female_whole_fly "0"; Male_whole_fly "90";
chrX	Drosophila_3seq	end	3342668	3342668	.	+	.	symbol "dnc"; FlyBase_ID "FBgn0000479"; genomic_feature "3UTR"; Head "369"; Ovary "6"; Testis "1"; Embryo0-45 "0"; Embryo45-90 "0"; Embryo90-6h "0"; Embryo6-12h "4"; Embryo12-18h "9"; Embryo18-24h "107"; BG3 "0"; D4 "11"; D16-c3 "4"; D20 "0"; D32 "11"; GM2 "23"; L1 "32"; mbn2 "2"; OSS "8"; S2 "21"; Female_carcass "0"; Male_carcass "147"; Female_whole_fly "0"; Male_whole_fly "65";
chrX	Drosophila_3seq	end	3343582	3343582	.	+	.	symbol "dnc"; FlyBase_ID "FBgn0000479"; genomic_feature "3UTR"; Head "37"; Ovary "4"; Testis "1"; Embryo0-45 "0"; Embryo45-90 "0"; Embryo90-6h "0"; Embryo6-12h "0"; Embryo12-18h "0"; Embryo18-24h "6"; BG3 "0"; D4 "11"; D16-c3 "0"; D20 "0"; D32 "0"; GM2 "1"; L1 "0"; mbn2 "0"; OSS "0"; S2 "0"; Female_carcass "0"; Male_carcass "21"; Female_whole_fly "0"; Male_whole_fly "6";
chrX	Drosophila_3seq	end	3343633	3343633	.	+	.	symbol "dnc"; FlyBase_ID "FBgn0000479"; genomic_feature "3UTR"; Head "124"; Ovary "4"; Testis "1"; Embryo0-45 "0"; Embryo45-90 "0"; Embryo90-6h "0"; Embryo6-12h "1"; Embryo12-18h "1"; Embryo18-24h "6"; BG3 "0"; D4 "33"; D16-c3 "0"; D20 "0"; D32 "5"; GM2 "13"; L1 "19"; mbn2 "0"; OSS "6"; S2 "5"; Female_carcass "0"; Male_carcass "42"; Female_whole_fly "0"; Male_whole_fly "55";
chrX	Drosophila_3seq	end	3343759	3343759	.	+	.	symbol "dnc"; FlyBase_ID "FBgn0000479"; genomic_feature "3UTR"; Head "714"; Ovary "7"; Testis "2"; Embryo0-45 "0"; Embryo45-90 "0"; Embryo90-6h "0"; Embryo6-12h "0"; Embryo12-18h "13"; Embryo18-24h "100"; BG3 "0"; D4 "10"; D16-c3 "0"; D20 "0"; D32 "8"; GM2 "8"; L1 "7"; mbn2 "0"; OSS "6"; S2 "4"; Female_carcass "1"; Male_carcass "154"; Female_whole_fly "0"; Male_whole_fly "97";
chrX	Drosophila_3seq	end	3343810	3343810	.	+	.	symbol "dnc"; FlyBase_ID "FBgn0000479"; genomic_feature "3UTR"; Head "560"; Ovary "3"; Testis "1"; Embryo0-45 "1"; Embryo45-90 "0"; Embryo90-6h "0"; Embryo6-12h "2"; Embryo12-18h "7"; Embryo18-24h "116"; BG3 "0"; D4 "12"; D16-c3 "0"; D20 "0"; D32 "3"; GM2 "2"; L1 "14"; mbn2 "0"; OSS "0"; S2 "0"; Female_carcass "14"; Male_carcass "262"; Female_whole_fly "15"; Male_whole_fly "167";
chrX	Drosophila_3seq	end	3255097	3255097	.	+	.	symbol "dnc"; FlyBase_ID "FBgn0000479"; genomic_feature "intronic"; Head "9"; Ovary "0"; Testis "0"; Embryo0-45 "0"; Embryo45-90 "0"; Embryo90-6h "0"; Embryo6-12h "1"; Embryo12-18h "0"; Embryo18-24h "0"; BG3 "0"; D4 "15"; D16-c3 "0"; D20 "0"; D32 "0"; GM2 "0"; L1 "0"; mbn2 "0"; OSS "0"; S2 "0"; Female_carcass "0"; Male_carcass "2"; Female_whole_fly "0"; Male_whole_fly "3";
chrX	Drosophila_3seq	end	3256365	3256365	.	+	.	symbol "dnc"; FlyBase_ID "FBgn0000479"; genomic_feature "intronic"; Head "90"; Ovary "2"; Testis "0"; Embryo0-45 "0"; Embryo45-90 "0"; Embryo90-6h "0"; Embryo6-12h "8"; Embryo12-18h "15"; Embryo18-24h "23"; BG3 "0"; D4 "1"; D16-c3 "0"; D20 "0"; D32 "0"; GM2 "7"; L1 "20"; mbn2 "20"; OSS "7"; S2 "0"; Female_carcass "11"; Male_carcass "82"; Female_whole_fly "0"; Male_whole_fly "34";
chrX	Drosophila_3seq	end	3256701	3256701	.	+	.	symbol "dnc"; FlyBase_ID "FBgn0000479"; genomic_feature "intronic"; Head "22"; Ovary "0"; Testis "2"; Embryo0-45 "1"; Embryo45-90 "0"; Embryo90-6h "0"; Embryo6-12h "0"; Embryo12-18h "0"; Embryo18-24h "6"; BG3 "0"; D4 "8"; D16-c3 "0"; D20 "0"; D32 "0"; GM2 "4"; L1 "23"; mbn2 "0"; OSS "0"; S2 "0"; Female_carcass "1"; Male_carcass "8"; Female_whole_fly "6"; Male_whole_fly "7";
chrX	Drosophila_3seq	end	3257966	3257966	.	+	.	symbol "dnc"; FlyBase_ID "FBgn0000479"; genomic_feature "intronic"; Head "26"; Ovary "8"; Testis "3"; Embryo0-45 "19"; Embryo45-90 "0"; Embryo90-6h "2"; Embryo6-12h "1"; Embryo12-18h "13"; Embryo18-24h "26"; BG3 "9"; D4 "23"; D16-c3 "5"; D20 "12"; D32 "1"; GM2 "10"; L1 "39"; mbn2 "8"; OSS "19"; S2 "16"; Female_carcass "5"; Male_carcass "77"; Female_whole_fly "3"; Male_whole_fly "45";
chrX	Drosophila_3seq	end	3258484	3258484	.	+	.	symbol "dnc"; FlyBase_ID "FBgn0000479"; genomic_feature "intronic"; Head "94"; Ovary "1"; Testis "5"; Embryo0-45 "0"; Embryo45-90 "0"; Embryo90-6h "0"; Embryo6-12h "3"; Embryo12-18h "14"; Embryo18-24h "26"; BG3 "5"; D4 "29"; D16-c3 "6"; D20 "3"; D32 "0"; GM2 "41"; L1 "38"; mbn2 "22"; OSS "9"; S2 "5"; Female_carcass "17"; Male_carcass "37"; Female_whole_fly "0"; Male_whole_fly "12";
chrX	Drosophila_3seq	end	3258912	3258912	.	+	.	symbol "dnc"; FlyBase_ID "FBgn0000479"; genomic_feature "intronic"; Head "83"; Ovary "2"; Testis "8"; Embryo0-45 "0"; Embryo45-90 "0"; Embryo90-6h "0"; Embryo6-12h "3"; Embryo12-18h "7"; Embryo18-24h "21"; BG3 "0"; D4 "6"; D16-c3 "5"; D20 "0"; D32 "0"; GM2 "2"; L1 "24"; mbn2 "0"; OSS "0"; S2 "0"; Female_carcass "55"; Male_carcass "56"; Female_whole_fly "0"; Male_whole_fly "20";
chrX	Drosophila_3seq	end	3260803	3260803	.	+	.	symbol "dnc"; FlyBase_ID "FBgn0000479"; genomic_feature "intronic"; Head "31"; Ovary "4"; Testis "0"; Embryo0-45 "0"; Embryo45-90 "0"; Embryo90-6h "0"; Embryo6-12h "0"; Embryo12-18h "0"; Embryo18-24h "15"; BG3 "3"; D4 "1"; D16-c3 "0"; D20 "1"; D32 "0"; GM2 "7"; L1 "6"; mbn2 "0"; OSS "4"; S2 "0"; Female_carcass "0"; Male_carcass "17"; Female_whole_fly "0"; Male_whole_fly "13";
chrX	Drosophila_3seq	end	3266009	3266009	.	+	.	symbol "dnc"; FlyBase_ID "FBgn0000479"; genomic_feature "intronic"; Head "6"; Ovary "1"; Testis "0"; Embryo0-45 "0"; Embryo45-90 "0"; Embryo90-6h "0"; Embryo6-12h "1"; Embryo12-18h "0"; Embryo18-24h "0"; BG3 "0"; D4 "1"; D16-c3 "0"; D20 "0"; D32 "0"; GM2 "0"; L1 "16"; mbn2 "0"; OSS "5"; S2 "0"; Female_carcass "0"; Male_carcass "9"; Female_whole_fly "0"; Male_whole_fly "3";
chrX	Drosophila_3seq	end	3266135	3266135	.	+	.	symbol "dnc"; FlyBase_ID "FBgn0000479"; genomic_feature "intronic"; Head "17"; Ovary "2"; Testis "0"; Embryo0-45 "0"; Embryo45-90 "0"; Embryo90-6h "0"; Embryo6-12h "0"; Embryo12-18h "0"; Embryo18-24h "7"; BG3 "0"; D4 "7"; D16-c3 "0"; D20 "0"; D32 "0"; GM2 "0"; L1 "7"; mbn2 "0"; OSS "0"; S2 "0"; Female_carcass "0"; Male_carcass "7"; Female_whole_fly "0"; Male_whole_fly "2";
chrX	Drosophila_3seq	end	3270069	3270069	.	+	.	symbol "dnc"; FlyBase_ID "FBgn0000479"; genomic_feature "intronic"; Head "25"; Ovary "7"; Testis "4"; Embryo0-45 "0"; Embryo45-90 "0"; Embryo90-6h "0"; Embryo6-12h "1"; Embryo12-18h "0"; Embryo18-24h "4"; BG3 "0"; D4 "0"; D16-c3 "0"; D20 "0"; D32 "0"; GM2 "7"; L1 "7"; mbn2 "0"; OSS "2"; S2 "0"; Female_carcass "0"; Male_carcass "15"; Female_whole_fly "0"; Male_whole_fly "8";
chrX	Drosophila_3seq	end	3271193	3271193	.	+	.	symbol "dnc"; FlyBase_ID "FBgn0000479"; genomic_feature "intronic"; Head "16"; Ovary "2"; Testis "1"; Embryo0-45 "0"; Embryo45-90 "0"; Embryo90-6h "0"; Embryo6-12h "1"; Embryo12-18h "0"; Embryo18-24h "10"; BG3 "0"; D4 "5"; D16-c3 "0"; D20 "9"; D32 "0"; GM2 "0"; L1 "0"; mbn2 "0"; OSS "8"; S2 "0"; Female_carcass "0"; Male_carcass "1"; Female_whole_fly "0"; Male_whole_fly "0";
chrX	Drosophila_3seq	end	3273142	3273142	.	+	.	symbol "dnc"; FlyBase_ID "FBgn0000479"; genomic_feature "intronic"; Head "26"; Ovary "0"; Testis "2"; Embryo0-45 "0"; Embryo45-90 "0"; Embryo90-6h "0"; Embryo6-12h "0"; Embryo12-18h "0"; Embryo18-24h "18"; BG3 "0"; D4 "6"; D16-c3 "0"; D20 "0"; D32 "0"; GM2 "10"; L1 "4"; mbn2 "0"; OSS "0"; S2 "0"; Female_carcass "0"; Male_carcass "7"; Female_whole_fly "0"; Male_whole_fly "1";
chrX	Drosophila_3seq	end	3274408	3274408	.	+	.	symbol "dnc"; FlyBase_ID "FBgn0000479"; genomic_feature "intronic"; Head "10"; Ovary "4"; Testis "1"; Embryo0-45 "0"; Embryo45-90 "0"; Embryo90-6h "0"; Embryo6-12h "0"; Embryo12-18h "9"; Embryo18-24h "9"; BG3 "0"; D4 "9"; D16-c3 "0"; D20 "0"; D32 "0"; GM2 "0"; L1 "1"; mbn2 "0"; OSS "0"; S2 "2"; Female_carcass "0"; Male_carcass "5"; Female_whole_fly "0"; Male_whole_fly "17";
chrX	Drosophila_3seq	end	3279231	3279231	.	+	.	symbol "dnc"; FlyBase_ID "FBgn0000479"; genomic_feature "intronic"; Head "23"; Ovary "6"; Testis "0"; Embryo0-45 "0"; Embryo45-90 "0"; Embryo90-6h "0"; Embryo6-12h "0"; Embryo12-18h "0"; Embryo18-24h "14"; BG3 "1"; D4 "0"; D16-c3 "0"; D20 "3"; D32 "0"; GM2 "12"; L1 "0"; mbn2 "16"; OSS "8"; S2 "0"; Female_carcass "0"; Male_carcass "2"; Female_whole_fly "0"; Male_whole_fly "0";
chrX	Drosophila_3seq	end	3279272	3279272	.	+	.	symbol "dnc"; FlyBase_ID "FBgn0000479"; genomic_feature "intronic"; Head "6"; Ovary "0"; Testis "0"; Embryo0-45 "0"; Embryo45-90 "0"; Embryo90-6h "0"; Embryo6-12h "0"; Embryo12-18h "0"; Embryo18-24h "0"; BG3 "0"; D4 "13"; D16-c3 "0"; D20 "0"; D32 "0"; GM2 "0"; L1 "8"; mbn2 "0"; OSS "0"; S2 "0"; Female_carcass "0"; Male_carcass "0"; Female_whole_fly "0"; Male_whole_fly "1";
chrX	Drosophila_3seq	end	1668451	1668451	.	+	.	symbol "dor"; FlyBase_ID "FBgn0000482"; genomic_feature "3UTR"; Head "114"; Ovary "387"; Testis "43"; Embryo0-45 "216"; Embryo45-90 "3"; Embryo90-6h "52"; Embryo6-12h "144"; Embryo12-18h "68"; Embryo18-24h "59"; BG3 "14"; D4 "156"; D16-c3 "60"; D20 "69"; D32 "63"; GM2 "90"; L1 "255"; mbn2 "56"; OSS "112"; S2 "697"; Female_carcass "61"; Male_carcass "137"; Female_whole_fly "27"; Male_whole_fly "12…
chr3L	Drosophila_3seq	end	15925798	15925798	.	-	.	symbol "Pka-C3"; FlyBase_ID "FBgn0000489"; genomic_feature "3UTR"; Head "952"; Ovary "192"; Testis "43"; Embryo0-45 "15"; Embryo45-90 "0"; Embryo90-6h "26"; Embryo6-12h "3"; Embryo12-18h "62"; Embryo18-24h "115"; BG3 "0"; D4 "0"; D16-c3 "0"; D20 "340"; D32 "0"; GM2 "223"; L1 "15"; mbn2 "25"; OSS "0"; S2 "12"; Female_carcass "122"; Male_carcass "851"; Female_whole_fly "0"; Male_whole_fly "288";
chr3L	Drosophila_3seq	end	15926001	15926001	.	-	.	symbol "Pka-C3"; FlyBase_ID "FBgn0000489"; genomic_feature "3UTR"; Head "4"; Ovary "3"; Testis "437"; Embryo0-45 "0"; Embryo45-90 "0"; Embryo90-6h "0"; Embryo6-12h "0"; Embryo12-18h "0"; Embryo18-24h "0"; BG3 "0"; D4 "0"; D16-c3 "0"; D20 "0"; D32 "0"; GM2 "0"; L1 "0"; mbn2 "0"; OSS "0"; S2 "0"; Female_carcass "0"; Male_carcass "3"; Female_whole_fly "0"; Male_whole_fly "56";
chr3L	Drosophila_3seq	end	15926033	15926033	.	-	.	symbol "Pka-C3"; FlyBase_ID "FBgn0000489"; genomic_feature "3UTR"; Head "7"; Ovary "1"; Testis "619"; Embryo0-45 "0"; Embryo45-90 "0"; Embryo90-6h "0"; Embryo6-12h "0"; Embryo12-18h "0"; Embryo18-24h "0"; BG3 "0"; D4 "0"; D16-c3 "0"; D20 "6"; D32 "0"; GM2 "0"; L1 "0"; mbn2 "0"; OSS "0"; S2 "0"; Female_carcass "0"; Male_carcass "0"; Female_whole_fly "0"; Male_whole_fly "46";
chr3L	Drosophila_3seq	end	15926060	15926060	.	-	.	symbol "Pka-C3"; FlyBase_ID "FBgn0000489"; genomic_feature "3UTR"; Head "0"; Ovary "0"; Testis "107"; Embryo0-45 "0"; Embryo45-90 "0"; Embryo90-6h "0"; Embryo6-12h "0"; Embryo12-18h "0"; Embryo18-24h "0"; BG3 "0"; D4 "0"; D16-c3 "0"; D20 "0"; D32 "0"; GM2 "0"; L1 "0"; mbn2 "0"; OSS "0"; S2 "0"; Female_carcass "0"; Male_carcass "0"; Female_whole_fly "0"; Male_whole_fly "5";
chr3L	Drosophila_3seq	end	15926122	15926122	.	-	.	symbol "Pka-C3"; FlyBase_ID "FBgn0000489"; genomic_feature "3UTR"; Head "0"; Ovary "0"; Testis "38"; Embryo0-45 "0"; Embryo45-90 "0"; Embryo90-6h "0"; Embryo6-12h "0"; Embryo12-18h "0"; Embryo18-24h "0"; BG3 "0"; D4 "0"; D16-c3 "0"; D20 "0"; D32 "0"; GM2 "0"; L1 "0"; mbn2 "0"; OSS "0"; S2 "0"; Female_carcass "0"; Male_carcass "0"; Female_whole_fly "0"; Male_whole_fly "2";
chr3L	Drosophila_3seq	end	15926192	15926192	.	-	.	symbol "Pka-C3"; FlyBase_ID "FBgn0000489"; genomic_feature "3UTR"; Head "0"; Ovary "0"; Testis "41"; Embryo0-45 "0"; Embryo45-90 "0"; Embryo90-6h "0"; Embryo6-12h "0"; Embryo12-18h "0"; Embryo18-24h "0"; BG3 "0"; D4 "0"; D16-c3 "0"; D20 "0"; D32 "0"; GM2 "0"; L1 "0"; mbn2 "0"; OSS "0"; S2 "0"; Female_carcass "0"; Male_carcass "0"; Female_whole_fly "0"; Male_whole_fly "5";
chr3L	Drosophila_3seq	end	15926881	15926881	.	-	.	symbol "Pka-C3"; FlyBase_ID "FBgn0000489"; genomic_feature "intronic"; Head "2"; Ovary "1"; Testis "1"; Embryo0-45 "0"; Embryo45-90 "0"; Embryo90-6h "0"; Embryo6-12h "0"; Embryo12-18h "0"; Embryo18-24h "8"; BG3 "0"; D4 "0"; D16-c3 "0"; D20 "0"; D32 "0"; GM2 "0"; L1 "0"; mbn2 "0"; OSS "0"; S2 "0"; Female_carcass "0"; Male_carcass "0"; Female_whole_fly "0"; Male_whole_fly "0";
chr3L	Drosophila_3seq	end	15954025	15954025	.	-	.	symbol "Pka-C3"; FlyBase_ID "FBgn0000489"; genomic_feature "intronic"; Head "0"; Ovary "0"; Testis "170"; Embryo0-45 "0"; Embryo45-90 "0"; Embryo90-6h "0"; Embryo6-12h "0"; Embryo12-18h "0"; Embryo18-24h "0"; BG3 "0"; D4 "0"; D16-c3 "0"; D20 "0"; D32 "0"; GM2 "0"; L1 "0"; mbn2 "0"; OSS "0"; S2 "0"; Female_carcass "0"; Male_carcass "0"; Female_whole_fly "0"; Male_whole_fly "32";
chr3L	Drosophila_3seq	end	15949625	15949625	.	-	.	symbol "Pka-C3"; FlyBase_ID "FBgn0000489"; genomic_feature "intronic"; Head "5"; Ovary "3"; Testis "1"; Embryo0-45 "0"; Embryo45-90 "0"; Embryo90-6h "0"; Embryo6-12h "0"; Embryo12-18h "0"; Embryo18-24h "0"; BG3 "0"; D4 "0"; D16-c3 "0"; D20 "0"; D32 "0"; GM2 "10"; L1 "7"; mbn2 "0"; OSS "4"; S2 "0"; Female_carcass "0"; Male_carcass "3"; Female_whole_fly "0"; Male_whole_fly "4";
chr2L	Drosophila_3seq	end	2459097	2459097	.	+	.	symbol "dpp"; FlyBase_ID "FBgn0000490"; genomic_feature "3UTR"; Head "6"; Ovary "2"; Testis "1"; Embryo0-45 "0"; Embryo45-90 "0"; Embryo90-6h "10"; Embryo6-12h "4"; Embryo12-18h "0"; Embryo18-24h "0"; BG3 "0"; D4 "0"; D16-c3 "0"; D20 "0"; D32 "0"; GM2 "0"; L1 "0"; mbn2 "0"; OSS "37"; S2 "0"; Female_carcass "0"; Male_carcass "0"; Female_whole_fly "0"; Male_whole_fly "3";
chr2L	Drosophila_3seq	end	2459834	2459834	.	+	.	symbol "dpp"; FlyBase_ID "FBgn0000490"; genomic_feature "3UTR"; Head "208"; Ovary "31"; Testis "99"; Embryo0-45 "22"; Embryo45-90 "1"; Embryo90-6h "120"; Embryo6-12h "116"; Embryo12-18h "40"; Embryo18-24h "104"; BG3 "0"; D4 "42"; D16-c3 "55"; D20 "7"; D32 "5"; GM2 "25"; L1 "0"; mbn2 "16"; OSS "294"; S2 "4"; Female_carcass "94"; Male_carcass "201"; Female_whole_fly "34"; Male_whole_fly "66";
chr3R	Drosophila_3seq	end	29558101	29558101	.	+	.	symbol "Dr"; FlyBase_ID "FBgn0000492"; genomic_feature "intronic"; Head "2"; Ovary "0"; Testis "1"; Embryo0-45 "0"; Embryo45-90 "0"; Embryo90-6h "0"; Embryo6-12h "7"; Embryo12-18h "0"; Embryo18-24h "4"; BG3 "0"; D4 "0"; D16-c3 "0"; D20 "0"; D32 "0"; GM2 "0"; L1 "0"; mbn2 "0"; OSS "0"; S2 "0"; Female_carcass "16"; Male_carcass "23"; Female_whole_fly "0"; Male_whole_fly "0";
chr3R	Drosophila_3seq	end	29564836	29564836	.	+	.	symbol "Dr"; FlyBase_ID "FBgn0000492"; genomic_feature "3UTR"; Head "0"; Ovary "0"; Testis "34"; Embryo0-45 "0"; Embryo45-90 "0"; Embryo90-6h "0"; Embryo6-12h "1"; Embryo12-18h "0"; Embryo18-24h "0"; BG3 "0"; D4 "0"; D16-c3 "0"; D20 "0"; D32 "0"; GM2 "0"; L1 "0"; mbn2 "0"; OSS "0"; S2 "0"; Female_carcass "0"; Male_carcass "0"; Female_whole_fly "0"; Male_whole_fly "3";
chr3R	Drosophila_3seq	end	29565284	29565284	.	+	.	symbol "Dr"; FlyBase_ID "FBgn0000492"; genomic_feature "3UTR"; Head "74"; Ovary "0"; Testis "12"; Embryo0-45 "39"; Embryo45-90 "1"; Embryo90-6h "196"; Embryo6-12h "415"; Embryo12-18h "80"; Embryo18-24h "91"; BG3 "0"; D4 "0"; D16-c3 "0"; D20 "14"; D32 "49"; GM2 "12"; L1 "0"; mbn2 "0"; OSS "0"; S2 "0"; Female_carcass "81"; Male_carcass "311"; Female_whole_fly "1"; Male_whole_fly "109";
chr2L	Drosophila_3seq	end	640732	640732	.	-	.	symbol "ds"; FlyBase_ID "FBgn0000497"; genomic_feature "3UTR"; Head "0"; Ovary "0"; Testis "14"; Embryo0-45 "0"; Embryo45-90 "0"; Embryo90-6h "0"; Embryo6-12h "0"; Embryo12-18h "0"; Embryo18-24h "0"; BG3 "0"; D4 "0"; D16-c3 "0"; D20 "0"; D32 "0"; GM2 "0"; L1 "0"; mbn2 "0"; OSS "0"; S2 "0"; Female_carcass "0"; Male_carcass "0"; Female_whole_fly "0"; Male_whole_fly "0";
chr2L	Drosophila_3seq	end	704875	704875	.	-	.	symbol "ds"; FlyBase_ID "FBgn0000497"; genomic_feature "intronic"; Head "7"; Ovary "2"; Testis "1"; Embryo0-45 "0"; Embryo45-90 "0"; Embryo90-6h "0"; Embryo6-12h "0"; Embryo12-18h "0"; Embryo18-24h "7"; BG3 "0"; D4 "47"; D16-c3 "1"; D20 "40"; D32 "0"; GM2 "9"; L1 "8"; mbn2 "5"; OSS "6"; S2 "0"; Female_carcass "0"; Male_carcass "3"; Female_whole_fly "0"; Male_whole_fly "0";
chrX	Drosophila_3seq	end	11358285	11358285	.	+	.	symbol "dsh"; FlyBase_ID "FBgn0000499"; genomic_feature "3UTR"; Head "5"; Ovary "50"; Testis "443"; Embryo0-45 "0"; Embryo45-90 "0"; Embryo90-6h "17"; Embryo6-12h "0"; Embryo12-18h "5"; Embryo18-24h "0"; BG3 "0"; D4 "17"; D16-c3 "0"; D20 "0"; D32 "0"; GM2 "0"; L1 "15"; mbn2 "1"; OSS "19"; S2 "10"; Female_carcass "0"; Male_carcass "0"; Female_whole_fly "0"; Male_whole_fly "26";
chrX	Drosophila_3seq	end	11358325	11358325	.	+	.	symbol "dsh"; FlyBase_ID "FBgn0000499"; genomic_feature "3UTR"; Head "0"; Ovary "14"; Testis "14"; Embryo0-45 "0"; Embryo45-90 "0"; Embryo90-6h "0"; Embryo6-12h "0"; Embryo12-18h "0"; Embryo18-24h "0"; BG3 "0"; D4 "4"; D16-c3 "0"; D20 "0"; D32 "0"; GM2 "0"; L1 "0"; mbn2 "0"; OSS "0"; S2 "0"; Female_carcass "0"; Male_carcass "0"; Female_whole_fly "0"; Male_whole_fly "7";
chrX	Drosophila_3seq	end	11358352	11358352	.	+	.	symbol "dsh"; FlyBase_ID "FBgn0000499"; genomic_feature "3UTR"; Head "7"; Ovary "185"; Testis "95"; Embryo0-45 "0"; Embryo45-90 "0"; Embryo90-6h "0"; Embryo6-12h "7"; Embryo12-18h "0"; Embryo18-24h "0"; BG3 "0"; D4 "3"; D16-c3 "0"; D20 "1"; D32 "25"; GM2 "0"; L1 "4"; mbn2 "10"; OSS "4"; S2 "4"; Female_carcass "0"; Male_carcass "0"; Female_whole_fly "0"; Male_whole_fly "19";
chrX	Drosophila_3seq	end	11358388	11358388	.	+	.	symbol "dsh"; FlyBase_ID "FBgn0000499"; genomic_feature "3UTR"; Head "25"; Ovary "308"; Testis "232"; Embryo0-45 "97"; Embryo45-90 "1"; Embryo90-6h "24"; Embryo6-12h "29"; Embryo12-18h "8"; Embryo18-24h "2"; BG3 "7"; D4 "10"; D16-c3 "11"; D20 "10"; D32 "15"; GM2 "15"; L1 "35"; mbn2 "9"; OSS "21"; S2 "35"; Female_carcass "0"; Male_carcass "31"; Female_whole_fly "0"; Male_whole_fly "80";
chrX	Drosophila_3seq	end	11358724	11358724	.	+	.	symbol "dsh"; FlyBase_ID "FBgn0000499"; genomic_feature "3UTR"; Head "458"; Ovary "1173"; Testis "52"; Embryo0-45 "509"; Embryo45-90 "7"; Embryo90-6h "202"; Embryo6-12h "378"; Embryo12-18h "71"; Embryo18-24h "98"; BG3 "27"; D4 "482"; D16-c3 "79"; D20 "235"; D32 "97"; GM2 "184"; L1 "550"; mbn2 "164"; OSS "384"; S2 "609"; Female_carcass "48"; Male_carcass "262"; Female_whole_fly "49"; Male_whole_fl…
chr3R	Drosophila_3seq	end	4189684	4189684	.	-	.	symbol "Dsk"; FlyBase_ID "FBgn0000500"; genomic_feature "3UTR"; Head "407"; Ovary "0"; Testis "0"; Embryo0-45 "1"; Embryo45-90 "0"; Embryo90-6h "0"; Embryo6-12h "3"; Embryo12-18h "0"; Embryo18-24h "1"; BG3 "0"; D4 "0"; D16-c3 "0"; D20 "0"; D32 "0"; GM2 "0"; L1 "0"; mbn2 "0"; OSS "0"; S2 "0"; Female_carcass "0"; Male_carcass "4"; Female_whole_fly "0"; Male_whole_fly "151";
chr3R	Drosophila_3seq	end	7963090	7963090	.	-	.	symbol "dsx"; FlyBase_ID "FBgn0000504"; genomic_feature "intronic"; Head "9"; Ovary "4"; Testis "0"; Embryo0-45 "1"; Embryo45-90 "0"; Embryo90-6h "1"; Embryo6-12h "2"; Embryo12-18h "0"; Embryo18-24h "2"; BG3 "0"; D4 "1"; D16-c3 "0"; D20 "8"; D32 "1"; GM2 "8"; L1 "5"; mbn2 "0"; OSS "0"; S2 "2"; Female_carcass "1"; Male_carcass "7"; Female_whole_fly "0"; Male_whole_fly "3";
chr3R	Drosophila_3seq	end	7947901	7947901	.	-	.	symbol "dsx"; FlyBase_ID "FBgn0000504"; genomic_feature "intronic"; Head "0"; Ovary "0"; Testis "111"; Embryo0-45 "0"; Embryo45-90 "0"; Embryo90-6h "0"; Embryo6-12h "0"; Embryo12-18h "0"; Embryo18-24h "0"; BG3 "0"; D4 "0"; D16-c3 "0"; D20 "0"; D32 "0"; GM2 "0"; L1 "0"; mbn2 "0"; OSS "3"; S2 "0"; Female_carcass "0"; Male_carcass "0"; Female_whole_fly "0"; Male_whole_fly "11";
chr3R	Drosophila_3seq	end	7948015	7948015	.	-	.	symbol "dsx"; FlyBase_ID "FBgn0000504"; genomic_feature "intronic"; Head "0"; Ovary "0"; Testis "13"; Embryo0-45 "0"; Embryo45-90 "0"; Embryo90-6h "0"; Embryo6-12h "0"; Embryo12-18h "0"; Embryo18-24h "0"; BG3 "0"; D4 "0"; D16-c3 "0"; D20 "0"; D32 "0"; GM2 "0"; L1 "0"; mbn2 "0"; OSS "0"; S2 "0"; Female_carcass "0"; Male_carcass "0"; Female_whole_fly "0"; Male_whole_fly "5";
chr3R	Drosophila_3seq	end	7955188	7955188	.	-	.	symbol "dsx"; FlyBase_ID "FBgn0000504"; genomic_feature "intronic"; Head "0"; Ovary "1"; Testis "0"; Embryo0-45 "0"; Embryo45-90 "0"; Embryo90-6h "0"; Embryo6-12h "0"; Embryo12-18h "0"; Embryo18-24h "0"; BG3 "0"; D4 "0"; D16-c3 "0"; D20 "0"; D32 "0"; GM2 "0"; L1 "0"; mbn2 "0"; OSS "0"; S2 "0"; Female_carcass "0"; Male_carcass "5"; Female_whole_fly "0"; Male_whole_fly "2";
chr3R	Drosophila_3seq	end	7958579	7958579	.	-	.	symbol "dsx"; FlyBase_ID "FBgn0000504"; genomic_feature "intronic"; Head "16"; Ovary "0"; Testis "6"; Embryo0-45 "0"; Embryo45-90 "0"; Embryo90-6h "0"; Embryo6-12h "0"; Embryo12-18h "0"; Embryo18-24h "0"; BG3 "0"; D4 "12"; D16-c3 "0"; D20 "0"; D32 "15"; GM2 "0"; L1 "0"; mbn2 "0"; OSS "22"; S2 "1"; Female_carcass "30"; Male_carcass "71"; Female_whole_fly "1"; Male_whole_fly "13";
chr3R	Drosophila_3seq	end	7924323	7924323	.	-	.	symbol "dsx"; FlyBase_ID "FBgn0000504"; genomic_feature "3UTR"; Head "29"; Ovary "1"; Testis "25"; Embryo0-45 "0"; Embryo45-90 "0"; Embryo90-6h "0"; Embryo6-12h "2"; Embryo12-18h "0"; Embryo18-24h "0"; BG3 "0"; D4 "4"; D16-c3 "0"; D20 "0"; D32 "0"; GM2 "0"; L1 "3"; mbn2 "0"; OSS "50"; S2 "11"; Female_carcass "23"; Male_carcass "689"; Female_whole_fly "0"; Male_whole_fly "263";
chr3R	Drosophila_3seq	end	7924351	7924351	.	-	.	symbol "dsx"; FlyBase_ID "FBgn0000504"; genomic_feature "3UTR"; Head "16"; Ovary "1"; Testis "8"; Embryo0-45 "0"; Embryo45-90 "0"; Embryo90-6h "0"; Embryo6-12h "0"; Embryo12-18h "0"; Embryo18-24h "0"; BG3 "0"; D4 "0"; D16-c3 "0"; D20 "0"; D32 "0"; GM2 "0"; L1 "8"; mbn2 "0"; OSS "3"; S2 "0"; Female_carcass "0"; Male_carcass "200"; Female_whole_fly "0"; Male_whole_fly "46";
chr3R	Drosophila_3seq	end	7924477	7924477	.	-	.	symbol "dsx"; FlyBase_ID "FBgn0000504"; genomic_feature "3UTR"; Head "1"; Ovary "0"; Testis "0"; Embryo0-45 "0"; Embryo45-90 "0"; Embryo90-6h "0"; Embryo6-12h "0"; Embryo12-18h "0"; Embryo18-24h "0"; BG3 "0"; D4 "0"; D16-c3 "0"; D20 "0"; D32 "0"; GM2 "0"; L1 "0"; mbn2 "0"; OSS "2"; S2 "0"; Female_carcass "0"; Male_carcass "16"; Female_whole_fly "0"; Male_whole_fly "1";
chr3R	Drosophila_3seq	end	7925116	7925116	.	-	.	symbol "dsx"; FlyBase_ID "FBgn0000504"; genomic_feature "3UTR"; Head "6"; Ovary "0"; Testis "6"; Embryo0-45 "0"; Embryo45-90 "0"; Embryo90-6h "0"; Embryo6-12h "0"; Embryo12-18h "0"; Embryo18-24h "0"; BG3 "0"; D4 "2"; D16-c3 "0"; D20 "0"; D32 "1"; GM2 "3"; L1 "0"; mbn2 "0"; OSS "48"; S2 "0"; Female_carcass "33"; Male_carcass "538"; Female_whole_fly "0"; Male_whole_fly "160";
chrX	Drosophila_3seq	end	2730051	2730051	.	+	.	symbol "dwg"; FlyBase_ID "FBgn0000520"; genomic_feature "3UTR"; Head "16"; Ovary "94"; Testis "1"; Embryo0-45 "67"; Embryo45-90 "0"; Embryo90-6h "19"; Embryo6-12h "14"; Embryo12-18h "0"; Embryo18-24h "11"; BG3 "0"; D4 "20"; D16-c3 "0"; D20 "7"; D32 "0"; GM2 "10"; L1 "13"; mbn2 "23"; OSS "13"; S2 "77"; Female_carcass "16"; Male_carcass "19"; Female_whole_fly "21"; Male_whole_fly "21";
chrX	Drosophila_3seq	end	2730080	2730080	.	+	.	symbol "dwg"; FlyBase_ID "FBgn0000520"; genomic_feature "3UTR"; Head "9"; Ovary "32"; Testis "0"; Embryo0-45 "15"; Embryo45-90 "0"; Embryo90-6h "18"; Embryo6-12h "9"; Embryo12-18h "2"; Embryo18-24h "0"; BG3 "0"; D4 "18"; D16-c3 "0"; D20 "0"; D32 "0"; GM2 "3"; L1 "143"; mbn2 "0"; OSS "10"; S2 "7"; Female_carcass "0"; Male_carcass "6"; Female_whole_fly "14"; Male_whole_fly "16";
chrX	Drosophila_3seq	end	6537596	6537596	.	+	.	symbol "dx"; FlyBase_ID "FBgn0000524"; genomic_feature "3UTR"; Head "0"; Ovary "18"; Testis "6"; Embryo0-45 "0"; Embryo45-90 "0"; Embryo90-6h "0"; Embryo6-12h "0"; Embryo12-18h "0"; Embryo18-24h "0"; BG3 "0"; D4 "0"; D16-c3 "0"; D20 "0"; D32 "0"; GM2 "0"; L1 "0"; mbn2 "0"; OSS "0"; S2 "0"; Female_carcass "0"; Male_carcass "0"; Female_whole_fly "0"; Male_whole_fly "0";
chrX	Drosophila_3seq	end	6538215	6538215	.	+	.	symbol "dx"; FlyBase_ID "FBgn0000524"; genomic_feature "3UTR"; Head "0"; Ovary "17"; Testis "0"; Embryo0-45 "29"; Embryo45-90 "0"; Embryo90-6h "0"; Embryo6-12h "0"; Embryo12-18h "0"; Embryo18-24h "0"; BG3 "0"; D4 "0"; D16-c3 "0"; D20 "0"; D32 "0"; GM2 "0"; L1 "0"; mbn2 "0"; OSS "0"; S2 "0"; Female_carcass "0"; Male_carcass "0"; Female_whole_fly "0"; Male_whole_fly "1";
chrX	Drosophila_3seq	end	6538485	6538485	.	+	.	symbol "dx"; FlyBase_ID "FBgn0000524"; genomic_feature "3UTR"; Head "1"; Ovary "312"; Testis "1"; Embryo0-45 "326"; Embryo45-90 "0"; Embryo90-6h "0"; Embryo6-12h "0"; Embryo12-18h "0"; Embryo18-24h "4"; BG3 "0"; D4 "0"; D16-c3 "0"; D20 "0"; D32 "0"; GM2 "0"; L1 "1"; mbn2 "0"; OSS "20"; S2 "0"; Female_carcass "0"; Male_carcass "7"; Female_whole_fly "0"; Male_whole_fly "48";
chrX	Drosophila_3seq	end	6538575	6538575	.	+	.	symbol "dx"; FlyBase_ID "FBgn0000524"; genomic_feature "3UTR"; Head "17"; Ovary "239"; Testis "6"; Embryo0-45 "26"; Embryo45-90 "0"; Embryo90-6h "0"; Embryo6-12h "6"; Embryo12-18h "5"; Embryo18-24h "4"; BG3 "42"; D4 "261"; D16-c3 "41"; D20 "48"; D32 "33"; GM2 "41"; L1 "40"; mbn2 "15"; OSS "176"; S2 "21"; Female_carcass "0"; Male_carcass "14"; Female_whole_fly "0"; Male_whole_fly "20";
chrX	Drosophila_3seq	end	6538948	6538948	.	+	.	symbol "dx"; FlyBase_ID "FBgn0000524"; genomic_feature "3UTR"; Head "0"; Ovary "2"; Testis "0"; Embryo0-45 "0"; Embryo45-90 "0"; Embryo90-6h "0"; Embryo6-12h "8"; Embryo12-18h "0"; Embryo18-24h "0"; BG3 "0"; D4 "7"; D16-c3 "0"; D20 "0"; D32 "0"; GM2 "0"; L1 "0"; mbn2 "2"; OSS "4"; S2 "6"; Female_carcass "0"; Male_carcass "0"; Female_whole_fly "0"; Male_whole_fly "0";
chr3R	Drosophila_3seq	end	21229007	21229007	.	-	.	symbol "e"; FlyBase_ID "FBgn0000527"; genomic_feature "3UTR"; Head "30"; Ovary "0"; Testis "0"; Embryo0-45 "0"; Embryo45-90 "0"; Embryo90-6h "0"; Embryo6-12h "0"; Embryo12-18h "2"; Embryo18-24h "0"; BG3 "0"; D4 "0"; D16-c3 "0"; D20 "0"; D32 "0"; GM2 "9"; L1 "0"; mbn2 "0"; OSS "0"; S2 "0"; Female_carcass "0"; Male_carcass "0"; Female_whole_fly "0"; Male_whole_fly "0";
chr3R	Drosophila_3seq	end	21229839	21229839	.	-	.	symbol "e"; FlyBase_ID "FBgn0000527"; genomic_feature "3UTR"; Head "2124"; Ovary "2"; Testis "23"; Embryo0-45 "0"; Embryo45-90 "0"; Embryo90-6h "0"; Embryo6-12h "19"; Embryo12-18h "62"; Embryo18-24h "19"; BG3 "0"; D4 "0"; D16-c3 "0"; D20 "0"; D32 "0"; GM2 "41"; L1 "0"; mbn2 "0"; OSS "1"; S2 "0"; Female_carcass "60"; Male_carcass "170"; Female_whole_fly "50"; Male_whole_fly "198";
chr2L	Drosophila_3seq	end	19765776	19765776	.	-	.	symbol "bsh"; FlyBase_ID "FBgn0000529"; genomic_feature "3UTR"; Head "35"; Ovary "0"; Testis "0"; Embryo0-45 "0"; Embryo45-90 "0"; Embryo90-6h "0"; Embryo6-12h "3"; Embryo12-18h "0"; Embryo18-24h "0"; BG3 "0"; D4 "0"; D16-c3 "0"; D20 "0"; D32 "0"; GM2 "0"; L1 "0"; mbn2 "0"; OSS "0"; S2 "0"; Female_carcass "0"; Male_carcass "0"; Female_whole_fly "0"; Male_whole_fly "3";
chr3R	Drosophila_3seq	end	15330408	15330408	.	+	.	symbol "ea"; FlyBase_ID "FBgn0000533"; genomic_feature "3UTR"; Head "77"; Ovary "439"; Testis "6"; Embryo0-45 "109"; Embryo45-90 "0"; Embryo90-6h "62"; Embryo6-12h "26"; Embryo12-18h "8"; Embryo18-24h "26"; BG3 "0"; D4 "0"; D16-c3 "0"; D20 "0"; D32 "0"; GM2 "0"; L1 "0"; mbn2 "0"; OSS "65"; S2 "21"; Female_carcass "19"; Male_carcass "88"; Female_whole_fly "0"; Male_whole_fly "117";
chr3R	Drosophila_3seq	end	15330472	15330472	.	+	.	symbol "ea"; FlyBase_ID "FBgn0000533"; genomic_feature "3UTR"; Head "0"; Ovary "19"; Testis "0"; Embryo0-45 "0"; Embryo45-90 "0"; Embryo90-6h "0"; Embryo6-12h "0"; Embryo12-18h "0"; Embryo18-24h "0"; BG3 "0"; D4 "0"; D16-c3 "0"; D20 "0"; D32 "0"; GM2 "0"; L1 "0"; mbn2 "0"; OSS "4"; S2 "0"; Female_carcass "0"; Male_carcass "0"; Female_whole_fly "0"; Male_whole_fly "0";
chr3R	Drosophila_3seq	end	15330528	15330528	.	+	.	symbol "ea"; FlyBase_ID "FBgn0000533"; genomic_feature "3UTR"; Head "16"; Ovary "62"; Testis "0"; Embryo0-45 "25"; Embryo45-90 "0"; Embryo90-6h "0"; Embryo6-12h "0"; Embryo12-18h "0"; Embryo18-24h "0"; BG3 "0"; D4 "0"; D16-c3 "0"; D20 "0"; D32 "0"; GM2 "0"; L1 "0"; mbn2 "0"; OSS "6"; S2 "6"; Female_carcass "26"; Male_carcass "19"; Female_whole_fly "0"; Male_whole_fly "13";
chr3R	Drosophila_3seq	end	15330634	15330634	.	+	.	symbol "ea"; FlyBase_ID "FBgn0000533"; genomic_feature "3UTR"; Head "12"; Ovary "28"; Testis "1"; Embryo0-45 "0"; Embryo45-90 "0"; Embryo90-6h "0"; Embryo6-12h "7"; Embryo12-18h "6"; Embryo18-24h "12"; BG3 "0"; D4 "0"; D16-c3 "0"; D20 "0"; D32 "0"; GM2 "0"; L1 "0"; mbn2 "0"; OSS "28"; S2 "14"; Female_carcass "0"; Male_carcass "6"; Female_whole_fly "0"; Male_whole_fly "14";
chrX	Drosophila_3seq	end	15008663	15008663	.	+	.	symbol "eag"; FlyBase_ID "FBgn0000535"; genomic_feature "3UTR"; Head "275"; Ovary "1"; Testis "0"; Embryo0-45 "0"; Embryo45-90 "0"; Embryo90-6h "3"; Embryo6-12h "0"; Embryo12-18h "5"; Embryo18-24h "7"; BG3 "0"; D4 "8"; D16-c3 "0"; D20 "0"; D32 "0"; GM2 "0"; L1 "0"; mbn2 "18"; OSS "16"; S2 "4"; Female_carcass "0"; Male_carcass "5"; Female_whole_fly "0"; Male_whole_fly "18";
chrX	Drosophila_3seq	end	15008985	15008985	.	+	.	symbol "eag"; FlyBase_ID "FBgn0000535"; genomic_feature "3UTR"; Head "14"; Ovary "0"; Testis "0"; Embryo0-45 "0"; Embryo45-90 "0"; Embryo90-6h "0"; Embryo6-12h "0"; Embryo12-18h "0"; Embryo18-24h "0"; BG3 "0"; D4 "1"; D16-c3 "0"; D20 "0"; D32 "0"; GM2 "0"; L1 "0"; mbn2 "3"; OSS "7"; S2 "0"; Female_carcass "0"; Male_carcass "2"; Female_whole_fly "0"; Male_whole_fly "0";
chrX	Drosophila_3seq	end	15009124	15009124	.	+	.	symbol "eag"; FlyBase_ID "FBgn0000535"; genomic_feature "3UTR"; Head "422"; Ovary "1"; Testis "1"; Embryo0-45 "0"; Embryo45-90 "0"; Embryo90-6h "0"; Embryo6-12h "4"; Embryo12-18h "6"; Embryo18-24h "29"; BG3 "1"; D4 "0"; D16-c3 "0"; D20 "0"; D32 "0"; GM2 "0"; L1 "0"; mbn2 "21"; OSS "13"; S2 "1"; Female_carcass "2"; Male_carcass "35"; Female_whole_fly "0"; Male_whole_fly "52";
chrX	Drosophila_3seq	end	15009389	15009389	.	+	.	symbol "eag"; FlyBase_ID "FBgn0000535"; genomic_feature "3UTR"; Head "93"; Ovary "0"; Testis "0"; Embryo0-45 "0"; Embryo45-90 "0"; Embryo90-6h "0"; Embryo6-12h "0"; Embryo12-18h "0"; Embryo18-24h "7"; BG3 "0"; D4 "0"; D16-c3 "8"; D20 "0"; D32 "0"; GM2 "6"; L1 "7"; mbn2 "5"; OSS "7"; S2 "0"; Female_carcass "0"; Male_carcass "0"; Female_whole_fly "0"; Male_whole_fly "5";
chrX	Drosophila_3seq	end	15009693	15009693	.	+	.	symbol "eag"; FlyBase_ID "FBgn0000535"; genomic_feature "3UTR"; Head "76"; Ovary "0"; Testis "0"; Embryo0-45 "0"; Embryo45-90 "0"; Embryo90-6h "0"; Embryo6-12h "0"; Embryo12-18h "0"; Embryo18-24h "0"; BG3 "0"; D4 "0"; D16-c3 "0"; D20 "0"; D32 "0"; GM2 "0"; L1 "0"; mbn2 "5"; OSS "2"; S2 "0"; Female_carcass "0"; Male_carcass "0"; Female_whole_fly "0"; Male_whole_fly "3";
chrX	Drosophila_3seq	end	15009955	15009955	.	+	.	symbol "eag"; FlyBase_ID "FBgn0000535"; genomic_feature "3UTR"; Head "362"; Ovary "0"; Testis "1"; Embryo0-45 "1"; Embryo45-90 "0"; Embryo90-6h "0"; Embryo6-12h "0"; Embryo12-18h "25"; Embryo18-24h "52"; BG3 "0"; D4 "0"; D16-c3 "0"; D20 "0"; D32 "0"; GM2 "20"; L1 "3"; mbn2 "66"; OSS "10"; S2 "3"; Female_carcass "0"; Male_carcass "36"; Female_whole_fly "1"; Male_whole_fly "68";
chrX	Drosophila_3seq	end	14955980	14955980	.	+	.	symbol "eag"; FlyBase_ID "FBgn0000535"; genomic_feature "5UTR"; Head "61"; Ovary "0"; Testis "0"; Embryo0-45 "0"; Embryo45-90 "0"; Embryo90-6h "0"; Embryo6-12h "0"; Embryo12-18h "2"; Embryo18-24h "9"; BG3 "0"; D4 "0"; D16-c3 "0"; D20 "0"; D32 "0"; GM2 "0"; L1 "0"; mbn2 "11"; OSS "0"; S2 "0"; Female_carcass "0"; Male_carcass "1"; Female_whole_fly "0"; Male_whole_fly "1";
chrX	Drosophila_3seq	end	14957789	14957789	.	+	.	symbol "eag"; FlyBase_ID "FBgn0000535"; genomic_feature "intronic"; Head "12"; Ovary "0"; Testis "0"; Embryo0-45 "0"; Embryo45-90 "0"; Embryo90-6h "0"; Embryo6-12h "0"; Embryo12-18h "2"; Embryo18-24h "0"; BG3 "15"; D4 "0"; D16-c3 "0"; D20 "0"; D32 "0"; GM2 "0"; L1 "1"; mbn2 "0"; OSS "0"; S2 "0"; Female_carcass "0"; Male_carcass "4"; Female_whole_fly "0"; Male_whole_fly "1";
chrX	Drosophila_3seq	end	14963938	14963938	.	+	.	symbol "eag"; FlyBase_ID "FBgn0000535"; genomic_feature "intronic"; Head "0"; Ovary "0"; Testis "0"; Embryo0-45 "0"; Embryo45-90 "0"; Embryo90-6h "0"; Embryo6-12h "0"; Embryo12-18h "0"; Embryo18-24h "0"; BG3 "0"; D4 "0"; D16-c3 "0"; D20 "0"; D32 "0"; GM2 "0"; L1 "0"; mbn2 "0"; OSS "165"; S2 "0"; Female_carcass "0"; Male_carcass "2"; Female_whole_fly "0"; Male_whole_fly "0";
chrX	Drosophila_3seq	end	14988380	14988380	.	+	.	symbol "eag"; FlyBase_ID "FBgn0000535"; genomic_feature "intronic"; Head "8"; Ovary "0"; Testis "0"; Embryo0-45 "0"; Embryo45-90 "0"; Embryo90-6h "0"; Embryo6-12h "0"; Embryo12-18h "0"; Embryo18-24h "0"; BG3 "0"; D4 "0"; D16-c3 "0"; D20 "0"; D32 "0"; GM2 "19"; L1 "0"; mbn2 "12"; OSS "0"; S2 "0"; Female_carcass "0"; Male_carcass "6"; Female_whole_fly "0"; Male_whole_fly "2";
chrX	Drosophila_3seq	end	16281392	16281392	.	+	.	symbol "eas"; FlyBase_ID "FBgn0000536"; genomic_feature "intronic"; Head "6"; Ovary "2"; Testis "0"; Embryo0-45 "0"; Embryo45-90 "0"; Embryo90-6h "0"; Embryo6-12h "0"; Embryo12-18h "2"; Embryo18-24h "20"; BG3 "0"; D4 "0"; D16-c3 "3"; D20 "7"; D32 "0"; GM2 "3"; L1 "16"; mbn2 "0"; OSS "0"; S2 "8"; Female_carcass "2"; Male_carcass "7"; Female_whole_fly "0"; Male_whole_fly "1";
chrX	Drosophila_3seq	end	16284233	16284233	.	+	.	symbol "eas"; FlyBase_ID "FBgn0000536"; genomic_feature "3UTR"; Head "1"; Ovary "0"; Testis "1"; Embryo0-45 "0"; Embryo45-90 "0"; Embryo90-6h "0"; Embryo6-12h "1"; Embryo12-18h "7"; Embryo18-24h "0"; BG3 "0"; D4 "0"; D16-c3 "0"; D20 "0"; D32 "0"; GM2 "0"; L1 "0"; mbn2 "0"; OSS "0"; S2 "0"; Female_carcass "16"; Male_carcass "6"; Female_whole_fly "0"; Male_whole_fly "3";
chrX	Drosophila_3seq	end	16285403	16285403	.	+	.	symbol "eas"; FlyBase_ID "FBgn0000536"; genomic_feature "3UTR"; Head "201"; Ovary "302"; Testis "234"; Embryo0-45 "279"; Embryo45-90 "1"; Embryo90-6h "38"; Embryo6-12h "31"; Embryo12-18h "57"; Embryo18-24h "140"; BG3 "4"; D4 "49"; D16-c3 "58"; D20 "208"; D32 "64"; GM2 "110"; L1 "120"; mbn2 "96"; OSS "33"; S2 "108"; Female_carcass "216"; Male_carcass "503"; Female_whole_fly "86"; Male_whole_fly "4…
chrX	Drosophila_3seq	end	16285491	16285491	.	+	.	symbol "eas"; FlyBase_ID "FBgn0000536"; genomic_feature "3UTR"; Head "3"; Ovary "4"; Testis "9"; Embryo0-45 "0"; Embryo45-90 "0"; Embryo90-6h "0"; Embryo6-12h "0"; Embryo12-18h "1"; Embryo18-24h "0"; BG3 "0"; D4 "0"; D16-c3 "0"; D20 "0"; D32 "5"; GM2 "0"; L1 "0"; mbn2 "1"; OSS "0"; S2 "3"; Female_carcass "0"; Male_carcass "4"; Female_whole_fly "0"; Male_whole_fly "2";
chrX	Drosophila_3seq	end	16285623	16285623	.	+	.	symbol "eas"; FlyBase_ID "FBgn0000536"; genomic_feature "3UTR"; Head "1362"; Ovary "564"; Testis "84"; Embryo0-45 "203"; Embryo45-90 "0"; Embryo90-6h "21"; Embryo6-12h "149"; Embryo12-18h "167"; Embryo18-24h "300"; BG3 "15"; D4 "107"; D16-c3 "125"; D20 "360"; D32 "141"; GM2 "210"; L1 "270"; mbn2 "212"; OSS "33"; S2 "344"; Female_carcass "673"; Male_carcass "991"; Female_whole_fly "188"; Male_whol…
[truncated: 61,114 more rows]
