# Supplementary material for: Landscape and evolution of tissue-specific alternative polyadenylation across Drosophila species
Source: Genome Biol. 2017 Nov 30;18:229. doi: 10.1186/s13059-017-1358-0 (PMC5707805; doi:10.1186/s13059-017-1358-0)
Supplement: Supplementary file 5 — Coordinates of terminal 3′ UTRs for D. melanogaster, D. yakuba, and D. virilis used in this study. Terminal 3′ UTRs that were extended in this study are reported with the new coordinates and flagged as extended when 3′ end and RNA-seq evidence was present to extend existing gene models as described in the “Methods” section. (XLSX 1802 kb) [file 13059_2017_1358_MOESM5_ESM.xlsx]

## Sheet: D. melanogaster (dm6)
symbol	chrom	start	end	strand	length	FlyBase ID	extended
a	chr2R	22172528	22172900	+	372	FBgn0000008	TRUE
abd-A	chr3R	16807110	16809686	-	2576	FBgn0000014	TRUE
Abd-B	chr3R	16927682	16929340	-	1658	FBgn0000015	FALSE
Abl	chr3L	16615645	16622689	-	7044	FBgn0000017	TRUE
abo	chr2L	10973443	10973535	-	92	FBgn0000018	FALSE
ac	chrX	370700	371019	+	319	FBgn0000022	TRUE
Ace	chr3R	13222951	13223304	-	353	FBgn0000024	FALSE
Acph-1	chr3R	29991144	29991583	-	439	FBgn0000032	FALSE
nAChRalpha1	chr3R	24393341	24401648	-	8307	FBgn0000036	TRUE
nAChRbeta1	chr3L	4435340	4435994	+	654	FBgn0000038	TRUE
nAChRalpha2	chr3R	24491013	24491147	+	134	FBgn0000039	FALSE
Act5C	chrX	5903829	5905279	+	1450	FBgn0000042	FALSE
Act42A	chr2R	6012768	6014269	-	1501	FBgn0000043	TRUE
Act57B	chr2R	20945935	20946566	+	631	FBgn0000044	TRUE
Act79B	chr3L	21986844	21987190	+	346	FBgn0000045	FALSE
Act87E	chr3R	13427735	13428520	+	785	FBgn0000046	TRUE
Act88F	chr3R	15441808	15442194	+	386	FBgn0000047	TRUE
ade2	chr2L	6041109	6041313	-	204	FBgn0000052	TRUE
ade3	chr2L	7014595	7015085	-	490	FBgn0000053	TRUE
Adf1	chr2R	6667441	6668085	+	644	FBgn0000054	FALSE
adp	chr2R	18153847	18154425	+	578	FBgn0000057	TRUE
al	chr2L	387271	387439	+	168	FBgn0000061	FALSE
Mps1	chr3R	17673807	17674366	+	559	FBgn0000063	TRUE
Ama	chr3R	6764842	6765403	+	561	FBgn0000071	TRUE
amd	chr2L	19114012	19114110	+	98	FBgn0000075	FALSE
amx	chrX	9245779	9246206	-	427	FBgn0000077	TRUE
Amy-d	chr2R	17126285	17126481	+	196	FBgn0000078	TRUE
Amy-p	chr2R	17118645	17118785	-	140	FBgn0000079	FALSE
AnxB9	chr3R	21070778	21070917	+	139	FBgn0000083	FALSE
AnxB10	chrX	20171441	20171591	-	150	FBgn0000084	TRUE
CG2650	chrX	2692625	2692895	-	270	FBgn0000092	TRUE
Anp	chr3R	30210221	30210413	+	192	FBgn0000094	TRUE
aop	chr2L	2156475	2158164	-	1689	FBgn0000097	TRUE
RpLP0	chr3L	22077316	22077487	+	171	FBgn0000100	FALSE
Appl	chrX	575579	581110	+	5531	FBgn0000108	TRUE
Aprt	chr3L	1883761	1884032	-	271	FBgn0000109	TRUE
Arl1	chr3L	15984185	15984410	+	225	FBgn0000115	TRUE
Argk	chr3L	9048781	9049275	-	494	FBgn0000116	FALSE
arm	chrX	1891418	1891829	-	411	FBgn0000117	FALSE
arr	chr2R	13453654	13454435	-	781	FBgn0000119	FALSE
Arr1	chr2L	18080195	18081332	+	1137	FBgn0000120	TRUE
Arr2	chr3L	8647267	8647490	-	223	FBgn0000121	FALSE
ase	chrX	462417	463184	+	767	FBgn0000137	TRUE
ash2	chr3R	24653203	24653395	+	192	FBgn0000139	TRUE
asp	chr3R	24760233	24760513	+	280	FBgn0000140	FALSE
aub	chr2L	10997819	10997931	-	112	FBgn0000146	FALSE
aurA	chr3R	11964654	11964933	+	279	FBgn0000147	TRUE
awd	chr3R	31745176	31745257	-	81	FBgn0000150	FALSE
Axs	chrX	16679701	16680267	-	566	FBgn0000152	TRUE
b	chr2L	13823712	13824031	+	319	FBgn0000153	TRUE
Dll	chr2R	24834173	24835659	+	1486	FBgn0000157	FALSE
bam	chr3R	25243039	25243522	-	483	FBgn0000158	FALSE
bcd	chr3R	6754944	6756675	-	1731	FBgn0000166	TRUE
ben	chrX	13998617	13999718	+	1101	FBgn0000173	FALSE
bi	chrX	4483779	4485660	+	1881	FBgn0000179	TRUE
bib	chr2L	9994782	9995571	+	789	FBgn0000180	TRUE
bic	chr2R	12870913	12872412	+	1499	FBgn0000181	TRUE
boss	chr3R	25966799	25966942	+	143	FBgn0000206	FALSE
brm	chr3L	15969788	15970316	-	528	FBgn0000212	TRUE
Brd	chr3L	14972985	14973198	+	213	FBgn0000216	FALSE
brn	chrX	4105464	4105821	+	357	FBgn0000221	TRUE
Bsg25A	chr2L	4683052	4683223	-	171	FBgn0000227	FALSE
Bsg25D	chr2L	5271728	5272677	-	949	FBgn0000228	FALSE
bsk	chr2L	10247208	10247647	-	439	FBgn0000229	TRUE
btd	chrX	9697048	9697596	+	548	FBgn0000233	TRUE
bur	chr2L	21174182	21174873	-	691	FBgn0000239	FALSE
bw	chr2R	23528045	23528252	-	207	FBgn0000241	FALSE
c(3)G	chr3R	15789477	15789787	-	310	FBgn0000246	FALSE
ca	chr3R	29814432	29815047	+	615	FBgn0000247	FALSE
cact	chr2L	16312938	16313378	-	440	FBgn0000250	TRUE
cad	chr2L	20782281	20783125	+	844	FBgn0000251	FALSE
Cam	chr2R	12273795	12278809	+	5014	FBgn0000253	FALSE
capu	chr2L	3872660	3872829	-	169	FBgn0000256	FALSE
car	chrX	19568384	19569401	+	1017	FBgn0000257	FALSE
CkIIbeta	chrX	11800062	11801587	+	1525	FBgn0000259	FALSE
Cat	chr3L	18827899	18828192	+	293	FBgn0000261	TRUE
Pka-C2	chr3R	30695533	30695650	-	117	FBgn0000274	TRUE
CecA1	chr3R	30211201	30211281	+	80	FBgn0000276	TRUE
CecC	chr3R	30216838	30216939	+	101	FBgn0000279	TRUE
Cp190	chr3R	15270390	15271042	-	652	FBgn0000283	TRUE
Cf2	chr2L	4876503	4879020	-	2517	FBgn0000286	TRUE
salr	chr2L	11373210	11373695	+	485	FBgn0000287	TRUE
Col4a1	chr2L	5036738	5037279	+	541	FBgn0000299	FALSE
ChAT	chr3R	18730928	18732582	+	1654	FBgn0000303	TRUE
chic	chr2L	5971772	5973576	-	1804	FBgn0000308	TRUE
cin	chrX	258286	258457	+	171	FBgn0000316	FALSE
ck	chr2L	15044963	15045413	-	450	FBgn0000317	FALSE
cl	chr2L	5521290	5521382	+	92	FBgn0000318	FALSE
Chc	chrX	15827986	15828271	-	285	FBgn0000319	FALSE
eya	chr2L	6527453	6528009	-	556	FBgn0000320	FALSE
clt	chr2R	21616967	21617108	-	141	FBgn0000326	TRUE
cm	chrX	7006297	7009477	-	3180	FBgn0000330	TRUE
cni	chr2L	16309269	16309902	-	633	FBgn0000339	TRUE
cort	chr2L	6674608	6674799	-	191	FBgn0000351	TRUE
cos	chr2R	7382113	7383196	-	1083	FBgn0000352	TRUE
Cp15	chr3L	8728946	8729397	+	451	FBgn0000355	TRUE
Cp16	chr3L	8732542	8733023	+	481	FBgn0000356	TRUE
Cp18	chr3L	8727528	8727613	+	85	FBgn0000357	FALSE
Cp19	chr3L	8730519	8731438	+	919	FBgn0000358	TRUE
Cp36	chrX	8480301	8481337	+	1036	FBgn0000359	TRUE
Cp38	chrX	8483061	8484006	+	945	FBgn0000360	TRUE
crc	chr2L	21319058	21319625	+	567	FBgn0000370	TRUE
crm	chrX	2734248	2735002	-	754	FBgn0000376	FALSE
crn	chrX	2247560	2247696	-	136	FBgn0000377	TRUE
csw	chrX	2111802	2116086	+	4284	FBgn0000382	TRUE
cta	chr2L	22991944	22995909	+	3965	FBgn0000384	TRUE
cv	chrX	5692573	5693084	+	511	FBgn0000394	FALSE
cv-2	chr2R	21354942	21356005	-	1063	FBgn0000395	TRUE
CycA	chr3L	11825837	11827651	-	1814	FBgn0000404	TRUE
CycB	chr2R	22803521	22804293	-	772	FBgn0000405	FALSE
Cyt-b5-r	chr2L	16788761	16788930	-	169	FBgn0000406	TRUE
Cyt-c-p	chr2L	16722377	16723223	+	846	FBgn0000409	TRUE
D	chr3L	14175610	14176189	-	579	FBgn0000411	FALSE
D1	chr3R	9238003	9238518	-	515	FBgn0000412	TRUE
Dab	chr3L	16723750	16724577	+	827	FBgn0000414	TRUE
Sap-r	chr3R	30883470	30883912	-	442	FBgn0000416	FALSE
Ddc	chr2L	19116483	19116780	-	297	FBgn0000422	FALSE
SmF	chr2R	12183844	12183922	-	78	FBgn0000426	FALSE
Dfd	chr3R	6801940	6802432	+	492	FBgn0000439	TRUE
Pkg21D	chr2L	786153	786259	-	106	FBgn0000442	FALSE
Dhod	chr3R	8651391	8651512	-	121	FBgn0000447	FALSE
Hr3	chr2R	10204055	10207881	-	3826	FBgn0000448	FALSE
dib	chr3L	4064095	4064852	+	757	FBgn0000449	TRUE
ect	chr3L	10190276	10190442	-	166	FBgn0000451	FALSE
Dip-B	chr3R	13785454	13785753	+	299	FBgn0000454	TRUE
Dip-C	chr3R	12411759	12411907	-	148	FBgn0000455	TRUE
disco	chrX	16210598	16211571	-	973	FBgn0000459	FALSE
Dl	chr3R	19302622	19304827	-	2205	FBgn0000463	TRUE
Lar	chr2L	19730163	19732059	+	1896	FBgn0000464	FALSE
Cyp6a2	chr2R	6779749	6779842	-	93	FBgn0000473	FALSE
DNaseII	chr3R	18021073	18021154	+	81	FBgn0000477	FALSE
dnc	chrX	3339174	3343810	+	4636	FBgn0000479	TRUE
dor	chrX	1668371	1668451	+	80	FBgn0000482	FALSE
Pka-C3	chr3L	15925798	15926210	-	412	FBgn0000489	TRUE
dpp	chr2L	2458561	2459834	+	1273	FBgn0000490	TRUE
Dr	chr3R	29564491	29565284	+	793	FBgn0000492	TRUE
ds	chr2L	640732	640958	-	226	FBgn0000497	FALSE
dsh	chrX	11358226	11358724	+	498	FBgn0000499	FALSE
Dsk	chr3R	4189684	4189807	-	123	FBgn0000500	TRUE
dwg	chrX	2729954	2730080	+	126	FBgn0000520	TRUE
dx	chrX	6537379	6538948	+	1569	FBgn0000524	TRUE
e	chr3R	21229007	21230041	-	1034	FBgn0000527	TRUE
bsh	chr2L	19765776	19766359	-	583	FBgn0000529	FALSE
ea	chr3R	15330362	15330634	+	272	FBgn0000533	TRUE
eag	chrX	15005259	15009955	+	4696	FBgn0000535	FALSE
ec	chrX	3856586	3857621	+	1035	FBgn0000542	FALSE
ecd	chr3L	2263581	2263647	-	66	FBgn0000543	FALSE
EcR	chr2R	6087767	6092587	-	4820	FBgn0000546	TRUE
Edg78E	chr3L	21297116	21297284	-	168	FBgn0000551	FALSE
Ef1alpha48D	chr2R	11894967	11896014	+	1047	FBgn0000556	TRUE
Ef1alpha100E	chr3R	31742270	31743306	+	1036	FBgn0000557	FALSE
EF2	chr2L	21677913	21678310	-	397	FBgn0000559	FALSE
eg	chr3L	21817322	21817991	+	669	FBgn0000560	TRUE
egl	chr2R	23734906	23735574	-	668	FBgn0000562	FALSE
Eh	chr3R	17446642	17446888	-	246	FBgn0000564	FALSE
Eip55E	chr2R	18629177	18629428	+	251	FBgn0000566	TRUE
Eip74EF	chr3L	17558705	17561769	-	3064	FBgn0000567	FALSE
Eip75B	chr3L	17950983	17953640	-	2657	FBgn0000568	FALSE
emc	chr3L	752308	753495	+	1187	FBgn0000575	TRUE
ems	chr3R	13903954	13904631	+	677	FBgn0000576	TRUE
en	chr2R	11524057	11524598	-	541	FBgn0000577	FALSE
ena	chr2R	19161689	19163555	+	1866	FBgn0000578	FALSE
Eno	chr2L	1724772	1725340	-	568	FBgn0000579	FALSE
E(Pc)	chr2R	11461844	11465270	+	3426	FBgn0000581	FALSE
esc	chr2L	11827204	11827459	-	255	FBgn0000588	FALSE
E(spl)m8-HLH	chr3R	26040864	26041021	+	157	FBgn0000591	TRUE
Est-6	chr3L	12190545	12190705	+	160	FBgn0000592	FALSE
Est-P	chr3L	12192429	12192491	+	62	FBgn0000594	FALSE
eve	chr2R	9980617	9980801	+	184	FBgn0000606	TRUE
exd	chrX	15994973	15996509	+	1536	FBgn0000611	FALSE
e(y)1	chrX	17843160	17843388	+	228	FBgn0000617	TRUE
e(y)2	chrX	11576116	11576172	-	56	FBgn0000618	TRUE
eyg	chr3L	12462994	12463268	-	274	FBgn0000625	FALSE
E(z)	chr3L	10634575	10634637	-	62	FBgn0000629	FALSE
fas	chr2R	13746712	13749367	+	2655	FBgn0000633	FALSE
Fas2	chrX	4132925	4134779	-	1854	FBgn0000635	FALSE
Fbp1	chr3L	14094605	14094809	-	204	FBgn0000639	FALSE
Fbp2	chr2L	9427766	9427835	+	69	FBgn0000640	FALSE
Fcp3C	chrX	3173341	3173409	-	68	FBgn0000644	TRUE
fj	chr2R	18235862	18236311	+	449	FBgn0000658	FALSE
fkh	chr3R	28581083	28582996	-	1913	FBgn0000659	FALSE
fl(2)d	chr2R	13819624	13820154	-	530	FBgn0000662	FALSE
Actn	chrX	2024670	2025540	-	870	FBgn0000667	FALSE
fliI	chrX	21344186	21345088	+	902	FBgn0000709	FALSE
flw	chrX	10407480	10409817	+	2337	FBgn0000711	FALSE
FMRFa	chr2R	9910183	9910457	+	274	FBgn0000715	FALSE
fog	chrX	22824180	22827046	-	2866	FBgn0000719	TRUE
for	chr2L	3622074	3622777	-	703	FBgn0000721	FALSE
FER	chr3R	9367603	9368240	-	637	FBgn0000723	FALSE
fs(1)K10	chrX	2244553	2246048	+	1495	FBgn0000810	TRUE
png	chrX	1356409	1356657	-	248	FBgn0000826	TRUE
fs(1)Ya	chrX	2726492	2726577	+	85	FBgn0000927	FALSE
fs(1)Yb	chrX	2723886	2724158	+	272	FBgn0000928	FALSE
tj	chr2L	19466424	19467980	+	1556	FBgn0000964	TRUE
dup	chr2R	15376549	15376935	-	386	FBgn0000996	TRUE
ft	chr2L	4198404	4199131	-	727	FBgn0001075	FALSE
ftz	chr3R	6865774	6866444	+	670	FBgn0001077	TRUE
ftz-f1	chr3L	18750717	18752745	-	2028	FBgn0001078	FALSE
fu	chrX	18660457	18661204	+	747	FBgn0001079	FALSE
fw	chrX	11992910	11993496	-	586	FBgn0001083	TRUE
fy	chr2L	8401443	8401713	-	270	FBgn0001084	TRUE
fz	chr3L	14367374	14368639	+	1265	FBgn0001085	FALSE
fzy	chr2L	16312828	16313125	+	297	FBgn0001086	TRUE
g	chrX	13727204	13728031	-	827	FBgn0001087	FALSE
Gal	chr2L	6003574	6003761	-	187	FBgn0001089	FALSE
bnb	chrX	18794246	18794964	-	718	FBgn0001090	FALSE
Gapdh1	chr2R	7791904	7792121	-	217	FBgn0001091	FALSE
Gapdh2	chrX	15869335	15869772	+	437	FBgn0001092	TRUE
Gdh	chr3R	23935826	23936373	-	547	FBgn0001098	TRUE
Galphai	chr3L	6972566	6973342	-	776	FBgn0001104	TRUE
Gbeta13F	chrX	15862797	15867163	+	4366	FBgn0001105	TRUE
DCTN1-p150	chr3L	13934194	13934656	+	462	FBgn0001108	FALSE
Gld	chr3R	7252063	7252774	-	711	FBgn0001112	FALSE
Glt	chr2L	8676676	8676849	+	173	FBgn0001114	TRUE
gnu	chr3L	14802380	14802478	-	98	FBgn0001120	FALSE
Galphao	chr2R	10461701	10465442	+	3741	FBgn0001122	FALSE
Galphas	chr2R	23946748	23946936	+	188	FBgn0001123	FALSE
Got1	chr2R	16141594	16142133	+	539	FBgn0001124	TRUE
Got2	chr2L	1984461	1984705	-	244	FBgn0001125	TRUE
Gpdh	chr2L	5948420	5949081	+	661	FBgn0001128	TRUE
grau	chr2R	21009764	21009868	-	104	FBgn0001133	FALSE
Grd	chr3L	17838678	17839776	+	1098	FBgn0001134	TRUE
grk	chr2L	8431086	8431541	-	455	FBgn0001137	FALSE
grn	chr3R	8147366	8148898	-	1532	FBgn0001138	TRUE
gro	chr3R	26048606	26049911	+	1305	FBgn0001139	FALSE
Gs1	chr2L	133683	134465	+	782	FBgn0001142	FALSE
Gs2	chrX	11429632	11430312	+	680	FBgn0001145	TRUE
gsb-n	chr2R	25039932	25040946	-	1014	FBgn0001147	TRUE
gsb	chr2R	25064463	25064643	+	180	FBgn0001148	FALSE
GstD1	chr3R	12367817	12367941	-	124	FBgn0001149	FALSE
gt	chrX	2427113	2427430	-	317	FBgn0001150	FALSE
h	chr3L	8678424	8679253	+	829	FBgn0001168	FALSE
H	chr3R	20626789	20628901	+	2112	FBgn0001169	FALSE
H2.0	chr2L	6013065	6013254	-	189	FBgn0001170	FALSE
halo	chr2L	1517540	1517731	-	191	FBgn0001174	FALSE
hay	chr3L	10633922	10633969	+	47	FBgn0001179	FALSE
hb	chr3R	8690980	8691877	-	897	FBgn0001180	FALSE
her	chr2L	16678976	16679948	+	972	FBgn0001185	TRUE
Hex-A	chrX	9587845	9591140	+	3295	FBgn0001186	TRUE
Hex-C	chr2R	15218837	15218899	-	62	FBgn0001187	FALSE
hfw	chrX	1672757	1673663	+	906	FBgn0001189	TRUE
hook	chr2L	19030838	19031002	-	164	FBgn0001202	TRUE
Hmr	chrX	10590920	10591110	-	190	FBgn0001206	FALSE
Hn	chr3L	7763075	7763297	+	222	FBgn0001208	TRUE
Hsc70-1	chr3L	13977638	13978329	+	691	FBgn0001216	TRUE
Hsc70-2	chr3R	13047313	13047388	+	75	FBgn0001217	FALSE
Hsc70-3	chrX	11801365	11802612	-	1247	FBgn0001218	TRUE
Hsc70-5	chr2R	14252435	14253189	-	754	FBgn0001220	TRUE
Hsf	chr2R	18130303	18130754	-	451	FBgn0001222	FALSE
Hsp23	chr3L	9382559	9382759	+	200	FBgn0001224	FALSE
Hsp26	chr3L	9376371	9376561	-	190	FBgn0001225	TRUE
Hsp27	chr3L	9384828	9384943	+	115	FBgn0001226	FALSE
Hsp67Ba	chr3L	9377802	9378101	-	299	FBgn0001227	FALSE
CG4456	chr3L	9373445	9373651	+	206	FBgn0001228	FALSE
Hsp67Bc	chr3L	9371511	9371717	-	206	FBgn0001229	FALSE
Hsp68	chr3R	24055080	24055196	-	116	FBgn0001230	FALSE
Hsp83	chr3L	3196653	3197059	+	406	FBgn0001233	FALSE
hth	chr3R	10507561	10511376	-	3815	FBgn0001235	FALSE
Ide	chr3L	20371675	20371791	-	116	FBgn0001247	FALSE
Idh	chr3L	8356404	8356654	-	250	FBgn0001248	FALSE
if	chrX	16752183	16753464	-	1281	FBgn0001250	TRUE
ImpE1	chr3L	8390334	8391121	+	787	FBgn0001253	FALSE
ImpE2	chr3L	3510880	3511201	-	321	FBgn0001254	TRUE
ImpE3	chr3R	8028457	8028503	-	46	FBgn0001255	FALSE
ImpL1	chr3L	13383906	13384135	+	229	FBgn0001256	TRUE
ImpL2	chr3L	4224047	4224836	-	789	FBgn0001257	FALSE
ImpL3	chr3L	6259109	6259745	-	636	FBgn0001258	FALSE
in	chr3L	20369926	20370259	+	333	FBgn0001259	FALSE
inaD	chr2R	22855688	22855761	-	73	FBgn0001263	FALSE
inv	chr2R	11506919	11507180	+	261	FBgn0001269	FALSE
ix	chr2R	11359270	11359518	-	248	FBgn0001276	TRUE
janA	chr3R	30038622	30038862	-	240	FBgn0001280	FALSE
janB	chr3R	30038002	30038039	-	37	FBgn0001281	FALSE
Jon44E	chr2R	8692285	8692344	+	59	FBgn0001285	FALSE
Jra	chr2R	10098386	10098569	+	183	FBgn0001291	TRUE
kar	chr3R	12682186	12682507	-	321	FBgn0001296	FALSE
kay	chr3R	29793025	29794140	+	1115	FBgn0001297	TRUE
Khc	chr2R	16266927	16267263	-	336	FBgn0001308	TRUE
kl-2	chrY	664168	664192	+	24	FBgn0001313	TRUE
klar	chr3L	434132	435117	-	985	FBgn0001316	FALSE
kni	chr3L	20692330	20692835	-	505	FBgn0001320	FALSE
knk	chr3R	10121979	10122523	-	544	FBgn0001321	TRUE
knrl	chr3L	20597145	20598141	-	996	FBgn0001323	FALSE
kto	chr3L	19844863	19845016	+	153	FBgn0001324	TRUE
Kr	chr2R	25228834	25230221	+	1387	FBgn0001325	FALSE
kz	chrX	2237862	2238072	-	210	FBgn0001330	FALSE
l(1)1Bi	chrX	633469	633662	+	193	FBgn0001341	TRUE
egh	chrX	2597900	2599157	+	1257	FBgn0001404	TRUE
l(1)10Bb	chrX	11324292	11324669	-	377	FBgn0001491	TRUE
Hlc	chrX	21384218	21385855	-	1637	FBgn0001565	TRUE
Grip91	chrX	13736570	13737101	-	531	FBgn0001612	FALSE
dlg1	chrX	11406302	11409878	+	3576	FBgn0001624	TRUE
ifc	chr2L	5988184	5989563	+	1379	FBgn0001941	TRUE
Arpc1	chr2L	13827812	13828215	-	403	FBgn0001961	TRUE
Sos	chr2L	13819379	13819899	+	520	FBgn0001965	TRUE
NimC3	chr2L	14019217	14019488	-	271	FBgn0001967	TRUE
Pgant35A	chr2L	14361279	14361582	+	303	FBgn0001970	TRUE
l(2)35Bd	chr2L	15011359	15011764	+	405	FBgn0001974	FALSE
stc	chr2L	15117656	15118074	+	418	FBgn0001978	TRUE
esg	chr2L	15335507	15336153	+	646	FBgn0001981	TRUE
wor	chr2L	15423305	15423721	-	416	FBgn0001983	FALSE
l(2)35Df	chr2L	15755578	15756897	+	1319	FBgn0001986	TRUE
ND-B17	chr2L	15749130	15749704	-	574	FBgn0001989	TRUE
wek	chr2L	15765925	15766634	-	709	FBgn0001990	TRUE
Cyp303a1	chr2L	16295863	16296080	+	217	FBgn0001992	FALSE
crp	chr2L	16263513	16265520	-	2007	FBgn0001994	TRUE
mRpL4	chr2L	16328006	16328129	-	123	FBgn0001995	TRUE
l(2)37Bb	chr2L	19049851	19049888	-	37	FBgn0002021	FALSE
Catsup	chr2L	19043351	19043608	+	257	FBgn0002022	FALSE
Lim3	chr2L	19079243	19080095	-	852	FBgn0002023	TRUE
l(2)37Cc	chr2L	19122042	19122418	-	376	FBgn0002031	FALSE
CG10561	chr2L	19116413	19116616	+	203	FBgn0002036	TRUE
swm	chr2L	19497385	19497981	+	596	FBgn0002044	TRUE
AspRS	chr2R	12882906	12883494	+	588	FBgn0002069	TRUE
l(2)gl	chr2L	9500	11214	-	1714	FBgn0002121	TRUE
l(2)tid	chr2R	23708859	23709096	+	237	FBgn0002174	TRUE
dre4	chr3L	1871563	1871760	-	197	FBgn0002183	TRUE
l(3)73Ah	chr3L	16589775	16590132	+	357	FBgn0002283	FALSE
Prosbeta6	chr3L	16609365	16609535	-	170	FBgn0002284	TRUE
sas	chr3R	7183112	7183702	+	590	FBgn0002306	FALSE
l(3)87Df	chr3R	13031450	13031846	+	396	FBgn0002354	TRUE
dco	chr3R	31054102	31056528	-	2426	FBgn0002413	FALSE
hyd	chr3R	9714135	9714951	-	816	FBgn0002431	TRUE
l(3)mbn	chr3L	6123934	6124046	-	112	FBgn0002440	FALSE
l(3)mbt	chr3R	27266326	27266502	-	176	FBgn0002441	FALSE
sti	chr3L	12507998	12508356	-	358	FBgn0002466	FALSE
pho	chr4	1170049	1172882	-	2833	FBgn0002521	TRUE
lab	chr3R	6661424	6662067	-	643	FBgn0002522	TRUE
lace	chr2L	15503916	15505017	+	1101	FBgn0002524	FALSE
Lam	chr2L	5545509	5546642	+	1133	FBgn0002525	FALSE
LanA	chr3L	6203688	6204174	-	486	FBgn0002526	TRUE
Lcp1	chr2R	8430637	8430744	-	107	FBgn0002531	FALSE
Lcp2	chr2R	8433974	8434090	-	116	FBgn0002533	FALSE
Lcp3	chr2R	8435884	8436011	+	127	FBgn0002534	FALSE
Lcp4	chr2R	8438092	8438233	+	141	FBgn0002535	FALSE
lds	chr3R	7924233	7924880	+	647	FBgn0002542	TRUE
robo2	chr2L	1380361	1381443	-	1082	FBgn0002543	FALSE
lin	chr2R	8917678	8918280	+	602	FBgn0002552	TRUE
l(1)sc	chrX	410570	410817	+	247	FBgn0002561	FALSE
Lsp1alpha	chrX	12492901	12492982	+	81	FBgn0002562	FALSE
Lsp1beta	chr2L	901170	901316	+	146	FBgn0002563	FALSE
Lsp1gamma	chr3L	68899	68995	+	96	FBgn0002564	FALSE
Lsp2	chr3L	12131516	12131725	+	209	FBgn0002565	FALSE
lt	chr2L	22940447	22943442	+	2995	FBgn0002566	TRUE
Rab32	chr2R	9177700	9178433	-	733	FBgn0002567	TRUE
Mal-A2	chr2R	8455473	8455897	+	424	FBgn0002569	TRUE
Mal-A1	chr2R	8449664	8449735	-	71	FBgn0002570	FALSE
Mal-A3	chr2R	8455903	8455942	-	39	FBgn0002571	TRUE
sens	chr3L	13396228	13396834	-	606	FBgn0002573	FALSE
lz	chrX	9302872	9303640	+	768	FBgn0002576	TRUE
m	chrX	11768588	11769508	+	920	FBgn0002577	FALSE
Kaz-m1	chr3R	26015349	26016630	+	1281	FBgn0002578	TRUE
RpL36	chrX	627575	628461	-	886	FBgn0002579	TRUE
RpS5a	chrX	17143531	17143702	-	171	FBgn0002590	TRUE
E(spl)m2-BFM	chr3R	26016513	26016705	-	192	FBgn0002592	TRUE
RpLP1	chr2L	420559	421702	+	1143	FBgn0002593	TRUE
RpL19	chr2R	24967815	24968551	-	736	FBgn0002607	TRUE
E(spl)m3-HLH	chr3R	26022695	26023127	+	432	FBgn0002609	FALSE
RpS3	chr3R	23359859	23360278	+	419	FBgn0002622	TRUE
RpL32	chr3R	30044886	30045312	-	426	FBgn0002626	TRUE
E(spl)m4-BFM	chr3R	26023821	26024034	-	213	FBgn0002629	FALSE
E(spl)m5-HLH	chr3R	26028855	26029115	-	260	FBgn0002631	FALSE
E(spl)m7-HLH	chr3R	26037724	26038019	+	295	FBgn0002633	FALSE
Rcc1	chr3L	5928348	5930578	-	2230	FBgn0002638	TRUE
mal	chrX	20432927	20433210	+	283	FBgn0002641	FALSE
mam	chr2R	14058800	14060356	+	1556	FBgn0002643	FALSE
Map205	chr3R	32053537	32057321	-	3784	FBgn0002645	TRUE
twe	chr2L	16259428	16260224	-	796	FBgn0002673	FALSE
mei-218	chrX	17135985	17137076	-	1091	FBgn0002709	FALSE
mei-S332	chr2R	22124265	22124566	+	301	FBgn0002715	FALSE
mei-W68	chr2R	19459106	19459523	+	417	FBgn0002716	FALSE
Men	chr3R	12713070	12713471	-	401	FBgn0002719	TRUE
Met	chrX	11619088	11621312	+	2224	FBgn0002723	TRUE
E(spl)malpha-BFM	chr3R	26011380	26011568	+	188	FBgn0002732	FALSE
E(spl)mbeta-HLH	chr3R	26005046	26005305	-	259	FBgn0002733	FALSE
E(spl)mdelta-HLH	chr3R	25998254	25998633	+	379	FBgn0002734	FALSE
E(spl)mgamma-HLH	chr3R	26000561	26000761	+	200	FBgn0002735	FALSE
mago	chr2R	21129196	21129753	+	557	FBgn0002736	TRUE
Mlc2	chr3R	30171426	30172989	-	1563	FBgn0002773	TRUE
mle	chr2R	5974761	5975189	-	428	FBgn0002774	TRUE
msl-3	chr3L	7123213	7123532	-	319	FBgn0002775	FALSE
mnd	chr3L	14991217	14991667	+	450	FBgn0002778	FALSE
mod	chr3R	32054765	32056366	+	1601	FBgn0002780	TRUE
mor	chr3R	15967982	15968385	-	403	FBgn0002783	TRUE
Rpn8	chr2R	24404334	24404611	+	277	FBgn0002787	TRUE
Mp20	chr2R	13248831	13248896	+	65	FBgn0002789	TRUE
mr	chr2R	23975341	23975611	+	270	FBgn0002791	TRUE
ms(3)K81	chr3R	26876511	26876562	+	51	FBgn0002838	FALSE
sa	chr3L	21405425	21405510	-	85	FBgn0002842	FALSE
Acp26Aa	chr2L	5892883	5893020	-	137	FBgn0002855	FALSE
Acp26Ab	chr2L	5892303	5892503	-	200	FBgn0002856	FALSE
Mst87F	chr3R	13826907	13827299	-	392	FBgn0002862	TRUE
Acp95EF	chr3R	24229213	24229279	+	66	FBgn0002863	FALSE
Mst98Ca	chr3R	28292464	28292656	+	192	FBgn0002865	FALSE
MtnA	chr3R	9783297	9783858	-	561	FBgn0002868	TRUE
MtnB	chr3R	20503238	20503337	-	99	FBgn0002869	FALSE
mu2	chr3L	1942734	1942981	-	247	FBgn0002872	FALSE
mus101	chrX	13726632	13727221	+	589	FBgn0002878	TRUE
mus201	chr2L	8442311	8442416	+	105	FBgn0002887	TRUE
mus205	chr2R	7800759	7801416	+	657	FBgn0002891	TRUE
mus301	chr3L	8141836	8142576	+	740	FBgn0002899	TRUE
mus304	chr3L	18112674	18112835	+	161	FBgn0002901	FALSE
mus308	chr3R	12705523	12705670	-	147	FBgn0002905	FALSE
Blm	chr3R	11736694	11737025	-	331	FBgn0002906	TRUE
Myb	chrX	15854822	15855066	-	244	FBgn0002914	TRUE
na	chrX	14276632	14277424	+	792	FBgn0002917	TRUE
nau	chr3R	23712814	23712945	-	131	FBgn0002922	FALSE
ncd	chr3R	29804301	29804405	-	104	FBgn0002924	FALSE
ndl	chr3L	6593941	6594048	-	107	FBgn0002926	FALSE
nec	chr2R	7156477	7156584	-	107	FBgn0002930	FALSE
net	chr2L	82456	83267	-	811	FBgn0002931	FALSE
neur	chr3R	9020352	9021792	-	1440	FBgn0002932	FALSE
ninaA	chr2L	878174	878263	+	89	FBgn0002936	FALSE
ninaB	chr3R	13703000	13703164	+	164	FBgn0002937	FALSE
ninaD	chr2L	18083461	18083757	+	296	FBgn0002939	TRUE
ninaE	chr3R	19885996	19886544	-	548	FBgn0002940	TRUE
slou	chr3R	21548661	21548909	-	248	FBgn0002941	FALSE
nkd	chr3L	19003741	19004922	-	1181	FBgn0002945	FALSE
nod	chrX	11585455	11585829	+	374	FBgn0002948	TRUE
nos	chr3R	19159323	19160724	+	1401	FBgn0002962	TRUE
numb	chr2L	9462279	9464267	+	1988	FBgn0002973	TRUE
odd	chr2L	3604222	3604993	-	771	FBgn0002985	TRUE
okr	chr2L	2989537	2990066	-	529	FBgn0002989	TRUE
or	chr2R	23968778	23969140	+	362	FBgn0003008	TRUE
ort	chr3R	19663321	19663678	+	357	FBgn0003011	TRUE
osk	chr3R	8937368	8938401	+	1033	FBgn0003015	TRUE
osp	chr2L	14599185	14600678	-	1493	FBgn0003016	TRUE
otu	chrX	8485020	8485503	-	483	FBgn0003023	FALSE
ovo	chrX	5069081	5070929	+	1848	FBgn0003028	FALSE
SP	chr3L	13301871	13301983	+	112	FBgn0003034	TRUE
pbl	chr3L	7895860	7896723	-	863	FBgn0003041	TRUE
Pcl	chr2R	18139237	18139995	+	758	FBgn0003044	TRUE
Pcp	chr2L	7022341	7022464	+	123	FBgn0003046	FALSE
pcx	chrX	2236596	2238045	+	1449	FBgn0003048	FALSE
peb	chrX	4625970	4627201	+	1231	FBgn0003053	FALSE
CG10598	chrX	17225048	17225866	-	818	FBgn0003057	TRUE
CG9757	chr3R	13611699	13611993	-	294	FBgn0003060	FALSE
Fib	chr2R	23072855	23073060	-	205	FBgn0003062	TRUE
CG2150	chr3R	31763304	31763799	-	495	FBgn0003065	FALSE
Pfk	chr2R	10116876	10117462	+	586	FBgn0003071	TRUE
Pgi	chr2R	8910900	8911179	-	279	FBgn0003074	FALSE
Pgm	chr3L	16125656	16126136	-	480	FBgn0003076	TRUE
Raf	chrX	2343432	2343825	+	393	FBgn0003079	FALSE
Pig1	chrX	3248641	3248714	-	73	FBgn0003086	FALSE
pim	chr2L	10363825	10364105	+	280	FBgn0003087	TRUE
pk	chr2R	7222820	7223378	+	558	FBgn0003090	FALSE
Pkc53E	chr2R	16942827	16945126	+	2299	FBgn0003091	FALSE
Pkc98E	chr3R	29046225	29049185	+	2960	FBgn0003093	TRUE
plu	chr2R	20262970	20263025	-	55	FBgn0003114	FALSE
pn	chrX	2182586	2182939	+	353	FBgn0003116	TRUE
pnr	chr3R	16040313	16042948	+	2635	FBgn0003117	TRUE
pnt	chr3R	23290221	23291364	-	1143	FBgn0003118	TRUE
polo	chr3L	20312874	20313476	+	602	FBgn0003124	TRUE
Poxm	chr3R	8317422	8319809	-	2387	FBgn0003129	TRUE
Poxn	chr2R	15826693	15827029	-	336	FBgn0003130	FALSE
Pp1-13C	chrX	15359101	15359428	-	327	FBgn0003132	FALSE
Pp1alpha-96A	chr3R	24520495	24522577	+	2082	FBgn0003134	TRUE
Ppn	chr3R	28520631	28521128	-	497	FBgn0003137	TRUE
PpV	chrX	6371039	6371728	-	689	FBgn0003139	TRUE
PpY-55A	chr2R	17955393	17955543	-	150	FBgn0003140	TRUE
pr	chr2L	20073510	20073915	-	405	FBgn0003141	TRUE
prd	chr2L	12082983	12083313	-	330	FBgn0003145	TRUE
Prm	chr3L	8732857	8733653	-	796	FBgn0003149	TRUE
CG2841	chrX	2344949	2345533	-	584	FBgn0003159	FALSE
Pu	chr2R	21181966	21182608	+	642	FBgn0003162	FALSE
pum	chr3R	9067759	9070944	-	3185	FBgn0003165	FALSE
put	chr3R	14618987	14621021	-	2034	FBgn0003169	TRUE
pwn	chr2R	7300403	7300772	+	369	FBgn0003174	FALSE
px	chr2R	22494296	22496330	-	2034	FBgn0003175	TRUE
qua	chr2L	17486257	17486960	-	703	FBgn0003187	TRUE
r	chrX	16668595	16668950	+	355	FBgn0003189	TRUE
ras	chrX	10748204	10749159	+	955	FBgn0003204	TRUE
Ras85D	chr3R	9510561	9511507	-	946	FBgn0003205	FALSE
Ras64B	chr3L	4140461	4141412	+	951	FBgn0003206	TRUE
raw	chr2L	8709875	8710434	-	559	FBgn0003209	TRUE
rec	chr3R	15824019	15824476	-	457	FBgn0003227	FALSE
ref(2)P	chr2L	19545303	19546561	+	1258	FBgn0003231	TRUE
Rh2	chr3R	18900856	18901130	+	274	FBgn0003248	TRUE
Rh3	chr3R	20081060	20081274	-	214	FBgn0003249	FALSE
Rh4	chr3L	16852533	16852691	-	158	FBgn0003250	FALSE
rib	chr2R	19280172	19281396	+	1224	FBgn0003254	FALSE
rk	chr2L	13982743	13983421	-	678	FBgn0003255	FALSE
r-l	chr3R	21070561	21071012	-	451	FBgn0003257	FALSE
rod	chr3R	31588108	31588344	+	236	FBgn0003268	TRUE
amos	chr2L	18596131	18596309	-	178	FBgn0003270	TRUE
RpLP2	chr2R	16586565	16587219	+	654	FBgn0003274	TRUE
RpII18	chr3R	5372345	5372596	+	251	FBgn0003275	TRUE
RpII215	chrX	11562779	11563511	-	732	FBgn0003277	TRUE
RpI135	chr2L	407895	407969	+	74	FBgn0003278	FALSE
RpL4	chr3R	27924791	27924921	+	130	FBgn0003279	TRUE
rst	chrX	2950378	2953814	-	3436	FBgn0003285	TRUE
rt	chr3L	11584122	11584290	-	168	FBgn0003292	FALSE
ru	chr3L	1386986	1387437	+	451	FBgn0003295	FALSE
run	chrX	20696635	20697317	+	682	FBgn0003300	FALSE
rux	chrX	6035753	6035992	-	239	FBgn0003302	FALSE
ry	chr3R	13037930	13038119	+	189	FBgn0003308	TRUE
S	chr2L	1049693	1052037	-	2344	FBgn0003310	FALSE
sad	chr3R	11879651	11880464	+	813	FBgn0003312	TRUE
sax	chr2R	7809420	7810067	+	647	FBgn0003317	FALSE
sbr	chrX	10832752	10833508	-	756	FBgn0003321	FALSE
sca	chr2R	12800937	12802018	+	1081	FBgn0003326	TRUE
scb	chr2R	15257716	15258484	+	768	FBgn0003328	FALSE
Sce	chr3R	27680247	27680550	-	303	FBgn0003330	TRUE
Scm	chr3R	9633296	9634337	-	1041	FBgn0003334	TRUE
Scr	chr3R	6823120	6825381	-	2261	FBgn0003339	FALSE
sd	chrX	15824449	15828177	+	3728	FBgn0003345	TRUE
RanGAP	chr2L	19447239	19447571	+	332	FBgn0003346	TRUE
sei	chr2R	24052941	24053035	+	94	FBgn0003353	FALSE
Jon99Cii	chr3R	29923398	29923789	-	391	FBgn0003356	TRUE
Jon99Ciii	chr3R	29923040	29923450	+	410	FBgn0003357	FALSE
Jon99Ci	chr3R	29924947	29925298	-	351	FBgn0003358	TRUE
sesB	chrX	10780990	10781620	-	630	FBgn0003360	FALSE
sev	chrX	11071202	11071720	-	518	FBgn0003366	TRUE
Sgs1	chr2L	4941367	4941423	+	56	FBgn0003372	FALSE
shd	chr3L	14621584	14622205	+	621	FBgn0003388	FALSE
shf	chrX	6771439	6771615	-	176	FBgn0003390	TRUE
shg	chr2R	21049657	21050805	-	1148	FBgn0003391	FALSE
shi	chrX	15905925	15906713	+	788	FBgn0003392	FALSE
shn	chr2R	11216245	11217421	+	1176	FBgn0003396	TRUE
shu	chr2R	23841461	23841694	-	233	FBgn0003401	FALSE
sina	chr3L	16857363	16858752	+	1389	FBgn0003410	TRUE
sisA	chrX	11321579	11321720	-	141	FBgn0003411	FALSE
skd	chr3L	20992836	20995703	-	2867	FBgn0003415	FALSE
sl	chrX	16354787	16356488	+	1701	FBgn0003416	TRUE
slgA	chrX	21383906	21385190	+	1284	FBgn0003423	TRUE
slo	chr3R	24707459	24711644	+	4185	FBgn0003429	TRUE
slp1	chr2L	3826753	3827132	+	379	FBgn0003430	TRUE
sm	chr2R	19517885	19530563	-	12678	FBgn0003435	FALSE
smo	chr2L	281515	282167	+	652	FBgn0003444	FALSE
sn	chrX	7985528	7986599	+	1071	FBgn0003447	FALSE
sna	chr2L	15476593	15476934	-	341	FBgn0003448	FALSE
snf	chrX	5310430	5310501	+	71	FBgn0003449	FALSE
snk	chr3R	13040156	13040198	-	42	FBgn0003450	TRUE
stwl	chr3L	14402928	14403871	-	943	FBgn0003459	TRUE
so	chr2R	7434133	7434872	+	739	FBgn0003460	FALSE
Sod	chr3L	11112281	11112452	-	171	FBgn0003462	FALSE
sog	chrX	15603476	15605165	-	1689	FBgn0003463	FALSE
spn-A	chr3R	30054696	30054865	-	169	FBgn0003479	FALSE
spn-B	chr3R	14329411	14330091	+	680	FBgn0003480	TRUE
spn-D	chr3R	27166998	27167124	+	126	FBgn0003482	TRUE
spn-E	chr3R	15844107	15846006	+	1899	FBgn0003483	TRUE
spo	chr3L	5589929	5590586	-	657	FBgn0003486	TRUE
sr	chr3R	18132737	18135575	+	2838	FBgn0003499	FALSE
Btk29A	chr2L	8258349	8260537	-	2188	FBgn0003502	TRUE
srp	chr3R	16003504	16004081	+	577	FBgn0003507	FALSE
Sry-beta	chr3R	30040937	30041150	+	213	FBgn0003511	TRUE
Sry-delta	chr3R	30044781	30044978	+	197	FBgn0003512	TRUE
ss	chr3R	16374438	16375532	-	1094	FBgn0003513	FALSE
sqh	chrX	6223032	6223406	-	374	FBgn0003514	TRUE
st	chr3L	16500404	16500465	+	61	FBgn0003515	TRUE
sta	chrX	1481797	1481886	-	89	FBgn0003517	FALSE
stau	chr2R	18117935	18119780	-	1845	FBgn0003520	FALSE
stg	chr3R	29251832	29252577	-	745	FBgn0003525	FALSE
stil	chr2R	12571761	12571966	+	205	FBgn0003527	TRUE
sub	chr2R	17745781	17745972	-	191	FBgn0003545	FALSE
Su(dx)	chr2L	2043184	2044492	+	1308	FBgn0003557	TRUE
su(f)	chrX	23101108	23101502	+	394	FBgn0003559	TRUE
su(Hw)	chr3R	14304455	14304807	-	352	FBgn0003567	FALSE
su(sable)	chrX	643342	644061	+	719	FBgn0003575	TRUE
Su(var)3-7	chr3R	13268893	13270038	+	1145	FBgn0003598	FALSE
Su(var)205	chr2L	8209626	8209834	-	208	FBgn0003607	FALSE
Su(var)2-10	chr2R	9121807	9122000	+	193	FBgn0003612	FALSE
svp	chr3R	12301035	12303307	+	2272	FBgn0003651	TRUE
sw	chrX	20228422	20228718	-	296	FBgn0003654	FALSE
swa	chrX	6363380	6363680	-	300	FBgn0003655	TRUE
sws	chrX	7956820	7957417	-	597	FBgn0003656	FALSE
T-cp1	chr3R	22489102	22489302	-	200	FBgn0003676	TRUE
term	chr3L	18592303	18592324	-	21	FBgn0003683	FALSE
Tbp	chr2R	21686196	21686326	-	130	FBgn0003687	FALSE
thr	chr2R	17861242	17861597	-	355	FBgn0003701	TRUE
tipE	chr3L	4192256	4193788	+	1532	FBgn0003710	FALSE
tko	chrX	2442313	2442361	-	48	FBgn0003714	FALSE
tkv	chr2L	5219000	5220092	-	1092	FBgn0003716	FALSE
tld	chr3R	24753421	24753510	+	89	FBgn0003719	FALSE
tll	chr3R	30854027	30854400	+	373	FBgn0003720	FALSE
Tm1	chr3R	15308108	15308779	+	671	FBgn0003721	FALSE
Egfr	chr2R	21559083	21559980	+	897	FBgn0003731	TRUE
Top2	chr2L	19447365	19447737	-	372	FBgn0003732	FALSE
tor	chr2R	7705114	7705302	-	188	FBgn0003733	TRUE
trc	chr3L	19830985	19832075	-	1090	FBgn0003744	FALSE
Gr5a	chrX	5682444	5682499	+	55	FBgn0003747	TRUE
trx	chr3R	14263361	14264933	-	1572	FBgn0003862	FALSE
alphaTry	chr2R	11343999	11344321	-	322	FBgn0003863	TRUE
tsl	chr3R	21778056	21778351	-	295	FBgn0003867	TRUE
ttk	chr3R	31734497	31735392	+	895	FBgn0003870	FALSE
tub	chr3R	4389385	4389813	+	428	FBgn0003882	FALSE
alphaTub84B	chr3R	7088584	7092487	+	3903	FBgn0003884	TRUE
alphaTub84D	chr3R	7532612	7532858	+	246	FBgn0003885	TRUE
alphaTub85E	chr3R	9731221	9731328	-	107	FBgn0003886	FALSE
betaTub56D	chr2R	19447319	19447459	-	140	FBgn0003887	FALSE
betaTub60D	chr2R	24312148	24313099	+	951	FBgn0003888	FALSE
betaTub85D	chr3R	9408383	9408652	-	269	FBgn0003889	FALSE
betaTub97EF	chr3R	27966959	27967105	-	146	FBgn0003890	TRUE
tud	chr2R	21192127	21192913	+	786	FBgn0003891	FALSE
ptc	chr2R	8664337	8665223	+	886	FBgn0003892	FALSE
tup	chr2L	18859504	18860686	-	1182	FBgn0003896	TRUE
twi	chr2R	23048077	23048325	+	248	FBgn0003900	FALSE
RpL40	chr2L	4228412	4228548	+	136	FBgn0003941	FALSE
RpS27A	chr2L	10410391	10410609	+	218	FBgn0003942	TRUE
Ubi-p63E	chr3L	3899286	3899467	-	181	FBgn0003943	FALSE
Ubx	chr3R	16656623	16658771	-	2148	FBgn0003944	FALSE
unc	chrX	21111414	21111542	-	128	FBgn0003950	FALSE
Uro	chr2L	7781246	7781445	+	199	FBgn0003961	TRUE
ush	chr2L	540020	540560	+	540	FBgn0003963	FALSE
usp	chrX	2038836	2039386	-	550	FBgn0003964	FALSE
v	chrX	10925523	10925631	+	108	FBgn0003965	FALSE
vap	chrX	15999795	16000436	-	641	FBgn0003969	TRUE
vg	chr2R	12898741	12899385	+	644	FBgn0003975	FALSE
vir	chr2R	23359162	23360392	-	1230	FBgn0003977	TRUE
vls	chr2L	20064261	20064385	-	124	FBgn0003978	FALSE
Vm26Aa	chr2L	5959378	5959833	-	455	FBgn0003979	TRUE
Vm26Ab	chr2L	5957573	5957635	+	62	FBgn0003980	FALSE
Vm34Ca	chr2L	13410725	13411225	-	500	FBgn0003983	TRUE
vn	chr3L	5813334	5813433	-	99	FBgn0003984	TRUE
w	chrX	2790601	2790728	-	127	FBgn0003996	FALSE
hid	chr3L	18167663	18170010	-	2347	FBgn0003997	TRUE
wbl	chr2R	19250803	19250937	+	134	FBgn0004003	TRUE
wg	chr2L	7315187	7316272	+	1085	FBgn0004009	TRUE
y	chrX	361005	361192	+	187	FBgn0004034	FALSE
Yp1	chrX	10055314	10055603	+	289	FBgn0004045	TRUE
Yp3	chrX	13760999	13761542	+	543	FBgn0004047	FALSE
z	chrX	2450298	2450550	+	252	FBgn0004050	FALSE
zen	chr3R	6752808	6753022	-	214	FBgn0004053	TRUE
zen2	chr3R	6743117	6743248	-	131	FBgn0004054	TRUE
uzip	chr2R	25029354	25031681	+	2327	FBgn0004055	FALSE
Zw	chrX	19672187	19672362	+	175	FBgn0004057	TRUE
Prosalpha4	chrX	16277310	16277570	+	260	FBgn0004066	FALSE
Dhfr	chr3R	16481860	16481878	+	18	FBgn0004087	FALSE
bs	chr2R	24375991	24376473	+	482	FBgn0004101	FALSE
oc	chrX	8630164	8632669	-	2505	FBgn0004102	FALSE
Cdk1	chr2L	10384739	10384841	-	102	FBgn0004106	FALSE
Nrt	chr3L	16776361	16777482	+	1121	FBgn0004108	TRUE
boca	chr2R	7565847	7565957	-	110	FBgn0004132	TRUE
blow	chr2R	7580470	7580789	-	319	FBgn0004133	TRUE
nullo	chrX	7050228	7050333	+	105	FBgn0004143	TRUE
kst	chr3L	3367772	3368382	+	610	FBgn0004167	TRUE
up	chrX	13593210	13593793	-	583	FBgn0004169	TRUE
sc	chrX	397215	397497	+	282	FBgn0004170	FALSE
Mst98Cb	chr3R	28293713	28293900	+	187	FBgn0004171	TRUE
Mst84Da	chr3R	7366180	7366291	+	111	FBgn0004172	TRUE
Mst84Db	chr3R	7365056	7365280	-	224	FBgn0004173	TRUE
Mst84Dc	chr3R	7363861	7364361	-	500	FBgn0004174	TRUE
Mst84Dd	chr3R	7362183	7363397	-	1214	FBgn0004175	TRUE
mts	chr2L	7831807	7833489	+	1682	FBgn0004177	FALSE
Csp	chr3L	22272392	22273745	+	1353	FBgn0004179	FALSE
Ebp	chr2R	25175083	25175497	-	414	FBgn0004181	TRUE
Ser	chr3R	27172094	27172990	-	896	FBgn0004197	FALSE
ct	chrX	7674618	7678856	+	4238	FBgn0004198	FALSE
nonA	chrX	16367012	16372191	+	5179	FBgn0004227	TRUE
mex1	chr3L	15517390	15517829	-	439	FBgn0004228	TRUE
DptA	chr2R	18866130	18866262	+	132	FBgn0004240	TRUE
Rdl	chr3L	9145747	9150950	-	5203	FBgn0004244	TRUE
T48	chr3R	26910468	26910996	+	528	FBgn0004359	FALSE
Wnt2	chr2R	9503040	9503188	+	148	FBgn0004360	FALSE
HmgD	chr2R	21715881	21716727	+	846	FBgn0004362	FALSE
porin	chr2L	10847111	10847867	-	756	FBgn0004363	TRUE
18w	chr2R	20116043	20116932	+	889	FBgn0004364	FALSE
mei-41	chrX	16399569	16399850	+	281	FBgn0004367	FALSE
Ptp99A	chr3R	29484490	29487131	+	2641	FBgn0004369	FALSE
aly	chr3L	3024532	3024591	-	59	FBgn0004372	FALSE
fwd	chr3L	305398	306358	-	960	FBgn0004373	FALSE
neb	chr2L	20089573	20089698	+	125	FBgn0004374	FALSE
Klp61F	chr3L	1241544	1241967	-	423	FBgn0004378	TRUE
Klp64D	chr3L	5356864	5357220	-	356	FBgn0004380	FALSE
Klp68D	chr3L	11798417	11798875	+	458	FBgn0004381	FALSE
Klp98A	chr3R	27547775	27548733	-	958	FBgn0004387	FALSE
bnk	chr3R	31194297	31194413	+	116	FBgn0004389	TRUE
RasGAP1	chr3L	9838775	9840507	-	1732	FBgn0004390	TRUE
shtd	chrX	15455544	15455825	-	281	FBgn0004391	FALSE
unk	chr3R	23149648	23153939	-	4291	FBgn0004395	TRUE
CrebA	chr3L	15551275	15553703	+	2428	FBgn0004396	TRUE
Vinc	chrX	2214353	2215014	-	661	FBgn0004397	FALSE
Pep	chr3L	17636561	17638504	-	1943	FBgn0004401	TRUE
RpS14a	chrX	7934549	7934690	+	141	FBgn0004403	TRUE
RpS14b	chrX	7935718	7935786	+	68	FBgn0004404	FALSE
tam	chr2L	13823801	13824139	-	338	FBgn0004406	TRUE
msopa	chr3L	22083085	22083411	+	326	FBgn0004414	TRUE
me31B	chr2L	10242049	10242209	+	160	FBgn0004419	TRUE
LysB	chr3L	1207817	1207854	+	37	FBgn0004425	FALSE
LysD	chr3L	1210717	1210754	-	37	FBgn0004427	FALSE
LysP	chr3L	1216676	1218256	-	1580	FBgn0004429	TRUE
LysS	chr3L	1228195	1228238	+	43	FBgn0004430	FALSE
LysX	chr3L	1194564	1194866	-	302	FBgn0004431	TRUE
Cyp1	chrX	16317642	16318181	-	539	FBgn0004432	TRUE
Galphaq	chr2R	12619147	12623195	+	4048	FBgn0004435	FALSE
Ubc6	chr3R	4948755	4950278	-	1523	FBgn0004436	FALSE
Ten-m	chr3L	22293036	22295431	-	2395	FBgn0004449	TRUE
mew	chrX	13214409	13215325	-	916	FBgn0004456	FALSE
RpIII128	chr2R	12042584	12043131	+	547	FBgn0004463	TRUE
Su(P)	chr3L	16610487	16610737	-	250	FBgn0004465	TRUE
GlyP	chr2L	2136887	2137296	+	409	FBgn0004507	FALSE
Ets97D	chr3R	26910775	26911051	-	276	FBgn0004510	FALSE
dy	chrX	11769769	11770944	-	1175	FBgn0004511	FALSE
Mdr49	chr2R	12940319	12940423	-	104	FBgn0004512	TRUE
Mdr65	chr3L	6240529	6240590	-	61	FBgn0004513	FALSE
Oct-TyrR	chr3L	22064075	22065279	+	1204	FBgn0004514	FALSE
Gad1	chr3L	4074051	4075364	-	1313	FBgn0004516	TRUE
Akh	chr3L	4141894	4142070	+	176	FBgn0004552	FALSE
Edg91	chr3R	17610856	17610934	-	78	FBgn0004554	FALSE
Dbp73D	chr3L	16728123	16728556	-	433	FBgn0004556	TRUE
slp2	chr2L	3838554	3839185	+	631	FBgn0004567	FALSE
aos	chr3L	16470386	16471298	-	912	FBgn0004569	FALSE
5-HT7	chr3R	30968174	30969883	-	1709	FBgn0004573	TRUE
Rop	chr3L	4136331	4137020	-	689	FBgn0004574	TRUE
Pxd	chr3R	17027902	17028054	+	152	FBgn0004577	TRUE
Cbp53E	chr2R	16994558	16996867	+	2309	FBgn0004580	TRUE
bgcn	chr2R	23853281	23853558	-	277	FBgn0004581	FALSE
ex	chr2L	447250	448695	+	1445	FBgn0004583	FALSE
Rrp1	chr2L	2969747	2969991	-	244	FBgn0004584	TRUE
Eig71Eb	chr3L	15650406	15650545	+	139	FBgn0004589	TRUE
Eig71Ec	chr3L	15651479	15651556	-	77	FBgn0004590	FALSE
pros	chr3R	11392098	11407638	+	15540	FBgn0004595	TRUE
CycC	chr3R	14888737	14889193	-	456	FBgn0004597	TRUE
zfh1	chr3R	30786660	30789273	+	2613	FBgn0004606	TRUE
GluRIA	chr3L	6634764	6635059	+	295	FBgn0004619	FALSE
GluRIIA	chr2L	5558698	5558994	+	296	FBgn0004620	FALSE
TkR99D	chr3R	29950796	29951367	-	571	FBgn0004622	FALSE
Gbeta76C	chr3L	19689659	19690085	+	426	FBgn0004623	TRUE
Cys	chr3R	14568940	14569169	-	229	FBgn0004629	TRUE
rho	chr3L	1467354	1468976	+	1622	FBgn0004635	TRUE
Rap1	chr3L	1858964	1860656	-	1692	FBgn0004636	TRUE
drk	chr2R	13495222	13496977	-	1755	FBgn0004638	FALSE
Zw10	chrX	2606530	2606824	+	294	FBgn0004643	FALSE
hh	chr3R	23128169	23128737	-	568	FBgn0004644	FALSE
ogre	chrX	6973586	6974429	-	843	FBgn0004646	TRUE
N	chrX	3170982	3172262	+	1280	FBgn0004647	TRUE
svr	chrX	508039	509091	+	1052	FBgn0004648	TRUE
yl	chrX	14199805	14199958	+	153	FBgn0004649	FALSE
fs(1)N	chrX	1329276	1329470	+	194	FBgn0004650	TRUE
fru	chr3R	18414098	18416776	-	2678	FBgn0004652	TRUE
Pgd	chrX	2148389	2149016	+	627	FBgn0004654	TRUE
wapl	chrX	2149821	2150876	-	1055	FBgn0004655	TRUE
fs(1)h	chrX	8037796	8040978	-	3182	FBgn0004656	TRUE
mys	chrX	8068936	8070237	+	1301	FBgn0004657	FALSE
sim	chr3R	13077467	13078235	+	768	FBgn0004666	TRUE
Mlc-c	chrX	5618866	5619873	-	1007	FBgn0004687	TRUE
Xpc	chr2R	15317712	15318210	+	498	FBgn0004698	FALSE
Ccp84Ag	chr3R	6687565	6687643	+	78	FBgn0004777	FALSE
Ccp84Af	chr3R	6689602	6689672	-	70	FBgn0004778	FALSE
Ccp84Ae	chr3R	6690887	6690958	-	71	FBgn0004779	FALSE
Ccp84Ad	chr3R	6693459	6693534	+	75	FBgn0004780	TRUE
Ccp84Ac	chr3R	6695148	6695464	-	316	FBgn0004781	FALSE
Ccp84Ab	chr3R	6701960	6702077	-	117	FBgn0004782	TRUE
Ccp84Aa	chr3R	6704820	6704903	+	83	FBgn0004783	FALSE
inaC	chr2R	16901438	16901575	+	137	FBgn0004784	FALSE
retn	chr2R	23653819	23654815	+	996	FBgn0004795	FALSE
mdy	chr2L	16826717	16826964	+	247	FBgn0004797	FALSE
fs(2)ltoPP43	chr2L	19791908	19792901	-	993	FBgn0004811	TRUE
His3.3B	chrX	9152528	9154111	-	1583	FBgn0004828	FALSE
Xpac	chrX	4102901	4103163	-	262	FBgn0004832	TRUE
Su(H)	chr2L	15042619	15043330	+	711	FBgn0004837	FALSE
otk	chr2R	12001492	12002124	-	632	FBgn0004839	FALSE
TkR86C	chr3R	10737583	10738197	-	614	FBgn0004841	TRUE
RYa-R	chr3R	27057783	27057941	+	158	FBgn0004842	TRUE
Ac76E	chr3L	19976996	19977960	+	964	FBgn0004852	FALSE
RpII15	chr3R	14309577	14310248	+	671	FBgn0004855	TRUE
Bx42	chrX	9103786	9104471	-	685	FBgn0004856	TRUE
elB	chr2L	14390628	14391178	-	550	FBgn0004858	FALSE
ci	chr4	45301	47993	-	2692	FBgn0004859	TRUE
ph-d	chrX	2115720	2116865	-	1145	FBgn0004860	TRUE
ph-p	chrX	2126210	2126808	-	598	FBgn0004861	FALSE
bap	chr3R	21390285	21390449	+	164	FBgn0004862	FALSE
C15	chr3R	21512251	21512814	+	563	FBgn0004863	FALSE
hop	chrX	11360922	11361814	-	892	FBgn0004864	TRUE
Eip78C	chr3L	21264424	21268036	+	3612	FBgn0004865	TRUE
RpS2	chr2L	9896265	9896326	-	61	FBgn0004867	FALSE
Gdi	chr2L	9491176	9492083	-	907	FBgn0004868	FALSE
bab1	chr3L	1036364	1038321	-	1957	FBgn0004870	TRUE
piwi	chr2L	10982205	10982657	-	452	FBgn0004872	FALSE
enc	chr3L	3839689	3842452	+	2763	FBgn0004875	TRUE
cas	chr3R	5712938	5713550	-	612	FBgn0004878	TRUE
scrt	chr3L	3988059	3992276	+	4217	FBgn0004880	FALSE
orb	chr3R	23260610	23265852	-	5242	FBgn0004882	FALSE
tok	chr3R	24748481	24749125	+	644	FBgn0004885	FALSE
Scsalpha	chr3L	3818000	3818439	+	439	FBgn0004888	TRUE
tws	chr3R	10126133	10128146	-	2013	FBgn0004889	FALSE
sob	chr2L	3578013	3578296	-	283	FBgn0004892	FALSE
bowl	chr2L	3783285	3784121	+	836	FBgn0004893	FALSE
fd64A	chr3L	4021180	4021299	+	119	FBgn0004895	TRUE
fd59A	chr2R	22870193	22870701	+	508	FBgn0004896	FALSE
fd96Ca	chr3R	25084671	25084975	+	304	FBgn0004897	TRUE
Prat	chr3R	7909595	7909968	-	373	FBgn0004901	TRUE
14-3-3zeta	chr2R	10107623	10109687	+	2064	FBgn0004907	FALSE
Arl2	chr3R	8341851	8341921	+	70	FBgn0004908	TRUE
Eip63F-1	chr3L	3909966	3911891	-	1925	FBgn0004910	TRUE
Gnf1	chr3R	4909927	4910183	+	256	FBgn0004913	TRUE
Hnf4	chr2L	8687226	8687777	-	551	FBgn0004914	FALSE
TfIIB	chr2L	10432526	10433116	+	590	FBgn0004915	FALSE
Ggamma1	chr2R	8902561	8904791	+	2230	FBgn0004921	FALSE
Top1	chrX	15325919	15328030	+	2111	FBgn0004924	TRUE
eIF-2beta	chr3L	12524430	12525153	-	723	FBgn0004926	TRUE
upd1	chrX	18305349	18306093	-	744	FBgn0004956	TRUE
phm	chrX	18688152	18688403	+	251	FBgn0004959	FALSE
gig	chr3L	20138888	20139336	+	448	FBgn0005198	TRUE
nmd	chr2L	10302167	10302670	-	503	FBgn0005322	TRUE
Su(fu)	chr3R	12689873	12690031	-	158	FBgn0005355	FALSE
ash1	chr3L	19590773	19591301	-	528	FBgn0005386	FALSE
fs(1)M3	chrX	5958207	5958295	-	88	FBgn0005390	FALSE
Yp2	chrX	10050858	10051186	-	328	FBgn0005391	TRUE
U2af50	chrX	16355583	16356755	-	1172	FBgn0005411	TRUE
RpS17	chr3L	9428498	9428873	-	375	FBgn0005533	TRUE
ey	chr4	720923	721173	+	250	FBgn0005558	FALSE
sv	chr4	1111452	1112684	+	1232	FBgn0005561	FALSE
Shal	chr3L	19566872	19568620	-	1748	FBgn0005564	FALSE
Calr	chr3R	9628671	9629060	-	389	FBgn0005585	TRUE
Rab3	chr2R	10721339	10723809	-	2470	FBgn0005586	FALSE
scw	chr2L	19699627	19699719	-	92	FBgn0005590	FALSE
btl	chr3L	14082856	14083244	+	388	FBgn0005592	TRUE
RpL7	chr2L	10202059	10203842	+	1783	FBgn0005593	TRUE
yem	chr3R	29118336	29118584	-	248	FBgn0005596	FALSE
Sox14	chr2R	23985020	23985182	+	162	FBgn0005612	TRUE
Sox15	chr2R	14201390	14201612	-	222	FBgn0005613	FALSE
trpl	chr2R	9765398	9765518	+	120	FBgn0005614	FALSE
msl-2	chr2L	3462218	3463265	-	1047	FBgn0005616	FALSE
msl-1	chr2L	18683630	18685245	-	1615	FBgn0005617	TRUE
Hdc	chr2R	10245580	10246077	+	497	FBgn0005619	FALSE
Psc	chr2R	12966013	12966517	-	504	FBgn0005624	FALSE
ple	chr3L	6713363	6714969	-	1606	FBgn0005626	FALSE
robo1	chr2R	22692524	22694552	-	2028	FBgn0005631	FALSE
fln	chr3L	19989555	19989953	-	398	FBgn0005633	FALSE
nvy	chr2R	24290328	24291084	+	756	FBgn0005636	FALSE
slbo	chr2R	24331522	24332420	-	898	FBgn0005638	FALSE
Eip63E	chr3L	3607615	3610404	+	2789	FBgn0005640	FALSE
wdn	chr3R	28807980	28808304	-	324	FBgn0005642	TRUE
Rox8	chr3R	24043059	24043963	-	904	FBgn0005649	FALSE
PCNA	chr2R	20261754	20261878	-	124	FBgn0005655	FALSE
Ets98B	chr3R	27747076	27748373	+	1297	FBgn0005659	TRUE
Crys	chr2L	11946411	11946803	+	392	FBgn0005664	FALSE
bt	chr4	775550	776489	+	939	FBgn0005666	TRUE
Cyp4d1	chrX	2159158	2159214	-	56	FBgn0005670	FALSE
Vha55	chr3R	12623762	12624766	-	1004	FBgn0005671	FALSE
spi	chr2L	19567900	19568292	-	392	FBgn0005672	FALSE
GluProRS	chr3R	23952047	23952289	-	242	FBgn0005674	TRUE
dac	chr2L	16466512	16467620	-	1108	FBgn0005677	FALSE
pie	chr2L	10420478	10420827	-	349	FBgn0005683	TRUE
Aef1	chr3L	21436648	21438781	+	2133	FBgn0005694	TRUE
gcl	chr2R	8728476	8729030	+	554	FBgn0005695	TRUE
DNApol-alpha73	chr3R	27241104	27241224	+	120	FBgn0005696	FALSE
noc	chr2L	14493162	14494371	+	1209	FBgn0005771	TRUE
Con	chr3L	4936758	4939267	-	2509	FBgn0005775	FALSE
PpD3	chr3R	9750345	9751121	+	776	FBgn0005777	TRUE
PpD5	chr2R	22041667	22041812	-	145	FBgn0005778	FALSE
PpD6	chr2L	3110731	3111100	+	369	FBgn0005779	TRUE
betaCOP	chrX	18381378	18381707	-	329	FBgn0008635	TRUE
hbn	chr2R	20954668	20954913	-	245	FBgn0008636	FALSE
E5	chr3R	13867371	13867497	-	126	FBgn0008646	FALSE
lbl	chr3R	21409898	21410382	-	484	FBgn0008651	TRUE
CanB	chrX	5333918	5334542	+	624	FBgn0010014	TRUE
CanA1	chr3R	31046392	31046892	+	500	FBgn0010015	TRUE
Cyp4g1	chrX	467102	467557	-	455	FBgn0010019	FALSE
GstD2	chr3R	12372646	12372813	+	167	FBgn0010038	TRUE
GstD3	chr3R	12373730	12373934	+	204	FBgn0010039	TRUE
GstD4	chr3R	12374801	12375537	+	736	FBgn0010040	TRUE
GstD5	chr3R	12376415	12376850	+	435	FBgn0010041	TRUE
GstD6	chr3R	12377820	12378064	+	244	FBgn0010042	TRUE
GstD7	chr3R	12379221	12379255	+	34	FBgn0010043	FALSE
GstD8	chr3R	12380675	12380815	+	140	FBgn0010044	FALSE
Itp-r83A	chr3R	5538652	5539697	+	1045	FBgn0010051	TRUE
Jhe	chr2R	16122643	16122767	+	124	FBgn0010052	FALSE
RpL23	chr2R	22855643	22855694	+	51	FBgn0010078	FALSE
gammaTub37C	chr2L	19183893	19184042	-	149	FBgn0010097	FALSE
Acon	chr2L	21172649	21173185	+	536	FBgn0010100	FALSE
comm	chr3L	15721564	15722666	-	1102	FBgn0010105	FALSE
dpn	chr2R	8228966	8229416	-	450	FBgn0010109	TRUE
hdc	chr3R	30361831	30372382	+	10551	FBgn0010113	FALSE
hig	chr2R	9227785	9228578	-	793	FBgn0010114	FALSE
RpA-70	chr3R	8261995	8262361	-	366	FBgn0010173	TRUE
Wnt5	chrX	18501333	18501837	-	504	FBgn0010194	TRUE
Gyc32E	chr2L	11138512	11138800	-	288	FBgn0010197	TRUE
RpS15Aa	chrX	13335216	13335984	-	768	FBgn0010198	TRUE
Sod2	chr2R	16772715	16773019	-	304	FBgn0010213	TRUE
ATPsynbeta	chr4	1034414	1035242	+	828	FBgn0010217	TRUE
Dbp45A	chr2R	9089776	9089828	+	52	FBgn0010220	TRUE
Nmdmc	chr3R	9042301	9042656	-	355	FBgn0010222	TRUE
Galphaf	chr3L	16662557	16662848	-	291	FBgn0010223	FALSE
Gel	chr3R	4240938	4241197	+	259	FBgn0010225	TRUE
GstS1	chr2R	17093247	17094060	-	813	FBgn0010226	FALSE
HmgZ	chr2R	21697453	21698121	-	668	FBgn0010228	TRUE
Klc	chr3L	12746616	12746812	-	196	FBgn0010235	FALSE
Lac	chr2R	12464882	12465662	+	780	FBgn0010238	TRUE
Lcch3	chrX	15928408	15929152	+	744	FBgn0010240	TRUE
Mdr50	chr2R	14252388	14252597	+	209	FBgn0010241	FALSE
Myo61F	chr3L	1329416	1329617	+	201	FBgn0010246	FALSE
Parp	chr3R	3456819	3461402	-	4583	FBgn0010247	TRUE
Rbp4	chr3R	13654556	13654693	-	137	FBgn0010258	FALSE
Rbp9	chr2L	2964122	2968434	+	4312	FBgn0010263	FALSE
RpS13	chr2L	8363503	8363820	-	317	FBgn0010265	FALSE
Dsor1	chrX	9249887	9250037	+	150	FBgn0010269	FALSE
Ssrp	chr2R	23806361	23806554	-	193	FBgn0010278	FALSE
Taf4	chr3L	16120073	16121654	+	1581	FBgn0010280	TRUE
TfIIFalpha	chr3R	6382530	6382633	+	103	FBgn0010282	TRUE
Trf	chr2L	8073717	8074009	+	292	FBgn0010287	TRUE
Uch	chr2L	2212695	2212969	-	274	FBgn0010288	TRUE
bys	chrX	7903549	7903934	+	385	FBgn0010292	TRUE
brat	chr2L	19177524	19180010	+	2486	FBgn0010300	TRUE
corto	chr3R	5077779	5084372	-	6593	FBgn0010313	FALSE
Cks30A	chr2L	9331352	9332026	+	674	FBgn0010314	TRUE
CycD	chrX	15906246	15907273	-	1027	FBgn0010315	TRUE
dap	chr2R	9715084	9716252	+	1168	FBgn0010316	FALSE
CycJ	chr3L	3467893	3468158	+	265	FBgn0010317	TRUE
Gsc	chr2L	583544	584178	-	634	FBgn0010323	FALSE
woc	chr3R	27256480	27257305	-	825	FBgn0010328	TRUE
Tbh	chrX	8025850	8027396	+	1546	FBgn0010329	TRUE
Rac1	chr3L	1300346	1301767	-	1421	FBgn0010333	TRUE
128up	chr2R	12038780	12038975	+	195	FBgn0010339	TRUE
140up	chr3R	14123834	14124504	-	670	FBgn0010340	TRUE
Cdc42	chrX	19698595	19700048	+	1453	FBgn0010341	TRUE
Map60	chr2R	9592416	9592744	+	328	FBgn0010342	FALSE
Arf79F	chr3L	22868380	22869081	-	701	FBgn0010348	FALSE
CdsA	chr3L	8130834	8131957	+	1123	FBgn0010350	TRUE
Nc73EF	chr3L	16967482	16968729	+	1247	FBgn0010352	TRUE
Taf1	chr3R	6655796	6656193	+	397	FBgn0010355	TRUE
Taf5	chr2R	10877240	10877490	-	250	FBgn0010356	TRUE
deltaTry	chr2R	11356095	11356128	+	33	FBgn0010358	FALSE
Akt1	chr3R	16103115	16105658	+	2543	FBgn0010379	FALSE
AP-1-2beta	chrX	19734231	19734900	+	669	FBgn0010380	TRUE
CycE	chr2L	15727604	15728880	-	1276	FBgn0010382	FALSE
Cyp18a1	chrX	18688538	18689145	-	607	FBgn0010383	FALSE
Def	chr2R	10054213	10054288	-	75	FBgn0010385	FALSE
Dbi	chr3L	7133368	7134156	+	788	FBgn0010387	TRUE
Dro	chr2R	14746185	14746301	+	116	FBgn0010388	FALSE
htl	chr3R	18045212	18045730	-	518	FBgn0010389	TRUE
Gtp-bp	chrX	11126669	11126974	-	305	FBgn0010391	TRUE
Itgbn	chr2L	21057206	21059225	+	2019	FBgn0010395	TRUE
LamC	chr2R	14570807	14571164	-	357	FBgn0010397	TRUE
Lrr47	chr2L	10518774	10519300	+	526	FBgn0010398	TRUE
Nmdar1	chr3R	5508710	5509777	-	1067	FBgn0010399	TRUE
Os-C	chr3R	7979489	7979823	+	334	FBgn0010401	TRUE
Obp83b	chr3R	5976109	5976264	-	155	FBgn0010403	TRUE
RNaseX25	chr3L	7971846	7972543	+	697	FBgn0010406	TRUE
Ror	chr2L	10254598	10254686	+	88	FBgn0010407	FALSE
RpL18A	chr2R	17546174	17546470	-	296	FBgn0010409	TRUE
RpS18	chr2R	20264763	20264901	+	138	FBgn0010411	TRUE
RpS19a	chrX	16638806	16639461	+	655	FBgn0010412	TRUE
SerT	chr2R	24404595	24405451	-	856	FBgn0010414	FALSE
Sdc	chr2R	21392383	21394562	-	2179	FBgn0010415	TRUE
TH1	chrX	16388662	16389295	-	633	FBgn0010416	TRUE
Taf6	chr3L	19601220	19601416	+	196	FBgn0010417	TRUE
TfIIFbeta	chr3R	10766322	10766800	-	478	FBgn0010421	TRUE
TfIIS	chr2L	15058921	15059490	-	569	FBgn0010422	FALSE
TpnC47D	chr2R	11274003	11274113	-	110	FBgn0010423	FALSE
TpnC73F	chr3L	17047994	17048397	+	403	FBgn0010424	TRUE
epsilonTry	chr2R	11345237	11345276	-	39	FBgn0010425	FALSE
mtrm	chr3L	8413729	8414088	+	359	FBgn0010431	FALSE
ato	chr3R	8279065	8279272	+	207	FBgn0010433	FALSE
cora	chr2R	19243321	19243759	+	438	FBgn0010434	TRUE
emp	chr2R	24975968	24977079	-	1111	FBgn0010435	TRUE
mtSSB	chr3R	16203950	16204313	-	363	FBgn0010438	TRUE
pll	chr3R	27251078	27251330	-	252	FBgn0010441	TRUE
trn	chr3L	13117554	13118077	+	523	FBgn0010452	FALSE
Wnt4	chr2L	7255413	7256003	-	590	FBgn0010453	TRUE
Fkbp14	chr2R	21486845	21487665	-	820	FBgn0010470	TRUE
tutl	chr2L	4321065	4323773	+	2708	FBgn0010473	FALSE
l(2)01289	chr2R	6721097	6721590	-	493	FBgn0010482	TRUE
NAT1	chr2R	12923058	12923734	+	676	FBgn0010488	FALSE
dmGlut	chr2L	12033532	12034094	+	562	FBgn0010497	FALSE
Dcp-1	chr2R	23553181	23555139	+	1958	FBgn0010501	TRUE
kermit	chr2R	8146918	8147272	-	354	FBgn0010504	FALSE
wal	chr2R	11688492	11689078	-	586	FBgn0010516	TRUE
Bka	chr2L	9896041	9896100	+	59	FBgn0010520	FALSE
Ccs	chr2R	10121218	10121617	-	399	FBgn0010531	TRUE
l(2)03659	chr2R	9395201	9395289	+	88	FBgn0010549	TRUE
sbb	chr2R	18278198	18280048	-	1850	FBgn0010575	FALSE
dock	chr2L	831924	833241	+	1317	FBgn0010583	FALSE
Prosbeta1	chr2R	16013724	16013890	-	166	FBgn0010590	TRUE
Sply	chr2R	17088340	17088719	-	379	FBgn0010591	TRUE
l(2)05714	chr2L	4970135	4970211	-	76	FBgn0010607	FALSE
Hmgs	chr2R	16340878	16341242	+	364	FBgn0010611	FALSE
ATPsynG	chr2L	10975485	10975901	-	416	FBgn0010612	TRUE
CG10939	chr2R	17404788	17405165	+	377	FBgn0010620	FALSE
Cct5	chr2R	12177317	12177530	+	213	FBgn0010621	TRUE
Sec61beta	chr2R	14619322	14619681	+	359	FBgn0010638	FALSE
MFS14	chr2R	18796993	18797478	-	485	FBgn0010651	FALSE
Nup214	chr2R	22918937	22919046	-	109	FBgn0010660	FALSE
l(3)01239	chr3L	11073223	11073710	-	487	FBgn0010741	TRUE
Srp54k	chr3L	5154458	5154788	+	330	FBgn0010747	TRUE
atms	chr3R	4777440	4777705	+	265	FBgn0010750	TRUE
simj	chr3L	10689111	10690734	+	1623	FBgn0010762	FALSE
sqz	chr3R	19169823	19170566	+	743	FBgn0010768	FALSE
ppan	chr3R	21117856	21117929	+	73	FBgn0010770	TRUE
Ref1	chr3R	7077790	7078252	-	462	FBgn0010774	TRUE
l(3)02640	chr3L	1339171	1339819	+	648	FBgn0010786	TRUE
TrpRS	chr3R	9264298	9265303	-	1005	FBgn0010803	TRUE
l(3)03670	chr3R	31052415	31052762	-	347	FBgn0010808	TRUE
unc-45	chr3R	8036505	8036711	+	206	FBgn0010812	FALSE
l(3)04053	chr3L	22738599	22739100	-	501	FBgn0010830	TRUE
l(3)05822	chr3R	18288866	18289578	-	712	FBgn0010877	FALSE
msn	chr3L	2554809	2556555	-	1746	FBgn0010909	TRUE
l(3)07882	chr3R	17535427	17537188	-	1761	FBgn0010926	TRUE
SsRbeta	chr3L	16130704	16130983	+	279	FBgn0011016	FALSE
Sas-4	chr3R	7154165	7154362	+	197	FBgn0011020	TRUE
dia	chr2L	20766591	20767551	+	960	FBgn0011202	FALSE
cue	chr3L	1502870	1503826	-	956	FBgn0011204	TRUE
fbl	chr3L	20391183	20396424	+	5241	FBgn0011205	TRUE
pelo	chr2L	9708270	9709614	+	1344	FBgn0011207	TRUE
blw	chr2R	22801693	22802270	+	577	FBgn0011211	TRUE
eff	chr3R	14732309	14733494	-	1185	FBgn0011217	TRUE
heph	chr3R	31846980	31851854	-	4874	FBgn0011224	TRUE
jar	chr3R	24252808	24253317	-	509	FBgn0011225	TRUE
ox	chr2R	12757137	12757195	-	58	FBgn0011227	FALSE
poe	chr2L	8054320	8054510	-	190	FBgn0011230	TRUE
scat	chr2L	9434916	9435341	+	425	FBgn0011232	FALSE
ken	chr2R	23876778	23877500	+	722	FBgn0011236	TRUE
ms(2)35Ci	chr2L	15293262	15294136	+	874	FBgn0011239	FALSE
cbx	chr2R	9864510	9864589	-	79	FBgn0011241	FALSE
Hsp60B	chr2L	730455	730593	+	138	FBgn0011244	TRUE
Sema-2a	chr2R	16532401	16533453	+	1052	FBgn0011260	FALSE
Pglym87	chr3R	12231650	12231798	-	148	FBgn0011270	FALSE
RpL13	chr2L	9968422	9968648	+	226	FBgn0011272	TRUE
Dif	chr2L	17413248	17413514	-	266	FBgn0011274	FALSE
HLH4C	chrX	4645127	4645791	-	664	FBgn0011277	FALSE
Obp69a	chr3L	12396894	12397035	+	141	FBgn0011279	TRUE
Obp19d	chrX	20420857	20421166	+	309	FBgn0011280	TRUE
Obp83a	chr3R	5972155	5972297	-	142	FBgn0011281	FALSE
Obp84a	chr3R	7250725	7250840	-	115	FBgn0011282	FALSE
Obp28a	chr2L	7496791	7496897	-	106	FBgn0011283	FALSE
RpS4	chr3L	13043828	13044228	+	400	FBgn0011284	FALSE
RyR	chr2R	8887816	8888097	+	281	FBgn0011286	FALSE
Snap25	chr3L	24297744	24299205	+	1461	FBgn0011288	FALSE
TfIIA-L	chr3R	27256142	27256463	+	321	FBgn0011289	FALSE
Taf12	chr3R	11678352	11678551	-	199	FBgn0011290	TRUE
Taf11	chr2L	9762417	9762521	-	104	FBgn0011291	TRUE
a10	chr3L	17023124	17023201	-	77	FBgn0011293	FALSE
a5	chr2L	1329868	1329993	+	125	FBgn0011294	FALSE
l(2)efl	chr2R	23684642	23684756	-	114	FBgn0011296	TRUE
l(2)not	chr2R	23705410	23705530	-	120	FBgn0011297	TRUE
babo	chr2R	8960460	8962812	+	2352	FBgn0011300	TRUE
Rsf1	chr2L	10261795	10262815	-	1020	FBgn0011305	FALSE
Uch-L5	chr3L	9475429	9475793	-	364	FBgn0011327	TRUE
l(3)j2D3	chr3L	12117850	12118055	+	205	FBgn0011335	FALSE
OstStt3	chr3R	25066712	25067006	-	294	FBgn0011336	FALSE
ND-ACP	chr3L	1331460	1331671	+	211	FBgn0011361	TRUE
ND-SGDH	chr3L	12136926	12137639	-	713	FBgn0011455	TRUE
PR-Set7	chr3R	14318759	14320556	+	1797	FBgn0011474	TRUE
l(3)neo43	chr3R	15278023	15278242	-	219	FBgn0011476	FALSE
Ssdp	chr3R	18192490	18194983	-	2493	FBgn0011481	TRUE
SrpRbeta	chr3L	8719100	8719266	-	166	FBgn0011509	FALSE
etaTry	chr2R	11340293	11340634	-	341	FBgn0011554	TRUE
thetaTry	chr2R	11341504	11341953	-	449	FBgn0011555	TRUE
zetaTry	chr2R	11339127	11339256	-	129	FBgn0011556	TRUE
Acp36DE	chr2L	18356018	18356224	-	206	FBgn0011559	TRUE
Smyd3	chrX	2606680	2606825	-	145	FBgn0011566	FALSE
cpb	chr2L	1706228	1706960	+	732	FBgn0011570	FALSE
Cdc37	chr3L	1797175	1797307	+	132	FBgn0011573	FALSE
Cyp4d2	chrX	2178669	2178806	+	137	FBgn0011576	TRUE
Ms	chr3R	24343195	24343715	+	520	FBgn0011581	FALSE
Dop1R1	chr3R	14165368	14177802	-	12434	FBgn0011582	TRUE
Trp1	chr2L	10012494	10013170	+	676	FBgn0011584	FALSE
e(r)	chrX	8903784	8905063	-	1279	FBgn0011586	TRUE
Elk	chr2R	17925421	17926648	+	1227	FBgn0011589	FALSE
fng	chr3L	20925891	20926399	-	508	FBgn0011591	FALSE
fra	chr2R	12563120	12564184	+	1064	FBgn0011592	FALSE
fzo	chr3R	23201644	23201804	-	160	FBgn0011596	FALSE
ine	chr2L	4468028	4468133	-	105	FBgn0011603	FALSE
Iswi	chr2R	12640338	12640628	+	290	FBgn0011604	FALSE
Klp3A	chrX	2599156	2599672	-	516	FBgn0011606	TRUE
La	chr2L	20348009	20348680	-	671	FBgn0011638	TRUE
lark	chr3L	7341471	7341893	+	422	FBgn0011640	FALSE
Zyx	chr4	1057330	1057440	-	110	FBgn0011642	TRUE
Mad	chr2L	3146042	3147418	-	1376	FBgn0011648	TRUE
mas	chr3L	4161664	4161994	-	330	FBgn0011653	TRUE
Med	chr3R	31614902	31615382	+	480	FBgn0011655	TRUE
Mef2	chr2R	9913409	9916454	-	3045	FBgn0011656	TRUE
Mlh1	chr2R	8172345	8173057	+	712	FBgn0011659	TRUE
Pms2	chr2R	15367508	15368337	-	829	FBgn0011660	TRUE
Moe	chrX	8872888	8873946	-	1058	FBgn0011661	TRUE
msi	chr3R	25600748	25611058	+	10310	FBgn0011666	TRUE
Mst57Da	chr3R	25831548	25831648	-	100	FBgn0011668	TRUE
Mst57Db	chr3R	25830658	25830781	-	123	FBgn0011669	TRUE
Mst57Dc	chr3R	25829303	25829453	-	150	FBgn0011670	TRUE
Mvl	chr3R	21051376	21052058	-	682	FBgn0011672	TRUE
insc	chr2R	20821259	20822207	-	948	FBgn0011674	TRUE
pav	chr3L	4245835	4246469	+	634	FBgn0011692	TRUE
Pdh	chr3L	16353233	16353324	-	91	FBgn0011693	FALSE
EbpII	chr2R	25173586	25173926	-	340	FBgn0011694	FALSE
EbpIII	chr2R	24027396	24027764	+	368	FBgn0011695	TRUE
repo	chr3R	18238751	18239602	+	851	FBgn0011701	FALSE
RnrL	chr2L	10324941	10325098	-	157	FBgn0011703	TRUE
RnrS	chr2R	11983143	11983428	-	285	FBgn0011704	TRUE
rost	chr2L	8985936	8986340	-	404	FBgn0011705	FALSE
rpr	chr3L	18397535	18398037	-	502	FBgn0011706	FALSE
Syx5	chr2L	16309132	16309280	+	148	FBgn0011708	TRUE
2017-09-01	chrX	21360839	21361695	+	856	NA	FALSE
Snr1	chr3R	5472666	5472838	+	172	FBgn0011715	TRUE
Tig	chr2L	6415095	6415435	-	340	FBgn0011722	TRUE
byn	chr3L	11935732	11936892	+	1160	FBgn0011723	TRUE
twin	chr3R	24196881	24198435	-	1554	FBgn0011725	TRUE
tsr	chr2R	24044453	24044603	-	150	FBgn0011726	FALSE
Wee1	chr2L	6910891	6911700	-	809	FBgn0011737	TRUE
wts	chr3R	30789625	30790974	-	1349	FBgn0011739	FALSE
alpha-Man-IIa	chr3R	9416739	9417258	+	519	FBgn0011740	FALSE
Arp6	chrX	15735777	15735836	-	59	FBgn0011741	FALSE
Arp2	chrX	16548034	16549241	-	1207	FBgn0011742	TRUE
Arp53D	chr2R	16775551	16775676	+	125	FBgn0011743	FALSE
Arp1	chr3R	12693974	12694232	+	258	FBgn0011745	FALSE
ana	chr2R	9076797	9077554	+	757	FBgn0011746	FALSE
PhKgamma	chrX	11703644	11704432	+	788	FBgn0011754	TRUE
ctp	chrX	4698459	4702034	+	3575	FBgn0011760	FALSE
dhd	chrX	5312784	5313146	+	362	FBgn0011761	TRUE
DNApol-alpha50	chr3L	8344348	8344501	+	153	FBgn0011762	TRUE
Dp	chr2R	13227171	13228200	+	1029	FBgn0011763	FALSE
E2f1	chr3R	21620101	21621568	-	1467	FBgn0011766	TRUE
Fdh	chr3R	10870302	10870996	-	694	FBgn0011768	TRUE
Fdx1	chr3L	9370195	9370350	-	155	FBgn0011769	FALSE
Gip	chrX	10328121	10328967	-	846	FBgn0011770	TRUE
Hem	chr3L	22284372	22284541	-	169	FBgn0011771	FALSE
Irbp	chr3R	11412279	11412488	+	209	FBgn0011774	TRUE
BRWD3	chr3R	24328190	24328882	+	692	FBgn0011785	TRUE
mRpL12	chr3L	8957496	8957800	+	304	FBgn0011787	TRUE
Gem3	chr3L	10459046	10459881	-	835	FBgn0011802	TRUE
oaf	chr2L	2497163	2498846	+	1683	FBgn0011818	FALSE
pcl	chrX	436139	436185	-	46	FBgn0011822	FALSE
CG4038	chr2R	21095783	21096126	-	343	FBgn0011824	TRUE
Pp2B-14D	chrX	16554514	16557694	-	3180	FBgn0011826	TRUE
Pxn	chr3L	2601455	2601629	-	174	FBgn0011828	FALSE
Ret	chr2L	21182446	21183172	-	726	FBgn0011829	FALSE
Taf2	chr3L	9884411	9884602	-	191	FBgn0011836	FALSE
Tis11	chrX	12679241	12682560	+	3319	FBgn0011837	TRUE
AcCoAS	chr3L	21270649	21271704	-	1055	FBgn0012034	TRUE
Aldh	chr2L	9391440	9392490	+	1050	FBgn0012036	TRUE
Ance	chr2L	13909110	13909265	+	155	FBgn0012037	TRUE
AttA	chr2R	14748121	14748413	+	292	FBgn0012042	TRUE
CalpA	chr2R	19430300	19430850	+	550	FBgn0012051	TRUE
Cdc27	chr3L	7245421	7245831	-	410	FBgn0012058	TRUE
Dh44	chr3R	9649801	9650992	+	1191	FBgn0012344	TRUE
FK506-bp1	chr3R	15331603	15331703	-	100	FBgn0013269	FALSE
Gp150	chr2R	22328525	22329450	+	925	FBgn0013272	TRUE
Hsp70Aa	chr3R	11953949	11954360	-	411	FBgn0013275	TRUE
Hsp70Ab	chr3R	11960718	11960917	+	199	FBgn0013276	TRUE
Hsp70Bc	chr3R	12511244	12511746	+	502	FBgn0013279	TRUE
ProtA	chr2L	14879050	14879128	-	78	FBgn0013300	FALSE
Nca	chr3L	19997487	19997704	+	217	FBgn0013303	TRUE
Nmda1	chr2R	12877094	12877654	-	560	FBgn0013305	FALSE
Odc1	chr2R	8006632	8006672	+	40	FBgn0013307	FALSE
Odc2	chr2R	8008995	8009126	+	131	FBgn0013308	TRUE
Ptth	chr2L	575722	575776	-	54	FBgn0013323	FALSE
RpL11	chr2R	19443441	19443828	+	387	FBgn0013325	TRUE
Syx1A	chr3R	24101600	24102027	-	427	FBgn0013343	FALSE
TfIIA-S	chr3R	23890397	23890578	-	181	FBgn0013347	FALSE
TpnC41C	chr2R	5065238	5066428	-	1190	FBgn0013348	FALSE
bcn92	chrX	2148501	2148765	-	264	FBgn0013432	FALSE
beat-Ia	chr2L	16080898	16081684	+	786	FBgn0013433	FALSE
Cdc2rk	chr2R	10067222	10067235	-	13	FBgn0013435	FALSE
igl	chr2R	15188983	15190292	+	1309	FBgn0013467	FALSE
klu	chr3L	10981182	10982444	-	1262	FBgn0013469	FALSE
MED20	chr2L	8071812	8071954	-	142	FBgn0013531	FALSE
l(2)dtl	chr2R	23705219	23705433	+	214	FBgn0013548	TRUE
Pex1	chr3L	14075946	14076102	+	156	FBgn0013563	FALSE
mtd	chr3R	5269534	5273946	-	4412	FBgn0013576	TRUE
not	chr3L	18618617	18619164	-	547	FBgn0013717	FALSE
nuf	chr3L	14232056	14233332	+	1276	FBgn0013718	TRUE
phyl	chr2R	14427336	14427727	-	391	FBgn0013725	FALSE
pnut	chr2R	8239677	8241622	+	1945	FBgn0013726	TRUE
sced	chr2R	6659981	6660624	+	643	FBgn0013732	FALSE
alien	chr2L	8994669	8995538	-	869	FBgn0013746	FALSE
Arf102F	chr4	1125037	1125340	+	303	FBgn0013749	TRUE
Arf51F	chr2R	15324345	15327320	+	2975	FBgn0013750	TRUE
Bgb	chr3L	1640757	1640952	+	195	FBgn0013753	FALSE
Bro	chr3L	1648547	1648612	+	65	FBgn0013755	FALSE
Mtor	chr2R	11860603	11861148	+	545	FBgn0013756	FALSE
CASK	chr3R	21783400	21786589	-	3189	FBgn0013759	FALSE
Cdk5	chr2R	15569530	15570131	-	601	FBgn0013762	FALSE
Idgf6	chr2R	16693639	16693751	+	112	FBgn0013763	FALSE
Chi	chr2R	24031536	24031803	-	267	FBgn0013764	TRUE
cnn	chr2R	13439314	13440071	-	757	FBgn0013765	FALSE
Crz	chr3R	14315610	14315716	+	106	FBgn0013767	FALSE
Cp1	chr2R	13967742	13968175	+	433	FBgn0013770	TRUE
Cyp6a9	chr2R	14879303	14879758	-	455	FBgn0013771	TRUE
Cyp6a8	chr2R	14887171	14887400	-	229	FBgn0013772	FALSE
Cyp6a22	chr2R	14873370	14873687	+	317	FBgn0013773	FALSE
Deaf1	chr3L	19829191	19831113	+	1922	FBgn0013799	TRUE
Dhc36C	chr2L	17525455	17525597	+	142	FBgn0013810	TRUE
Dhc62B	chr3L	1759142	1759258	-	116	FBgn0013811	TRUE
Dhc98D	chr3R	28519322	28519428	+	106	FBgn0013813	TRUE
Elal	chr3R	24866527	24867861	+	1334	FBgn0013949	TRUE
Esp	chr3R	24850234	24850509	+	275	FBgn0013953	TRUE
FK506-bp2	chr2R	19290737	19291119	+	382	FBgn0013954	TRUE
Gycalpha99B	chr3R	29685615	29685756	+	141	FBgn0013972	FALSE
His4r	chr3R	14626426	14626720	+	294	FBgn0013981	TRUE
imd	chr2R	18408606	18410171	-	1565	FBgn0013983	TRUE
MAPk-Ak2	chrX	5759910	5760715	-	805	FBgn0013987	FALSE
Nrx-IV	chr3L	12156242	12157210	+	968	FBgn0013997	TRUE
Hf	chr2L	19966727	19966946	-	219	FBgn0014000	FALSE
Pdi	chr3L	15137733	15138187	-	454	FBgn0014002	TRUE
Ask1	chr3R	19885732	19886138	+	406	FBgn0014006	TRUE
Ptp69D	chr3L	12740998	12741630	+	632	FBgn0014007	TRUE
Rab2	chr2R	6698545	6701162	+	2617	FBgn0014009	TRUE
Rac2	chr3L	7432634	7433931	-	1297	FBgn0014011	TRUE
Rel	chr3R	9044183	9044223	-	40	FBgn0014018	FALSE
Rh5	chr2L	12009706	12009816	+	110	FBgn0014019	FALSE
Rho1	chr2R	16106052	16107995	+	1943	FBgn0014020	TRUE
Rlb1	chr3R	9514812	9514827	+	15	FBgn0014022	FALSE
mRpL47	chr3R	9514821	9514868	-	47	FBgn0014023	TRUE
Rnp4F	chrX	5318928	5319135	-	207	FBgn0014024	FALSE
RpL7A	chrX	6530727	6531125	-	398	FBgn0014026	TRUE
SdhB	chr2R	6808977	6809172	+	195	FBgn0014028	FALSE
2017-09-02	chr3R	20585890	20586345	-	455	NA	FALSE
Spat	chrX	6530670	6530718	+	48	FBgn0014031	FALSE
Sptr	chrX	8463236	8463520	-	284	FBgn0014032	TRUE
Sr-CI	chr2L	4123900	4124156	+	256	FBgn0014033	TRUE
Su(Tpl)	chr3L	19889233	19891523	-	2290	FBgn0014037	FALSE
Tie	chr3L	4510695	4511235	-	540	FBgn0014073	TRUE
Ugt	chr3L	18877780	18878351	+	571	FBgn0014075	TRUE
Vm32E	chr2L	11171229	11171283	-	54	FBgn0014076	FALSE
CG4278	chr2L	16328036	16328124	+	88	FBgn0014092	FALSE
barr	chr2L	20057807	20058384	-	577	FBgn0014127	TRUE
cher	chr3R	17091537	17092039	-	502	FBgn0014141	FALSE
croc	chr3L	21474133	21474667	-	534	FBgn0014143	FALSE
fax	chr3L	16402796	16405116	-	2320	FBgn0014163	FALSE
gcm	chr2L	9579583	9580002	-	419	FBgn0014179	FALSE
Oda	chr2R	12166442	12167397	-	955	FBgn0014184	FALSE
prod	chr2R	18969404	18969834	-	430	FBgn0014269	FALSE
mof	chrX	5873538	5874268	-	730	FBgn0014340	TRUE
mia	chr3R	5548028	5548386	-	358	FBgn0014342	TRUE
mirr	chr3L	12709080	12710245	+	1165	FBgn0014343	FALSE
noi	chr3R	5589570	5589820	-	250	FBgn0014366	TRUE
nol	chr3L	11131263	11131402	+	139	FBgn0014368	FALSE
RhoL	chr3R	9497075	9497416	-	341	FBgn0014380	TRUE
sty	chr3L	3400277	3402955	-	2678	FBgn0014388	TRUE
tilB	chrX	22451428	22451725	+	297	FBgn0014395	TRUE
Vps26	chrX	1875654	1876481	+	827	FBgn0014411	TRUE
CG13397	chr2L	8408767	8409128	-	361	FBgn0014417	TRUE
CG11899	chr3R	29201757	29201770	+	13	FBgn0014427	FALSE
Acp1	chr2L	7740562	7740955	-	393	FBgn0014454	FALSE
Ahcy13	chrX	15452478	15453192	+	714	FBgn0014455	TRUE
Cp7Fa	chrX	8472969	8473502	+	533	FBgn0014464	TRUE
Cp7Fb	chrX	8475754	8476362	+	608	FBgn0014465	TRUE
Cp7Fc	chrX	8478165	8478711	+	546	FBgn0014466	TRUE
Cyp4e2	chr2R	8447023	8447262	+	239	FBgn0014469	TRUE
His3.3A	chr2L	5055760	5056237	+	477	FBgn0014857	TRUE
Hr38	chr2L	20683462	20686809	-	3347	FBgn0014859	FALSE
Mcm2	chr3R	8267822	8267951	+	129	FBgn0014861	TRUE
Mlp84B	chr3R	7112972	7114271	-	1299	FBgn0014863	FALSE
Mtk	chr2R	15409035	15409107	+	72	FBgn0014865	FALSE
Ost48	chrX	9156929	9157007	-	78	FBgn0014868	FALSE
Pglym78	chr3R	29149736	29149901	+	165	FBgn0014869	FALSE
Roe1	chr2R	13555288	13555602	+	314	FBgn0014877	FALSE
Set	chr3R	15265030	15265480	+	450	FBgn0014879	TRUE
CG14630	chrX	1033057	1033151	+	94	FBgn0014903	FALSE
Hydr2	chr2L	3168202	3169470	+	1268	FBgn0014906	TRUE
CG2846	chr3R	7911905	7912487	-	582	FBgn0014930	TRUE
betaggt-I	chr2L	4947868	4948324	+	456	FBgn0015000	FALSE
Actn3	chr3R	16975821	16975902	-	81	FBgn0015008	TRUE
Ag5r	chrX	14784664	14785311	-	647	FBgn0015010	FALSE
Ahcy89E	chr3R	16978439	16978516	-	77	FBgn0015011	FALSE
Cctgamma	chr3R	16649740	16650052	+	312	FBgn0015019	TRUE
CkIalpha	chrX	12656494	12658004	+	1510	FBgn0015024	TRUE
CkIIalpha-i1	chr3L	15818339	15818621	+	282	FBgn0015025	FALSE
cype	chr2L	5327808	5328042	+	234	FBgn0015031	TRUE
Cyp4c3	chr3R	30900524	30900696	+	172	FBgn0015032	TRUE
Cyp4d8	chr3L	7493557	7493617	-	60	FBgn0015033	FALSE
Cyp4e1	chr2R	8449622	8449745	+	123	FBgn0015034	FALSE
Cyp4e3	chr2L	9747843	9748011	-	168	FBgn0015035	FALSE
Cyp4ae1	chrX	2180758	2181154	+	396	FBgn0015036	TRUE
Cyp4p1	chr2R	9242043	9242152	+	109	FBgn0015037	TRUE
Cyp9b1	chr2R	7127838	7128040	-	202	FBgn0015038	FALSE
Cyp9b2	chr2R	7130272	7130375	-	103	FBgn0015039	TRUE
Cyp9c1	chr2R	24632873	24632923	+	50	FBgn0015040	FALSE
Ddx1	chr3L	22265846	22266041	+	195	FBgn0015075	TRUE
eIF-4E	chr3L	9399618	9399869	-	251	FBgn0015218	FALSE
Fer2LCH	chr3R	30390263	30390584	+	321	FBgn0015221	FALSE
Fer1HCH	chr3R	30385573	30385983	-	410	FBgn0015222	FALSE
glec	chr3R	21850656	21851709	-	1053	FBgn0015229	TRUE
Glut3	chr3R	16789872	16790099	+	227	FBgn0015230	TRUE
Hr78	chr3L	21494019	21494305	-	286	FBgn0015239	FALSE
Hr96	chr3R	25028999	25029354	+	355	FBgn0015240	TRUE
Hsp60A	chrX	11111826	11112528	+	702	FBgn0015245	TRUE
Diap2	chr2R	15932170	15932631	-	461	FBgn0015247	FALSE
Nap1	chr2R	23905175	23905313	-	138	FBgn0015268	FALSE
Nf1	chr3R	25994782	25995732	+	950	FBgn0015269	FALSE
Orc2	chr3R	13967003	13967075	+	72	FBgn0015270	FALSE
Orc5	chr2L	13831473	13831576	+	103	FBgn0015271	FALSE
Pi3K59F	chr2R	23563813	23564020	+	207	FBgn0015277	FALSE
Pi3K68D	chr3L	11774776	11775723	-	947	FBgn0015278	FALSE
Pi3K92E	chr3R	20628812	20629746	-	934	FBgn0015279	TRUE
Rpt2	chr3R	23929835	23929945	-	110	FBgn0015282	TRUE
Rpn10	chr3L	21538465	21538643	+	178	FBgn0015283	TRUE
RpL22	chrX	762560	762724	-	164	FBgn0015288	FALSE
Shark	chr2R	16199426	16199724	-	298	FBgn0015295	FALSE
Shc	chr3L	9428435	9428671	+	236	FBgn0015296	FALSE
Srp19	chr3L	7347314	7347366	-	52	FBgn0015298	FALSE
Ssb-c31a	chr2L	8211835	8211977	+	142	FBgn0015299	TRUE
Ssl	chr2R	24499243	24499415	-	172	FBgn0015300	FALSE
Try29F	chr2L	8999415	8999468	+	53	FBgn0015316	FALSE
Ubc2	chr2L	10765010	10766117	-	1107	FBgn0015320	FALSE
Ubc4	chr3L	9699730	9700523	+	793	FBgn0015321	TRUE
abs	chr3R	4234989	4235041	+	52	FBgn0015331	FALSE
CG15865	chrX	16660794	16661071	-	277	FBgn0015336	TRUE
CG5861	chr2L	16305346	16305958	-	612	FBgn0015338	TRUE
CG14906	chr3R	16649765	16650045	-	280	FBgn0015351	TRUE
CG2034	chr3L	2258674	2258933	+	259	FBgn0015359	TRUE
oxt	chr3L	2258842	2259328	-	486	FBgn0015360	FALSE
RabX1	chr2R	23519841	23520357	-	516	FBgn0015372	FALSE
cutlet	chr2L	3707230	3707353	-	123	FBgn0015376	FALSE
dod	chrX	21346432	21346876	+	444	FBgn0015379	TRUE
drl	chr2L	19207843	19208621	+	778	FBgn0015380	FALSE
glu	chr2L	16733617	16733796	-	179	FBgn0015391	FALSE
hoip	chr2L	9700381	9700459	+	78	FBgn0015393	FALSE
jumu	chr3R	10360259	10362150	+	1891	FBgn0015396	TRUE
kek1	chr2L	12817000	12819017	-	2017	FBgn0015399	FALSE
kek2	chr2L	11624504	11626778	+	2274	FBgn0015400	FALSE
Rme-8	chr2R	9167652	9168133	-	481	FBgn0015477	TRUE
Cul1	chr2R	7920406	7921720	+	1314	FBgn0015509	TRUE
mbc	chr3R	23800772	23801839	+	1067	FBgn0015513	TRUE
nAChRalpha3	chrX	8276235	8282956	-	6721	FBgn0015519	FALSE
nonA-l	chr3R	16642221	16642819	+	598	FBgn0015520	FALSE
olf186-M	chr2R	17848197	17848444	+	247	FBgn0015522	FALSE
otp	chr2R	20882620	20884491	-	1871	FBgn0015524	TRUE
peng	chrX	21346503	21346563	-	60	FBgn0015527	FALSE
sda	chr3R	26944524	26945480	+	956	FBgn0015541	TRUE
spag	chr2R	24161371	24161492	+	121	FBgn0015544	FALSE
tap	chr3L	17360990	17361811	+	821	FBgn0015550	FALSE
tos	chr2L	18679312	18679704	-	392	FBgn0015553	TRUE
tty	chrX	21328621	21331959	-	3338	FBgn0015558	FALSE
unpg	chr2R	9199768	9199864	+	96	FBgn0015561	FALSE
alpha-Est1	chr3R	7545445	7545971	-	526	FBgn0015568	TRUE
alpha-Est10	chr3R	7486089	7486829	-	740	FBgn0015569	TRUE
alpha-Est2	chr3R	7545079	7545309	+	230	FBgn0015570	TRUE
alpha-Est4	chr3R	7536566	7536751	-	185	FBgn0015572	TRUE
alpha-Est6	chr3R	7524567	7524635	-	68	FBgn0015574	FALSE
alpha-Est7	chr3R	7519561	7519750	-	189	FBgn0015575	TRUE
alpha-Est8	chr3R	7509343	7509801	-	458	FBgn0015576	FALSE
alpha-Est9	chr3R	7493868	7495070	-	1202	FBgn0015577	TRUE
Acp29AB	chr2L	8392456	8392506	-	50	FBgn0015583	FALSE
Acp53Ea	chr2R	16749741	16749855	-	114	FBgn0015584	TRUE
Acp63F	chr3L	3815770	3815984	-	214	FBgn0015585	TRUE
Acp76A	chr3L	19050688	19050790	-	102	FBgn0015586	TRUE
Apc	chr3R	28832301	28833234	-	933	FBgn0015589	FALSE
AstA	chr3R	24760246	24761257	-	1011	FBgn0015591	TRUE
toc	chr2L	3068345	3069569	-	1224	FBgn0015600	FALSE
BEAF-32	chr2R	14772408	14772687	+	279	FBgn0015602	TRUE
CadN	chr2L	17647053	17650383	-	3330	FBgn0015609	FALSE
CanB2	chr2R	7787762	7789075	+	1313	FBgn0015614	TRUE
SMC3	chrX	16588892	16589339	-	447	FBgn0015615	TRUE
Cdk8	chr3L	9837076	9837178	-	102	FBgn0015618	TRUE
Clp	chr2L	820970	821209	+	239	FBgn0015621	FALSE
Cnx99A	chr3R	29315254	29315834	-	580	FBgn0015622	FALSE
Cpr	chr2L	6345888	6346624	+	736	FBgn0015623	TRUE
CycB3	chr3R	24867934	24868800	-	866	FBgn0015625	FALSE
Dot	chr2L	3621074	3622493	+	1419	FBgn0015663	TRUE
Dref	chr2L	9964153	9964544	-	391	FBgn0015664	FALSE
Cyp6a17	chr2R	14875546	14875757	+	211	FBgn0015714	TRUE
ktub	chr2R	21123240	21123704	+	464	FBgn0015721	FALSE
Hmu	chr3R	27291134	27292759	+	1625	FBgn0015737	TRUE
Lis-1	chr2R	16183677	16185129	+	1452	FBgn0015754	TRUE
RpL9	chr2L	11001614	11002906	-	1292	FBgn0015756	TRUE
p38a	chr3R	24150416	24150601	-	185	FBgn0015765	FALSE
Msr-110	chr3L	5566914	5567580	-	666	FBgn0015766	TRUE
Nak	chr2L	18957725	18958299	-	574	FBgn0015772	TRUE
NetB	chrX	14686038	14691261	-	5223	FBgn0015774	FALSE
nrv1	chr2L	6778220	6779372	-	1152	FBgn0015776	TRUE
nrv2	chr2L	6789770	6790638	-	868	FBgn0015777	FALSE
rin	chr3R	13651567	13654576	+	3009	FBgn0015778	TRUE
P5cr	chr3R	19030073	19030271	+	198	FBgn0015781	TRUE
Rab10	chrX	20253264	20254691	+	1427	FBgn0015789	FALSE
Rab11	chr3R	21115385	21116146	+	761	FBgn0015790	FALSE
Rab14	chr2L	14358184	14358764	+	580	FBgn0015791	FALSE
Rab19	chr3L	8298225	8298647	+	422	FBgn0015793	TRUE
Rab18	chrX	5670556	5670914	-	358	FBgn0015794	TRUE
Rab7	chr3R	23994751	23995544	+	793	FBgn0015795	TRUE
Rab6	chr2L	12107163	12108172	-	1009	FBgn0015797	TRUE
Rbf	chrX	797090	797476	-	386	FBgn0015799	FALSE
Reg-5	chr2R	24788008	24788287	-	279	FBgn0015801	FALSE
HDAC1	chr3L	4629116	4629493	+	377	FBgn0015805	TRUE
ScpX	chr2L	18833496	18834035	+	539	FBgn0015808	TRUE
Spx	chrX	6257087	6258150	+	1063	FBgn0015818	TRUE
TfIIEalpha	chr3L	11683670	11683917	+	247	FBgn0015828	TRUE
TfIIEbeta	chr3L	4288292	4288349	+	57	FBgn0015829	FALSE
Rtnl2	chr3R	7528864	7528954	-	90	FBgn0015831	FALSE
Trip1	chr2L	4965514	4966480	-	966	FBgn0015834	TRUE
Vang	chr2R	9105470	9106799	+	1329	FBgn0015838	TRUE
apt	chr2R	23598528	23600833	+	2305	FBgn0015903	TRUE
ara	chr3L	12595662	12596018	+	356	FBgn0015904	FALSE
ast	chr2L	1080711	1080803	+	92	FBgn0015905	FALSE
caup	chr3L	12620702	12621802	+	1100	FBgn0015919	TRUE
crq	chr2L	448261	449020	-	759	FBgn0015924	FALSE
csul	chr2R	16266875	16267138	+	263	FBgn0015925	TRUE
dah	chrX	15330702	15330972	+	270	FBgn0015926	FALSE
dpa	chr2R	7496634	7496800	-	166	FBgn0015929	TRUE
Faa	chr3L	4072008	4072084	-	76	FBgn0016013	TRUE
lama	chr3L	5343619	5343995	-	376	FBgn0016031	FALSE
lbm	chr2R	7051748	7051964	+	216	FBgn0016032	FALSE
mael	chr3L	22726118	22726234	+	116	FBgn0016034	FALSE
Vsp37A	chrX	622629	623157	+	528	FBgn0016038	TRUE
Tom40	chrX	7739041	7739978	+	937	FBgn0016041	FALSE
nompA	chr2R	11310333	11310612	-	279	FBgn0016047	TRUE
pgc	chr2R	22332413	22332814	+	401	FBgn0016053	TRUE
phr6-4	chr2L	20643352	20643644	-	292	FBgn0016054	FALSE
Sema-1b	chr2R	17672844	17674309	-	1465	FBgn0016059	FALSE
side	chr3R	27375083	27376581	-	1498	FBgn0016061	TRUE
vkg	chr2L	5012090	5012510	-	420	FBgn0016075	TRUE
vri	chr2L	5309721	5311419	+	1698	FBgn0016076	TRUE
wun	chr2R	9400461	9401034	-	573	FBgn0016078	TRUE
xmas-1	chrX	17150592	17151759	-	1167	FBgn0016080	TRUE
fry	chr3L	9631837	9631988	-	151	FBgn0016081	FALSE
ATPsynCF6	chr3R	23355105	23355400	-	295	FBgn0016119	TRUE
ATPsynD	chr3R	19095946	19096284	+	338	FBgn0016120	TRUE
Acer	chr2L	8524781	8525778	+	997	FBgn0016122	TRUE
Alp4	chr3R	31052413	31052540	+	127	FBgn0016123	FALSE
CaMKI	chr4	453200	458102	+	4902	FBgn0016126	TRUE
Cdk4	chr2R	16585036	16585550	+	514	FBgn0016131	TRUE
PTP-ER	chr2R	21619321	21620046	-	725	FBgn0016641	FALSE
Lgr1	chr3R	17732817	17733230	+	413	FBgn0016650	TRUE
H15	chr2L	5415895	5416615	+	720	FBgn0016660	TRUE
Ipp	chr3R	13960334	13960834	+	500	FBgn0016672	TRUE
Lectin-galC1	chr2L	19418090	19418274	+	184	FBgn0016675	FALSE
NaPi-T	chr2R	14842716	14843367	-	651	FBgn0016684	TRUE
Nlp	chr3R	30009981	30012475	+	2494	FBgn0016685	TRUE
Nurf-38	chr2R	24556654	24559100	-	2446	FBgn0016687	TRUE
ATPsynO	chr3R	15266589	15266719	+	130	FBgn0016691	TRUE
Past1	chr3R	12704082	12704875	+	793	FBgn0016693	FALSE
Pdp1	chr3L	7811341	7816325	-	4984	FBgn0016694	TRUE
Pitslre	chr3L	20776708	20776937	+	229	FBgn0016696	TRUE
Prosalpha5	chr2R	17413704	17413954	+	250	FBgn0016697	TRUE
Ptpa	chr2L	3378492	3378590	+	98	FBgn0016698	FALSE
Rab1	chr3R	21265326	21266947	-	1621	FBgn0016700	TRUE
Rab4	chr2R	17574543	17574979	+	436	FBgn0016701	FALSE
Reg-2	chr3L	604681	605195	-	514	FBgn0016715	TRUE
RpL29	chr2R	21294360	21294404	+	44	FBgn0016726	FALSE
Usp47	chr3L	5761385	5761899	+	514	FBgn0016756	TRUE
angel	chr2R	23695183	23695232	+	49	FBgn0016762	FALSE
dos	chr3L	2595047	2595675	+	628	FBgn0016794	TRUE
fz2	chr3L	19140941	19143865	-	2924	FBgn0016797	TRUE
nompB	chr2L	21578198	21578407	-	209	FBgn0016919	TRUE
nompC	chr2L	5365040	5366015	+	975	FBgn0016920	TRUE
Pino	chr2L	1114625	1115733	-	1108	FBgn0016926	TRUE
Dyrk2	chr2L	14184493	14186065	-	1572	FBgn0016930	FALSE
l(2)k10201	chr2R	9399755	9399900	+	145	FBgn0016970	TRUE
spen	chr2L	201415	203428	+	2013	FBgn0016977	TRUE
snRNP-U1-70K	chr2L	6968711	6970115	-	1404	FBgn0016978	FALSE
smid	chr3L	7385409	7385642	+	233	FBgn0016983	TRUE
sktl	chr2R	20827417	20827991	-	574	FBgn0016984	FALSE
cag	chr2R	10892986	10893234	-	248	FBgn0017414	TRUE
ari-1	chrX	18130396	18132795	-	2399	FBgn0017418	FALSE
CG5989	chr3L	8602382	8602514	-	132	FBgn0017429	TRUE
Nelf-E	chr3L	8599300	8599689	-	389	FBgn0017430	TRUE
CG2187	chr3R	31755172	31755433	-	261	FBgn0017448	TRUE
Ubc84D	chr3R	7518788	7518896	-	108	FBgn0017456	TRUE
U2af38	chr2L	293345	293621	-	276	FBgn0017457	FALSE
T3dh	chr2R	22329769	22330261	-	492	FBgn0017482	FALSE
Rga	chr3R	5607262	5607372	-	110	FBgn0017550	TRUE
Rca1	chr2L	6853658	6854048	+	390	FBgn0017551	TRUE
Prosalpha4T2	chr2R	24500724	24501184	-	460	FBgn0017556	TRUE
Pdk	chr2R	9434426	9435127	+	701	FBgn0017558	TRUE
Ork1	chrX	10878047	10878515	-	468	FBgn0017561	TRUE
ND-75	chrX	8248642	8248929	-	287	FBgn0017566	TRUE
ND-23	chr3R	15835705	15836124	-	419	FBgn0017567	TRUE
Mo25	chr3L	16613218	16614149	-	931	FBgn0017572	FALSE
Mcm5	chr3R	10791042	10791209	+	167	FBgn0017577	TRUE
Max	chr3L	19262143	19262875	-	732	FBgn0017578	TRUE
RpL14	chr3L	8602304	8602457	+	153	FBgn0017579	TRUE
Lk6	chr3R	11750267	11752971	-	2704	FBgn0017581	TRUE
klg	chr3R	22960102	22961731	+	1629	FBgn0017590	FALSE
COX5A	chr3R	11820162	11820300	+	138	FBgn0019624	TRUE
Atu	chr3R	5615871	5615933	+	62	FBgn0019637	FALSE
Dat	chr2R	24157549	24157762	+	213	FBgn0019643	FALSE
ATPsynB	chr3L	9731108	9731438	+	330	FBgn0019644	TRUE
toy	chr4	1006161	1007894	+	1733	FBgn0019650	FALSE
gcm2	chr2L	9612536	9612706	+	170	FBgn0019809	FALSE
dj	chr3R	7060203	7060351	+	148	FBgn0019828	FALSE
colt	chr2L	2768572	2768644	-	72	FBgn0019830	TRUE
Letm1	chr2R	24509490	24510085	-	595	FBgn0019886	TRUE
Smg5	chr2L	13898838	13899821	-	983	FBgn0019890	FALSE
Surf4	chr3R	15343655	15344263	-	608	FBgn0019925	FALSE
Ser8	chr2R	13434995	13435045	+	50	FBgn0019928	FALSE
Ser7	chrX	9866956	9867098	+	142	FBgn0019929	TRUE
SamDC	chr2L	10341382	10341503	+	121	FBgn0019932	FALSE
RpS20	chr3R	20823246	20823314	+	68	FBgn0019936	FALSE
RpI1	chr2R	14595539	14595661	-	122	FBgn0019938	TRUE
Rh6	chr3R	15484520	15484699	+	179	FBgn0019940	FALSE
Psn	chr3L	20435050	20435156	+	106	FBgn0019947	FALSE
Cdk9	chr2R	22636063	22636186	-	123	FBgn0019949	FALSE
Orct	chr3R	24278592	24279287	+	695	FBgn0019952	TRUE
ND-42	chr3R	22029312	22029660	+	348	FBgn0019957	TRUE
Mitofilin	chr3R	22019401	22019859	-	458	FBgn0019960	TRUE
Khc-73	chr2R	15515778	15518577	-	2799	FBgn0019968	FALSE
Drice	chr3R	29800918	29801584	+	666	FBgn0019972	FALSE
Gs1l	chr2L	4455166	4455325	-	159	FBgn0019982	FALSE
Gcn2	chr3R	31401378	31402013	+	635	FBgn0019990	FALSE
Ppox	chr3R	24659976	24660297	-	321	FBgn0020018	TRUE
Cbl	chr3L	8430337	8432246	+	1909	FBgn0020224	FALSE
ATPsyngamma	chr3R	29747506	29747853	-	347	FBgn0020235	TRUE
ATPCL	chr2R	15992972	15994227	-	1255	FBgn0020236	TRUE
14-3-3epsilon	chr3R	18248289	18250651	+	2362	FBgn0020238	TRUE
stet	chr3L	1475481	1476172	-	691	FBgn0020248	FALSE
stck	chr3R	8359727	8360773	+	1046	FBgn0020249	TRUE
sfl	chr3L	6548790	6550559	+	1769	FBgn0020251	TRUE
Ran	chrX	11143427	11145648	-	2221	FBgn0020255	TRUE
Ppa	chr2R	22684970	22687032	-	2062	FBgn0020257	FALSE
ppk	chr2L	14378659	14378820	-	161	FBgn0020258	FALSE
pcm	chrX	19485880	19486102	-	222	FBgn0020261	FALSE
mspo	chr2R	14671702	14672366	-	664	FBgn0020269	FALSE
mre11	chr2L	11284276	11284335	+	59	FBgn0020270	FALSE
mst	chrX	21390851	21392093	+	1242	FBgn0020272	TRUE
lush	chr3L	19604398	19604674	-	276	FBgn0020277	FALSE
loco	chr3R	22619804	22620292	-	488	FBgn0020278	TRUE
laf	chr3R	4875898	4876089	-	191	FBgn0020280	TRUE
ko	chr3L	21075581	21076187	-	606	FBgn0020294	FALSE
stumps	chr3R	14607499	14608079	+	580	FBgn0020299	FALSE
geko	chr3L	18145109	18145880	+	771	FBgn0020300	TRUE
drongo	chr2L	833587	834544	-	957	FBgn0020304	FALSE
dbe	chr2L	868500	868738	-	238	FBgn0020305	TRUE
dve	chr2R	22285361	22286469	+	1108	FBgn0020307	FALSE
crol	chr2L	11794300	11797124	-	2824	FBgn0020309	TRUE
CG4050	chr2R	21123735	21124117	-	382	FBgn0020312	FALSE
Rpt6	chrX	21317604	21317668	+	64	FBgn0020369	TRUE
TppII	chr2R	13152891	13152993	-	102	FBgn0020370	FALSE
Tim17b2	chr2L	15485368	15485545	+	177	FBgn0020371	FALSE
Sr-CIII	chr2L	4121443	4121632	+	189	FBgn0020376	TRUE
Sr-CII	chr2R	12208893	12209035	-	142	FBgn0020377	FALSE
Sp1	chrX	9755303	9756387	+	1084	FBgn0020378	TRUE
Rfx	chr3R	10361749	10363162	-	1413	FBgn0020379	TRUE
pug	chr3R	10703149	10703501	+	352	FBgn0020385	TRUE
Pdk1	chr3L	143821	145378	+	1557	FBgn0020386	FALSE
Gcn5	chr3L	12520172	12521345	-	1173	FBgn0020388	TRUE
Papss	chr3L	19860612	19860925	+	313	FBgn0020389	FALSE
Nrk	chr2R	13162651	13163481	+	830	FBgn0020391	FALSE
Nmt	chr3L	8176083	8176425	-	342	FBgn0020392	TRUE
Mst89B	chr3R	16268341	16268408	+	67	FBgn0020399	FALSE
asun	chr3R	16266547	16266902	+	355	FBgn0020407	TRUE
Idgf3	chr2L	16452850	16453978	+	1128	FBgn0020414	FALSE
Idgf2	chr2L	16450459	16450505	+	46	FBgn0020415	FALSE
Idgf1	chr2L	16446720	16446945	+	225	FBgn0020416	TRUE
GluRIIB	chr2L	5563405	5563567	+	162	FBgn0020429	TRUE
Fak	chr2R	19430775	19431105	-	330	FBgn0020440	FALSE
Elf	chr2L	12439565	12441279	+	1714	FBgn0020443	FALSE
E23	chr2L	3334880	3335656	-	776	FBgn0020445	FALSE
Dad	chr3R	17069136	17070613	+	1477	FBgn0020493	TRUE
CtBP	chr3R	13025473	13026956	+	1483	FBgn0020496	TRUE
emb	chr2L	8407925	8408911	+	986	FBgn0020497	TRUE
CLIP-190	chr2L	17409406	17409699	+	293	FBgn0020503	TRUE
Amyrel	chr2R	16651006	16651159	-	153	FBgn0020506	TRUE
Ag5r2	chrX	14782954	14782999	-	45	FBgn0020508	TRUE
Acp62F	chr3L	2740121	2740315	+	194	FBgn0020509	TRUE
Abi	chr3R	14119269	14120064	-	795	FBgn0020510	FALSE
ade5	chrX	12757030	12758051	-	1021	FBgn0020513	TRUE
pio	chr2R	24596966	24597860	+	894	FBgn0020521	FALSE
kraken	chr2L	854384	855225	+	841	FBgn0020545	TRUE
SA	chr2L	6954455	6954698	+	243	FBgn0020616	TRUE
Rx	chr2R	20936774	20937030	+	256	FBgn0020617	FALSE
RN-tre	chr2R	13984810	13985596	-	786	FBgn0020620	TRUE
Pkn	chr2R	9252328	9254063	-	1735	FBgn0020621	FALSE
Pi3K21B	chr2L	302660	305254	+	2594	FBgn0020622	TRUE
Osbp	chr3R	24934534	24935398	-	864	FBgn0020626	TRUE
Mcm7	chr3L	8894176	8894440	+	264	FBgn0020633	TRUE
Lcp65Ag2	chr3L	6132995	6133153	-	158	FBgn0020637	FALSE
Lcp65Ag1	chr3L	6134591	6134834	-	243	FBgn0020638	TRUE
Lcp65Af	chr3L	6136264	6136379	-	115	FBgn0020639	FALSE
Lcp65Ad	chr3L	6143887	6144006	+	119	FBgn0020641	FALSE
Lcp65Ac	chr3L	6145311	6145393	+	82	FBgn0020642	FALSE
Lcp65Aa	chr3L	6151642	6151923	+	281	FBgn0020645	TRUE
KrT95D	chr3R	23997542	23998637	-	1095	FBgn0020647	FALSE
Trxr-1	chrX	8247695	8248088	+	393	FBgn0020653	TRUE
ArfGAP1	chr3L	12415026	12415335	-	309	FBgn0020655	FALSE
Atet	chr2L	4344481	4345787	+	1306	FBgn0020762	TRUE
Alas	chr2R	23966649	23966757	+	108	FBgn0020764	FALSE
Acp65Aa	chr3L	6152050	6152280	-	230	FBgn0020765	FALSE
Spred	chr2R	14759646	14761759	-	2113	FBgn0020767	FALSE
CG7179	chr2L	7775804	7775894	-	90	FBgn0020880	FALSE
Jon25Bi	chr2L	4954279	4954322	-	43	FBgn0020906	FALSE
Scp2	chr3R	16574543	16575070	-	527	FBgn0020907	FALSE
Rtc1	chrX	13758545	13759342	+	797	FBgn0020909	TRUE
Ptx1	chr3R	30930041	30930151	+	110	FBgn0020912	FALSE
Dgkepsilon	chr2R	12759519	12759724	+	205	FBgn0020930	FALSE
Crg-1	chrX	3796868	3797566	+	698	FBgn0021738	TRUE
C901	chrX	10963914	10964206	-	292	FBgn0021742	TRUE
SerRS-m	chr3R	15342090	15343989	+	1899	FBgn0021750	TRUE
chb	chr3L	21182609	21184072	+	1463	FBgn0021760	TRUE
sdk	chrX	747632	749496	+	1864	FBgn0021764	FALSE
scu	chrX	18092711	18093109	+	398	FBgn0021765	TRUE
org-1	chrX	8447492	8448232	-	740	FBgn0021767	TRUE
nudC	chr3L	16819420	16820213	+	793	FBgn0021768	TRUE
mira	chr3R	19932034	19932183	-	149	FBgn0021776	FALSE
Tapdelta	chr2R	11370300	11370452	-	152	FBgn0021795	FALSE
Tor	chr2L	13012933	13013197	+	264	FBgn0021796	FALSE
Reph	chr2L	3808242	3810708	+	2466	FBgn0021800	TRUE
Vps28	chr2R	8078538	8079317	-	779	FBgn0021814	TRUE
cnk	chr2R	17413972	17414572	-	600	FBgn0021818	FALSE
DCTN2-p50	chr2R	8893247	8893458	+	211	FBgn0021825	TRUE
l(2)k14710	chr2R	6209729	6210093	-	364	FBgn0021847	TRUE
l(2)k14505	chr2L	21262264	21262702	+	438	FBgn0021856	TRUE
Xbp1	chr2R	21145461	21145750	+	289	FBgn0021872	FALSE
Nle	chr2L	566366	566425	-	59	FBgn0021874	FALSE
Zfrp8	chr2R	24135171	24135399	+	228	FBgn0021875	FALSE
ytr	chr2R	23847079	23848456	-	1377	FBgn0021895	TRUE
RFeSP	chr2L	1612407	1612769	-	362	FBgn0021906	TRUE
Coprox	chr2L	6965692	6965986	+	294	FBgn0021944	TRUE
ND-PDSW	chr2L	3467255	3467487	+	232	FBgn0021967	TRUE
l(2)k09913	chr2R	23071556	23071875	+	319	FBgn0021979	FALSE
Rs1	chr2R	8167668	8167840	+	172	FBgn0021995	TRUE
eIF-3p40	chr2L	5051193	5051312	-	119	FBgn0022023	FALSE
Vps25	chr2R	8626103	8626180	+	77	FBgn0022027	FALSE
l(2)k01209	chr2R	17425587	17425679	+	92	FBgn0022029	FALSE
Nnp-1	chr2L	13362863	13364012	-	1149	FBgn0022069	TRUE
Vha36-1	chr2R	15542278	15542501	+	223	FBgn0022097	TRUE
l(2)k05819	chr2L	4399734	4400537	+	803	FBgn0022153	TRUE
Gpo-1	chr2R	15857723	15857878	-	155	FBgn0022160	TRUE
Cas	chr2L	16821156	16821323	-	167	FBgn0022213	FALSE
ubl	chr2R	6810011	6810091	-	80	FBgn0022224	FALSE
lolal	chr2R	18154100	18155147	-	1047	FBgn0022238	FALSE
l(2)09851	chr2R	5755987	5757475	+	1488	FBgn0022288	TRUE
dnk	chr3R	18982458	18982778	+	320	FBgn0022338	TRUE
CG3760	chr2R	24939529	24940703	+	1174	FBgn0022343	TRUE
CG10340	chr3R	16613398	16613455	-	57	FBgn0022344	FALSE
CG1910	chr3R	31750713	31751984	+	1271	FBgn0022349	TRUE
Tsf1	chrX	18390282	18390482	+	200	FBgn0022355	TRUE
Sodh-2	chr3R	10878066	10878257	+	191	FBgn0022359	FALSE
Pur-alpha	chr4	565757	567257	+	1500	FBgn0022361	FALSE
Pka-R2	chr2R	9993474	9996490	-	3016	FBgn0022382	TRUE
D19B	chr3L	6182176	6182416	-	240	FBgn0022699	FALSE
Cht4	chr2R	21065386	21065433	-	47	FBgn0022700	FALSE
Cht2	chr3L	1752235	1752632	-	397	FBgn0022702	TRUE
Adk1	chr3L	12198898	12200536	-	1638	FBgn0022709	TRUE
Ac13E	chrX	15509266	15512739	-	3473	FBgn0022710	TRUE
Taf8	chrX	18103219	18103458	+	239	FBgn0022724	FALSE
HLH54F	chr2R	17760339	17760517	+	178	FBgn0022740	FALSE
Pp2C1	chrX	4679978	4680631	-	653	FBgn0022768	TRUE
Peritrophin-A	chrX	20247779	20248192	+	413	FBgn0022770	FALSE
Orc1	chr2R	7522437	7522683	-	246	FBgn0022772	FALSE
Oat	chr3L	19647280	19647393	-	113	FBgn0022774	FALSE
Hira	chrX	7725746	7725909	+	163	FBgn0022786	FALSE
Hel89B	chr3R	15983326	15983476	+	150	FBgn0022787	TRUE
Cad96Ca	chr3R	25197571	25197978	-	407	FBgn0022800	FALSE
Df31	chr2L	21626209	21627599	-	1390	FBgn0022893	TRUE
D19A	chr3L	6185829	6186380	-	551	FBgn0022935	TRUE
CycH	chr3L	21823229	21823306	+	77	FBgn0022936	FALSE
Cbp80	chrX	4657707	4658185	+	478	FBgn0022942	FALSE
Cbp20	chr3R	18165373	18165478	+	105	FBgn0022943	TRUE
yps	chr3L	12121088	12122106	-	1018	FBgn0022959	TRUE
vimar	chr2R	6975285	6976552	-	1267	FBgn0022960	FALSE
rpk	chr3R	4648139	4649169	+	1030	FBgn0022981	TRUE
qkr58E-3	chr2R	22409093	22409886	-	793	FBgn0022984	TRUE
qkr58E-1	chr2R	22412404	22413194	-	790	FBgn0022986	TRUE
mth	chr3L	343181	343543	-	362	FBgn0023000	TRUE
melt	chr3L	7142736	7143074	+	338	FBgn0023001	FALSE
Clk	chr3L	7763157	7764212	-	1055	FBgn0023076	TRUE
gek	chr2R	24091945	24092161	-	216	FBgn0023081	TRUE
fray	chr3R	18588369	18589459	+	1090	FBgn0023083	FALSE
dimm	chr2L	21340348	21342998	+	2650	FBgn0023091	TRUE
cyc	chr3L	19813785	19813988	-	203	FBgn0023094	FALSE
caps	chr3L	13278125	13279642	+	1517	FBgn0023095	FALSE
btv	chr2L	17962597	17962734	-	137	FBgn0023096	TRUE
bon	chr3R	20611059	20612540	+	1481	FBgn0023097	FALSE
aay	chr3L	9424363	9424802	+	439	FBgn0023129	TRUE
Uba1	chr2R	9687405	9688767	-	1362	FBgn0023143	TRUE
SmD3	chr2R	12169862	12172038	+	2176	FBgn0023167	TRUE
AMPKalpha	chrX	1378166	1378922	+	756	FBgn0023169	TRUE
RpL39	chr2R	24061630	24061943	-	313	FBgn0023170	TRUE
rnh1	chr2R	7931022	7931128	-	106	FBgn0023171	TRUE
RhoGEF2	chr2R	17044321	17044656	+	335	FBgn0023172	TRUE
Prosbeta2	chr3L	15001222	15001319	+	97	FBgn0023174	FALSE
Prosalpha7	chr2R	9846636	9846730	-	94	FBgn0023175	FALSE
Pp4-19C	chrX	20421087	20421864	-	777	FBgn0023177	FALSE
Pdf	chr3R	26455539	26455754	-	215	FBgn0023178	FALSE
amon	chr3R	26697697	26699286	-	1589	FBgn0023179	FALSE
Orc6	chr2R	9845115	9845564	-	449	FBgn0023180	TRUE
Orc4	chr2R	24795731	24795852	-	121	FBgn0023181	TRUE
Jon74E	chr3L	17546287	17546867	-	580	FBgn0023197	TRUE
EloB	chr3R	20578048	20578677	-	629	FBgn0023212	TRUE
eIF4G	chr4	915085	915491	-	406	FBgn0023213	TRUE
edl	chr2R	18667527	18667828	-	301	FBgn0023214	FALSE
Mnt	chrX	3700742	3701784	+	1042	FBgn0023215	TRUE
Parg	chrX	3668837	3669128	-	291	FBgn0023216	FALSE
Dap160	chr2L	21134332	21134700	-	368	FBgn0023388	TRUE
Chd3	chr3L	19449928	19450781	+	853	FBgn0023395	TRUE
B4	chr2L	13500432	13504503	-	4071	FBgn0023407	TRUE
fus	chr2R	15657316	15657966	-	650	FBgn0023441	TRUE
Rbcn-3A	chrX	6240745	6241463	-	718	FBgn0023458	FALSE
Taldo	chr2R	23942015	23942259	+	244	FBgn0023477	TRUE
teq	chr3L	9092019	9092277	+	258	FBgn0023479	TRUE
Pph13	chr2L	579251	579524	+	273	FBgn0023489	FALSE
Lip1	chr2L	10699517	10699587	-	70	FBgn0023496	FALSE
Es2	chrX	8463219	8463495	+	276	FBgn0023506	TRUE
D2hgdh	chrX	2144861	2145114	+	253	FBgn0023507	TRUE
Ocrl	chrX	1927167	1927524	+	357	FBgn0023508	FALSE
mip130	chrX	1919935	1920318	+	383	FBgn0023509	FALSE
Rbcn-3B	chrX	1915335	1916825	+	1490	FBgn0023510	FALSE
eIF2B-epsilon	chrX	1920079	1920551	-	472	FBgn0023512	TRUE
CG14803	chrX	1872352	1872584	+	232	FBgn0023513	TRUE
CG14805	chrX	1879005	1879100	+	95	FBgn0023514	TRUE
CG14814	chrX	1861978	1862327	-	349	FBgn0023515	TRUE
Pex5	chrX	1866832	1867007	-	175	FBgn0023516	FALSE
Pgam5	chrX	1872400	1872594	-	194	FBgn0023517	FALSE
trr	chrX	1881313	1882155	-	842	FBgn0023518	FALSE
mRpL16	chrX	1891230	1891545	+	315	FBgn0023519	TRUE
CG3857	chrX	1938190	1938490	-	300	FBgn0023520	FALSE
CG3587	chrX	1941412	1941536	+	124	FBgn0023521	FALSE
CG11596	chrX	1930194	1930517	+	323	FBgn0023522	FALSE
CG3078	chrX	2254409	2255739	-	1330	FBgn0023524	FALSE
CG3191	chrX	2250137	2250305	-	168	FBgn0023525	TRUE
CG2865	chrX	2277973	2281577	-	3604	FBgn0023526	TRUE
CG3071	chrX	2264572	2265255	+	683	FBgn0023527	TRUE
CG2918	chrX	2270926	2271490	-	564	FBgn0023529	TRUE
CG17778	chrX	495805	496356	+	551	FBgn0023534	FALSE
arg	chrX	527919	528028	+	109	FBgn0023535	FALSE
CG3156	chrX	490572	490730	+	158	FBgn0023536	TRUE
CG17896	chrX	490787	491095	-	308	FBgn0023537	FALSE
CG3630	chrX	2171929	2172283	+	354	FBgn0023540	TRUE
Cyp4d14	chrX	2173415	2173496	-	81	FBgn0023541	FALSE
Nmd3	chrX	2182725	2182912	-	187	FBgn0023542	TRUE
CG4406	chrX	2007532	2007977	-	445	FBgn0023545	TRUE
Mct1	chrX	2204929	2205383	+	454	FBgn0023549	TRUE
CG18031	chrX	2201820	2201914	-	94	FBgn0023550	FALSE
Ac78C	chr3L	21136447	21137079	-	632	FBgn0024150	FALSE
zpg	chr3L	6604357	6604677	-	320	FBgn0024177	TRUE
wit	chr3L	4064152	4065213	-	1061	FBgn0024179	FALSE
vig	chr2L	15062923	15064433	-	1510	FBgn0024183	TRUE
san	chr2R	11361738	11361884	+	146	FBgn0024188	TRUE
sip1	chr2L	5723770	5723960	+	190	FBgn0024191	TRUE
rasp	chr3L	3163702	3163852	+	150	FBgn0024194	FALSE
robl	chr2R	17456996	17457129	+	133	FBgn0024196	FALSE
IKKbeta	chr3R	16046347	16046579	-	232	FBgn0024222	FALSE
aurB	chr2L	10856797	10856872	-	75	FBgn0024227	FALSE
Hs2st	chr2L	19442810	19443303	-	493	FBgn0024230	TRUE
gbb	chr2R	23853123	23853286	+	163	FBgn0024234	TRUE
foi	chr3L	8533106	8534554	+	1448	FBgn0024236	TRUE
Fim	chrX	17285704	17286672	-	968	FBgn0024238	FALSE
drm	chr2L	3547308	3548440	+	1132	FBgn0024244	TRUE
dnt	chr2L	19338669	19339164	-	495	FBgn0024245	FALSE
chico	chr2L	10242512	10242636	-	124	FBgn0024248	FALSE
cato	chr2R	16277700	16277788	-	88	FBgn0024249	FALSE
brk	chrX	7310588	7311612	+	1024	FBgn0024250	TRUE
WASp	chr3R	28824370	28825449	-	1079	FBgn0024273	TRUE
trio	chr3L	995982	998084	-	2102	FBgn0024277	FALSE
Srp54	chr2L	9914590	9915044	+	454	FBgn0024285	FALSE
Sox100B	chr3R	31083135	31083900	+	765	FBgn0024288	TRUE
Sodh-1	chr3R	7054499	7054574	+	75	FBgn0024289	TRUE
Sirt1	chr2L	13168642	13169568	+	926	FBgn0024291	TRUE
Spn43Ab	chr2R	7151602	7151730	-	128	FBgn0024293	TRUE
Spn43Aa	chr2R	7149205	7149289	+	84	FBgn0024294	FALSE
Plap	chr2L	1167146	1167242	-	96	FBgn0024314	TRUE
Picot	chr2R	16655312	16655756	-	444	FBgn0024315	TRUE
Npc1a	chr2L	10213816	10213972	-	156	FBgn0024320	FALSE
NK7.1	chr3R	14329407	14330223	-	816	FBgn0024321	TRUE
Mkk4	chr3R	8646175	8648721	-	2546	FBgn0024326	FALSE
Mekk1	chr3R	18732580	18733277	-	697	FBgn0024329	TRUE
MED6	chr3R	9765986	9766440	-	454	FBgn0024330	TRUE
Mcm3	chrX	5326594	5326842	+	248	FBgn0024332	TRUE
Hop	chr2L	297050	297729	+	679	FBgn0024352	TRUE
Tsp2A	chrX	1348015	1348120	+	105	FBgn0024361	FALSE
CG11412	chrX	1343944	1344770	+	826	FBgn0024362	FALSE
CG11417	chrX	1356411	1356473	+	62	FBgn0024364	FALSE
CG12773	chrX	1349623	1350877	-	1254	FBgn0024365	FALSE
CG11409	chrX	1329514	1329790	-	276	FBgn0024366	TRUE
E2f2	chr2L	21154249	21154475	-	226	FBgn0024371	TRUE
Dlc90F	chr3R	18299758	18300057	+	299	FBgn0024432	TRUE
Bin1	chr3R	16186153	16186251	-	98	FBgn0024491	TRUE
Sec13	chr3R	23358182	23358739	+	557	FBgn0024509	TRUE
dlt	chr3L	1789631	1789692	-	61	FBgn0024510	FALSE
Neos	chr3L	7243054	7243139	+	85	FBgn0024542	FALSE
flfl	chr3R	13691734	13693885	+	2151	FBgn0024555	FALSE
Dph5	chr3R	22582028	22582204	-	176	FBgn0024558	FALSE
fws	chr2L	17478229	17478534	-	305	FBgn0024689	TRUE
Slip1	chr4	669451	669884	+	433	FBgn0024728	FALSE
Drep1	chr2R	12049193	12050173	+	980	FBgn0024732	TRUE
RpL10	chr3L	23088400	23093713	-	5313	FBgn0024733	TRUE
PRL-1	chr2L	16245809	16247074	-	1265	FBgn0024734	TRUE
Lip2	chr2L	10701894	10702394	-	500	FBgn0024740	TRUE
Flo1	chr2R	15566271	15566573	-	302	FBgn0024754	FALSE
DIP2	chr3L	250229	250509	-	280	FBgn0024806	FALSE
DIP1	chrX	21624662	21626054	-	1392	FBgn0024807	TRUE
Clc	chr3L	20243458	20243653	+	195	FBgn0024814	FALSE
AP-1mu	chr3R	9557495	9557909	-	414	FBgn0024833	TRUE
stan	chr2R	10720041	10721138	+	1097	FBgn0024836	FALSE
Pcd	chr3R	29724147	29724215	+	68	FBgn0024841	FALSE
p38b	chr2L	13782098	13782611	+	513	FBgn0024846	FALSE
kin17	chr3L	20358142	20358336	+	194	FBgn0024887	TRUE
Kap-alpha1	chr3L	19809821	19810428	+	607	FBgn0024889	TRUE
b6	chrX	1689879	1690178	+	299	FBgn0024897	FALSE
Taf7	chr3R	7909129	7909721	+	592	FBgn0024909	FALSE
agt	chr3R	6658801	6659437	-	636	FBgn0024912	TRUE
Ts	chr2L	2968109	2968604	-	495	FBgn0024920	TRUE
Trn	chr3L	6197722	6200395	+	2673	FBgn0024921	TRUE
RSG7	chrX	16838072	16841098	-	3026	FBgn0024941	TRUE
PIP82	chrX	8525371	8525714	-	343	FBgn0024943	TRUE
Oamb	chr3R	20689018	20689974	-	956	FBgn0024944	FALSE
NitFhit	chr3L	205243	205309	+	66	FBgn0024945	FALSE
NTPase	chr2L	2880667	2881227	-	560	FBgn0024947	TRUE
Mat1	chr2R	10738507	10738757	-	250	FBgn0024956	TRUE
Irp-1B	chr3R	10408356	10408764	-	408	FBgn0024957	TRUE
Irp-1A	chr3R	22721309	22721429	-	120	FBgn0024958	TRUE
CG2701	chrX	2717557	2717702	-	145	FBgn0024973	TRUE
CG2712	chrX	2734201	2734746	+	545	FBgn0024975	TRUE
Syx4	chrX	2739002	2739160	-	158	FBgn0024980	TRUE
CG4293	chrX	527941	528085	-	144	FBgn0024983	FALSE
CG3457	chrX	2188476	2188710	+	234	FBgn0024984	FALSE
CG11448	chrX	1395686	1397337	+	1651	FBgn0024985	FALSE
CG3719	chrX	1378850	1379075	-	225	FBgn0024986	TRUE
CG3777	chrX	349674	350500	+	826	FBgn0024989	FALSE
CG2694	chrX	2717109	2717648	+	539	FBgn0024991	FALSE
CG2658	chrX	2694694	2695063	-	369	FBgn0024992	FALSE
CG2662	chrX	2700696	2701047	+	351	FBgn0024993	TRUE
Csat	chrX	2701124	2701837	-	713	FBgn0024994	FALSE
CG2680	chrX	2705935	2706328	-	393	FBgn0024995	TRUE
eIF2B-beta	chrX	2706067	2706217	+	150	FBgn0024996	FALSE
CG2681	chrX	2711547	2711682	+	135	FBgn0024997	TRUE
CG2685	chrX	2711605	2711829	-	224	FBgn0024998	TRUE
Bem46	chr2L	2989512	2990079	+	567	FBgn0025109	TRUE
Ant2	chrX	10778954	10779220	-	266	FBgn0025111	FALSE
Acyp	chr2L	13912564	13912596	+	32	FBgn0025115	FALSE
az2	chr2R	7510464	7510791	-	327	FBgn0025185	TRUE
ari-2	chr2R	22216393	22217264	+	871	FBgn0025186	FALSE
RpL31	chr2R	9587928	9588033	+	105	FBgn0025286	TRUE
PHDP	chr2R	23883171	23883286	-	115	FBgn0025334	FALSE
CG4585	chr2R	23862936	23863169	-	233	FBgn0025335	TRUE
CG4882	chr2R	23880666	23880909	-	243	FBgn0025336	TRUE
Thiolase	chr2R	23866648	23866752	-	104	FBgn0025352	FALSE
Optix	chr2R	8042016	8042529	+	513	FBgn0025360	FALSE
Ip259	chr2L	10409547	10409604	+	57	FBgn0025366	FALSE
Fpps	chr2R	11305511	11305629	-	118	FBgn0025373	FALSE
CG3795	chrX	1708938	1709088	-	150	FBgn0025378	FALSE
Rab27	chrX	1473884	1473976	-	92	FBgn0025382	FALSE
CG14780	chrX	1473599	1473722	+	123	FBgn0025383	FALSE
CG12184	chrX	4627380	4627672	-	292	FBgn0025387	FALSE
CG12179	chrX	4631052	4631667	-	615	FBgn0025388	FALSE
Mur2B	chrX	1523554	1524307	-	753	FBgn0025390	FALSE
CG14795	chrX	1512227	1512295	-	68	FBgn0025393	FALSE
inc	chrX	1515391	1517729	+	2338	FBgn0025394	TRUE
Cyp6g1	chr2R	12188138	12188468	+	330	FBgn0025454	TRUE
CycT	chr3L	17550998	17552803	-	1805	FBgn0025455	TRUE
CREG	chr3R	17393063	17393490	-	427	FBgn0025456	TRUE
Bub3	chr3R	29673922	29674274	-	352	FBgn0025457	TRUE
Bap60	chrX	13157401	13157697	-	296	FBgn0025463	TRUE
slv	chr2R	8080559	8080839	-	280	FBgn0025469	FALSE
fidipidine	chr2R	16262284	16262353	-	69	FBgn0025519	FALSE
bab2	chr3L	1140440	1141967	-	1527	FBgn0025525	FALSE
unc-119	chrX	7288373	7289145	-	772	FBgn0025549	FALSE
CG4101	chr3L	16612840	16613546	+	706	FBgn0025558	TRUE
PpN58A	chr2R	21881347	21881473	-	126	FBgn0025573	TRUE
Pli	chr3R	23860162	23861378	-	1216	FBgn0025574	FALSE
Lcp9	chr2R	24779979	24780034	-	55	FBgn0025578	FALSE
Int6	chr3L	16785242	16785345	-	103	FBgn0025582	FALSE
Gk1	chr3L	202105	202213	-	108	FBgn0025592	FALSE
Faf2	chr2L	18706026	18706532	-	506	FBgn0025608	FALSE
CG3062	chrX	4641269	4641367	-	98	FBgn0025612	FALSE
CG3081	chrX	4638996	4639324	-	328	FBgn0025613	TRUE
Torsin	chrX	4648592	4648684	-	92	FBgn0025615	FALSE
CG13359	chrX	801669	801944	-	275	FBgn0025616	FALSE
CG13360	chrX	787855	788116	-	261	FBgn0025620	FALSE
CG16989	chrX	796300	797145	+	845	FBgn0025621	TRUE
CG4025	chrX	2078074	2078455	+	381	FBgn0025624	FALSE
Sik2	chrX	2055184	2055917	-	733	FBgn0025625	TRUE
CG4281	chrX	2062288	2062734	-	446	FBgn0025626	TRUE
CG4194	chrX	2069402	2069688	+	286	FBgn0025627	FALSE
CG4199	chrX	2066435	2066708	-	273	FBgn0025628	FALSE
CG4045	chrX	2074795	2074866	-	71	FBgn0025629	FALSE
Rtca	chrX	2074797	2076175	+	1378	FBgn0025630	TRUE
moody	chrX	2044304	2045134	-	830	FBgn0025631	FALSE
CG4313	chrX	2054946	2055424	+	478	FBgn0025632	TRUE
CG13367	chrX	646199	646415	+	216	FBgn0025634	TRUE
CG17829	chrX	627292	628366	+	1074	FBgn0025635	TRUE
SkpA	chrX	657599	657899	+	300	FBgn0025637	FALSE
Roc1a	chrX	647924	648797	+	873	FBgn0025638	TRUE
Hmt4-20	chrX	648483	650049	-	1566	FBgn0025639	FALSE
CG13369	chrX	624720	624766	+	46	FBgn0025640	TRUE
DAAM	chrX	1289717	1290445	-	728	FBgn0025641	FALSE
CG32812	chrX	1288724	1288945	+	221	FBgn0025642	FALSE
CycK	chr2L	22124237	22128520	-	4283	FBgn0025674	TRUE
CkIIalpha-i3	chr3L	708607	708709	-	102	FBgn0025676	FALSE
CaBP1	chr2L	16354387	16355181	-	794	FBgn0025678	TRUE
Klf15	chrX	4770457	4770581	-	124	FBgn0025679	TRUE
cry	chr3R	19215363	19215658	+	295	FBgn0025680	TRUE
CG3558	chr2L	2998249	2999049	+	800	FBgn0025681	TRUE
scf	chr3L	1299834	1300389	+	555	FBgn0025682	FALSE
MFS18	chr2L	4446675	4446987	-	312	FBgn0025684	FALSE
Amnionless	chr2L	287259	287401	-	142	FBgn0025686	FALSE
LKRSDH	chr2L	7790805	7791757	-	952	FBgn0025687	TRUE
CG3814	chr2R	12875164	12875272	-	108	FBgn0025692	FALSE
ZnT41F	chr2R	5774617	5774960	-	343	FBgn0025693	TRUE
santa-maria	chr2L	7445190	7445628	-	438	FBgn0025697	TRUE
CG8083	chr2R	9082293	9082358	+	65	FBgn0025709	FALSE
CG13920	chr3L	1651134	1651483	+	349	FBgn0025712	FALSE
Bap55	chr2R	17429287	17429424	-	137	FBgn0025716	TRUE
Ate1	chr2R	20254966	20255045	-	79	FBgn0025720	FALSE
beta'COP	chr2L	13382182	13382382	+	200	FBgn0025724	FALSE
alphaCOP	chr3L	1641066	1641196	-	130	FBgn0025725	FALSE
unc-13	chr4	868651	871492	-	2841	FBgn0025726	FALSE
pon	chrX	4638660	4639114	+	454	FBgn0025739	TRUE
mtm	chr2L	6034693	6034896	-	203	FBgn0025742	TRUE
mbt	chrX	16614015	16614856	+	841	FBgn0025743	FALSE
ind	chr3L	15042799	15042901	-	102	FBgn0025776	FALSE
Cdc16	chr3R	23283756	23283876	+	120	FBgn0025781	FALSE
Smox	chrX	8137018	8139221	-	2203	FBgn0025800	TRUE
Sbf	chr3R	11789293	11789928	-	635	FBgn0025802	FALSE
Rad17	chr3R	14661003	14661342	-	339	FBgn0025808	TRUE
Paf-AHalpha	chrX	15783847	15784314	-	467	FBgn0025809	TRUE
Mgstl	chrX	21044007	21044605	+	598	FBgn0025814	TRUE
Mcm6	chrX	6676960	6677172	+	212	FBgn0025815	FALSE
JTBR	chr3L	1802008	1802234	-	226	FBgn0025820	FALSE
I-t	chr3R	11704628	11705012	+	384	FBgn0025821	TRUE
CG6421	chr2R	16872849	16873009	+	160	FBgn0025827	TRUE
IntS8	chr2R	16853929	16855397	+	1468	FBgn0025830	TRUE
Fen1	chr2R	16854025	16854118	-	93	FBgn0025832	FALSE
CG8910	chr2R	16874724	16875855	-	1131	FBgn0025833	FALSE
CG17707	chrX	142731	143002	-	271	FBgn0025835	FALSE
CG17636	chrX	124337	124463	-	126	FBgn0025837	TRUE
CG2652	chrX	2681946	2682116	-	170	FBgn0025838	TRUE
ND-B14.5A	chrX	2173055	2173299	+	244	FBgn0025839	FALSE
Crag	chrX	8600629	8602053	+	1424	FBgn0025864	TRUE
Cortactin	chr3R	21061664	21062225	-	561	FBgn0025865	TRUE
CalpB	chr3L	9892346	9893552	+	1206	FBgn0025866	TRUE
Meics	chr3L	13961926	13962772	-	846	FBgn0025874	TRUE
wrapper	chr2R	22382367	22382784	+	417	FBgn0025878	TRUE
Timp	chr3R	10203875	10204513	-	638	FBgn0025879	FALSE
Inos	chr2R	7454087	7455072	-	985	FBgn0025885	TRUE
Top3beta	chrX	6284138	6284546	-	408	FBgn0026015	FALSE
Rlip	chr3R	21020208	21020759	+	551	FBgn0026056	TRUE
OdsH	chrX	17813929	17814011	+	82	FBgn0026058	FALSE
Mhcl	chr3R	16068523	16068598	-	75	FBgn0026059	FALSE
Mipp1	chr3L	16563442	16563920	-	478	FBgn0026061	TRUE
UBL3	chrX	15849701	15850363	-	662	FBgn0026076	TRUE
Gasp	chr3R	6088787	6089638	-	851	FBgn0026077	TRUE
Nsun2	chrX	4110865	4111228	-	363	FBgn0026079	TRUE
tyf	chrX	4125995	4130023	+	4028	FBgn0026083	TRUE
cib	chrX	4110292	4110981	+	689	FBgn0026084	FALSE
dgt4	chrX	4114795	4114949	+	154	FBgn0026085	TRUE
CG14818	chrX	1879019	1879138	-	119	FBgn0026088	FALSE
CG14817	chrX	1875809	1876761	-	952	FBgn0026089	TRUE
CG14812	chrX	1857861	1858318	-	457	FBgn0026090	TRUE
CkIIbeta2	chr2R	20290433	20290534	+	101	FBgn0026136	FALSE
Cdlc2	chr2L	1344886	1345135	+	249	FBgn0026141	FALSE
CDC45L	chrX	1028264	1028547	-	283	FBgn0026143	TRUE
CBP	chrX	7342567	7342724	+	157	FBgn0026144	FALSE
CG12253	chr2L	10989168	10989241	+	73	FBgn0026148	FALSE
BCL7-like	chrX	9357682	9359066	+	1384	FBgn0026149	TRUE
ApepP	chr2L	16908076	16908315	-	239	FBgn0026150	TRUE
tna	chr3L	10874468	10876537	+	2069	FBgn0026160	TRUE
SkpD	chrX	19813278	19813468	+	190	FBgn0026174	TRUE
SkpC	chrX	19816615	19816724	+	109	FBgn0026175	TRUE
SkpB	chr2R	12139276	12139438	-	162	FBgn0026176	TRUE
siz	chr3L	21074677	21075444	+	767	FBgn0026179	FALSE
Rok	chrX	16623864	16624041	-	177	FBgn0026181	TRUE
prominin-like	chr3L	3114559	3115919	-	1360	FBgn0026189	FALSE
PH4alphaMP	chr3R	30491813	30492021	-	208	FBgn0026190	FALSE
par-6	chrX	17705420	17707091	+	1671	FBgn0026192	FALSE
nop5	chr2L	6916753	6916897	-	144	FBgn0026196	FALSE
myo	chr4	689771	691990	-	2219	FBgn0026199	TRUE
mei-P26	chrX	9170816	9189309	+	18493	FBgn0026206	FALSE
mbo	chr3R	12676492	12676892	-	400	FBgn0026207	FALSE
gus	chr2R	5116927	5117662	-	735	FBgn0026238	TRUE
gukh	chr3R	19022017	19022438	+	421	FBgn0026239	TRUE
eIF-1A	chr3R	18281937	18283024	+	1087	FBgn0026250	TRUE
msk	chr3L	8121012	8121579	+	567	FBgn0026252	FALSE
cav	chr3R	24223424	24223528	+	104	FBgn0026257	FALSE
eIF5B	chr3L	3428658	3428975	-	317	FBgn0026259	FALSE
bonsai	chr2R	22638814	22638998	+	184	FBgn0026261	TRUE
bip2	chr4	459887	460020	-	133	FBgn0026262	FALSE
bip1	chr3L	8054333	8054644	-	311	FBgn0026263	FALSE
antdh	chrX	11167922	11168197	-	275	FBgn0026268	TRUE
aft	chr2R	17788414	17788464	+	50	FBgn0026309	FALSE
X11L	chrX	17605310	17606879	+	1569	FBgn0026313	FALSE
Ugt35b	chr3R	11168494	11168587	-	93	FBgn0026314	TRUE
Ugt35a	chr3R	11170817	11170943	-	126	FBgn0026315	FALSE
Ubc10	chr2R	17788407	17788637	-	230	FBgn0026316	TRUE
Tsc1	chr3R	24134330	24134654	+	324	FBgn0026317	FALSE
Traf4	chr2L	4380100	4380716	+	616	FBgn0026319	FALSE
Tak1	chrX	20515049	20516300	-	1251	FBgn0026323	TRUE
Taf10b	chr2L	2767286	2767336	-	50	FBgn0026324	FALSE
Mad1	chr2R	9288959	9289094	-	135	FBgn0026326	FALSE
2017-09-05	chr2R	7960042	7960380	-	338	NA	FALSE
Sara	chr2R	21486706	21487340	+	634	FBgn0026369	TRUE
SRPK	chr2R	15385917	15387844	+	1927	FBgn0026370	FALSE
SAK	chr3L	21512351	21513065	-	714	FBgn0026371	FALSE
RpL23A	chr3L	1667192	1667345	-	153	FBgn0026372	FALSE
RpII33	chr2L	13834252	13834335	+	83	FBgn0026373	TRUE
Rhp	chrX	15793513	15793819	+	306	FBgn0026374	TRUE
RhoGAPp190	chrX	17639152	17641617	-	2465	FBgn0026375	FALSE
Rgl	chr3L	13906897	13907766	-	869	FBgn0026376	FALSE
Rep	chr2R	19493876	19494492	+	616	FBgn0026378	TRUE
Prosbeta3	chr3R	9005270	9005453	-	183	FBgn0026380	TRUE
Or47a	chr2R	11251723	11251913	+	190	FBgn0026386	FALSE
Or46a	chr2R	10142035	10142164	+	129	FBgn0026388	TRUE
Or43b	chr2R	7920835	7920973	-	138	FBgn0026393	FALSE
Or22b	chr2L	1524160	1524708	+	548	FBgn0026397	TRUE
Noa36	chr3R	28598059	28598181	-	122	FBgn0026400	FALSE
Nipped-B	chr2R	4691412	4691857	-	445	FBgn0026401	TRUE
NiPp1	chr2R	17003563	17003668	-	105	FBgn0026402	FALSE
Dronc	chr3L	9970750	9971138	+	388	FBgn0026404	TRUE
Mpcp	chr3L	14539893	14540441	+	548	FBgn0026409	FALSE
Lim1	chrX	8756548	8758024	-	1476	FBgn0026411	FALSE
Idgf4	chrX	9927975	9928407	-	432	FBgn0026415	FALSE
Hus1-like	chr3R	4808364	4808422	-	58	FBgn0026417	FALSE
Hsc70Cb	chr3L	14043072	14043752	+	680	FBgn0026418	TRUE
Su(var)2-HP2	chr2R	14607145	14607416	-	271	FBgn0026427	TRUE
HDAC6	chrX	15340169	15340355	+	186	FBgn0026428	FALSE
Grip84	chrX	19559291	19561576	-	2285	FBgn0026430	TRUE
Grip75	chr2L	10485733	10485838	+	105	FBgn0026431	FALSE
Grip163	chr3L	11993286	11993752	-	466	FBgn0026432	FALSE
Grip128	chrX	15468281	15468405	-	124	FBgn0026433	FALSE
Eaat2	chr2L	737224	738073	-	849	FBgn0026438	FALSE
Eaat1	chr2L	9340763	9341926	+	1163	FBgn0026439	TRUE
ear	chr3R	15324327	15325393	+	1066	FBgn0026441	TRUE
Drp1	chr2L	2581100	2581781	-	681	FBgn0026479	TRUE
Dek	chr2R	16859865	16861751	+	1886	FBgn0026533	TRUE
SPARC	chr3R	26868675	26869377	-	702	FBgn0026562	TRUE
CG1979	chr3R	7058463	7058699	+	236	FBgn0026563	TRUE
CG1315	chr3R	6642245	6642409	-	164	FBgn0026565	TRUE
CG1307	chr3R	6655814	6656521	-	707	FBgn0026566	TRUE
CG5704	chr3L	2169622	2169708	-	86	FBgn0026570	FALSE
[truncated: 9,335 more rows]

## Sheet: D. yakuba (droYak3)
FlyBaseID	chrom	start	end	strand	length	extended
FBgn0013162	2L	14731446	14731570	+	124	FALSE
FBgn0013163	3R	25040262	25040688	+	426	TRUE
FBgn0013164	2L	14733143	14733172	+	29	FALSE
FBgn0013165	2R	18452026	18452254	-	228	TRUE
FBgn0013166	2R	18460061	18460200	+	139	TRUE
FBgn0013168	3R	12511834	12511964	-	130	FALSE
FBgn0013171	2L	17456425	17456708	-	283	TRUE
FBgn0013173	3L	11535196	11535273	+	77	FALSE
FBgn0013174	X	5763699	5763910	+	211	TRUE
FBgn0013924	2L	16350845	16352033	-	1188	TRUE
FBgn0013927	3R	7259567	7260249	+	682	TRUE
FBgn0015691	X	11772665	11772826	-	161	FALSE
FBgn0017652	2L	13247191	13247985	-	794	TRUE
FBgn0017654	3L	12241664	12241956	+	292	TRUE
FBgn0020061	2L	3482221	3482780	-	559	FALSE
FBgn0020063	3R	26791625	26791861	+	236	TRUE
FBgn0020664	3R	24687722	24687869	-	147	FALSE
FBgn0020665	2L	13304267	13304396	+	129	TRUE
FBgn0020944	3L	22058545	22059023	+	478	TRUE
FBgn0020945	X	6281375	6281978	-	603	TRUE
FBgn0020949	2R	11027731	11027947	-	216	TRUE
FBgn0020950	X	18074518	18080084	+	5566	TRUE
FBgn0022409	4	1318487	1318827	+	340	FALSE
FBgn0022412	3R	11953499	11953549	+	50	FALSE
FBgn0022414	3R	26457877	26458081	-	204	TRUE
FBgn0022418	3R	28511005	28512343	+	1338	TRUE
FBgn0022816	X	6002697	6003040	-	343	TRUE
FBgn0022818	X	11301193	11301300	-	107	FALSE
FBgn0022822	2R	6041924	6042251	+	327	TRUE
FBgn0022824	3R	8579691	8580560	-	869	TRUE
FBgn0022825	2L	2448949	2450263	+	1314	TRUE
FBgn0022826	4	34356	34610	-	254	FALSE
FBgn0022828	X	196768	197018	+	250	FALSE
FBgn0022829	3L	11133308	11133730	-	422	TRUE
FBgn0025012	3R	26890443	26890705	-	262	FALSE
FBgn0028749	X	185691	185878	+	187	TRUE
FBgn0028750	3L	746092	747293	+	1201	TRUE
FBgn0029186	X	856824	856905	+	81	FALSE
FBgn0029187	X	1280113	1280557	-	444	TRUE
FBgn0029191	3R	8916507	8916604	-	97	FALSE
FBgn0041637	X	9686608	9688475	-	1867	TRUE
FBgn0041638	X	13430952	13432017	-	1065	TRUE
FBgn0041639	3R	13159271	13159368	+	97	TRUE
FBgn0041640	3R	2086525	2088455	-	1930	TRUE
FBgn0041642	3R	9586505	9587399	-	894	TRUE
FBgn0041643	X	7915281	7916078	-	797	TRUE
FBgn0041644	3R	25738506	25739036	+	530	FALSE
FBgn0041645	3R	15361849	15362172	-	323	FALSE
FBgn0041648	3R	19135246	19135918	+	672	TRUE
FBgn0042719	3R	26620729	26620848	+	119	FALSE
FBgn0042720	3R	24210656	24210766	-	110	TRUE
FBgn0042721	3R	24212241	24212304	-	63	FALSE
FBgn0042722	X	4423683	4423782	+	99	FALSE
FBgn0042723	X	4419973	4420102	+	129	FALSE
FBgn0042724	X	4420029	4420105	-	76	TRUE
FBgn0042725	2L	14832238	14832310	-	72	TRUE
FBgn0042728	2L	19713933	19714060	+	127	FALSE
FBgn0043598	X	458828	459596	+	768	TRUE
FBgn0043599	3R	26785729	26785821	-	92	FALSE
FBgn0043601	3R	26786721	26786781	-	60	TRUE
FBgn0043602	3R	26787369	26787612	-	243	FALSE
FBgn0043603	X	92442	94194	+	1752	TRUE
FBgn0043604	X	26575	27438	+	863	TRUE
FBgn0044135	2R	2909983	2910352	+	369	TRUE
FBgn0044136	2R	2903866	2903928	+	62	FALSE
FBgn0044479	3L	7838945	7839314	+	369	TRUE
FBgn0045505	2L	15890092	15892805	-	2713	TRUE
FBgn0046713	X	15639871	15640671	-	800	TRUE
FBgn0046889	X	14788659	14788899	-	240	FALSE
FBgn0046891	3R	428869	429104	+	235	TRUE
FBgn0046892	3L	23700445	23700856	+	411	TRUE
FBgn0046894	3R	26969159	26969526	+	367	TRUE
FBgn0061211	2R	7579935	7580184	-	249	TRUE
FBgn0064246	2R	19910732	19910882	-	150	FALSE
FBgn0064247	2R	13052288	13052313	+	25	FALSE
FBgn0064248	2R	13053438	13053562	+	124	FALSE
FBgn0064249	2L	433423	434168	-	745	TRUE
FBgn0064253	X	16912409	16912683	+	274	TRUE
FBgn0064254	2R	13050450	13050551	-	101	FALSE
FBgn0064255	2L	342121	344852	+	2731	FALSE
FBgn0064259	2R	16340721	16340776	+	55	FALSE
FBgn0066133	2R	15168535	15168978	+	443	TRUE
FBgn0066134	2L	291442	291841	+	399	FALSE
FBgn0066135	3L	6312511	6313078	-	567	TRUE
FBgn0066136	2L	6844097	6844200	+	103	FALSE
FBgn0066137	2L	8862702	8863476	-	774	TRUE
FBgn0066138	X	4724113	4725307	-	1194	TRUE
FBgn0066139	3R	20506561	20506837	-	276	FALSE
FBgn0067423	3R	565946	566415	+	469	TRUE
FBgn0067425	3R	23416852	23417042	+	190	TRUE
FBgn0067426	2L	13043698	13044039	+	341	TRUE
FBgn0067427	2L	15751659	15752503	-	844	TRUE
FBgn0067428	2R	20632571	20632691	-	120	TRUE
FBgn0067429	3R	14562719	14562967	+	248	FALSE
FBgn0067430	2R	14888653	14889104	+	451	TRUE
FBgn0067431	2R	3665517	3665824	+	307	TRUE
FBgn0067432	2L	19014676	19016573	+	1897	TRUE
FBgn0067433	3R	23824171	23825351	-	1180	TRUE
FBgn0067434	2L	3466969	3467196	+	227	FALSE
FBgn0067435	2L	19454588	19454671	+	83	TRUE
FBgn0067437	X	19610978	19611399	-	421	FALSE
FBgn0067438	2R	8853954	8854099	+	145	FALSE
FBgn0067439	2L	4145467	4145577	+	110	FALSE
FBgn0067440	X	18353480	18353633	+	153	TRUE
FBgn0067441	3L	8251460	8252003	+	543	TRUE
FBgn0067442	X	10706954	10707153	-	199	FALSE
FBgn0067443	3L	2589877	2590792	-	915	TRUE
FBgn0067444	X	20116817	20117551	+	734	TRUE
FBgn0067446	2R	5915167	5915283	+	116	TRUE
FBgn0067447	3R	23375978	23376438	-	460	TRUE
FBgn0067448	3L	15388260	15388349	-	89	FALSE
FBgn0067449	X	448770	448838	-	68	FALSE
FBgn0067450	2R	3689004	3689286	+	282	TRUE
FBgn0067451	2L	3512417	3512470	-	53	TRUE
FBgn0067452	3R	21642176	21642431	+	255	TRUE
FBgn0067453	2R	13203338	13204254	-	916	TRUE
FBgn0067454	2L	16011273	16011503	-	230	TRUE
FBgn0067915	3L	6612234	6612270	+	36	FALSE
FBgn0067916	v2_chr2h_random_002	100129	100192	+	63	FALSE
FBgn0067917	2L	12608347	12608500	+	153	TRUE
FBgn0067918	X	16623879	16624320	-	441	TRUE
FBgn0067919	3R	21871640	21871965	+	325	TRUE
FBgn0067920	2R	9380604	9381058	+	454	TRUE
FBgn0067921	3R	25423255	25423590	-	335	FALSE
FBgn0067923	2L	6789478	6791114	-	1636	TRUE
FBgn0067924	X	2121526	2121849	-	323	FALSE
FBgn0067925	2L	12587699	12587760	-	61	FALSE
FBgn0067926	3R	15858627	15858715	+	88	TRUE
FBgn0067927	3L	2928724	2929919	+	1195	TRUE
FBgn0067928	X	472146	472444	+	298	FALSE
FBgn0067929	2L	5947891	5947965	+	74	FALSE
FBgn0067930	X	19245128	19245757	-	629	TRUE
FBgn0067931	3R	17310435	17310546	+	111	FALSE
FBgn0067932	2L	17154992	17155337	+	345	TRUE
FBgn0067933	X	1941757	1941843	-	86	FALSE
FBgn0067934	X	11087346	11088141	+	795	TRUE
FBgn0067935	3L	23688948	23689507	-	559	TRUE
FBgn0067936	3L	7955002	7955206	-	204	FALSE
FBgn0067937	3R	13844185	13844234	-	49	FALSE
FBgn0067938	2L	7254928	7255542	-	614	TRUE
FBgn0067939	2R	8305225	8305281	+	56	FALSE
FBgn0067941	X	16113887	16114075	+	188	FALSE
FBgn0067942	3L	16678961	16679482	+	521	FALSE
FBgn0067944	3L	1290451	1290629	+	178	TRUE
FBgn0067945	2L	4476806	4477005	-	199	FALSE
FBgn0067947	2L	12916418	12916867	+	449	TRUE
FBgn0067948	3L	17488245	17489110	-	865	TRUE
FBgn0067949	2R	12177385	12177899	-	514	TRUE
FBgn0067950	2R	12667020	12667090	-	70	FALSE
FBgn0067951	3L	23206106	23206231	+	125	TRUE
FBgn0067952	2R	14701918	14701950	+	32	FALSE
FBgn0067953	2R	8305247	8305305	-	58	FALSE
FBgn0067954	2R	5340039	5340494	+	455	TRUE
FBgn0067956	3L	12178561	12178704	-	143	TRUE
FBgn0067957	2R	18921406	18921721	+	315	TRUE
FBgn0067958	2L	20898040	20899178	-	1138	TRUE
FBgn0067959	2L	7367297	7367988	-	691	TRUE
FBgn0067960	2L	13145324	13145868	+	544	TRUE
FBgn0067962	2R	19749614	19750323	+	709	TRUE
FBgn0067963	2L	13204785	13206034	-	1249	TRUE
FBgn0067964	3L	4467863	4467980	+	117	TRUE
FBgn0067965	2R	15706312	15706445	-	133	TRUE
FBgn0067966	v2_chr2L_random_028	819615	820274	+	659	TRUE
FBgn0067967	2R	15453644	15454881	-	1237	FALSE
FBgn0067968	2L	15286856	15287963	-	1107	TRUE
FBgn0067969	3L	2308164	2308327	+	163	FALSE
FBgn0067970	2R	6545991	6547215	-	1224	TRUE
FBgn0067971	X	7109330	7114295	+	4965	FALSE
FBgn0067972	3L	20586459	20586863	+	404	TRUE
FBgn0067973	X	12274687	12275168	+	481	TRUE
FBgn0067974	3L	20175296	20176094	-	798	TRUE
FBgn0067976	3L	8690746	8690884	+	138	TRUE
FBgn0067977	2L	11045581	11046570	+	989	TRUE
FBgn0067978	3R	15872005	15873144	+	1139	TRUE
FBgn0067979	X	10069693	10069973	-	280	TRUE
FBgn0067980	3R	17385783	17386510	-	727	TRUE
FBgn0067981	2R	19925634	19925841	+	207	FALSE
FBgn0067982	2L	13208436	13209088	-	652	TRUE
FBgn0067983	3R	2734382	2735176	+	794	FALSE
FBgn0067984	2L	12908707	12908979	+	272	TRUE
FBgn0067985	2R	17737909	17738267	+	358	TRUE
FBgn0067986	2R	11958898	11959243	-	345	TRUE
FBgn0067987	2L	111505	112127	-	622	TRUE
FBgn0067988	3R	12596000	12596601	+	601	TRUE
FBgn0067990	chr2h	698369	699513	+	1144	TRUE
FBgn0067991	X	10594817	10595682	+	865	TRUE
FBgn0067992	2L	13673650	13673739	-	89	FALSE
FBgn0067993	3R	27965868	27966688	-	820	TRUE
FBgn0067995	2R	8211882	8213507	-	1625	TRUE
FBgn0067996	3R	8543545	8544358	-	813	TRUE
FBgn0067997	3R	28505552	28505633	-	81	FALSE
FBgn0067998	3R	414602	416501	+	1899	TRUE
FBgn0067999	3L	20930248	20930757	-	509	TRUE
FBgn0068000	3R	7455378	7455848	+	470	TRUE
FBgn0068001	X	6933565	6933852	-	287	TRUE
FBgn0068002	2L	15259166	15261368	-	2202	TRUE
FBgn0068003	3R	4239618	4240099	-	481	TRUE
FBgn0068004	2L	18105435	18105512	+	77	FALSE
FBgn0068005	3L	5922405	5923387	-	982	TRUE
FBgn0068006	2R	15507479	15507709	+	230	FALSE
FBgn0068007	2L	7404410	7404563	+	153	FALSE
FBgn0068008	3L	2988889	2989941	-	1052	TRUE
FBgn0068009	2L	15619701	15620305	+	604	FALSE
FBgn0068010	2L	15611961	15612276	-	315	TRUE
FBgn0068011	3L	13194520	13195049	+	529	TRUE
FBgn0068012	2L	10560396	10560567	+	171	TRUE
FBgn0068013	X	10430492	10430650	+	158	FALSE
FBgn0068014	2L	4413628	4414249	+	621	TRUE
FBgn0068015	2R	1978372	1978520	+	148	TRUE
FBgn0068016	v2_chr2L_random_001	284689	284912	-	223	FALSE
FBgn0068017	3R	15291789	15292481	-	692	TRUE
FBgn0068019	2R	36621	36680	-	59	TRUE
FBgn0068020	2L	5198273	5198350	+	77	FALSE
FBgn0068021	3R	20486535	20486782	+	247	TRUE
FBgn0068022	2R	9702369	9702520	+	151	FALSE
FBgn0068023	2R	19806998	19807091	+	93	FALSE
FBgn0068024	X	5716537	5716663	+	126	TRUE
FBgn0068025	3R	26049081	26049218	+	137	FALSE
FBgn0068026	2L	18762833	18763142	-	309	TRUE
FBgn0068027	2L	10841950	10842164	-	214	FALSE
FBgn0068028	v2_chr3L_random_118	4462	4738	+	276	TRUE
FBgn0068029	3L	3198067	3198232	+	165	FALSE
FBgn0068030	2L	10875617	10876300	-	683	TRUE
FBgn0068031	X	2397364	2397416	+	52	FALSE
FBgn0068032	2R	16317567	16317724	+	157	TRUE
FBgn0068033	2L	13104854	13106053	-	1199	TRUE
FBgn0068034	v2_chr3R_random_004	1282	1353	-	71	FALSE
FBgn0068035	2L	10572630	10572673	+	43	FALSE
FBgn0068037	2R	10435739	10436097	+	358	TRUE
FBgn0068038	3L	4374866	4375504	+	638	TRUE
FBgn0068040	X	9528510	9529814	-	1304	TRUE
FBgn0068041	2L	13020250	13020450	+	200	TRUE
FBgn0068042	X	21374711	21375255	+	544	FALSE
FBgn0068043	3R	20462896	20463172	-	276	TRUE
FBgn0068044	3R	19131872	19132006	-	134	TRUE
FBgn0068045	2L	10466833	10467017	+	184	TRUE
FBgn0068046	3L	2420177	2420268	+	91	FALSE
FBgn0068047	X	13519800	13519933	+	133	FALSE
FBgn0068048	3L	13118202	13118598	+	396	TRUE
FBgn0068049	4	51498	54367	-	2869	TRUE
FBgn0068050	3R	20063682	20064117	+	435	TRUE
FBgn0068051	v2_chr2L_random_006	1596	1692	+	96	TRUE
FBgn0068052	2R	4958686	4959509	-	823	TRUE
FBgn0068053	3R	11073511	11073687	-	176	TRUE
FBgn0068054	3R	5444864	5444936	+	72	FALSE
FBgn0068055	X	10639532	10640252	+	720	TRUE
FBgn0068056	3L	2498453	2498836	+	383	TRUE
FBgn0068057	X	7509305	7509614	-	309	TRUE
FBgn0068058	X	13484033	13484174	-	141	FALSE
FBgn0068059	2L	11001741	11001862	-	121	FALSE
FBgn0068060	3L	13096962	13097115	+	153	FALSE
FBgn0068061	2L	404901	405048	+	147	TRUE
FBgn0068062	2R	16508868	16509026	-	158	FALSE
FBgn0068063	3L	22413835	22414004	+	169	FALSE
FBgn0068064	2L	7394539	7395224	-	685	TRUE
FBgn0068065	X	2397417	2397804	-	387	TRUE
FBgn0068066	2L	12875541	12876080	+	539	TRUE
FBgn0068068	2L	4253930	4254074	+	144	FALSE
FBgn0068069	X	443407	443546	-	139	FALSE
FBgn0068070	3R	26793767	26794116	-	349	TRUE
FBgn0068071	2L	18107432	18107502	+	70	TRUE
FBgn0068072	2R	5525646	5526029	-	383	TRUE
FBgn0068073	2R	12006442	12006486	-	44	FALSE
FBgn0068075	3L	1617948	1618101	-	153	FALSE
FBgn0068076	2R	20819119	20819810	-	691	TRUE
FBgn0068077	2R	15753250	15753358	+	108	TRUE
FBgn0068078	2R	18707659	18707710	+	51	FALSE
FBgn0068079	v2_chr3h_random_002	526758	527030	+	272	TRUE
FBgn0068080	3L	3317862	3318035	-	173	TRUE
FBgn0068081	2L	12659107	12659352	+	245	TRUE
FBgn0068082	2R	19927699	19927809	+	110	TRUE
FBgn0068083	3R	22747060	22747185	-	125	TRUE
FBgn0068084	2L	5397554	5398809	+	1255	TRUE
FBgn0068085	2L	5072349	5072888	+	539	TRUE
FBgn0068086	3R	17473098	17474184	-	1086	TRUE
FBgn0068087	3R	5881131	5883086	-	1955	TRUE
FBgn0068088	2R	7079990	7080768	+	778	TRUE
FBgn0068089	2L	1585917	1586133	-	216	FALSE
FBgn0068090	3R	19042052	19042305	+	253	FALSE
FBgn0068091	2R	18167010	18167085	-	75	FALSE
FBgn0068092	2L	12896187	12896281	+	94	FALSE
FBgn0068093	2R	2422141	2422366	-	225	TRUE
FBgn0068094	2L	16381143	16381243	-	100	FALSE
FBgn0068097	X	17317553	17318165	+	612	TRUE
FBgn0068098	2R	20822111	20822216	-	105	TRUE
FBgn0068099	3R	21522676	21522842	-	166	FALSE
FBgn0068100	2L	18637183	18637770	+	587	TRUE
FBgn0068101	2L	9633943	9634529	+	586	FALSE
FBgn0068102	2R	19893578	19893697	+	119	FALSE
FBgn0068103	2R	21016859	21017017	-	158	FALSE
FBgn0068104	v2_chr3L_random_057	2477	2567	-	90	FALSE
FBgn0068106	2R	6436250	6436333	-	83	TRUE
FBgn0068107	2R	8896383	8897212	+	829	TRUE
FBgn0068108	3R	20960786	20960931	+	145	TRUE
FBgn0068109	3R	20974495	20974560	-	65	FALSE
FBgn0068110	2R	13569966	13570171	-	205	TRUE
FBgn0068111	2R	8366311	8366466	+	155	TRUE
FBgn0068112	2R	19680873	19680969	-	96	FALSE
FBgn0068113	3L	15324747	15324796	+	49	FALSE
FBgn0068114	v2_chr3L_random_130	21690	22132	+	442	TRUE
FBgn0068115	3L	13446177	13446623	+	446	TRUE
FBgn0068116	2R	19777685	19777814	-	129	TRUE
FBgn0068117	2R	8302598	8302770	+	172	FALSE
FBgn0068118	3L	14883029	14883292	-	263	TRUE
FBgn0068119	X	5302035	5303308	-	1273	TRUE
FBgn0068120	3R	14335567	14335717	-	150	TRUE
FBgn0068121	2R	7827385	7827659	-	274	TRUE
FBgn0068122	3R	22331646	22331801	-	155	FALSE
FBgn0068124	2R	17158169	17158810	+	641	TRUE
FBgn0068125	3R	26930585	26932257	-	1672	TRUE
FBgn0068128	3R	9438365	9438515	+	150	TRUE
FBgn0068129	3R	7371886	7372091	+	205	TRUE
FBgn0068130	3L	1186854	1186891	+	37	FALSE
FBgn0068131	3L	2315938	2316588	-	650	TRUE
FBgn0068132	2R	10386908	10387268	-	360	TRUE
FBgn0068133	2R	16807396	16807448	-	52	FALSE
FBgn0068134	X	7504277	7507471	+	3194	TRUE
FBgn0068135	3R	20224724	20224802	-	78	FALSE
FBgn0068136	2L	13090300	13090354	+	54	FALSE
FBgn0068137	3L	17289689	17289792	+	103	FALSE
FBgn0068138	3L	9770075	9770314	-	239	TRUE
FBgn0068139	2R	17162082	17162545	+	463	FALSE
FBgn0068140	3L	2552519	2552798	+	279	TRUE
FBgn0068142	X	15002276	15003545	+	1269	TRUE
FBgn0068143	2R	5940137	5940628	-	491	TRUE
FBgn0068144	3L	8356973	8357062	+	89	FALSE
FBgn0068145	2R	11585284	11585928	+	644	TRUE
FBgn0068146	2R	11566263	11567119	-	856	TRUE
FBgn0068147	2L	10469131	10469557	-	426	TRUE
FBgn0068148	2L	13655260	13655611	+	351	TRUE
FBgn0068149	X	11106203	11106287	+	84	FALSE
FBgn0068150	2R	14899703	14899816	-	113	TRUE
FBgn0068151	2R	14900955	14901033	-	78	TRUE
FBgn0068152	X	4402191	4402722	-	531	FALSE
FBgn0068153	X	18800181	18800271	-	90	TRUE
FBgn0068154	2R	11166160	11166597	+	437	TRUE
FBgn0068155	X	10394847	10395323	+	476	TRUE
FBgn0068156	2R	11804989	11805443	+	454	TRUE
FBgn0068157	2R	18922853	18923016	-	163	TRUE
FBgn0068158	3R	27135976	27136413	-	437	TRUE
FBgn0068159	2L	12581339	12581465	+	126	TRUE
FBgn0068160	2R	13998768	13999156	-	388	TRUE
FBgn0068161	2R	13843639	13845234	+	1595	TRUE
FBgn0068162	2R	1164509	1164840	+	331	TRUE
FBgn0068163	3R	21449537	21449860	-	323	TRUE
FBgn0068164	2R	16219143	16219360	-	217	TRUE
FBgn0068165	2R	14441547	14441603	-	56	FALSE
FBgn0068166	2R	14443253	14443396	-	143	FALSE
FBgn0068167	3R	19256321	19256497	-	176	FALSE
FBgn0068169	2R	16227371	16228613	-	1242	TRUE
FBgn0068170	2R	9197906	9197984	+	78	TRUE
FBgn0068171	3R	16040995	16041258	+	263	TRUE
FBgn0068172	2R	8874332	8874556	-	224	TRUE
FBgn0068174	X	10342190	10342685	-	495	FALSE
FBgn0068175	2L	7518735	7519021	-	286	TRUE
FBgn0068176	3L	3184708	3184800	-	92	TRUE
FBgn0068177	2L	11075811	11075907	+	96	FALSE
FBgn0068178	3L	15382190	15382567	+	377	TRUE
FBgn0068179	2R	8783283	8788202	-	4919	TRUE
FBgn0068182	2R	5916759	5916833	+	74	FALSE
FBgn0068183	3R	14091318	14091731	-	413	FALSE
FBgn0068185	2R	18832953	18833144	-	191	TRUE
FBgn0068186	2L	2751797	2753364	+	1567	TRUE
FBgn0068187	2R	18791515	18791754	+	239	TRUE
FBgn0068188	3R	13531242	13531493	-	251	FALSE
FBgn0068189	3R	513591	514134	+	543	TRUE
FBgn0068190	3R	519896	520602	-	706	TRUE
FBgn0068191	2L	11670785	11670884	+	99	FALSE
FBgn0068192	2L	6426516	6426639	-	123	TRUE
FBgn0068193	3R	9641748	9642751	-	1003	TRUE
FBgn0068194	2L	15300476	15300685	+	209	TRUE
FBgn0068195	3R	9272940	9273183	-	243	TRUE
FBgn0068196	2R	12331817	12332058	-	241	TRUE
FBgn0068198	2R	1881494	1882591	-	1097	TRUE
FBgn0068199	2R	9773546	9774019	-	473	TRUE
FBgn0068200	2L	9809311	9809597	-	286	TRUE
FBgn0068201	3R	13915141	13915275	+	134	FALSE
FBgn0068202	2R	1676625	1676752	-	127	TRUE
FBgn0068203	3L	1280822	1280879	-	57	FALSE
FBgn0068204	3L	1209470	1209617	+	147	FALSE
FBgn0068205	X	9222582	9223078	-	496	TRUE
FBgn0068206	X	9973053	9973521	-	468	TRUE
FBgn0068207	2L	10574525	10574555	+	30	FALSE
FBgn0068208	2R	8863259	8863333	+	74	FALSE
FBgn0068209	2R	8615860	8616769	+	909	TRUE
FBgn0068210	2L	17931059	17931178	-	119	FALSE
FBgn0068211	2L	16699283	16699502	-	219	TRUE
FBgn0068212	2L	16916023	16916126	+	103	FALSE
FBgn0068213	X	15792596	15792648	-	52	FALSE
FBgn0068214	2L	17242559	17243781	-	1222	TRUE
FBgn0068215	3L	7961733	7962422	+	689	TRUE
FBgn0068216	3L	7970209	7971778	+	1569	TRUE
FBgn0068217	2L	10793458	10793583	-	125	FALSE
FBgn0068218	3R	9650722	9651636	+	914	TRUE
FBgn0068219	3R	9144898	9145382	+	484	TRUE
FBgn0068220	3R	9633925	9634131	+	206	TRUE
FBgn0068221	2R	10040347	10040777	-	430	TRUE
FBgn0068222	2R	16527160	16527318	+	158	TRUE
FBgn0068224	2R	9986575	9986942	-	367	TRUE
FBgn0068225	2R	9075162	9076205	-	1043	TRUE
FBgn0068226	2L	17493173	17494359	-	1186	TRUE
FBgn0068227	X	9669088	9669364	+	276	FALSE
FBgn0068228	2R	11023627	11023873	-	246	TRUE
FBgn0068229	3R	8566709	8566782	+	73	FALSE
FBgn0068230	3R	13128330	13128636	-	306	FALSE
FBgn0068231	2L	17751459	17752116	+	657	TRUE
FBgn0068232	3L	10630459	10630726	+	267	FALSE
FBgn0068235	2L	10264162	10264202	+	40	FALSE
FBgn0068237	3R	20775312	20775653	-	341	TRUE
FBgn0068238	2L	10958638	10959168	+	530	TRUE
FBgn0068239	2L	10988334	10988566	+	232	TRUE
FBgn0068240	2R	9632889	9633163	-	274	TRUE
FBgn0068241	3L	20659658	20659918	-	260	TRUE
FBgn0068242	3L	14309661	14309864	+	203	FALSE
FBgn0068243	3R	3228069	3228248	-	179	FALSE
FBgn0068244	3R	3158376	3158499	+	123	FALSE
FBgn0068245	3L	16516880	16517142	-	262	TRUE
FBgn0068246	2R	13982346	13982788	-	442	TRUE
FBgn0068247	2L	10671566	10671700	-	134	TRUE
FBgn0068248	2L	10659384	10659579	+	195	FALSE
FBgn0068249	3L	3708700	3709713	+	1013	TRUE
FBgn0068250	X	630790	631937	+	1147	TRUE
FBgn0068251	3L	11850365	11850426	+	61	FALSE
FBgn0068252	2L	10633430	10633566	+	136	FALSE
FBgn0068253	3R	2590224	2591332	-	1108	TRUE
FBgn0068254	3L	18995169	18995269	+	100	FALSE
FBgn0068255	3L	3511824	3511898	+	74	TRUE
FBgn0068256	3L	3502861	3505800	+	2939	TRUE
FBgn0068257	3L	3512494	3512530	-	36	FALSE
FBgn0068258	3R	19159119	19159334	+	215	TRUE
FBgn0068259	X	12328862	12329454	-	592	TRUE
FBgn0068260	2L	5202734	5202804	+	70	FALSE
FBgn0068261	3R	25820060	25820250	-	190	TRUE
FBgn0068262	3R	19229465	19229896	+	431	TRUE
FBgn0068263	3L	12228499	12228653	+	154	TRUE
FBgn0068266	2L	8467443	8467858	-	415	TRUE
FBgn0068267	2L	8420186	8420367	-	181	FALSE
FBgn0068268	2L	7173498	7173660	-	162	TRUE
FBgn0068269	3R	11064880	11067423	-	2543	TRUE
FBgn0068270	2L	8601304	8601811	-	507	TRUE
FBgn0068271	2R	7213151	7213281	+	130	TRUE
FBgn0068272	3R	24238577	24239766	+	1189	TRUE
FBgn0068273	2L	7903323	7903437	-	114	TRUE
FBgn0068274	3R	24039571	24039674	-	103	TRUE
FBgn0068275	3L	6616454	6616493	+	39	TRUE
FBgn0068276	2R	15568739	15569136	+	397	TRUE
FBgn0068277	X	16362652	16363300	+	648	FALSE
FBgn0068278	3R	26386895	26387081	-	186	TRUE
FBgn0068279	3R	26514040	26514426	-	386	TRUE
FBgn0068280	3R	15243982	15244062	+	80	TRUE
FBgn0068281	2R	4217465	4218738	+	1273	TRUE
FBgn0068283	2L	9680589	9680662	+	73	FALSE
FBgn0068284	3R	26683749	26687880	-	4131	TRUE
FBgn0068285	2L	12608446	12608667	-	221	FALSE
FBgn0068286	3R	12584857	12584989	+	132	TRUE
FBgn0068287	2R	15245535	15245687	+	152	TRUE
FBgn0068288	X	16154393	16154580	+	187	TRUE
FBgn0068289	3L	16254376	16254597	+	221	TRUE
FBgn0068290	X	9150682	9151648	+	966	TRUE
FBgn0068291	X	15813672	15814415	+	743	FALSE
FBgn0068292	3R	14914562	14915423	-	861	TRUE
FBgn0068293	2L	12978448	12978548	-	100	FALSE
FBgn0068294	2L	13006946	13007137	-	191	TRUE
FBgn0068295	2L	8479664	8479752	+	88	FALSE
FBgn0068296	3R	11516148	11516249	-	101	TRUE
FBgn0068297	2L	5497358	5497571	-	213	TRUE
FBgn0068298	2R	15130304	15130400	-	96	FALSE
FBgn0068299	3L	2942740	2943045	-	305	TRUE
FBgn0068301	X	15584791	15585515	+	724	TRUE
FBgn0068302	3R	11069011	11069415	+	404	FALSE
FBgn0068303	3R	24963123	24963492	+	369	TRUE
FBgn0068304	2R	7817525	7817819	-	294	TRUE
FBgn0068305	3R	14809875	14810959	-	1084	TRUE
FBgn0068306	2R	20458401	20458589	-	188	TRUE
FBgn0068307	2L	14867970	14868248	+	278	FALSE
FBgn0068308	X	1979146	1979905	-	759	TRUE
FBgn0068309	X	7081074	7081416	+	342	TRUE
FBgn0068311	2R	2784648	2784708	+	60	FALSE
FBgn0068312	2R	11467825	11467916	+	91	TRUE
FBgn0068313	3R	15331775	15331912	-	137	TRUE
FBgn0068314	3R	15337970	15338383	-	413	TRUE
FBgn0068315	X	2901352	2901931	-	579	TRUE
FBgn0068316	X	2539279	2539443	+	164	FALSE
FBgn0068317	2R	15958069	15958164	+	95	FALSE
FBgn0068318	X	6356761	6356838	+	77	FALSE
FBgn0068320	3R	11486922	11487002	+	80	FALSE
FBgn0068321	X	5297967	5297981	-	14	FALSE
FBgn0068322	2R	19886108	19886478	-	370	FALSE
FBgn0068324	2R	15991739	15992220	-	481	TRUE
FBgn0068325	2R	20519648	20519736	+	88	TRUE
FBgn0068326	X	2237845	2238288	-	443	TRUE
FBgn0068327	3L	675463	675504	-	41	FALSE
FBgn0068329	2R	1288054	1288974	-	920	TRUE
FBgn0068330	2L	2562276	2562460	-	184	FALSE
FBgn0068331	X	2598348	2598584	-	236	TRUE
FBgn0068332	3R	16438954	16439127	-	173	FALSE
FBgn0068333	2L	9808987	9809564	+	577	TRUE
FBgn0068334	2L	8838606	8839518	-	912	TRUE
FBgn0068335	2L	12625484	12625952	-	468	FALSE
FBgn0068338	2L	6258791	6259194	+	403	TRUE
FBgn0068339	2R	15110245	15110538	-	293	TRUE
FBgn0068340	3R	16392878	16393068	+	190	TRUE
FBgn0068341	3R	24467418	24468548	-	1130	FALSE
FBgn0068344	2L	4851441	4852337	-	896	TRUE
FBgn0068345	3R	6547705	6548195	+	490	TRUE
FBgn0068346	2L	16502226	16502309	-	83	FALSE
FBgn0068347	X	6153445	6156970	+	3525	TRUE
FBgn0068348	2R	15996590	15996792	-	202	FALSE
FBgn0068349	X	19228245	19228834	-	589	FALSE
FBgn0068350	X	14884458	14884994	+	536	TRUE
FBgn0068351	X	13339551	13340039	+	488	TRUE
FBgn0068353	3R	27232240	27232348	+	108	FALSE
FBgn0068354	4	371264	372334	-	1070	TRUE
FBgn0068356	3R	17572041	17572127	-	86	FALSE
FBgn0068358	3R	7451066	7451653	-	587	TRUE
FBgn0068359	3R	26965533	26965639	-	106	FALSE
FBgn0068360	2L	11665373	11665460	+	87	FALSE
FBgn0068361	X	13524168	13524246	+	78	FALSE
FBgn0068362	2R	14568977	14569129	+	152	FALSE
FBgn0068363	3R	19137850	19138059	+	209	TRUE
FBgn0068365	3R	12110135	12110697	+	562	FALSE
FBgn0068366	2L	7048834	7048909	+	75	FALSE
FBgn0068367	3L	2298260	2298341	-	81	FALSE
FBgn0068368	3L	2221841	2221955	+	114	TRUE
FBgn0068369	2L	12872686	12873124	-	438	TRUE
FBgn0068370	3L	18435713	18436154	-	441	TRUE
FBgn0068371	2R	12773429	12773477	-	48	FALSE
FBgn0068373	2L	13083749	13084158	-	409	TRUE
FBgn0068374	3L	3768973	3769206	+	233	FALSE
FBgn0068376	2R	8229022	8229120	+	98	TRUE
FBgn0068377	2R	6646998	6647170	-	172	TRUE
FBgn0068379	chr2h	239523	240886	-	1363	TRUE
FBgn0068380	chr2h	619244	620100	-	856	TRUE
FBgn0068381	2R	6983022	6983345	+	323	TRUE
FBgn0068382	4	1318436	1318664	-	228	TRUE
FBgn0068383	3R	27978235	27979088	-	853	FALSE
FBgn0068384	2R	10230479	10230705	-	226	FALSE
FBgn0068385	2R	5648153	5648232	+	79	FALSE
FBgn0068386	2L	20967817	20967961	-	144	TRUE
FBgn0068387	X	19314398	19314444	+	46	FALSE
FBgn0068389	2R	19397169	19397518	+	349	TRUE
FBgn0068390	3R	19663172	19663689	+	517	TRUE
FBgn0068392	3R	12572490	12572726	+	236	TRUE
FBgn0068393	2L	12205007	12205101	+	94	FALSE
FBgn0068394	2L	9565995	9566092	-	97	TRUE
FBgn0068395	2L	9606459	9609017	-	2558	TRUE
FBgn0068396	X	20368086	20369572	-	1486	TRUE
FBgn0068397	2R	20613718	20613827	-	109	TRUE
FBgn0068398	2L	14142070	14142173	+	103	FALSE
FBgn0068399	2R	13033171	13033707	+	536	TRUE
FBgn0068400	2L	9786309	9786437	+	128	TRUE
FBgn0068401	X	20451181	20451254	-	73	FALSE
FBgn0068402	X	3146628	3148163	-	1535	TRUE
FBgn0068403	2L	7365139	7365304	+	165	TRUE
FBgn0068404	2L	16102803	16102935	-	132	FALSE
FBgn0068405	3L	9559980	9560035	+	55	FALSE
FBgn0068407	X	12960190	12960375	+	185	TRUE
FBgn0068408	X	20108893	20109180	-	287	TRUE
FBgn0068409	X	18928590	18928740	+	150	FALSE
FBgn0068410	X	10998518	10998631	-	113	FALSE
FBgn0068412	3R	18092661	18092983	+	322	FALSE
FBgn0068413	X	17018452	17018786	-	334	TRUE
FBgn0068414	X	9170398	9170420	-	22	TRUE
FBgn0068415	3L	4872998	4873299	-	301	FALSE
FBgn0068416	2L	8264812	8265014	+	202	FALSE
FBgn0068417	2L	7466826	7466953	+	127	TRUE
FBgn0068418	3R	17416120	17417434	+	1314	TRUE
FBgn0068419	3R	10566544	10566862	+	318	TRUE
FBgn0068420	3R	520471	520579	+	108	TRUE
FBgn0068422	X	21314416	21316218	+	1802	TRUE
FBgn0068423	2R	15726093	15726166	+	73	FALSE
FBgn0068424	X	11713988	11714336	+	348	TRUE
FBgn0068425	X	11845900	11847209	-	1309	TRUE
FBgn0068427	3L	13519226	13519427	-	201	TRUE
FBgn0068428	3L	20764710	20764896	+	186	FALSE
FBgn0068429	3R	21906216	21906341	+	125	TRUE
FBgn0068430	2L	10553026	10553213	-	187	TRUE
FBgn0068431	2L	13869251	13869359	+	108	FALSE
FBgn0068432	2L	17642556	17642613	-	57	TRUE
FBgn0068433	3R	26146318	26146402	-	84	FALSE
FBgn0068434	3R	26690614	26690876	+	262	TRUE
FBgn0068435	2R	20389806	20390128	+	322	TRUE
FBgn0068436	2R	16011551	16012255	+	704	TRUE
FBgn0068437	2R	12577678	12577881	+	203	FALSE
FBgn0068438	X	605824	606029	-	205	FALSE
FBgn0068440	2R	7240515	7240990	-	475	TRUE
FBgn0068441	2R	7493609	7493748	+	139	TRUE
FBgn0068442	2R	8028353	8028481	+	128	FALSE
FBgn0068443	3L	2827510	2827763	-	253	TRUE
FBgn0068444	3L	3110506	3110737	-	231	TRUE
FBgn0068445	3L	6774232	6774587	-	355	TRUE
FBgn0068446	X	19833652	19833733	-	81	FALSE
FBgn0068448	2R	8679218	8679264	+	46	FALSE
FBgn0068449	2L	11140191	11140241	-	50	FALSE
FBgn0068450	2L	11162238	11162376	+	138	FALSE
FBgn0068453	X	15177595	15177702	+	107	FALSE
FBgn0068454	2R	10578808	10579036	+	228	TRUE
FBgn0068455	2R	20611468	20611511	-	43	FALSE
FBgn0068456	2R	57751	58750	-	999	TRUE
FBgn0068457	2R	4961390	4961524	-	134	TRUE
FBgn0068458	3L	3765267	3765716	-	449	TRUE
FBgn0068459	2R	18340670	18340916	+	246	FALSE
FBgn0068460	X	18739888	18740550	-	662	TRUE
FBgn0068461	3L	15023240	15023563	-	323	TRUE
FBgn0068462	3L	9167953	9168590	-	637	TRUE
FBgn0068463	2R	2108638	2108837	+	199	FALSE
FBgn0068464	2R	9715978	9716187	+	209	FALSE
FBgn0068465	2R	8298677	8298797	-	120	TRUE
FBgn0068466	3R	2319165	2320592	+	1427	TRUE
FBgn0068467	2R	2542188	2542448	+	260	TRUE
FBgn0068468	2L	9145217	9145790	+	573	TRUE
FBgn0068469	2L	7380931	7381048	+	117	TRUE
FBgn0068470	X	11946657	11948554	-	1897	TRUE
FBgn0068471	3R	1424704	1425157	-	453	TRUE
FBgn0068472	3L	1483946	1484604	-	658	TRUE
FBgn0068473	3R	27991386	27993603	+	2217	TRUE
FBgn0068475	3R	21556468	21556706	-	238	FALSE
FBgn0068476	3R	25425816	25425983	-	167	FALSE
FBgn0068477	X	10907900	10907974	-	74	TRUE
FBgn0068478	X	19491348	19491491	+	143	TRUE
FBgn0068479	2L	21056448	21058949	+	2501	TRUE
FBgn0068480	3L	4863028	4863134	-	106	TRUE
FBgn0068481	3R	18056370	18056850	+	480	FALSE
FBgn0068482	3R	28356030	28356348	-	318	TRUE
FBgn0068483	2L	145326	145398	+	72	FALSE
FBgn0068484	3L	23213945	23214346	+	401	FALSE
FBgn0068485	3L	5126347	5127291	+	944	TRUE
FBgn0068486	3L	4939081	4940509	-	1428	TRUE
FBgn0068487	3R	1133781	1133881	+	100	FALSE
FBgn0068488	X	7928855	7929049	+	194	FALSE
FBgn0068489	3R	25772315	25772510	-	195	TRUE
FBgn0068490	3R	494420	494537	+	117	FALSE
FBgn0068491	2L	6356935	6357214	-	279	TRUE
FBgn0068492	X	7966563	7966897	-	334	TRUE
FBgn0068493	3R	17559252	17560153	+	901	TRUE
FBgn0068494	3L	12892453	12893559	-	1106	TRUE
FBgn0068495	2R	15237958	15238037	+	79	TRUE
FBgn0068496	v2_chrUn_127	61702	62118	+	416	TRUE
FBgn0068497	2R	7814130	7814359	-	229	TRUE
FBgn0068498	2R	16946767	16946968	+	201	TRUE
FBgn0068499	2R	5580987	5581549	-	562	TRUE
FBgn0068500	3L	12573348	12575280	+	1932	TRUE
FBgn0068501	3L	5690222	5690339	-	117	FALSE
FBgn0068503	v2_chr3L_random_262	6365	6787	+	422	TRUE
FBgn0068505	2R	12237432	12238557	+	1125	TRUE
FBgn0068506	2R	5563941	5564696	+	755	TRUE
FBgn0068507	3L	6636362	6636407	-	45	FALSE
FBgn0068508	v2_chr2L_random_028	1535415	1535541	-	126	FALSE
FBgn0068509	v2_chr3L_random_150	2619	2787	-	168	TRUE
FBgn0068510	3R	25418104	25418521	+	417	FALSE
FBgn0068511	3L	21489267	21489513	+	246	TRUE
FBgn0068512	2R	11625791	11625873	-	82	TRUE
FBgn0068513	2R	11597461	11597671	-	210	TRUE
FBgn0068514	3R	20418610	20418672	-	62	FALSE
FBgn0068515	3R	18127214	18128167	-	953	TRUE
FBgn0068516	2R	10686093	10686580	-	487	TRUE
FBgn0068517	3R	20491696	20491935	-	239	TRUE
FBgn0068518	3R	20492952	20493190	-	238	FALSE
FBgn0068519	2R	5996080	5996677	+	597	TRUE
FBgn0068520	3R	7398140	7398273	+	133	TRUE
FBgn0068521	3R	12492937	12493032	-	95	FALSE
FBgn0068522	3R	12114131	12114495	-	364	TRUE
FBgn0068523	3R	27209982	27210172	+	190	FALSE
FBgn0068524	X	2640737	2642285	-	1548	TRUE
FBgn0068525	X	7326881	7327140	-	259	FALSE
FBgn0068526	3R	23793892	23794033	+	141	FALSE
FBgn0068527	2L	10148082	10148162	+	80	FALSE
FBgn0068528	3L	15320798	15320914	-	116	FALSE
FBgn0068530	2R	10569762	10569815	+	53	FALSE
FBgn0068531	2R	3010443	3010658	-	215	FALSE
FBgn0068532	4	1228798	1229297	+	499	TRUE
FBgn0068533	2R	12988942	12989258	+	316	TRUE
FBgn0068534	2R	6787863	6788400	+	537	TRUE
FBgn0068535	2R	19831963	19832067	+	104	FALSE
FBgn0068536	X	8898534	8899015	-	481	TRUE
FBgn0068538	2R	7874579	7874803	-	224	TRUE
FBgn0068539	2L	8524294	8524424	+	130	FALSE
FBgn0068540	2R	8201346	8201609	-	263	TRUE
FBgn0068541	3R	3605226	3605427	+	201	TRUE
FBgn0068542	3R	20896264	20896590	+	326	TRUE
FBgn0068543	4	1132423	1132862	+	439	TRUE
FBgn0068544	3R	5885293	5885484	-	191	FALSE
FBgn0068545	2L	18627752	18629786	+	2034	TRUE
FBgn0068546	2R	1917709	1917802	+	93	TRUE
FBgn0068547	2R	9723819	9723858	+	39	FALSE
FBgn0068548	2R	13841352	13841498	+	146	FALSE
FBgn0068549	3R	7446202	7446376	-	174	FALSE
FBgn0068550	2R	9724773	9724955	+	182	TRUE
FBgn0069454	3R	23786606	23786671	-	65	TRUE
FBgn0082377	3R	13081040	13081551	+	511	TRUE
FBgn0082378	2L	12300297	12300679	+	382	FALSE
FBgn0082379	2R	20545956	20546093	-	137	FALSE
FBgn0082380	X	1262903	1263084	-	181	FALSE
FBgn0082381	2R	9986460	9986843	+	383	TRUE
FBgn0082382	X	15085033	15085574	+	541	TRUE
FBgn0082693	3R	24625977	24626183	+	206	TRUE
FBgn0082694	3R	24633546	24633744	+	198	TRUE
FBgn0082695	3R	24634860	24634966	-	106	FALSE
FBgn0082696	3R	24642155	24642349	-	194	TRUE
FBgn0082704	3R	24611519	24611835	-	316	TRUE
FBgn0082706	3R	24655541	24655930	-	389	TRUE
FBgn0082707	3R	24648742	24649013	+	271	FALSE
FBgn0083321	2R	15692853	15693350	+	497	TRUE
FBgn0083324	2L	12101506	12101722	-	216	TRUE
FBgn0083329	2L	12307374	12308094	+	720	TRUE
FBgn0083330	3L	11207031	11208518	-	1487	TRUE
FBgn0083332	2R	16801402	16801560	-	158	TRUE
FBgn0083333	3R	26626535	26626622	+	87	TRUE
FBgn0083334	X	14146680	14147261	+	581	FALSE
FBgn0083335	2L	3141492	3141622	+	130	TRUE
FBgn0084067	2L	17463321	17463868	+	547	TRUE
FBgn0084085	X	8944088	8944540	+	452	FALSE
FBgn0084129	2L	8047111	8049426	+	2315	TRUE
FBgn0084145	X	10908614	10908657	-	43	FALSE
FBgn0084146	2R	16442687	16445047	-	2360	TRUE
FBgn0084173	3R	1712871	1713424	-	553	TRUE
FBgn0084220	2L	20409675	20409752	-	77	FALSE
FBgn0084224	2L	5963634	5964005	+	371	TRUE
FBgn0084295	X	10706278	10707063	+	785	TRUE
FBgn0084316	X	13170679	13170968	+	289	FALSE
FBgn0084345	3R	25339781	25339912	+	131	TRUE
FBgn0084434	X	17026558	17027066	-	508	TRUE
FBgn0084441	2L	17268356	17268421	+	65	FALSE
FBgn0084444	2R	18897518	18897785	+	267	FALSE
FBgn0084477	3R	25154384	25155918	+	1534	TRUE
FBgn0084489	3R	8205080	8205560	-	480	TRUE
FBgn0084497	2L	5001374	5004309	+	2935	TRUE
FBgn0084503	3L	9155719	9155980	-	261	TRUE
FBgn0084506	3R	24608449	24608614	-	165	TRUE
FBgn0084525	3R	25647541	25647556	-	15	FALSE
FBgn0084542	3R	21444575	21445432	-	857	TRUE
FBgn0084548	2L	5099411	5099570	-	159	FALSE
FBgn0084549	3L	3607582	3608001	+	419	TRUE
FBgn0084564	X	11796582	11797590	+	1008	TRUE
FBgn0084589	2L	17264410	17264449	+	39	FALSE
FBgn0084603	2R	11646423	11646843	-	420	TRUE
FBgn0084618	X	19794911	19795588	+	677	FALSE
FBgn0084625	3L	2962908	2963161	-	253	TRUE
FBgn0084643	X	14963280	14963757	-	477	TRUE
FBgn0084693	2L	17260431	17260471	+	40	FALSE
FBgn0084708	2R	7085047	7085208	+	161	TRUE
FBgn0084731	2R	13485654	13487430	-	1776	TRUE
FBgn0084732	2R	5684607	5686707	+	2100	TRUE
FBgn0084743	3R	26457808	26458067	+	259	TRUE
FBgn0084779	3L	1561657	1562007	-	350	TRUE
FBgn0084814	X	3245125	3245301	-	176	TRUE
FBgn0084842	3L	17743441	17746138	+	2697	TRUE
FBgn0084874	X	6485633	6487121	-	1488	FALSE
FBgn0084886	3L	9680427	9680894	+	467	FALSE
FBgn0084892	2L	15114626	15114694	+	68	FALSE
FBgn0084899	2L	253861	257614	-	3753	FALSE
FBgn0084905	3L	20701664	20702169	+	505	FALSE
FBgn0084944	2R	15723118	15723511	+	393	TRUE
FBgn0084974	3R	17412324	17412391	-	67	FALSE
FBgn0084991	3L	1812142	1813641	-	1499	TRUE
FBgn0084995	3L	18154268	18154390	-	122	FALSE
FBgn0084996	3L	1599215	1599282	+	67	FALSE
FBgn0085000	2L	17169184	17170298	-	1114	TRUE
FBgn0085009	X	13327326	13328786	+	1460	TRUE
FBgn0085038	2R	1971519	1972093	-	574	TRUE
FBgn0085067	X	7914801	7915123	+	322	TRUE
FBgn0085069	2L	1130132	1130361	+	229	TRUE
FBgn0085070	2R	1574636	1576539	+	1903	TRUE
FBgn0085083	2L	9239030	9241122	-	2092	TRUE
FBgn0085112	3L	18068701	18068785	+	84	FALSE
FBgn0085838	2R	19723464	19723760	-	296	TRUE
FBgn0085857	X	15440912	15442494	+	1582	TRUE
FBgn0085894	2L	13467766	13467859	-	93	FALSE
FBgn0085910	X	310389	310543	+	154	FALSE
FBgn0086004	3R	25420984	25421512	+	528	TRUE
FBgn0227921	2L	12696767	12696894	-	127	TRUE
FBgn0227922	3R	16360714	16360807	+	93	TRUE
FBgn0227923	3R	16361903	16361973	+	70	FALSE
FBgn0227924	3R	16370443	16370635	+	192	TRUE
FBgn0227925	3R	16375705	16375787	+	82	FALSE
FBgn0227927	3R	16385218	16385428	+	210	FALSE
FBgn0227928	3R	16388402	16389106	+	704	TRUE
FBgn0227929	3R	16391447	16391483	+	36	TRUE
FBgn0227930	3R	16395391	16395571	+	180	FALSE
FBgn0227931	2L	12680425	12680542	-	117	TRUE
FBgn0227932	3R	16398403	16398460	+	57	TRUE
FBgn0227934	3R	16445358	16445394	+	36	FALSE
FBgn0227935	3R	16448177	16448726	+	549	TRUE
FBgn0227936	3R	16449928	16450669	+	741	TRUE
FBgn0227938	3R	16454397	16454490	+	93	FALSE
FBgn0227939	3R	16472127	16472210	+	83	FALSE
FBgn0227940	3R	16478494	16478996	+	502	TRUE
FBgn0227941	3R	16483042	16483847	+	805	TRUE
FBgn0227942	2L	12678862	12679762	-	900	TRUE
FBgn0227944	3R	16493591	16493862	+	271	TRUE
FBgn0227945	3R	16499332	16500350	+	1018	TRUE
FBgn0227946	3R	16504314	16505164	+	850	TRUE
FBgn0227947	3R	16507222	16507586	+	364	TRUE
FBgn0227948	3R	16513110	16513506	+	396	TRUE
FBgn0227950	3R	16572392	16572729	+	337	TRUE
FBgn0227952	3R	16634684	16636803	+	2119	TRUE
FBgn0227956	3R	16700534	16701268	+	734	FALSE
FBgn0227957	3R	16702373	16702462	+	89	FALSE
FBgn0227958	3R	16710754	16710878	+	124	FALSE
FBgn0227959	3R	16715059	16715135	+	76	FALSE
FBgn0227960	3R	16768228	16769184	+	956	TRUE
FBgn0227961	3R	16771491	16771517	+	26	FALSE
FBgn0227962	3R	16776413	16776721	+	308	TRUE
FBgn0227964	2L	12654801	12655222	-	421	TRUE
FBgn0227965	3R	16794502	16794702	+	200	FALSE
FBgn0227966	3R	16802007	16802649	+	642	TRUE
FBgn0227967	3R	16810239	16810944	+	705	TRUE
FBgn0227969	3R	16823689	16827658	+	3969	TRUE
FBgn0227970	3R	16840054	16842732	+	2678	TRUE
FBgn0227971	3R	16848094	16848898	+	804	TRUE
FBgn0227972	3R	16856034	16856379	+	345	TRUE
FBgn0227975	2L	12649895	12651631	-	1736	TRUE
FBgn0227976	3R	16905601	16905643	+	42	FALSE
FBgn0227977	3R	16907544	16907604	+	60	FALSE
FBgn0227978	3R	16911109	16911235	+	126	TRUE
FBgn0227980	3R	16917416	16917829	+	413	TRUE
FBgn0227981	3R	16921051	16921212	+	161	TRUE
FBgn0227983	3R	16961803	16963323	+	1520	TRUE
FBgn0227984	3R	16971417	16972003	+	586	TRUE
FBgn0227985	3R	16975303	16975328	+	25	FALSE
FBgn0227988	3R	17011758	17012451	+	693	TRUE
FBgn0227989	3R	17021995	17022095	+	100	FALSE
FBgn0227990	3R	17033887	17034230	+	343	TRUE
FBgn0227992	3R	17040264	17040495	+	231	TRUE
FBgn0227993	3R	17044482	17044559	+	77	FALSE
FBgn0227994	3R	17046246	17046422	+	176	TRUE
FBgn0227996	3R	17050217	17050269	+	52	TRUE
FBgn0227997	2L	12646846	12646995	-	149	FALSE
FBgn0227998	3R	17059621	17059713	+	92	FALSE
FBgn0227999	3R	17060808	17060996	+	188	TRUE
FBgn0228001	3R	17200402	17200588	+	186	TRUE
FBgn0228003	3R	17201407	17201452	+	45	FALSE
FBgn0228006	3R	17306509	17307789	+	1280	TRUE
FBgn0228007	2L	12642758	12643259	-	501	TRUE
FBgn0228008	3R	17327008	17327210	+	202	TRUE
FBgn0228009	3R	17328459	17328644	+	185	TRUE
FBgn0228011	3R	17331400	17331573	+	173	TRUE
FBgn0228013	3R	17335330	17335455	+	125	TRUE
FBgn0228016	3R	17347066	17347630	+	564	TRUE
FBgn0228017	3R	17356751	17356917	+	166	TRUE
FBgn0228018	2L	12631353	12631496	-	143	TRUE
FBgn0228020	3R	17368096	17368754	+	658	FALSE
FBgn0228021	3R	17379184	17379407	+	223	FALSE
FBgn0228022	3R	17382997	17385793	+	2796	TRUE
FBgn0228023	3R	17393710	17393806	+	96	FALSE
FBgn0228024	3R	17407024	17407388	+	364	TRUE
FBgn0228025	3R	17422183	17422248	+	65	TRUE
FBgn0228026	3R	17423289	17423456	+	167	TRUE
FBgn0228027	3R	17424655	17424752	+	97	FALSE
FBgn0228029	2L	12628754	12628832	-	78	FALSE
FBgn0228030	3R	17428976	17429049	+	73	TRUE
FBgn0228031	3R	17442418	17442576	+	158	FALSE
FBgn0228032	3R	17446140	17446224	+	84	FALSE
FBgn0228033	3R	17457621	17458512	+	891	TRUE
FBgn0228034	3R	17471134	17471533	+	399	FALSE
FBgn0228037	3R	17501545	17502415	+	870	TRUE
FBgn0228038	3R	17522968	17523055	+	87	TRUE
FBgn0228039	3R	17526126	17526215	+	89	TRUE
FBgn0228040	3R	17533410	17534310	+	900	TRUE
FBgn0228042	3R	17565952	17566291	+	339	TRUE
FBgn0228043	3R	17570207	17570503	+	296	TRUE
FBgn0228044	3R	17572056	17572111	+	55	TRUE
FBgn0228045	3R	17576954	17578662	+	1708	TRUE
FBgn0228046	3R	17585771	17590502	+	4731	TRUE
FBgn0228047	3R	17595634	17595729	+	95	FALSE
FBgn0228050	3R	17604783	17604995	+	212	FALSE
FBgn0228051	3R	17611020	17611557	+	537	FALSE
FBgn0228052	3R	17619287	17619840	+	553	TRUE
FBgn0228053	3R	17620777	17620989	+	212	TRUE
FBgn0228054	3R	17628851	17628866	+	15	FALSE
FBgn0228057	3R	17878950	17879024	+	74	FALSE
FBgn0228058	3R	17892161	17893087	+	926	FALSE
FBgn0228059	3R	17931805	17931877	+	72	FALSE
FBgn0228060	2L	12614134	12614187	-	53	TRUE
FBgn0228063	3R	17958521	17959018	+	497	FALSE
FBgn0228064	3R	17964915	17965014	+	99	TRUE
FBgn0228067	3R	17988512	17989081	+	569	FALSE
FBgn0228068	3R	18002725	18004351	+	1626	FALSE
FBgn0228069	3R	18008506	18008714	+	208	FALSE
FBgn0228070	3R	18013610	18014068	+	458	FALSE
FBgn0228072	3R	18033537	18034228	+	691	FALSE
FBgn0228073	3R	18040517	18040674	+	157	FALSE
FBgn0228074	3R	18043609	18043736	+	127	FALSE
FBgn0228075	3R	18053668	18053864	+	196	FALSE
FBgn0228077	3R	18059761	18059847	+	86	FALSE
FBgn0228080	2L	12599889	12600300	-	411	FALSE
FBgn0228081	3R	18080019	18080529	+	510	TRUE
FBgn0228083	3R	18094420	18094570	+	150	TRUE
FBgn0228084	3R	18095365	18095592	+	227	TRUE
FBgn0228085	3R	18096772	18097020	+	248	TRUE
FBgn0228086	3R	18099415	18100223	+	808	TRUE
FBgn0228087	3R	18101374	18101497	+	123	TRUE
FBgn0228088	3R	18110637	18112919	+	2282	TRUE
FBgn0228090	3R	18121068	18121312	+	244	TRUE
FBgn0228091	3R	18127020	18127129	+	109	TRUE
FBgn0228092	3R	18132280	18132437	+	157	TRUE
FBgn0228093	3R	18137100	18138162	+	1062	TRUE
FBgn0228094	3R	18194120	18195912	+	1792	TRUE
FBgn0228096	3R	18204991	18205861	+	870	TRUE
FBgn0228097	3R	18216277	18216782	+	505	TRUE
FBgn0228098	3R	18239802	18240567	+	765	TRUE
FBgn0228099	3R	18268406	18268829	+	423	TRUE
FBgn0228100	2L	12594472	12594823	-	351	FALSE
FBgn0228101	3R	18324613	18324828	+	215	TRUE
FBgn0228102	3R	18343973	18344082	+	109	TRUE
FBgn0228103	3R	18345195	18345411	+	216	TRUE
FBgn0228106	3R	18373019	18373042	+	23	FALSE
FBgn0228108	3R	18393425	18393495	+	70	FALSE
FBgn0228109	3R	18397979	18398040	+	61	FALSE
FBgn0228110	3R	18402299	18402364	+	65	FALSE
FBgn0228112	3R	18406912	18407037	+	125	FALSE
FBgn0228118	3R	18519150	18519771	+	621	TRUE
FBgn0228119	3R	18521693	18521899	+	206	TRUE
FBgn0228120	3R	18526816	18526993	+	177	TRUE
FBgn0228121	3R	18528172	18528374	+	202	TRUE
FBgn0228122	3R	18530766	18530991	+	225	TRUE
FBgn0228124	3R	18536975	18537152	+	177	TRUE
FBgn0228126	3R	18543080	18543330	+	250	FALSE
FBgn0228129	3R	18570063	18570964	+	901	TRUE
FBgn0228131	3R	18665975	18668391	+	2416	TRUE
FBgn0228133	3R	18675614	18675788	+	174	TRUE
FBgn0228134	3R	18683861	18683996	+	135	TRUE
FBgn0228135	3R	18688589	18688708	+	119	FALSE
FBgn0228136	3R	18692241	18692509	+	268	TRUE
FBgn0228137	3R	18698312	18698704	+	392	TRUE
FBgn0228138	3R	18701507	18702335	+	828	TRUE
FBgn0228140	3R	18748396	18748776	+	380	FALSE
FBgn0228141	3R	18752987	18753338	+	351	TRUE
FBgn0228143	2L	12582621	12582717	-	96	FALSE
FBgn0228146	3R	18807097	18807389	+	292	TRUE
FBgn0228149	3R	18893588	18893992	+	404	FALSE
FBgn0228150	3R	18963732	18965024	+	1292	TRUE
FBgn0228152	3R	18971234	18972005	+	771	TRUE
FBgn0228153	3R	18999585	18999707	+	122	TRUE
FBgn0228154	2L	12581329	12581475	-	146	TRUE
FBgn0228158	3R	19025452	19025777	+	325	TRUE
FBgn0228159	3R	19029316	19030146	+	830	FALSE
FBgn0228161	3R	19033885	19033953	+	68	FALSE
FBgn0228162	3R	19045345	19045505	+	160	FALSE
FBgn0228163	3R	19049834	19049915	+	81	FALSE
FBgn0228164	2L	12479700	12483481	-	3781	TRUE
FBgn0228166	3R	19056337	19056448	+	111	FALSE
FBgn0228167	3R	19061494	19061785	+	291	TRUE
FBgn0228168	3R	19078179	19078218	+	39	TRUE
FBgn0228169	3R	19081674	19081836	+	162	FALSE
FBgn0228170	3R	19091708	19092188	+	480	TRUE
FBgn0228171	3R	19095853	19096483	+	630	FALSE
FBgn0228172	3R	19131761	19132003	+	242	FALSE
FBgn0228174	2L	12478346	12478366	-	20	TRUE
FBgn0228175	3R	19137100	19137160	+	60	FALSE
FBgn0228176	3R	19155069	19158163	+	3094	TRUE
FBgn0228177	3R	19163474	19163563	+	89	FALSE
FBgn0228179	3R	19254024	19254708	+	684	TRUE
FBgn0228180	3R	19256280	19256316	+	36	FALSE
FBgn0228181	3R	19260293	19260417	+	124	TRUE
FBgn0228184	3R	19285138	19285198	+	60	FALSE
FBgn0228186	3R	19292777	19292870	+	93	FALSE
FBgn0228187	3R	19294256	19294805	+	549	TRUE
FBgn0228189	3R	19357790	19360054	+	2264	TRUE
FBgn0228190	3R	19363537	19363589	+	52	TRUE
FBgn0228191	3R	19370938	19370982	+	44	FALSE
FBgn0228192	3R	19374235	19374651	+	416	TRUE
FBgn0228194	3R	19376420	19376872	+	452	TRUE
FBgn0228195	3R	19380983	19381107	+	124	FALSE
FBgn0228197	3R	19407339	19409484	+	2145	TRUE
FBgn0228198	3R	19418843	19418875	+	32	TRUE
FBgn0228199	3R	19422295	19422464	+	169	FALSE
FBgn0228200	3R	19452779	19452931	+	152	FALSE
FBgn0228201	3R	19469810	19471132	+	1322	TRUE
FBgn0228207	3R	19643951	19645657	+	1706	FALSE
FBgn0228208	3R	19651896	19652864	+	968	FALSE
FBgn0228211	3R	19702095	19702495	+	400	FALSE
FBgn0228212	3R	19732122	19732223	+	101	TRUE
FBgn0228217	3R	19752407	19752499	+	92	FALSE
FBgn0228218	3R	19784499	19784637	+	138	FALSE
FBgn0228219	3R	19786239	19786460	+	221	TRUE
FBgn0228220	3R	19788471	19788540	+	69	FALSE
FBgn0228221	3R	19790549	19790603	+	54	FALSE
FBgn0228223	3R	19816300	19816888	+	588	TRUE
FBgn0228225	2L	12451152	12451250	-	98	TRUE
FBgn0228227	3R	19879579	19880278	+	699	TRUE
FBgn0228229	3R	19954993	19956107	+	1114	TRUE
FBgn0228230	3R	19960996	19961144	+	148	FALSE
FBgn0228231	3R	19984943	19985373	+	430	FALSE
FBgn0228233	3R	20059003	20059141	+	138	FALSE
FBgn0228234	3R	20061988	20062285	+	297	TRUE
FBgn0228235	2L	12436329	12436415	-	86	TRUE
FBgn0228236	3R	20078530	20078588	+	58	FALSE
FBgn0228242	3R	20290612	20291762	+	1150	FALSE
FBgn0228243	3R	20402337	20402376	+	39	FALSE
FBgn0228244	3R	20404630	20404804	+	174	FALSE
FBgn0228246	2L	12398986	12405110	-	6124	TRUE
FBgn0228248	3R	20410187	20410213	+	26	FALSE
FBgn0228249	3R	20412137	20412190	+	53	TRUE
FBgn0228250	3R	20425937	20425981	+	44	TRUE
FBgn0228251	3R	20427868	20427987	+	119	FALSE
FBgn0228252	3R	20431450	20431733	+	283	FALSE
FBgn0228254	3R	20440504	20441030	+	526	FALSE
FBgn0228255	3R	20462809	20463083	+	274	TRUE
FBgn0228256	3R	20482607	20483253	+	646	TRUE
FBgn0228257	2L	12396375	12396448	-	73	TRUE
FBgn0228258	3R	20491701	20491820	+	119	FALSE
FBgn0228259	3R	20498772	20499039	+	267	TRUE
FBgn0228260	3R	20501127	20501278	+	151	FALSE
FBgn0228261	3R	20533364	20534249	+	885	FALSE
FBgn0228262	3R	20573299	20575489	+	2190	TRUE
FBgn0228265	3R	20643656	20643776	+	120	TRUE
FBgn0228266	3R	20645798	20645893	+	95	FALSE
FBgn0228267	2L	12389685	12390288	-	603	TRUE
FBgn0228268	3R	20649389	20649573	+	184	TRUE
FBgn0228269	3R	20652304	20652378	+	74	FALSE
FBgn0228270	3R	20655571	20655857	+	286	FALSE
FBgn0228271	3R	20657737	20658167	+	430	FALSE
FBgn0228273	3R	20699462	20700029	+	567	FALSE
FBgn0228274	3R	20716178	20716293	+	115	TRUE
FBgn0228275	3R	20720164	20720246	+	82	FALSE
FBgn0228277	3R	20732873	20732957	+	84	TRUE
FBgn0228278	3R	20734409	20734577	+	168	FALSE
FBgn0228280	3R	20775212	20775588	+	376	TRUE
FBgn0228281	3R	20778779	20779073	+	294	TRUE
FBgn0228282	3R	20781201	20781318	+	117	FALSE
FBgn0228283	3R	20782543	20782688	+	145	TRUE
FBgn0228287	3R	20825930	20826120	+	190	FALSE
FBgn0228289	3R	20827787	20827933	+	146	TRUE
FBgn0228290	3R	20838432	20838534	+	102	FALSE
FBgn0228291	3R	20846992	20847143	+	151	FALSE
FBgn0228292	3R	20864391	20864562	+	171	FALSE
FBgn0228293	3R	20901814	20902162	+	348	TRUE
FBgn0228294	3R	20907259	20908100	+	841	TRUE
FBgn0228295	3R	20918641	20918683	+	42	FALSE
FBgn0228297	2L	12309424	12309830	-	406	TRUE
FBgn0228299	3R	20927279	20927362	+	83	FALSE
FBgn0228300	3R	20931752	20932083	+	331	TRUE
FBgn0228301	3R	20966227	20966461	+	234	FALSE
FBgn0228302	3R	20972449	20973038	+	589	TRUE
FBgn0228308	3R	21050927	21051406	+	479	FALSE
FBgn0228311	3R	21063733	21063802	+	69	FALSE
FBgn0228312	3R	21157426	21158209	+	783	TRUE
FBgn0228313	3R	21165656	21166018	+	362	TRUE
FBgn0228314	3R	21167600	21167668	+	68	FALSE
FBgn0228316	3R	21347642	21348389	+	747	TRUE
FBgn0228317	3R	21368350	21368608	+	258	FALSE
FBgn0228318	2L	12263367	12263513	-	146	FALSE
FBgn0228319	3R	21412916	21413543	+	627	FALSE
FBgn0228320	3R	21420458	21420591	+	133	FALSE
FBgn0228321	3R	21424915	21425232	+	317	TRUE
FBgn0228323	3R	21432344	21432424	+	80	TRUE
FBgn0228324	3R	21436223	21436349	+	126	TRUE
FBgn0228325	3R	21445358	21445462	+	104	TRUE
FBgn0228326	3R	21449254	21449443	+	189	FALSE
FBgn0228327	3R	21470253	21470288	+	35	FALSE
FBgn0228328	3R	21471171	21471205	+	34	TRUE
FBgn0228329	2L	12262154	12262282	-	128	FALSE
FBgn0228331	3R	21520331	21520517	+	186	FALSE
FBgn0228332	3R	21522634	21522681	+	47	FALSE
FBgn0228333	3R	21525499	21525656	+	157	TRUE
FBgn0228334	3R	21526869	21527000	+	131	TRUE
FBgn0228335	3R	21534597	21535677	+	1080	TRUE
FBgn0228336	3R	21543980	21544502	+	522	TRUE
FBgn0228337	3R	21554097	21554345	+	248	TRUE
FBgn0228339	3R	21562643	21563694	+	1051	TRUE
FBgn0228340	2L	12256553	12257178	-	625	TRUE
FBgn0228341	3R	21611853	21612657	+	804	TRUE
FBgn0228342	3R	21640308	21640590	+	282	TRUE
FBgn0228343	3R	21646803	21647115	+	312	TRUE
FBgn0228345	3R	21680287	21680592	+	305	FALSE
FBgn0228347	3R	21750279	21750774	+	495	FALSE
FBgn0228348	3R	21807150	21808384	+	1234	TRUE
FBgn0228349	2L	12223582	12225547	-	1965	TRUE
FBgn0228350	3R	21824683	21825566	+	883	TRUE
FBgn0228351	3R	21846406	21847310	+	904	TRUE
FBgn0228352	3R	21854271	21855347	+	1076	TRUE
FBgn0228353	3R	21862417	21862545	+	128	FALSE
FBgn0228355	3R	21907329	21907363	+	34	TRUE
FBgn0228357	3R	21925905	21926371	+	466	TRUE
FBgn0228358	2L	12159323	12160203	-	880	TRUE
FBgn0228359	3R	22013062	22013155	+	93	TRUE
FBgn0228360	3R	22021864	22022041	+	177	TRUE
FBgn0228363	3R	22058903	22060361	+	1458	TRUE
FBgn0228364	3R	22069580	22069682	+	102	FALSE
FBgn0228365	3R	22086603	22088064	+	1461	FALSE
FBgn0228368	3R	22129198	22129813	+	615	TRUE
FBgn0228369	2L	12113364	12113425	-	61	TRUE
FBgn0228370	3R	22150620	22151064	+	444	FALSE
FBgn0228371	3R	22152111	22152283	+	172	TRUE
FBgn0228372	3R	22339822	22340139	+	317	TRUE
FBgn0228374	3R	22356713	22359138	+	2425	TRUE
FBgn0228375	3R	22375036	22375628	+	592	TRUE
FBgn0228377	3R	22684118	22684345	+	227	TRUE
FBgn0228378	3R	22707321	22707458	+	137	FALSE
FBgn0228381	3R	22714368	22714550	+	182	TRUE
FBgn0228382	3R	22719592	22719694	+	102	FALSE
FBgn0228384	3R	22727937	22729672	+	1735	TRUE
FBgn0228385	3R	22738675	22739189	+	514	TRUE
FBgn0228386	3R	22744324	22745479	+	1155	TRUE
FBgn0228387	3R	22750716	22750794	+	78	TRUE
FBgn0228388	3R	22752118	22752286	+	168	TRUE
FBgn0228389	3R	22754011	22754086	+	75	FALSE
FBgn0228390	2L	12067923	12068138	-	215	FALSE
FBgn0228391	3R	22758496	22758842	+	346	TRUE
FBgn0228393	3R	22795530	22795601	+	71	FALSE
FBgn0228399	3R	22892436	22894563	+	2127	FALSE
FBgn0228402	3R	22957497	22958069	+	572	TRUE
FBgn0228403	3R	22964590	22964834	+	244	FALSE
FBgn0228404	3R	22974970	22975629	+	659	TRUE
FBgn0228405	3R	22980874	22981017	+	143	TRUE
FBgn0228408	3R	23026265	23026841	+	576	TRUE
FBgn0228409	3R	23038163	23038282	+	119	FALSE
FBgn0228410	3R	23063203	23064722	+	1519	TRUE
FBgn0228411	2L	12043070	12045820	-	2750	TRUE
FBgn0228412	3R	23075704	23075913	+	209	TRUE
FBgn0228413	3R	23097930	23101887	+	3957	TRUE
FBgn0228414	3R	23103972	23104203	+	231	FALSE
FBgn0228415	3R	23115075	23116053	+	978	TRUE
FBgn0228417	3R	23155141	23155264	+	123	FALSE
FBgn0228418	3R	23155767	23156002	+	235	TRUE
FBgn0228419	3R	23296623	23298136	+	1513	TRUE
FBgn0228420	3R	23336631	23336787	+	156	FALSE
FBgn0228421	3R	23373011	23373474	+	463	TRUE
FBgn0228422	2L	11922480	11922569	-	89	TRUE
FBgn0228423	3R	23375902	23376168	+	266	TRUE
FBgn0228424	3R	23380213	23380322	+	109	FALSE
FBgn0228425	3R	23390382	23390707	+	325	FALSE
FBgn0228426	3R	23401446	23401623	+	177	FALSE
FBgn0228428	3R	23410800	23411588	+	788	TRUE
FBgn0228429	3R	23419766	23419898	+	132	FALSE
FBgn0228430	3R	23421329	23421839	+	510	FALSE
FBgn0228431	3R	23425194	23425568	+	374	FALSE
FBgn0228434	3R	23437357	23437706	+	349	TRUE
FBgn0228435	3R	23439578	23440516	+	938	TRUE
FBgn0228436	3R	23494830	23495748	+	918	TRUE
FBgn0228437	3R	23502701	23503217	+	516	TRUE
FBgn0228438	3R	23536242	23537105	+	863	TRUE
FBgn0228439	3R	23540152	23540266	+	114	TRUE
FBgn0228440	3R	23546746	23546960	+	214	TRUE
FBgn0228441	3R	23553460	23554001	+	541	FALSE
FBgn0228442	3R	23559517	23559941	+	424	TRUE
FBgn0228443	2L	11917461	11917664	-	203	TRUE
FBgn0228444	3R	23568170	23568953	+	783	TRUE
FBgn0228445	3R	23574105	23574316	+	211	TRUE
FBgn0228446	3R	23580823	23580962	+	139	FALSE
FBgn0228447	3R	23606129	23606477	+	348	TRUE
FBgn0228448	3R	23642853	23642883	+	30	TRUE
FBgn0228449	3R	23645692	23645868	+	176	TRUE
FBgn0228450	3R	23647555	23647591	+	36	FALSE
FBgn0228452	3R	23650631	23650668	+	37	FALSE
FBgn0228453	2L	11833262	11833540	-	278	TRUE
FBgn0228454	3R	23652795	23652843	+	48	FALSE
FBgn0228456	3R	23670654	23670710	+	56	TRUE
FBgn0228457	3R	23674025	23674271	+	246	TRUE
FBgn0228459	3R	23697362	23698742	+	1380	TRUE
FBgn0228460	3R	23709506	23710261	+	755	TRUE
FBgn0228461	3R	23750819	23751095	+	276	TRUE
FBgn0228465	3R	23801362	23801425	+	63	FALSE
FBgn0228466	3R	23823399	23824101	+	702	TRUE
FBgn0228468	3R	23934698	23934779	+	81	FALSE
FBgn0228469	3R	23950038	23951009	+	971	TRUE
FBgn0228470	3R	23954715	23955606	+	891	TRUE
FBgn0228471	3R	23971758	23973406	+	1648	TRUE
FBgn0228473	3R	24023173	24027296	+	4123	TRUE
FBgn0228474	2L	11711504	11712969	-	1465	TRUE
FBgn0228477	3R	24046648	24046725	+	77	TRUE
FBgn0228480	3R	24052628	24052682	+	54	TRUE
FBgn0228482	3R	24189791	24192664	+	2873	TRUE
FBgn0228483	3R	24207189	24207770	+	581	TRUE
FBgn0228484	2L	11683717	11683727	-	10	FALSE
FBgn0228486	3R	24312048	24312084	+	36	FALSE
FBgn0228487	3R	24403151	24404400	+	1249	TRUE
FBgn0228489	3R	24464422	24464443	+	21	FALSE
FBgn0228490	3R	24467350	24468097	+	747	TRUE
FBgn0228491	3R	24571160	24571822	+	662	FALSE
FBgn0228493	3R	24587698	24587741	+	43	FALSE
FBgn0228494	3R	24590538	24590698	+	160	TRUE
FBgn0228495	2L	11662409	11662461	-	52	FALSE
FBgn0228497	3R	24593348	24593495	+	147	TRUE
FBgn0228498	3R	24594516	24596460	+	1944	TRUE
FBgn0228499	3R	24599265	24599839	+	574	FALSE
FBgn0228502	3R	24658255	24658524	+	269	TRUE
FBgn0228503	2L	11652680	11653112	-	432	TRUE
FBgn0228505	3R	24733882	24734068	+	186	FALSE
FBgn0228506	3R	24780647	24782843	+	2196	TRUE
FBgn0228507	3R	24805677	24806002	+	325	TRUE
FBgn0228508	3R	24815455	24815748	+	293	TRUE
FBgn0228510	3R	24859393	24859505	+	112	FALSE
FBgn0228511	3R	24861283	24861382	+	99	FALSE
FBgn0228512	3R	24863019	24863358	+	339	TRUE
FBgn0228513	3R	24873282	24873335	+	53	TRUE
FBgn0228514	2L	11644345	11644466	-	121	FALSE
FBgn0228515	3R	24874285	24874358	+	73	FALSE
FBgn0228517	3R	24876217	24876260	+	43	FALSE
FBgn0228518	3R	24877245	24879102	+	1857	TRUE
FBgn0228520	3R	24910178	24910821	+	643	FALSE
FBgn0228521	3R	24943823	24945139	+	1316	TRUE
FBgn0228522	3R	24958583	24958678	+	95	TRUE
FBgn0228523	3R	24961794	24961913	+	119	FALSE
FBgn0228524	2L	11636569	11636848	-	279	TRUE
FBgn0228525	3R	24967799	24968456	+	657	TRUE
FBgn0228526	3R	24969888	24970129	+	241	TRUE
FBgn0228527	3R	24994298	24994705	+	407	TRUE
FBgn0228529	3R	25023683	25023812	+	129	FALSE
FBgn0228530	3R	25037571	25037872	+	301	TRUE
FBgn0228538	3R	25170742	25171877	+	1135	FALSE
FBgn0228539	3R	25179153	25179551	+	398	TRUE
FBgn0228540	3R	25181683	25181815	+	132	TRUE
FBgn0228544	2L	11602975	11603975	-	1000	TRUE
FBgn0228545	3R	25284359	25284540	+	181	FALSE
FBgn0228546	3R	25319917	25320157	+	240	TRUE
FBgn0228547	3R	25322743	25323098	+	355	TRUE
FBgn0228548	3R	25335810	25336366	+	556	TRUE
FBgn0228549	3R	25337908	25338044	+	136	FALSE
FBgn0228550	3R	25341859	25342003	+	144	TRUE
FBgn0228551	3R	25344415	25344506	+	91	TRUE
FBgn0228552	3R	25346427	25346644	+	217	TRUE
FBgn0228553	3R	25348416	25348575	+	159	TRUE
FBgn0228554	2L	11593318	11593775	-	457	FALSE
FBgn0228557	3R	25356961	25357056	+	95	TRUE
FBgn0228558	3R	25365530	25365563	+	33	FALSE
FBgn0228559	3R	25367193	25367400	+	207	FALSE
FBgn0228560	3R	25369842	25370081	+	239	TRUE
FBgn0228561	3R	25371985	25372220	+	235	TRUE
FBgn0228562	3R	25384563	25384645	+	82	FALSE
FBgn0228563	3R	25387212	25387274	+	62	FALSE
FBgn0228564	3R	25400840	25400915	+	75	TRUE
FBgn0228565	2L	11589616	11589729	-	113	FALSE
FBgn0228566	3R	25402969	25403246	+	277	TRUE
FBgn0228567	3R	25430706	25431198	+	492	FALSE
FBgn0228569	3R	25440859	25441087	+	228	FALSE
FBgn0228570	3R	25450650	25451150	+	500	FALSE
FBgn0228571	3R	25467545	25467993	+	448	TRUE
FBgn0228575	3R	25499638	25499694	+	56	TRUE
FBgn0228580	3R	25544321	25544460	+	139	TRUE
FBgn0228581	3R	25552740	25552895	+	155	FALSE
FBgn0228582	3R	25557150	25557476	+	326	FALSE
FBgn0228583	3R	25560956	25561099	+	143	FALSE
FBgn0228584	3R	25566668	25566709	+	41	TRUE
FBgn0228586	3R	25598861	25599062	+	201	TRUE
FBgn0228587	3R	25604733	25605025	+	292	FALSE
FBgn0228588	3R	25607113	25607474	+	361	TRUE
FBgn0228589	3R	25616769	25616835	+	66	FALSE
FBgn0228590	3R	25618317	25618477	+	160	FALSE
FBgn0228591	3R	25637413	25638112	+	699	TRUE
FBgn0228592	3R	25642229	25642580	+	351	FALSE
FBgn0228593	3R	25647492	25647550	+	58	FALSE
FBgn0228595	2L	11421223	11421292	-	69	TRUE
FBgn0228598	3R	25734591	25735307	+	716	TRUE
FBgn0228599	3R	25756145	25756206	+	61	FALSE
FBgn0228600	3R	25771857	25772342	+	485	TRUE
FBgn0228601	3R	25788670	25788800	+	130	TRUE
FBgn0228602	3R	25798492	25799276	+	784	TRUE
FBgn0228603	3R	25801743	25802655	+	912	TRUE
FBgn0228604	3R	25807166	25807319	+	153	FALSE
FBgn0228607	3R	25811507	25811687	+	180	TRUE
FBgn0228610	3R	25816585	25817065	+	480	TRUE
FBgn0228611	3R	25842576	25842974	+	398	TRUE
FBgn0228612	3R	25844324	25844674	+	350	TRUE
FBgn0228614	3R	25857132	25857157	+	25	FALSE
FBgn0228616	3R	25865468	25866469	+	1001	TRUE
FBgn0228617	3R	25871847	25872036	+	189	TRUE
FBgn0228618	3R	25873934	25874422	+	488	TRUE
FBgn0228620	3R	25886788	25887708	+	920	TRUE
FBgn0228621	3R	25911664	25912426	+	762	FALSE
FBgn0228623	3R	25953514	25953606	+	92	FALSE
FBgn0228624	3R	26011509	26011607	+	98	FALSE
FBgn0228625	3R	26018486	26018515	+	29	FALSE
FBgn0228626	2L	11408739	11408790	-	51	TRUE
FBgn0228627	3R	26035667	26036892	+	1225	FALSE
FBgn0228628	3R	26037382	26037571	+	189	FALSE
FBgn0228629	3R	26044833	26045198	+	365	FALSE
FBgn0228630	3R	26090600	26090744	+	144	TRUE
FBgn0228631	3R	26113571	26116424	+	2853	FALSE
FBgn0228632	3R	26137014	26137715	+	701	FALSE
FBgn0228633	3R	26144089	26144134	+	45	FALSE
FBgn0228634	3R	26151044	26151235	+	191	TRUE
FBgn0228638	3R	26292626	26292641	+	15	FALSE
FBgn0228639	3R	26295419	26295486	+	67	TRUE
FBgn0228641	3R	26308421	26308433	+	12	FALSE
FBgn0228644	3R	26318343	26318587	+	244	TRUE
FBgn0228645	3R	26321562	26321692	+	130	TRUE
FBgn0228646	3R	26323505	26323705	+	200	TRUE
FBgn0228648	2L	11358461	11359016	-	555	FALSE
FBgn0228649	3R	26333060	26336329	+	3269	TRUE
FBgn0228650	3R	26351295	26351725	+	430	TRUE
FBgn0228651	3R	26365094	26365440	+	346	FALSE
FBgn0228653	3R	26391774	26391875	+	101	TRUE
FBgn0228654	3R	26428074	26428519	+	445	TRUE
FBgn0228655	3R	26430840	26430942	+	102	TRUE
FBgn0228656	3R	26451963	26452144	+	181	TRUE
FBgn0228657	2L	11335394	11335950	-	556	TRUE
FBgn0228658	3R	26487822	26487994	+	172	TRUE
FBgn0228659	3R	26489201	26489291	+	90	FALSE
FBgn0228661	3R	26509311	26510123	+	812	TRUE
FBgn0228662	3R	26514383	26514515	+	132	TRUE
FBgn0228664	3R	26526653	26526842	+	189	TRUE
FBgn0228665	3R	26528061	26528098	+	37	FALSE
FBgn0228666	3R	26529719	26529811	+	92	TRUE
FBgn0228667	3R	26549204	26549657	+	453	TRUE
FBgn0228668	2L	11332914	11333444	-	530	TRUE
FBgn0228669	3R	26562744	26563104	+	360	TRUE
FBgn0228670	3R	26567235	26567360	+	125	TRUE
FBgn0228671	3R	26612207	26613127	+	920	TRUE
FBgn0228672	3R	26631874	26632767	+	893	TRUE
FBgn0228673	3R	26640844	26641376	+	532	FALSE
FBgn0228674	3R	26677384	26678468	+	1084	TRUE
FBgn0228675	3R	26686652	26687525	+	873	TRUE
FBgn0228677	3R	26724562	26724723	+	161	TRUE
FBgn0228679	3R	26733090	26733152	+	62	FALSE
FBgn0228680	3R	26740747	26741201	+	454	TRUE
FBgn0228681	3R	26744198	26744357	+	159	TRUE
FBgn0228682	3R	26747329	26748068	+	739	TRUE
FBgn0228683	3R	26748630	26748710	+	80	TRUE
FBgn0228684	3R	26751798	26751937	+	139	FALSE
FBgn0228685	3R	26758271	26758646	+	375	FALSE
FBgn0228686	3R	26783022	26783642	+	620	FALSE
FBgn0228688	3R	26789709	26789803	+	94	FALSE
FBgn0228689	3R	26793606	26793799	+	193	TRUE
FBgn0228690	3R	26797003	26798764	+	1761	TRUE
FBgn0228692	3R	26805511	26805788	+	277	TRUE
FBgn0228695	3R	26878267	26879335	+	1068	FALSE
FBgn0228696	3R	26911482	26912187	+	705	TRUE
FBgn0228700	3R	26940230	26940288	+	58	TRUE
FBgn0228701	3R	26969997	26970076	+	79	TRUE
FBgn0228704	3R	27012607	27012658	+	51	FALSE
FBgn0228706	3R	27119690	27124313	+	4623	TRUE
FBgn0228709	3R	27140765	27141111	+	346	TRUE
FBgn0228710	3R	27168200	27168266	+	66	FALSE
FBgn0228711	3R	27175102	27175203	+	101	FALSE
FBgn0228712	3R	27178853	27178933	+	80	TRUE
FBgn0228715	3R	27228038	27228290	+	252	FALSE
FBgn0228718	3R	27250580	27250651	+	71	TRUE
FBgn0228719	3R	27252835	27252912	+	77	TRUE
FBgn0228720	3R	27259669	27259753	+	84	FALSE
FBgn0228722	3R	27323657	27324393	+	736	TRUE
FBgn0228723	3R	27327527	27327710	+	183	TRUE
FBgn0228724	3R	27345340	27345483	+	143	FALSE
FBgn0228725	3R	27350714	27350777	+	63	TRUE
FBgn0228726	3R	27352817	27352878	+	61	TRUE
FBgn0228727	2L	11162352	11162388	-	36	TRUE
FBgn0228728	3R	27354956	27355011	+	55	FALSE
FBgn0228729	3R	27400454	27400620	+	166	TRUE
FBgn0228731	3R	27436853	27436935	+	82	FALSE
FBgn0228732	3R	27473102	27473337	+	235	TRUE
FBgn0228733	3R	27489891	27489990	+	99	FALSE
FBgn0228734	3R	27533986	27536599	+	2613	TRUE
FBgn0228735	3R	27556136	27556235	+	99	FALSE
FBgn0228736	3R	27573817	27574853	+	1036	TRUE
FBgn0228737	2L	11157808	11158216	-	408	FALSE
FBgn0228738	3R	27589136	27589920	+	784	FALSE
FBgn0228739	3R	27603076	27603464	+	388	FALSE
FBgn0228740	3R	27618041	27618543	+	502	FALSE
FBgn0228742	3R	27650276	27650432	+	156	TRUE
FBgn0228743	3R	27681300	27681590	+	290	FALSE
FBgn0228745	3R	27715179	27715373	+	194	TRUE
FBgn0228747	3R	27811417	27811860	+	443	TRUE
FBgn0228748	2L	11154591	11154751	-	160	TRUE
FBgn0228749	3R	27817401	27817515	+	114	FALSE
FBgn0228750	3R	27841527	27842244	+	717	TRUE
FBgn0228751	3R	27886445	27886725	+	280	FALSE
FBgn0228753	3R	27956054	27956155	+	101	FALSE
FBgn0228754	3R	27965723	27965807	+	84	TRUE
FBgn0228755	3R	27976635	27976850	+	215	TRUE
FBgn0228756	3R	28016147	28016189	+	42	FALSE
FBgn0228757	3R	28019010	28019203	+	193	TRUE
FBgn0228759	3R	28024275	28024292	+	17	FALSE
FBgn0228760	3R	28026402	28026418	+	16	FALSE
FBgn0228765	3R	28126974	28128402	+	1428	TRUE
FBgn0228768	2L	11136851	11137677	-	826	TRUE
FBgn0228769	3R	28130678	28130868	+	190	FALSE
FBgn0228770	3R	28147536	28148775	+	1239	TRUE
FBgn0228771	3R	28158457	28159149	+	692	TRUE
FBgn0228772	3R	28213624	28215082	+	1458	TRUE
FBgn0228773	3R	28222046	28222097	+	51	FALSE
FBgn0228774	3R	28266031	28266722	+	691	TRUE
FBgn0228776	3R	28336173	28336473	+	300	FALSE
FBgn0228777	3R	28349486	28349627	+	141	FALSE
FBgn0228778	3R	28351665	28351872	+	207	TRUE
FBgn0228780	3R	28353488	28353680	+	192	FALSE
FBgn0228781	3R	28355970	28356263	+	293	TRUE
FBgn0228782	3R	28376592	28377078	+	486	TRUE
FBgn0228783	3R	28379348	28379589	+	241	TRUE
FBgn0228784	3R	28383006	28383385	+	379	FALSE
FBgn0228785	3R	28424604	28427599	+	2995	TRUE
FBgn0228786	3R	28440737	28441284	+	547	TRUE
FBgn0228787	3R	28494801	28495747	+	946	FALSE
FBgn0228788	3R	28498209	28498319	+	110	TRUE
FBgn0228789	3R	28502585	28503623	+	1038	FALSE
FBgn0228792	3R	28504337	28504601	+	264	TRUE
FBgn0228794	3R	28534878	28535360	+	482	TRUE
FBgn0228795	3R	28550085	28551284	+	1199	TRUE
FBgn0228796	3R	28559936	28560195	+	259	TRUE
FBgn0228798	3R	28567136	28567385	+	249	TRUE
FBgn0228799	3R	28604071	28609020	+	4949	TRUE
FBgn0228800	2L	11087946	11088362	-	416	TRUE
FBgn0228801	3R	28747974	28748139	+	165	TRUE
FBgn0228803	3R	28792491	28793108	+	617	TRUE
FBgn0228804	3R	28808345	28808555	+	210	FALSE
FBgn0228806	2L	11084043	11084195	-	152	TRUE
FBgn0228807	v2_chrX_random_052	21796	22854	-	1058	TRUE
FBgn0228812	2L	11069049	11069560	-	511	FALSE
FBgn0228817	2L	11049737	11051156	-	1419	TRUE
FBgn0228820	2L	11046393	11046746	-	353	TRUE
FBgn0228825	2L	11039070	11039319	-	249	FALSE
FBgn0228830	2L	11032908	11032961	-	53	FALSE
FBgn0228836	v2_chrX_random_001	43554	43640	-	86	FALSE
FBgn0228837	v2_chrX_random_001	31085	31135	-	50	TRUE
FBgn0228842	v2_chrX_random_001	39930	40143	+	213	TRUE
FBgn0228843	v2_chrX_random_001	42905	43560	+	655	FALSE
FBgn0228846	2L	11030731	11030806	-	75	FALSE
FBgn0228848	2L	11028115	11028302	-	187	FALSE
FBgn0228851	2L	11026920	11027020	-	100	TRUE
FBgn0228855	2L	11021806	11021913	-	107	TRUE
FBgn0228857	2L	11019858	11020080	-	222	TRUE
FBgn0228859	2L	11016048	11016451	-	403	TRUE
FBgn0228863	2L	11013535	11013581	-	46	TRUE
FBgn0228867	2L	10993564	10993811	-	247	TRUE
FBgn0228879	2L	10954401	10954910	-	509	TRUE
FBgn0228882	2L	10947652	10947804	-	152	FALSE
FBgn0228883	v2_chrUh_007	189049	189403	+	354	TRUE
FBgn0228888	v2_chr3R_random_572	2735	3384	-	649	TRUE
FBgn0228890	2L	10944444	10944564	-	120	FALSE
FBgn0228896	2L	10939116	10939341	-	225	TRUE
FBgn0228899	v2_chr3R_random_471	2645	2782	-	137	FALSE
FBgn0228901	2L	10894388	10896158	-	1770	TRUE
FBgn0228909	2L	10880099	10880507	-	408	TRUE
FBgn0228911	v2_chr3R_random_311	2757	2823	-	66	TRUE
FBgn0228915	2L	10879155	10879465	-	310	TRUE
FBgn0228924	2L	10873271	10873316	-	45	FALSE
FBgn0228927	2L	10853635	10854157	-	522	TRUE
FBgn0228935	2L	10850625	10850989	-	364	TRUE
FBgn0228936	v2_chr3R_random_129	168	1006	-	838	TRUE
FBgn0228943	2L	10849418	10849555	-	137	FALSE
FBgn0228945	v2_chr3R_random_083	2131	2260	-	129	TRUE
FBgn0228950	2L	10844435	10844743	-	308	TRUE
FBgn0228961	v2_chr3R_random_020	24504	24635	-	131	TRUE
FBgn0228962	v2_chr3R_random_017	45746	45873	-	127	FALSE
FBgn0228965	v2_chr3R_random_012	5662	5799	-	137	FALSE
FBgn0228966	v2_chr3R_random_011	5463	7941	-	2478	TRUE
FBgn0228969	2L	10832644	10833086	-	442	FALSE
FBgn0228973	v2_chr3R_random_001	35085	35274	+	189	TRUE
FBgn0228976	2L	10823074	10823259	-	185	FALSE
FBgn0228983	v2_chr3R_random_013	509	726	+	217	TRUE
FBgn0228985	2L	10822408	10822500	-	92	TRUE
FBgn0228989	v2_chr3R_random_018	14444	14676	+	232	TRUE
FBgn0228995	v2_chr3R_random_025	5722	5845	+	123	TRUE
FBgn0228996	v2_chr3R_random_059	1909	2217	+	308	FALSE
FBgn0228998	2L	10765306	10765679	-	373	FALSE
FBgn0229000	v2_chr3R_random_083	2101	2154	+	53	FALSE
FBgn0229005	v2_chr3R_random_110	5168	5256	+	88	TRUE
FBgn0229006	2L	10756618	10756785	-	167	TRUE
FBgn0229009	v2_chr3R_random_129	7264	7440	+	176	FALSE
FBgn0229010	v2_chr3R_random_129	8973	9145	+	172	FALSE
FBgn0229013	2L	10747808	10748348	-	540	FALSE
FBgn0229016	2L	10704187	10705021	-	834	TRUE
FBgn0229022	2L	10701842	10702105	-	263	TRUE
FBgn0229027	2L	10684303	10684423	-	120	FALSE
FBgn0229032	v2_chr3R_random_397	3266	3366	+	100	TRUE
FBgn0229034	v2_chr3R_random_405	1681	1777	+	96	FALSE
FBgn0229042	v2_chr3R_random_486	245	483	+	238	TRUE
FBgn0229044	v2_chr3R_random_520	4737	4770	+	33	TRUE
FBgn0229050	2L	10645583	10645599	-	16	FALSE
FBgn0229051	v2_chr3R_random_579	354	557	+	203	FALSE
FBgn0229055	2L	10644347	10644431	-	84	TRUE
FBgn0229057	2L	10642697	10642754	-	57	FALSE
FBgn0229061	2L	10638331	10638449	-	118	FALSE
FBgn0229063	v2_chr2L_random_028	1569545	1569866	-	321	TRUE
FBgn0229065	2L	10633558	10633755	-	197	TRUE
FBgn0229066	v2_chr2L_random_028	1499304	1499715	-	411	TRUE
FBgn0229069	2L	10628857	10628964	-	107	TRUE
FBgn0229070	v2_chr2L_random_028	1384003	1384207	-	204	FALSE
FBgn0229074	2L	10620388	10621576	-	1188	TRUE
FBgn0229082	2L	10582684	10582751	-	67	TRUE
FBgn0229085	2L	10578615	10579036	-	421	FALSE
FBgn0229087	2L	10568671	10568739	-	68	TRUE
FBgn0229089	2L	10561354	10561638	-	284	TRUE
FBgn0229090	2L	10556669	10556735	-	66	FALSE
FBgn0229095	2L	10549722	10551708	-	1986	TRUE
FBgn0229100	2L	10548344	10548477	-	133	FALSE
FBgn0229109	v2_chr2L_random_001	340656	340797	-	141	FALSE
FBgn0229110	2L	10534265	10535279	-	1014	TRUE
FBgn0229114	v2_chr2L_random_001	125807	125934	-	127	TRUE
FBgn0229115	2L	10514289	10514727	-	438	FALSE
FBgn0229117	2L	10488423	10489018	-	595	TRUE
FBgn0229123	v2_chr2L_random_001	323027	323348	+	321	TRUE
FBgn0229128	2L	10485007	10485448	-	441	TRUE
FBgn0229130	v2_chr2L_random_010	216130	216266	+	136	FALSE
FBgn0229131	2L	10477293	10477871	-	578	FALSE
FBgn0229137	2L	10471036	10471292	-	256	TRUE
FBgn0229142	v2_chr2L_random_010	611718	614133	+	2415	TRUE
FBgn0229145	2L	10454147	10454460	-	313	TRUE
FBgn0229148	2L	10452449	10453120	-	671	TRUE
FBgn0229152	2L	10428807	10429060	-	253	TRUE
FBgn0229155	2L	10424807	10425600	-	793	TRUE
FBgn0229156	v2_chr2L_random_028	500114	500499	+	385	TRUE
FBgn0229158	v2_chr2L_random_028	572283	573621	+	1338	TRUE
FBgn0229160	2L	10320597	10322256	-	1659	TRUE
FBgn0229164	v2_chr2L_random_028	932768	933352	+	584	TRUE
FBgn0229170	2L	10314659	10318420	-	3761	TRUE
FBgn0229175	2L	10305170	10306152	-	982	FALSE
FBgn0229180	v2_chr2L_random_028	1541700	1541972	+	272	TRUE
FBgn0229181	2L	10259183	10259597	-	414	TRUE
FBgn0229182	v2_chr2L_random_028	1691804	1692465	+	661	TRUE
FBgn0229186	2L	10258050	10258076	-	26	FALSE
FBgn0229188	v2_chr2L_random_031	44303	45538	+	1235	TRUE
FBgn0229191	2L	10255938	10255980	-	42	FALSE
FBgn0229194	2R	21015276	21015376	-	100	FALSE
FBgn0229195	2L	10249429	10249470	-	41	FALSE
FBgn0229196	2R	20997391	20997478	-	87	FALSE
FBgn0229197	2R	20944696	20945538	-	842	TRUE
FBgn0229198	2R	20929436	20929586	-	150	TRUE
FBgn0229199	2R	20895501	20895910	-	409	TRUE
FBgn0229200	2R	20842477	20843042	-	565	TRUE
FBgn0229202	2R	20827867	20828662	-	795	TRUE
FBgn0229203	2R	20824746	20824864	-	118	FALSE
FBgn0229205	2R	20817178	20817411	-	233	FALSE
FBgn0229206	2R	20811242	20812229	-	987	TRUE
FBgn0229207	2R	20797575	20797886	-	311	TRUE
FBgn0229208	2R	20794738	20794889	-	151	TRUE
FBgn0229209	2R	20792005	20792263	-	258	FALSE
FBgn0229210	2R	20791078	20791184	-	106	TRUE
FBgn0229211	2R	20779948	20780104	-	156	TRUE
FBgn0229212	2R	20772669	20772958	-	289	FALSE
FBgn0229213	2R	20748325	20750100	-	1775	TRUE
FBgn0229214	2R	20738963	20739062	-	99	FALSE
FBgn0229215	2L	10246791	10246794	-	3	FALSE
FBgn0229216	2R	20725309	20725503	-	194	FALSE
FBgn0229217	2R	20721767	20721833	-	66	FALSE
FBgn0229220	2R	20642954	20643069	-	115	TRUE
FBgn0229222	2R	20635503	20635789	-	286	FALSE
FBgn0229224	2R	20627106	20627161	-	55	TRUE
FBgn0229225	2L	10243194	10243544	-	350	TRUE
FBgn0229227	2R	20622388	20622629	-	241	TRUE
FBgn0229228	2R	20615339	20615691	-	352	FALSE
FBgn0229230	2R	20525503	20526356	-	853	FALSE
FBgn0229231	2R	20522694	20522749	-	55	FALSE
FBgn0229232	2R	20520409	20520494	-	85	TRUE
FBgn0229233	2L	10239063	10239401	-	338	TRUE
FBgn0229235	2R	20517815	20517858	-	43	FALSE
FBgn0229236	2R	20517011	20517239	-	228	TRUE
FBgn0229237	2R	20501134	20501225	-	91	FALSE
FBgn0229239	2R	20470170	20470278	-	108	FALSE
FBgn0229240	2R	20463920	20464023	-	103	TRUE
FBgn0229241	2R	20447985	20448524	-	539	TRUE
FBgn0229242	2R	20435672	20435776	-	104	FALSE
FBgn0229243	2L	10224525	10224600	-	75	TRUE
FBgn0229244	2R	20434957	20435211	-	254	TRUE
FBgn0229246	2R	20425351	20425813	-	462	TRUE
FBgn0229247	2R	20416092	20416229	-	137	FALSE
FBgn0229249	2R	20377762	20380336	-	2574	TRUE
FBgn0229250	2R	20365633	20366308	-	675	FALSE
FBgn0229251	2R	20356843	20357205	-	362	FALSE
FBgn0229252	2R	20355136	20355325	-	189	FALSE
FBgn0229253	2L	10220426	10222090	-	1664	TRUE
FBgn0229261	2R	20301436	20301552	-	116	FALSE
FBgn0229263	2R	20281507	20282021	-	514	TRUE
FBgn0229264	2L	10194025	10194401	-	376	TRUE
FBgn0229265	2R	20279497	20279526	-	29	FALSE
FBgn0229267	2R	20273921	20273951	-	30	FALSE
FBgn0229268	2R	20265263	20265399	-	136	FALSE
FBgn0229270	2R	20254227	20255086	-	859	TRUE
FBgn0229271	2R	20242010	20242643	-	633	TRUE
FBgn0229274	2R	20186463	20187407	-	944	TRUE
FBgn0229275	2L	10186086	10186709	-	623	TRUE
FBgn0229276	2R	20121406	20121565	-	159	TRUE
FBgn0229278	2R	20064855	20066994	-	2139	TRUE
FBgn0229279	2R	20053540	20053726	-	186	TRUE
FBgn0229280	2R	20032738	20032908	-	170	TRUE
FBgn0229282	2R	20017141	20017248	-	107	FALSE
FBgn0229283	2R	20001810	20001861	-	51	FALSE
FBgn0229284	2R	19993611	19994263	-	652	FALSE
FBgn0229288	2R	19989589	19989703	-	114	TRUE
FBgn0229289	2R	19973360	19974218	-	858	FALSE
FBgn0229290	2R	19958358	19958440	-	82	TRUE
FBgn0229291	2R	19944483	19944575	-	92	TRUE
FBgn0229292	2R	19932375	19932471	-	96	TRUE
FBgn0229293	2R	19928238	19928334	-	96	FALSE
FBgn0229295	2R	19913268	19913605	-	337	TRUE
FBgn0229296	2L	10133139	10133607	-	468	TRUE
FBgn0229297	2R	19902930	19903040	-	110	TRUE
FBgn0229298	2R	19897805	19898079	-	274	TRUE
FBgn0229299	2R	19896916	19897067	-	151	TRUE
FBgn0229300	2R	19890202	19894192	-	3990	TRUE
FBgn0229301	2R	19881075	19881130	-	55	FALSE
FBgn0229302	2R	19861525	19861663	-	138	TRUE
FBgn0229303	2R	19858063	19858389	-	326	FALSE
FBgn0229304	2R	19850524	19850995	-	471	TRUE
FBgn0229305	2R	19840739	19841148	-	409	TRUE
FBgn0229306	2L	10086428	10087919	-	1491	TRUE
FBgn0229307	2R	19834303	19834502	-	199	TRUE
FBgn0229308	2R	19832456	19832531	-	75	FALSE
FBgn0229309	2R	19826767	19826942	-	175	TRUE
FBgn0229310	2R	19821222	19821294	-	72	FALSE
FBgn0229311	2R	19817159	19817627	-	468	TRUE
FBgn0229312	2R	19811979	19812152	-	173	TRUE
FBgn0229313	2R	19802632	19802702	-	70	FALSE
FBgn0229314	2R	19792062	19792287	-	225	TRUE
FBgn0229315	2R	19769383	19769580	-	197	FALSE
FBgn0229316	2L	10058243	10058490	-	247	TRUE
FBgn0229317	2R	19765572	19765674	-	102	FALSE
FBgn0229318	2R	19761264	19761572	-	308	TRUE
FBgn0229319	2R	19755623	19755737	-	114	TRUE
FBgn0229320	2R	19753061	19753303	-	242	TRUE
FBgn0229321	2R	19739659	19739764	-	105	FALSE
FBgn0229322	2R	19735947	19736151	-	204	TRUE
FBgn0229323	2R	19732860	19732938	-	78	TRUE
FBgn0229324	2R	19729140	19729653	-	513	TRUE
FBgn0229325	2R	19717196	19718576	-	1380	TRUE
FBgn0229326	2L	10015019	10015059	-	40	FALSE
FBgn0229327	2R	19713699	19713934	-	235	FALSE
FBgn0229328	2R	19711591	19711847	-	256	TRUE
FBgn0229331	2R	19681727	19681969	-	242	TRUE
FBgn0229332	2R	19675892	19676076	-	184	TRUE
FBgn0229335	2R	19618816	19621039	-	2223	TRUE
FBgn0229336	2L	9965629	9965672	-	43	FALSE
FBgn0229339	2R	19600541	19601193	-	652	FALSE
FBgn0229340	2R	19584172	19584200	-	28	FALSE
FBgn0229343	2R	19563181	19564190	-	1009	TRUE
FBgn0229344	2R	19553665	19555192	-	1527	TRUE
FBgn0229345	2R	19548827	19549019	-	192	TRUE
FBgn0229346	2R	19469981	19470230	-	249	FALSE
FBgn0229349	2R	19466144	19466247	-	103	FALSE
FBgn0229351	2R	19463381	19463421	-	40	FALSE
FBgn0229353	2R	19461981	19462028	-	47	TRUE
FBgn0229354	2R	19403825	19403973	-	148	TRUE
FBgn0229355	2R	19397426	19397562	-	136	FALSE
FBgn0229356	2R	19393064	19393317	-	253	FALSE
FBgn0229358	2L	9929524	9933098	-	3574	TRUE
FBgn0229360	2R	19383733	19384115	-	382	TRUE
FBgn0229361	2R	19375808	19376308	-	500	TRUE
FBgn0229362	2R	19366904	19366985	-	81	FALSE
FBgn0229363	2R	19330273	19330381	-	108	FALSE
FBgn0229364	2R	19326547	19326977	-	430	TRUE
FBgn0229366	2R	19312262	19312382	-	120	FALSE
FBgn0229368	2R	19275281	19275655	-	374	TRUE
FBgn0229369	2L	9882733	9882858	-	125	TRUE
FBgn0229370	2R	19266101	19266301	-	200	FALSE
FBgn0229371	2R	19255418	19255589	-	171	FALSE
FBgn0229372	2R	19247623	19248156	-	533	FALSE
FBgn0229373	2R	19244470	19244565	-	95	FALSE
FBgn0229375	2R	19233995	19234406	-	411	TRUE
FBgn0229376	2R	19226631	19228158	-	1527	TRUE
FBgn0229377	2R	19216410	19216622	-	212	TRUE
FBgn0229378	2R	19212098	19212452	-	354	TRUE
FBgn0229379	2R	19196919	19196997	-	78	FALSE
FBgn0229380	2L	9879186	9879325	-	139	FALSE
FBgn0229382	2R	19180227	19180242	-	15	FALSE
FBgn0229383	2R	19174783	19174848	-	65	TRUE
FBgn0229384	2R	19171427	19171603	-	176	FALSE
FBgn0229385	2R	19165327	19165358	-	31	TRUE
FBgn0229386	2R	19160996	19161075	-	79	FALSE
FBgn0229388	2R	19134573	19135162	-	589	TRUE
FBgn0229391	2L	9848580	9848766	-	186	TRUE
FBgn0229392	2R	19099329	19099522	-	193	FALSE
FBgn0229393	2R	19096792	19096873	-	81	FALSE
FBgn0229395	2R	19061921	19061997	-	76	TRUE
FBgn0229397	2R	19014177	19015575	-	1398	FALSE
FBgn0229399	2R	18990221	18990279	-	58	FALSE
FBgn0229400	2R	18978289	18979444	-	1155	TRUE
FBgn0229401	2R	18974561	18974666	-	105	TRUE
FBgn0229402	2L	9845653	9846016	-	363	TRUE
FBgn0229405	2R	18951882	18952032	-	150	FALSE
FBgn0229406	2R	18950618	18950678	-	60	FALSE
FBgn0229407	2R	18940847	18941139	-	292	TRUE
FBgn0229408	2R	18936758	18936828	-	70	FALSE
FBgn0229409	2R	18924860	18926716	-	1856	TRUE
FBgn0229410	2R	18912420	18912498	-	78	TRUE
FBgn0229411	2R	18911094	18911578	-	484	TRUE
FBgn0229412	2L	9835919	9836019	-	100	TRUE
FBgn0229413	2R	18859438	18860535	-	1097	TRUE
FBgn0229415	2R	18841356	18842377	-	1021	TRUE
FBgn0229416	2R	18832105	18832123	-	18	FALSE
FBgn0229418	2R	18791718	18791774	-	56	FALSE
FBgn0229419	2R	18784884	18785007	-	123	TRUE
FBgn0229420	2R	18771895	18771996	-	101	TRUE
FBgn0229421	2L	9834931	9835001	-	70	FALSE
FBgn0229422	2R	18769659	18769854	-	195	TRUE
FBgn0229423	2R	18740033	18740135	-	102	FALSE
FBgn0229424	2R	18735332	18735710	-	378	TRUE
FBgn0229426	2R	18707704	18707770	-	66	TRUE
FBgn0229427	2R	18698815	18699909	-	1094	TRUE
FBgn0229428	2R	18635767	18638097	-	2330	TRUE
FBgn0229429	2R	18633646	18633731	-	85	TRUE
FBgn0229430	2R	18623629	18623846	-	217	FALSE
FBgn0229431	2R	18622025	18622260	-	235	TRUE
FBgn0229432	2L	9833313	9834029	-	716	TRUE
FBgn0229433	2R	18584194	18585709	-	1515	FALSE
FBgn0229434	2R	18576733	18576797	-	64	TRUE
FBgn0229435	2R	18553222	18553481	-	259	FALSE
FBgn0229436	2R	18535316	18535650	-	334	TRUE
FBgn0229437	2R	18533178	18533394	-	216	FALSE
FBgn0229439	2R	18526072	18526396	-	324	FALSE
FBgn0229440	2R	18520429	18520740	-	311	TRUE
FBgn0229441	2R	18513198	18514042	-	844	TRUE
FBgn0229442	2L	9825471	9825549	-	78	FALSE
FBgn0229443	2R	18485799	18486067	-	268	TRUE
FBgn0229444	2R	18471524	18471943	-	419	FALSE
FBgn0229445	2R	18464593	18464682	-	89	FALSE
FBgn0229446	2R	18448224	18448287	-	63	FALSE
FBgn0229447	2R	18442063	18442224	-	161	TRUE
FBgn0229448	2R	18441338	18441392	-	54	FALSE
FBgn0229449	2R	18437914	18439539	-	1625	TRUE
FBgn0229450	2R	18427306	18427519	-	213	TRUE
FBgn0229451	2R	18390451	18390504	-	53	FALSE
FBgn0229452	2L	9815545	9815995	-	450	TRUE
FBgn0229453	2R	18203150	18207749	-	4599	TRUE
FBgn0229454	2R	18175974	18176353	-	379	FALSE
FBgn0229455	2R	18155041	18155133	-	92	FALSE
FBgn0229456	2R	18151315	18151436	-	121	TRUE
FBgn0229458	2R	18137783	18137983	-	200	FALSE
FBgn0229459	2R	18121171	18121255	-	84	TRUE
FBgn0229460	2R	18119814	18119949	-	135	FALSE
FBgn0229461	2R	18111473	18113011	-	1538	TRUE
FBgn0229462	2L	9810495	9810686	-	191	TRUE
FBgn0229463	2R	18102217	18104191	-	1974	TRUE
FBgn0229465	2R	18094863	18095298	-	435	TRUE
FBgn0229466	2R	18085212	18085616	-	404	TRUE
FBgn0229468	2R	18072874	18073163	-	289	FALSE
FBgn0229470	2R	18067467	18067712	-	245	TRUE
FBgn0229471	2R	18066343	18066472	-	129	TRUE
FBgn0229472	2R	18062478	18062803	-	325	TRUE
FBgn0229473	2R	18056190	18056359	-	169	TRUE
FBgn0229474	2R	18049650	18050431	-	781	FALSE
FBgn0229475	2R	18046337	18047130	-	793	TRUE
FBgn0229476	2R	18030554	18031062	-	508	FALSE
FBgn0229477	2R	17972329	17973294	-	965	TRUE
FBgn0229478	2R	17968860	17969068	-	208	FALSE
FBgn0229480	2R	17936517	17937237	-	720	FALSE
FBgn0229481	2R	17858405	17858530	-	125	FALSE
FBgn0229482	2L	9802561	9803159	-	598	TRUE
FBgn0229484	2R	17853212	17853259	-	47	FALSE
FBgn0229485	2R	17851870	17852252	-	382	TRUE
FBgn0229486	2R	17843467	17843556	-	89	FALSE
FBgn0229487	2R	17840617	17840703	-	86	TRUE
FBgn0229489	2R	17823168	17824007	-	839	TRUE
FBgn0229490	2R	17810889	17810962	-	73	TRUE
FBgn0229492	2R	17744622	17745808	-	1186	TRUE
FBgn0229494	2R	17726642	17728622	-	1980	TRUE
FBgn0229496	2R	17704670	17704748	-	78	FALSE
FBgn0229498	2R	17639384	17642009	-	2625	TRUE
FBgn0229508	2R	17590665	17591254	-	589	FALSE
FBgn0229509	2R	17568287	17568420	-	133	TRUE
FBgn0229510	2R	17566101	17566179	-	78	FALSE
FBgn0229511	2R	17563623	17563843	-	220	FALSE
FBgn0229512	2R	17561699	17561789	-	90	FALSE
FBgn0229514	2R	17543104	17543314	-	210	FALSE
FBgn0229515	2L	9787975	9788962	-	987	FALSE
FBgn0229516	2R	17532570	17532777	-	207	TRUE
FBgn0229517	2R	17420573	17420662	-	89	FALSE
FBgn0229518	2R	17416170	17416250	-	80	TRUE
FBgn0229521	2R	17409218	17409290	-	72	TRUE
FBgn0229522	2R	17407827	17407882	-	55	TRUE
FBgn0229524	2R	17404747	17404910	-	163	TRUE
FBgn0229525	2R	17400788	17400869	-	81	TRUE
FBgn0229526	2L	9738958	9742078	-	3120	FALSE
FBgn0229527	2R	17337830	17338647	-	817	FALSE
FBgn0229529	2R	17241399	17243884	-	2485	TRUE
FBgn0229530	2R	17237666	17238065	-	399	TRUE
FBgn0229531	2R	17158505	17158808	-	303	TRUE
FBgn0229533	2R	17147688	17147778	-	90	FALSE
FBgn0229534	2R	17138024	17138042	-	18	TRUE
FBgn0229535	2R	17101566	17101969	-	403	TRUE
FBgn0229536	2R	17088403	17088557	-	154	TRUE
FBgn0229538	2R	17081494	17081771	-	277	TRUE
FBgn0229539	2R	17079105	17079138	-	33	TRUE
FBgn0229540	2R	17070702	17070945	-	243	FALSE
FBgn0229541	2R	17065195	17065312	-	117	TRUE
FBgn0229542	2R	17047762	17049421	-	1659	TRUE
FBgn0229543	2R	17034430	17035674	-	1244	TRUE
FBgn0229544	2R	16996880	16996909	-	29	FALSE
FBgn0229545	2R	16989005	16990164	-	1159	FALSE
FBgn0229546	2R	16979241	16979505	-	264	FALSE
FBgn0229547	2R	16973380	16973481	-	101	TRUE
FBgn0229548	2L	9721418	9722235	-	817	TRUE
FBgn0229550	2R	16971469	16971655	-	186	TRUE
FBgn0229551	2R	16957617	16958607	-	990	FALSE
FBgn0229552	2R	16953792	16954311	-	519	TRUE
FBgn0229553	2R	16953000	16953094	-	94	FALSE
FBgn0229554	2R	16949632	16949997	-	365	TRUE
FBgn0229555	2R	16925921	16926591	-	670	TRUE
FBgn0229556	2R	16910214	16911625	-	1411	TRUE
FBgn0229557	2R	16901073	16902182	-	1109	TRUE
FBgn0229559	2L	9702388	9702534	-	146	TRUE
FBgn0229561	2R	16895760	16896160	-	400	TRUE
FBgn0229562	2R	16865005	16865080	-	75	FALSE
FBgn0229563	2R	16860822	16860902	-	80	FALSE
FBgn0229564	2R	16857364	16857488	-	124	FALSE
FBgn0229565	2R	16827254	16827410	-	156	TRUE
FBgn0229566	2R	16816569	16816938	-	369	TRUE
FBgn0229567	2R	16813751	16813855	-	104	FALSE
FBgn0229568	2R	16812526	16812596	-	70	FALSE
FBgn0229569	2L	9696320	9696416	-	96	FALSE
FBgn0229574	2R	16782097	16782357	-	260	FALSE
FBgn0229575	2R	16773742	16774029	-	287	FALSE
FBgn0229577	2R	16757387	16757749	-	362	FALSE
FBgn0229578	2R	16752396	16752529	-	133	TRUE
FBgn0229579	2L	9672907	9673082	-	175	TRUE
FBgn0229583	2R	16665615	16665659	-	44	FALSE
FBgn0229584	2R	16652587	16653764	-	1177	TRUE
FBgn0229585	2R	16650984	16651147	-	163	FALSE
FBgn0229591	2R	16601167	16601393	-	226	FALSE
FBgn0229592	2R	16560637	16561696	-	1059	TRUE
FBgn0229593	2R	16556060	16556272	-	212	TRUE
FBgn0229594	2R	16539635	16541405	-	1770	TRUE
FBgn0229595	2R	16527292	16527359	-	67	FALSE
FBgn0229596	2R	16522702	16523073	-	371	TRUE
FBgn0229597	2R	16510308	16510782	-	474	TRUE
FBgn0229598	2R	16494033	16494408	-	375	TRUE
FBgn0229599	2R	16469200	16471006	-	1806	TRUE
FBgn0229600	2L	9660244	9660266	-	22	FALSE
FBgn0229601	2R	16421819	16422096	-	277	FALSE
FBgn0229603	2R	16398238	16398541	-	303	TRUE
FBgn0229604	2R	16334682	16334795	-	113	FALSE
FBgn0229605	2R	16321322	16321382	-	60	TRUE
FBgn0229606	2R	16314804	16315014	-	210	TRUE
FBgn0229607	2R	16310799	16310852	-	53	FALSE
FBgn0229608	2R	16306614	16306901	-	287	TRUE
FBgn0229609	2R	16297460	16298561	-	1101	TRUE
FBgn0229610	2L	9654942	9655795	-	853	FALSE
FBgn0229612	2R	16271286	16271431	-	145	TRUE
FBgn0229613	2R	16261094	16261213	-	119	TRUE
FBgn0229614	2R	16234381	16234560	-	179	TRUE
FBgn0229615	2R	16216220	16216635	-	415	TRUE
FBgn0229616	2R	16214556	16214585	-	29	FALSE
FBgn0229617	2R	16213723	16213815	-	92	FALSE
FBgn0229618	2R	16211758	16212720	-	962	TRUE
FBgn0229619	2L	9640113	9640448	-	335	FALSE
FBgn0229620	2R	16202655	16202859	-	204	TRUE
FBgn0229621	2R	16185033	16185595	-	562	TRUE
FBgn0229622	2R	16157685	16158353	-	668	TRUE
FBgn0229626	2R	16070320	16070661	-	341	TRUE
FBgn0229629	2R	16045356	16047421	-	2065	TRUE
FBgn0229631	2R	16038178	16039918	-	1740	TRUE
FBgn0229632	2R	16005561	16005641	-	80	TRUE
FBgn0229633	2R	16004859	16004873	-	14	FALSE
FBgn0229636	2R	16001501	16001600	-	99	FALSE
FBgn0229637	2R	16000768	16000864	-	96	FALSE
FBgn0229638	2R	15999505	15999626	-	121	TRUE
FBgn0229639	2R	15993413	15993538	-	125	FALSE
FBgn0229640	2L	9634481	9634547	-	66	FALSE
FBgn0229641	2R	15990277	15990507	-	230	TRUE
FBgn0229642	2R	15987539	15987660	-	121	FALSE
FBgn0229643	2R	15985503	15985560	-	57	FALSE
FBgn0229644	2R	15959481	15959609	-	128	FALSE
FBgn0229645	2R	15950441	15951142	-	701	TRUE
FBgn0229646	2R	15919381	15920393	-	1012	TRUE
FBgn0229647	2R	15851304	15853360	-	2056	TRUE
FBgn0229650	2L	9620749	9621219	-	470	TRUE
FBgn0229651	2R	15782376	15782737	-	361	TRUE
FBgn0229652	2R	15780758	15780863	-	105	TRUE
FBgn0229653	2R	15760560	15760910	-	350	FALSE
FBgn0229655	2R	15755368	15755577	-	209	TRUE
FBgn0229656	2R	15754678	15754719	-	41	TRUE
FBgn0229657	2R	15753315	15753335	-	20	FALSE
FBgn0229658	2R	15743446	15744039	-	593	FALSE
FBgn0229659	2R	15736066	15736234	-	168	TRUE
FBgn0229660	2R	15733490	15733633	-	143	TRUE
FBgn0229662	2R	15726169	15726484	-	315	FALSE
FBgn0229664	2R	15723510	15723943	-	433	TRUE
FBgn0229665	2R	15693776	15695067	-	1291	TRUE
FBgn0229666	2R	15626940	15627351	-	411	TRUE
FBgn0229667	2R	15626215	15626375	-	160	TRUE
FBgn0229668	2R	15624762	15625713	-	951	TRUE
FBgn0229669	2R	15609738	15609794	-	56	FALSE
FBgn0229670	2L	9604042	9604636	-	594	TRUE
FBgn0229671	2R	15605061	15606065	-	1004	TRUE
FBgn0229672	2R	15570617	15571003	-	386	TRUE
FBgn0229673	2R	15569026	15569193	-	167	TRUE
FBgn0229674	2R	15565489	15565807	-	318	FALSE
FBgn0229675	2R	15561083	15561276	-	193	FALSE
FBgn0229676	2R	15559605	15559705	-	100	FALSE
FBgn0229677	2R	15550090	15550732	-	642	TRUE
FBgn0229679	2R	15543926	15544006	-	80	TRUE
FBgn0229680	2R	15540823	15540897	-	74	FALSE
FBgn0229681	2L	9593174	9593960	-	786	FALSE
FBgn0229682	2R	15533623	15533823	-	200	TRUE
FBgn0229683	2R	15529592	15529781	-	189	FALSE
FBgn0229684	2R	15507553	15507700	-	147	TRUE
FBgn0229685	2R	15503663	15503764	-	101	TRUE
FBgn0229686	2R	15495842	15498312	-	2470	TRUE
FBgn0229689	2R	15447022	15447311	-	289	FALSE
FBgn0229690	2R	15435068	15435577	-	509	FALSE
FBgn0229691	2L	9586626	9586937	-	311	TRUE
FBgn0229694	2R	15367766	15368998	-	1232	FALSE
FBgn0229696	2R	15271816	15271853	-	37	TRUE
FBgn0229699	2R	15241566	15241675	-	109	TRUE
FBgn0229701	2R	15202115	15202272	-	157	FALSE
FBgn0229702	2R	15194639	15195490	-	851	TRUE
FBgn0229704	2R	15171093	15171163	-	70	FALSE
FBgn0229705	2R	15168995	15169244	-	249	TRUE
FBgn0229706	2R	15159240	15159993	-	753	FALSE
FBgn0229708	2R	15144665	15144868	-	203	TRUE
FBgn0229709	2R	15138405	15138526	-	121	TRUE
FBgn0229710	2R	15132857	15135207	-	2350	TRUE
FBgn0229711	2L	9564683	9565352	-	669	TRUE
FBgn0229713	2R	15123817	15123908	-	91	FALSE
FBgn0229714	2R	15116164	15116311	-	147	TRUE
FBgn0229715	2R	15108554	15108969	-	415	TRUE
FBgn0229716	2R	15107499	15107667	-	168	TRUE
FBgn0229719	2R	15059041	15059459	-	418	FALSE
FBgn0229722	2R	15014741	15015543	-	802	TRUE
FBgn0229723	2R	14999107	14999220	-	113	FALSE
FBgn0229726	2R	14996161	14996229	-	68	FALSE
FBgn0229730	2L	9440897	9442346	-	1449	TRUE
FBgn0229733	2R	14910664	14910833	-	169	TRUE
FBgn0229734	2R	14905852	14906018	-	166	FALSE
FBgn0229735	2R	14902078	14902207	-	129	FALSE
FBgn0229736	2L	9438632	9438728	-	96	FALSE
FBgn0229738	2R	14896855	14897098	-	243	TRUE
FBgn0229739	2R	14895054	14895185	-	131	TRUE
FBgn0229740	2R	14893707	14893825	-	118	TRUE
FBgn0229741	2R	14892444	14892490	-	46	FALSE
FBgn0229742	2R	14891464	14891545	-	81	TRUE
FBgn0229743	2R	14890432	14890659	-	227	TRUE
FBgn0229744	2R	14888126	14889077	-	951	TRUE
FBgn0229745	2L	9432145	9432526	-	381	TRUE
FBgn0229746	2R	14877601	14879520	-	1919	TRUE
FBgn0229747	2R	14873029	14873258	-	229	TRUE
FBgn0229748	2R	14868823	14868987	-	164	TRUE
FBgn0229749	2R	14853389	14854120	-	731	TRUE
FBgn0229750	2R	14851579	14851709	-	130	TRUE
FBgn0229752	2R	14846107	14846125	-	18	FALSE
FBgn0229753	2R	14800665	14800932	-	267	TRUE
FBgn0229754	2R	14778279	14780406	-	2127	FALSE
FBgn0229756	2L	9419210	9419871	-	661	TRUE
FBgn0229757	2R	14769837	14769918	-	81	FALSE
FBgn0229758	2R	14764584	14764863	-	279	TRUE
FBgn0229759	2R	14754265	14756473	-	2208	TRUE
FBgn0229760	2R	14701909	14701948	-	39	FALSE
FBgn0229761	2R	14700131	14700365	-	234	FALSE
FBgn0229762	2R	14697860	14699498	-	1638	TRUE
FBgn0229763	2R	14693224	14693279	-	55	FALSE
FBgn0229764	2R	14688456	14688584	-	128	FALSE
FBgn0229765	2R	14686965	14687053	-	88	FALSE
FBgn0229767	2L	9412072	9412420	-	348	FALSE
FBgn0229770	2R	14606786	14607798	-	1012	TRUE
FBgn0229772	2R	14604373	14604573	-	200	TRUE
FBgn0229774	2R	14555467	14558123	-	2656	TRUE
FBgn0229775	2R	14553066	14553121	-	55	FALSE
FBgn0229776	2R	14535323	14536225	-	902	TRUE
FBgn0229779	2R	14514810	14515278	-	468	FALSE
FBgn0229780	2R	14486458	14486594	-	136	FALSE
FBgn0229781	2R	14474910	14475032	-	122	FALSE
FBgn0229782	2R	14471397	14471472	-	75	FALSE
FBgn0229783	2R	14456203	14456248	-	45	FALSE
FBgn0229784	2R	14446678	14446729	-	51	FALSE
FBgn0229789	2R	14329537	14330160	-	623	TRUE
FBgn0229790	2R	14327673	14327832	-	159	FALSE
FBgn0229791	2R	14296976	14297243	-	267	TRUE
FBgn0229792	2R	14234990	14235158	-	168	FALSE
FBgn0229794	2R	14159108	14159696	-	588	TRUE
FBgn0229795	2R	14151584	14151891	-	307	TRUE
FBgn0229796	2R	14128557	14130535	-	1978	TRUE
FBgn0229798	2R	14113585	14113930	-	345	TRUE
FBgn0229799	2R	14064158	14065179	-	1021	TRUE
FBgn0229800	2R	14062653	14062871	-	218	TRUE
FBgn0229801	2R	14047311	14047740	-	429	FALSE
FBgn0229802	2R	14039728	14040279	-	551	TRUE
FBgn0229804	2R	14029294	14029459	-	165	TRUE
FBgn0229805	2R	14009846	14011071	-	1225	TRUE
FBgn0229809	2R	14001016	14001070	-	54	FALSE
FBgn0229811	2R	13985146	13985530	-	384	FALSE
FBgn0229813	2R	13943486	13944907	-	1421	TRUE
FBgn0229814	2R	13926261	13926369	-	108	TRUE
FBgn0229815	2R	13921251	13921332	-	81	TRUE
FBgn0229816	2R	13908276	13908401	-	125	FALSE
FBgn0229817	2L	9190811	9190908	-	97	TRUE
FBgn0229820	2R	13896757	13897108	-	351	FALSE
FBgn0229821	2R	13858209	13858779	-	570	TRUE
FBgn0229822	2R	13847083	13847217	-	134	TRUE
FBgn0229823	2R	13844996	13845502	-	506	TRUE
FBgn0229824	2R	13843814	13843870	-	56	TRUE
FBgn0229825	2R	13833245	13833807	-	562	TRUE
FBgn0229828	2L	9152030	9152116	-	86	FALSE
FBgn0229830	2R	13802729	13804359	-	1630	TRUE
FBgn0229832	2R	13793983	13794450	-	467	TRUE
FBgn0229833	2R	13787593	13787693	-	100	TRUE
FBgn0229834	2R	13783696	13783961	-	265	TRUE
FBgn0229837	2R	13734202	13734379	-	177	TRUE
FBgn0229838	2R	13687397	13687521	-	124	FALSE
FBgn0229839	2L	9147844	9148335	-	491	TRUE
FBgn0229840	2R	13649191	13649300	-	109	FALSE
FBgn0229841	2R	13648562	13648704	-	142	FALSE
FBgn0229842	2R	13642205	13642291	-	86	TRUE
FBgn0229843	2R	13625829	13625890	-	61	TRUE
FBgn0229844	2R	13621402	13621716	-	314	TRUE
FBgn0229845	2R	13611798	13612417	-	619	TRUE
FBgn0229847	2R	13586348	13586428	-	80	FALSE
FBgn0229849	2L	9145423	9145946	-	523	TRUE
FBgn0229850	2R	13566213	13567941	-	1728	TRUE
FBgn0229853	2R	13502627	13502809	-	182	TRUE
FBgn0229855	2R	13448355	13448445	-	90	TRUE
FBgn0229856	2R	13374376	13374805	-	429	TRUE
FBgn0229857	2R	13370428	13370603	-	175	TRUE
FBgn0229858	2R	13340119	13340813	-	694	TRUE
FBgn0229859	2L	9140011	9140513	-	502	FALSE
FBgn0229861	2R	13081379	13081470	-	91	FALSE
FBgn0229865	2R	13071393	13073328	-	1935	TRUE
FBgn0229866	2R	13053557	13054373	-	816	TRUE
FBgn0229867	2R	13044236	13044452	-	216	TRUE
FBgn0229868	2L	9137437	9137657	-	220	TRUE
FBgn0229869	2R	13039071	13039128	-	57	FALSE
[truncated: 9,123 more rows]

## Sheet: D. virilis (droVir3)
FlyBaseID	chrom	start	end	strand	length	extended
FBgn0013065	scaffold_12823	1023532	1023860	-	328	TRUE
FBgn0013067	scaffold_13049	4108618	4108801	-	183	FALSE
FBgn0013068	scaffold_13049	6381784	6381901	+	117	FALSE
FBgn0013069	scaffold_13049	6386706	6387534	+	828	TRUE
FBgn0013070	scaffold_13049	6380308	6380412	+	104	FALSE
FBgn0013071	scaffold_13049	6383928	6384300	+	372	TRUE
FBgn0013072	scaffold_12970	11019351	11019491	-	140	FALSE
FBgn0013073	scaffold_12723	3070128	3070380	-	252	TRUE
FBgn0013077	scaffold_12855	9355501	9355612	-	111	FALSE
FBgn0013078	scaffold_12875	20466080	20466466	+	386	TRUE
FBgn0013080	scaffold_12855	5931712	5932106	-	394	TRUE
FBgn0013086	scaffold_13049	8232085	8232574	+	489	TRUE
FBgn0013090	scaffold_12822	3279832	3280023	+	191	TRUE
FBgn0013091	scaffold_13047	2886029	2886340	-	311	TRUE
FBgn0013092	scaffold_13049	22736847	22737178	-	331	TRUE
FBgn0013093	scaffold_13047	17994755	17997340	+	2585	TRUE
FBgn0013096	scaffold_13049	23150932	23153196	-	2264	TRUE
FBgn0013097	scaffold_12963	9636718	9637947	+	1229	TRUE
FBgn0013098	scaffold_13047	11991200	11992860	+	1660	TRUE
FBgn0013101	scaffold_12855	3733767	3733902	+	135	TRUE
FBgn0013104	scaffold_13047	6166170	6167041	+	871	TRUE
FBgn0013105	scaffold_13047	5365152	5365341	+	189	TRUE
FBgn0013109	scaffold_12963	9817566	9819070	+	1504	TRUE
FBgn0013110	scaffold_12932	1373326	1373837	-	511	TRUE
FBgn0013111	scaffold_12875	13057271	13057980	+	709	TRUE
FBgn0013115	scaffold_13049	6327464	6328400	+	936	TRUE
FBgn0013116	scaffold_13047	17060758	17061803	+	1045	TRUE
FBgn0013118	scaffold_13049	18650492	18651132	+	640	TRUE
FBgn0013132	scaffold_12855	5303877	5305631	+	1754	TRUE
FBgn0013133	scaffold_12855	7414158	7414652	-	494	TRUE
FBgn0013134	scaffold_13047	3172908	3174241	+	1333	TRUE
FBgn0013140	scaffold_13042	3135319	3136026	+	707	TRUE
FBgn0013142	scaffold_13049	5727301	5728347	-	1046	TRUE
FBgn0013143	scaffold_12875	7329183	7330509	-	1326	TRUE
FBgn0013144	scaffold_12822	919533	919836	-	303	TRUE
FBgn0013146	scaffold_12963	9875756	9878243	+	2487	TRUE
FBgn0013147	scaffold_13049	1962272	1962392	-	120	TRUE
FBgn0013148	scaffold_13047	11823627	11824004	-	377	TRUE
FBgn0013149	scaffold_12928	1313574	1313992	+	418	TRUE
FBgn0013912	scaffold_13052	935687	935783	+	96	FALSE
FBgn0013913	scaffold_12963	10138690	10138930	-	240	TRUE
FBgn0013916	scaffold_12875	18731139	18731401	-	262	TRUE
FBgn0013918	scaffold_13047	1520307	1521111	-	804	TRUE
FBgn0013921	scaffold_12928	76324	76993	-	669	TRUE
FBgn0014837	scaffold_12723	2511268	2511507	+	239	TRUE
FBgn0014840	scaffold_12726	2652915	2653304	-	389	TRUE
FBgn0014841	scaffold_13049	21976395	21978067	-	1672	TRUE
FBgn0014844	scaffold_13047	18146955	18148698	-	1743	TRUE
FBgn0015207	scaffold_13049	14832802	14832912	+	110	TRUE
FBgn0015210	scaffold_12970	11737432	11737483	+	51	FALSE
FBgn0015211	scaffold_12855	4697863	4699124	+	1261	TRUE
FBgn0015212	scaffold_13047	16735911	16737255	+	1344	TRUE
FBgn0015681	scaffold_12875	11850292	11850957	+	665	TRUE
FBgn0015684	scaffold_13049	8107354	8107726	-	372	TRUE
FBgn0015686	scaffold_12875	9999363	9999900	+	537	FALSE
FBgn0015690	scaffold_13042	3894313	3894555	-	242	TRUE
FBgn0016401	scaffold_12823	1820304	1820767	-	463	TRUE
FBgn0016402	scaffold_13049	20950088	20950503	+	415	TRUE
FBgn0016403	scaffold_12855	2896678	2896990	-	312	FALSE
FBgn0016404	scaffold_13047	13310593	13311018	-	425	TRUE
FBgn0016459	scaffold_12855	3450623	3451479	-	856	TRUE
FBgn0016474	scaffold_12970	8793385	8793989	-	604	TRUE
FBgn0016496	scaffold_12928	4846932	4847234	+	302	TRUE
FBgn0016537	scaffold_12823	553855	554024	+	169	TRUE
FBgn0016538	scaffold_12823	549651	549884	-	233	TRUE
FBgn0017793	scaffold_12855	3950851	3950951	-	100	TRUE
FBgn0017795	scaffold_12963	15950976	15951605	-	629	TRUE
FBgn0017805	scaffold_12723	3067760	3067892	+	132	TRUE
FBgn0017815	scaffold_12855	3122392	3122475	+	83	TRUE
FBgn0017816	scaffold_12855	3118720	3118826	-	106	TRUE
FBgn0020069	scaffold_13049	8223914	8227216	-	3302	TRUE
FBgn0020071	scaffold_13049	6387234	6388286	-	1052	TRUE
FBgn0020450	scaffold_12723	3953327	3953942	-	615	TRUE
FBgn0020452	scaffold_13047	8068946	8069357	+	411	FALSE
FBgn0020672	scaffold_12875	5747671	5748142	+	471	TRUE
FBgn0020673	scaffold_12875	5744650	5744706	+	56	FALSE
FBgn0020674	scaffold_12875	5743243	5743276	+	33	FALSE
FBgn0020676	scaffold_12875	5749412	5751315	+	1903	TRUE
FBgn0020976	scaffold_12726	173875	175788	-	1913	TRUE
FBgn0022427	scaffold_12963	9868515	9868674	-	159	FALSE
FBgn0022834	scaffold_12963	15289252	15290100	+	848	TRUE
FBgn0022838	scaffold_12963	13340126	13340752	-	626	FALSE
FBgn0022839	scaffold_12963	13344554	13344715	-	161	TRUE
FBgn0023229	scaffold_12963	8494104	8495587	+	1483	TRUE
FBgn0023233	scaffold_12822	767198	767836	-	638	TRUE
FBgn0023562	scaffold_12963	15553428	15554781	-	1353	FALSE
FBgn0024376	scaffold_12963	5110487	5111558	-	1071	TRUE
FBgn0024377	scaffold_12875	19832388	19833342	+	954	TRUE
FBgn0025403	scaffold_12855	3446554	3446771	+	217	TRUE
FBgn0025404	scaffold_12970	7551537	7551679	+	142	TRUE
FBgn0025405	scaffold_12472	276652	277188	-	536	TRUE
FBgn0025646	scaffold_12970	11286406	11286575	-	169	TRUE
FBgn0025844	scaffold_12932	1317989	1318289	-	300	FALSE
FBgn0025845	scaffold_12723	3980860	3980947	+	87	TRUE
FBgn0026093	scaffold_13049	1388286	1390854	-	2568	TRUE
FBgn0026096	scaffold_13049	1405707	1405830	+	123	TRUE
FBgn0027387	scaffold_13042	2578107	2579289	-	1182	TRUE
FBgn0028438	scaffold_12822	3886212	3887663	-	1451	TRUE
FBgn0028439	scaffold_13049	3057410	3057892	-	482	FALSE
FBgn0028440	scaffold_13049	3074804	3074871	-	67	TRUE
FBgn0028753	scaffold_13047	3232521	3239313	-	6792	TRUE
FBgn0028754	scaffold_13052	1531035	1532172	+	1137	TRUE
FBgn0040402	scaffold_12875	15085765	15088017	+	2252	TRUE
FBgn0040407	scaffold_12875	19202533	19203922	+	1389	TRUE
FBgn0041262	scaffold_10324	728324	729174	-	850	TRUE
FBgn0041649	scaffold_12963	4559488	4559712	+	224	TRUE
FBgn0041650	scaffold_12963	1027961	1028510	-	549	TRUE
FBgn0041651	scaffold_12875	1855804	1855937	+	133	TRUE
FBgn0042729	scaffold_12970	7618819	7622430	-	3611	TRUE
FBgn0042731	scaffold_12970	7630077	7630118	-	41	TRUE
FBgn0042732	scaffold_12875	2804723	2804972	+	249	FALSE
FBgn0043390	scaffold_12855	4641482	4643178	+	1696	TRUE
FBgn0044887	scaffold_13049	6252670	6252815	-	145	TRUE
FBgn0044888	scaffold_13049	6249583	6249835	-	252	FALSE
FBgn0044889	scaffold_13049	6252596	6252795	+	199	TRUE
FBgn0044890	scaffold_12855	1112504	1112544	+	40	FALSE
FBgn0046720	scaffold_12970	9763397	9763750	-	353	TRUE
FBgn0046896	scaffold_12875	5914352	5915888	+	1536	TRUE
FBgn0046898	scaffold_13049	7257050	7257217	-	167	TRUE
FBgn0046899	scaffold_13047	19138791	19139447	+	656	TRUE
FBgn0061220	scaffold_13047	8818909	8819957	+	1048	TRUE
FBgn0062278	scaffold_13049	3600044	3600644	+	600	TRUE
FBgn0062279	scaffold_13049	1460277	1461202	-	925	TRUE
FBgn0062715	scaffold_12963	4544549	4544863	-	314	TRUE
FBgn0062716	scaffold_13047	11084637	11085115	+	478	TRUE
FBgn0063930	scaffold_12970	7637674	7639368	-	1694	TRUE
FBgn0063931	scaffold_13049	5164468	5165254	-	786	TRUE
FBgn0064305	scaffold_10324	720089	721334	+	1245	TRUE
FBgn0064306	scaffold_10324	782575	783764	-	1189	TRUE
FBgn0064307	scaffold_12875	17032820	17032929	-	109	FALSE
FBgn0064308	scaffold_12875	3329240	3329340	+	100	FALSE
FBgn0064309	scaffold_13042	264525	266822	-	2297	TRUE
FBgn0064310	scaffold_12875	3330362	3330490	+	128	TRUE
FBgn0064311	scaffold_13049	297793	298136	-	343	TRUE
FBgn0064312	scaffold_12875	3327509	3327627	-	118	FALSE
FBgn0064314	scaffold_10324	711991	712179	-	188	TRUE
FBgn0064315	scaffold_10324	711976	712115	+	139	TRUE
FBgn0066145	scaffold_12726	409452	411861	+	2409	TRUE
FBgn0067461	scaffold_13049	5081001	5081492	-	491	TRUE
FBgn0067462	scaffold_10324	356060	356325	-	265	TRUE
FBgn0067463	scaffold_12875	12271203	12271369	+	166	FALSE
FBgn0067464	scaffold_12875	12266619	12267123	+	504	TRUE
FBgn0067465	scaffold_12963	14617841	14617943	-	102	TRUE
FBgn0067466	scaffold_13049	11595660	11596385	-	725	TRUE
FBgn0067469	scaffold_13047	5792305	5792619	+	314	TRUE
FBgn0067470	scaffold_13047	5818280	5818544	-	264	TRUE
FBgn0068554	scaffold_12928	1295016	1295202	+	186	TRUE
FBgn0069457	scaffold_12855	7127309	7127497	+	188	TRUE
FBgn0069459	scaffold_12822	1139588	1139755	+	167	TRUE
FBgn0082392	scaffold_12875	10712758	10714958	-	2200	TRUE
FBgn0083351	scaffold_12855	3067322	3067877	-	555	TRUE
FBgn0083353	scaffold_12932	1201326	1201556	-	230	TRUE
FBgn0084331	scaffold_13049	11855308	11856195	+	887	TRUE
FBgn0085843	scaffold_13047	2383834	2384172	-	338	TRUE
FBgn0085906	scaffold_13047	4179858	4181473	+	1615	TRUE
FBgn0085961	scaffold_13049	14610593	14611251	+	658	TRUE
FBgn0085982	scaffold_12736	157794	158729	+	935	TRUE
FBgn0086001	scaffold_12875	1070901	1071074	-	173	TRUE
FBgn0086436	scaffold_12822	3286600	3288375	+	1775	TRUE
FBgn0086439	scaffold_12822	3282755	3282854	-	99	FALSE
FBgn0086440	scaffold_12822	3289650	3289797	-	147	TRUE
FBgn0197335	scaffold_12963	8649537	8649704	-	167	TRUE
FBgn0197336	scaffold_12855	9941329	9941666	-	337	TRUE
FBgn0197337	scaffold_12855	9939767	9940104	-	337	TRUE
FBgn0197338	scaffold_12855	9933537	9933683	-	146	TRUE
FBgn0197339	scaffold_12855	9927317	9928061	-	744	TRUE
FBgn0197340	scaffold_12855	9914869	9915015	-	146	TRUE
FBgn0197341	scaffold_12855	9895172	9895549	-	377	TRUE
FBgn0197342	scaffold_12855	9890732	9891163	-	431	TRUE
FBgn0197343	scaffold_12855	9857764	9859013	-	1249	TRUE
FBgn0197344	scaffold_12855	9733022	9733221	-	199	TRUE
FBgn0197345	scaffold_12855	9712828	9712993	-	165	FALSE
FBgn0197346	scaffold_12963	8639192	8639465	-	273	TRUE
FBgn0197347	scaffold_12855	9707384	9708094	-	710	TRUE
FBgn0197349	scaffold_12855	9699551	9700987	-	1436	TRUE
FBgn0197353	scaffold_12855	9498647	9498882	-	235	TRUE
FBgn0197354	scaffold_12855	9493233	9493550	-	317	TRUE
FBgn0197356	scaffold_12855	9467755	9467857	-	102	FALSE
FBgn0197357	scaffold_12963	8628868	8630600	-	1732	TRUE
FBgn0197358	scaffold_12855	9404601	9404663	-	62	TRUE
FBgn0197359	scaffold_12855	9368429	9369779	-	1350	TRUE
FBgn0197360	scaffold_12855	9364169	9364337	-	168	FALSE
FBgn0197361	scaffold_12855	9352582	9352718	-	136	TRUE
FBgn0197362	scaffold_12855	9349553	9349872	-	319	TRUE
FBgn0197363	scaffold_12855	9347351	9347627	-	276	TRUE
FBgn0197365	scaffold_12855	9327653	9328290	-	637	TRUE
FBgn0197366	scaffold_12855	9265934	9266097	-	163	TRUE
FBgn0197367	scaffold_12963	8621682	8622246	-	564	TRUE
FBgn0197368	scaffold_12855	9248869	9248965	-	96	TRUE
FBgn0197369	scaffold_12855	9244874	9245813	-	939	TRUE
FBgn0197370	scaffold_12855	9239504	9239965	-	461	TRUE
FBgn0197371	scaffold_12855	9211275	9211624	-	349	TRUE
FBgn0197372	scaffold_12855	9178604	9179163	-	559	TRUE
FBgn0197373	scaffold_12855	9140509	9140824	-	315	TRUE
FBgn0197374	scaffold_12855	9043734	9043814	-	80	FALSE
FBgn0197375	scaffold_12855	9035077	9035235	-	158	TRUE
FBgn0197377	scaffold_12855	8977879	8978077	-	198	TRUE
FBgn0197378	scaffold_12963	8610399	8612793	-	2394	TRUE
FBgn0197379	scaffold_12855	8972457	8972562	-	105	TRUE
FBgn0197381	scaffold_12855	8881590	8881663	-	73	TRUE
FBgn0197384	scaffold_12855	8860692	8860995	-	303	TRUE
FBgn0197386	scaffold_12855	8852486	8853050	-	564	TRUE
FBgn0197388	scaffold_12963	8606619	8606778	-	159	TRUE
FBgn0197391	scaffold_12855	8800551	8800989	-	438	TRUE
FBgn0197392	scaffold_12855	8568611	8572700	-	4089	TRUE
FBgn0197395	scaffold_12855	8554448	8554584	-	136	TRUE
FBgn0197396	scaffold_12855	8548783	8548883	-	100	TRUE
FBgn0197397	scaffold_12855	8542448	8545121	-	2673	TRUE
FBgn0197398	scaffold_12855	8468006	8468157	-	151	TRUE
FBgn0197399	scaffold_12963	8592089	8592262	-	173	TRUE
FBgn0197400	scaffold_12855	8394218	8395128	-	910	TRUE
FBgn0197401	scaffold_12855	8384558	8384608	-	50	FALSE
FBgn0197403	scaffold_12855	8362173	8363859	-	1686	TRUE
FBgn0197405	scaffold_12855	8354281	8354733	-	452	TRUE
FBgn0197406	scaffold_12855	8350473	8350560	-	87	TRUE
FBgn0197407	scaffold_12855	8347136	8347269	-	133	FALSE
FBgn0197409	scaffold_12855	8316202	8317332	-	1130	TRUE
FBgn0197411	scaffold_12855	8300165	8301373	-	1208	TRUE
FBgn0197412	scaffold_12855	8298900	8298990	-	90	TRUE
FBgn0197413	scaffold_12855	8297448	8297702	-	254	TRUE
FBgn0197414	scaffold_12855	8291276	8291320	-	44	FALSE
FBgn0197415	scaffold_12855	8284291	8285542	-	1251	TRUE
FBgn0197417	scaffold_12855	8271597	8271998	-	401	TRUE
FBgn0197418	scaffold_12855	8263480	8263876	-	396	TRUE
FBgn0197420	scaffold_12855	8171569	8171616	-	47	FALSE
FBgn0197421	scaffold_12963	8587137	8587240	-	103	FALSE
FBgn0197422	scaffold_12855	8168119	8169034	-	915	TRUE
FBgn0197423	scaffold_12855	8154449	8155170	-	721	TRUE
FBgn0197424	scaffold_12855	8149751	8149910	-	159	TRUE
FBgn0197425	scaffold_12855	8144549	8145511	-	962	FALSE
FBgn0197427	scaffold_12855	8022050	8064989	-	42939	TRUE
FBgn0197429	scaffold_12855	7933289	7933311	-	22	FALSE
FBgn0197430	scaffold_12855	7906519	7906880	-	361	TRUE
FBgn0197431	scaffold_12855	7853810	7853870	-	60	TRUE
FBgn0197432	scaffold_12963	8582592	8582997	-	405	TRUE
FBgn0197433	scaffold_12855	7852490	7852892	-	402	TRUE
FBgn0197434	scaffold_12855	7844135	7844212	-	77	FALSE
FBgn0197436	scaffold_12855	7826133	7826178	-	45	TRUE
FBgn0197437	scaffold_12855	7816809	7817568	-	759	TRUE
FBgn0197438	scaffold_12855	7787069	7787244	-	175	FALSE
FBgn0197440	scaffold_12855	7733014	7733172	-	158	TRUE
FBgn0197441	scaffold_12855	7730553	7731129	-	576	TRUE
FBgn0197442	scaffold_12855	7714387	7715273	-	886	TRUE
FBgn0197443	scaffold_12963	8573777	8574427	-	650	FALSE
FBgn0197444	scaffold_12855	7705219	7706359	-	1140	TRUE
FBgn0197445	scaffold_12855	7686646	7690783	-	4137	TRUE
FBgn0197446	scaffold_12855	7682068	7683249	-	1181	TRUE
FBgn0197447	scaffold_12855	7673087	7673741	-	654	TRUE
FBgn0197448	scaffold_12855	7658217	7658973	-	756	TRUE
FBgn0197449	scaffold_12855	7653353	7653372	-	19	FALSE
FBgn0197450	scaffold_12855	7652003	7652007	-	4	FALSE
FBgn0197451	scaffold_12855	7650516	7650842	-	326	TRUE
FBgn0197453	scaffold_12855	7623431	7623767	-	336	TRUE
FBgn0197454	scaffold_12963	8539441	8540245	-	804	TRUE
FBgn0197456	scaffold_12855	7599145	7599287	-	142	TRUE
FBgn0197457	scaffold_12855	7595013	7595237	-	224	TRUE
FBgn0197458	scaffold_12855	7591807	7592197	-	390	TRUE
FBgn0197459	scaffold_12855	7584914	7585659	-	745	TRUE
FBgn0197460	scaffold_12855	7576383	7576524	-	141	TRUE
FBgn0197461	scaffold_12855	7466621	7467924	-	1303	TRUE
FBgn0197464	scaffold_12855	7456719	7456801	-	82	TRUE
FBgn0197465	scaffold_12963	8536781	8537165	-	384	TRUE
FBgn0197468	scaffold_12855	7448460	7448613	-	153	TRUE
FBgn0197469	scaffold_12855	7435600	7435687	-	87	FALSE
FBgn0197470	scaffold_12855	7429380	7429930	-	550	TRUE
FBgn0197472	scaffold_12855	7382272	7382899	-	627	TRUE
FBgn0197473	scaffold_12855	7301558	7301845	-	287	TRUE
FBgn0197474	scaffold_12855	7219675	7220242	-	567	TRUE
FBgn0197475	scaffold_12963	8507885	8509424	-	1539	TRUE
FBgn0197476	scaffold_12855	7115466	7115627	-	161	TRUE
FBgn0197477	scaffold_12855	7113590	7113742	-	152	TRUE
FBgn0197478	scaffold_12855	7109501	7110376	-	875	TRUE
FBgn0197479	scaffold_12855	7070494	7070544	-	50	FALSE
FBgn0197480	scaffold_12855	7069737	7069957	-	220	TRUE
FBgn0197481	scaffold_12855	7066020	7066082	-	62	TRUE
FBgn0197482	scaffold_12855	7049598	7049858	-	260	TRUE
FBgn0197483	scaffold_12855	7032276	7032720	-	444	TRUE
FBgn0197484	scaffold_12855	6994470	6994987	-	517	TRUE
FBgn0197486	scaffold_12963	8500099	8500196	-	97	TRUE
FBgn0197487	scaffold_12855	6928825	6928944	-	119	TRUE
FBgn0197488	scaffold_12855	6923917	6924148	-	231	TRUE
FBgn0197489	scaffold_12855	6922298	6922850	-	552	TRUE
FBgn0197490	scaffold_12855	6917518	6917673	-	155	TRUE
FBgn0197495	scaffold_12855	6856820	6856971	-	151	TRUE
FBgn0197496	scaffold_12855	6833399	6833627	-	228	TRUE
FBgn0197497	scaffold_12963	8496728	8497036	-	308	TRUE
FBgn0197498	scaffold_12855	6799658	6800326	-	668	TRUE
FBgn0197499	scaffold_12855	6670546	6672174	-	1628	TRUE
FBgn0197500	scaffold_12855	6665288	6666002	-	714	TRUE
FBgn0197501	scaffold_12855	6659081	6659507	-	426	TRUE
FBgn0197502	scaffold_12855	6612961	6615723	-	2762	TRUE
FBgn0197503	scaffold_12855	6548810	6549691	-	881	TRUE
FBgn0197508	scaffold_12855	6529189	6529247	-	58	FALSE
FBgn0197510	scaffold_12855	6521323	6521432	-	109	FALSE
FBgn0197511	scaffold_12855	6507378	6507681	-	303	TRUE
FBgn0197513	scaffold_12855	6297650	6299733	-	2083	TRUE
FBgn0197515	scaffold_12855	6266738	6267206	-	468	TRUE
FBgn0197516	scaffold_12855	6260757	6260963	-	206	TRUE
FBgn0197517	scaffold_12855	6249225	6249289	-	64	TRUE
FBgn0197518	scaffold_12963	8436139	8436244	-	105	FALSE
FBgn0197519	scaffold_12855	6242251	6242368	-	117	FALSE
FBgn0197520	scaffold_12855	6241481	6241649	-	168	FALSE
FBgn0197521	scaffold_12855	6229720	6230237	-	517	TRUE
FBgn0197522	scaffold_12855	6207924	6208488	-	564	TRUE
FBgn0197523	scaffold_12855	6198082	6198302	-	220	TRUE
FBgn0197525	scaffold_12855	6045156	6046211	-	1055	TRUE
FBgn0197527	scaffold_12855	5952579	5954552	-	1973	TRUE
FBgn0197529	scaffold_12963	8432882	8433030	-	148	TRUE
FBgn0197530	scaffold_12855	5930111	5930220	-	109	TRUE
FBgn0197531	scaffold_12855	5927570	5927678	-	108	FALSE
FBgn0197532	scaffold_12855	5923384	5923735	-	351	TRUE
FBgn0197533	scaffold_12855	5891047	5891615	-	568	TRUE
FBgn0197535	scaffold_12855	5848401	5848487	-	86	FALSE
FBgn0197537	scaffold_12855	5837838	5838014	-	176	TRUE
FBgn0197538	scaffold_12855	5833895	5834095	-	200	FALSE
FBgn0197540	scaffold_12855	5807185	5807857	-	672	TRUE
FBgn0197541	scaffold_12855	5803321	5803986	-	665	TRUE
FBgn0197544	scaffold_12855	5792832	5792945	-	113	TRUE
FBgn0197545	scaffold_12855	5791079	5791116	-	37	TRUE
FBgn0197546	scaffold_12855	5776476	5776851	-	375	TRUE
FBgn0197547	scaffold_12855	5746977	5748462	-	1485	TRUE
FBgn0197548	scaffold_12855	5736225	5736721	-	496	TRUE
FBgn0197549	scaffold_12855	5731628	5731746	-	118	TRUE
FBgn0197551	scaffold_12855	5728638	5729010	-	372	TRUE
FBgn0197552	scaffold_12855	5713569	5714199	-	630	TRUE
FBgn0197553	scaffold_12855	5710527	5710818	-	291	FALSE
FBgn0197554	scaffold_12855	5708344	5708497	-	153	TRUE
FBgn0197556	scaffold_12855	5701642	5702172	-	530	TRUE
FBgn0197557	scaffold_12855	5696973	5697980	-	1007	TRUE
FBgn0197558	scaffold_12855	5692831	5693297	-	466	TRUE
FBgn0197559	scaffold_12855	5676035	5677979	-	1944	TRUE
FBgn0197560	scaffold_12855	5657793	5658770	-	977	TRUE
FBgn0197561	scaffold_12963	8406703	8406787	-	84	TRUE
FBgn0197563	scaffold_12855	5622663	5625547	-	2884	TRUE
FBgn0197564	scaffold_12855	5552916	5553601	-	685	TRUE
FBgn0197565	scaffold_12855	5548725	5548799	-	74	TRUE
FBgn0197567	scaffold_12855	5526730	5528409	-	1679	TRUE
FBgn0197571	scaffold_12855	5459973	5460277	-	304	TRUE
FBgn0197572	scaffold_12963	8389592	8391135	-	1543	TRUE
FBgn0197576	scaffold_12855	5443607	5443788	-	181	TRUE
FBgn0197577	scaffold_12855	5440831	5441040	-	209	FALSE
FBgn0197580	scaffold_12855	5370503	5372235	-	1732	TRUE
FBgn0197581	scaffold_12855	5363574	5363915	-	341	TRUE
FBgn0197582	scaffold_12855	5361038	5361763	-	725	TRUE
FBgn0197584	scaffold_12855	5356357	5356419	-	62	TRUE
FBgn0197585	scaffold_12855	5354003	5354134	-	131	TRUE
FBgn0197586	scaffold_12855	5341425	5341889	-	464	TRUE
FBgn0197587	scaffold_12855	5337235	5337526	-	291	TRUE
FBgn0197588	scaffold_12855	5325784	5325869	-	85	TRUE
FBgn0197589	scaffold_12855	5322533	5323137	-	604	TRUE
FBgn0197590	scaffold_12855	5320300	5320957	-	657	TRUE
FBgn0197591	scaffold_12855	5311427	5312839	-	1412	TRUE
FBgn0197592	scaffold_12855	5281343	5281638	-	295	TRUE
FBgn0197593	scaffold_12855	5247780	5248176	-	396	TRUE
FBgn0197594	scaffold_12963	8387326	8388573	-	1247	TRUE
FBgn0197595	scaffold_12855	5183354	5183402	-	48	TRUE
FBgn0197596	scaffold_12855	5181123	5181180	-	57	TRUE
FBgn0197597	scaffold_12855	5155177	5155269	-	92	FALSE
FBgn0197599	scaffold_12855	4960572	4960739	-	167	TRUE
FBgn0197600	scaffold_12855	4952597	4952818	-	221	TRUE
FBgn0197602	scaffold_12855	4861909	4861950	-	41	FALSE
FBgn0197603	scaffold_12855	4840344	4841041	-	697	TRUE
FBgn0197604	scaffold_12855	4810789	4811152	-	363	TRUE
FBgn0197605	scaffold_12963	8335141	8335387	-	246	TRUE
FBgn0197607	scaffold_12855	4779890	4779947	-	57	TRUE
FBgn0197608	scaffold_12855	4776575	4776752	-	177	TRUE
FBgn0197610	scaffold_12855	4702545	4702794	-	249	TRUE
FBgn0197611	scaffold_12855	4698792	4699555	-	763	TRUE
FBgn0197612	scaffold_12855	4667484	4667668	-	184	FALSE
FBgn0197613	scaffold_12855	4663891	4664116	-	225	TRUE
FBgn0197615	scaffold_12855	4471753	4471915	-	162	TRUE
FBgn0197616	scaffold_12963	8247912	8248402	-	490	TRUE
FBgn0197617	scaffold_12855	4431969	4432159	-	190	FALSE
FBgn0197618	scaffold_12855	4429820	4429896	-	76	FALSE
FBgn0197621	scaffold_12855	4359591	4360165	-	574	TRUE
FBgn0197622	scaffold_12855	4347783	4347869	-	86	TRUE
FBgn0197623	scaffold_12855	4343970	4344162	-	192	TRUE
FBgn0197624	scaffold_12855	4342996	4343055	-	59	FALSE
FBgn0197625	scaffold_12855	4338289	4338722	-	433	TRUE
FBgn0197628	scaffold_12855	4066303	4066566	-	263	TRUE
FBgn0197629	scaffold_12855	4030221	4030568	-	347	FALSE
FBgn0197631	scaffold_12855	4006698	4007077	-	379	TRUE
FBgn0197632	scaffold_12855	4002136	4003460	-	1324	TRUE
FBgn0197633	scaffold_12855	3995154	3996034	-	880	TRUE
FBgn0197634	scaffold_12855	3981278	3981519	-	241	FALSE
FBgn0197635	scaffold_12855	3978328	3978537	-	209	TRUE
FBgn0197636	scaffold_12963	8188462	8188531	-	69	FALSE
FBgn0197637	scaffold_12855	3962283	3964603	-	2320	TRUE
FBgn0197638	scaffold_12855	3957285	3957620	-	335	FALSE
FBgn0197639	scaffold_12855	3948397	3948775	-	378	FALSE
FBgn0197640	scaffold_12855	3945634	3945727	-	93	FALSE
FBgn0197644	scaffold_12855	3933793	3934320	-	527	TRUE
FBgn0197645	scaffold_12855	3920153	3920536	-	383	TRUE
FBgn0197646	scaffold_12963	8186089	8186291	-	202	TRUE
FBgn0197647	scaffold_12855	3917475	3917582	-	107	FALSE
FBgn0197648	scaffold_12855	3909716	3910080	-	364	TRUE
FBgn0197650	scaffold_12855	3785824	3785897	-	73	TRUE
FBgn0197651	scaffold_12855	3754173	3754544	-	371	TRUE
FBgn0197652	scaffold_12855	3750806	3750939	-	133	FALSE
FBgn0197653	scaffold_12855	3655948	3656065	-	117	TRUE
FBgn0197654	scaffold_12855	3650684	3651215	-	531	TRUE
FBgn0197655	scaffold_12855	3644612	3646637	-	2025	TRUE
FBgn0197658	scaffold_12855	3636970	3637599	-	629	TRUE
FBgn0197659	scaffold_12855	3619858	3619956	-	98	TRUE
FBgn0197661	scaffold_12855	3593558	3594024	-	466	TRUE
FBgn0197662	scaffold_12855	3587252	3587472	-	220	TRUE
FBgn0197663	scaffold_12855	3579966	3580063	-	97	FALSE
FBgn0197665	scaffold_12963	8161519	8168297	-	6778	FALSE
FBgn0197666	scaffold_12855	3465101	3465242	-	141	TRUE
FBgn0197668	scaffold_12855	3455731	3455947	-	216	TRUE
FBgn0197669	scaffold_12855	3443956	3444260	-	304	TRUE
FBgn0197670	scaffold_12855	3443103	3443164	-	61	FALSE
FBgn0197671	scaffold_12855	3441405	3441619	-	214	TRUE
FBgn0197672	scaffold_12855	3423918	3424088	-	170	TRUE
FBgn0197673	scaffold_12855	3422256	3422318	-	62	FALSE
FBgn0197674	scaffold_12855	3419636	3419784	-	148	TRUE
FBgn0197677	scaffold_12855	3415810	3416238	-	428	TRUE
FBgn0197678	scaffold_12855	3412815	3412951	-	136	TRUE
FBgn0197679	scaffold_12855	3403803	3404896	-	1093	TRUE
FBgn0197681	scaffold_12855	3381423	3381772	-	349	TRUE
FBgn0197682	scaffold_12855	3376138	3376233	-	95	FALSE
FBgn0197685	scaffold_12855	3325327	3325969	-	642	TRUE
FBgn0197687	scaffold_12855	3163268	3163422	-	154	TRUE
FBgn0197688	scaffold_12855	3158374	3158663	-	289	TRUE
FBgn0197689	scaffold_12855	3115346	3115705	-	359	TRUE
FBgn0197690	scaffold_12855	3095309	3095570	-	261	TRUE
FBgn0197691	scaffold_12855	3092982	3093064	-	82	FALSE
FBgn0197692	scaffold_12855	3079161	3079764	-	603	TRUE
FBgn0197693	scaffold_12963	8076332	8076576	-	244	FALSE
FBgn0197694	scaffold_12855	3051577	3052345	-	768	TRUE
FBgn0197696	scaffold_12855	3022395	3022524	-	129	FALSE
FBgn0197698	scaffold_12855	3010681	3011151	-	470	TRUE
FBgn0197700	scaffold_12855	2954254	2954475	-	221	FALSE
FBgn0197701	scaffold_12855	2952536	2952600	-	64	TRUE
FBgn0197703	scaffold_12855	2939883	2940867	-	984	TRUE
FBgn0197704	scaffold_12963	8056332	8057394	-	1062	TRUE
FBgn0197706	scaffold_12855	2861630	2862496	-	866	TRUE
FBgn0197707	scaffold_12855	2846925	2847176	-	251	TRUE
FBgn0197708	scaffold_12855	2839547	2841464	-	1917	TRUE
FBgn0197709	scaffold_12855	2830812	2832269	-	1457	TRUE
FBgn0197710	scaffold_12855	2823644	2824065	-	421	TRUE
FBgn0197712	scaffold_12855	2782267	2782307	-	40	TRUE
FBgn0197713	scaffold_12855	2779898	2779974	-	76	TRUE
FBgn0197716	scaffold_12855	2773226	2773549	-	323	TRUE
FBgn0197722	scaffold_12855	2659749	2660007	-	258	FALSE
FBgn0197723	scaffold_12855	2653814	2653972	-	158	TRUE
FBgn0197724	scaffold_12963	8054261	8054507	-	246	TRUE
FBgn0197725	scaffold_12855	2642665	2642763	-	98	FALSE
FBgn0197729	scaffold_12855	2587640	2588170	-	530	TRUE
FBgn0197731	scaffold_12855	2534825	2535109	-	284	TRUE
FBgn0197733	scaffold_12855	2478343	2478416	-	73	FALSE
FBgn0197734	scaffold_12855	2458301	2458852	-	551	TRUE
FBgn0197736	scaffold_12855	2437917	2438027	-	110	TRUE
FBgn0197738	scaffold_12855	2363975	2367067	-	3092	TRUE
FBgn0197740	scaffold_12855	2351664	2351709	-	45	FALSE
FBgn0197742	scaffold_12855	2330896	2331062	-	166	FALSE
FBgn0197743	scaffold_12855	2228860	2230205	-	1345	TRUE
FBgn0197744	scaffold_12855	2162139	2163201	-	1062	TRUE
FBgn0197745	scaffold_12855	2157162	2158351	-	1189	TRUE
FBgn0197748	scaffold_12855	2105816	2106240	-	424	TRUE
FBgn0197749	scaffold_12855	2103787	2104152	-	365	TRUE
FBgn0197750	scaffold_12855	2090173	2090578	-	405	TRUE
FBgn0197751	scaffold_12855	2086862	2086919	-	57	TRUE
FBgn0197753	scaffold_12855	2069377	2069610	-	233	TRUE
FBgn0197755	scaffold_12855	2021507	2022943	-	1436	TRUE
FBgn0197756	scaffold_12855	1807713	1807916	-	203	FALSE
FBgn0197758	scaffold_12855	1803404	1803460	-	56	FALSE
FBgn0197759	scaffold_12855	1796996	1797107	-	111	TRUE
FBgn0197760	scaffold_12855	1794983	1795389	-	406	TRUE
FBgn0197761	scaffold_12855	1789728	1790995	-	1267	TRUE
FBgn0197762	scaffold_12855	1784673	1784839	-	166	TRUE
FBgn0197763	scaffold_12855	1780781	1780979	-	198	TRUE
FBgn0197764	scaffold_12855	1778698	1778904	-	206	TRUE
FBgn0197765	scaffold_12855	1774822	1775238	-	416	FALSE
FBgn0197766	scaffold_12855	1772786	1772908	-	122	TRUE
FBgn0197767	scaffold_12855	1768388	1768894	-	506	TRUE
FBgn0197768	scaffold_12963	8018668	8018880	-	212	TRUE
FBgn0197770	scaffold_12855	1758269	1759024	-	755	TRUE
FBgn0197774	scaffold_12855	1701051	1701136	-	85	TRUE
FBgn0197778	scaffold_12855	1596125	1596220	-	95	TRUE
FBgn0197780	scaffold_12855	1477664	1478117	-	453	TRUE
FBgn0197781	scaffold_12855	1468806	1468993	-	187	TRUE
FBgn0197784	scaffold_12855	1377224	1377656	-	432	TRUE
FBgn0197785	scaffold_12855	1359838	1360202	-	364	TRUE
FBgn0197786	scaffold_12855	1280098	1292355	-	12257	TRUE
FBgn0197788	scaffold_12855	1244550	1244690	-	140	FALSE
FBgn0197790	scaffold_12855	1231695	1231812	-	117	TRUE
FBgn0197791	scaffold_12855	1215444	1218345	-	2901	TRUE
FBgn0197794	scaffold_12855	1210194	1210396	-	202	TRUE
FBgn0197795	scaffold_12855	1207697	1208015	-	318	TRUE
FBgn0197796	scaffold_12855	1201617	1201812	-	195	FALSE
FBgn0197797	scaffold_12855	1175419	1175537	-	118	FALSE
FBgn0197798	scaffold_12855	1134713	1135046	-	333	TRUE
FBgn0197799	scaffold_12855	1129231	1129405	-	174	TRUE
FBgn0197801	scaffold_12855	1123580	1124211	-	631	FALSE
FBgn0197802	scaffold_12855	1112509	1112579	-	70	TRUE
FBgn0197803	scaffold_12855	1103216	1103277	-	61	FALSE
FBgn0197804	scaffold_12855	1051829	1052094	-	265	FALSE
FBgn0197805	scaffold_12855	1041791	1042193	-	402	TRUE
FBgn0197806	scaffold_12855	1037422	1037728	-	306	TRUE
FBgn0197807	scaffold_12855	1031658	1031882	-	224	TRUE
FBgn0197808	scaffold_12855	1008335	1010834	-	2499	TRUE
FBgn0197811	scaffold_12963	7946839	7947064	-	225	TRUE
FBgn0197812	scaffold_12855	971144	971248	-	104	TRUE
FBgn0197813	scaffold_12855	957357	960739	-	3382	TRUE
FBgn0197815	scaffold_12855	954450	954723	-	273	TRUE
FBgn0197817	scaffold_12855	951522	951753	-	231	TRUE
FBgn0197818	scaffold_12855	947519	948566	-	1047	TRUE
FBgn0197819	scaffold_12855	885027	885645	-	618	TRUE
FBgn0197820	scaffold_12855	877176	877207	-	31	FALSE
FBgn0197821	scaffold_12855	871370	871520	-	150	FALSE
FBgn0197822	scaffold_12963	7941116	7941289	-	173	TRUE
FBgn0197824	scaffold_12855	870053	870111	-	58	TRUE
FBgn0197826	scaffold_12855	806850	809336	-	2486	TRUE
FBgn0197832	scaffold_12855	752653	752753	-	100	FALSE
FBgn0197833	scaffold_12963	7917343	7917828	-	485	TRUE
FBgn0197836	scaffold_12855	646978	647935	-	957	TRUE
FBgn0197837	scaffold_12855	640493	640666	-	173	TRUE
FBgn0197838	scaffold_12855	639630	639695	-	65	FALSE
FBgn0197839	scaffold_12855	614291	614628	-	337	TRUE
FBgn0197840	scaffold_12855	254764	255011	-	247	TRUE
FBgn0197841	scaffold_12855	236390	236698	-	308	TRUE
FBgn0197842	scaffold_12855	230287	230511	-	224	TRUE
FBgn0197843	scaffold_12855	218813	219050	-	237	TRUE
FBgn0197846	scaffold_12855	198855	198997	-	142	TRUE
FBgn0197847	scaffold_12855	177417	177861	-	444	TRUE
FBgn0197848	scaffold_12855	170850	172394	-	1544	TRUE
FBgn0197849	scaffold_12855	144044	145793	-	1749	TRUE
FBgn0197850	scaffold_12855	138656	139888	-	1232	TRUE
FBgn0197851	scaffold_12855	131478	131486	-	8	FALSE
FBgn0197852	scaffold_12855	83309	83392	-	83	TRUE
FBgn0197853	scaffold_12855	56667	57329	-	662	TRUE
FBgn0197856	scaffold_12855	25134	25409	-	275	TRUE
FBgn0197860	scaffold_12855	23806	23873	+	67	TRUE
FBgn0197861	scaffold_12855	47227	47336	+	109	TRUE
FBgn0197862	scaffold_12855	55698	56004	+	306	TRUE
FBgn0197863	scaffold_12855	62442	62775	+	333	TRUE
FBgn0197865	scaffold_12855	92807	92863	+	56	FALSE
FBgn0197866	scaffold_12963	7902423	7903045	-	622	TRUE
FBgn0197867	scaffold_12855	124544	124866	+	322	TRUE
FBgn0197868	scaffold_12855	131431	131468	+	37	FALSE
FBgn0197870	scaffold_12855	138517	138937	+	420	TRUE
FBgn0197871	scaffold_12855	143399	144049	+	650	TRUE
FBgn0197872	scaffold_12855	194763	195136	+	373	TRUE
FBgn0197873	scaffold_12855	230246	230418	+	172	TRUE
FBgn0197874	scaffold_12855	235360	236165	+	805	TRUE
FBgn0197875	scaffold_12855	245518	246165	+	647	TRUE
FBgn0197877	scaffold_12963	7897721	7897880	-	159	TRUE
FBgn0197879	scaffold_12855	504264	505647	+	1383	TRUE
FBgn0197880	scaffold_12855	583378	584321	+	943	TRUE
FBgn0197881	scaffold_12855	635741	637002	+	1261	TRUE
FBgn0197884	scaffold_12855	646826	647472	+	646	TRUE
FBgn0197885	scaffold_12855	725393	726277	+	884	TRUE
FBgn0197886	scaffold_12963	7891861	7892256	-	395	TRUE
FBgn0197887	scaffold_12855	767953	768698	+	745	TRUE
FBgn0197888	scaffold_12855	795976	796916	+	940	TRUE
FBgn0197891	scaffold_12855	868119	868272	+	153	TRUE
FBgn0197893	scaffold_12855	877057	877194	+	137	TRUE
FBgn0197894	scaffold_12855	881938	882599	+	661	FALSE
FBgn0197895	scaffold_12855	946674	947459	+	785	TRUE
FBgn0197896	scaffold_12855	969380	969511	+	131	TRUE
FBgn0197897	scaffold_12963	7887902	7888159	-	257	TRUE
FBgn0197898	scaffold_12855	970840	971149	+	309	TRUE
FBgn0197899	scaffold_12855	980073	980515	+	442	TRUE
FBgn0197900	scaffold_12855	984339	984413	+	74	FALSE
FBgn0197901	scaffold_12855	1008135	1008202	+	67	FALSE
FBgn0197902	scaffold_12855	1031644	1031896	+	252	TRUE
FBgn0197903	scaffold_12855	1037564	1037782	+	218	TRUE
FBgn0197904	scaffold_12855	1040454	1041197	+	743	TRUE
FBgn0197905	scaffold_12855	1060348	1060555	+	207	FALSE
FBgn0197906	scaffold_12855	1074276	1074769	+	493	TRUE
FBgn0197908	scaffold_12963	7884561	7884770	-	209	FALSE
FBgn0197911	scaffold_12855	1114006	1114240	+	234	TRUE
FBgn0197912	scaffold_12855	1120976	1124183	+	3207	TRUE
FBgn0197913	scaffold_12855	1126672	1126738	+	66	FALSE
FBgn0197914	scaffold_12855	1128784	1129233	+	449	FALSE
FBgn0197915	scaffold_12855	1134607	1134765	+	158	FALSE
FBgn0197916	scaffold_12855	1140024	1141883	+	1859	TRUE
FBgn0197918	scaffold_12963	7880631	7880878	-	247	TRUE
FBgn0197920	scaffold_12855	1197899	1199335	+	1436	TRUE
FBgn0197921	scaffold_12855	1201605	1201728	+	123	TRUE
FBgn0197922	scaffold_12855	1206985	1207692	+	707	TRUE
FBgn0197923	scaffold_12855	1215426	1215594	+	168	TRUE
FBgn0197924	scaffold_12855	1229533	1230502	+	969	TRUE
FBgn0197925	scaffold_12855	1231697	1231773	+	76	TRUE
FBgn0197926	scaffold_12855	1235523	1235597	+	74	FALSE
FBgn0197927	scaffold_12855	1243083	1244164	+	1081	TRUE
FBgn0197928	scaffold_12855	1276794	1277125	+	331	FALSE
FBgn0197929	scaffold_12963	7860933	7860981	-	48	FALSE
FBgn0197931	scaffold_12855	1318958	1319245	+	287	TRUE
FBgn0197933	scaffold_12855	1358111	1358503	+	392	TRUE
FBgn0197934	scaffold_12855	1403437	1403510	+	73	FALSE
FBgn0197936	scaffold_12855	1463271	1466275	+	3004	TRUE
FBgn0197937	scaffold_12855	1467699	1467882	+	183	TRUE
FBgn0197938	scaffold_12855	1559677	1559811	+	134	FALSE
FBgn0197939	scaffold_12855	1584634	1586821	+	2187	TRUE
FBgn0197940	scaffold_12963	7809730	7810536	-	806	TRUE
FBgn0197941	scaffold_12855	1594379	1594584	+	205	TRUE
FBgn0197942	scaffold_12855	1653486	1654814	+	1328	TRUE
FBgn0197943	scaffold_12855	1690029	1690166	+	137	TRUE
FBgn0197944	scaffold_12855	1691580	1691910	+	330	TRUE
FBgn0197946	scaffold_12855	1768031	1768389	+	358	TRUE
FBgn0197947	scaffold_12855	1784645	1784819	+	174	TRUE
FBgn0197948	scaffold_12855	1789628	1790323	+	695	TRUE
FBgn0197951	scaffold_12963	7684510	7685175	-	665	TRUE
FBgn0197952	scaffold_12855	1803390	1803444	+	54	TRUE
FBgn0197953	scaffold_12855	1807461	1807721	+	260	TRUE
FBgn0197954	scaffold_12855	1863189	1863419	+	230	FALSE
FBgn0197957	scaffold_12855	1985636	1988148	+	2512	TRUE
FBgn0197959	scaffold_12855	2076998	2077218	+	220	FALSE
FBgn0197960	scaffold_12855	2083232	2083479	+	247	TRUE
FBgn0197961	scaffold_12963	7678886	7679588	-	702	TRUE
FBgn0197962	scaffold_12855	2086690	2086923	+	233	TRUE
FBgn0197963	scaffold_12855	2097560	2097671	+	111	FALSE
FBgn0197964	scaffold_12855	2103231	2103875	+	644	TRUE
FBgn0197965	scaffold_12855	2109179	2110306	+	1127	TRUE
FBgn0197967	scaffold_12855	2162085	2163034	+	949	TRUE
FBgn0197968	scaffold_12855	2177452	2178523	+	1071	TRUE
FBgn0197969	scaffold_12855	2211010	2212558	+	1548	TRUE
FBgn0197972	scaffold_12855	2252050	2254631	+	2581	TRUE
FBgn0197973	scaffold_12855	2258699	2258729	+	30	TRUE
FBgn0197974	scaffold_12855	2291090	2293311	+	2221	TRUE
FBgn0197975	scaffold_12855	2343454	2346028	+	2574	TRUE
FBgn0197976	scaffold_12855	2347357	2347652	+	295	TRUE
FBgn0197979	scaffold_12855	2434917	2434959	+	42	FALSE
FBgn0197980	scaffold_12855	2437817	2437924	+	107	FALSE
FBgn0197981	scaffold_12855	2457968	2458057	+	89	TRUE
FBgn0197983	scaffold_12855	2464279	2464819	+	540	TRUE
FBgn0197984	scaffold_12855	2487701	2487881	+	180	TRUE
FBgn0197985	scaffold_12855	2490889	2491091	+	202	TRUE
FBgn0197986	scaffold_12855	2534014	2534610	+	596	FALSE
FBgn0197987	scaffold_12855	2583202	2584110	+	908	TRUE
FBgn0197989	scaffold_12855	2587241	2587773	+	532	TRUE
FBgn0197992	scaffold_12855	2646861	2647030	+	169	FALSE
FBgn0197994	scaffold_12855	2649092	2649281	+	189	TRUE
FBgn0197995	scaffold_12855	2651259	2651367	+	108	FALSE
FBgn0197998	scaffold_12855	2748295	2748544	+	249	TRUE
FBgn0197999	scaffold_12855	2752986	2753429	+	443	TRUE
FBgn0198000	scaffold_12855	2768546	2768658	+	112	TRUE
FBgn0198001	scaffold_12855	2773188	2773315	+	127	TRUE
FBgn0198002	scaffold_12855	2777052	2777177	+	125	TRUE
FBgn0198003	scaffold_12855	2779847	2780027	+	180	TRUE
FBgn0198005	scaffold_12855	2782269	2782325	+	56	FALSE
FBgn0198006	scaffold_12855	2787921	2788520	+	599	TRUE
FBgn0198007	scaffold_12855	2795414	2796660	+	1246	TRUE
FBgn0198008	scaffold_12855	2830582	2831004	+	422	FALSE
FBgn0198009	scaffold_12855	2839499	2840173	+	674	TRUE
FBgn0198010	scaffold_12855	2846907	2847132	+	225	FALSE
FBgn0198012	scaffold_12855	2895321	2896050	+	729	TRUE
FBgn0198013	scaffold_12855	2917590	2918387	+	797	TRUE
FBgn0198015	scaffold_12963	7517649	7517739	-	90	TRUE
FBgn0198017	scaffold_12855	2924019	2924170	+	151	TRUE
FBgn0198018	scaffold_12855	2927504	2927785	+	281	TRUE
FBgn0198019	scaffold_12855	2935659	2936176	+	517	TRUE
FBgn0198020	scaffold_12855	2939618	2939683	+	65	TRUE
FBgn0198021	scaffold_12855	2943825	2943889	+	64	TRUE
FBgn0198022	scaffold_12855	2948053	2948922	+	869	TRUE
FBgn0198023	scaffold_12855	2952550	2952592	+	42	FALSE
FBgn0198024	scaffold_12855	2961318	2961377	+	59	FALSE
FBgn0198030	scaffold_12855	3067255	3067774	+	519	TRUE
FBgn0198031	scaffold_12855	3073095	3074092	+	997	TRUE
FBgn0198037	scaffold_12855	3307589	3308404	+	815	TRUE
FBgn0198039	scaffold_12855	3330758	3331157	+	399	TRUE
FBgn0198041	scaffold_12963	7343870	7345491	-	1621	TRUE
FBgn0198042	scaffold_12855	3376062	3376172	+	110	TRUE
FBgn0198043	scaffold_12855	3381404	3381516	+	112	FALSE
FBgn0198044	scaffold_12855	3393085	3394505	+	1420	FALSE
FBgn0198045	scaffold_12855	3403800	3404467	+	667	TRUE
FBgn0198046	scaffold_12855	3409379	3409485	+	106	FALSE
FBgn0198047	scaffold_12855	3415819	3415903	+	84	TRUE
FBgn0198048	scaffold_12855	3440265	3441510	+	1245	TRUE
FBgn0198049	scaffold_12855	3450541	3450744	+	203	TRUE
FBgn0198050	scaffold_12963	7328438	7328492	-	54	TRUE
FBgn0198051	scaffold_12855	3454688	3455294	+	606	TRUE
FBgn0198054	scaffold_12855	3467949	3467978	+	29	TRUE
FBgn0198057	scaffold_12855	3573340	3574437	+	1097	TRUE
FBgn0198058	scaffold_12855	3619823	3620236	+	413	TRUE
FBgn0198060	scaffold_12855	3655730	3656008	+	278	TRUE
FBgn0198061	scaffold_12963	7316648	7316901	-	253	TRUE
FBgn0198062	scaffold_12855	3711374	3711872	+	498	TRUE
FBgn0198063	scaffold_12855	3715346	3715489	+	143	TRUE
FBgn0198064	scaffold_12855	3728025	3728726	+	701	TRUE
FBgn0198065	scaffold_12855	3822718	3826567	+	3849	TRUE
FBgn0198067	scaffold_12855	3917455	3917578	+	123	TRUE
FBgn0198068	scaffold_12855	3920063	3920499	+	436	TRUE
FBgn0198069	scaffold_12855	3932568	3934251	+	1683	TRUE
FBgn0198070	scaffold_12963	7315471	7315594	-	123	TRUE
FBgn0198073	scaffold_12855	3950282	3950928	+	646	TRUE
FBgn0198074	scaffold_12855	3961913	3962946	+	1033	TRUE
FBgn0198075	scaffold_12855	3981146	3981283	+	137	TRUE
FBgn0198076	scaffold_12855	3995156	3995777	+	621	TRUE
FBgn0198077	scaffold_12855	4000069	4000122	+	53	TRUE
FBgn0198078	scaffold_12855	4025302	4025694	+	392	TRUE
FBgn0198079	scaffold_12855	4046583	4047105	+	522	TRUE
FBgn0198081	scaffold_12963	7306606	7306754	-	148	TRUE
FBgn0198082	scaffold_12855	4094802	4094967	+	165	TRUE
FBgn0198083	scaffold_12855	4158651	4158809	+	158	TRUE
FBgn0198086	scaffold_12855	4208355	4208682	+	327	TRUE
FBgn0198087	scaffold_12855	4290960	4291598	+	638	TRUE
FBgn0198088	scaffold_12855	4332580	4333136	+	556	TRUE
FBgn0198089	scaffold_12855	4337689	4338394	+	705	TRUE
FBgn0198090	scaffold_12855	4347761	4347849	+	88	TRUE
FBgn0198092	scaffold_12855	4358330	4360075	+	1745	TRUE
FBgn0198093	scaffold_12855	4384694	4385326	+	632	TRUE
FBgn0198094	scaffold_12855	4418813	4418994	+	181	FALSE
FBgn0198095	scaffold_12855	4426508	4426740	+	232	TRUE
FBgn0198099	scaffold_12855	4662627	4663985	+	1358	TRUE
FBgn0198101	scaffold_12855	4667127	4667608	+	481	TRUE
FBgn0198102	scaffold_12855	4676930	4677616	+	686	TRUE
FBgn0198103	scaffold_12855	4680949	4680999	+	50	FALSE
FBgn0198104	scaffold_12855	4684617	4685042	+	425	TRUE
FBgn0198106	scaffold_12855	4702483	4702781	+	298	TRUE
FBgn0198108	scaffold_12855	4753422	4753648	+	226	TRUE
FBgn0198109	scaffold_12855	4770611	4771108	+	497	TRUE
FBgn0198110	scaffold_12963	7128388	7128447	-	59	TRUE
FBgn0198113	scaffold_12855	4773667	4774025	+	358	FALSE
FBgn0198114	scaffold_12855	4776571	4776642	+	71	TRUE
FBgn0198115	scaffold_12855	4779871	4779973	+	102	TRUE
FBgn0198116	scaffold_12855	4784821	4785129	+	308	TRUE
FBgn0198117	scaffold_12855	4788007	4788161	+	154	TRUE
FBgn0198119	scaffold_12855	4808121	4808250	+	129	TRUE
FBgn0198120	scaffold_12855	4809564	4811110	+	1546	TRUE
FBgn0198121	scaffold_12963	7100743	7100995	-	252	TRUE
FBgn0198122	scaffold_12855	4835917	4835940	+	23	FALSE
FBgn0198123	scaffold_12855	4837923	4838148	+	225	TRUE
FBgn0198124	scaffold_12855	4840284	4840617	+	333	TRUE
FBgn0198125	scaffold_12855	4861908	4862127	+	219	TRUE
FBgn0198127	scaffold_12855	4875748	4876215	+	467	FALSE
FBgn0198129	scaffold_12855	4907564	4908004	+	440	FALSE
FBgn0198131	scaffold_12963	7099290	7099530	-	240	TRUE
FBgn0198132	scaffold_12855	5138265	5140010	+	1745	TRUE
FBgn0198133	scaffold_12855	5144975	5145137	+	162	TRUE
FBgn0198134	scaffold_12855	5148922	5149127	+	205	TRUE
FBgn0198135	scaffold_12855	5164819	5164942	+	123	TRUE
FBgn0198136	scaffold_12855	5176794	5176932	+	138	TRUE
FBgn0198137	scaffold_12855	5204752	5204893	+	141	TRUE
FBgn0198138	scaffold_12855	5215993	5216182	+	189	TRUE
FBgn0198139	scaffold_12855	5218423	5218513	+	90	TRUE
FBgn0198142	scaffold_12963	7095595	7095995	-	400	TRUE
FBgn0198143	scaffold_12855	5280333	5280670	+	337	TRUE
FBgn0198144	scaffold_12855	5308216	5309569	+	1353	TRUE
FBgn0198145	scaffold_12855	5313067	5313130	+	63	TRUE
FBgn0198147	scaffold_12855	5320027	5320903	+	876	TRUE
FBgn0198148	scaffold_12855	5325796	5325842	+	46	FALSE
FBgn0198149	scaffold_12855	5335731	5337468	+	1737	TRUE
FBgn0198150	scaffold_12855	5341339	5341870	+	531	TRUE
FBgn0198151	scaffold_12855	5353358	5353821	+	463	FALSE
FBgn0198152	scaffold_12963	7092001	7092368	-	367	TRUE
FBgn0198153	scaffold_12855	5356028	5356407	+	379	TRUE
FBgn0198154	scaffold_12855	5359759	5361513	+	1754	TRUE
FBgn0198155	scaffold_12855	5369219	5369572	+	353	FALSE
FBgn0198156	scaffold_12855	5405345	5405490	+	145	FALSE
FBgn0198159	scaffold_12855	5435428	5435914	+	486	TRUE
FBgn0198160	scaffold_12855	5436689	5436778	+	89	TRUE
FBgn0198161	scaffold_12855	5443655	5445262	+	1607	TRUE
FBgn0198162	scaffold_12855	5466825	5467675	+	850	FALSE
FBgn0198163	scaffold_12963	7085610	7085694	-	84	TRUE
FBgn0198164	scaffold_12855	5477873	5478220	+	347	TRUE
FBgn0198165	scaffold_12855	5519065	5519751	+	686	TRUE
FBgn0198166	scaffold_12855	5551206	5552754	+	1548	TRUE
FBgn0198167	scaffold_12855	5589714	5590130	+	416	FALSE
FBgn0198169	scaffold_12855	5613478	5613737	+	259	TRUE
FBgn0198171	scaffold_12855	5648381	5648449	+	68	TRUE
FBgn0198172	scaffold_12855	5692747	5693251	+	504	TRUE
FBgn0198173	scaffold_12855	5696918	5697669	+	751	TRUE
FBgn0198174	scaffold_12963	7079762	7079856	-	94	TRUE
FBgn0198175	scaffold_12855	5701592	5701787	+	195	TRUE
FBgn0198176	scaffold_12855	5705268	5705295	+	27	FALSE
FBgn0198177	scaffold_12855	5719932	5720097	+	165	TRUE
FBgn0198178	scaffold_12855	5724898	5725499	+	601	TRUE
FBgn0198179	scaffold_12855	5727909	5728829	+	920	TRUE
FBgn0198180	scaffold_12855	5731552	5731730	+	178	TRUE
FBgn0198182	scaffold_12855	5745687	5745913	+	226	TRUE
FBgn0198183	scaffold_12855	5773131	5773185	+	54	TRUE
FBgn0198184	scaffold_12855	5775302	5776181	+	879	TRUE
FBgn0198186	scaffold_12855	5791098	5791635	+	537	TRUE
FBgn0198187	scaffold_12855	5805949	5806075	+	126	FALSE
FBgn0198188	scaffold_12855	5823779	5826381	+	2602	TRUE
FBgn0198189	scaffold_12855	5832774	5832886	+	112	TRUE
FBgn0198193	scaffold_12855	5869817	5869987	+	170	TRUE
FBgn0198194	scaffold_12855	5873841	5874035	+	194	TRUE
FBgn0198195	scaffold_12855	5919290	5919791	+	501	TRUE
FBgn0198198	scaffold_12855	5927529	5927623	+	94	TRUE
FBgn0198199	scaffold_12855	5930089	5931278	+	1189	TRUE
FBgn0198200	scaffold_12855	5950054	5951667	+	1613	TRUE
FBgn0198201	scaffold_12855	5969013	5969460	+	447	TRUE
FBgn0198204	scaffold_12855	6042174	6042262	+	88	FALSE
FBgn0198205	scaffold_12855	6044915	6045293	+	378	TRUE
FBgn0198207	scaffold_12963	7072445	7073020	-	575	TRUE
FBgn0198210	scaffold_12855	6131255	6131540	+	285	TRUE
FBgn0198212	scaffold_12855	6218913	6219305	+	392	TRUE
FBgn0198213	scaffold_12855	6257119	6257467	+	348	TRUE
FBgn0198214	scaffold_12855	6260279	6260763	+	484	TRUE
FBgn0198215	scaffold_12855	6272812	6273326	+	514	TRUE
FBgn0198217	scaffold_12855	6458823	6458918	+	95	TRUE
FBgn0198219	scaffold_12855	6492886	6492962	+	76	FALSE
FBgn0198220	scaffold_12855	6533925	6534312	+	387	TRUE
FBgn0198221	scaffold_12855	6537215	6537407	+	192	TRUE
FBgn0198222	scaffold_12855	6556149	6556514	+	365	TRUE
FBgn0198223	scaffold_12855	6557527	6557891	+	364	TRUE
FBgn0198224	scaffold_12855	6610326	6612875	+	2549	TRUE
FBgn0198226	scaffold_12855	6640701	6641097	+	396	TRUE
FBgn0198227	scaffold_12855	6651570	6651822	+	252	TRUE
FBgn0198228	scaffold_12855	6658589	6659138	+	549	TRUE
FBgn0198229	scaffold_12963	7062236	7062710	-	474	TRUE
FBgn0198230	scaffold_12855	6665272	6665586	+	314	TRUE
FBgn0198232	scaffold_12855	6670492	6670751	+	259	TRUE
FBgn0198233	scaffold_12855	6678250	6678342	+	92	TRUE
FBgn0198234	scaffold_12855	6691953	6692173	+	220	TRUE
FBgn0198235	scaffold_12855	6823240	6826102	+	2862	TRUE
FBgn0198238	scaffold_12855	6883371	6883550	+	179	FALSE
FBgn0198239	scaffold_12855	6898874	6899900	+	1026	TRUE
FBgn0198240	scaffold_12963	7057580	7057999	-	419	FALSE
FBgn0198242	scaffold_12855	6917448	6917828	+	380	TRUE
FBgn0198243	scaffold_12855	6922094	6923380	+	1286	TRUE
FBgn0198244	scaffold_12855	6949563	6949871	+	308	TRUE
FBgn0198245	scaffold_12855	7113229	7113355	+	126	TRUE
FBgn0198247	scaffold_12855	7182343	7182900	+	557	TRUE
FBgn0198248	scaffold_12855	7269448	7269533	+	85	TRUE
FBgn0198249	scaffold_12855	7272128	7272286	+	158	TRUE
FBgn0198250	scaffold_12963	7046191	7047175	-	984	FALSE
FBgn0198254	scaffold_12855	7282337	7282448	+	111	TRUE
FBgn0198255	scaffold_12855	7289121	7289187	+	66	FALSE
FBgn0198256	scaffold_12855	7339713	7339749	+	36	FALSE
FBgn0198257	scaffold_12855	7368998	7369094	+	96	TRUE
FBgn0198258	scaffold_12855	7381577	7382878	+	1301	TRUE
FBgn0198259	scaffold_12855	7390738	7390949	+	211	TRUE
FBgn0198260	scaffold_12855	7392946	7393411	+	465	TRUE
FBgn0198261	scaffold_12963	7036934	7038805	-	1871	TRUE
FBgn0198262	scaffold_12855	7404150	7404220	+	70	TRUE
FBgn0198263	scaffold_12855	7410417	7410721	+	304	TRUE
FBgn0198264	scaffold_12855	7427758	7428171	+	413	TRUE
FBgn0198265	scaffold_12855	7446747	7447606	+	859	TRUE
FBgn0198266	scaffold_12855	7456675	7456728	+	53	TRUE
FBgn0198267	scaffold_12855	7489188	7489296	+	108	FALSE
FBgn0198269	scaffold_12855	7584696	7584804	+	108	FALSE
FBgn0198270	scaffold_12855	7591701	7592021	+	320	TRUE
FBgn0198271	scaffold_12855	7594871	7595028	+	157	TRUE
FBgn0198272	scaffold_12855	7599046	7599241	+	195	TRUE
FBgn0198273	scaffold_12855	7611326	7611494	+	168	TRUE
FBgn0198275	scaffold_12855	7683000	7683101	+	101	FALSE
FBgn0198276	scaffold_12855	7714284	7714498	+	214	TRUE
FBgn0198277	scaffold_12855	7729533	7730822	+	1289	TRUE
FBgn0198278	scaffold_12855	7736475	7737142	+	667	TRUE
FBgn0198280	scaffold_12855	7812101	7816431	+	4330	TRUE
FBgn0198282	scaffold_12855	7823739	7823844	+	105	FALSE
FBgn0198283	scaffold_12855	7826107	7826133	+	26	TRUE
FBgn0198284	scaffold_12855	7840352	7840597	+	245	FALSE
FBgn0198285	scaffold_12855	7844074	7844134	+	60	TRUE
FBgn0198286	scaffold_12855	7852005	7852726	+	721	TRUE
FBgn0198287	scaffold_12855	7903022	7904326	+	1304	TRUE
FBgn0198289	scaffold_12855	7930899	7931014	+	115	FALSE
FBgn0198290	scaffold_12855	7979294	7980288	+	994	FALSE
FBgn0198291	scaffold_12855	8061501	8061562	+	61	FALSE
FBgn0198297	scaffold_12855	8083332	8083433	+	101	TRUE
FBgn0198298	scaffold_12855	8089227	8089644	+	417	FALSE
FBgn0198299	scaffold_12855	8161416	8161895	+	479	FALSE
FBgn0198300	scaffold_12855	8166860	8167862	+	1002	TRUE
FBgn0198301	scaffold_12855	8168927	8168978	+	51	TRUE
FBgn0198302	scaffold_12963	6877800	6879603	-	1803	TRUE
FBgn0198303	scaffold_12855	8171571	8171943	+	372	TRUE
FBgn0198304	scaffold_12855	8174285	8177154	+	2869	TRUE
FBgn0198305	scaffold_12855	8183171	8183924	+	753	TRUE
FBgn0198307	scaffold_12855	8271875	8271985	+	110	TRUE
FBgn0198308	scaffold_12855	8283425	8283573	+	148	TRUE
FBgn0198309	scaffold_12855	8294942	8295107	+	165	TRUE
FBgn0198310	scaffold_12855	8296059	8296140	+	81	FALSE
FBgn0198311	scaffold_12855	8297425	8297664	+	239	TRUE
FBgn0198312	scaffold_12855	8350456	8350531	+	75	TRUE
FBgn0198313	scaffold_12963	6874951	6875194	-	243	FALSE
FBgn0198314	scaffold_12855	8390268	8390779	+	511	TRUE
FBgn0198318	scaffold_12855	8500923	8501075	+	152	TRUE
FBgn0198319	scaffold_12855	8542038	8542811	+	773	TRUE
FBgn0198322	scaffold_12855	8566531	8566635	+	104	TRUE
FBgn0198324	scaffold_12963	6868030	6868627	-	597	TRUE
FBgn0198325	scaffold_12855	8860672	8860913	+	241	TRUE
FBgn0198326	scaffold_12855	8865541	8865754	+	213	FALSE
FBgn0198327	scaffold_12855	8881569	8881594	+	25	FALSE
FBgn0198328	scaffold_12855	8889064	8889239	+	175	TRUE
FBgn0198330	scaffold_12963	6855921	6856648	-	727	TRUE
FBgn0198331	scaffold_12855	8972459	8974191	+	1732	TRUE
FBgn0198332	scaffold_12855	8982429	8982490	+	61	FALSE
FBgn0198334	scaffold_12855	9054055	9054163	+	108	TRUE
FBgn0198336	scaffold_12855	9137726	9140420	+	2694	TRUE
FBgn0198339	scaffold_12963	6846554	6847201	-	647	TRUE
FBgn0198341	scaffold_12855	9255855	9256142	+	287	FALSE
FBgn0198342	scaffold_12855	9314202	9314618	+	416	TRUE
FBgn0198343	scaffold_12855	9474683	9475315	+	632	TRUE
FBgn0198344	scaffold_12855	9493189	9493295	+	106	TRUE
FBgn0198348	scaffold_12855	9518804	9519032	+	228	TRUE
FBgn0198355	scaffold_12855	9707159	9708085	+	926	FALSE
FBgn0198356	scaffold_12855	9711804	9712220	+	416	TRUE
FBgn0198357	scaffold_12855	9747829	9748194	+	365	TRUE
FBgn0198359	scaffold_12855	9890673	9890853	+	180	TRUE
FBgn0198362	scaffold_12855	9914815	9914983	+	168	TRUE
FBgn0198363	scaffold_12855	9921303	9921704	+	401	FALSE
FBgn0198364	scaffold_12855	9926109	9927745	+	1636	TRUE
FBgn0198365	scaffold_12855	9933539	9933671	+	132	TRUE
FBgn0198366	scaffold_12855	9939719	9939890	+	171	TRUE
FBgn0198367	scaffold_12855	9951013	9951119	+	106	TRUE
FBgn0198368	scaffold_12855	9954647	9954815	+	168	TRUE
FBgn0198369	scaffold_12855	9955922	9956155	+	233	TRUE
FBgn0198370	scaffold_12855	9972631	9974954	+	2323	TRUE
FBgn0198371	scaffold_12855	9999171	10001997	+	2826	TRUE
FBgn0198372	scaffold_12855	10030046	10033241	+	3195	TRUE
FBgn0198373	scaffold_12855	10059522	10059803	+	281	TRUE
FBgn0198374	scaffold_12855	10066648	10066687	+	39	TRUE
FBgn0198375	scaffold_12855	10068114	10068634	+	520	TRUE
FBgn0198376	scaffold_12855	10076828	10077244	+	416	FALSE
FBgn0198380	scaffold_12963	6666789	6669178	-	2389	TRUE
FBgn0198387	scaffold_12788	3797	3869	+	72	TRUE
FBgn0198393	scaffold_12963	6568626	6569383	-	757	FALSE
FBgn0198399	scaffold_12958	3201392	3202874	-	1482	TRUE
FBgn0198402	scaffold_12963	6544795	6545210	-	415	TRUE
FBgn0198403	scaffold_12958	2677886	2679900	-	2014	TRUE
FBgn0198404	scaffold_12963	6541322	6542255	-	933	TRUE
FBgn0198407	scaffold_12963	6534569	6535547	-	978	TRUE
FBgn0198409	scaffold_12958	2117418	2118846	-	1428	TRUE
FBgn0198410	scaffold_12958	1770452	1770474	-	22	TRUE
FBgn0198411	scaffold_12963	6515882	6517137	-	1255	TRUE
FBgn0198414	scaffold_12958	954239	954398	-	159	TRUE
FBgn0198417	scaffold_12958	837517	837765	-	248	TRUE
FBgn0198418	scaffold_12958	688560	688747	-	187	TRUE
FBgn0198419	scaffold_12963	6391843	6393615	-	1772	TRUE
FBgn0198425	scaffold_12958	741546	741605	+	59	TRUE
FBgn0198429	scaffold_12958	1029206	1029297	+	91	TRUE
FBgn0198430	scaffold_12958	1060087	1060157	+	70	TRUE
FBgn0198436	scaffold_12963	6386970	6387027	-	57	FALSE
FBgn0198439	scaffold_12963	6213505	6213577	-	72	TRUE
FBgn0198440	scaffold_12958	1701740	1702151	+	411	TRUE
FBgn0198442	scaffold_12958	1883127	1883765	+	638	TRUE
FBgn0198444	scaffold_12963	6079827	6080676	-	849	TRUE
FBgn0198448	scaffold_12958	2012273	2012525	+	252	TRUE
FBgn0198449	scaffold_12963	6072801	6073142	-	341	TRUE
FBgn0198450	scaffold_12958	2055418	2055828	+	410	TRUE
FBgn0198453	scaffold_12958	2450418	2450537	+	119	TRUE
FBgn0198455	scaffold_12958	2586693	2586732	+	39	FALSE
FBgn0198458	scaffold_12963	5992922	5993089	-	167	TRUE
FBgn0198466	scaffold_12963	5950429	5950576	-	147	FALSE
FBgn0198473	scaffold_12963	5870702	5870773	-	71	TRUE
FBgn0198482	scaffold_13049	24426502	24429439	-	2937	TRUE
FBgn0198485	scaffold_13049	24402986	24403348	-	362	TRUE
FBgn0198486	scaffold_13049	24398707	24399056	-	349	TRUE
FBgn0198487	scaffold_13049	24377270	24377329	-	59	FALSE
FBgn0198488	scaffold_13049	24375302	24375418	-	116	TRUE
FBgn0198489	scaffold_12963	5856439	5856588	-	149	TRUE
FBgn0198490	scaffold_13049	24315909	24316128	-	219	TRUE
FBgn0198491	scaffold_13049	24305826	24305939	-	113	TRUE
FBgn0198492	scaffold_13049	24304097	24304127	-	30	FALSE
FBgn0198493	scaffold_13049	24302104	24302159	-	55	TRUE
FBgn0198494	scaffold_13049	24300020	24300090	-	70	TRUE
FBgn0198498	scaffold_13049	24269926	24270239	-	313	TRUE
FBgn0198499	scaffold_12963	5851944	5852018	-	74	FALSE
FBgn0198500	scaffold_13049	24260389	24260646	-	257	TRUE
FBgn0198501	scaffold_13049	24249490	24250212	-	722	TRUE
FBgn0198506	scaffold_13049	24106963	24107300	-	337	TRUE
FBgn0198507	scaffold_13049	24102035	24102768	-	733	TRUE
FBgn0198508	scaffold_12963	5662163	5665277	-	3114	TRUE
FBgn0198509	scaffold_13049	24084690	24085049	-	359	TRUE
FBgn0198510	scaffold_13049	24067514	24067663	-	149	TRUE
FBgn0198511	scaffold_13049	24035540	24035623	-	83	TRUE
FBgn0198512	scaffold_13049	24017507	24017666	-	159	TRUE
FBgn0198513	scaffold_13049	24008866	24009007	-	141	TRUE
FBgn0198514	scaffold_13049	23990202	23991681	-	1479	TRUE
FBgn0198515	scaffold_13049	23989682	23989763	-	81	TRUE
FBgn0198518	scaffold_13049	23922314	23922743	-	429	TRUE
FBgn0198520	scaffold_13049	23920648	23920827	-	179	TRUE
FBgn0198521	scaffold_13049	23910374	23911869	-	1495	TRUE
FBgn0198522	scaffold_13049	23895334	23897041	-	1707	TRUE
FBgn0198523	scaffold_13049	23855180	23856349	-	1169	TRUE
FBgn0198524	scaffold_13049	23851546	23851876	-	330	TRUE
FBgn0198525	scaffold_13049	23849965	23850095	-	130	TRUE
FBgn0198526	scaffold_13049	23847911	23848055	-	144	TRUE
FBgn0198527	scaffold_13049	23821101	23821441	-	340	TRUE
FBgn0198528	scaffold_13049	23817527	23817678	-	151	TRUE
FBgn0198530	scaffold_13049	23806237	23806959	-	722	TRUE
FBgn0198533	scaffold_13049	23777357	23777492	-	135	TRUE
FBgn0198534	scaffold_13049	23774001	23774063	-	62	TRUE
FBgn0198538	scaffold_13049	23707907	23709134	-	1227	TRUE
FBgn0198539	scaffold_13049	23681788	23683709	-	1921	TRUE
FBgn0198540	scaffold_12963	5647486	5647570	-	84	TRUE
FBgn0198541	scaffold_13049	23610727	23611379	-	652	TRUE
FBgn0198543	scaffold_13049	23540276	23540384	-	108	TRUE
FBgn0198544	scaffold_13049	23498988	23499163	-	175	TRUE
FBgn0198545	scaffold_13049	23497342	23497576	-	234	TRUE
FBgn0198548	scaffold_13049	23370603	23370812	-	209	TRUE
FBgn0198550	scaffold_13049	23342433	23342462	-	29	TRUE
FBgn0198552	scaffold_13049	23319521	23319563	-	42	TRUE
FBgn0198553	scaffold_13049	23317584	23317612	-	28	TRUE
FBgn0198555	scaffold_13049	23284472	23288219	-	3747	TRUE
FBgn0198556	scaffold_13049	23265601	23266007	-	406	FALSE
FBgn0198557	scaffold_13049	23255437	23255757	-	320	TRUE
FBgn0198558	scaffold_13049	23231399	23233288	-	1889	TRUE
FBgn0198559	scaffold_13049	23219343	23219863	-	520	FALSE
FBgn0198560	scaffold_13049	23214535	23214671	-	136	TRUE
FBgn0198561	scaffold_13049	23198287	23198382	-	95	FALSE
FBgn0198562	scaffold_12963	5634296	5634311	-	15	FALSE
FBgn0198563	scaffold_13049	23168768	23168846	-	78	TRUE
FBgn0198564	scaffold_13049	23160056	23160799	-	743	TRUE
FBgn0198567	scaffold_13049	23145860	23146000	-	140	FALSE
FBgn0198568	scaffold_13049	23144088	23144228	-	140	FALSE
FBgn0198569	scaffold_13049	23137583	23137791	-	208	TRUE
FBgn0198572	scaffold_13049	23115751	23115942	-	191	TRUE
FBgn0198573	scaffold_13049	23093189	23093427	-	238	TRUE
FBgn0198574	scaffold_13049	23072173	23072587	-	414	TRUE
FBgn0198576	scaffold_13049	22998908	22999123	-	215	TRUE
FBgn0198577	scaffold_13049	22976103	22976163	-	60	TRUE
FBgn0198578	scaffold_13049	22950497	22950617	-	120	TRUE
FBgn0198579	scaffold_13049	22949034	22949347	-	313	TRUE
FBgn0198580	scaffold_13049	22939857	22940447	-	590	TRUE
FBgn0198581	scaffold_13049	22932580	22932631	-	51	TRUE
FBgn0198582	scaffold_12963	5576838	5577177	-	339	FALSE
FBgn0198583	scaffold_13049	22928767	22928944	-	177	TRUE
FBgn0198584	scaffold_13049	22924793	22925694	-	901	TRUE
FBgn0198585	scaffold_13049	22910109	22911509	-	1400	TRUE
FBgn0198586	scaffold_13049	22903733	22903962	-	229	FALSE
FBgn0198587	scaffold_13049	22894690	22894777	-	87	TRUE
FBgn0198588	scaffold_13049	22885611	22885998	-	387	TRUE
FBgn0198589	scaffold_13049	22871066	22872168	-	1102	TRUE
FBgn0198590	scaffold_13049	22836147	22836239	-	92	TRUE
FBgn0198591	scaffold_13049	22831752	22831925	-	173	FALSE
FBgn0198593	scaffold_12963	5526213	5526428	-	215	TRUE
FBgn0198594	scaffold_13049	22813693	22814431	-	738	FALSE
FBgn0198595	scaffold_13049	22768300	22769381	-	1081	TRUE
FBgn0198597	scaffold_13049	22756462	22756522	-	60	TRUE
FBgn0198598	scaffold_13049	22743149	22743337	-	188	FALSE
FBgn0198599	scaffold_13049	22728840	22729903	-	1063	TRUE
FBgn0198600	scaffold_13049	22714143	22714424	-	281	TRUE
FBgn0198602	scaffold_13049	22704753	22704806	-	53	FALSE
FBgn0198605	scaffold_13049	22666797	22668174	-	1377	FALSE
FBgn0198606	scaffold_13049	22643006	22643519	-	513	TRUE
FBgn0198607	scaffold_13049	22600657	22600812	-	155	TRUE
FBgn0198608	scaffold_13049	22515697	22515869	-	172	FALSE
FBgn0198609	scaffold_13049	22497086	22497447	-	361	TRUE
FBgn0198610	scaffold_13049	22495920	22496043	-	123	TRUE
FBgn0198611	scaffold_13049	22493144	22493717	-	573	TRUE
FBgn0198612	scaffold_13049	22488886	22489087	-	201	TRUE
FBgn0198613	scaffold_13049	22475896	22476487	-	591	TRUE
FBgn0198615	scaffold_13049	22452190	22454153	-	1963	TRUE
FBgn0198616	scaffold_13049	22438510	22439677	-	1167	TRUE
FBgn0198618	scaffold_13049	22373618	22373703	-	85	TRUE
FBgn0198620	scaffold_13049	22368882	22369159	-	277	TRUE
FBgn0198622	scaffold_13049	22239142	22239458	-	316	FALSE
FBgn0198623	scaffold_13049	22238064	22238224	-	160	TRUE
FBgn0198626	scaffold_13049	22216190	22217549	-	1359	TRUE
FBgn0198627	scaffold_13049	22214461	22214623	-	162	TRUE
FBgn0198628	scaffold_13049	22204693	22204864	-	171	TRUE
FBgn0198630	scaffold_13049	22167774	22167984	-	210	TRUE
FBgn0198631	scaffold_13049	22165117	22165213	-	96	FALSE
FBgn0198632	scaffold_13049	22112199	22113824	-	1625	TRUE
FBgn0198634	scaffold_13049	22107543	22107692	-	149	TRUE
FBgn0198636	scaffold_13049	21926412	21926663	-	251	TRUE
FBgn0198639	scaffold_13049	21805911	21806362	-	451	TRUE
FBgn0198640	scaffold_13049	21789792	21790039	-	247	TRUE
FBgn0198641	scaffold_13049	21784589	21785087	-	498	TRUE
FBgn0198642	scaffold_13049	21781931	21782053	-	122	FALSE
FBgn0198645	scaffold_12963	5388283	5388356	-	73	TRUE
FBgn0198647	scaffold_13049	21666839	21668096	-	1257	TRUE
FBgn0198648	scaffold_13049	21651161	21651197	-	36	TRUE
FBgn0198649	scaffold_13049	21648746	21648849	-	103	TRUE
FBgn0198650	scaffold_13049	21625188	21626234	-	1046	TRUE
FBgn0198651	scaffold_13049	21588445	21588942	-	497	TRUE
FBgn0198652	scaffold_13049	21504825	21505444	-	619	TRUE
FBgn0198654	scaffold_13049	21341206	21344100	-	2894	TRUE
FBgn0198655	scaffold_13049	21325786	21325900	-	114	TRUE
FBgn0198656	scaffold_12963	5382752	5382886	-	134	FALSE
FBgn0198657	scaffold_13049	21299920	21299961	-	41	FALSE
FBgn0198658	scaffold_13049	21290125	21290378	-	253	TRUE
FBgn0198659	scaffold_13049	21279870	21280495	-	625	FALSE
FBgn0198660	scaffold_13049	21277884	21277939	-	55	FALSE
FBgn0198663	scaffold_13049	21109268	21109459	-	191	TRUE
FBgn0198667	scaffold_12963	5380698	5380791	-	93	FALSE
FBgn0198672	scaffold_13049	21057192	21057347	-	155	TRUE
FBgn0198673	scaffold_13049	21008205	21008312	-	107	TRUE
FBgn0198674	scaffold_13049	20897360	20897819	-	459	FALSE
FBgn0198675	scaffold_13049	20887193	20887512	-	319	TRUE
FBgn0198676	scaffold_13049	20793247	20793400	-	153	TRUE
FBgn0198677	scaffold_12963	5378420	5378596	-	176	TRUE
FBgn0198678	scaffold_13049	20791188	20791333	-	145	FALSE
FBgn0198679	scaffold_13049	20788382	20788752	-	370	FALSE
FBgn0198680	scaffold_13049	20736312	20737476	-	1164	TRUE
FBgn0198681	scaffold_13049	20732141	20733724	-	1583	TRUE
FBgn0198682	scaffold_13049	20713690	20714558	-	868	TRUE
FBgn0198683	scaffold_13049	20601153	20606440	-	5287	TRUE
FBgn0198684	scaffold_13049	20569091	20570999	-	1908	TRUE
FBgn0198685	scaffold_13049	20553359	20554576	-	1217	TRUE
FBgn0198687	scaffold_13049	20521702	20521959	-	257	TRUE
FBgn0198688	scaffold_12963	5368928	5369168	-	240	TRUE
FBgn0198689	scaffold_13049	20520242	20520442	-	200	FALSE
FBgn0198690	scaffold_13049	20511504	20512848	-	1344	TRUE
FBgn0198692	scaffold_13049	20508072	20508132	-	60	TRUE
FBgn0198693	scaffold_13049	20505830	20505909	-	79	FALSE
FBgn0198694	scaffold_13049	20504405	20504559	-	154	TRUE
FBgn0198695	scaffold_13049	20445899	20446007	-	108	TRUE
FBgn0198696	scaffold_13049	20437814	20438560	-	746	TRUE
FBgn0198697	scaffold_13049	20428756	20428815	-	59	FALSE
FBgn0198698	scaffold_13049	20427860	20427966	-	106	FALSE
FBgn0198699	scaffold_12963	5314431	5314746	-	315	TRUE
FBgn0198700	scaffold_13049	20424869	20425150	-	281	TRUE
FBgn0198701	scaffold_13049	20412254	20413443	-	1189	TRUE
FBgn0198702	scaffold_13049	20394580	20394900	-	320	TRUE
FBgn0198704	scaffold_13049	20347012	20347372	-	360	TRUE
FBgn0198705	scaffold_13049	20326453	20326734	-	281	TRUE
FBgn0198708	scaffold_13049	20295636	20295691	-	55	TRUE
FBgn0198711	scaffold_13049	20291137	20291267	-	130	TRUE
FBgn0198712	scaffold_13049	20287213	20287396	-	183	TRUE
FBgn0198713	scaffold_13049	20286371	20286460	-	89	TRUE
FBgn0198715	scaffold_13049	20275683	20276461	-	778	FALSE
FBgn0198716	scaffold_13049	20273995	20274480	-	485	TRUE
FBgn0198720	scaffold_13049	20076436	20076515	-	79	TRUE
FBgn0198722	scaffold_13049	20073538	20073610	-	72	FALSE
FBgn0198724	scaffold_13049	19952298	19952421	-	123	FALSE
FBgn0198725	scaffold_13049	19945447	19946553	-	1106	TRUE
FBgn0198726	scaffold_13049	19935225	19935655	-	430	FALSE
FBgn0198727	scaffold_13049	19930987	19931698	-	711	TRUE
FBgn0198728	scaffold_13049	19926077	19926528	-	451	TRUE
FBgn0198731	scaffold_13049	19612897	19613088	-	191	TRUE
FBgn0198733	scaffold_13049	19489734	19490230	-	496	TRUE
FBgn0198736	scaffold_13049	19478390	19478711	-	321	FALSE
FBgn0198737	scaffold_13049	19477037	19477370	-	333	TRUE
FBgn0198738	scaffold_13049	19463133	19463255	-	122	TRUE
FBgn0198739	scaffold_13049	19443889	19444003	-	114	FALSE
FBgn0198741	scaffold_13049	19367668	19368069	-	401	TRUE
FBgn0198742	scaffold_13049	19364475	19364537	-	62	FALSE
FBgn0198744	scaffold_13049	19347526	19348256	-	730	TRUE
FBgn0198745	scaffold_13049	19338652	19338835	-	183	TRUE
FBgn0198746	scaffold_13049	19335435	19336116	-	681	TRUE
FBgn0198747	scaffold_13049	19318419	19322038	-	3619	TRUE
FBgn0198748	scaffold_13049	19315996	19316065	-	69	TRUE
FBgn0198749	scaffold_13049	19303943	19304077	-	134	TRUE
FBgn0198751	scaffold_13049	19213645	19214151	-	506	TRUE
FBgn0198753	scaffold_12963	5182614	5182778	-	164	TRUE
FBgn0198756	scaffold_13049	19079736	19080168	-	432	TRUE
FBgn0198757	scaffold_13049	19076222	19076693	-	471	TRUE
FBgn0198758	scaffold_13049	19060099	19060108	-	9	TRUE
FBgn0198759	scaffold_13049	19049762	19050033	-	271	TRUE
FBgn0198761	scaffold_13049	19037322	19037367	-	45	TRUE
FBgn0198763	scaffold_13049	19024348	19024442	-	94	FALSE
FBgn0198765	scaffold_13049	19016301	19016576	-	275	TRUE
FBgn0198766	scaffold_13049	19011977	19012135	-	158	TRUE
FBgn0198767	scaffold_13049	19010469	19010492	-	23	FALSE
FBgn0198769	scaffold_13049	19001000	19001197	-	197	TRUE
FBgn0198770	scaffold_13049	18999121	18999187	-	66	TRUE
FBgn0198771	scaffold_13049	18997587	18997768	-	181	TRUE
FBgn0198772	scaffold_13049	18976489	18976985	-	496	TRUE
FBgn0198773	scaffold_13049	18955685	18955921	-	236	TRUE
FBgn0198774	scaffold_13049	18920998	18921131	-	133	TRUE
FBgn0198775	scaffold_12963	5149825	5154952	-	5127	TRUE
FBgn0198776	scaffold_13049	18913776	18913885	-	109	TRUE
FBgn0198777	scaffold_13049	18907049	18907151	-	102	TRUE
FBgn0198778	scaffold_13049	18903952	18904150	-	198	TRUE
FBgn0198779	scaffold_13049	18891102	18891316	-	214	TRUE
FBgn0198780	scaffold_13049	18880242	18880300	-	58	FALSE
FBgn0198781	scaffold_13049	18873822	18873965	-	143	FALSE
FBgn0198782	scaffold_13049	18866804	18867055	-	251	TRUE
FBgn0198783	scaffold_13049	18864581	18864895	-	314	TRUE
FBgn0198784	scaffold_13049	18852883	18852977	-	94	TRUE
FBgn0198785	scaffold_13049	18844589	18845057	-	468	FALSE
FBgn0198786	scaffold_12963	5140801	5140862	-	61	FALSE
FBgn0198787	scaffold_13049	18836964	18837390	-	426	TRUE
FBgn0198794	scaffold_13049	18599792	18601506	-	1714	TRUE
FBgn0198795	scaffold_13049	18577766	18577984	-	218	TRUE
FBgn0198796	scaffold_12963	5129777	5130073	-	296	TRUE
FBgn0198797	scaffold_13049	18571200	18571458	-	258	TRUE
FBgn0198798	scaffold_13049	18553001	18553040	-	39	FALSE
FBgn0198799	scaffold_13049	18550826	18551714	-	888	TRUE
FBgn0198800	scaffold_13049	18544423	18544695	-	272	TRUE
FBgn0198801	scaffold_13049	18533014	18533275	-	261	FALSE
FBgn0198804	scaffold_13049	18498789	18501512	-	2723	TRUE
FBgn0198805	scaffold_13049	18493540	18493636	-	96	TRUE
FBgn0198806	scaffold_13049	18483881	18484153	-	272	TRUE
FBgn0198807	scaffold_12963	5121931	5122431	-	500	TRUE
FBgn0198808	scaffold_13049	18480140	18480380	-	240	TRUE
FBgn0198809	scaffold_13049	18469105	18469849	-	744	TRUE
FBgn0198811	scaffold_13049	18457770	18458963	-	1193	TRUE
FBgn0198812	scaffold_13049	18453354	18453932	-	578	TRUE
FBgn0198813	scaffold_13049	18440870	18442293	-	1423	TRUE
FBgn0198814	scaffold_13049	18379924	18380272	-	348	TRUE
FBgn0198815	scaffold_13049	18369354	18369680	-	326	TRUE
FBgn0198816	scaffold_13049	18360052	18360216	-	164	TRUE
FBgn0198817	scaffold_13049	18351423	18351459	-	36	FALSE
FBgn0198818	scaffold_12963	5115432	5115723	-	291	TRUE
FBgn0198819	scaffold_13049	18317135	18317205	-	70	FALSE
FBgn0198820	scaffold_13049	18308844	18309742	-	898	TRUE
FBgn0198821	scaffold_13049	18294045	18294684	-	639	TRUE
FBgn0198822	scaffold_13049	18291331	18291483	-	152	TRUE
FBgn0198823	scaffold_13049	18286430	18287256	-	826	TRUE
FBgn0198824	scaffold_13049	18277258	18278594	-	1336	TRUE
FBgn0198827	scaffold_13049	18192547	18192569	-	22	FALSE
FBgn0198828	scaffold_12963	5114118	5114313	-	195	TRUE
FBgn0198830	scaffold_13049	18189226	18189539	-	313	TRUE
FBgn0198831	scaffold_13049	18185405	18185702	-	297	TRUE
FBgn0198832	scaffold_13049	18114107	18114895	-	788	TRUE
FBgn0198833	scaffold_13049	18078635	18078733	-	98	TRUE
FBgn0198834	scaffold_13049	18076729	18076993	-	264	TRUE
FBgn0198835	scaffold_13049	18075168	18075382	-	214	FALSE
FBgn0198836	scaffold_13049	18065609	18066356	-	747	TRUE
FBgn0198837	scaffold_13049	18061990	18062328	-	338	TRUE
FBgn0198838	scaffold_13049	18058671	18059940	-	1269	TRUE
FBgn0198839	scaffold_13049	18012611	18013014	-	403	TRUE
FBgn0198843	scaffold_13049	17976409	17976793	-	384	TRUE
FBgn0198845	scaffold_13049	17931312	17934851	-	3539	TRUE
FBgn0198847	scaffold_13049	17917824	17917932	-	108	TRUE
FBgn0198848	scaffold_13049	17911072	17911293	-	221	TRUE
FBgn0198849	scaffold_12963	5083820	5084212	-	392	TRUE
FBgn0198850	scaffold_13049	17906295	17906928	-	633	TRUE
FBgn0198851	scaffold_13049	17897198	17897440	-	242	TRUE
FBgn0198852	scaffold_13049	17895708	17896080	-	372	TRUE
FBgn0198853	scaffold_13049	17839438	17840038	-	600	FALSE
FBgn0198854	scaffold_13049	17789535	17790325	-	790	FALSE
FBgn0198856	scaffold_13049	17771756	17772105	-	349	TRUE
FBgn0198859	scaffold_13049	17757731	17757977	-	246	TRUE
FBgn0198860	scaffold_12963	5081741	5082039	-	298	TRUE
FBgn0198861	scaffold_13049	17750247	17750675	-	428	TRUE
FBgn0198862	scaffold_13049	17741570	17742157	-	587	TRUE
FBgn0198863	scaffold_13049	17738581	17738826	-	245	TRUE
FBgn0198864	scaffold_13049	17721773	17721997	-	224	TRUE
FBgn0198865	scaffold_13049	17716041	17716172	-	131	TRUE
FBgn0198866	scaffold_13049	17689013	17689557	-	544	TRUE
FBgn0198868	scaffold_13049	17666295	17666927	-	632	TRUE
FBgn0198869	scaffold_12963	5076520	5077234	-	714	TRUE
FBgn0198873	scaffold_13049	17650830	17650888	-	58	FALSE
FBgn0198874	scaffold_13049	17633603	17633818	-	215	FALSE
FBgn0198875	scaffold_13049	17625218	17625445	-	227	FALSE
FBgn0198876	scaffold_13049	17618750	17619681	-	931	TRUE
FBgn0198877	scaffold_13049	17590106	17590354	-	248	TRUE
FBgn0198878	scaffold_13049	17586353	17587243	-	890	TRUE
FBgn0198879	scaffold_13049	17566360	17567885	-	1525	TRUE
FBgn0198880	scaffold_12963	5075404	5075513	-	109	TRUE
FBgn0198882	scaffold_13049	17543815	17545391	-	1576	TRUE
FBgn0198884	scaffold_13049	17533481	17534036	-	555	FALSE
FBgn0198885	scaffold_13049	17522643	17523312	-	669	TRUE
FBgn0198886	scaffold_13049	17473196	17473385	-	189	TRUE
FBgn0198887	scaffold_13049	17444380	17444718	-	338	TRUE
FBgn0198890	scaffold_13049	17301255	17301356	-	101	TRUE
FBgn0198891	scaffold_12963	5071388	5071755	-	367	TRUE
FBgn0198892	scaffold_13049	17299474	17299532	-	58	TRUE
FBgn0198893	scaffold_13049	17295264	17295610	-	346	TRUE
FBgn0198894	scaffold_13049	17292104	17292368	-	264	FALSE
FBgn0198896	scaffold_13049	17221546	17221634	-	88	TRUE
FBgn0198897	scaffold_13049	17204266	17204384	-	118	FALSE
FBgn0198898	scaffold_13049	17200623	17201003	-	380	TRUE
FBgn0198899	scaffold_13049	17149246	17149375	-	129	TRUE
FBgn0198905	scaffold_13049	17073315	17073468	-	153	TRUE
FBgn0198906	scaffold_13049	17061704	17061846	-	142	TRUE
FBgn0198912	scaffold_12963	5060332	5060488	-	156	TRUE
FBgn0198913	scaffold_13049	17024267	17024491	-	224	TRUE
FBgn0198914	scaffold_13049	17017011	17019191	-	2180	TRUE
FBgn0198915	scaffold_13049	16990846	16991724	-	878	TRUE
FBgn0198916	scaffold_13049	16988473	16989115	-	642	TRUE
FBgn0198918	scaffold_13049	16955591	16956008	-	417	TRUE
FBgn0198920	scaffold_13049	16911423	16911730	-	307	TRUE
FBgn0198923	scaffold_13049	16889197	16890353	-	1156	TRUE
FBgn0198924	scaffold_13049	16860664	16861021	-	357	TRUE
FBgn0198925	scaffold_13049	16858616	16858755	-	139	TRUE
FBgn0198926	scaffold_13049	16849577	16849770	-	193	TRUE
FBgn0198927	scaffold_13049	16835985	16836911	-	926	TRUE
FBgn0198929	scaffold_13049	16797122	16797326	-	204	TRUE
FBgn0198930	scaffold_13049	16791909	16792059	-	150	TRUE
FBgn0198931	scaffold_13049	16767355	16767480	-	125	TRUE
FBgn0198934	scaffold_13049	16760413	16760678	-	265	TRUE
FBgn0198935	scaffold_13049	16711603	16712084	-	481	TRUE
FBgn0198940	scaffold_13049	16615556	16616887	-	1331	TRUE
FBgn0198941	scaffold_13049	16573976	16574837	-	861	TRUE
FBgn0198942	scaffold_13049	16553857	16555223	-	1366	TRUE
FBgn0198944	scaffold_13049	16549265	16550290	-	1025	TRUE
FBgn0198945	scaffold_13049	16542323	16544141	-	1818	TRUE
FBgn0198946	scaffold_13049	16537997	16538100	-	103	FALSE
FBgn0198947	scaffold_13049	16532396	16532819	-	423	TRUE
FBgn0198951	scaffold_13049	16455727	16455857	-	130	TRUE
FBgn0198952	scaffold_13049	16434515	16435409	-	894	TRUE
FBgn0198953	scaffold_13049	16427387	16427456	-	69	TRUE
FBgn0198955	scaffold_13049	16417293	16417392	-	99	TRUE
FBgn0198957	scaffold_13049	16235375	16238683	-	3308	TRUE
FBgn0198963	scaffold_13049	15990134	15991216	-	1082	TRUE
FBgn0198965	scaffold_12963	5048005	5048141	-	136	TRUE
FBgn0198966	scaffold_13049	15962629	15962763	-	134	TRUE
FBgn0198968	scaffold_13049	15920370	15922456	-	2086	TRUE
FBgn0198970	scaffold_13049	15860130	15860192	-	62	FALSE
FBgn0198974	scaffold_13049	15762066	15762143	-	77	FALSE
FBgn0198975	scaffold_13049	15758601	15758861	-	260	FALSE
FBgn0198977	scaffold_13049	15754410	15754640	-	230	TRUE
FBgn0198978	scaffold_13049	15747899	15747984	-	85	TRUE
FBgn0198979	scaffold_13049	15746638	15746698	-	60	TRUE
FBgn0198980	scaffold_13049	15744947	15744990	-	43	FALSE
FBgn0198981	scaffold_13049	15741860	15742370	-	510	TRUE
FBgn0198982	scaffold_13049	15717607	15718464	-	857	TRUE
FBgn0198984	scaffold_13049	15556973	15558247	-	1274	TRUE
FBgn0198987	scaffold_13049	15425379	15427017	-	1638	TRUE
FBgn0198989	scaffold_13049	15401293	15401587	-	294	TRUE
FBgn0198992	scaffold_13049	15394895	15394967	-	72	FALSE
FBgn0198993	scaffold_13049	15385391	15389821	-	4430	TRUE
FBgn0198994	scaffold_13049	15371376	15372186	-	810	TRUE
FBgn0198995	scaffold_13049	15366886	15367024	-	138	TRUE
FBgn0198997	scaffold_13049	15364719	15364816	-	97	TRUE
FBgn0198998	scaffold_13049	15326570	15328799	-	2229	TRUE
FBgn0198999	scaffold_13049	15313170	15313660	-	490	TRUE
FBgn0199002	scaffold_13049	15274938	15275848	-	910	TRUE
FBgn0199003	scaffold_13049	15214989	15215415	-	426	TRUE
FBgn0199004	scaffold_13049	15209157	15209665	-	508	TRUE
FBgn0199005	scaffold_13049	15207737	15208127	-	390	TRUE
FBgn0199006	scaffold_13049	15205060	15205183	-	123	TRUE
FBgn0199007	scaffold_12963	4976785	4977194	-	409	TRUE
FBgn0199008	scaffold_13049	15201908	15202493	-	585	FALSE
FBgn0199009	scaffold_13049	15192467	15192749	-	282	TRUE
FBgn0199010	scaffold_13049	15172775	15172842	-	67	TRUE
FBgn0199011	scaffold_13049	15170327	15170430	-	103	FALSE
FBgn0199012	scaffold_13049	15097721	15097817	-	96	TRUE
FBgn0199013	scaffold_13049	15022086	15022879	-	793	TRUE
FBgn0199017	scaffold_13049	14880684	14880783	-	99	TRUE
FBgn0199018	scaffold_12963	4971490	4971734	-	244	TRUE
FBgn0199020	scaffold_13049	14877687	14877758	-	71	TRUE
FBgn0199021	scaffold_13049	14872849	14873219	-	370	TRUE
FBgn0199022	scaffold_13049	14867641	14868109	-	468	FALSE
FBgn0199023	scaffold_13049	14846045	14846082	-	37	TRUE
FBgn0199024	scaffold_13049	14842502	14842652	-	150	TRUE
FBgn0199025	scaffold_13049	14833532	14835163	-	1631	TRUE
FBgn0199026	scaffold_13049	14832756	14832947	-	191	FALSE
FBgn0199027	scaffold_13049	14825194	14825521	-	327	TRUE
FBgn0199028	scaffold_13049	14776795	14776811	-	16	FALSE
FBgn0199029	scaffold_13049	14613267	14613442	-	175	TRUE
FBgn0199031	scaffold_13049	14605282	14605426	-	144	FALSE
FBgn0199032	scaffold_13049	14584570	14587216	-	2646	TRUE
FBgn0199033	scaffold_13049	14576203	14576274	-	71	TRUE
FBgn0199034	scaffold_13049	14562224	14563064	-	840	TRUE
FBgn0199035	scaffold_13049	14553200	14553478	-	278	TRUE
FBgn0199036	scaffold_13049	14546991	14547143	-	152	TRUE
FBgn0199037	scaffold_13049	14537442	14538130	-	688	TRUE
FBgn0199038	scaffold_13049	14521691	14522869	-	1178	TRUE
FBgn0199039	scaffold_12963	4917035	4918104	-	1069	TRUE
FBgn0199040	scaffold_13049	14455955	14458494	-	2539	TRUE
FBgn0199042	scaffold_13049	14445170	14445335	-	165	TRUE
FBgn0199048	scaffold_13049	14356887	14357103	-	216	FALSE
FBgn0199049	scaffold_13049	14354626	14354732	-	106	TRUE
FBgn0199050	scaffold_12963	4821534	4821670	-	136	TRUE
FBgn0199051	scaffold_13049	14347666	14347731	-	65	TRUE
FBgn0199052	scaffold_13049	14339701	14339899	-	198	TRUE
FBgn0199053	scaffold_13049	14315311	14316302	-	991	TRUE
FBgn0199054	scaffold_13049	14312721	14312780	-	59	FALSE
FBgn0199057	scaffold_13049	14241315	14242362	-	1047	TRUE
FBgn0199060	scaffold_12963	4688501	4688714	-	213	TRUE
FBgn0199063	scaffold_13049	14095396	14095703	-	307	FALSE
FBgn0199064	scaffold_13049	14023627	14025372	-	1745	TRUE
FBgn0199065	scaffold_13049	13951628	13952163	-	535	TRUE
FBgn0199066	scaffold_13049	13943825	13943855	-	30	FALSE
FBgn0199067	scaffold_13049	13935278	13936276	-	998	TRUE
FBgn0199068	scaffold_13049	13928457	13928919	-	462	TRUE
FBgn0199069	scaffold_13049	13925682	13925977	-	295	TRUE
FBgn0199070	scaffold_13049	13905635	13906490	-	855	TRUE
FBgn0199073	scaffold_13049	13859435	13864410	-	4975	TRUE
FBgn0199076	scaffold_13049	13857844	13857909	-	65	TRUE
FBgn0199079	scaffold_13049	13710178	13711644	-	1466	TRUE
FBgn0199081	scaffold_13049	13683964	13684469	-	505	TRUE
FBgn0199082	scaffold_12963	4610371	4610458	-	87	TRUE
FBgn0199083	scaffold_13049	13680945	13681203	-	258	TRUE
FBgn0199084	scaffold_13049	13674704	13674998	-	294	TRUE
FBgn0199085	scaffold_13049	13667652	13669149	-	1497	TRUE
FBgn0199086	scaffold_13049	13663986	13664519	-	533	TRUE
FBgn0199087	scaffold_13049	13659722	13660457	-	735	TRUE
FBgn0199088	scaffold_13049	13657941	13658106	-	165	TRUE
FBgn0199089	scaffold_13049	13652710	13653785	-	1075	TRUE
FBgn0199090	scaffold_13049	13650947	13651315	-	368	TRUE
FBgn0199091	scaffold_13049	13648856	13649384	-	528	TRUE
FBgn0199092	scaffold_12963	4608742	4608832	-	90	TRUE
FBgn0199093	scaffold_13049	13625432	13626009	-	577	TRUE
FBgn0199094	scaffold_13049	13616200	13616874	-	674	TRUE
FBgn0199095	scaffold_13049	13612083	13612749	-	666	FALSE
FBgn0199096	scaffold_13049	13603459	13603677	-	218	TRUE
FBgn0199097	scaffold_13049	13593275	13593386	-	111	TRUE
FBgn0199098	scaffold_13049	13580876	13581065	-	189	TRUE
FBgn0199099	scaffold_13049	13579104	13580142	-	1038	TRUE
FBgn0199100	scaffold_13049	13572826	13573267	-	441	TRUE
FBgn0199102	scaffold_12963	4605179	4605964	-	785	TRUE
FBgn0199103	scaffold_13049	13550615	13550969	-	354	TRUE
FBgn0199104	scaffold_13049	13549609	13549676	-	67	TRUE
FBgn0199105	scaffold_13049	13547114	13547200	-	86	TRUE
FBgn0199106	scaffold_13049	13541666	13541747	-	81	TRUE
FBgn0199110	scaffold_13049	13467595	13467783	-	188	TRUE
FBgn0199111	scaffold_13049	13450417	13450609	-	192	TRUE
FBgn0199112	scaffold_13049	13369915	13370273	-	358	TRUE
FBgn0199113	scaffold_12963	4585248	4587444	-	2196	TRUE
FBgn0199114	scaffold_13049	13340907	13341267	-	360	TRUE
FBgn0199115	scaffold_13049	13338550	13338582	-	32	TRUE
FBgn0199116	scaffold_13049	13282424	13282967	-	543	TRUE
FBgn0199117	scaffold_13049	13271685	13272210	-	525	TRUE
FBgn0199118	scaffold_13049	13269929	13270125	-	196	TRUE
FBgn0199119	scaffold_13049	13264573	13264744	-	171	TRUE
FBgn0199121	scaffold_13049	13219951	13220371	-	420	TRUE
FBgn0199122	scaffold_13049	13208796	13211619	-	2823	TRUE
FBgn0199123	scaffold_12963	4580827	4580919	-	92	FALSE
FBgn0199124	scaffold_13049	13199081	13200534	-	1453	TRUE
FBgn0199125	scaffold_13049	13187906	13188222	-	316	TRUE
FBgn0199126	scaffold_13049	13182554	13182754	-	200	TRUE
FBgn0199127	scaffold_13049	13176282	13176427	-	145	TRUE
FBgn0199128	scaffold_13049	13163674	13164225	-	551	TRUE
FBgn0199129	scaffold_13049	13160763	13160863	-	100	TRUE
FBgn0199130	scaffold_13049	13155970	13156239	-	269	FALSE
FBgn0199134	scaffold_12963	4574648	4575270	-	622	TRUE
FBgn0199135	scaffold_13049	13106838	13107474	-	636	TRUE
FBgn0199136	scaffold_13049	13085253	13085324	-	71	TRUE
FBgn0199137	scaffold_13049	13072028	13072123	-	95	TRUE
FBgn0199138	scaffold_13049	13068816	13069349	-	533	TRUE
FBgn0199139	scaffold_13049	13061069	13062374	-	1305	TRUE
FBgn0199140	scaffold_13049	13057189	13057533	-	344	TRUE
FBgn0199143	scaffold_13049	13049516	13049630	-	114	TRUE
FBgn0199145	scaffold_13049	13043762	13043824	-	62	TRUE
FBgn0199148	scaffold_13049	12870620	12870968	-	348	TRUE
FBgn0199156	scaffold_13049	12852297	12854269	-	1972	TRUE
FBgn0199157	scaffold_13049	12856006	12856280	-	274	FALSE
FBgn0199159	scaffold_13049	12841058	12841379	-	321	TRUE
FBgn0199160	scaffold_13049	12837797	12838236	-	439	TRUE
FBgn0199161	scaffold_13049	12834246	12834718	-	472	TRUE
FBgn0199162	scaffold_13049	12811265	12813697	-	2432	TRUE
FBgn0199166	scaffold_13049	12739674	12740596	-	922	TRUE
FBgn0199167	scaffold_13049	12684795	12684894	-	99	FALSE
FBgn0199172	scaffold_13049	12378336	12378674	-	338	TRUE
FBgn0199173	scaffold_13049	12369564	12370904	-	1340	TRUE
FBgn0199179	scaffold_13049	12189003	12189104	-	101	TRUE
FBgn0199180	scaffold_13049	12188058	12188123	-	65	TRUE
FBgn0199181	scaffold_13049	12185241	12185585	-	344	TRUE
FBgn0199182	scaffold_13049	12168421	12168562	-	141	TRUE
FBgn0199186	scaffold_13049	11925498	11925633	-	135	TRUE
FBgn0199190	scaffold_13049	11862452	11862730	-	278	TRUE
FBgn0199191	scaffold_13049	11855327	11856308	-	981	TRUE
FBgn0199192	scaffold_13049	11850747	11851025	-	278	TRUE
FBgn0199194	scaffold_13049	11845516	11845595	-	79	TRUE
FBgn0199195	scaffold_13049	11842106	11842200	-	94	TRUE
FBgn0199196	scaffold_12963	4480781	4480898	-	117	TRUE
FBgn0199197	scaffold_13049	11836900	11837654	-	754	TRUE
FBgn0199198	scaffold_13049	11727281	11727952	-	671	TRUE
FBgn0199199	scaffold_13049	11720606	11723034	-	2428	TRUE
FBgn0199200	scaffold_13049	11718407	11719593	-	1186	TRUE
FBgn0199201	scaffold_13049	11712208	11712951	-	743	TRUE
FBgn0199202	scaffold_13049	11700372	11701025	-	653	TRUE
FBgn0199203	scaffold_13049	11535046	11535272	-	226	TRUE
FBgn0199204	scaffold_13049	11531406	11531885	-	479	TRUE
FBgn0199206	scaffold_12963	4476073	4476579	-	506	FALSE
FBgn0199207	scaffold_13049	11523141	11523214	-	73	FALSE
FBgn0199208	scaffold_13049	11494720	11495313	-	593	TRUE
FBgn0199209	scaffold_13049	11489094	11489666	-	572	TRUE
FBgn0199211	scaffold_13049	11462627	11463381	-	754	TRUE
FBgn0199213	scaffold_13049	11459602	11459719	-	117	TRUE
FBgn0199214	scaffold_13049	11436063	11436779	-	716	TRUE
FBgn0199219	scaffold_13049	11256982	11257023	-	41	FALSE
FBgn0199220	scaffold_13049	11252780	11252837	-	57	FALSE
FBgn0199222	scaffold_13049	11240805	11242766	-	1961	TRUE
FBgn0199223	scaffold_13049	11229370	11229806	-	436	TRUE
FBgn0199224	scaffold_13049	11191896	11193640	-	1744	TRUE
FBgn0199228	scaffold_12963	4389260	4389377	-	117	FALSE
FBgn0199229	scaffold_13049	11118416	11118606	-	190	TRUE
FBgn0199230	scaffold_13049	11101909	11102028	-	119	TRUE
FBgn0199231	scaffold_13049	11057850	11058404	-	554	TRUE
FBgn0199232	scaffold_13049	11043088	11043365	-	277	TRUE
FBgn0199233	scaffold_13049	11016487	11016879	-	392	TRUE
FBgn0199234	scaffold_13049	10956519	10957075	-	556	TRUE
FBgn0199235	scaffold_13049	10946168	10946264	-	96	TRUE
FBgn0199236	scaffold_13049	10842371	10842850	-	479	TRUE
FBgn0199237	scaffold_13049	10838381	10838523	-	142	TRUE
FBgn0199238	scaffold_12963	4295332	4295674	-	342	TRUE
FBgn0199239	scaffold_13049	10836217	10836779	-	562	TRUE
FBgn0199240	scaffold_13049	10730359	10832404	-	102045	FALSE
FBgn0199248	scaffold_13049	10558524	10558801	-	277	TRUE
FBgn0199249	scaffold_12963	4289086	4289205	-	119	TRUE
FBgn0199250	scaffold_13049	10556357	10556564	-	207	TRUE
FBgn0199251	scaffold_13049	10543409	10544272	-	863	TRUE
FBgn0199252	scaffold_13049	10537580	10537682	-	102	TRUE
FBgn0199253	scaffold_13049	10531773	10531998	-	225	TRUE
FBgn0199254	scaffold_13049	10529230	10529346	-	116	TRUE
FBgn0199255	scaffold_13049	10511447	10511822	-	375	TRUE
FBgn0199256	scaffold_13049	10502981	10503374	-	393	FALSE
FBgn0199259	scaffold_13049	10491533	10491811	-	278	TRUE
FBgn0199263	scaffold_13049	10481711	10482180	-	469	TRUE
FBgn0199264	scaffold_13049	10475698	10475782	-	84	TRUE
FBgn0199265	scaffold_13049	10473756	10473809	-	53	TRUE
FBgn0199267	scaffold_13049	10374538	10376080	-	1542	TRUE
FBgn0199271	scaffold_12963	4250249	4250487	-	238	FALSE
FBgn0199272	scaffold_13049	10371373	10371637	-	264	TRUE
FBgn0199273	scaffold_13049	10369907	10370143	-	236	TRUE
FBgn0199275	scaffold_13049	10347076	10348142	-	1066	TRUE
FBgn0199276	scaffold_13049	10343490	10343773	-	283	TRUE
FBgn0199277	scaffold_13049	10336194	10336302	-	108	TRUE
FBgn0199279	scaffold_13049	10332530	10332556	-	26	TRUE
FBgn0199281	scaffold_13049	10293040	10293216	-	176	FALSE
FBgn0199283	scaffold_13049	10290981	10291325	-	344	TRUE
FBgn0199285	scaffold_13049	10273963	10275109	-	1146	TRUE
FBgn0199286	scaffold_13049	10269696	10270009	-	313	TRUE
FBgn0199287	scaffold_13049	10254877	10255416	-	539	TRUE
FBgn0199288	scaffold_13049	10246771	10249437	-	2666	TRUE
FBgn0199289	scaffold_13049	10241945	10242190	-	245	TRUE
FBgn0199291	scaffold_13049	10201854	10203138	-	1284	TRUE
FBgn0199293	scaffold_12963	4198900	4199301	-	401	TRUE
FBgn0199294	scaffold_13049	10171914	10172239	-	325	FALSE
FBgn0199295	scaffold_13049	10145395	10145444	-	49	FALSE
FBgn0199296	scaffold_13049	10139868	10140135	-	267	TRUE
FBgn0199297	scaffold_13049	10138474	10138850	-	376	TRUE
FBgn0199298	scaffold_13049	10110112	10111034	-	922	TRUE
FBgn0199299	scaffold_13049	10101705	10102520	-	815	TRUE
FBgn0199300	scaffold_13049	10088517	10088721	-	204	FALSE
FBgn0199301	scaffold_13049	10080620	10081703	-	1083	TRUE
FBgn0199304	scaffold_12963	4155705	4155956	-	251	TRUE
FBgn0199306	scaffold_13049	9879232	9881482	-	2250	TRUE
FBgn0199307	scaffold_13049	9875496	9875571	-	75	FALSE
FBgn0199308	scaffold_13049	9871254	9871339	-	85	TRUE
FBgn0199310	scaffold_13049	9832024	9832853	-	829	TRUE
FBgn0199312	scaffold_13049	9825126	9825270	-	144	TRUE
FBgn0199313	scaffold_13049	9821816	9822619	-	803	TRUE
FBgn0199314	scaffold_13049	9812026	9812446	-	420	TRUE
FBgn0199315	scaffold_12963	4122491	4122544	-	53	TRUE
FBgn0199316	scaffold_13049	9790039	9790349	-	310	TRUE
FBgn0199317	scaffold_13049	9788755	9789101	-	346	TRUE
FBgn0199318	scaffold_13049	9776983	9777095	-	112	FALSE
FBgn0199319	scaffold_13049	9769978	9770318	-	340	TRUE
FBgn0199321	scaffold_13049	9668592	9668679	-	87	FALSE
FBgn0199322	scaffold_13049	9658924	9659026	-	102	TRUE
FBgn0199323	scaffold_13049	9635031	9635081	-	50	FALSE
FBgn0199326	scaffold_12963	4099700	4100144	-	444	TRUE
FBgn0199330	scaffold_13049	9524463	9524518	-	55	TRUE
FBgn0199331	scaffold_13049	9517068	9517419	-	351	TRUE
FBgn0199332	scaffold_13049	9493138	9494266	-	1128	TRUE
FBgn0199333	scaffold_13049	9489251	9489676	-	425	TRUE
FBgn0199335	scaffold_13049	9459936	9460166	-	230	TRUE
FBgn0199337	scaffold_12963	4033650	4034010	-	360	TRUE
FBgn0199338	scaffold_13049	9444592	9446268	-	1676	TRUE
FBgn0199339	scaffold_13049	9420176	9420651	-	475	TRUE
FBgn0199341	scaffold_13049	9371298	9371492	-	194	TRUE
FBgn0199342	scaffold_13049	9362483	9362529	-	46	FALSE
FBgn0199343	scaffold_13049	9354687	9354961	-	274	FALSE
FBgn0199344	scaffold_13049	9346366	9346900	-	534	FALSE
FBgn0199345	scaffold_13049	9344198	9344414	-	216	TRUE
FBgn0199348	scaffold_12963	3984482	3984528	-	46	TRUE
FBgn0199350	scaffold_13049	9282482	9283270	-	788	TRUE
FBgn0199351	scaffold_13049	9216542	9217027	-	485	TRUE
FBgn0199355	scaffold_13049	9085496	9087494	-	1998	TRUE
FBgn0199356	scaffold_13049	9083652	9084122	-	470	FALSE
FBgn0199357	scaffold_13049	9016406	9017571	-	1165	TRUE
FBgn0199359	scaffold_12963	3981736	3981986	-	250	FALSE
FBgn0199360	scaffold_13049	9014559	9014791	-	232	TRUE
FBgn0199361	scaffold_13049	9006066	9006447	-	381	TRUE
FBgn0199362	scaffold_13049	8985024	8985449	-	425	TRUE
FBgn0199363	scaffold_13049	8978610	8978738	-	128	TRUE
FBgn0199364	scaffold_13049	8945568	8945973	-	405	TRUE
FBgn0199366	scaffold_13049	8872364	8873713	-	1349	TRUE
FBgn0199369	scaffold_13049	8781005	8781058	-	53	TRUE
FBgn0199370	scaffold_12963	3980568	3980622	-	54	TRUE
FBgn0199371	scaffold_13049	8780151	8780202	-	51	TRUE
FBgn0199372	scaffold_13049	8777609	8777958	-	349	TRUE
FBgn0199373	scaffold_13049	8775016	8775085	-	69	TRUE
FBgn0199374	scaffold_13049	8753325	8753667	-	342	TRUE
FBgn0199376	scaffold_13049	8744020	8744058	-	38	TRUE
FBgn0199377	scaffold_13049	8741366	8742096	-	730	TRUE
FBgn0199378	scaffold_13049	8739741	8739951	-	210	TRUE
FBgn0199379	scaffold_13049	8677771	8679643	-	1872	TRUE
FBgn0199381	scaffold_12963	3976436	3976581	-	145	FALSE
FBgn0199383	scaffold_13049	8655454	8655807	-	353	TRUE
FBgn0199385	scaffold_13049	8627783	8629135	-	1352	TRUE
FBgn0199386	scaffold_13049	8623684	8623730	-	46	TRUE
FBgn0199389	scaffold_13049	8607940	8608311	-	371	TRUE
FBgn0199391	scaffold_13049	8603766	8603890	-	124	FALSE
FBgn0199392	scaffold_12963	3973797	3973910	-	113	TRUE
FBgn0199393	scaffold_13049	8601071	8601329	-	258	TRUE
FBgn0199394	scaffold_13049	8580566	8580977	-	411	TRUE
FBgn0199395	scaffold_13049	8557078	8558420	-	1342	TRUE
FBgn0199396	scaffold_13049	8553528	8553612	-	84	TRUE
FBgn0199397	scaffold_13049	8550657	8551498	-	841	TRUE
FBgn0199398	scaffold_13049	8546212	8546596	-	384	TRUE
FBgn0199399	scaffold_13049	8539554	8539755	-	201	TRUE
FBgn0199400	scaffold_13049	8533315	8533542	-	227	TRUE
FBgn0199401	scaffold_13049	8520626	8520933	-	307	TRUE
FBgn0199402	scaffold_13049	8518831	8518933	-	102	FALSE
FBgn0199404	scaffold_13049	8518160	8518201	-	41	TRUE
FBgn0199405	scaffold_13049	8510451	8511184	-	733	TRUE
FBgn0199407	scaffold_13049	8470988	8471484	-	496	TRUE
FBgn0199408	scaffold_13049	8449820	8450726	-	906	TRUE
FBgn0199409	scaffold_13049	8447909	8448070	-	161	TRUE
FBgn0199410	scaffold_13049	8433591	8434020	-	429	TRUE
FBgn0199411	scaffold_13049	8390495	8390664	-	169	TRUE
FBgn0199412	scaffold_13049	8389133	8389543	-	410	TRUE
FBgn0199414	scaffold_12963	3944876	3944957	-	81	FALSE
FBgn0199416	scaffold_13049	8346143	8347761	-	1618	TRUE
FBgn0199417	scaffold_13049	8342010	8342326	-	316	TRUE
FBgn0199418	scaffold_13049	8333509	8333700	-	191	TRUE
FBgn0199419	scaffold_13049	8327194	8327444	-	250	TRUE
FBgn0199420	scaffold_13049	8320718	8321085	-	367	TRUE
FBgn0199421	scaffold_13049	8319481	8319625	-	144	FALSE
FBgn0199422	scaffold_13049	8307457	8307874	-	417	TRUE
FBgn0199423	scaffold_13049	8304787	8305314	-	527	TRUE
FBgn0199424	scaffold_13049	8298279	8298594	-	315	TRUE
FBgn0199425	scaffold_12963	3942290	3943731	-	1441	TRUE
FBgn0199428	scaffold_13049	8265578	8266598	-	1020	TRUE
FBgn0199430	scaffold_13049	8249081	8249379	-	298	TRUE
FBgn0199431	scaffold_13049	8245618	8245698	-	80	FALSE
FBgn0199436	scaffold_12963	3935784	3936375	-	591	TRUE
FBgn0199437	scaffold_13049	8238103	8238248	-	145	TRUE
FBgn0199439	scaffold_13049	8232438	8232578	-	140	TRUE
FBgn0199441	scaffold_13049	8207509	8208301	-	792	FALSE
FBgn0199442	scaffold_13049	8206434	8206503	-	69	TRUE
FBgn0199443	scaffold_13049	8201848	8201939	-	91	TRUE
FBgn0199444	scaffold_13049	8195505	8196333	-	828	TRUE
FBgn0199445	scaffold_13049	8188928	8189139	-	211	TRUE
FBgn0199446	scaffold_12963	3930789	3931021	-	232	FALSE
FBgn0199447	scaffold_13049	8183782	8184395	-	613	FALSE
FBgn0199448	scaffold_13049	8178773	8179892	-	1119	TRUE
FBgn0199449	scaffold_13049	8177292	8177437	-	145	FALSE
FBgn0199450	scaffold_13049	8175867	8175918	-	51	TRUE
FBgn0199451	scaffold_13049	8135016	8135205	-	189	TRUE
FBgn0199452	scaffold_13049	8131425	8131577	-	152	TRUE
FBgn0199453	scaffold_13049	8126628	8128029	-	1401	TRUE
FBgn0199454	scaffold_13049	8121823	8122181	-	358	TRUE
FBgn0199457	scaffold_13049	7862562	7862608	-	46	TRUE
FBgn0199458	scaffold_13049	7856629	7856996	-	367	TRUE
FBgn0199459	scaffold_13049	7852285	7853038	-	753	TRUE
FBgn0199460	scaffold_13049	7851215	7851377	-	162	TRUE
FBgn0199461	scaffold_13049	7848167	7848409	-	242	TRUE
FBgn0199466	scaffold_13049	7801549	7801818	-	269	TRUE
FBgn0199467	scaffold_13052	606626	608204	+	1578	TRUE
FBgn0199468	scaffold_12963	3896256	3897079	-	823	TRUE
FBgn0199469	scaffold_13049	7796874	7797263	-	389	TRUE
FBgn0199471	scaffold_13049	7772206	7773275	-	1069	TRUE
FBgn0199472	scaffold_13049	7766217	7766472	-	255	TRUE
FBgn0199473	scaffold_13049	7753565	7755379	-	1814	TRUE
FBgn0199474	scaffold_13049	7750749	7750827	-	78	TRUE
FBgn0199475	scaffold_13049	7744387	7745127	-	740	TRUE
FBgn0199476	scaffold_13049	7721512	7723113	-	1601	TRUE
FBgn0199477	scaffold_13049	7693126	7694368	-	1242	TRUE
FBgn0199479	scaffold_12963	3869334	3869860	-	526	TRUE
FBgn0199480	scaffold_13049	7619909	7620676	-	767	TRUE
FBgn0199481	scaffold_13049	7617508	7618360	-	852	TRUE
FBgn0199482	scaffold_13049	7561226	7562194	-	968	TRUE
FBgn0199485	scaffold_13049	7555139	7555264	-	125	TRUE
FBgn0199486	scaffold_13049	7549656	7550030	-	374	TRUE
FBgn0199491	scaffold_13049	7503717	7505144	-	1427	TRUE
FBgn0199492	scaffold_13049	7471663	7471873	-	210	TRUE
FBgn0199494	scaffold_13049	7431163	7432770	-	1607	TRUE
FBgn0199495	scaffold_13049	7427701	7427975	-	274	TRUE
FBgn0199496	scaffold_13049	7421627	7421861	-	234	TRUE
FBgn0199497	scaffold_13049	7420016	7420199	-	183	TRUE
FBgn0199498	scaffold_13049	7416124	7416239	-	115	FALSE
FBgn0199499	scaffold_12963	3774760	3775407	-	647	TRUE
FBgn0199500	scaffold_13049	7410298	7410539	-	241	TRUE
FBgn0199502	scaffold_13049	7404414	7404635	-	221	TRUE
FBgn0199503	scaffold_13049	7402534	7403033	-	499	TRUE
FBgn0199504	scaffold_13049	7387506	7388085	-	579	TRUE
FBgn0199505	scaffold_13049	7337173	7338223	-	1050	TRUE
FBgn0199506	scaffold_13049	7327145	7327857	-	712	TRUE
FBgn0199507	scaffold_13049	7325933	7326074	-	141	TRUE
FBgn0199508	scaffold_13049	7321121	7321184	-	63	FALSE
FBgn0199509	scaffold_13049	7314923	7315231	-	308	TRUE
FBgn0199510	scaffold_12963	3764400	3766044	-	1644	TRUE
FBgn0199511	scaffold_13049	7312472	7312515	-	43	TRUE
FBgn0199512	scaffold_13049	7305062	7306492	-	1430	TRUE
FBgn0199515	scaffold_13049	7083420	7083741	-	321	TRUE
FBgn0199516	scaffold_13049	7082370	7082508	-	138	TRUE
FBgn0199517	scaffold_13049	7071963	7072184	-	221	TRUE
FBgn0199518	scaffold_13049	7065263	7065770	-	507	TRUE
FBgn0199519	scaffold_13049	7062939	7063147	-	208	TRUE
FBgn0199520	scaffold_13049	6937452	6937869	-	417	TRUE
FBgn0199521	scaffold_13049	6935215	6935578	-	363	TRUE
FBgn0199522	scaffold_13049	6912370	6913425	-	1055	TRUE
FBgn0199523	scaffold_13049	6908845	6908895	-	50	FALSE
FBgn0199527	scaffold_13049	6827012	6827601	-	589	TRUE
FBgn0199528	scaffold_13049	6815931	6816272	-	341	TRUE
FBgn0199529	scaffold_13049	6783868	6783936	-	68	TRUE
FBgn0199531	scaffold_13049	6757564	6757613	-	49	FALSE
FBgn0199532	scaffold_13049	6699182	6700208	-	1026	TRUE
FBgn0199533	scaffold_13049	6707893	6707945	-	52	FALSE
FBgn0199535	scaffold_13049	6683737	6683918	-	181	TRUE
FBgn0199536	scaffold_13049	6652796	6652823	-	27	FALSE
FBgn0199537	scaffold_13049	6649260	6649428	-	168	TRUE
FBgn0199539	scaffold_13049	6620950	6621793	-	843	TRUE
FBgn0199540	scaffold_13049	6588198	6588298	-	100	TRUE
FBgn0199541	scaffold_12963	3757294	3757493	-	199	TRUE
FBgn0199543	scaffold_13049	6573292	6573629	-	337	TRUE
FBgn0199545	scaffold_13049	6470273	6470356	-	83	TRUE
FBgn0199547	scaffold_13049	6459949	6460025	-	76	FALSE
FBgn0199548	scaffold_13049	6459354	6459419	-	65	FALSE
FBgn0199550	scaffold_13049	6412303	6412361	-	58	TRUE
FBgn0199551	scaffold_12963	3751974	3752250	-	276	TRUE
FBgn0199552	scaffold_13049	6372995	6373344	-	349	TRUE
FBgn0199553	scaffold_13049	6371667	6371892	-	225	TRUE
FBgn0199555	scaffold_13049	6292682	6292940	-	258	TRUE
FBgn0199556	scaffold_13049	6290816	6290919	-	103	TRUE
FBgn0199557	scaffold_13049	6277266	6277754	-	488	TRUE
FBgn0199558	scaffold_13049	6268205	6268471	-	266	TRUE
FBgn0199561	scaffold_13049	6217869	6220187	-	2318	TRUE
FBgn0199563	scaffold_13049	6158193	6158310	-	117	TRUE
FBgn0199564	scaffold_13049	6154567	6154724	-	157	TRUE
FBgn0199565	scaffold_13049	6149244	6149827	-	583	TRUE
FBgn0199566	scaffold_13049	6142843	6142857	-	14	FALSE
FBgn0199567	scaffold_13049	6136161	6137050	-	889	TRUE
FBgn0199568	scaffold_13049	6102833	6103467	-	634	TRUE
FBgn0199569	scaffold_13049	6068451	6069599	-	1148	TRUE
FBgn0199570	scaffold_13049	6066897	6066979	-	82	TRUE
FBgn0199572	scaffold_13049	6045111	6045164	-	53	FALSE
FBgn0199574	scaffold_13049	5972630	5972670	-	40	FALSE
FBgn0199576	scaffold_13049	5942841	5944010	-	1169	TRUE
FBgn0199577	scaffold_13049	5938593	5939435	-	842	TRUE
FBgn0199578	scaffold_13049	5930699	5930865	-	166	FALSE
FBgn0199579	scaffold_13049	5862224	5862378	-	154	TRUE
FBgn0199580	scaffold_13049	5850226	5850883	-	657	TRUE
FBgn0199581	scaffold_13049	5831550	5834540	-	2990	TRUE
FBgn0199582	scaffold_12963	3593873	3594528	-	655	TRUE
FBgn0199583	scaffold_13049	5753822	5753849	-	27	FALSE
FBgn0199584	scaffold_13049	5744807	5744964	-	157	TRUE
FBgn0199585	scaffold_13049	5742649	5742865	-	216	TRUE
FBgn0199587	scaffold_13049	5740344	5740427	-	83	FALSE
FBgn0199588	scaffold_13049	5724090	5724728	-	638	TRUE
FBgn0199589	scaffold_13049	5721760	5722227	-	467	TRUE
FBgn0199591	scaffold_12963	3587188	3587217	-	29	TRUE
FBgn0199593	scaffold_13049	5671810	5672027	-	217	FALSE
FBgn0199594	scaffold_13049	5652514	5653728	-	1214	TRUE
FBgn0199595	scaffold_13049	5646831	5646916	-	85	TRUE
FBgn0199601	scaffold_12963	3558453	3559860	-	1407	TRUE
FBgn0199602	scaffold_13049	5482229	5482524	-	295	TRUE
FBgn0199605	scaffold_13049	5409201	5410300	-	1099	TRUE
FBgn0199606	scaffold_13049	5367169	5367210	-	41	FALSE
FBgn0199609	scaffold_13049	5342667	5342761	-	94	FALSE
FBgn0199612	scaffold_12963	3535127	3535459	-	332	TRUE
FBgn0199614	scaffold_13049	5288057	5288346	-	289	TRUE
FBgn0199615	scaffold_13049	5273960	5274111	-	151	TRUE
FBgn0199616	scaffold_13049	5267393	5267790	-	397	TRUE
FBgn0199617	scaffold_13049	5254176	5254400	-	224	TRUE
FBgn0199618	scaffold_13049	5173585	5175520	-	1935	TRUE
FBgn0199619	scaffold_13049	5172072	5172310	-	238	TRUE
FBgn0199620	scaffold_13049	5162713	5162960	-	247	TRUE
FBgn0199621	scaffold_13049	5158776	5158884	-	108	FALSE
FBgn0199622	scaffold_12963	3524913	3525205	-	292	TRUE
FBgn0199623	scaffold_13049	5157931	5158161	-	230	FALSE
FBgn0199624	scaffold_13049	5137647	5138016	-	369	TRUE
FBgn0199626	scaffold_13049	5101133	5102459	-	1326	TRUE
FBgn0199627	scaffold_13049	5095015	5095234	-	219	FALSE
FBgn0199628	scaffold_13049	5089219	5089331	-	112	FALSE
FBgn0199629	scaffold_13049	5083826	5084096	-	270	TRUE
FBgn0199630	scaffold_13049	5076386	5077389	-	1003	TRUE
FBgn0199631	scaffold_13049	5073307	5073404	-	97	TRUE
FBgn0199632	scaffold_12963	3488238	3488638	-	400	TRUE
FBgn0199633	scaffold_13049	5016719	5016875	-	156	TRUE
FBgn0199634	scaffold_13049	4842334	4844467	-	2133	TRUE
FBgn0199635	scaffold_13049	4825957	4826079	-	122	TRUE
FBgn0199636	scaffold_13049	4817025	4817128	-	103	TRUE
FBgn0199638	scaffold_13049	4811131	4811754	-	623	TRUE
FBgn0199639	scaffold_13049	4755998	4756091	-	93	FALSE
FBgn0199640	scaffold_13049	4751034	4751381	-	347	FALSE
FBgn0199641	scaffold_13049	4742336	4742417	-	81	FALSE
FBgn0199642	scaffold_13049	4693534	4694054	-	520	FALSE
FBgn0199643	scaffold_12963	3485393	3485512	-	119	TRUE
FBgn0199645	scaffold_13049	4644807	4645095	-	288	FALSE
FBgn0199646	scaffold_13049	4501063	4502365	-	1302	TRUE
FBgn0199647	scaffold_13049	4476013	4476306	-	293	FALSE
FBgn0199648	scaffold_13049	4474568	4474714	-	146	TRUE
FBgn0199649	scaffold_13049	4430700	4431496	-	796	TRUE
FBgn0199650	scaffold_13049	4423826	4423882	-	56	TRUE
FBgn0199652	scaffold_12963	3479686	3479968	-	282	TRUE
FBgn0199655	scaffold_13049	4242316	4242408	-	92	FALSE
FBgn0199656	scaffold_13049	4221844	4221961	-	117	TRUE
FBgn0199657	scaffold_13049	4210822	4211616	-	794	TRUE
FBgn0199658	scaffold_13049	4206866	4207238	-	372	FALSE
FBgn0199659	scaffold_13049	4204052	4204548	-	496	TRUE
FBgn0199660	scaffold_13049	4176508	4179776	-	3268	TRUE
FBgn0199661	scaffold_13049	4150917	4151888	-	971	TRUE
FBgn0199662	scaffold_12963	3459764	3460499	-	735	TRUE
FBgn0199663	scaffold_13049	4112485	4113306	-	821	TRUE
FBgn0199664	scaffold_13049	4107359	4107412	-	53	FALSE
FBgn0199665	scaffold_13049	4104011	4104289	-	278	TRUE
FBgn0199666	scaffold_13049	4099374	4099565	-	191	TRUE
FBgn0199668	scaffold_13049	4080941	4081082	-	141	TRUE
FBgn0199670	scaffold_13049	4000965	4001988	-	1023	FALSE
FBgn0199672	scaffold_13052	699949	699967	+	18	FALSE
FBgn0199674	scaffold_13049	3990939	3991827	-	888	TRUE
FBgn0199676	scaffold_13049	3975162	3975224	-	62	TRUE
FBgn0199677	scaffold_13049	3969671	3970025	-	354	TRUE
FBgn0199678	scaffold_13049	3966868	3967150	-	282	TRUE
FBgn0199679	scaffold_13049	3952060	3952164	-	104	TRUE
FBgn0199683	scaffold_12963	3413253	3413929	-	676	TRUE
FBgn0199685	scaffold_13049	3934185	3934308	-	123	TRUE
FBgn0199686	scaffold_13049	3930289	3930519	-	230	TRUE
FBgn0199689	scaffold_13049	3814856	3815118	-	262	FALSE
FBgn0199693	scaffold_13049	3734644	3735545	-	901	TRUE
FBgn0199694	scaffold_12963	3363633	3363741	-	108	TRUE
FBgn0199695	scaffold_13049	3696658	3698326	-	1668	TRUE
FBgn0199696	scaffold_13049	3693613	3694815	-	1202	TRUE
FBgn0199698	scaffold_13049	3689921	3689990	-	69	TRUE
FBgn0199699	scaffold_13049	3688624	3688959	-	335	TRUE
FBgn0199700	scaffold_13049	3686846	3687347	-	501	TRUE
FBgn0199701	scaffold_13049	3676930	3677024	-	94	TRUE
FBgn0199702	scaffold_13049	3676155	3676196	-	41	FALSE
FBgn0199703	scaffold_13049	3674841	3674909	-	68	TRUE
FBgn0199704	scaffold_13049	3672549	3673220	-	671	TRUE
FBgn0199705	scaffold_12963	3347842	3350295	-	2453	TRUE
FBgn0199707	scaffold_13049	3646219	3647477	-	1258	TRUE
FBgn0199708	scaffold_13049	3639707	3640184	-	477	FALSE
FBgn0199709	scaffold_13049	3634130	3635080	-	950	TRUE
FBgn0199710	scaffold_13049	3617225	3618081	-	856	TRUE
FBgn0199711	scaffold_13049	3610974	3611066	-	92	TRUE
FBgn0199714	scaffold_13049	3543376	3543465	-	89	FALSE
FBgn0199715	scaffold_13049	3450950	3451635	-	685	TRUE
FBgn0199716	scaffold_12963	3345075	3345272	-	197	TRUE
FBgn0199717	scaffold_13049	3427825	3428101	-	276	TRUE
FBgn0199718	scaffold_13049	3346666	3346755	-	89	TRUE
FBgn0199720	scaffold_13049	3195956	3197530	-	1574	TRUE
FBgn0199724	scaffold_13049	3101930	3103260	-	1330	TRUE
FBgn0199726	scaffold_13049	3087200	3087910	-	710	TRUE
FBgn0199727	scaffold_13049	3086003	3086069	-	66	FALSE
FBgn0199728	scaffold_13049	3077963	3078588	-	625	TRUE
FBgn0199732	scaffold_13049	3041052	3041295	-	243	TRUE
FBgn0199734	scaffold_12963	3326507	3327010	-	503	TRUE
FBgn0199735	scaffold_13049	3035817	3035989	-	172	FALSE
FBgn0199736	scaffold_13049	3030794	3031050	-	256	TRUE
FBgn0199737	scaffold_13049	2781745	2784210	-	2465	TRUE
FBgn0199741	scaffold_13049	2709295	2710333	-	1038	TRUE
FBgn0199742	scaffold_13049	2707182	2707388	-	206	TRUE
FBgn0199744	scaffold_13049	2698391	2698930	-	539	TRUE
FBgn0199745	scaffold_13049	2688417	2688520	-	103	FALSE
FBgn0199747	scaffold_13049	2685253	2685303	-	50	FALSE
FBgn0199748	scaffold_13049	2675864	2675906	-	42	FALSE
FBgn0199749	scaffold_13049	2662028	2662279	-	251	TRUE
FBgn0199750	scaffold_13049	2655582	2656101	-	519	TRUE
FBgn0199752	scaffold_13049	2639070	2640286	-	1216	TRUE
FBgn0199753	scaffold_13049	2632282	2633127	-	845	TRUE
FBgn0199754	scaffold_12963	3304096	3304790	-	694	TRUE
FBgn0199755	scaffold_13049	2626478	2626619	-	141	TRUE
FBgn0199756	scaffold_13049	2623411	2623446	-	35	FALSE
FBgn0199758	scaffold_13049	2603006	2603338	-	332	TRUE
FBgn0199760	scaffold_13049	2588219	2588529	-	310	TRUE
FBgn0199761	scaffold_13049	2523606	2525426	-	1820	TRUE
FBgn0199762	scaffold_13049	2512548	2512965	-	417	TRUE
FBgn0199763	scaffold_13049	2503696	2504172	-	476	TRUE
FBgn0199764	scaffold_13049	2494242	2494693	-	451	TRUE
FBgn0199765	scaffold_12963	3300160	3300309	-	149	TRUE
FBgn0199766	scaffold_13049	2488346	2488416	-	70	TRUE
FBgn0199768	scaffold_13049	2376696	2377251	-	555	TRUE
FBgn0199769	scaffold_13049	2348073	2348728	-	655	TRUE
FBgn0199773	scaffold_13049	2288530	2289091	-	561	TRUE
FBgn0199774	scaffold_13049	2286982	2287038	-	56	TRUE
FBgn0199775	scaffold_13049	2285368	2285451	-	83	TRUE
FBgn0199776	scaffold_13052	722883	723052	+	169	TRUE
FBgn0199777	scaffold_12963	3283840	3284584	-	744	TRUE
FBgn0199778	scaffold_13049	2270509	2271018	-	509	TRUE
FBgn0199780	scaffold_13049	2267670	2268183	-	513	TRUE
FBgn0199781	scaffold_13049	2260083	2260164	-	81	TRUE
FBgn0199782	scaffold_13049	2254837	2255477	-	640	TRUE
FBgn0199784	scaffold_13049	2244598	2246859	-	2261	TRUE
FBgn0199788	scaffold_12963	3264513	3265592	-	1079	TRUE
FBgn0199790	scaffold_13049	2213618	2213778	-	160	FALSE
FBgn0199791	scaffold_13049	2209677	2209945	-	268	FALSE
FBgn0199792	scaffold_13049	2207863	2208077	-	214	TRUE
FBgn0199793	scaffold_13049	2202878	2203532	-	654	TRUE
FBgn0199794	scaffold_13049	2191227	2192181	-	954	TRUE
FBgn0199796	scaffold_13049	2184697	2186212	-	1515	TRUE
FBgn0199797	scaffold_13049	2180019	2182233	-	2214	TRUE
FBgn0199798	scaffold_13049	2173602	2173715	-	113	TRUE
FBgn0199800	scaffold_13049	2172146	2172338	-	192	TRUE
FBgn0199801	scaffold_13049	2151395	2151945	-	550	TRUE
FBgn0199802	scaffold_13049	2145166	2145889	-	723	TRUE
FBgn0199803	scaffold_13049	2135621	2136385	-	764	TRUE
FBgn0199804	scaffold_13049	2110775	2111949	-	1174	TRUE
FBgn0199811	scaffold_13049	2063212	2063378	-	166	FALSE
FBgn0199813	scaffold_13049	2055251	2055748	-	497	TRUE
FBgn0199814	scaffold_13049	2049335	2050469	-	1134	TRUE
FBgn0199817	scaffold_13049	1976158	1978309	-	2151	TRUE
FBgn0199818	scaffold_13049	1965229	1965887	-	658	TRUE
FBgn0199819	scaffold_13049	1963670	1963879	-	209	TRUE
FBgn0199820	scaffold_12963	3239157	3239284	-	127	FALSE
FBgn0199821	scaffold_13049	1958408	1958673	-	265	FALSE
FBgn0199822	scaffold_13049	1931348	1932448	-	1100	TRUE
FBgn0199824	scaffold_13049	1903721	1903902	-	181	TRUE
FBgn0199825	scaffold_13049	1898702	1898805	-	103	TRUE
FBgn0199826	scaffold_13049	1897560	1897587	-	27	FALSE
FBgn0199827	scaffold_13049	1858732	1859492	-	760	TRUE
FBgn0199828	scaffold_13049	1822089	1822257	-	168	FALSE
FBgn0199829	scaffold_13049	1762793	1763212	-	419	FALSE
FBgn0199830	scaffold_13049	1758405	1758562	-	157	FALSE
FBgn0199831	scaffold_12963	3237245	3237356	-	111	FALSE
FBgn0199832	scaffold_13049	1721142	1721377	-	235	FALSE
FBgn0199833	scaffold_13049	1714821	1715447	-	626	TRUE
FBgn0199834	scaffold_13049	1707494	1707619	-	125	FALSE
FBgn0199835	scaffold_13049	1706622	1706685	-	63	FALSE
FBgn0199836	scaffold_13049	1705824	1706142	-	318	TRUE
FBgn0199837	scaffold_13049	1676414	1676503	-	89	TRUE
FBgn0199839	scaffold_13049	1634630	1634846	-	216	FALSE
FBgn0199841	scaffold_13049	1631163	1631540	-	377	TRUE
FBgn0199842	scaffold_12963	3234893	3234946	-	53	FALSE
FBgn0199843	scaffold_13049	1624147	1624338	-	191	TRUE
FBgn0199844	scaffold_13049	1588600	1589232	-	632	TRUE
FBgn0199845	scaffold_13049	1584643	1584912	-	269	TRUE
FBgn0199846	scaffold_13049	1580744	1580866	-	122	TRUE
FBgn0199847	scaffold_13049	1572398	1572627	-	229	TRUE
FBgn0199848	scaffold_13049	1562271	1562787	-	516	TRUE
FBgn0199850	scaffold_13049	1493050	1494560	-	1510	TRUE
FBgn0199851	scaffold_13049	1483751	1483813	-	62	TRUE
FBgn0199854	scaffold_13049	1401626	1401750	-	124	TRUE
FBgn0199856	scaffold_13049	1373923	1374148	-	225	TRUE
FBgn0199858	scaffold_13049	1362489	1362807	-	318	TRUE
FBgn0199859	scaffold_13049	1358093	1358422	-	329	TRUE
FBgn0199861	scaffold_12963	3231217	3231336	-	119	TRUE
FBgn0199862	scaffold_13049	1334882	1335664	-	782	TRUE
FBgn0199863	scaffold_13049	1333267	1333352	-	85	FALSE
FBgn0199864	scaffold_13049	1328647	1328760	-	113	FALSE
FBgn0199865	scaffold_13049	1300806	1300913	-	107	FALSE
FBgn0199866	scaffold_13049	1299362	1299667	-	305	TRUE
FBgn0199868	scaffold_13049	1291426	1291588	-	162	TRUE
FBgn0199869	scaffold_13049	1279556	1279718	-	162	TRUE
FBgn0199870	scaffold_13049	1277398	1277495	-	97	FALSE
FBgn0199871	scaffold_13049	1274487	1274573	-	86	FALSE
FBgn0199872	scaffold_12963	3166311	3166649	-	338	TRUE
FBgn0199873	scaffold_13049	1258878	1259773	-	895	TRUE
FBgn0199874	scaffold_13049	1254540	1254705	-	165	TRUE
FBgn0199881	scaffold_13049	1232037	1232131	-	94	FALSE
FBgn0199884	scaffold_12963	3155306	3155523	-	217	TRUE
FBgn0199889	scaffold_13049	1194006	1194779	-	773	TRUE
FBgn0199890	scaffold_13049	1189621	1189714	-	93	TRUE
FBgn0199897	scaffold_13049	1102272	1104753	-	2481	TRUE
FBgn0199902	scaffold_13049	1065761	1067429	-	1668	TRUE
FBgn0199903	scaffold_13049	1041852	1042766	-	914	TRUE
FBgn0199904	scaffold_13049	1006481	1006951	-	470	TRUE
FBgn0199905	scaffold_13049	972672	973108	-	436	TRUE
FBgn0199907	scaffold_13049	838934	839086	-	152	TRUE
FBgn0199908	scaffold_13049	795978	797342	-	1364	TRUE
FBgn0199909	scaffold_13049	722220	723359	-	1139	TRUE
FBgn0199910	scaffold_13049	701749	702107	-	358	TRUE
FBgn0199911	scaffold_13049	689668	694245	-	4577	TRUE
FBgn0199913	scaffold_13049	679006	679457	-	451	TRUE
FBgn0199915	scaffold_12963	3088245	3088493	-	248	TRUE
FBgn0199916	scaffold_13049	672542	672776	-	234	TRUE
FBgn0199921	scaffold_13049	656797	657022	-	225	TRUE
FBgn0199923	scaffold_13049	600230	600615	-	385	FALSE
FBgn0199924	scaffold_13049	598279	598937	-	658	TRUE
FBgn0199925	scaffold_13049	571954	572008	-	54	TRUE
FBgn0199927	scaffold_13049	564887	565640	-	753	TRUE
FBgn0199928	scaffold_13049	557750	557826	-	76	TRUE
FBgn0199929	scaffold_13049	538293	541353	-	3060	TRUE
FBgn0199931	scaffold_13049	518863	519082	-	219	TRUE
FBgn0199933	scaffold_13049	443229	444412	-	1183	TRUE
FBgn0199940	scaffold_13049	239629	240498	-	869	TRUE
FBgn0199941	scaffold_13049	234730	235427	-	697	TRUE
FBgn0199942	scaffold_13049	200885	202113	-	1228	TRUE
FBgn0199943	scaffold_13049	194803	194923	-	120	TRUE
FBgn0199944	scaffold_13049	174481	175858	-	1377	TRUE
FBgn0199945	scaffold_13049	139360	140229	-	869	TRUE
FBgn0199947	scaffold_13049	53723	54032	-	309	TRUE
FBgn0199948	scaffold_13049	51172	51939	-	767	TRUE
FBgn0199949	scaffold_13049	31424	32805	-	1381	TRUE
FBgn0199951	scaffold_13049	11523	12349	-	826	TRUE
FBgn0199952	scaffold_13049	51089	51239	+	150	TRUE
FBgn0199954	scaffold_12963	2993754	2993766	-	12	TRUE
FBgn0199955	scaffold_13049	91680	92584	+	904	TRUE
FBgn0199956	scaffold_13049	112853	114335	+	1482	TRUE
FBgn0199957	scaffold_13049	115625	116020	+	395	TRUE
FBgn0199958	scaffold_13049	136158	138245	+	2087	TRUE
FBgn0199959	scaffold_13049	234703	234812	+	109	TRUE
FBgn0199960	scaffold_13049	293079	293458	+	379	TRUE
FBgn0199961	scaffold_13049	517939	519001	+	1062	TRUE
FBgn0199962	scaffold_13049	529593	530776	+	1183	TRUE
FBgn0199963	scaffold_13049	557482	557621	+	139	FALSE
FBgn0199964	scaffold_13049	561387	561456	+	69	FALSE
FBgn0199966	scaffold_13049	563308	563684	+	376	TRUE
FBgn0199967	scaffold_13049	573593	573679	+	86	TRUE
FBgn0199969	scaffold_13049	595039	596053	+	1014	TRUE
FBgn0199970	scaffold_13049	603720	604068	+	348	TRUE
FBgn0199972	scaffold_13049	642601	646073	+	3472	TRUE
FBgn0199975	scaffold_12963	2819056	2819195	-	139	TRUE
FBgn0199981	scaffold_13049	701333	702071	+	738	TRUE
FBgn0199982	scaffold_13049	712233	713269	+	1036	TRUE
FBgn0199985	scaffold_13049	787917	788020	+	103	TRUE
FBgn0199992	scaffold_13049	1093928	1094184	+	256	TRUE
FBgn0199995	scaffold_13049	1193876	1194694	+	818	TRUE
FBgn0199996	scaffold_13049	1196300	1196400	+	100	TRUE
FBgn0199997	scaffold_13049	1197761	1198017	+	256	TRUE
FBgn0199999	scaffold_13049	1199962	1200085	+	123	TRUE
FBgn0200000	scaffold_13049	1204543	1204909	+	366	TRUE
FBgn0200002	scaffold_13049	1229997	1230075	+	78	TRUE
FBgn0200004	scaffold_13049	1231752	1231844	+	92	TRUE
FBgn0200006	scaffold_13049	1237797	1238062	+	265	TRUE
FBgn0200012	scaffold_13049	1276009	1276463	+	454	TRUE
FBgn0200013	scaffold_13049	1287313	1287481	+	168	TRUE
FBgn0200014	scaffold_13049	1290881	1291144	+	263	TRUE
FBgn0200018	scaffold_13049	1304052	1304566	+	514	TRUE
FBgn0200019	scaffold_13049	1305484	1305562	+	78	TRUE
FBgn0200021	scaffold_13049	1306286	1306511	+	225	FALSE
FBgn0200022	scaffold_13049	1320003	1320427	+	424	TRUE
FBgn0200024	scaffold_13049	1328623	1328676	+	53	FALSE
FBgn0200025	scaffold_13049	1333247	1333307	+	60	FALSE
FBgn0200028	scaffold_13049	1353939	1354017	+	78	FALSE
FBgn0200029	scaffold_13049	1373777	1374632	+	855	TRUE
FBgn0200030	scaffold_13049	1381062	1381475	+	413	TRUE
FBgn0200032	scaffold_13049	1401506	1401769	+	263	TRUE
FBgn0200035	scaffold_13049	1492945	1493064	+	119	TRUE
FBgn0200037	scaffold_13049	1586653	1586714	+	61	TRUE
FBgn0200038	scaffold_13049	1588490	1588574	+	84	FALSE
FBgn0200039	scaffold_13049	1617785	1620246	+	2461	TRUE
FBgn0200040	scaffold_13049	1647723	1651299	+	3576	TRUE
FBgn0200041	scaffold_12963	2788986	2789703	-	717	TRUE
FBgn0200042	scaffold_13049	1674721	1675761	+	1040	TRUE
FBgn0200043	scaffold_13049	1679185	1679468	+	283	TRUE
FBgn0200044	scaffold_13049	1703300	1704887	+	1587	TRUE
FBgn0200045	scaffold_13049	1705765	1706616	+	851	TRUE
FBgn0200046	scaffold_13049	1713385	1713459	+	74	FALSE
FBgn0200048	scaffold_13049	1720782	1721254	+	472	TRUE
FBgn0200050	scaffold_13049	1749355	1749501	+	146	FALSE
FBgn0200053	scaffold_13049	1762158	1762944	+	786	TRUE
[truncated: 8,190 more rows]
