# Supplementary material for: Landscape and evolution of tissue-specific alternative polyadenylation across Drosophila species
Source: Genome Biol. 2017 Nov 30;18:229. doi: 10.1186/s13059-017-1358-0 (PMC5707805; doi:10.1186/s13059-017-1358-0)
Supplement: Supplementary file 6 — Coordinates of major 3′ end isoforms of D. melanogaster terminal 3′ UTRs. 3′ Ends in terminal 3′ UTRs were filtered according to expression level. Ends are reported here if they constituted at least 5% of total expression detected on the terminal 3′ UTR of each locus in at least one of the sequenced libraries. The table is also available as a gtf file in Additional file 7. (XLSX 1011 kb) [file 13059_2017_1358_MOESM6_ESM.xlsx]

## Sheet: D. melanogaster (dm6)
chrom	start	end	strand	FlyBase ID	Genomic feature
chr2R	22172834	22172834	+	FBgn0000008	3UTR
chr2R	22172870	22172870	+	FBgn0000008	3UTR
chr2R	22172900	22172900	+	FBgn0000008	3UTR
chr3R	16807110	16807110	-	FBgn0000014	3UTR
chr3R	16807627	16807627	-	FBgn0000014	3UTR
chr3R	16808002	16808002	-	FBgn0000014	3UTR
chr3R	16808116	16808116	-	FBgn0000014	3UTR
chr3R	16809470	16809470	-	FBgn0000014	3UTR
chr3R	16927682	16927682	-	FBgn0000015	3UTR
chr3L	16615890	16615890	-	FBgn0000017	3UTR
chr3L	16616226	16616226	-	FBgn0000017	3UTR
chr3L	16616264	16616264	-	FBgn0000017	3UTR
chr3L	16621948	16621948	-	FBgn0000017	3UTR
chr3L	16622048	16622048	-	FBgn0000017	3UTR
chr3L	16622095	16622095	-	FBgn0000017	3UTR
chr3L	16622335	16622335	-	FBgn0000017	3UTR
chr3L	16622375	16622375	-	FBgn0000017	3UTR
chr3L	16622556	16622556	-	FBgn0000017	3UTR
chr2L	10973443	10973443	-	FBgn0000018	3UTR
chrX	370942	370942	+	FBgn0000022	3UTR
chrX	371019	371019	+	FBgn0000022	3UTR
chr3R	13222951	13222951	-	FBgn0000024	3UTR
chr3R	29991144	29991144	-	FBgn0000032	3UTR
chr3R	29991307	29991307	-	FBgn0000032	3UTR
chr3R	24393341	24393341	-	FBgn0000036	3UTR
chr3R	24397480	24397480	-	FBgn0000036	3UTR
chr3R	24397732	24397732	-	FBgn0000036	3UTR
chr3R	24400636	24400636	-	FBgn0000036	3UTR
chr3R	24401161	24401161	-	FBgn0000036	3UTR
chr3L	4435671	4435671	+	FBgn0000038	3UTR
chr3L	4435782	4435782	+	FBgn0000038	3UTR
chr3L	4435994	4435994	+	FBgn0000038	3UTR
chr3R	24491147	24491147	+	FBgn0000039	3UTR
chrX	5904173	5904173	+	FBgn0000042	3UTR
chrX	5904299	5904299	+	FBgn0000042	3UTR
chrX	5904458	5904458	+	FBgn0000042	3UTR
chrX	5904785	5904785	+	FBgn0000042	3UTR
chr2R	6013910	6013910	-	FBgn0000043	3UTR
chr2R	6013957	6013957	-	FBgn0000043	3UTR
chr2R	20946411	20946411	+	FBgn0000044	3UTR
chr2R	20946441	20946441	+	FBgn0000044	3UTR
chr3L	21986992	21986992	+	FBgn0000045	3UTR
chr3L	21987043	21987043	+	FBgn0000045	3UTR
chr3L	21987190	21987190	+	FBgn0000045	3UTR
chr3R	13427810	13427810	+	FBgn0000046	3UTR
chr3R	13427837	13427837	+	FBgn0000046	3UTR
chr3R	13427949	13427949	+	FBgn0000046	3UTR
chr3R	13428034	13428034	+	FBgn0000046	3UTR
chr3R	13428069	13428069	+	FBgn0000046	3UTR
chr3R	13428101	13428101	+	FBgn0000046	3UTR
chr3R	15442161	15442161	+	FBgn0000047	3UTR
chr3R	15442194	15442194	+	FBgn0000047	3UTR
chr2L	6041188	6041188	-	FBgn0000052	3UTR
chr2L	7014595	7014595	-	FBgn0000053	3UTR
chr2L	7014756	7014756	-	FBgn0000053	3UTR
chr2L	7014861	7014861	-	FBgn0000053	3UTR
chr2L	7014889	7014889	-	FBgn0000053	3UTR
chr2R	6667577	6667577	+	FBgn0000054	3UTR
chr2R	6667915	6667915	+	FBgn0000054	3UTR
chr2R	6667965	6667965	+	FBgn0000054	3UTR
chr2R	6668037	6668037	+	FBgn0000054	3UTR
chr2R	6668085	6668085	+	FBgn0000054	3UTR
chr2R	18154060	18154060	+	FBgn0000057	3UTR
chr2R	18154086	18154086	+	FBgn0000057	3UTR
chr2R	18154362	18154362	+	FBgn0000057	3UTR
chr2R	18154425	18154425	+	FBgn0000057	3UTR
chr2L	387439	387439	+	FBgn0000061	3UTR
chr3R	17673821	17673821	+	FBgn0000063	3UTR
chr3R	17674366	17674366	+	FBgn0000063	3UTR
chr3R	6765110	6765110	+	FBgn0000071	3UTR
chr3R	6765203	6765203	+	FBgn0000071	3UTR
chr3R	6765261	6765261	+	FBgn0000071	3UTR
chr3R	6765403	6765403	+	FBgn0000071	3UTR
chr2L	19114110	19114110	+	FBgn0000075	3UTR
chrX	9245779	9245779	-	FBgn0000077	3UTR
chrX	9245917	9245917	-	FBgn0000077	3UTR
chrX	9245989	9245989	-	FBgn0000077	3UTR
chrX	9246056	9246056	-	FBgn0000077	3UTR
chrX	9246104	9246104	-	FBgn0000077	3UTR
chr2R	17126373	17126373	+	FBgn0000078	3UTR
chr2R	17126421	17126421	+	FBgn0000078	3UTR
chr2R	17126481	17126481	+	FBgn0000078	3UTR
chr2R	17118645	17118645	-	FBgn0000079	3UTR
chr2R	17118681	17118681	-	FBgn0000079	3UTR
chr2R	17118709	17118709	-	FBgn0000079	3UTR
chr2R	17118739	17118739	-	FBgn0000079	3UTR
chr3R	21070917	21070917	+	FBgn0000083	3UTR
chrX	20171441	20171441	-	FBgn0000084	3UTR
chrX	2692625	2692625	-	FBgn0000092	3UTR
chrX	2692739	2692739	-	FBgn0000092	3UTR
chrX	2692820	2692820	-	FBgn0000092	3UTR
chr3R	30210288	30210288	+	FBgn0000094	3UTR
chr3R	30210413	30210413	+	FBgn0000094	3UTR
chr2L	2156475	2156475	-	FBgn0000097	3UTR
chr2L	2156791	2156791	-	FBgn0000097	3UTR
chr2L	2157315	2157315	-	FBgn0000097	3UTR
chr2L	2157427	2157427	-	FBgn0000097	3UTR
chr2L	2157554	2157554	-	FBgn0000097	3UTR
chr2L	2157708	2157708	-	FBgn0000097	3UTR
chr2L	2157734	2157734	-	FBgn0000097	3UTR
chr2L	2157913	2157913	-	FBgn0000097	3UTR
chr3L	22077487	22077487	+	FBgn0000100	3UTR
chrX	575721	575721	+	FBgn0000108	3UTR
chrX	575761	575761	+	FBgn0000108	3UTR
chrX	575827	575827	+	FBgn0000108	3UTR
chrX	575865	575865	+	FBgn0000108	3UTR
chrX	576638	576638	+	FBgn0000108	3UTR
chrX	576855	576855	+	FBgn0000108	3UTR
chrX	578300	578300	+	FBgn0000108	3UTR
chrX	578653	578653	+	FBgn0000108	3UTR
chrX	579050	579050	+	FBgn0000108	3UTR
chrX	581110	581110	+	FBgn0000108	3UTR
chr3L	1883761	1883761	-	FBgn0000109	3UTR
chr3L	1883912	1883912	-	FBgn0000109	3UTR
chr3L	15984307	15984307	+	FBgn0000115	3UTR
chr3L	15984333	15984333	+	FBgn0000115	3UTR
chr3L	15984362	15984362	+	FBgn0000115	3UTR
chr3L	15984410	15984410	+	FBgn0000115	3UTR
chr3L	9048781	9048781	-	FBgn0000116	3UTR
chr3L	9048906	9048906	-	FBgn0000116	3UTR
chr3L	9048939	9048939	-	FBgn0000116	3UTR
chrX	1891418	1891418	-	FBgn0000117	3UTR
chrX	1891444	1891444	-	FBgn0000117	3UTR
chr2R	13453654	13453654	-	FBgn0000119	3UTR
chr2R	13453739	13453739	-	FBgn0000119	3UTR
chr2R	13453903	13453903	-	FBgn0000119	3UTR
chr2R	13454289	13454289	-	FBgn0000119	3UTR
chr2R	13454315	13454315	-	FBgn0000119	3UTR
chr2L	18080219	18080219	+	FBgn0000120	3UTR
chr2L	18080411	18080411	+	FBgn0000120	3UTR
chr3L	8647267	8647267	-	FBgn0000121	3UTR
chr3L	8647310	8647310	-	FBgn0000121	3UTR
chr3L	8647427	8647427	-	FBgn0000121	3UTR
chrX	463184	463184	+	FBgn0000137	3UTR
chr3R	24653322	24653322	+	FBgn0000139	3UTR
chr3R	24653357	24653357	+	FBgn0000139	3UTR
chr3R	24760272	24760272	+	FBgn0000140	3UTR
chr3R	24760310	24760310	+	FBgn0000140	3UTR
chr3R	24760446	24760446	+	FBgn0000140	3UTR
chr3R	24760513	24760513	+	FBgn0000140	3UTR
chr2L	10997819	10997819	-	FBgn0000146	3UTR
chr2L	10997898	10997898	-	FBgn0000146	3UTR
chr3R	11964763	11964763	+	FBgn0000147	3UTR
chr3R	11964826	11964826	+	FBgn0000147	3UTR
chr3R	11964854	11964854	+	FBgn0000147	3UTR
chr3R	11964933	11964933	+	FBgn0000147	3UTR
chr3R	31745176	31745176	-	FBgn0000150	3UTR
chrX	16679701	16679701	-	FBgn0000152	3UTR
chrX	16679928	16679928	-	FBgn0000152	3UTR
chrX	16680089	16680089	-	FBgn0000152	3UTR
chr2L	13823892	13823892	+	FBgn0000153	3UTR
chr2L	13824031	13824031	+	FBgn0000153	3UTR
chr2R	24834426	24834426	+	FBgn0000157	3UTR
chr2R	24834602	24834602	+	FBgn0000157	3UTR
chr2R	24834812	24834812	+	FBgn0000157	3UTR
chr2R	24835659	24835659	+	FBgn0000157	3UTR
chr3R	25243039	25243039	-	FBgn0000158	3UTR
chr3R	25243151	25243151	-	FBgn0000158	3UTR
chr3R	6754944	6754944	-	FBgn0000166	3UTR
chr3R	6755859	6755859	-	FBgn0000166	3UTR
chrX	13998820	13998820	+	FBgn0000173	3UTR
chrX	13998980	13998980	+	FBgn0000173	3UTR
chrX	13999447	13999447	+	FBgn0000173	3UTR
chrX	13999541	13999541	+	FBgn0000173	3UTR
chrX	13999718	13999718	+	FBgn0000173	3UTR
chrX	4485496	4485496	+	FBgn0000179	3UTR
chrX	4485628	4485628	+	FBgn0000179	3UTR
chrX	4485660	4485660	+	FBgn0000179	3UTR
chr2L	9995538	9995538	+	FBgn0000180	3UTR
chr2L	9995571	9995571	+	FBgn0000180	3UTR
chr2R	12871200	12871200	+	FBgn0000181	3UTR
chr2R	12871236	12871236	+	FBgn0000181	3UTR
chr2R	12871333	12871333	+	FBgn0000181	3UTR
chr2R	12871372	12871372	+	FBgn0000181	3UTR
chr2R	12871794	12871794	+	FBgn0000181	3UTR
chr3R	25966942	25966942	+	FBgn0000206	3UTR
chr3L	15969788	15969788	-	FBgn0000212	3UTR
chr3L	15970082	15970082	-	FBgn0000212	3UTR
chr3L	14973198	14973198	+	FBgn0000216	3UTR
chrX	4105684	4105684	+	FBgn0000221	3UTR
chrX	4105791	4105791	+	FBgn0000221	3UTR
chrX	4105821	4105821	+	FBgn0000221	3UTR
chr2L	4683052	4683052	-	FBgn0000227	3UTR
chr2L	5271728	5271728	-	FBgn0000228	3UTR
chr2L	10247208	10247208	-	FBgn0000229	3UTR
chr2L	10247502	10247502	-	FBgn0000229	3UTR
chrX	9697596	9697596	+	FBgn0000233	3UTR
chr2L	21174182	21174182	-	FBgn0000239	3UTR
chr2L	21174228	21174228	-	FBgn0000239	3UTR
chr2L	21174385	21174385	-	FBgn0000239	3UTR
chr2R	23528045	23528045	-	FBgn0000241	3UTR
chr2R	23528085	23528085	-	FBgn0000241	3UTR
chr3R	15789477	15789477	-	FBgn0000246	3UTR
chr3R	15789556	15789556	-	FBgn0000246	3UTR
chr3R	29814764	29814764	+	FBgn0000247	3UTR
chr3R	29814840	29814840	+	FBgn0000247	3UTR
chr3R	29814998	29814998	+	FBgn0000247	3UTR
chr3R	29815047	29815047	+	FBgn0000247	3UTR
chr2L	16312938	16312938	-	FBgn0000250	3UTR
chr2L	16313029	16313029	-	FBgn0000250	3UTR
chr2L	16313097	16313097	-	FBgn0000250	3UTR
chr2L	16313314	16313314	-	FBgn0000250	3UTR
chr2L	20782703	20782703	+	FBgn0000251	3UTR
chr2L	20783009	20783009	+	FBgn0000251	3UTR
chr2L	20783125	20783125	+	FBgn0000251	3UTR
chr2R	12273924	12273924	+	FBgn0000253	3UTR
chr2R	12274040	12274040	+	FBgn0000253	3UTR
chr2R	12274590	12274590	+	FBgn0000253	3UTR
chr2R	12274621	12274621	+	FBgn0000253	3UTR
chr2R	12274648	12274648	+	FBgn0000253	3UTR
chr2R	12274787	12274787	+	FBgn0000253	3UTR
chr2R	12274889	12274889	+	FBgn0000253	3UTR
chr2R	12274923	12274923	+	FBgn0000253	3UTR
chr2R	12277199	12277199	+	FBgn0000253	3UTR
chr2L	3872660	3872660	-	FBgn0000256	3UTR
chr2L	3872759	3872759	-	FBgn0000256	3UTR
chrX	19568653	19568653	+	FBgn0000257	3UTR
chrX	19568684	19568684	+	FBgn0000257	3UTR
chrX	19568774	19568774	+	FBgn0000257	3UTR
chrX	19568805	19568805	+	FBgn0000257	3UTR
chrX	19568860	19568860	+	FBgn0000257	3UTR
chrX	19569289	19569289	+	FBgn0000257	3UTR
chrX	19569401	19569401	+	FBgn0000257	3UTR
chrX	11800931	11800931	+	FBgn0000259	3UTR
chrX	11801054	11801054	+	FBgn0000259	3UTR
chrX	11801335	11801335	+	FBgn0000259	3UTR
chrX	11801587	11801587	+	FBgn0000259	3UTR
chr3L	18828161	18828161	+	FBgn0000261	3UTR
chr3L	18828192	18828192	+	FBgn0000261	3UTR
chr3R	30695533	30695533	-	FBgn0000274	3UTR
chr3R	30695633	30695633	-	FBgn0000274	3UTR
chr3R	30211281	30211281	+	FBgn0000276	3UTR
chr3R	30216939	30216939	+	FBgn0000279	3UTR
chr3R	15270390	15270390	-	FBgn0000283	3UTR
chr3R	15270427	15270427	-	FBgn0000283	3UTR
chr3R	15270536	15270536	-	FBgn0000283	3UTR
chr3R	15270876	15270876	-	FBgn0000283	3UTR
chr3R	15270926	15270926	-	FBgn0000283	3UTR
chr2L	4876503	4876503	-	FBgn0000286	3UTR
chr2L	4876883	4876883	-	FBgn0000286	3UTR
chr2L	4876915	4876915	-	FBgn0000286	3UTR
chr2L	4877139	4877139	-	FBgn0000286	3UTR
chr2L	4877241	4877241	-	FBgn0000286	3UTR
chr2L	4877289	4877289	-	FBgn0000286	3UTR
chr2L	4877319	4877319	-	FBgn0000286	3UTR
chr2L	4877360	4877360	-	FBgn0000286	3UTR
chr2L	4877436	4877436	-	FBgn0000286	3UTR
chr2L	4877475	4877475	-	FBgn0000286	3UTR
chr2L	4877640	4877640	-	FBgn0000286	3UTR
chr2L	4877824	4877824	-	FBgn0000286	3UTR
chr2L	4877858	4877858	-	FBgn0000286	3UTR
chr2L	4878198	4878198	-	FBgn0000286	3UTR
chr2L	4878318	4878318	-	FBgn0000286	3UTR
chr2L	4878353	4878353	-	FBgn0000286	3UTR
chr2L	4878516	4878516	-	FBgn0000286	3UTR
chr2L	4878560	4878560	-	FBgn0000286	3UTR
chr2L	11373397	11373397	+	FBgn0000287	3UTR
chr2L	11373695	11373695	+	FBgn0000287	3UTR
chr2L	5036901	5036901	+	FBgn0000299	3UTR
chr2L	5037088	5037088	+	FBgn0000299	3UTR
chr2L	5037119	5037119	+	FBgn0000299	3UTR
chr2L	5037279	5037279	+	FBgn0000299	3UTR
chr3R	18731178	18731178	+	FBgn0000303	3UTR
chr3R	18732344	18732344	+	FBgn0000303	3UTR
chr3R	18732582	18732582	+	FBgn0000303	3UTR
chr2L	5972122	5972122	-	FBgn0000308	3UTR
chr2L	5973102	5973102	-	FBgn0000308	3UTR
chr2L	5973140	5973140	-	FBgn0000308	3UTR
chr2L	5973203	5973203	-	FBgn0000308	3UTR
chr2L	5973272	5973272	-	FBgn0000308	3UTR
chr2L	5973301	5973301	-	FBgn0000308	3UTR
chr2L	5973394	5973394	-	FBgn0000308	3UTR
chr2L	5973489	5973489	-	FBgn0000308	3UTR
chrX	258359	258359	+	FBgn0000316	3UTR
chrX	258413	258413	+	FBgn0000316	3UTR
chrX	258457	258457	+	FBgn0000316	3UTR
chr2L	15044963	15044963	-	FBgn0000317	3UTR
chr2L	15045114	15045114	-	FBgn0000317	3UTR
chr2L	5521355	5521355	+	FBgn0000318	3UTR
chr2L	5521382	5521382	+	FBgn0000318	3UTR
chrX	15827986	15827986	-	FBgn0000319	3UTR
chrX	15828013	15828013	-	FBgn0000319	3UTR
chrX	15828086	15828086	-	FBgn0000319	3UTR
chrX	15828178	15828178	-	FBgn0000319	3UTR
chr2L	6527453	6527453	-	FBgn0000320	3UTR
chr2L	6527479	6527479	-	FBgn0000320	3UTR
chr2L	6527724	6527724	-	FBgn0000320	3UTR
chr2L	6527843	6527843	-	FBgn0000320	3UTR
chr2L	6527871	6527871	-	FBgn0000320	3UTR
chr2R	21616967	21616967	-	FBgn0000326	3UTR
chr2R	21617061	21617061	-	FBgn0000326	3UTR
chrX	7006297	7006297	-	FBgn0000330	3UTR
chrX	7009311	7009311	-	FBgn0000330	3UTR
chr2L	16309269	16309269	-	FBgn0000339	3UTR
chr2L	16309600	16309600	-	FBgn0000339	3UTR
chr2L	16309696	16309696	-	FBgn0000339	3UTR
chr2L	16309739	16309739	-	FBgn0000339	3UTR
chr2L	6674608	6674608	-	FBgn0000351	3UTR
chr2L	6674706	6674706	-	FBgn0000351	3UTR
chr2R	7382113	7382113	-	FBgn0000352	3UTR
chr2R	7382170	7382170	-	FBgn0000352	3UTR
chr2R	7382380	7382380	-	FBgn0000352	3UTR
chr2R	7382521	7382521	-	FBgn0000352	3UTR
chr2R	7382987	7382987	-	FBgn0000352	3UTR
chr2R	7383135	7383135	-	FBgn0000352	3UTR
chr3L	8729032	8729032	+	FBgn0000355	3UTR
chr3L	8729071	8729071	+	FBgn0000355	3UTR
chr3L	8732599	8732599	+	FBgn0000356	3UTR
chr3L	8727613	8727613	+	FBgn0000357	3UTR
chr3L	8730604	8730604	+	FBgn0000358	3UTR
chr3L	8731227	8731227	+	FBgn0000358	3UTR
chrX	8480424	8480424	+	FBgn0000359	3UTR
chrX	8480539	8480539	+	FBgn0000359	3UTR
chrX	8481337	8481337	+	FBgn0000359	3UTR
chrX	8483174	8483174	+	FBgn0000360	3UTR
chrX	8483352	8483352	+	FBgn0000360	3UTR
chrX	8484006	8484006	+	FBgn0000360	3UTR
chr2L	21319149	21319149	+	FBgn0000370	3UTR
chr2L	21319210	21319210	+	FBgn0000370	3UTR
chr2L	21319527	21319527	+	FBgn0000370	3UTR
chrX	2734248	2734248	-	FBgn0000376	3UTR
chrX	2734368	2734368	-	FBgn0000376	3UTR
chrX	2734412	2734412	-	FBgn0000376	3UTR
chrX	2734737	2734737	-	FBgn0000376	3UTR
chrX	2247586	2247586	-	FBgn0000377	3UTR
chrX	2112055	2112055	+	FBgn0000382	3UTR
chrX	2112286	2112286	+	FBgn0000382	3UTR
chrX	2112546	2112546	+	FBgn0000382	3UTR
chrX	2112875	2112875	+	FBgn0000382	3UTR
chrX	2113357	2113357	+	FBgn0000382	3UTR
chrX	2113402	2113402	+	FBgn0000382	3UTR
chrX	2113432	2113432	+	FBgn0000382	3UTR
chrX	2113498	2113498	+	FBgn0000382	3UTR
chrX	2113562	2113562	+	FBgn0000382	3UTR
chrX	2113613	2113613	+	FBgn0000382	3UTR
chrX	2113673	2113673	+	FBgn0000382	3UTR
chrX	2114502	2114502	+	FBgn0000382	3UTR
chrX	2114635	2114635	+	FBgn0000382	3UTR
chrX	2115597	2115597	+	FBgn0000382	3UTR
chr2L	22991976	22991976	+	FBgn0000384	3UTR
chr2L	22992343	22992343	+	FBgn0000384	3UTR
chr2L	22992731	22992731	+	FBgn0000384	3UTR
chr2L	22992864	22992864	+	FBgn0000384	3UTR
chr2L	22992918	22992918	+	FBgn0000384	3UTR
chr2L	22993092	22993092	+	FBgn0000384	3UTR
chr2L	22993292	22993292	+	FBgn0000384	3UTR
chr2L	22995909	22995909	+	FBgn0000384	3UTR
chrX	5692734	5692734	+	FBgn0000394	3UTR
chrX	5692809	5692809	+	FBgn0000394	3UTR
chrX	5692843	5692843	+	FBgn0000394	3UTR
chrX	5692951	5692951	+	FBgn0000394	3UTR
chrX	5693084	5693084	+	FBgn0000394	3UTR
chr2R	21354942	21354942	-	FBgn0000395	3UTR
chr2R	21355015	21355015	-	FBgn0000395	3UTR
chr3L	11825837	11825837	-	FBgn0000404	3UTR
chr3L	11826643	11826643	-	FBgn0000404	3UTR
chr3L	11826719	11826719	-	FBgn0000404	3UTR
chr3L	11826998	11826998	-	FBgn0000404	3UTR
chr3L	11827083	11827083	-	FBgn0000404	3UTR
chr3L	11827203	11827203	-	FBgn0000404	3UTR
chr3L	11827416	11827416	-	FBgn0000404	3UTR
chr3L	11827598	11827598	-	FBgn0000404	3UTR
chr2R	22803521	22803521	-	FBgn0000405	3UTR
chr2R	22803550	22803550	-	FBgn0000405	3UTR
chr2R	22803589	22803589	-	FBgn0000405	3UTR
chr2R	22803651	22803651	-	FBgn0000405	3UTR
chr2R	22804165	22804165	-	FBgn0000405	3UTR
chr2L	16788761	16788761	-	FBgn0000406	3UTR
chr2L	16788814	16788814	-	FBgn0000406	3UTR
chr2L	16788866	16788866	-	FBgn0000406	3UTR
chr2L	16722568	16722568	+	FBgn0000409	3UTR
chr2L	16722596	16722596	+	FBgn0000409	3UTR
chr2L	16722652	16722652	+	FBgn0000409	3UTR
chr2L	16723223	16723223	+	FBgn0000409	3UTR
chr3L	14175610	14175610	-	FBgn0000411	3UTR
chr3R	9238082	9238082	-	FBgn0000412	3UTR
chr3R	9238195	9238195	-	FBgn0000412	3UTR
chr3R	9238397	9238397	-	FBgn0000412	3UTR
chr3R	9238429	9238429	-	FBgn0000412	3UTR
chr3R	9238469	9238469	-	FBgn0000412	3UTR
chr3L	16724439	16724439	+	FBgn0000414	3UTR
chr3L	16724577	16724577	+	FBgn0000414	3UTR
chr3R	30883510	30883510	-	FBgn0000416	3UTR
chr3R	30883772	30883772	-	FBgn0000416	3UTR
chr3R	30883470	30883470	-	FBgn0000416, FBgn0039809	ambiguous
chr2L	19116483	19116483	-	FBgn0000422	3UTR
chr2R	12183844	12183844	-	FBgn0000426	3UTR
chr3R	6802406	6802406	+	FBgn0000439	3UTR
chr3R	6802432	6802432	+	FBgn0000439	3UTR
chr2L	786153	786153	-	FBgn0000442	3UTR
chr3R	8651391	8651391	-	FBgn0000447	3UTR
chr2R	10204055	10204055	-	FBgn0000448	3UTR
chr2R	10204083	10204083	-	FBgn0000448	3UTR
chr2R	10204117	10204117	-	FBgn0000448	3UTR
chr2R	10204720	10204720	-	FBgn0000448	3UTR
chr3L	4064221	4064221	+	FBgn0000449	3UTR
chr3L	4064301	4064301	+	FBgn0000449	3UTR
chr3L	4064852	4064852	+	FBgn0000449	3UTR
chr3L	10190276	10190276	-	FBgn0000451	3UTR
chr3R	13785597	13785597	+	FBgn0000454	3UTR
chr3R	13785652	13785652	+	FBgn0000454	3UTR
chr3R	12411759	12411759	-	FBgn0000455	3UTR
chr3R	12411803	12411803	-	FBgn0000455	3UTR
chr3R	12411833	12411833	-	FBgn0000455	3UTR
chrX	16210598	16210598	-	FBgn0000459	3UTR
chrX	16210774	16210774	-	FBgn0000459	3UTR
chrX	16211446	16211446	-	FBgn0000459	3UTR
chr3R	19302622	19302622	-	FBgn0000463	3UTR
chr3R	19303412	19303412	-	FBgn0000463	3UTR
chr3R	19303801	19303801	-	FBgn0000463	3UTR
chr3R	19304329	19304329	-	FBgn0000463	3UTR
chr2L	19731924	19731924	+	FBgn0000464	3UTR
chr2L	19732059	19732059	+	FBgn0000464	3UTR
chr3R	18021154	18021154	+	FBgn0000477	3UTR
chrX	3339516	3339516	+	FBgn0000479	3UTR
chrX	3339566	3339566	+	FBgn0000479	3UTR
chrX	3339612	3339612	+	FBgn0000479	3UTR
chrX	3340017	3340017	+	FBgn0000479	3UTR
chrX	3340123	3340123	+	FBgn0000479	3UTR
chrX	3340196	3340196	+	FBgn0000479	3UTR
chrX	3340788	3340788	+	FBgn0000479	3UTR
chrX	3341431	3341431	+	FBgn0000479	3UTR
chrX	3341539	3341539	+	FBgn0000479	3UTR
chrX	3341565	3341565	+	FBgn0000479	3UTR
chrX	3341641	3341641	+	FBgn0000479	3UTR
chrX	3342668	3342668	+	FBgn0000479	3UTR
chrX	3343759	3343759	+	FBgn0000479	3UTR
chrX	3343810	3343810	+	FBgn0000479	3UTR
chrX	1668451	1668451	+	FBgn0000482	3UTR
chr3L	15925798	15925798	-	FBgn0000489	3UTR
chr3L	15926001	15926001	-	FBgn0000489	3UTR
chr3L	15926033	15926033	-	FBgn0000489	3UTR
chr3L	15926060	15926060	-	FBgn0000489	3UTR
chr2L	2459097	2459097	+	FBgn0000490	3UTR
chr2L	2459834	2459834	+	FBgn0000490	3UTR
chr3R	29564836	29564836	+	FBgn0000492	3UTR
chr3R	29565284	29565284	+	FBgn0000492	3UTR
chr2L	640732	640732	-	FBgn0000497	3UTR
chrX	11358285	11358285	+	FBgn0000499	3UTR
chrX	11358352	11358352	+	FBgn0000499	3UTR
chrX	11358388	11358388	+	FBgn0000499	3UTR
chrX	11358724	11358724	+	FBgn0000499	3UTR
chr3R	4189684	4189684	-	FBgn0000500	3UTR
chrX	2730051	2730051	+	FBgn0000520	3UTR
chrX	2730080	2730080	+	FBgn0000520	3UTR
chrX	6537596	6537596	+	FBgn0000524	3UTR
chrX	6538215	6538215	+	FBgn0000524	3UTR
chrX	6538485	6538485	+	FBgn0000524	3UTR
chrX	6538575	6538575	+	FBgn0000524	3UTR
chrX	6538948	6538948	+	FBgn0000524	3UTR
chr3R	21229007	21229007	-	FBgn0000527	3UTR
chr3R	21229839	21229839	-	FBgn0000527	3UTR
chr2L	19765776	19765776	-	FBgn0000529	3UTR
chr3R	15330408	15330408	+	FBgn0000533	3UTR
chr3R	15330528	15330528	+	FBgn0000533	3UTR
chr3R	15330634	15330634	+	FBgn0000533	3UTR
chrX	15008663	15008663	+	FBgn0000535	3UTR
chrX	15008985	15008985	+	FBgn0000535	3UTR
chrX	15009124	15009124	+	FBgn0000535	3UTR
chrX	15009389	15009389	+	FBgn0000535	3UTR
chrX	15009693	15009693	+	FBgn0000535	3UTR
chrX	15009955	15009955	+	FBgn0000535	3UTR
chrX	3857488	3857488	+	FBgn0000542	3UTR
chrX	3857621	3857621	+	FBgn0000542	3UTR
chr3L	2263581	2263581	-	FBgn0000543	3UTR
chr2R	6087767	6087767	-	FBgn0000546	3UTR
chr2R	6090424	6090424	-	FBgn0000546	3UTR
chr2R	6090603	6090603	-	FBgn0000546	3UTR
chr2R	6090794	6090794	-	FBgn0000546	3UTR
chr2R	6091096	6091096	-	FBgn0000546	3UTR
chr2R	6091210	6091210	-	FBgn0000546	3UTR
chr2R	6091771	6091771	-	FBgn0000546	3UTR
chr2R	6091866	6091866	-	FBgn0000546	3UTR
chr2R	6092245	6092245	-	FBgn0000546	3UTR
chr3L	21297116	21297116	-	FBgn0000551	3UTR
chr3L	21297184	21297184	-	FBgn0000551	3UTR
chr2R	11895506	11895506	+	FBgn0000556	3UTR
chr2R	11895546	11895546	+	FBgn0000556	3UTR
chr3R	31742315	31742315	+	FBgn0000557	3UTR
chr3R	31743249	31743249	+	FBgn0000557	3UTR
chr3R	31743306	31743306	+	FBgn0000557	3UTR
chr2L	21678048	21678048	-	FBgn0000559	3UTR
chr2L	21678097	21678097	-	FBgn0000559	3UTR
chr2L	21678143	21678143	-	FBgn0000559	3UTR
chr3L	21817550	21817550	+	FBgn0000560	3UTR
chr3L	21817991	21817991	+	FBgn0000560	3UTR
chr2R	23734906	23734906	-	FBgn0000562	3UTR
chr2R	23735048	23735048	-	FBgn0000562	3UTR
chr3R	17446642	17446642	-	FBgn0000564	3UTR
chr2R	18629279	18629279	+	FBgn0000566	3UTR
chr2R	18629316	18629316	+	FBgn0000566	3UTR
chr2R	18629428	18629428	+	FBgn0000566	3UTR
chr3L	17558705	17558705	-	FBgn0000567	3UTR
chr3L	17560112	17560112	-	FBgn0000567	3UTR
chr3L	17560158	17560158	-	FBgn0000567	3UTR
chr3L	17560208	17560208	-	FBgn0000567	3UTR
chr3L	17950983	17950983	-	FBgn0000568	3UTR
chr3L	17952162	17952162	-	FBgn0000568	3UTR
chr3L	17952231	17952231	-	FBgn0000568	3UTR
chr3L	17952457	17952457	-	FBgn0000568	3UTR
chr3L	17953006	17953006	-	FBgn0000568	3UTR
chr3L	17953385	17953385	-	FBgn0000568	3UTR
chr3L	17953435	17953435	-	FBgn0000568	3UTR
chr3L	752692	752692	+	FBgn0000575	3UTR
chr3L	752810	752810	+	FBgn0000575	3UTR
chr3L	752848	752848	+	FBgn0000575	3UTR
chr3L	753009	753009	+	FBgn0000575	3UTR
chr3L	753381	753381	+	FBgn0000575	3UTR
chr3L	753453	753453	+	FBgn0000575	3UTR
chr3L	753495	753495	+	FBgn0000575	3UTR
chr3R	13904631	13904631	+	FBgn0000576	3UTR
chr2R	11524057	11524057	-	FBgn0000577	3UTR
chr2R	19161962	19161962	+	FBgn0000578	3UTR
chr2R	19162306	19162306	+	FBgn0000578	3UTR
chr2R	19162337	19162337	+	FBgn0000578	3UTR
chr2R	19162606	19162606	+	FBgn0000578	3UTR
chr2R	19162946	19162946	+	FBgn0000578	3UTR
chr2R	19163392	19163392	+	FBgn0000578	3UTR
chr2R	19163462	19163462	+	FBgn0000578	3UTR
chr2R	19163503	19163503	+	FBgn0000578	3UTR
chr2R	19163555	19163555	+	FBgn0000578	3UTR
chr2L	1724772	1724772	-	FBgn0000579	3UTR
chr2L	1724828	1724828	-	FBgn0000579	3UTR
chr2L	1724966	1724966	-	FBgn0000579	3UTR
chr2L	1725012	1725012	-	FBgn0000579	3UTR
chr2L	1725170	1725170	-	FBgn0000579	3UTR
chr2R	11462149	11462149	+	FBgn0000581	3UTR
chr2R	11462396	11462396	+	FBgn0000581	3UTR
chr2R	11462429	11462429	+	FBgn0000581	3UTR
chr2R	11462621	11462621	+	FBgn0000581	3UTR
chr2R	11462872	11462872	+	FBgn0000581	3UTR
chr2R	11463109	11463109	+	FBgn0000581	3UTR
chr2R	11463156	11463156	+	FBgn0000581	3UTR
chr2R	11463280	11463280	+	FBgn0000581	3UTR
chr2R	11465270	11465270	+	FBgn0000581	3UTR
chr3R	26041021	26041021	+	FBgn0000591	3UTR
chr3L	12190581	12190581	+	FBgn0000592	3UTR
chr3L	12190705	12190705	+	FBgn0000592	3UTR
chr3L	12192491	12192491	+	FBgn0000594	3UTR
chr2R	9980801	9980801	+	FBgn0000606	3UTR
chrX	15995228	15995228	+	FBgn0000611	3UTR
chrX	15995926	15995926	+	FBgn0000611	3UTR
chrX	15995957	15995957	+	FBgn0000611	3UTR
chrX	15995996	15995996	+	FBgn0000611	3UTR
chrX	15996139	15996139	+	FBgn0000611	3UTR
chrX	15996464	15996464	+	FBgn0000611	3UTR
chrX	15996509	15996509	+	FBgn0000611	3UTR
chrX	17843322	17843322	+	FBgn0000617	3UTR
chrX	17843348	17843348	+	FBgn0000617	3UTR
chrX	17843388	17843388	+	FBgn0000617	3UTR
chrX	11576116	11576116	-	FBgn0000618	3UTR
chr3L	12462994	12462994	-	FBgn0000625	3UTR
chr3L	10634575	10634575	-	FBgn0000629	3UTR
chr2R	13747756	13747756	+	FBgn0000633	3UTR
chr2R	13748465	13748465	+	FBgn0000633	3UTR
chr2R	13748768	13748768	+	FBgn0000633	3UTR
chr2R	13749338	13749338	+	FBgn0000633	3UTR
chr2R	13749367	13749367	+	FBgn0000633	3UTR
chrX	4132925	4132925	-	FBgn0000635	3UTR
chrX	4133403	4133403	-	FBgn0000635	3UTR
chrX	4133432	4133432	-	FBgn0000635	3UTR
chrX	4133475	4133475	-	FBgn0000635	3UTR
chrX	4134384	4134384	-	FBgn0000635	3UTR
chr3L	14094605	14094605	-	FBgn0000639	3UTR
chr2L	9427835	9427835	+	FBgn0000640	3UTR
chrX	3173341	3173341	-	FBgn0000644	3UTR
chrX	3173376	3173376	-	FBgn0000644	3UTR
chr2R	18236311	18236311	+	FBgn0000658	3UTR
chr3R	28581083	28581083	-	FBgn0000659	3UTR
chr3R	28581266	28581266	-	FBgn0000659	3UTR
chr3R	28581833	28581833	-	FBgn0000659	3UTR
chr2R	13819624	13819624	-	FBgn0000662	3UTR
chr2R	13819650	13819650	-	FBgn0000662	3UTR
chr2R	13820027	13820027	-	FBgn0000662	3UTR
chrX	2024756	2024756	-	FBgn0000667	3UTR
chrX	2025109	2025109	-	FBgn0000667	3UTR
chrX	2025135	2025135	-	FBgn0000667	3UTR
chrX	2025276	2025276	-	FBgn0000667	3UTR
chrX	2025425	2025425	-	FBgn0000667	3UTR
chrX	21344729	21344729	+	FBgn0000709	3UTR
chrX	21345021	21345021	+	FBgn0000709	3UTR
chrX	21345088	21345088	+	FBgn0000709	3UTR
chrX	10407548	10407548	+	FBgn0000711	3UTR
chrX	10407660	10407660	+	FBgn0000711	3UTR
chrX	10407958	10407958	+	FBgn0000711	3UTR
chrX	10408038	10408038	+	FBgn0000711	3UTR
chrX	10408065	10408065	+	FBgn0000711	3UTR
chrX	10408292	10408292	+	FBgn0000711	3UTR
chrX	10408449	10408449	+	FBgn0000711	3UTR
chrX	10408501	10408501	+	FBgn0000711	3UTR
chrX	10408684	10408684	+	FBgn0000711	3UTR
chrX	10409817	10409817	+	FBgn0000711	3UTR
chr2R	9910424	9910424	+	FBgn0000715	3UTR
chr2R	9910457	9910457	+	FBgn0000715	3UTR
chrX	22824180	22824180	-	FBgn0000719	3UTR
chrX	22825543	22825543	-	FBgn0000719	3UTR
chrX	22826162	22826162	-	FBgn0000719	3UTR
chrX	22826329	22826329	-	FBgn0000719	3UTR
chrX	22826410	22826410	-	FBgn0000719	3UTR
chrX	22826439	22826439	-	FBgn0000719	3UTR
chr2L	3622074	3622074	-	FBgn0000721	3UTR
chr2L	3622315	3622315	-	FBgn0000721	3UTR
chr3R	9367603	9367603	-	FBgn0000723	3UTR
chr3R	9367874	9367874	-	FBgn0000723	3UTR
chr3R	9367962	9367962	-	FBgn0000723	3UTR
chrX	2244668	2244668	+	FBgn0000810	3UTR
chrX	2244696	2244696	+	FBgn0000810	3UTR
chrX	2244867	2244867	+	FBgn0000810	3UTR
chrX	2245278	2245278	+	FBgn0000810	3UTR
chrX	2245315	2245315	+	FBgn0000810	3UTR
chrX	2246048	2246048	+	FBgn0000810	3UTR
chrX	1356409	1356409	-	FBgn0000826	3UTR
chrX	1356452	1356452	-	FBgn0000826	3UTR
chrX	1356488	1356488	-	FBgn0000826	3UTR
chrX	2726577	2726577	+	FBgn0000927	3UTR
chrX	2724012	2724012	+	FBgn0000928	3UTR
chrX	2724158	2724158	+	FBgn0000928	3UTR
chr2L	19466932	19466932	+	FBgn0000964	3UTR
chr2L	19466982	19466982	+	FBgn0000964	3UTR
chr2L	19467091	19467091	+	FBgn0000964	3UTR
chr2L	19467687	19467687	+	FBgn0000964	3UTR
chr2L	19467758	19467758	+	FBgn0000964	3UTR
chr2L	19467980	19467980	+	FBgn0000964	3UTR
chr2R	15376549	15376549	-	FBgn0000996	3UTR
chr2R	15376619	15376619	-	FBgn0000996	3UTR
chr2L	4198404	4198404	-	FBgn0001075	3UTR
chr2L	4198924	4198924	-	FBgn0001075	3UTR
chr3R	6866444	6866444	+	FBgn0001077	3UTR
chr3L	18750717	18750717	-	FBgn0001078	3UTR
chr3L	18751592	18751592	-	FBgn0001078	3UTR
chr3L	18751674	18751674	-	FBgn0001078	3UTR
chr3L	18751740	18751740	-	FBgn0001078	3UTR
chr3L	18751901	18751901	-	FBgn0001078	3UTR
chr3L	18751941	18751941	-	FBgn0001078	3UTR
chr3L	18752426	18752426	-	FBgn0001078	3UTR
chr3L	18752480	18752480	-	FBgn0001078	3UTR
chrX	18661085	18661085	+	FBgn0001079	3UTR
chrX	18661158	18661158	+	FBgn0001079	3UTR
chrX	18661204	18661204	+	FBgn0001079	3UTR
chrX	11992910	11992910	-	FBgn0001083	3UTR
chr2L	8401443	8401443	-	FBgn0001084	3UTR
chr2L	8401489	8401489	-	FBgn0001084	3UTR
chr3L	14367388	14367388	+	FBgn0001085	3UTR
chr3L	14368046	14368046	+	FBgn0001085	3UTR
chr3L	14368073	14368073	+	FBgn0001085	3UTR
chr3L	14368141	14368141	+	FBgn0001085	3UTR
chr3L	14368237	14368237	+	FBgn0001085	3UTR
chr3L	14368567	14368567	+	FBgn0001085	3UTR
chr3L	14368612	14368612	+	FBgn0001085	3UTR
chr3L	14368639	14368639	+	FBgn0001085	3UTR
chr2L	16313048	16313048	+	FBgn0001086	3UTR
chr2L	16313099	16313099	+	FBgn0001086	3UTR
chr2L	16313125	16313125	+	FBgn0001086	3UTR
chrX	13727204	13727204	-	FBgn0001087	3UTR
chrX	13727518	13727518	-	FBgn0001087	3UTR
chrX	13727732	13727732	-	FBgn0001087	3UTR
chrX	13727774	13727774	-	FBgn0001087	3UTR
chr2L	6003574	6003574	-	FBgn0001089	3UTR
chr2L	6003609	6003609	-	FBgn0001089	3UTR
chr2L	6003653	6003653	-	FBgn0001089	3UTR
chrX	18794246	18794246	-	FBgn0001090	3UTR
chrX	18794572	18794572	-	FBgn0001090	3UTR
chr2R	7791904	7791904	-	FBgn0001091	3UTR
chr2R	7791949	7791949	-	FBgn0001091	3UTR
chrX	15869581	15869581	+	FBgn0001092	3UTR
chrX	15869639	15869639	+	FBgn0001092	3UTR
chr3R	23935958	23935958	-	FBgn0001098	3UTR
chr3R	23936168	23936168	-	FBgn0001098	3UTR
chr3L	6972658	6972658	-	FBgn0001104	3UTR
chr3L	6972755	6972755	-	FBgn0001104	3UTR
chr3L	6973248	6973248	-	FBgn0001104	3UTR
chrX	15862851	15862851	+	FBgn0001105	3UTR
chrX	15862886	15862886	+	FBgn0001105	3UTR
chrX	15863159	15863159	+	FBgn0001105	3UTR
chrX	15863188	15863188	+	FBgn0001105	3UTR
chrX	15863300	15863300	+	FBgn0001105	3UTR
chrX	15864171	15864171	+	FBgn0001105	3UTR
chrX	15865216	15865216	+	FBgn0001105	3UTR
chrX	15865967	15865967	+	FBgn0001105	3UTR
chr3L	13934451	13934451	+	FBgn0001108	3UTR
chr3L	13934509	13934509	+	FBgn0001108	3UTR
chr3L	13934627	13934627	+	FBgn0001108	3UTR
chr3L	13934656	13934656	+	FBgn0001108	3UTR
chr3R	7252063	7252063	-	FBgn0001112	3UTR
chr3R	7252176	7252176	-	FBgn0001112	3UTR
chr3R	7252426	7252426	-	FBgn0001112	3UTR
chr2L	8676811	8676811	+	FBgn0001114	3UTR
chr3L	14802380	14802380	-	FBgn0001120	3UTR
chr2R	10462097	10462097	+	FBgn0001122	3UTR
chr2R	10462671	10462671	+	FBgn0001122	3UTR
chr2R	10463053	10463053	+	FBgn0001122	3UTR
chr2R	10463489	10463489	+	FBgn0001122	3UTR
chr2R	10464081	10464081	+	FBgn0001122	3UTR
chr2R	10465442	10465442	+	FBgn0001122	3UTR
chr2R	23946808	23946808	+	FBgn0001123	3UTR
chr2R	23946867	23946867	+	FBgn0001123	3UTR
chr2R	23946936	23946936	+	FBgn0001123	3UTR
chr2R	16141748	16141748	+	FBgn0001124	3UTR
chr2R	16141790	16141790	+	FBgn0001124	3UTR
chr2R	16141824	16141824	+	FBgn0001124	3UTR
chr2R	16141928	16141928	+	FBgn0001124	3UTR
chr2R	16142133	16142133	+	FBgn0001124	3UTR
chr2L	1984512	1984512	-	FBgn0001125	3UTR
chr2L	5948490	5948490	+	FBgn0001128	3UTR
chr2L	5948846	5948846	+	FBgn0001128	3UTR
chr2L	5949081	5949081	+	FBgn0001128	3UTR
chr2R	21009764	21009764	-	FBgn0001133	3UTR
chr3L	17839776	17839776	+	FBgn0001134	3UTR
chr2L	8431086	8431086	-	FBgn0001137	3UTR
chr2L	8431131	8431131	-	FBgn0001137	3UTR
chr3R	8147366	8147366	-	FBgn0001138	3UTR
chr3R	8147393	8147393	-	FBgn0001138	3UTR
chr3R	8147430	8147430	-	FBgn0001138	3UTR
chr3R	8147481	8147481	-	FBgn0001138	3UTR
chr3R	8147509	8147509	-	FBgn0001138	3UTR
chr3R	26048637	26048637	+	FBgn0001139	3UTR
chr3R	26048726	26048726	+	FBgn0001139	3UTR
chr3R	26048883	26048883	+	FBgn0001139	3UTR
chr3R	26048926	26048926	+	FBgn0001139	3UTR
chr3R	26048974	26048974	+	FBgn0001139	3UTR
chr3R	26049017	26049017	+	FBgn0001139	3UTR
chr3R	26049322	26049322	+	FBgn0001139	3UTR
chr3R	26049451	26049451	+	FBgn0001139	3UTR
chr3R	26049911	26049911	+	FBgn0001139	3UTR
chrX	11429992	11429992	+	FBgn0001145	3UTR
chrX	11430132	11430132	+	FBgn0001145	3UTR
chrX	11430197	11430197	+	FBgn0001145	3UTR
chr2R	25039932	25039932	-	FBgn0001147	3UTR
chr2R	25040383	25040383	-	FBgn0001147	3UTR
chr2R	25040538	25040538	-	FBgn0001147	3UTR
chr2R	25064643	25064643	+	FBgn0001148	3UTR
chr3R	12367817	12367817	-	FBgn0001149	3UTR
chr3R	12367848	12367848	-	FBgn0001149	3UTR
chrX	2427113	2427113	-	FBgn0001150	3UTR
chr3L	8678769	8678769	+	FBgn0001168	3UTR
chr3L	8678923	8678923	+	FBgn0001168	3UTR
chr3L	8679186	8679186	+	FBgn0001168	3UTR
chr3L	8679216	8679216	+	FBgn0001168	3UTR
chr3L	8679253	8679253	+	FBgn0001168	3UTR
chr3R	20626899	20626899	+	FBgn0001169	3UTR
chr3R	20627098	20627098	+	FBgn0001169	3UTR
chr3R	20627161	20627161	+	FBgn0001169	3UTR
chr3R	20627319	20627319	+	FBgn0001169	3UTR
chr3R	20627862	20627862	+	FBgn0001169	3UTR
chr3R	20628170	20628170	+	FBgn0001169	3UTR
chr3R	20628243	20628243	+	FBgn0001169	3UTR
chr3R	20628901	20628901	+	FBgn0001169	3UTR
chr2L	6013065	6013065	-	FBgn0001170	3UTR
chr2L	1517540	1517540	-	FBgn0001174	3UTR
chr3R	8690980	8690980	-	FBgn0001180	3UTR
chr3R	8691317	8691317	-	FBgn0001180	3UTR
chr3R	8691491	8691491	-	FBgn0001180	3UTR
chr2L	16678979	16678979	+	FBgn0001185	3UTR
chr2L	16679070	16679070	+	FBgn0001185	3UTR
chr2L	16679252	16679252	+	FBgn0001185	3UTR
chr2L	16679383	16679383	+	FBgn0001185	3UTR
chr2L	16679797	16679797	+	FBgn0001185	3UTR
chrX	9587958	9587958	+	FBgn0001186	3UTR
chrX	9588055	9588055	+	FBgn0001186	3UTR
chrX	9588401	9588401	+	FBgn0001186	3UTR
chrX	9588695	9588695	+	FBgn0001186	3UTR
chrX	9588879	9588879	+	FBgn0001186	3UTR
chrX	9589005	9589005	+	FBgn0001186	3UTR
chrX	9589265	9589265	+	FBgn0001186	3UTR
chrX	9589813	9589813	+	FBgn0001186	3UTR
chrX	9589877	9589877	+	FBgn0001186	3UTR
chr2R	15218837	15218837	-	FBgn0001187	3UTR
chrX	1673083	1673083	+	FBgn0001189	3UTR
chrX	1673112	1673112	+	FBgn0001189	3UTR
chrX	1673161	1673161	+	FBgn0001189	3UTR
chrX	1673663	1673663	+	FBgn0001189	3UTR
chr2L	19030838	19030838	-	FBgn0001202	3UTR
chr2L	19030911	19030911	-	FBgn0001202	3UTR
chrX	10590920	10590920	-	FBgn0001206	3UTR
chrX	10590994	10590994	-	FBgn0001206	3UTR
chr3L	7763156	7763156	+	FBgn0001208	3UTR
chr3L	7763206	7763206	+	FBgn0001208	3UTR
chr3L	13977779	13977779	+	FBgn0001216	3UTR
chr3L	13977939	13977939	+	FBgn0001216	3UTR
chr3L	13978329	13978329	+	FBgn0001216	3UTR
chr3R	13047388	13047388	+	FBgn0001217	3UTR
chrX	11801696	11801696	-	FBgn0001218	3UTR
chrX	11801722	11801722	-	FBgn0001218	3UTR
chrX	11802092	11802092	-	FBgn0001218	3UTR
chrX	11802303	11802303	-	FBgn0001218	3UTR
chrX	11802334	11802334	-	FBgn0001218	3UTR
chrX	11802478	11802478	-	FBgn0001218	3UTR
chr2R	14252592	14252592	-	FBgn0001220	3UTR
chr2R	14253101	14253101	-	FBgn0001220	3UTR
chr2R	18130303	18130303	-	FBgn0001222	3UTR
chr2R	18130515	18130515	-	FBgn0001222	3UTR
chr2R	18130598	18130598	-	FBgn0001222	3UTR
chr3L	9373487	9373487	+	FBgn0001223, FBgn0001228	ambiguous
chr3L	9373522	9373522	+	FBgn0001223, FBgn0001228	ambiguous
chr3L	9373586	9373586	+	FBgn0001223, FBgn0001228	ambiguous
chr3L	9373651	9373651	+	FBgn0001223, FBgn0001228	ambiguous
chr3L	9382759	9382759	+	FBgn0001224	3UTR
chr3L	9376418	9376418	-	FBgn0001225	3UTR
chr3L	9376449	9376449	-	FBgn0001225	3UTR
chr3L	9384855	9384855	+	FBgn0001226	3UTR
chr3L	9384943	9384943	+	FBgn0001226	3UTR
chr3L	9377802	9377802	-	FBgn0001227	3UTR
chr3L	9371511	9371511	-	FBgn0001229	3UTR
chr3R	24055080	24055080	-	FBgn0001230	3UTR
chr3R	24055112	24055112	-	FBgn0001230	3UTR
chr3L	3197033	3197033	+	FBgn0001233	3UTR
chr3L	3197059	3197059	+	FBgn0001233	3UTR
chr3R	10507561	10507561	-	FBgn0001235	3UTR
chr3R	10509840	10509840	-	FBgn0001235	3UTR
chr3R	10511063	10511063	-	FBgn0001235	3UTR
chr3L	20371675	20371675	-	FBgn0001247	3UTR
chr3L	20371722	20371722	-	FBgn0001247	3UTR
chr3L	20371757	20371757	-	FBgn0001247	3UTR
chr3L	8356404	8356404	-	FBgn0001248	3UTR
chr3L	8356434	8356434	-	FBgn0001248	3UTR
chrX	16752183	16752183	-	FBgn0001250	3UTR
chrX	16752209	16752209	-	FBgn0001250	3UTR
chrX	16752510	16752510	-	FBgn0001250	3UTR
chrX	16752589	16752589	-	FBgn0001250	3UTR
chrX	16752642	16752642	-	FBgn0001250	3UTR
chrX	16752770	16752770	-	FBgn0001250	3UTR
chrX	16753312	16753312	-	FBgn0001250	3UTR
chr3L	8390870	8390870	+	FBgn0001253	3UTR
chr3L	8391121	8391121	+	FBgn0001253	3UTR
chr3L	3510880	3510880	-	FBgn0001254	3UTR
chr3L	3510974	3510974	-	FBgn0001254	3UTR
chr3L	13383984	13383984	+	FBgn0001256	3UTR
chr3L	13384135	13384135	+	FBgn0001256	3UTR
chr3L	4224047	4224047	-	FBgn0001257	3UTR
chr3L	4224710	4224710	-	FBgn0001257	3UTR
chr3L	4224741	4224741	-	FBgn0001257	3UTR
chr3L	6259109	6259109	-	FBgn0001258	3UTR
chr3L	6259138	6259138	-	FBgn0001258	3UTR
chr3L	6259492	6259492	-	FBgn0001258	3UTR
chr3L	20370259	20370259	+	FBgn0001259	3UTR
chr2R	22855688	22855688	-	FBgn0001263	3UTR
chr2R	11507180	11507180	+	FBgn0001269	3UTR
chr2R	11359270	11359270	-	FBgn0001276	3UTR
chr2R	11359440	11359440	-	FBgn0001276	3UTR
chr3R	30038622	30038622	-	FBgn0001280, FBgn0001281	ambiguous
chr3R	30038002	30038002	-	FBgn0001281	3UTR
chr3R	30038032	30038032	-	FBgn0001281	3UTR
chr2R	8692312	8692312	+	FBgn0001285	3UTR
chr2R	8692344	8692344	+	FBgn0001285	3UTR
chr2R	10098569	10098569	+	FBgn0001291	3UTR
chr3R	12682186	12682186	-	FBgn0001296	3UTR
chr3R	29793204	29793204	+	FBgn0001297	3UTR
chr3R	29793599	29793599	+	FBgn0001297	3UTR
chr3R	29793840	29793840	+	FBgn0001297	3UTR
chr3R	29794106	29794106	+	FBgn0001297	3UTR
chr3R	29794140	29794140	+	FBgn0001297	3UTR
chr2R	16266960	16266960	-	FBgn0001308	3UTR
chr2R	16267030	16267030	-	FBgn0001308	3UTR
chr2R	16267083	16267083	-	FBgn0001308	3UTR
chrY	664192	664192	+	FBgn0001313	3UTR
chr3L	434132	434132	-	FBgn0001316	3UTR
chr3L	434181	434181	-	FBgn0001316	3UTR
chr3L	434660	434660	-	FBgn0001316	3UTR
chr3L	20692330	20692330	-	FBgn0001320	3UTR
chr3R	10121979	10121979	-	FBgn0001321	3UTR
chr3R	10122308	10122308	-	FBgn0001321	3UTR
chr3R	10122370	10122370	-	FBgn0001321	3UTR
chr3L	20597145	20597145	-	FBgn0001323	3UTR
chr3L	20598000	20598000	-	FBgn0001323	3UTR
chr3L	20598125	20598125	-	FBgn0001323	3UTR
chr3L	19844944	19844944	+	FBgn0001324	3UTR
chr2R	25229365	25229365	+	FBgn0001325	3UTR
chr2R	25229421	25229421	+	FBgn0001325	3UTR
chr2R	25229555	25229555	+	FBgn0001325	3UTR
chr2R	25230221	25230221	+	FBgn0001325	3UTR
chrX	2237862	2237862	-	FBgn0001330	3UTR
chrX	2237903	2237903	-	FBgn0001330	3UTR
chrX	2237952	2237952	-	FBgn0001330	3UTR
chrX	2237980	2237980	-	FBgn0001330	3UTR
chrX	633545	633545	+	FBgn0001341	3UTR
chrX	633633	633633	+	FBgn0001341	3UTR
chrX	2598194	2598194	+	FBgn0001404	3UTR
chrX	2598285	2598285	+	FBgn0001404	3UTR
chrX	2598507	2598507	+	FBgn0001404	3UTR
chrX	2598552	2598552	+	FBgn0001404	3UTR
chrX	2598659	2598659	+	FBgn0001404	3UTR
chrX	2599157	2599157	+	FBgn0001404	3UTR
chrX	11324292	11324292	-	FBgn0001491	3UTR
chrX	11324332	11324332	-	FBgn0001491	3UTR
chrX	11324476	11324476	-	FBgn0001491	3UTR
chrX	11324539	11324539	-	FBgn0001491	3UTR
chrX	21385518	21385518	-	FBgn0001565	3UTR
chrX	21385576	21385576	-	FBgn0001565	3UTR
chrX	21385669	21385669	-	FBgn0001565	3UTR
chrX	21385700	21385700	-	FBgn0001565	3UTR
chrX	21385782	21385782	-	FBgn0001565	3UTR
chrX	21385817	21385817	-	FBgn0001565	3UTR
chrX	13736570	13736570	-	FBgn0001612	3UTR
chrX	11406399	11406399	+	FBgn0001624	3UTR
chrX	11407336	11407336	+	FBgn0001624	3UTR
chrX	11407459	11407459	+	FBgn0001624	3UTR
chrX	11407755	11407755	+	FBgn0001624	3UTR
chrX	11407792	11407792	+	FBgn0001624	3UTR
chrX	11407870	11407870	+	FBgn0001624	3UTR
chrX	11408160	11408160	+	FBgn0001624	3UTR
chrX	11408282	11408282	+	FBgn0001624	3UTR
chrX	11408338	11408338	+	FBgn0001624	3UTR
chrX	11408381	11408381	+	FBgn0001624	3UTR
chrX	11408414	11408414	+	FBgn0001624	3UTR
chrX	11408480	11408480	+	FBgn0001624	3UTR
chrX	11408889	11408889	+	FBgn0001624	3UTR
chrX	11409695	11409695	+	FBgn0001624	3UTR
chrX	11409878	11409878	+	FBgn0001624	3UTR
chr2L	5988811	5988811	+	FBgn0001941	3UTR
chr2L	5988848	5988848	+	FBgn0001941	3UTR
chr2L	5989563	5989563	+	FBgn0001941	3UTR
chr2L	13827941	13827941	-	FBgn0001961	3UTR
chr2L	13827968	13827968	-	FBgn0001961	3UTR
chr2L	13819701	13819701	+	FBgn0001965	3UTR
chr2L	13819767	13819767	+	FBgn0001965	3UTR
chr2L	13819824	13819824	+	FBgn0001965	3UTR
chr2L	13819899	13819899	+	FBgn0001965	3UTR
chr2L	14019217	14019217	-	FBgn0001967	3UTR
chr2L	14019378	14019378	-	FBgn0001967	3UTR
chr2L	14361411	14361411	+	FBgn0001970	3UTR
chr2L	14361582	14361582	+	FBgn0001970	3UTR
chr2L	15011653	15011653	+	FBgn0001974	3UTR
chr2L	15011764	15011764	+	FBgn0001974	3UTR
chr2L	15117714	15117714	+	FBgn0001978	3UTR
chr2L	15117882	15117882	+	FBgn0001978	3UTR
chr2L	15118074	15118074	+	FBgn0001978	3UTR
chr2L	15335814	15335814	+	FBgn0001981	3UTR
chr2L	15336153	15336153	+	FBgn0001981	3UTR
chr2L	15423305	15423305	-	FBgn0001983	3UTR
chr2L	15755902	15755902	+	FBgn0001986	3UTR
chr2L	15756897	15756897	+	FBgn0001986	3UTR
chr2L	15749601	15749601	-	FBgn0001989	3UTR
chr2L	15765925	15765925	-	FBgn0001990	3UTR
chr2L	15766118	15766118	-	FBgn0001990	3UTR
chr2L	15766199	15766199	-	FBgn0001990	3UTR
chr2L	15766371	15766371	-	FBgn0001990	3UTR
chr2L	15766481	15766481	-	FBgn0001990	3UTR
chr2L	15766527	15766527	-	FBgn0001990	3UTR
chr2L	15766578	15766578	-	FBgn0001990	3UTR
chr2L	16296080	16296080	+	FBgn0001992	3UTR
chr2L	16263513	16263513	-	FBgn0001994	3UTR
chr2L	16264158	16264158	-	FBgn0001994	3UTR
chr2L	16264199	16264199	-	FBgn0001994	3UTR
chr2L	16264421	16264421	-	FBgn0001994	3UTR
chr2L	16264449	16264449	-	FBgn0001994	3UTR
chr2L	16264768	16264768	-	FBgn0001994	3UTR
chr2L	16264875	16264875	-	FBgn0001994	3UTR
chr2L	16264964	16264964	-	FBgn0001994	3UTR
chr2L	16265104	16265104	-	FBgn0001994	3UTR
chr2L	16328006	16328006	-	FBgn0001995	3UTR
chr2L	16328040	16328040	-	FBgn0001995	3UTR
chr2L	19049851	19049851	-	FBgn0002021	3UTR
chr2L	19043447	19043447	+	FBgn0002022	3UTR
chr2L	19043572	19043572	+	FBgn0002022	3UTR
chr2L	19043608	19043608	+	FBgn0002022	3UTR
chr2L	19079243	19079243	-	FBgn0002023	3UTR
chr2L	19079574	19079574	-	FBgn0002023	3UTR
chr2L	19079788	19079788	-	FBgn0002023	3UTR
chr2L	19080048	19080048	-	FBgn0002023	3UTR
chr2L	19122042	19122042	-	FBgn0002031	3UTR
chr2L	19122266	19122266	-	FBgn0002031	3UTR
chr2L	19116513	19116513	+	FBgn0002036	3UTR
chr2L	19116570	19116570	+	FBgn0002036	3UTR
chr2L	19497558	19497558	+	FBgn0002044	3UTR
chr2L	19497644	19497644	+	FBgn0002044	3UTR
chr2L	19497794	19497794	+	FBgn0002044	3UTR
chr2L	19497981	19497981	+	FBgn0002044	3UTR
chr2R	12882959	12882959	+	FBgn0002069	3UTR
chr2R	12882987	12882987	+	FBgn0002069	3UTR
chr2R	12883168	12883168	+	FBgn0002069	3UTR
chr2R	12883494	12883494	+	FBgn0002069	3UTR
chr2L	9842	9842	-	FBgn0002121	3UTR
chr2L	10304	10304	-	FBgn0002121	3UTR
chr2L	10369	10369	-	FBgn0002121	3UTR
chr2L	10576	10576	-	FBgn0002121	3UTR
chr2L	10712	10712	-	FBgn0002121	3UTR
chr2L	10797	10797	-	FBgn0002121	3UTR
chr2L	11010	11010	-	FBgn0002121	3UTR
chr2R	23709005	23709005	+	FBgn0002174	3UTR
chr2R	23709036	23709036	+	FBgn0002174	3UTR
chr2R	23709096	23709096	+	FBgn0002174	3UTR
chr3L	1871591	1871591	-	FBgn0002183	3UTR
chr3L	16589940	16589940	+	FBgn0002283	3UTR
chr3L	16590093	16590093	+	FBgn0002283	3UTR
chr3L	16590132	16590132	+	FBgn0002283	3UTR
chr3L	16609400	16609400	-	FBgn0002284	3UTR
chr3R	7183581	7183581	+	FBgn0002306	3UTR
chr3R	7183702	7183702	+	FBgn0002306	3UTR
chr3R	13031598	13031598	+	FBgn0002354	3UTR
chr3R	13031846	13031846	+	FBgn0002354	3UTR
chr3R	31054102	31054102	-	FBgn0002413	3UTR
chr3R	31054170	31054170	-	FBgn0002413	3UTR
chr3R	31054973	31054973	-	FBgn0002413	3UTR
chr3R	31055186	31055186	-	FBgn0002413	3UTR
chr3R	31056128	31056128	-	FBgn0002413	3UTR
chr3R	31056408	31056408	-	FBgn0002413	3UTR
chr3R	9714135	9714135	-	FBgn0002431	3UTR
chr3R	9714348	9714348	-	FBgn0002431	3UTR
chr3R	9714523	9714523	-	FBgn0002431	3UTR
chr3R	9714623	9714623	-	FBgn0002431	3UTR
chr3R	9714674	9714674	-	FBgn0002431	3UTR
chr3L	6123934	6123934	-	FBgn0002440	3UTR
chr3R	27266326	27266326	-	FBgn0002441	3UTR
chr3L	12507998	12507998	-	FBgn0002466	3UTR
chr3L	12508056	12508056	-	FBgn0002466	3UTR
chr4	1170049	1170049	-	FBgn0002521	3UTR
chr4	1172269	1172269	-	FBgn0002521	3UTR
chr4	1172364	1172364	-	FBgn0002521	3UTR
chr4	1172443	1172443	-	FBgn0002521	3UTR
chr4	1172469	1172469	-	FBgn0002521	3UTR
chr4	1172536	1172536	-	FBgn0002521	3UTR
chr4	1172586	1172586	-	FBgn0002521	3UTR
chr4	1172675	1172675	-	FBgn0002521	3UTR
chr4	1172767	1172767	-	FBgn0002521	3UTR
chr4	1172798	1172798	-	FBgn0002521	3UTR
chr3R	6661424	6661424	-	FBgn0002522	3UTR
chr2L	15504178	15504178	+	FBgn0002524	3UTR
chr2L	15504512	15504512	+	FBgn0002524	3UTR
chr2L	15504571	15504571	+	FBgn0002524	3UTR
chr2L	15504689	15504689	+	FBgn0002524	3UTR
chr2L	15505017	15505017	+	FBgn0002524	3UTR
chr2L	5546169	5546169	+	FBgn0002525	3UTR
chr2L	5546406	5546406	+	FBgn0002525	3UTR
chr2L	5546642	5546642	+	FBgn0002525	3UTR
chr3L	6203830	6203830	-	FBgn0002526	3UTR
chr2R	8430637	8430637	-	FBgn0002531	3UTR
chr2R	8433974	8433974	-	FBgn0002533	3UTR
chr2R	8436011	8436011	+	FBgn0002534	3UTR
chr2R	8438233	8438233	+	FBgn0002535	3UTR
chr3R	7924355	7924355	+	FBgn0002542	3UTR
chr3R	7924419	7924419	+	FBgn0002542	3UTR
chr3R	7924476	7924476	+	FBgn0002542	3UTR
chr3R	7924880	7924880	+	FBgn0002542	3UTR
chr2L	1380361	1380361	-	FBgn0002543, FBgn0266203	ambiguous
chr2R	8918231	8918231	+	FBgn0002552	3UTR
chr2R	8918280	8918280	+	FBgn0002552	3UTR
chrX	410817	410817	+	FBgn0002561	3UTR
chrX	12492982	12492982	+	FBgn0002562	3UTR
chr2L	901316	901316	+	FBgn0002563	3UTR
chr3L	68995	68995	+	FBgn0002564	3UTR
chr3L	12131696	12131696	+	FBgn0002565	3UTR
chr2L	22940519	22940519	+	FBgn0002566	3UTR
chr2L	22940623	22940623	+	FBgn0002566	3UTR
chr2L	22940650	22940650	+	FBgn0002566	3UTR
chr2L	22940756	22940756	+	FBgn0002566	3UTR
chr2L	22940895	22940895	+	FBgn0002566	3UTR
chr2L	22942249	22942249	+	FBgn0002566	3UTR
chr2L	22943442	22943442	+	FBgn0002566	3UTR
chr2R	9177871	9177871	-	FBgn0002567	3UTR
chr2R	9177962	9177962	-	FBgn0002567	3UTR
chr2R	8455616	8455616	+	FBgn0002569	3UTR
chr2R	8455726	8455726	+	FBgn0002569	3UTR
chr2R	8455897	8455897	+	FBgn0002569	3UTR
chr2R	8449691	8449691	-	FBgn0002570	3UTR
chr2R	8455903	8455903	-	FBgn0002571	3UTR
chr3L	13396228	13396228	-	FBgn0002573	3UTR
chrX	9303640	9303640	+	FBgn0002576	3UTR
chrX	11769508	11769508	+	FBgn0002577	3UTR
chr3R	26015445	26015445	+	FBgn0002578	3UTR
chr3R	26016630	26016630	+	FBgn0002578	3UTR
chr3R	26015695	26015695	+	FBgn0002578, FBgn0266400	ambiguous
chrX	628336	628336	-	FBgn0002579	3UTR
chrX	628363	628363	-	FBgn0002579	3UTR
chrX	17143588	17143588	-	FBgn0002590	3UTR
chr3R	26016513	26016513	-	FBgn0002592	3UTR
chr2L	420697	420697	+	FBgn0002593	3UTR
chr2L	420896	420896	+	FBgn0002593	3UTR
chr2R	24968451	24968451	-	FBgn0002607	3UTR
chr2R	24968496	24968496	-	FBgn0002607	3UTR
chr3R	26022743	26022743	+	FBgn0002609	3UTR
chr3R	26023127	26023127	+	FBgn0002609	3UTR
chr3R	23359932	23359932	+	FBgn0002622	3UTR
chr3R	23359975	23359975	+	FBgn0002622	3UTR
chr3R	30045237	30045237	-	FBgn0002626	3UTR
chr3R	26023821	26023821	-	FBgn0002629	3UTR
chr3R	26028855	26028855	-	FBgn0002631	3UTR
chr3R	26037981	26037981	+	FBgn0002633	3UTR
chr3R	26038019	26038019	+	FBgn0002633	3UTR
chr3L	5930196	5930196	-	FBgn0002638	3UTR
chr3L	5930235	5930235	-	FBgn0002638	3UTR
chr3L	5930262	5930262	-	FBgn0002638	3UTR
chr3L	5930299	5930299	-	FBgn0002638	3UTR
chr3L	5930333	5930333	-	FBgn0002638	3UTR
chr3L	5930371	5930371	-	FBgn0002638	3UTR
chrX	20433210	20433210	+	FBgn0002641	3UTR
chr2R	14058803	14058803	+	FBgn0002643	3UTR
chr2R	14059065	14059065	+	FBgn0002643	3UTR
chr2R	14059144	14059144	+	FBgn0002643	3UTR
chr2R	14059742	14059742	+	FBgn0002643	3UTR
chr2R	14059808	14059808	+	FBgn0002643	3UTR
chr2R	14059835	14059835	+	FBgn0002643	3UTR
chr2R	14060306	14060306	+	FBgn0002643	3UTR
chr2R	14060356	14060356	+	FBgn0002643	3UTR
chr3R	32053537	32053537	-	FBgn0002645	3UTR
chr3R	32055201	32055201	-	FBgn0002645	3UTR
chr3R	32055991	32055991	-	FBgn0002645	3UTR
chr3R	32056213	32056213	-	FBgn0002645	3UTR
chr3R	32056534	32056534	-	FBgn0002645	3UTR
chr3R	32056564	32056564	-	FBgn0002645	3UTR
chr3R	32056683	32056683	-	FBgn0002645	3UTR
chr3R	32056959	32056959	-	FBgn0002645	3UTR
chr3R	32057016	32057016	-	FBgn0002645	3UTR
chr3R	32057083	32057083	-	FBgn0002645	3UTR
chr3R	32057176	32057176	-	FBgn0002645	3UTR
chr3R	32057256	32057256	-	FBgn0002645	3UTR
chr2L	16259428	16259428	-	FBgn0002673	3UTR
chr2L	16259692	16259692	-	FBgn0002673	3UTR
chr2L	16259746	16259746	-	FBgn0002673	3UTR
chr2L	16259870	16259870	-	FBgn0002673	3UTR
chrX	17135985	17135985	-	FBgn0002709	3UTR
chrX	17136116	17136116	-	FBgn0002709	3UTR
chrX	17136575	17136575	-	FBgn0002709	3UTR
chr2R	22124367	22124367	+	FBgn0002715	3UTR
chr2R	22124566	22124566	+	FBgn0002715	3UTR
chr3R	12713097	12713097	-	FBgn0002719	3UTR
chr3R	12713141	12713141	-	FBgn0002719	3UTR
chr3R	12713167	12713167	-	FBgn0002719	3UTR
chr3R	12713253	12713253	-	FBgn0002719	3UTR
chrX	11619281	11619281	+	FBgn0002723	3UTR
chrX	11619937	11619937	+	FBgn0002723	3UTR
chrX	11619986	11619986	+	FBgn0002723	3UTR
chrX	11620475	11620475	+	FBgn0002723	3UTR
chrX	11621103	11621103	+	FBgn0002723	3UTR
chrX	11621312	11621312	+	FBgn0002723	3UTR
chr3R	26011568	26011568	+	FBgn0002732	3UTR
chr3R	26005046	26005046	-	FBgn0002733	3UTR
chr3R	25998633	25998633	+	FBgn0002734	3UTR
chr3R	26000761	26000761	+	FBgn0002735	3UTR
chr2R	21129353	21129353	+	FBgn0002736	3UTR
chr2R	21129462	21129462	+	FBgn0002736	3UTR
chr2R	21129720	21129720	+	FBgn0002736	3UTR
chr2R	21129753	21129753	+	FBgn0002736	3UTR
chr3R	30171426	30171426	-	FBgn0002773	3UTR
chr3R	30171523	30171523	-	FBgn0002773	3UTR
chr3R	30171912	30171912	-	FBgn0002773	3UTR
chr3R	30172534	30172534	-	FBgn0002773	3UTR
chr3R	30172594	30172594	-	FBgn0002773	3UTR
chr3R	30172884	30172884	-	FBgn0002773	3UTR
chr2R	5974761	5974761	-	FBgn0002774	3UTR
chr2R	5975041	5975041	-	FBgn0002774	3UTR
chr2R	5975094	5975094	-	FBgn0002774	3UTR
chr3L	7123213	7123213	-	FBgn0002775	3UTR
chr3L	7123459	7123459	-	FBgn0002775	3UTR
chr3L	14991475	14991475	+	FBgn0002778	3UTR
chr3L	14991667	14991667	+	FBgn0002778	3UTR
chr3R	32054975	32054975	+	FBgn0002780	3UTR
chr3R	15968045	15968045	-	FBgn0002783	3UTR
chr3R	15968134	15968134	-	FBgn0002783	3UTR
chr3R	15968168	15968168	-	FBgn0002783	3UTR
chr2R	24404525	24404525	+	FBgn0002787	3UTR
chr2R	13248896	13248896	+	FBgn0002789	3UTR
chr2R	23975408	23975408	+	FBgn0002791	3UTR
chr2R	23975457	23975457	+	FBgn0002791	3UTR
chr2R	23975611	23975611	+	FBgn0002791	3UTR
chr3R	26876562	26876562	+	FBgn0002838	3UTR
chr3L	21405425	21405425	-	FBgn0002842	3UTR
chr2L	5892883	5892883	-	FBgn0002855	3UTR
chr2L	5892950	5892950	-	FBgn0002855	3UTR
chr2L	5892303	5892303	-	FBgn0002856	3UTR
chr2L	5892349	5892349	-	FBgn0002856	3UTR
chr2L	5892377	5892377	-	FBgn0002856	3UTR
chr3R	13826907	13826907	-	FBgn0002862	3UTR
chr3R	13827151	13827151	-	FBgn0002862	3UTR
chr3R	24229279	24229279	+	FBgn0002863	3UTR
chr3R	28292550	28292550	+	FBgn0002865	3UTR
chr3R	28292656	28292656	+	FBgn0002865	3UTR
chr3R	9783297	9783297	-	FBgn0002868	3UTR
chr3R	9783352	9783352	-	FBgn0002868	3UTR
chr3R	9783407	9783407	-	FBgn0002868	3UTR
chr3R	9783778	9783778	-	FBgn0002868	3UTR
chr3R	20503238	20503238	-	FBgn0002869	3UTR
chr3L	1942734	1942734	-	FBgn0002872	3UTR
chrX	13726748	13726748	+	FBgn0002878	3UTR
chrX	13726887	13726887	+	FBgn0002878	3UTR
chrX	13726914	13726914	+	FBgn0002878	3UTR
chrX	13727114	13727114	+	FBgn0002878	3UTR
chrX	13727221	13727221	+	FBgn0002878	3UTR
chr2L	8442347	8442347	+	FBgn0002887	3UTR
chr2L	8442416	8442416	+	FBgn0002887	3UTR
chr2R	7801037	7801037	+	FBgn0002891	3UTR
chr2R	7801416	7801416	+	FBgn0002891	3UTR
chr3L	8141884	8141884	+	FBgn0002899	3UTR
chr3L	8142014	8142014	+	FBgn0002899	3UTR
chr3L	8142063	8142063	+	FBgn0002899	3UTR
chr3L	8142092	8142092	+	FBgn0002899	3UTR
chr3L	8142576	8142576	+	FBgn0002899	3UTR
chr3L	18112723	18112723	+	FBgn0002901	3UTR
chr3L	18112835	18112835	+	FBgn0002901	3UTR
chr3R	12705523	12705523	-	FBgn0002905	3UTR
chr3R	11736694	11736694	-	FBgn0002906	3UTR
chr3R	11736772	11736772	-	FBgn0002906	3UTR
chrX	15854822	15854822	-	FBgn0002914	3UTR
chrX	15854857	15854857	-	FBgn0002914	3UTR
chrX	15854911	15854911	-	FBgn0002914	3UTR
chrX	15854941	15854941	-	FBgn0002914	3UTR
chrX	14277424	14277424	+	FBgn0002917	3UTR
chr3R	23712814	23712814	-	FBgn0002922	3UTR
chr3R	29804301	29804301	-	FBgn0002924	3UTR
chr3R	29804388	29804388	-	FBgn0002924	3UTR
chr3L	6593941	6593941	-	FBgn0002926	3UTR
chr2R	7156477	7156477	-	FBgn0002930	3UTR
chr2L	82456	82456	-	FBgn0002931	3UTR
chr2L	82579	82579	-	FBgn0002931	3UTR
chr2L	82984	82984	-	FBgn0002931	3UTR
chr3R	9020352	9020352	-	FBgn0002932	3UTR
chr3R	9020484	9020484	-	FBgn0002932	3UTR
chr3R	9020723	9020723	-	FBgn0002932	3UTR
chr3R	9020807	9020807	-	FBgn0002932	3UTR
chr3R	9021226	9021226	-	FBgn0002932	3UTR
chr3R	9021508	9021508	-	FBgn0002932	3UTR
chr2L	878263	878263	+	FBgn0002936	3UTR
chr3R	13703164	13703164	+	FBgn0002937	3UTR
chr2L	18083528	18083528	+	FBgn0002939	3UTR
chr2L	18083608	18083608	+	FBgn0002939	3UTR
chr3R	19886255	19886255	-	FBgn0002940	3UTR
chr3R	19886468	19886468	-	FBgn0002940	3UTR
chr3R	19886515	19886515	-	FBgn0002940	3UTR
chr3R	21548661	21548661	-	FBgn0002941	3UTR
chr3L	19003741	19003741	-	FBgn0002945	3UTR
chr3L	19003906	19003906	-	FBgn0002945	3UTR
chrX	11585486	11585486	+	FBgn0002948	3UTR
chrX	11585694	11585694	+	FBgn0002948	3UTR
chrX	11585750	11585750	+	FBgn0002948	3UTR
chrX	11585829	11585829	+	FBgn0002948	3UTR
chr3R	19159971	19159971	+	FBgn0002962	3UTR
chr3R	19160198	19160198	+	FBgn0002962	3UTR
chr3R	19160724	19160724	+	FBgn0002962	3UTR
chr2L	9462499	9462499	+	FBgn0002973	3UTR
chr2L	9462559	9462559	+	FBgn0002973	3UTR
chr2L	9462609	9462609	+	FBgn0002973	3UTR
chr2L	9463124	9463124	+	FBgn0002973	3UTR
chr2L	9463224	9463224	+	FBgn0002973	3UTR
chr2L	9463292	9463292	+	FBgn0002973	3UTR
chr2L	9464267	9464267	+	FBgn0002973	3UTR
chr2L	3604222	3604222	-	FBgn0002985	3UTR
chr2L	3604401	3604401	-	FBgn0002985	3UTR
chr2L	3604494	3604494	-	FBgn0002985	3UTR
chr2L	3604596	3604596	-	FBgn0002985	3UTR
chr2L	2989537	2989537	-	FBgn0002989	3UTR
chr2L	2989746	2989746	-	FBgn0002989	3UTR
chr2R	23968946	23968946	+	FBgn0003008	3UTR
chr3R	19663678	19663678	+	FBgn0003011	3UTR
chr3R	8938312	8938312	+	FBgn0003015	3UTR
chr3R	8938365	8938365	+	FBgn0003015	3UTR
chr3R	8938401	8938401	+	FBgn0003015	3UTR
chr2L	14599185	14599185	-	FBgn0003016	3UTR
chr2L	14599768	14599768	-	FBgn0003016	3UTR
chr2L	14599885	14599885	-	FBgn0003016	3UTR
chr2L	14599941	14599941	-	FBgn0003016	3UTR
chr2L	14599993	14599993	-	FBgn0003016	3UTR
chr2L	14600599	14600599	-	FBgn0003016	3UTR
chrX	8485020	8485020	-	FBgn0003023	3UTR
chrX	8485449	8485449	-	FBgn0003023	3UTR
chrX	5069613	5069613	+	FBgn0003028	3UTR
chrX	5069684	5069684	+	FBgn0003028	3UTR
chrX	5069806	5069806	+	FBgn0003028	3UTR
chrX	5069858	5069858	+	FBgn0003028	3UTR
chrX	5069895	5069895	+	FBgn0003028	3UTR
chrX	5070030	5070030	+	FBgn0003028	3UTR
chrX	5070062	5070062	+	FBgn0003028	3UTR
chrX	5070210	5070210	+	FBgn0003028	3UTR
chrX	5070929	5070929	+	FBgn0003028	3UTR
chr3L	13301922	13301922	+	FBgn0003034	3UTR
chr3L	7895860	7895860	-	FBgn0003041	3UTR
chr3L	7896114	7896114	-	FBgn0003041	3UTR
chr3L	7896243	7896243	-	FBgn0003041	3UTR
chr2R	18139442	18139442	+	FBgn0003044	3UTR
chr2R	18139527	18139527	+	FBgn0003044	3UTR
chr2R	18139625	18139625	+	FBgn0003044	3UTR
chr2R	18139795	18139795	+	FBgn0003044	3UTR
chr2R	18139883	18139883	+	FBgn0003044	3UTR
chr2R	18139995	18139995	+	FBgn0003044	3UTR
chr2L	7022464	7022464	+	FBgn0003046	3UTR
chrX	2236943	2236943	+	FBgn0003048	3UTR
chrX	2237005	2237005	+	FBgn0003048	3UTR
chrX	2237072	2237072	+	FBgn0003048	3UTR
chrX	2237125	2237125	+	FBgn0003048	3UTR
chrX	2237476	2237476	+	FBgn0003048	3UTR
chrX	2237826	2237826	+	FBgn0003048	3UTR
chrX	2237902	2237902	+	FBgn0003048	3UTR
chrX	2238045	2238045	+	FBgn0003048	3UTR
chrX	4626104	4626104	+	FBgn0003053	3UTR
chrX	4626216	4626216	+	FBgn0003053	3UTR
chrX	4626857	4626857	+	FBgn0003053	3UTR
chrX	4626883	4626883	+	FBgn0003053	3UTR
chrX	4627201	4627201	+	FBgn0003053	3UTR
chrX	17225048	17225048	-	FBgn0003057	3UTR
chrX	17225714	17225714	-	FBgn0003057	3UTR
chr3R	13611866	13611866	-	FBgn0003060	3UTR
chr3R	13611924	13611924	-	FBgn0003060	3UTR
chr2R	23072855	23072855	-	FBgn0003062	3UTR
chr2R	23072897	23072897	-	FBgn0003062	3UTR
chr2R	23072963	23072963	-	FBgn0003062	3UTR
chr3R	31763304	31763304	-	FBgn0003065	3UTR
chr2R	10117137	10117137	+	FBgn0003071	3UTR
chr2R	10117462	10117462	+	FBgn0003071	3UTR
chr2R	8910900	8910900	-	FBgn0003074	3UTR
chr2R	8911127	8911127	-	FBgn0003074	3UTR
chr3L	16126018	16126018	-	FBgn0003076	3UTR
chrX	2343779	2343779	+	FBgn0003079	3UTR
chrX	2343825	2343825	+	FBgn0003079	3UTR
chrX	3248641	3248641	-	FBgn0003086	3UTR
chr2L	10363939	10363939	+	FBgn0003087	3UTR
chr2L	10364022	10364022	+	FBgn0003087	3UTR
chr2L	10364072	10364072	+	FBgn0003087	3UTR
chr2L	10364105	10364105	+	FBgn0003087	3UTR
chr2R	7223378	7223378	+	FBgn0003090	3UTR
chr2R	16943107	16943107	+	FBgn0003091	3UTR
chr2R	16944465	16944465	+	FBgn0003091	3UTR
chr2R	16945126	16945126	+	FBgn0003091	3UTR
chr3R	29046620	29046620	+	FBgn0003093	3UTR
chr3R	29046986	29046986	+	FBgn0003093	3UTR
chr3R	29047040	29047040	+	FBgn0003093	3UTR
chr3R	29047477	29047477	+	FBgn0003093	3UTR
chr3R	29047953	29047953	+	FBgn0003093	3UTR
chr3R	29048964	29048964	+	FBgn0003093	3UTR
chr3R	29048995	29048995	+	FBgn0003093	3UTR
chr3R	29049185	29049185	+	FBgn0003093	3UTR
chr2R	20262970	20262970	-	FBgn0003114	3UTR
chrX	2182939	2182939	+	FBgn0003116	3UTR
chr3R	16040916	16040916	+	FBgn0003117	3UTR
chr3R	16041394	16041394	+	FBgn0003117	3UTR
chr3R	16042948	16042948	+	FBgn0003117	3UTR
chr3R	23290221	23290221	-	FBgn0003118	3UTR
chr3R	23290944	23290944	-	FBgn0003118	3UTR
chr3R	23291046	23291046	-	FBgn0003118	3UTR
chr3L	20313032	20313032	+	FBgn0003124	3UTR
chr3L	20313149	20313149	+	FBgn0003124	3UTR
chr3L	20313203	20313203	+	FBgn0003124	3UTR
chr3L	20313356	20313356	+	FBgn0003124	3UTR
chr3L	20313476	20313476	+	FBgn0003124	3UTR
chr3R	8317422	8317422	-	FBgn0003129	3UTR
chr3R	8318165	8318165	-	FBgn0003129	3UTR
chr3R	8319025	8319025	-	FBgn0003129	3UTR
chr2R	15826693	15826693	-	FBgn0003130	3UTR
chr3R	24520513	24520513	+	FBgn0003134	3UTR
chr3R	24520560	24520560	+	FBgn0003134	3UTR
chr3R	24520685	24520685	+	FBgn0003134	3UTR
chr3R	24520713	24520713	+	FBgn0003134	3UTR
chr3R	24520772	24520772	+	FBgn0003134	3UTR
chr3R	24520837	24520837	+	FBgn0003134	3UTR
chr3R	24521342	24521342	+	FBgn0003134	3UTR
chr3R	24521462	24521462	+	FBgn0003134	3UTR
chr3R	24521938	24521938	+	FBgn0003134	3UTR
chr3R	24522396	24522396	+	FBgn0003134	3UTR
chr3R	28520665	28520665	-	FBgn0003137	3UTR
chr3R	28520693	28520693	-	FBgn0003137	3UTR
chr3R	28520791	28520791	-	FBgn0003137	3UTR
chrX	6371039	6371039	-	FBgn0003139	3UTR
chrX	6371117	6371117	-	FBgn0003139	3UTR
chrX	6371179	6371179	-	FBgn0003139	3UTR
chrX	6371225	6371225	-	FBgn0003139	3UTR
chr2R	17955393	17955393	-	FBgn0003140	3UTR
chr2R	17955444	17955444	-	FBgn0003140	3UTR
chr2R	17955489	17955489	-	FBgn0003140	3UTR
chr2L	20073510	20073510	-	FBgn0003141	3UTR
chr2L	20073689	20073689	-	FBgn0003141	3UTR
chr2L	20073719	20073719	-	FBgn0003141	3UTR
chr2L	12082983	12082983	-	FBgn0003145	3UTR
chr3L	8732857	8732857	-	FBgn0003149	3UTR
chr3L	8732932	8732932	-	FBgn0003149	3UTR
chr3L	8733293	8733293	-	FBgn0003149	3UTR
chr3L	8733319	8733319	-	FBgn0003149	3UTR
chrX	2344949	2344949	-	FBgn0003159	3UTR
chrX	2345021	2345021	-	FBgn0003159	3UTR
chrX	2345072	2345072	-	FBgn0003159	3UTR
chrX	2345133	2345133	-	FBgn0003159	3UTR
chrX	2345238	2345238	-	FBgn0003159	3UTR
chrX	2345384	2345384	-	FBgn0003159	3UTR
chrX	2345431	2345431	-	FBgn0003159	3UTR
chr2R	21182176	21182176	+	FBgn0003162	3UTR
chr2R	21182396	21182396	+	FBgn0003162	3UTR
chr2R	21182537	21182537	+	FBgn0003162	3UTR
chr2R	21182608	21182608	+	FBgn0003162	3UTR
chr3R	9067759	9067759	-	FBgn0003165	3UTR
chr3R	9067819	9067819	-	FBgn0003165	3UTR
chr3R	9067847	9067847	-	FBgn0003165	3UTR
chr3R	9068066	9068066	-	FBgn0003165	3UTR
chr3R	9068110	9068110	-	FBgn0003165	3UTR
chr3R	9068298	9068298	-	FBgn0003165	3UTR
chr3R	9069331	9069331	-	FBgn0003165	3UTR
chr3R	9069757	9069757	-	FBgn0003165	3UTR
chr3R	9069926	9069926	-	FBgn0003165	3UTR
chr3R	9070417	9070417	-	FBgn0003165	3UTR
chr3R	9070731	9070731	-	FBgn0003165	3UTR
chr3R	9070842	9070842	-	FBgn0003165	3UTR
chr3R	14619030	14619030	-	FBgn0003169	3UTR
chr3R	14619399	14619399	-	FBgn0003169	3UTR
chr3R	14619973	14619973	-	FBgn0003169	3UTR
chr3R	14620330	14620330	-	FBgn0003169	3UTR
chr3R	14620420	14620420	-	FBgn0003169	3UTR
chr3R	14620750	14620750	-	FBgn0003169	3UTR
chr2R	7300772	7300772	+	FBgn0003174	3UTR
chr2R	22494296	22494296	-	FBgn0003175	3UTR
chr2R	22495693	22495693	-	FBgn0003175	3UTR
chr2R	22495951	22495951	-	FBgn0003175	3UTR
chr2L	17486257	17486257	-	FBgn0003187	3UTR
chr2L	17486806	17486806	-	FBgn0003187	3UTR
chrX	16668712	16668712	+	FBgn0003189	3UTR
chrX	16668770	16668770	+	FBgn0003189	3UTR
chrX	16668850	16668850	+	FBgn0003189	3UTR
chrX	16668950	16668950	+	FBgn0003189	3UTR
chrX	10748758	10748758	+	FBgn0003204	3UTR
chrX	10748806	10748806	+	FBgn0003204	3UTR
chrX	10749159	10749159	+	FBgn0003204	3UTR
chr3R	9510561	9510561	-	FBgn0003205	3UTR
chr3R	9510751	9510751	-	FBgn0003205	3UTR
chr3R	9510885	9510885	-	FBgn0003205	3UTR
chr3R	9510932	9510932	-	FBgn0003205	3UTR
chr3R	9511141	9511141	-	FBgn0003205	3UTR
chr3R	9511183	9511183	-	FBgn0003205	3UTR
chr3R	9511503	9511503	-	FBgn0003205	3UTR
chr3L	4140840	4140840	+	FBgn0003206	3UTR
chr3L	4141056	4141056	+	FBgn0003206	3UTR
chr3L	4141359	4141359	+	FBgn0003206	3UTR
chr3L	4141412	4141412	+	FBgn0003206	3UTR
chr2L	8709875	8709875	-	FBgn0003209	3UTR
chr2L	8710008	8710008	-	FBgn0003209	3UTR
chr3R	15824019	15824019	-	FBgn0003227	3UTR
chr3R	15824341	15824341	-	FBgn0003227	3UTR
chr2L	19545362	19545362	+	FBgn0003231	3UTR
chr2L	19545458	19545458	+	FBgn0003231	3UTR
chr2L	19545485	19545485	+	FBgn0003231	3UTR
chr2L	19545548	19545548	+	FBgn0003231	3UTR
chr3R	18900976	18900976	+	FBgn0003248	3UTR
chr3R	18901036	18901036	+	FBgn0003248	3UTR
chr3R	20081060	20081060	-	FBgn0003249	3UTR
chr3L	16852533	16852533	-	FBgn0003250	3UTR
chr2R	19280992	19280992	+	FBgn0003254	3UTR
chr2R	19281105	19281105	+	FBgn0003254	3UTR
chr2R	19281396	19281396	+	FBgn0003254	3UTR
chr2L	13982743	13982743	-	FBgn0003255	3UTR
chr3R	21070561	21070561	-	FBgn0003257	3UTR
chr3R	21070795	21070795	-	FBgn0003257	3UTR
chr3R	21070908	21070908	-	FBgn0003257	3UTR
chr3R	31588241	31588241	+	FBgn0003268	3UTR
chr3R	31588344	31588344	+	FBgn0003268	3UTR
chr2L	18596131	18596131	-	FBgn0003270	3UTR
chr2R	16586699	16586699	+	FBgn0003274	3UTR
chr2R	16586732	16586732	+	FBgn0003274	3UTR
chr3R	5372397	5372397	+	FBgn0003275	3UTR
chrX	11562779	11562779	-	FBgn0003277	3UTR
chr2L	407969	407969	+	FBgn0003278	3UTR
chr3R	27924851	27924851	+	FBgn0003279	3UTR
chr3R	27924888	27924888	+	FBgn0003279	3UTR
chr3R	27924921	27924921	+	FBgn0003279	3UTR
chrX	2950378	2950378	-	FBgn0003285	3UTR
chrX	2951843	2951843	-	FBgn0003285	3UTR
chrX	2952208	2952208	-	FBgn0003285	3UTR
chrX	2952243	2952243	-	FBgn0003285	3UTR
chrX	2952385	2952385	-	FBgn0003285	3UTR
chr3L	11584122	11584122	-	FBgn0003292	3UTR
chr3L	1387437	1387437	+	FBgn0003295	3UTR
chrX	20697317	20697317	+	FBgn0003300	3UTR
chrX	6035753	6035753	-	FBgn0003302	3UTR
chr3R	13038026	13038026	+	FBgn0003308	3UTR
chr3R	13038119	13038119	+	FBgn0003308	3UTR
chr2L	1049693	1049693	-	FBgn0003310	3UTR
chr2L	1050052	1050052	-	FBgn0003310	3UTR
chr2L	1050877	1050877	-	FBgn0003310	3UTR
chr2L	1051006	1051006	-	FBgn0003310	3UTR
chr2L	1051142	1051142	-	FBgn0003310	3UTR
chr2L	1051243	1051243	-	FBgn0003310	3UTR
chr2L	1051321	1051321	-	FBgn0003310	3UTR
chr2L	1051702	1051702	-	FBgn0003310	3UTR
chr2L	1051783	1051783	-	FBgn0003310	3UTR
chr3R	11879754	11879754	+	FBgn0003312	3UTR
chr3R	11879859	11879859	+	FBgn0003312	3UTR
chr3R	11880464	11880464	+	FBgn0003312	3UTR
chr2R	7809921	7809921	+	FBgn0003317	3UTR
chr2R	7810067	7810067	+	FBgn0003317	3UTR
chrX	10832752	10832752	-	FBgn0003321	3UTR
chrX	10832788	10832788	-	FBgn0003321	3UTR
chrX	10832877	10832877	-	FBgn0003321	3UTR
chrX	10832927	10832927	-	FBgn0003321	3UTR
chrX	10833099	10833099	-	FBgn0003321	3UTR
chrX	10833371	10833371	-	FBgn0003321	3UTR
chrX	10833405	10833405	-	FBgn0003321	3UTR
chr2R	12802018	12802018	+	FBgn0003326	3UTR
chr2R	15258027	15258027	+	FBgn0003328	3UTR
chr2R	15258484	15258484	+	FBgn0003328	3UTR
chr3R	27680247	27680247	-	FBgn0003330	3UTR
chr3R	27680301	27680301	-	FBgn0003330	3UTR
chr3R	27680431	27680431	-	FBgn0003330	3UTR
chr3R	9633296	9633296	-	FBgn0003334	3UTR
chr3R	9633332	9633332	-	FBgn0003334	3UTR
chr3R	9633359	9633359	-	FBgn0003334	3UTR
chr3R	9633570	9633570	-	FBgn0003334	3UTR
chr3R	9633608	9633608	-	FBgn0003334	3UTR
chr3R	9633661	9633661	-	FBgn0003334	3UTR
chr3R	9633739	9633739	-	FBgn0003334	3UTR
chr3R	9634058	9634058	-	FBgn0003334	3UTR
chr3R	9634132	9634132	-	FBgn0003334	3UTR
chr3R	9634226	9634226	-	FBgn0003334	3UTR
chr3R	6823120	6823120	-	FBgn0003339	3UTR
chr3R	6823309	6823309	-	FBgn0003339	3UTR
chr3R	6823592	6823592	-	FBgn0003339	3UTR
chrX	15825501	15825501	+	FBgn0003345	3UTR
chrX	15825625	15825625	+	FBgn0003345	3UTR
chrX	15825654	15825654	+	FBgn0003345	3UTR
chrX	15825722	15825722	+	FBgn0003345	3UTR
chrX	15825778	15825778	+	FBgn0003345	3UTR
chrX	15827099	15827099	+	FBgn0003345	3UTR
chrX	15828044	15828044	+	FBgn0003345	3UTR
chr2L	19447317	19447317	+	FBgn0003346	3UTR
chr2R	24053035	24053035	+	FBgn0003353	3UTR
chr3R	29923398	29923398	-	FBgn0003356	3UTR
chr3R	29923754	29923754	-	FBgn0003356	3UTR
chr3R	29923094	29923094	+	FBgn0003357	3UTR
chr3R	29924947	29924947	-	FBgn0003358	3UTR
chr3R	29925226	29925226	-	FBgn0003358	3UTR
chr3R	29925274	29925274	-	FBgn0003358	3UTR
chrX	11071202	11071202	-	FBgn0003366	3UTR
chrX	11071258	11071258	-	FBgn0003366	3UTR
chrX	11071441	11071441	-	FBgn0003366	3UTR
chrX	11071613	11071613	-	FBgn0003366	3UTR
chr2L	4941423	4941423	+	FBgn0003372	3UTR
chr3L	14621670	14621670	+	FBgn0003388	3UTR
chr3L	14621841	14621841	+	FBgn0003388	3UTR
chr3L	14622179	14622179	+	FBgn0003388	3UTR
chr3L	14622205	14622205	+	FBgn0003388	3UTR
chrX	6771439	6771439	-	FBgn0003390	3UTR
chr2R	21049657	21049657	-	FBgn0003391	3UTR
chr2R	21049864	21049864	-	FBgn0003391	3UTR
chrX	15906252	15906252	+	FBgn0003392	3UTR
chrX	15906713	15906713	+	FBgn0003392	3UTR
chr2R	11216703	11216703	+	FBgn0003396	3UTR
chr2R	11216746	11216746	+	FBgn0003396	3UTR
chr2R	11217421	11217421	+	FBgn0003396	3UTR
chr2R	23841461	23841461	-	FBgn0003401	3UTR
chr3L	16857435	16857435	+	FBgn0003410	3UTR
chr3L	16858278	16858278	+	FBgn0003410	3UTR
chr3L	16858426	16858426	+	FBgn0003410	3UTR
chr3L	16858752	16858752	+	FBgn0003410	3UTR
chrX	11321579	11321579	-	FBgn0003411	3UTR
chr3L	20992836	20992836	-	FBgn0003415	3UTR
chr3L	20993420	20993420	-	FBgn0003415	3UTR
chr3L	20993446	20993446	-	FBgn0003415	3UTR
chr3L	20993759	20993759	-	FBgn0003415	3UTR
chr3L	20994131	20994131	-	FBgn0003415	3UTR
chr3L	20994314	20994314	-	FBgn0003415	3UTR
chr3L	20994923	20994923	-	FBgn0003415	3UTR
chr3L	20995259	20995259	-	FBgn0003415	3UTR
chr3L	20995512	20995512	-	FBgn0003415	3UTR
chrX	16354934	16354934	+	FBgn0003416	3UTR
chrX	16355801	16355801	+	FBgn0003416	3UTR
chrX	16356387	16356387	+	FBgn0003416	3UTR
chrX	16356488	16356488	+	FBgn0003416	3UTR
chrX	21384090	21384090	+	FBgn0003423	3UTR
chrX	21384289	21384289	+	FBgn0003423	3UTR
chrX	21384438	21384438	+	FBgn0003423	3UTR
chrX	21385114	21385114	+	FBgn0003423	3UTR
chrX	21385159	21385159	+	FBgn0003423	3UTR
chrX	21385190	21385190	+	FBgn0003423	3UTR
chr3R	24708062	24708062	+	FBgn0003429	3UTR
chr3R	24709001	24709001	+	FBgn0003429	3UTR
chr3R	24709028	24709028	+	FBgn0003429	3UTR
chr3R	24710827	24710827	+	FBgn0003429	3UTR
chr3R	24710878	24710878	+	FBgn0003429	3UTR
chr3R	24711310	24711310	+	FBgn0003429	3UTR
chr3R	24711561	24711561	+	FBgn0003429	3UTR
chr3R	24711644	24711644	+	FBgn0003429	3UTR
chr2L	3827099	3827099	+	FBgn0003430	3UTR
chr2L	3827132	3827132	+	FBgn0003430	3UTR
chr2R	19517885	19517885	-	FBgn0003435	3UTR
chr2R	19517914	19517914	-	FBgn0003435	3UTR
chr2R	19520720	19520720	-	FBgn0003435	3UTR
chr2R	19523274	19523274	-	FBgn0003435	3UTR
chr2R	19523637	19523637	-	FBgn0003435	3UTR
chr2R	19523697	19523697	-	FBgn0003435	3UTR
chr2R	19527168	19527168	-	FBgn0003435	3UTR
chr2R	19527872	19527872	-	FBgn0003435	3UTR
chr2R	19528082	19528082	-	FBgn0003435	3UTR
chr2R	19528194	19528194	-	FBgn0003435	3UTR
chr2R	19528871	19528871	-	FBgn0003435	3UTR
chr2R	19528972	19528972	-	FBgn0003435	3UTR
chr2R	19529881	19529881	-	FBgn0003435	3UTR
chr2R	19529952	19529952	-	FBgn0003435	3UTR
chr2R	19530264	19530264	-	FBgn0003435	3UTR
chr2L	281705	281705	+	FBgn0003444	3UTR
chr2L	282167	282167	+	FBgn0003444	3UTR
chrX	7985804	7985804	+	FBgn0003447	3UTR
chrX	7985972	7985972	+	FBgn0003447	3UTR
chrX	7986131	7986131	+	FBgn0003447	3UTR
chrX	7986307	7986307	+	FBgn0003447	3UTR
chrX	7986352	7986352	+	FBgn0003447	3UTR
chrX	7986599	7986599	+	FBgn0003447	3UTR
chr2L	15476593	15476593	-	FBgn0003448	3UTR
chrX	5310501	5310501	+	FBgn0003449	3UTR
chr3R	13040156	13040156	-	FBgn0003450	3UTR
chr3L	14402928	14402928	-	FBgn0003459	3UTR
chr3L	14402960	14402960	-	FBgn0003459	3UTR
chr3L	14403384	14403384	-	FBgn0003459	3UTR
chr3L	14403597	14403597	-	FBgn0003459	3UTR
chr3L	14403791	14403791	-	FBgn0003459	3UTR
chr2R	7434793	7434793	+	FBgn0003460	3UTR
chr2R	7434872	7434872	+	FBgn0003460	3UTR
chr3L	11112281	11112281	-	FBgn0003462	3UTR
chr3L	11112324	11112324	-	FBgn0003462	3UTR
chrX	15603476	15603476	-	FBgn0003463	3UTR
chrX	15603743	15603743	-	FBgn0003463	3UTR
chrX	15603846	15603846	-	FBgn0003463	3UTR
chrX	15604576	15604576	-	FBgn0003463	3UTR
chrX	15604627	15604627	-	FBgn0003463	3UTR
chrX	15604824	15604824	-	FBgn0003463	3UTR
chr3R	30054696	30054696	-	FBgn0003479	3UTR
chr3R	30054767	30054767	-	FBgn0003479	3UTR
chr3R	14329610	14329610	+	FBgn0003480	3UTR
chr3R	14329723	14329723	+	FBgn0003480	3UTR
chr3R	14329827	14329827	+	FBgn0003480	3UTR
chr3R	14330045	14330045	+	FBgn0003480	3UTR
chr3R	14330091	14330091	+	FBgn0003480	3UTR
chr3R	27167124	27167124	+	FBgn0003482	3UTR
chr3R	15844145	15844145	+	FBgn0003483	3UTR
chr3R	15844356	15844356	+	FBgn0003483	3UTR
chr3R	15844383	15844383	+	FBgn0003483	3UTR
chr3R	15844415	15844415	+	FBgn0003483	3UTR
chr3R	15844450	15844450	+	FBgn0003483	3UTR
chr3R	15846006	15846006	+	FBgn0003483	3UTR
chr3L	5589929	5589929	-	FBgn0003486	3UTR
chr3L	5590077	5590077	-	FBgn0003486	3UTR
chr3R	18133766	18133766	+	FBgn0003499	3UTR
chr3R	18134665	18134665	+	FBgn0003499	3UTR
chr3R	18134947	18134947	+	FBgn0003499	3UTR
chr3R	18135575	18135575	+	FBgn0003499	3UTR
chr2L	8258349	8258349	-	FBgn0003502	3UTR
chr2L	8258755	8258755	-	FBgn0003502	3UTR
chr2L	8258802	8258802	-	FBgn0003502	3UTR
chr2L	8259505	8259505	-	FBgn0003502	3UTR
chr2L	8259558	8259558	-	FBgn0003502	3UTR
chr2L	8259624	8259624	-	FBgn0003502	3UTR
chr2L	8260071	8260071	-	FBgn0003502	3UTR
chr2L	8260153	8260153	-	FBgn0003502	3UTR
chr2L	8260421	8260421	-	FBgn0003502	3UTR
chr3R	16003772	16003772	+	FBgn0003507	3UTR
chr3R	16003881	16003881	+	FBgn0003507	3UTR
chr3R	16004081	16004081	+	FBgn0003507	3UTR
chr3R	30041031	30041031	+	FBgn0003510, FBgn0003511	ambiguous
chr3R	30041150	30041150	+	FBgn0003510, FBgn0003511	ambiguous
chr3R	30044886	30044886	+	FBgn0003512	3UTR
chr3R	30044978	30044978	+	FBgn0003512	3UTR
chr3R	16374438	16374438	-	FBgn0003513	3UTR
chr3R	16374506	16374506	-	FBgn0003513	3UTR
chrX	6223058	6223058	-	FBgn0003514	3UTR
chrX	6223092	6223092	-	FBgn0003514	3UTR
chrX	6223225	6223225	-	FBgn0003514	3UTR
chrX	6223303	6223303	-	FBgn0003514	3UTR
chr3L	16500465	16500465	+	FBgn0003515	3UTR
chrX	1481797	1481797	-	FBgn0003517	3UTR
chr2R	18118071	18118071	-	FBgn0003520	3UTR
chr2R	18118582	18118582	-	FBgn0003520	3UTR
chr2R	18118817	18118817	-	FBgn0003520	3UTR
chr2R	18119117	18119117	-	FBgn0003520	3UTR
chr2R	18119177	18119177	-	FBgn0003520	3UTR
chr2R	18119277	18119277	-	FBgn0003520	3UTR
chr2R	18119527	18119527	-	FBgn0003520	3UTR
chr2R	18119558	18119558	-	FBgn0003520	3UTR
chr2R	18119648	18119648	-	FBgn0003520	3UTR
chr3R	29251832	29251832	-	FBgn0003525	3UTR
chr3R	29251938	29251938	-	FBgn0003525	3UTR
chr3R	29252143	29252143	-	FBgn0003525	3UTR
chr2R	12571883	12571883	+	FBgn0003527	3UTR
chr2R	12571966	12571966	+	FBgn0003527	3UTR
chr2R	17745781	17745781	-	FBgn0003545	3UTR
chr2R	17745818	17745818	-	FBgn0003545	3UTR
chr2R	17745857	17745857	-	FBgn0003545	3UTR
chr2R	17745907	17745907	-	FBgn0003545	3UTR
chr2L	2043349	2043349	+	FBgn0003557	3UTR
chr2L	2043651	2043651	+	FBgn0003557	3UTR
chr2L	2043677	2043677	+	FBgn0003557	3UTR
chr2L	2044372	2044372	+	FBgn0003557	3UTR
chr2L	2044492	2044492	+	FBgn0003557	3UTR
chrX	23101192	23101192	+	FBgn0003559	3UTR
chrX	23101502	23101502	+	FBgn0003559	3UTR
chr3R	14304455	14304455	-	FBgn0003567	3UTR
chrX	643524	643524	+	FBgn0003575	3UTR
chrX	643607	643607	+	FBgn0003575	3UTR
chrX	643637	643637	+	FBgn0003575	3UTR
chrX	643760	643760	+	FBgn0003575	3UTR
chrX	644061	644061	+	FBgn0003575	3UTR
chr3R	13268986	13268986	+	FBgn0003598	3UTR
chr3R	13269050	13269050	+	FBgn0003598	3UTR
chr3R	13269210	13269210	+	FBgn0003598	3UTR
chr3R	13270038	13270038	+	FBgn0003598	3UTR
chr2L	8209626	8209626	-	FBgn0003607	3UTR
chr2L	8209654	8209654	-	FBgn0003607	3UTR
chr2R	9122000	9122000	+	FBgn0003612	3UTR
chr3R	12301960	12301960	+	FBgn0003651	3UTR
chr3R	12302785	12302785	+	FBgn0003651	3UTR
chr3R	12303070	12303070	+	FBgn0003651	3UTR
chr3R	12303307	12303307	+	FBgn0003651	3UTR
chrX	20228422	20228422	-	FBgn0003654	3UTR
chrX	6363407	6363407	-	FBgn0003655	3UTR
chrX	7956820	7956820	-	FBgn0003656	3UTR
chrX	7957203	7957203	-	FBgn0003656	3UTR
chr3R	22489102	22489102	-	FBgn0003676	3UTR
chr3L	18592303	18592303	-	FBgn0003683	3UTR
chr2R	21686196	21686196	-	FBgn0003687	3UTR
chr2R	17861242	17861242	-	FBgn0003701	3UTR
chr2R	17861510	17861510	-	FBgn0003701	3UTR
chr3L	4193100	4193100	+	FBgn0003710	3UTR
chr3L	4193408	4193408	+	FBgn0003710	3UTR
chr3L	4193788	4193788	+	FBgn0003710	3UTR
chrX	2442313	2442313	-	FBgn0003714	3UTR
chr2L	5219000	5219000	-	FBgn0003716	3UTR
chr2L	5219127	5219127	-	FBgn0003716	3UTR
chr3R	24753510	24753510	+	FBgn0003719	3UTR
chr3R	30854400	30854400	+	FBgn0003720	3UTR
chr3R	15308303	15308303	+	FBgn0003721	3UTR
chr3R	15308779	15308779	+	FBgn0003721	3UTR
chr2R	21559980	21559980	+	FBgn0003731	3UTR
chr2L	19447365	19447365	-	FBgn0003732	3UTR
chr2L	19447416	19447416	-	FBgn0003732	3UTR
chr2R	7705114	7705114	-	FBgn0003733	3UTR
chr2R	7705183	7705183	-	FBgn0003733	3UTR
chr3L	19830985	19830985	-	FBgn0003744	3UTR
chr3L	19831113	19831113	-	FBgn0003744	3UTR
chr3L	19831301	19831301	-	FBgn0003744	3UTR
chr3L	19831391	19831391	-	FBgn0003744	3UTR
chr3L	19831478	19831478	-	FBgn0003744	3UTR
chr3L	19831555	19831555	-	FBgn0003744	3UTR
chr3L	19831838	19831838	-	FBgn0003744	3UTR
chrX	5682499	5682499	+	FBgn0003747	3UTR
chr3R	14263361	14263361	-	FBgn0003862	3UTR
chr3R	14263698	14263698	-	FBgn0003862	3UTR
chr3R	14264151	14264151	-	FBgn0003862	3UTR
chr3R	14264780	14264780	-	FBgn0003862	3UTR
chr3R	14264913	14264913	-	FBgn0003862	3UTR
chr2R	11344267	11344267	-	FBgn0003863	3UTR
chr3R	21778056	21778056	-	FBgn0003867	3UTR
chr3R	21778114	21778114	-	FBgn0003867	3UTR
chr3R	31734691	31734691	+	FBgn0003870	3UTR
chr3R	31735392	31735392	+	FBgn0003870	3UTR
chr3R	4389813	4389813	+	FBgn0003882	3UTR
chr3R	7088799	7088799	+	FBgn0003884	3UTR
chr3R	7088839	7088839	+	FBgn0003884	3UTR
chr3R	7532732	7532732	+	FBgn0003885	3UTR
chr3R	7532779	7532779	+	FBgn0003885	3UTR
chr3R	7532858	7532858	+	FBgn0003885	3UTR
chr3R	9731221	9731221	-	FBgn0003886	3UTR
chr2R	19447319	19447319	-	FBgn0003887	3UTR
chr2R	24313057	24313057	+	FBgn0003888	3UTR
chr2R	24313099	24313099	+	FBgn0003888	3UTR
chr3R	9408383	9408383	-	FBgn0003889	3UTR
chr3R	9408439	9408439	-	FBgn0003889	3UTR
chr3R	27966959	27966959	-	FBgn0003890	3UTR
chr3R	27966995	27966995	-	FBgn0003890	3UTR
chr2R	21192913	21192913	+	FBgn0003891	3UTR
chr2R	8664969	8664969	+	FBgn0003892	3UTR
chr2R	8665109	8665109	+	FBgn0003892	3UTR
chr2R	8665223	8665223	+	FBgn0003892	3UTR
chr2L	18859504	18859504	-	FBgn0003896	3UTR
chr2L	18859823	18859823	-	FBgn0003896	3UTR
chr2L	18860009	18860009	-	FBgn0003896	3UTR
chr2R	23048325	23048325	+	FBgn0003900	3UTR
chr2L	4228455	4228455	+	FBgn0003941	3UTR
chr2L	4228506	4228506	+	FBgn0003941	3UTR
chr2L	4228548	4228548	+	FBgn0003941	3UTR
chr2L	10410426	10410426	+	FBgn0003942	3UTR
chr2L	10410464	10410464	+	FBgn0003942	3UTR
chr3L	3899286	3899286	-	FBgn0003943	3UTR
chr3L	3899402	3899402	-	FBgn0003943	3UTR
chr3L	3899431	3899431	-	FBgn0003943	3UTR
chr3R	16656623	16656623	-	FBgn0003944	3UTR
chr3R	16657786	16657786	-	FBgn0003944	3UTR
chr3R	16657921	16657921	-	FBgn0003944	3UTR
chr3R	16658043	16658043	-	FBgn0003944	3UTR
chrX	21111414	21111414	-	FBgn0003950	3UTR
chr2L	7781350	7781350	+	FBgn0003961	3UTR
chr2L	7781415	7781415	+	FBgn0003961	3UTR
chr2L	540560	540560	+	FBgn0003963	3UTR
chrX	10925631	10925631	+	FBgn0003965	3UTR
chrX	15999944	15999944	-	FBgn0003969	3UTR
chrX	16000228	16000228	-	FBgn0003969	3UTR
chrX	16000259	16000259	-	FBgn0003969	3UTR
chrX	16000314	16000314	-	FBgn0003969	3UTR
chr2R	12899311	12899311	+	FBgn0003975	3UTR
chr2R	12899385	12899385	+	FBgn0003975	3UTR
chr2R	23359162	23359162	-	FBgn0003977	3UTR
chr2R	23360192	23360192	-	FBgn0003977	3UTR
chr2R	23360228	23360228	-	FBgn0003977	3UTR
chr2R	23360264	23360264	-	FBgn0003977	3UTR
chr2L	20064261	20064261	-	FBgn0003978	3UTR
chr2L	5959485	5959485	-	FBgn0003979	3UTR
chr2L	5959700	5959700	-	FBgn0003979	3UTR
chr2L	5959738	5959738	-	FBgn0003979	3UTR
chr2L	5959776	5959776	-	FBgn0003979	3UTR
chr2L	5957609	5957609	+	FBgn0003980	3UTR
chr2L	5957635	5957635	+	FBgn0003980	3UTR
chr2L	13411141	13411141	-	FBgn0003983	3UTR
chr3L	5813334	5813334	-	FBgn0003984	3UTR
chrX	2790601	2790601	-	FBgn0003996	3UTR
chr3L	18167663	18167663	-	FBgn0003997	3UTR
chr3L	18168394	18168394	-	FBgn0003997	3UTR
chr3L	18169699	18169699	-	FBgn0003997	3UTR
chr3L	18169756	18169756	-	FBgn0003997	3UTR
chr3L	18169919	18169919	-	FBgn0003997	3UTR
chr2R	19250937	19250937	+	FBgn0004003	3UTR
chr2L	7316272	7316272	+	FBgn0004009	3UTR
chrX	361192	361192	+	FBgn0004034	3UTR
chrX	10055468	10055468	+	FBgn0004045	3UTR
chrX	10055498	10055498	+	FBgn0004045	3UTR
chrX	13761167	13761167	+	FBgn0004047	3UTR
chrX	13761328	13761328	+	FBgn0004047	3UTR
chrX	13761542	13761542	+	FBgn0004047	3UTR
chrX	2450523	2450523	+	FBgn0004050	3UTR
chrX	2450550	2450550	+	FBgn0004050	3UTR
chr3R	6752808	6752808	-	FBgn0004053	3UTR
chr3R	6743117	6743117	-	FBgn0004054	3UTR
chr2R	25029685	25029685	+	FBgn0004055	3UTR
chr2R	25030059	25030059	+	FBgn0004055	3UTR
chr2R	25030086	25030086	+	FBgn0004055	3UTR
chrX	19672362	19672362	+	FBgn0004057	3UTR
chrX	16277570	16277570	+	FBgn0004066	3UTR
chr3R	16481878	16481878	+	FBgn0004087	3UTR
chr2R	24376447	24376447	+	FBgn0004101	3UTR
chr2R	24376473	24376473	+	FBgn0004101	3UTR
chrX	8630164	8630164	-	FBgn0004102	3UTR
chrX	8630923	8630923	-	FBgn0004102	3UTR
chrX	8630969	8630969	-	FBgn0004102	3UTR
chrX	8631240	8631240	-	FBgn0004102	3UTR
chrX	8631340	8631340	-	FBgn0004102	3UTR
chrX	8631823	8631823	-	FBgn0004102	3UTR
chrX	8632022	8632022	-	FBgn0004102	3UTR
chr2L	10384739	10384739	-	FBgn0004106	3UTR
chr3L	16776585	16776585	+	FBgn0004108	3UTR
chr3L	16776668	16776668	+	FBgn0004108	3UTR
chr3L	16776793	16776793	+	FBgn0004108	3UTR
chr3L	16776836	16776836	+	FBgn0004108	3UTR
chr3L	16777482	16777482	+	FBgn0004108	3UTR
chr2R	7565873	7565873	-	FBgn0004132	3UTR
chr2R	7580470	7580470	-	FBgn0004133	3UTR
chr2R	7580612	7580612	-	FBgn0004133	3UTR
chr2R	7580651	7580651	-	FBgn0004133	3UTR
chrX	7050333	7050333	+	FBgn0004143	3UTR
chr3L	3368048	3368048	+	FBgn0004167	3UTR
chr3L	3368133	3368133	+	FBgn0004167	3UTR
chr3L	3368382	3368382	+	FBgn0004167	3UTR
chrX	13593474	13593474	-	FBgn0004169	3UTR
chrX	13593532	13593532	-	FBgn0004169	3UTR
chrX	13593577	13593577	-	FBgn0004169	3UTR
chrX	13593645	13593645	-	FBgn0004169	3UTR
chrX	13593678	13593678	-	FBgn0004169	3UTR
chrX	397497	397497	+	FBgn0004170	3UTR
chr3R	28293820	28293820	+	FBgn0004171	3UTR
chr3R	28293863	28293863	+	FBgn0004171	3UTR
chr3R	7366231	7366231	+	FBgn0004172	3UTR
chr3R	7366262	7366262	+	FBgn0004172	3UTR
chr3R	7365160	7365160	-	FBgn0004173	3UTR
chr3R	7363861	7363861	-	FBgn0004174	3UTR
chr3R	7364254	7364254	-	FBgn0004174	3UTR
chr3R	7363310	7363310	-	FBgn0004175	3UTR
chr2L	7831921	7831921	+	FBgn0004177	3UTR
chr2L	7831978	7831978	+	FBgn0004177	3UTR
chr2L	7832085	7832085	+	FBgn0004177	3UTR
chr2L	7832799	7832799	+	FBgn0004177	3UTR
chr2L	7832826	7832826	+	FBgn0004177	3UTR
chr3L	22272571	22272571	+	FBgn0004179	3UTR
chr3L	22273234	22273234	+	FBgn0004179	3UTR
chr3L	22273290	22273290	+	FBgn0004179	3UTR
chr3L	22273352	22273352	+	FBgn0004179	3UTR
chr3L	22273413	22273413	+	FBgn0004179	3UTR
chr3L	22273593	22273593	+	FBgn0004179	3UTR
chr3L	22273671	22273671	+	FBgn0004179	3UTR
chr3L	22273745	22273745	+	FBgn0004179	3UTR
chr2R	25175083	25175083	-	FBgn0004181	3UTR
chr2R	25175226	25175226	-	FBgn0004181	3UTR
chr2R	25175337	25175337	-	FBgn0004181	3UTR
chr2R	25175383	25175383	-	FBgn0004181	3UTR
chr3R	27172094	27172094	-	FBgn0004197	3UTR
chrX	7674672	7674672	+	FBgn0004198	3UTR
chrX	7674977	7674977	+	FBgn0004198	3UTR
chrX	7675344	7675344	+	FBgn0004198	3UTR
chrX	7675390	7675390	+	FBgn0004198	3UTR
chrX	7676023	7676023	+	FBgn0004198	3UTR
chrX	7676601	7676601	+	FBgn0004198	3UTR
chrX	7676856	7676856	+	FBgn0004198	3UTR
chrX	7676890	7676890	+	FBgn0004198	3UTR
chrX	7678454	7678454	+	FBgn0004198	3UTR
chrX	7678856	7678856	+	FBgn0004198	3UTR
chrX	16371525	16371525	+	FBgn0004227	3UTR
chr3L	15517390	15517390	-	FBgn0004228	3UTR
chr3L	15517444	15517444	-	FBgn0004228	3UTR
chr3L	15517563	15517563	-	FBgn0004228	3UTR
chr3L	15517763	15517763	-	FBgn0004228	3UTR
chr2R	18866262	18866262	+	FBgn0004240	3UTR
chr3L	9145747	9145747	-	FBgn0004244	3UTR
chr3L	9146013	9146013	-	FBgn0004244	3UTR
chr3L	9147356	9147356	-	FBgn0004244	3UTR
chr3L	9147989	9147989	-	FBgn0004244	3UTR
chr3L	9149371	9149371	-	FBgn0004244	3UTR
chr3L	9149398	9149398	-	FBgn0004244	3UTR
chr3L	9150615	9150615	-	FBgn0004244	3UTR
chr3R	26910996	26910996	+	FBgn0004359	3UTR
chr2R	9503188	9503188	+	FBgn0004360	3UTR
chr2R	21716143	21716143	+	FBgn0004362	3UTR
chr2R	21716381	21716381	+	FBgn0004362	3UTR
chr2R	21716699	21716699	+	FBgn0004362	3UTR
chr2R	21716727	21716727	+	FBgn0004362	3UTR
chr2L	10847227	10847227	-	FBgn0004363	3UTR
chr2L	10847406	10847406	-	FBgn0004363	3UTR
chr2L	10847443	10847443	-	FBgn0004363	3UTR
chr2L	10847711	10847711	-	FBgn0004363	3UTR
chr2L	10847749	10847749	-	FBgn0004363	3UTR
chr2R	20116197	20116197	+	FBgn0004364	3UTR
chr2R	20116827	20116827	+	FBgn0004364	3UTR
chr2R	20116932	20116932	+	FBgn0004364	3UTR
chrX	16399850	16399850	+	FBgn0004367	3UTR
chr3R	29484566	29484566	+	FBgn0004369	3UTR
chr3R	29484672	29484672	+	FBgn0004369	3UTR
chr3R	29484872	29484872	+	FBgn0004369	3UTR
chr3R	29485478	29485478	+	FBgn0004369	3UTR
chr3R	29485586	29485586	+	FBgn0004369	3UTR
chr3R	29486744	29486744	+	FBgn0004369	3UTR
chr3R	29487094	29487094	+	FBgn0004369	3UTR
chr3R	29487131	29487131	+	FBgn0004369	3UTR
chr3L	3024532	3024532	-	FBgn0004372	3UTR
chr3L	305398	305398	-	FBgn0004373	3UTR
chr3L	305427	305427	-	FBgn0004373	3UTR
chr3L	305663	305663	-	FBgn0004373	3UTR
chr3L	305766	305766	-	FBgn0004373	3UTR
chr3L	306170	306170	-	FBgn0004373	3UTR
chr2L	20089670	20089670	+	FBgn0004374	3UTR
chr2L	20089698	20089698	+	FBgn0004374	3UTR
chr3L	1241544	1241544	-	FBgn0004378	3UTR
chr3L	1241575	1241575	-	FBgn0004378	3UTR
chr3L	1241804	1241804	-	FBgn0004378	3UTR
chr3L	5356864	5356864	-	FBgn0004380	3UTR
chr3L	5356997	5356997	-	FBgn0004380	3UTR
chr3L	11798875	11798875	+	FBgn0004381	3UTR
chr3R	27547775	27547775	-	FBgn0004387	3UTR
chr3R	27548028	27548028	-	FBgn0004387	3UTR
chr3R	27548401	27548401	-	FBgn0004387	3UTR
chr3R	27548473	27548473	-	FBgn0004387	3UTR
chr3R	27548577	27548577	-	FBgn0004387	3UTR
chr3R	27548622	27548622	-	FBgn0004387	3UTR
chr3R	31194413	31194413	+	FBgn0004389	3UTR
chr3L	9838775	9838775	-	FBgn0004390	3UTR
chr3L	9839097	9839097	-	FBgn0004390	3UTR
chr3L	9839123	9839123	-	FBgn0004390	3UTR
chr3L	9839594	9839594	-	FBgn0004390	3UTR
chr3L	9839634	9839634	-	FBgn0004390	3UTR
chr3L	9840089	9840089	-	FBgn0004390	3UTR
chr3L	9840178	9840178	-	FBgn0004390	3UTR
chrX	15455544	15455544	-	FBgn0004391	3UTR
chrX	15455570	15455570	-	FBgn0004391	3UTR
chrX	15455748	15455748	-	FBgn0004391	3UTR
chr3R	23149648	23149648	-	FBgn0004395	3UTR
chr3R	23150612	23150612	-	FBgn0004395	3UTR
chr3R	23151002	23151002	-	FBgn0004395	3UTR
chr3R	23151229	23151229	-	FBgn0004395	3UTR
chr3R	23151320	23151320	-	FBgn0004395	3UTR
chr3R	23151575	23151575	-	FBgn0004395	3UTR
chr3R	23152012	23152012	-	FBgn0004395	3UTR
chr3R	23152096	23152096	-	FBgn0004395	3UTR
chr3R	23152229	23152229	-	FBgn0004395	3UTR
chr3R	23152403	23152403	-	FBgn0004395	3UTR
chr3R	23152499	23152499	-	FBgn0004395	3UTR
chr3R	23153132	23153132	-	FBgn0004395	3UTR
chr3R	23153165	23153165	-	FBgn0004395	3UTR
chr3R	23153259	23153259	-	FBgn0004395	3UTR
chr3R	23153539	23153539	-	FBgn0004395	3UTR
chr3L	15551851	15551851	+	FBgn0004396	3UTR
chr3L	15551905	15551905	+	FBgn0004396	3UTR
chr3L	15552969	15552969	+	FBgn0004396	3UTR
chr3L	15553138	15553138	+	FBgn0004396	3UTR
chr3L	15553215	15553215	+	FBgn0004396	3UTR
chrX	2214353	2214353	-	FBgn0004397	3UTR
chrX	2214623	2214623	-	FBgn0004397	3UTR
chrX	2214678	2214678	-	FBgn0004397	3UTR
chr3L	17638107	17638107	-	FBgn0004401	3UTR
chr3L	17638452	17638452	-	FBgn0004401	3UTR
chrX	7934690	7934690	+	FBgn0004403	3UTR
chrX	7935786	7935786	+	FBgn0004404	3UTR
chr2L	13823801	13823801	-	FBgn0004406	3UTR
chr2L	13823869	13823869	-	FBgn0004406	3UTR
chr2L	13823982	13823982	-	FBgn0004406	3UTR
chr2L	13824011	13824011	-	FBgn0004406	3UTR
chr3L	22083184	22083184	+	FBgn0004414	3UTR
chr2L	10242129	10242129	+	FBgn0004419	3UTR
chr2L	10242172	10242172	+	FBgn0004419	3UTR
chr3L	1210717	1210717	-	FBgn0004427	3UTR
chr3L	1216676	1216676	-	FBgn0004429	3UTR
chr3L	1218082	1218082	-	FBgn0004429	3UTR
chr3L	1218108	1218108	-	FBgn0004429	3UTR
chr3L	1194564	1194564	-	FBgn0004431	3UTR
chr3L	1194675	1194675	-	FBgn0004431	3UTR
chr3L	1194739	1194739	-	FBgn0004431	3UTR
chr3L	1194795	1194795	-	FBgn0004431	3UTR
chrX	16317673	16317673	-	FBgn0004432	3UTR
chrX	16317720	16317720	-	FBgn0004432	3UTR
chrX	16317891	16317891	-	FBgn0004432	3UTR
chrX	16318039	16318039	-	FBgn0004432	3UTR
chr2R	12619825	12619825	+	FBgn0004435	3UTR
chr2R	12619938	12619938	+	FBgn0004435	3UTR
chr2R	12619994	12619994	+	FBgn0004435	3UTR
chr2R	12620878	12620878	+	FBgn0004435	3UTR
chr2R	12620917	12620917	+	FBgn0004435	3UTR
chr2R	12620943	12620943	+	FBgn0004435	3UTR
[truncated: 26,331 more rows]
