# Supplementary material for: Landscape and evolution of tissue-specific alternative polyadenylation across Drosophila species
Source: Genome Biol. 2017 Nov 30;18:229. doi: 10.1186/s13059-017-1358-0 (PMC5707805; doi:10.1186/s13059-017-1358-0)
Supplement: Supplementary file 7 — GTF file of coordinates of the D. melanogaster major terminal 3′ UTR isoform ends as given in Additional file 6: Table S4. (BZ2 243 kb) [file 13059_2017_1358_MOESM7_ESM.bz2]

Archive with 1 entries (1 files):
- 13059_2017_1358_MOESM7_ESM
