# Supplementary material for: Landscape and evolution of tissue-specific alternative polyadenylation across Drosophila species
Source: Genome Biol. 2017 Nov 30;18:229. doi: 10.1186/s13059-017-1358-0 (PMC5707805; doi:10.1186/s13059-017-1358-0)
Supplement: Supplementary file 7 — GTF file of coordinates of the D. melanogaster major terminal 3′ UTR isoform ends as given in Additional file 6: Table S4. (BZ2 243 kb) [file 13059_2017_1358_MOESM7_ESM.bz2 › 13059_2017_1358_MOESM7_ESM]

chr2R	Drosophila_3seq	major_end	22172834	22172834	.	+	.	"FlyBase_ID ""FBgn0000008""; genomic_feature ""3UTR"";"
chr2R	Drosophila_3seq	major_end	22172870	22172870	.	+	.	"FlyBase_ID ""FBgn0000008""; genomic_feature ""3UTR"";"
chr2R	Drosophila_3seq	major_end	22172900	22172900	.	+	.	"FlyBase_ID ""FBgn0000008""; genomic_feature ""3UTR"";"
chr3R	Drosophila_3seq	major_end	16807110	16807110	.	-	.	"FlyBase_ID ""FBgn0000014""; genomic_feature ""3UTR"";"
chr3R	Drosophila_3seq	major_end	16807627	16807627	.	-	.	"FlyBase_ID ""FBgn0000014""; genomic_feature ""3UTR"";"
chr3R	Drosophila_3seq	major_end	16808002	16808002	.	-	.	"FlyBase_ID ""FBgn0000014""; genomic_feature ""3UTR"";"
chr3R	Drosophila_3seq	major_end	16808116	16808116	.	-	.	"FlyBase_ID ""FBgn0000014""; genomic_feature ""3UTR"";"
chr3R	Drosophila_3seq	major_end	16809470	16809470	.	-	.	"FlyBase_ID ""FBgn0000014""; genomic_feature ""3UTR"";"
chr3R	Drosophila_3seq	major_end	16927682	16927682	.	-	.	"FlyBase_ID ""FBgn0000015""; genomic_feature ""3UTR"";"
chr3L	Drosophila_3seq	major_end	16615890	16615890	.	-	.	"FlyBase_ID ""FBgn0000017""; genomic_feature ""3UTR"";"
chr3L	Drosophila_3seq	major_end	16616226	16616226	.	-	.	"FlyBase_ID ""FBgn0000017""; genomic_feature ""3UTR"";"
chr3L	Drosophila_3seq	major_end	16616264	16616264	.	-	.	"FlyBase_ID ""FBgn0000017""; genomic_feature ""3UTR"";"
chr3L	Drosophila_3seq	major_end	16621948	16621948	.	-	.	"FlyBase_ID ""FBgn0000017""; genomic_feature ""3UTR"";"
chr3L	Drosophila_3seq	major_end	16622048	16622048	.	-	.	"FlyBase_ID ""FBgn0000017""; genomic_feature ""3UTR"";"
chr3L	Drosophila_3seq	major_end	16622095	16622095	.	-	.	"FlyBase_ID ""FBgn0000017""; genomic_feature ""3UTR"";"
chr3L	Drosophila_3seq	major_end	16622335	16622335	.	-	.	"FlyBase_ID ""FBgn0000017""; genomic_feature ""3UTR"";"
chr3L	Drosophila_3seq	major_end	16622375	16622375	.	-	.	"FlyBase_ID ""FBgn0000017""; genomic_feature ""3UTR"";"
chr3L	Drosophila_3seq	major_end	16622556	16622556	.	-	.	"FlyBase_ID ""FBgn0000017""; genomic_feature ""3UTR"";"
chr2L	Drosophila_3seq	major_end	10973443	10973443	.	-	.	"FlyBase_ID ""FBgn0000018""; genomic_feature ""3UTR"";"
chrX	Drosophila_3seq	major_end	370942	370942	.	+	.	"FlyBase_ID ""FBgn0000022""; genomic_feature ""3UTR"";"
chrX	Drosophila_3seq	major_end	371019	371019	.	+	.	"FlyBase_ID ""FBgn0000022""; genomic_feature ""3UTR"";"
chr3R	Drosophila_3seq	major_end	13222951	13222951	.	-	.	"FlyBase_ID ""FBgn0000024""; genomic_feature ""3UTR"";"
chr3R	Drosophila_3seq	major_end	29991144	29991144	.	-	.	"FlyBase_ID ""FBgn0000032""; genomic_feature ""3UTR"";"
chr3R	Drosophila_3seq	major_end	29991307	29991307	.	-	.	"FlyBase_ID ""FBgn0000032""; genomic_feature ""3UTR"";"
chr3R	Drosophila_3seq	major_end	24393341	24393341	.	-	.	"FlyBase_ID ""FBgn0000036""; genomic_feature ""3UTR"";"
chr3R	Drosophila_3seq	major_end	24397480	24397480	.	-	.	"FlyBase_ID ""FBgn0000036""; genomic_feature ""3UTR"";"
chr3R	Drosophila_3seq	major_end	24397732	24397732	.	-	.	"FlyBase_ID ""FBgn0000036""; genomic_feature ""3UTR"";"
chr3R	Drosophila_3seq	major_end	24400636	24400636	.	-	.	"FlyBase_ID ""FBgn0000036""; genomic_feature ""3UTR"";"
chr3R	Drosophila_3seq	major_end	24401161	24401161	.	-	.	"FlyBase_ID ""FBgn0000036""; genomic_feature ""3UTR"";"
chr3L	Drosophila_3seq	major_end	4435671	4435671	.	+	.	"FlyBase_ID ""FBgn0000038""; genomic_feature ""3UTR"";"
chr3L	Drosophila_3seq	major_end	4435782	4435782	.	+	.	"FlyBase_ID ""FBgn0000038""; genomic_feature ""3UTR"";"
chr3L	Drosophila_3seq	major_end	4435994	4435994	.	+	.	"FlyBase_ID ""FBgn0000038""; genomic_feature ""3UTR"";"
chr3R	Drosophila_3seq	major_end	24491147	24491147	.	+	.	"FlyBase_ID ""FBgn0000039""; genomic_feature ""3UTR"";"
chrX	Drosophila_3seq	major_end	5904173	5904173	.	+	.	"FlyBase_ID ""FBgn0000042""; genomic_feature ""3UTR"";"
chrX	Drosophila_3seq	major_end	5904299	5904299	.	+	.	"FlyBase_ID ""FBgn0000042""; genomic_feature ""3UTR"";"
chrX	Drosophila_3seq	major_end	5904458	5904458	.	+	.	"FlyBase_ID ""FBgn0000042""; genomic_feature ""3UTR"";"
chrX	Drosophila_3seq	major_end	5904785	5904785	.	+	.	"FlyBase_ID ""FBgn0000042""; genomic_feature ""3UTR"";"
chr2R	Drosophila_3seq	major_end	6013910	6013910	.	-	.	"FlyBase_ID ""FBgn0000043""; genomic_feature ""3UTR"";"
chr2R	Drosophila_3seq	major_end	6013957	6013957	.	-	.	"FlyBase_ID ""FBgn0000043""; genomic_feature ""3UTR"";"
chr2R	Drosophila_3seq	major_end	20946411	20946411	.	+	.	"FlyBase_ID ""FBgn0000044""; genomic_feature ""3UTR"";"
chr2R	Drosophila_3seq	major_end	20946441	20946441	.	+	.	"FlyBase_ID ""FBgn0000044""; genomic_feature ""3UTR"";"
chr3L	Drosophila_3seq	major_end	21986992	21986992	.	+	.	"FlyBase_ID ""FBgn0000045""; genomic_feature ""3UTR"";"
chr3L	Drosophila_3seq	major_end	21987043	21987043	.	+	.	"FlyBase_ID ""FBgn0000045""; genomic_feature ""3UTR"";"
chr3L	Drosophila_3seq	major_end	21987190	21987190	.	+	.	"FlyBase_ID ""FBgn0000045""; genomic_feature ""3UTR"";"
chr3R	Drosophila_3seq	major_end	13427810	13427810	.	+	.	"FlyBase_ID ""FBgn0000046""; genomic_feature ""3UTR"";"
chr3R	Drosophila_3seq	major_end	13427837	13427837	.	+	.	"FlyBase_ID ""FBgn0000046""; genomic_feature ""3UTR"";"
chr3R	Drosophila_3seq	major_end	13427949	13427949	.	+	.	"FlyBase_ID ""FBgn0000046""; genomic_feature ""3UTR"";"
chr3R	Drosophila_3seq	major_end	13428034	13428034	.	+	.	"FlyBase_ID ""FBgn0000046""; genomic_feature ""3UTR"";"
chr3R	Drosophila_3seq	major_end	13428069	13428069	.	+	.	"FlyBase_ID ""FBgn0000046""; genomic_feature ""3UTR"";"
chr3R	Drosophila_3seq	major_end	13428101	13428101	.	+	.	"FlyBase_ID ""FBgn0000046""; genomic_feature ""3UTR"";"
chr3R	Drosophila_3seq	major_end	15442161	15442161	.	+	.	"FlyBase_ID ""FBgn0000047""; genomic_feature ""3UTR"";"
chr3R	Drosophila_3seq	major_end	15442194	15442194	.	+	.	"FlyBase_ID ""FBgn0000047""; genomic_feature ""3UTR"";"
chr2L	Drosophila_3seq	major_end	6041188	6041188	.	-	.	"FlyBase_ID ""FBgn0000052""; genomic_feature ""3UTR"";"
chr2L	Drosophila_3seq	major_end	7014595	7014595	.	-	.	"FlyBase_ID ""FBgn0000053""; genomic_feature ""3UTR"";"
chr2L	Drosophila_3seq	major_end	7014756	7014756	.	-	.	"FlyBase_ID ""FBgn0000053""; genomic_feature ""3UTR"";"
chr2L	Drosophila_3seq	major_end	7014861	7014861	.	-	.	"FlyBase_ID ""FBgn0000053""; genomic_feature ""3UTR"";"
chr2L	Drosophila_3seq	major_end	7014889	7014889	.	-	.	"FlyBase_ID ""FBgn0000053""; genomic_feature ""3UTR"";"
chr2R	Drosophila_3seq	major_end	6667577	6667577	.	+	.	"FlyBase_ID ""FBgn0000054""; genomic_feature ""3UTR"";"
chr2R	Drosophila_3seq	major_end	6667915	6667915	.	+	.	"FlyBase_ID ""FBgn0000054""; genomic_feature ""3UTR"";"
chr2R	Drosophila_3seq	major_end	6667965	6667965	.	+	.	"FlyBase_ID ""FBgn0000054""; genomic_feature ""3UTR"";"
chr2R	Drosophila_3seq	major_end	6668037	6668037	.	+	.	"FlyBase_ID ""FBgn0000054""; genomic_feature ""3UTR"";"
chr2R	Drosophila_3seq	major_end	6668085	6668085	.	+	.	"FlyBase_ID ""FBgn0000054""; genomic_feature ""3UTR"";"
chr2R	Drosophila_3seq	major_end	18154060	18154060	.	+	.	"FlyBase_ID ""FBgn0000057""; genomic_feature ""3UTR"";"
chr2R	Drosophila_3seq	major_end	18154086	18154086	.	+	.	"FlyBase_ID ""FBgn0000057""; genomic_feature ""3UTR"";"
chr2R	Drosophila_3seq	major_end	18154362	18154362	.	+	.	"FlyBase_ID ""FBgn0000057""; genomic_feature ""3UTR"";"
chr2R	Drosophila_3seq	major_end	18154425	18154425	.	+	.	"FlyBase_ID ""FBgn0000057""; genomic_feature ""3UTR"";"
chr2L	Drosophila_3seq	major_end	387439	387439	.	+	.	"FlyBase_ID ""FBgn0000061""; genomic_feature ""3UTR"";"
chr3R	Drosophila_3seq	major_end	17673821	17673821	.	+	.	"FlyBase_ID ""FBgn0000063""; genomic_feature ""3UTR"";"
chr3R	Drosophila_3seq	major_end	17674366	17674366	.	+	.	"FlyBase_ID ""FBgn0000063""; genomic_feature ""3UTR"";"
chr3R	Drosophila_3seq	major_end	6765110	6765110	.	+	.	"FlyBase_ID ""FBgn0000071""; genomic_feature ""3UTR"";"
chr3R	Drosophila_3seq	major_end	6765203	6765203	.	+	.	"FlyBase_ID ""FBgn0000071""; genomic_feature ""3UTR"";"
chr3R	Drosophila_3seq	major_end	6765261	6765261	.	+	.	"FlyBase_ID ""FBgn0000071""; genomic_feature ""3UTR"";"
chr3R	Drosophila_3seq	major_end	6765403	6765403	.	+	.	"FlyBase_ID ""FBgn0000071""; genomic_feature ""3UTR"";"
chr2L	Drosophila_3seq	major_end	19114110	19114110	.	+	.	"FlyBase_ID ""FBgn0000075""; genomic_feature ""3UTR"";"
chrX	Drosophila_3seq	major_end	9245779	9245779	.	-	.	"FlyBase_ID ""FBgn0000077""; genomic_feature ""3UTR"";"
chrX	Drosophila_3seq	major_end	9245917	9245917	.	-	.	"FlyBase_ID ""FBgn0000077""; genomic_feature ""3UTR"";"
chrX	Drosophila_3seq	major_end	9245989	9245989	.	-	.	"FlyBase_ID ""FBgn0000077""; genomic_feature ""3UTR"";"
chrX	Drosophila_3seq	major_end	9246056	9246056	.	-	.	"FlyBase_ID ""FBgn0000077""; genomic_feature ""3UTR"";"
chrX	Drosophila_3seq	major_end	9246104	9246104	.	-	.	"FlyBase_ID ""FBgn0000077""; genomic_feature ""3UTR"";"
chr2R	Drosophila_3seq	major_end	17126373	17126373	.	+	.	"FlyBase_ID ""FBgn0000078""; genomic_feature ""3UTR"";"
chr2R	Drosophila_3seq	major_end	17126421	17126421	.	+	.	"FlyBase_ID ""FBgn0000078""; genomic_feature ""3UTR"";"
chr2R	Drosophila_3seq	major_end	17126481	17126481	.	+	.	"FlyBase_ID ""FBgn0000078""; genomic_feature ""3UTR"";"
chr2R	Drosophila_3seq	major_end	17118645	17118645	.	-	.	"FlyBase_ID ""FBgn0000079""; genomic_feature ""3UTR"";"
chr2R	Drosophila_3seq	major_end	17118681	17118681	.	-	.	"FlyBase_ID ""FBgn0000079""; genomic_feature ""3UTR"";"
chr2R	Drosophila_3seq	major_end	17118709	17118709	.	-	.	"FlyBase_ID ""FBgn0000079""; genomic_feature ""3UTR"";"
chr2R	Drosophila_3seq	major_end	17118739	17118739	.	-	.	"FlyBase_ID ""FBgn0000079""; genomic_feature ""3UTR"";"
chr3R	Drosophila_3seq	major_end	21070917	21070917	.	+	.	"FlyBase_ID ""FBgn0000083""; genomic_feature ""3UTR"";"
chrX	Drosophila_3seq	major_end	20171441	20171441	.	-	.	"FlyBase_ID ""FBgn0000084""; genomic_feature ""3UTR"";"
chrX	Drosophila_3seq	major_end	2692625	2692625	.	-	.	"FlyBase_ID ""FBgn0000092""; genomic_feature ""3UTR"";"
chrX	Drosophila_3seq	major_end	2692739	2692739	.	-	.	"FlyBase_ID ""FBgn0000092""; genomic_feature ""3UTR"";"
chrX	Drosophila_3seq	major_end	2692820	2692820	.	-	.	"FlyBase_ID ""FBgn0000092""; genomic_feature ""3UTR"";"
chr3R	Drosophila_3seq	major_end	30210288	30210288	.	+	.	"FlyBase_ID ""FBgn0000094""; genomic_feature ""3UTR"";"
chr3R	Drosophila_3seq	major_end	30210413	30210413	.	+	.	"FlyBase_ID ""FBgn0000094""; genomic_feature ""3UTR"";"
chr2L	Drosophila_3seq	major_end	2156475	2156475	.	-	.	"FlyBase_ID ""FBgn0000097""; genomic_feature ""3UTR"";"
chr2L	Drosophila_3seq	major_end	2156791	2156791	.	-	.	"FlyBase_ID ""FBgn0000097""; genomic_feature ""3UTR"";"
chr2L	Drosophila_3seq	major_end	2157315	2157315	.	-	.	"FlyBase_ID ""FBgn0000097""; genomic_feature ""3UTR"";"
chr2L	Drosophila_3seq	major_end	2157427	2157427	.	-	.	"FlyBase_ID ""FBgn0000097""; genomic_feature ""3UTR"";"
chr2L	Drosophila_3seq	major_end	2157554	2157554	.	-	.	"FlyBase_ID ""FBgn0000097""; genomic_feature ""3UTR"";"
chr2L	Drosophila_3seq	major_end	2157708	2157708	.	-	.	"FlyBase_ID ""FBgn0000097""; genomic_feature ""3UTR"";"
chr2L	Drosophila_3seq	major_end	2157734	2157734	.	-	.	"FlyBase_ID ""FBgn0000097""; genomic_feature ""3UTR"";"
chr2L	Drosophila_3seq	major_end	2157913	2157913	.	-	.	"FlyBase_ID ""FBgn0000097""; genomic_feature ""3UTR"";"
chr3L	Drosophila_3seq	major_end	22077487	22077487	.	+	.	"FlyBase_ID ""FBgn0000100""; genomic_feature ""3UTR"";"
chrX	Drosophila_3seq	major_end	575721	575721	.	+	.	"FlyBase_ID ""FBgn0000108""; genomic_feature ""3UTR"";"
chrX	Drosophila_3seq	major_end	575761	575761	.	+	.	"FlyBase_ID ""FBgn0000108""; genomic_feature ""3UTR"";"
chrX	Drosophila_3seq	major_end	575827	575827	.	+	.	"FlyBase_ID ""FBgn0000108""; genomic_feature ""3UTR"";"
chrX	Drosophila_3seq	major_end	575865	575865	.	+	.	"FlyBase_ID ""FBgn0000108""; genomic_feature ""3UTR"";"
chrX	Drosophila_3seq	major_end	576638	576638	.	+	.	"FlyBase_ID ""FBgn0000108""; genomic_feature ""3UTR"";"
chrX	Drosophila_3seq	major_end	576855	576855	.	+	.	"FlyBase_ID ""FBgn0000108""; genomic_feature ""3UTR"";"
chrX	Drosophila_3seq	major_end	578300	578300	.	+	.	"FlyBase_ID ""FBgn0000108""; genomic_feature ""3UTR"";"
chrX	Drosophila_3seq	major_end	578653	578653	.	+	.	"FlyBase_ID ""FBgn0000108""; genomic_feature ""3UTR"";"
chrX	Drosophila_3seq	major_end	579050	579050	.	+	.	"FlyBase_ID ""FBgn0000108""; genomic_feature ""3UTR"";"
chrX	Drosophila_3seq	major_end	581110	581110	.	+	.	"FlyBase_ID ""FBgn0000108""; genomic_feature ""3UTR"";"
chr3L	Drosophila_3seq	major_end	1883761	1883761	.	-	.	"FlyBase_ID ""FBgn0000109""; genomic_feature ""3UTR"";"
chr3L	Drosophila_3seq	major_end	1883912	1883912	.	-	.	"FlyBase_ID ""FBgn0000109""; genomic_feature ""3UTR"";"
chr3L	Drosophila_3seq	major_end	15984307	15984307	.	+	.	"FlyBase_ID ""FBgn0000115""; genomic_feature ""3UTR"";"
chr3L	Drosophila_3seq	major_end	15984333	15984333	.	+	.	"FlyBase_ID ""FBgn0000115""; genomic_feature ""3UTR"";"
chr3L	Drosophila_3seq	major_end	15984362	15984362	.	+	.	"FlyBase_ID ""FBgn0000115""; genomic_feature ""3UTR"";"
chr3L	Drosophila_3seq	major_end	15984410	15984410	.	+	.	"FlyBase_ID ""FBgn0000115""; genomic_feature ""3UTR"";"
chr3L	Drosophila_3seq	major_end	9048781	9048781	.	-	.	"FlyBase_ID ""FBgn0000116""; genomic_feature ""3UTR"";"
chr3L	Drosophila_3seq	major_end	9048906	9048906	.	-	.	"FlyBase_ID ""FBgn0000116""; genomic_feature ""3UTR"";"
chr3L	Drosophila_3seq	major_end	9048939	9048939	.	-	.	"FlyBase_ID ""FBgn0000116""; genomic_feature ""3UTR"";"
chrX	Drosophila_3seq	major_end	1891418	1891418	.	-	.	"FlyBase_ID ""FBgn0000117""; genomic_feature ""3UTR"";"
chrX	Drosophila_3seq	major_end	1891444	1891444	.	-	.	"FlyBase_ID ""FBgn0000117""; genomic_feature ""3UTR"";"
chr2R	Drosophila_3seq	major_end	13453654	13453654	.	-	.	"FlyBase_ID ""FBgn0000119""; genomic_feature ""3UTR"";"
chr2R	Drosophila_3seq	major_end	13453739	13453739	.	-	.	"FlyBase_ID ""FBgn0000119""; genomic_feature ""3UTR"";"
chr2R	Drosophila_3seq	major_end	13453903	13453903	.	-	.	"FlyBase_ID ""FBgn0000119""; genomic_feature ""3UTR"";"
chr2R	Drosophila_3seq	major_end	13454289	13454289	.	-	.	"FlyBase_ID ""FBgn0000119""; genomic_feature ""3UTR"";"
chr2R	Drosophila_3seq	major_end	13454315	13454315	.	-	.	"FlyBase_ID ""FBgn0000119""; genomic_feature ""3UTR"";"
chr2L	Drosophila_3seq	major_end	18080219	18080219	.	+	.	"FlyBase_ID ""FBgn0000120""; genomic_feature ""3UTR"";"
chr2L	Drosophila_3seq	major_end	18080411	18080411	.	+	.	"FlyBase_ID ""FBgn0000120""; genomic_feature ""3UTR"";"
chr3L	Drosophila_3seq	major_end	8647267	8647267	.	-	.	"FlyBase_ID ""FBgn0000121""; genomic_feature ""3UTR"";"
chr3L	Drosophila_3seq	major_end	8647310	8647310	.	-	.	"FlyBase_ID ""FBgn0000121""; genomic_feature ""3UTR"";"
chr3L	Drosophila_3seq	major_end	8647427	8647427	.	-	.	"FlyBase_ID ""FBgn0000121""; genomic_feature ""3UTR"";"
chrX	Drosophila_3seq	major_end	463184	463184	.	+	.	"FlyBase_ID ""FBgn0000137""; genomic_feature ""3UTR"";"
chr3R	Drosophila_3seq	major_end	24653322	24653322	.	+	.	"FlyBase_ID ""FBgn0000139""; genomic_feature ""3UTR"";"
chr3R	Drosophila_3seq	major_end	24653357	24653357	.	+	.	"FlyBase_ID ""FBgn0000139""; genomic_feature ""3UTR"";"
chr3R	Drosophila_3seq	major_end	24760272	24760272	.	+	.	"FlyBase_ID ""FBgn0000140""; genomic_feature ""3UTR"";"
chr3R	Drosophila_3seq	major_end	24760310	24760310	.	+	.	"FlyBase_ID ""FBgn0000140""; genomic_feature ""3UTR"";"
chr3R	Drosophila_3seq	major_end	24760446	24760446	.	+	.	"FlyBase_ID ""FBgn0000140""; genomic_feature ""3UTR"";"
chr3R	Drosophila_3seq	major_end	24760513	24760513	.	+	.	"FlyBase_ID ""FBgn0000140""; genomic_feature ""3UTR"";"
chr2L	Drosophila_3seq	major_end	10997819	10997819	.	-	.	"FlyBase_ID ""FBgn0000146""; genomic_feature ""3UTR"";"
chr2L	Drosophila_3seq	major_end	10997898	10997898	.	-	.	"FlyBase_ID ""FBgn0000146""; genomic_feature ""3UTR"";"
chr3R	Drosophila_3seq	major_end	11964763	11964763	.	+	.	"FlyBase_ID ""FBgn0000147""; genomic_feature ""3UTR"";"
chr3R	Drosophila_3seq	major_end	11964826	11964826	.	+	.	"FlyBase_ID ""FBgn0000147""; genomic_feature ""3UTR"";"
chr3R	Drosophila_3seq	major_end	11964854	11964854	.	+	.	"FlyBase_ID ""FBgn0000147""; genomic_feature ""3UTR"";"
chr3R	Drosophila_3seq	major_end	11964933	11964933	.	+	.	"FlyBase_ID ""FBgn0000147""; genomic_feature ""3UTR"";"
chr3R	Drosophila_3seq	major_end	31745176	31745176	.	-	.	"FlyBase_ID ""FBgn0000150""; genomic_feature ""3UTR"";"
chrX	Drosophila_3seq	major_end	16679701	16679701	.	-	.	"FlyBase_ID ""FBgn0000152""; genomic_feature ""3UTR"";"
chrX	Drosophila_3seq	major_end	16679928	16679928	.	-	.	"FlyBase_ID ""FBgn0000152""; genomic_feature ""3UTR"";"
chrX	Drosophila_3seq	major_end	16680089	16680089	.	-	.	"FlyBase_ID ""FBgn0000152""; genomic_feature ""3UTR"";"
chr2L	Drosophila_3seq	major_end	13823892	13823892	.	+	.	"FlyBase_ID ""FBgn0000153""; genomic_feature ""3UTR"";"
chr2L	Drosophila_3seq	major_end	13824031	13824031	.	+	.	"FlyBase_ID ""FBgn0000153""; genomic_feature ""3UTR"";"
chr2R	Drosophila_3seq	major_end	24834426	24834426	.	+	.	"FlyBase_ID ""FBgn0000157""; genomic_feature ""3UTR"";"
chr2R	Drosophila_3seq	major_end	24834602	24834602	.	+	.	"FlyBase_ID ""FBgn0000157""; genomic_feature ""3UTR"";"
chr2R	Drosophila_3seq	major_end	24834812	24834812	.	+	.	"FlyBase_ID ""FBgn0000157""; genomic_feature ""3UTR"";"
chr2R	Drosophila_3seq	major_end	24835659	24835659	.	+	.	"FlyBase_ID ""FBgn0000157""; genomic_feature ""3UTR"";"
chr3R	Drosophila_3seq	major_end	25243039	25243039	.	-	.	"FlyBase_ID ""FBgn0000158""; genomic_feature ""3UTR"";"
chr3R	Drosophila_3seq	major_end	25243151	25243151	.	-	.	"FlyBase_ID ""FBgn0000158""; genomic_feature ""3UTR"";"
chr3R	Drosophila_3seq	major_end	6754944	6754944	.	-	.	"FlyBase_ID ""FBgn0000166""; genomic_feature ""3UTR"";"
chr3R	Drosophila_3seq	major_end	6755859	6755859	.	-	.	"FlyBase_ID ""FBgn0000166""; genomic_feature ""3UTR"";"
chrX	Drosophila_3seq	major_end	13998820	13998820	.	+	.	"FlyBase_ID ""FBgn0000173""; genomic_feature ""3UTR"";"
chrX	Drosophila_3seq	major_end	13998980	13998980	.	+	.	"FlyBase_ID ""FBgn0000173""; genomic_feature ""3UTR"";"
chrX	Drosophila_3seq	major_end	13999447	13999447	.	+	.	"FlyBase_ID ""FBgn0000173""; genomic_feature ""3UTR"";"
chrX	Drosophila_3seq	major_end	13999541	13999541	.	+	.	"FlyBase_ID ""FBgn0000173""; genomic_feature ""3UTR"";"
chrX	Drosophila_3seq	major_end	13999718	13999718	.	+	.	"FlyBase_ID ""FBgn0000173""; genomic_feature ""3UTR"";"
chrX	Drosophila_3seq	major_end	4485496	4485496	.	+	.	"FlyBase_ID ""FBgn0000179""; genomic_feature ""3UTR"";"
chrX	Drosophila_3seq	major_end	4485628	4485628	.	+	.	"FlyBase_ID ""FBgn0000179""; genomic_feature ""3UTR"";"
chrX	Drosophila_3seq	major_end	4485660	4485660	.	+	.	"FlyBase_ID ""FBgn0000179""; genomic_feature ""3UTR"";"
chr2L	Drosophila_3seq	major_end	9995538	9995538	.	+	.	"FlyBase_ID ""FBgn0000180""; genomic_feature ""3UTR"";"
chr2L	Drosophila_3seq	major_end	9995571	9995571	.	+	.	"FlyBase_ID ""FBgn0000180""; genomic_feature ""3UTR"";"
chr2R	Drosophila_3seq	major_end	12871200	12871200	.	+	.	"FlyBase_ID ""FBgn0000181""; genomic_feature ""3UTR"";"
chr2R	Drosophila_3seq	major_end	12871236	12871236	.	+	.	"FlyBase_ID ""FBgn0000181""; genomic_feature ""3UTR"";"
chr2R	Drosophila_3seq	major_end	12871333	12871333	.	+	.	"FlyBase_ID ""FBgn0000181""; genomic_feature ""3UTR"";"
chr2R	Drosophila_3seq	major_end	12871372	12871372	.	+	.	"FlyBase_ID ""FBgn0000181""; genomic_feature ""3UTR"";"
chr2R	Drosophila_3seq	major_end	12871794	12871794	.	+	.	"FlyBase_ID ""FBgn0000181""; genomic_feature ""3UTR"";"
chr3R	Drosophila_3seq	major_end	25966942	25966942	.	+	.	"FlyBase_ID ""FBgn0000206""; genomic_feature ""3UTR"";"
chr3L	Drosophila_3seq	major_end	15969788	15969788	.	-	.	"FlyBase_ID ""FBgn0000212""; genomic_feature ""3UTR"";"
chr3L	Drosophila_3seq	major_end	15970082	15970082	.	-	.	"FlyBase_ID ""FBgn0000212""; genomic_feature ""3UTR"";"
chr3L	Drosophila_3seq	major_end	14973198	14973198	.	+	.	"FlyBase_ID ""FBgn0000216""; genomic_feature ""3UTR"";"
chrX	Drosophila_3seq	major_end	4105684	4105684	.	+	.	"FlyBase_ID ""FBgn0000221""; genomic_feature ""3UTR"";"
chrX	Drosophila_3seq	major_end	4105791	4105791	.	+	.	"FlyBase_ID ""FBgn0000221""; genomic_feature ""3UTR"";"
chrX	Drosophila_3seq	major_end	4105821	4105821	.	+	.	"FlyBase_ID ""FBgn0000221""; genomic_feature ""3UTR"";"
chr2L	Drosophila_3seq	major_end	4683052	4683052	.	-	.	"FlyBase_ID ""FBgn0000227""; genomic_feature ""3UTR"";"
chr2L	Drosophila_3seq	major_end	5271728	5271728	.	-	.	"FlyBase_ID ""FBgn0000228""; genomic_feature ""3UTR"";"
chr2L	Drosophila_3seq	major_end	10247208	10247208	.	-	.	"FlyBase_ID ""FBgn0000229""; genomic_feature ""3UTR"";"
chr2L	Drosophila_3seq	major_end	10247502	10247502	.	-	.	"FlyBase_ID ""FBgn0000229""; genomic_feature ""3UTR"";"
chrX	Drosophila_3seq	major_end	9697596	9697596	.	+	.	"FlyBase_ID ""FBgn0000233""; genomic_feature ""3UTR"";"
chr2L	Drosophila_3seq	major_end	21174182	21174182	.	-	.	"FlyBase_ID ""FBgn0000239""; genomic_feature ""3UTR"";"
chr2L	Drosophila_3seq	major_end	21174228	21174228	.	-	.	"FlyBase_ID ""FBgn0000239""; genomic_feature ""3UTR"";"
chr2L	Drosophila_3seq	major_end	21174385	21174385	.	-	.	"FlyBase_ID ""FBgn0000239""; genomic_feature ""3UTR"";"
chr2R	Drosophila_3seq	major_end	23528045	23528045	.	-	.	"FlyBase_ID ""FBgn0000241""; genomic_feature ""3UTR"";"
chr2R	Drosophila_3seq	major_end	23528085	23528085	.	-	.	"FlyBase_ID ""FBgn0000241""; genomic_feature ""3UTR"";"
chr3R	Drosophila_3seq	major_end	15789477	15789477	.	-	.	"FlyBase_ID ""FBgn0000246""; genomic_feature ""3UTR"";"
chr3R	Drosophila_3seq	major_end	15789556	15789556	.	-	.	"FlyBase_ID ""FBgn0000246""; genomic_feature ""3UTR"";"
chr3R	Drosophila_3seq	major_end	29814764	29814764	.	+	.	"FlyBase_ID ""FBgn0000247""; genomic_feature ""3UTR"";"
chr3R	Drosophila_3seq	major_end	29814840	29814840	.	+	.	"FlyBase_ID ""FBgn0000247""; genomic_feature ""3UTR"";"
chr3R	Drosophila_3seq	major_end	29814998	29814998	.	+	.	"FlyBase_ID ""FBgn0000247""; genomic_feature ""3UTR"";"
chr3R	Drosophila_3seq	major_end	29815047	29815047	.	+	.	"FlyBase_ID ""FBgn0000247""; genomic_feature ""3UTR"";"
chr2L	Drosophila_3seq	major_end	16312938	16312938	.	-	.	"FlyBase_ID ""FBgn0000250""; genomic_feature ""3UTR"";"
chr2L	Drosophila_3seq	major_end	16313029	16313029	.	-	.	"FlyBase_ID ""FBgn0000250""; genomic_feature ""3UTR"";"
chr2L	Drosophila_3seq	major_end	16313097	16313097	.	-	.	"FlyBase_ID ""FBgn0000250""; genomic_feature ""3UTR"";"
chr2L	Drosophila_3seq	major_end	16313314	16313314	.	-	.	"FlyBase_ID ""FBgn0000250""; genomic_feature ""3UTR"";"
chr2L	Drosophila_3seq	major_end	20782703	20782703	.	+	.	"FlyBase_ID ""FBgn0000251""; genomic_feature ""3UTR"";"
chr2L	Drosophila_3seq	major_end	20783009	20783009	.	+	.	"FlyBase_ID ""FBgn0000251""; genomic_feature ""3UTR"";"
chr2L	Drosophila_3seq	major_end	20783125	20783125	.	+	.	"FlyBase_ID ""FBgn0000251""; genomic_feature ""3UTR"";"
chr2R	Drosophila_3seq	major_end	12273924	12273924	.	+	.	"FlyBase_ID ""FBgn0000253""; genomic_feature ""3UTR"";"
chr2R	Drosophila_3seq	major_end	12274040	12274040	.	+	.	"FlyBase_ID ""FBgn0000253""; genomic_feature ""3UTR"";"
chr2R	Drosophila_3seq	major_end	12274590	12274590	.	+	.	"FlyBase_ID ""FBgn0000253""; genomic_feature ""3UTR"";"
chr2R	Drosophila_3seq	major_end	12274621	12274621	.	+	.	"FlyBase_ID ""FBgn0000253""; genomic_feature ""3UTR"";"
chr2R	Drosophila_3seq	major_end	12274648	12274648	.	+	.	"FlyBase_ID ""FBgn0000253""; genomic_feature ""3UTR"";"
chr2R	Drosophila_3seq	major_end	12274787	12274787	.	+	.	"FlyBase_ID ""FBgn0000253""; genomic_feature ""3UTR"";"
chr2R	Drosophila_3seq	major_end	12274889	12274889	.	+	.	"FlyBase_ID ""FBgn0000253""; genomic_feature ""3UTR"";"
chr2R	Drosophila_3seq	major_end	12274923	12274923	.	+	.	"FlyBase_ID ""FBgn0000253""; genomic_feature ""3UTR"";"
chr2R	Drosophila_3seq	major_end	12277199	12277199	.	+	.	"FlyBase_ID ""FBgn0000253""; genomic_feature ""3UTR"";"
chr2L	Drosophila_3seq	major_end	3872660	3872660	.	-	.	"FlyBase_ID ""FBgn0000256""; genomic_feature ""3UTR"";"
chr2L	Drosophila_3seq	major_end	3872759	3872759	.	-	.	"FlyBase_ID ""FBgn0000256""; genomic_feature ""3UTR"";"
chrX	Drosophila_3seq	major_end	19568653	19568653	.	+	.	"FlyBase_ID ""FBgn0000257""; genomic_feature ""3UTR"";"
chrX	Drosophila_3seq	major_end	19568684	19568684	.	+	.	"FlyBase_ID ""FBgn0000257""; genomic_feature ""3UTR"";"
chrX	Drosophila_3seq	major_end	19568774	19568774	.	+	.	"FlyBase_ID ""FBgn0000257""; genomic_feature ""3UTR"";"
chrX	Drosophila_3seq	major_end	19568805	19568805	.	+	.	"FlyBase_ID ""FBgn0000257""; genomic_feature ""3UTR"";"
chrX	Drosophila_3seq	major_end	19568860	19568860	.	+	.	"FlyBase_ID ""FBgn0000257""; genomic_feature ""3UTR"";"
chrX	Drosophila_3seq	major_end	19569289	19569289	.	+	.	"FlyBase_ID ""FBgn0000257""; genomic_feature ""3UTR"";"
chrX	Drosophila_3seq	major_end	19569401	19569401	.	+	.	"FlyBase_ID ""FBgn0000257""; genomic_feature ""3UTR"";"
chrX	Drosophila_3seq	major_end	11800931	11800931	.	+	.	"FlyBase_ID ""FBgn0000259""; genomic_feature ""3UTR"";"
chrX	Drosophila_3seq	major_end	11801054	11801054	.	+	.	"FlyBase_ID ""FBgn0000259""; genomic_feature ""3UTR"";"
chrX	Drosophila_3seq	major_end	11801335	11801335	.	+	.	"FlyBase_ID ""FBgn0000259""; genomic_feature ""3UTR"";"
chrX	Drosophila_3seq	major_end	11801587	11801587	.	+	.	"FlyBase_ID ""FBgn0000259""; genomic_feature ""3UTR"";"
chr3L	Drosophila_3seq	major_end	18828161	18828161	.	+	.	"FlyBase_ID ""FBgn0000261""; genomic_feature ""3UTR"";"
chr3L	Drosophila_3seq	major_end	18828192	18828192	.	+	.	"FlyBase_ID ""FBgn0000261""; genomic_feature ""3UTR"";"
chr3R	Drosophila_3seq	major_end	30695533	30695533	.	-	.	"FlyBase_ID ""FBgn0000274""; genomic_feature ""3UTR"";"
chr3R	Drosophila_3seq	major_end	30695633	30695633	.	-	.	"FlyBase_ID ""FBgn0000274""; genomic_feature ""3UTR"";"
chr3R	Drosophila_3seq	major_end	30211281	30211281	.	+	.	"FlyBase_ID ""FBgn0000276""; genomic_feature ""3UTR"";"
chr3R	Drosophila_3seq	major_end	30216939	30216939	.	+	.	"FlyBase_ID ""FBgn0000279""; genomic_feature ""3UTR"";"
chr3R	Drosophila_3seq	major_end	15270390	15270390	.	-	.	"FlyBase_ID ""FBgn0000283""; genomic_feature ""3UTR"";"
chr3R	Drosophila_3seq	major_end	15270427	15270427	.	-	.	"FlyBase_ID ""FBgn0000283""; genomic_feature ""3UTR"";"
chr3R	Drosophila_3seq	major_end	15270536	15270536	.	-	.	"FlyBase_ID ""FBgn0000283""; genomic_feature ""3UTR"";"
chr3R	Drosophila_3seq	major_end	15270876	15270876	.	-	.	"FlyBase_ID ""FBgn0000283""; genomic_feature ""3UTR"";"
chr3R	Drosophila_3seq	major_end	15270926	15270926	.	-	.	"FlyBase_ID ""FBgn0000283""; genomic_feature ""3UTR"";"
chr2L	Drosophila_3seq	major_end	4876503	4876503	.	-	.	"FlyBase_ID ""FBgn0000286""; genomic_feature ""3UTR"";"
chr2L	Drosophila_3seq	major_end	4876883	4876883	.	-	.	"FlyBase_ID ""FBgn0000286""; genomic_feature ""3UTR"";"
chr2L	Drosophila_3seq	major_end	4876915	4876915	.	-	.	"FlyBase_ID ""FBgn0000286""; genomic_feature ""3UTR"";"
chr2L	Drosophila_3seq	major_end	4877139	4877139	.	-	.	"FlyBase_ID ""FBgn0000286""; genomic_feature ""3UTR"";"
chr2L	Drosophila_3seq	major_end	4877241	4877241	.	-	.	"FlyBase_ID ""FBgn0000286""; genomic_feature ""3UTR"";"
chr2L	Drosophila_3seq	major_end	4877289	4877289	.	-	.	"FlyBase_ID ""FBgn0000286""; genomic_feature ""3UTR"";"
chr2L	Drosophila_3seq	major_end	4877319	4877319	.	-	.	"FlyBase_ID ""FBgn0000286""; genomic_feature ""3UTR"";"
chr2L	Drosophila_3seq	major_end	4877360	4877360	.	-	.	"FlyBase_ID ""FBgn0000286""; genomic_feature ""3UTR"";"
chr2L	Drosophila_3seq	major_end	4877436	4877436	.	-	.	"FlyBase_ID ""FBgn0000286""; genomic_feature ""3UTR"";"
chr2L	Drosophila_3seq	major_end	4877475	4877475	.	-	.	"FlyBase_ID ""FBgn0000286""; genomic_feature ""3UTR"";"
chr2L	Drosophila_3seq	major_end	4877640	4877640	.	-	.	"FlyBase_ID ""FBgn0000286""; genomic_feature ""3UTR"";"
chr2L	Drosophila_3seq	major_end	4877824	4877824	.	-	.	"FlyBase_ID ""FBgn0000286""; genomic_feature ""3UTR"";"
chr2L	Drosophila_3seq	major_end	4877858	4877858	.	-	.	"FlyBase_ID ""FBgn0000286""; genomic_feature ""3UTR"";"
chr2L	Drosophila_3seq	major_end	4878198	4878198	.	-	.	"FlyBase_ID ""FBgn0000286""; genomic_feature ""3UTR"";"
chr2L	Drosophila_3seq	major_end	4878318	4878318	.	-	.	"FlyBase_ID ""FBgn0000286""; genomic_feature ""3UTR"";"
chr2L	Drosophila_3seq	major_end	4878353	4878353	.	-	.	"FlyBase_ID ""FBgn0000286""; genomic_feature ""3UTR"";"
chr2L	Drosophila_3seq	major_end	4878516	4878516	.	-	.	"FlyBase_ID ""FBgn0000286""; genomic_feature ""3UTR"";"
chr2L	Drosophila_3seq	major_end	4878560	4878560	.	-	.	"FlyBase_ID ""FBgn0000286""; genomic_feature ""3UTR"";"
chr2L	Drosophila_3seq	major_end	11373397	11373397	.	+	.	"FlyBase_ID ""FBgn0000287""; genomic_feature ""3UTR"";"
chr2L	Drosophila_3seq	major_end	11373695	11373695	.	+	.	"FlyBase_ID ""FBgn0000287""; genomic_feature ""3UTR"";"
chr2L	Drosophila_3seq	major_end	5036901	5036901	.	+	.	"FlyBase_ID ""FBgn0000299""; genomic_feature ""3UTR"";"
chr2L	Drosophila_3seq	major_end	5037088	5037088	.	+	.	"FlyBase_ID ""FBgn0000299""; genomic_feature ""3UTR"";"
chr2L	Drosophila_3seq	major_end	5037119	5037119	.	+	.	"FlyBase_ID ""FBgn0000299""; genomic_feature ""3UTR"";"
chr2L	Drosophila_3seq	major_end	5037279	5037279	.	+	.	"FlyBase_ID ""FBgn0000299""; genomic_feature ""3UTR"";"
chr3R	Drosophila_3seq	major_end	18731178	18731178	.	+	.	"FlyBase_ID ""FBgn0000303""; genomic_feature ""3UTR"";"
chr3R	Drosophila_3seq	major_end	18732344	18732344	.	+	.	"FlyBase_ID ""FBgn0000303""; genomic_feature ""3UTR"";"
chr3R	Drosophila_3seq	major_end	18732582	18732582	.	+	.	"FlyBase_ID ""FBgn0000303""; genomic_feature ""3UTR"";"
chr2L	Drosophila_3seq	major_end	5972122	5972122	.	-	.	"FlyBase_ID ""FBgn0000308""; genomic_feature ""3UTR"";"
chr2L	Drosophila_3seq	major_end	5973102	5973102	.	-	.	"FlyBase_ID ""FBgn0000308""; genomic_feature ""3UTR"";"
chr2L	Drosophila_3seq	major_end	5973140	5973140	.	-	.	"FlyBase_ID ""FBgn0000308""; genomic_feature ""3UTR"";"
chr2L	Drosophila_3seq	major_end	5973203	5973203	.	-	.	"FlyBase_ID ""FBgn0000308""; genomic_feature ""3UTR"";"
chr2L	Drosophila_3seq	major_end	5973272	5973272	.	-	.	"FlyBase_ID ""FBgn0000308""; genomic_feature ""3UTR"";"
chr2L	Drosophila_3seq	major_end	5973301	5973301	.	-	.	"FlyBase_ID ""FBgn0000308""; genomic_feature ""3UTR"";"
chr2L	Drosophila_3seq	major_end	5973394	5973394	.	-	.	"FlyBase_ID ""FBgn0000308""; genomic_feature ""3UTR"";"
chr2L	Drosophila_3seq	major_end	5973489	5973489	.	-	.	"FlyBase_ID ""FBgn0000308""; genomic_feature ""3UTR"";"
chrX	Drosophila_3seq	major_end	258359	258359	.	+	.	"FlyBase_ID ""FBgn0000316""; genomic_feature ""3UTR"";"
chrX	Drosophila_3seq	major_end	258413	258413	.	+	.	"FlyBase_ID ""FBgn0000316""; genomic_feature ""3UTR"";"
chrX	Drosophila_3seq	major_end	258457	258457	.	+	.	"FlyBase_ID ""FBgn0000316""; genomic_feature ""3UTR"";"
chr2L	Drosophila_3seq	major_end	15044963	15044963	.	-	.	"FlyBase_ID ""FBgn0000317""; genomic_feature ""3UTR"";"
chr2L	Drosophila_3seq	major_end	15045114	15045114	.	-	.	"FlyBase_ID ""FBgn0000317""; genomic_feature ""3UTR"";"
chr2L	Drosophila_3seq	major_end	5521355	5521355	.	+	.	"FlyBase_ID ""FBgn0000318""; genomic_feature ""3UTR"";"
chr2L	Drosophila_3seq	major_end	5521382	5521382	.	+	.	"FlyBase_ID ""FBgn0000318""; genomic_feature ""3UTR"";"
chrX	Drosophila_3seq	major_end	15827986	15827986	.	-	.	"FlyBase_ID ""FBgn0000319""; genomic_feature ""3UTR"";"
chrX	Drosophila_3seq	major_end	15828013	15828013	.	-	.	"FlyBase_ID ""FBgn0000319""; genomic_feature ""3UTR"";"
chrX	Drosophila_3seq	major_end	15828086	15828086	.	-	.	"FlyBase_ID ""FBgn0000319""; genomic_feature ""3UTR"";"
chrX	Drosophila_3seq	major_end	15828178	15828178	.	-	.	"FlyBase_ID ""FBgn0000319""; genomic_feature ""3UTR"";"
chr2L	Drosophila_3seq	major_end	6527453	6527453	.	-	.	"FlyBase_ID ""FBgn0000320""; genomic_feature ""3UTR"";"
chr2L	Drosophila_3seq	major_end	6527479	6527479	.	-	.	"FlyBase_ID ""FBgn0000320""; genomic_feature ""3UTR"";"
chr2L	Drosophila_3seq	major_end	6527724	6527724	.	-	.	"FlyBase_ID ""FBgn0000320""; genomic_feature ""3UTR"";"
chr2L	Drosophila_3seq	major_end	6527843	6527843	.	-	.	"FlyBase_ID ""FBgn0000320""; genomic_feature ""3UTR"";"
chr2L	Drosophila_3seq	major_end	6527871	6527871	.	-	.	"FlyBase_ID ""FBgn0000320""; genomic_feature ""3UTR"";"
chr2R	Drosophila_3seq	major_end	21616967	21616967	.	-	.	"FlyBase_ID ""FBgn0000326""; genomic_feature ""3UTR"";"
chr2R	Drosophila_3seq	major_end	21617061	21617061	.	-	.	"FlyBase_ID ""FBgn0000326""; genomic_feature ""3UTR"";"
chrX	Drosophila_3seq	major_end	7006297	7006297	.	-	.	"FlyBase_ID ""FBgn0000330""; genomic_feature ""3UTR"";"
chrX	Drosophila_3seq	major_end	7009311	7009311	.	-	.	"FlyBase_ID ""FBgn0000330""; genomic_feature ""3UTR"";"
chr2L	Drosophila_3seq	major_end	16309269	16309269	.	-	.	"FlyBase_ID ""FBgn0000339""; genomic_feature ""3UTR"";"
chr2L	Drosophila_3seq	major_end	16309600	16309600	.	-	.	"FlyBase_ID ""FBgn0000339""; genomic_feature ""3UTR"";"
chr2L	Drosophila_3seq	major_end	16309696	16309696	.	-	.	"FlyBase_ID ""FBgn0000339""; genomic_feature ""3UTR"";"
chr2L	Drosophila_3seq	major_end	16309739	16309739	.	-	.	"FlyBase_ID ""FBgn0000339""; genomic_feature ""3UTR"";"
chr2L	Drosophila_3seq	major_end	6674608	6674608	.	-	.	"FlyBase_ID ""FBgn0000351""; genomic_feature ""3UTR"";"
chr2L	Drosophila_3seq	major_end	6674706	6674706	.	-	.	"FlyBase_ID ""FBgn0000351""; genomic_feature ""3UTR"";"
chr2R	Drosophila_3seq	major_end	7382113	7382113	.	-	.	"FlyBase_ID ""FBgn0000352""; genomic_feature ""3UTR"";"
chr2R	Drosophila_3seq	major_end	7382170	7382170	.	-	.	"FlyBase_ID ""FBgn0000352""; genomic_feature ""3UTR"";"
chr2R	Drosophila_3seq	major_end	7382380	7382380	.	-	.	"FlyBase_ID ""FBgn0000352""; genomic_feature ""3UTR"";"
chr2R	Drosophila_3seq	major_end	7382521	7382521	.	-	.	"FlyBase_ID ""FBgn0000352""; genomic_feature ""3UTR"";"
chr2R	Drosophila_3seq	major_end	7382987	7382987	.	-	.	"FlyBase_ID ""FBgn0000352""; genomic_feature ""3UTR"";"
chr2R	Drosophila_3seq	major_end	7383135	7383135	.	-	.	"FlyBase_ID ""FBgn0000352""; genomic_feature ""3UTR"";"
chr3L	Drosophila_3seq	major_end	8729032	8729032	.	+	.	"FlyBase_ID ""FBgn0000355""; genomic_feature ""3UTR"";"
chr3L	Drosophila_3seq	major_end	8729071	8729071	.	+	.	"FlyBase_ID ""FBgn0000355""; genomic_feature ""3UTR"";"
chr3L	Drosophila_3seq	major_end	8732599	8732599	.	+	.	"FlyBase_ID ""FBgn0000356""; genomic_feature ""3UTR"";"
chr3L	Drosophila_3seq	major_end	8727613	8727613	.	+	.	"FlyBase_ID ""FBgn0000357""; genomic_feature ""3UTR"";"
chr3L	Drosophila_3seq	major_end	8730604	8730604	.	+	.	"FlyBase_ID ""FBgn0000358""; genomic_feature ""3UTR"";"
chr3L	Drosophila_3seq	major_end	8731227	8731227	.	+	.	"FlyBase_ID ""FBgn0000358""; genomic_feature ""3UTR"";"
chrX	Drosophila_3seq	major_end	8480424	8480424	.	+	.	"FlyBase_ID ""FBgn0000359""; genomic_feature ""3UTR"";"
chrX	Drosophila_3seq	major_end	8480539	8480539	.	+	.	"FlyBase_ID ""FBgn0000359""; genomic_feature ""3UTR"";"
chrX	Drosophila_3seq	major_end	8481337	8481337	.	+	.	"FlyBase_ID ""FBgn0000359""; genomic_feature ""3UTR"";"
chrX	Drosophila_3seq	major_end	8483174	8483174	.	+	.	"FlyBase_ID ""FBgn0000360""; genomic_feature ""3UTR"";"
chrX	Drosophila_3seq	major_end	8483352	8483352	.	+	.	"FlyBase_ID ""FBgn0000360""; genomic_feature ""3UTR"";"
chrX	Drosophila_3seq	major_end	8484006	8484006	.	+	.	"FlyBase_ID ""FBgn0000360""; genomic_feature ""3UTR"";"
chr2L	Drosophila_3seq	major_end	21319149	21319149	.	+	.	"FlyBase_ID ""FBgn0000370""; genomic_feature ""3UTR"";"
chr2L	Drosophila_3seq	major_end	21319210	21319210	.	+	.	"FlyBase_ID ""FBgn0000370""; genomic_feature ""3UTR"";"
chr2L	Drosophila_3seq	major_end	21319527	21319527	.	+	.	"FlyBase_ID ""FBgn0000370""; genomic_feature ""3UTR"";"
chrX	Drosophila_3seq	major_end	2734248	2734248	.	-	.	"FlyBase_ID ""FBgn0000376""; genomic_feature ""3UTR"";"
chrX	Drosophila_3seq	major_end	2734368	2734368	.	-	.	"FlyBase_ID ""FBgn0000376""; genomic_feature ""3UTR"";"
chrX	Drosophila_3seq	major_end	2734412	2734412	.	-	.	"FlyBase_ID ""FBgn0000376""; genomic_feature ""3UTR"";"
chrX	Drosophila_3seq	major_end	2734737	2734737	.	-	.	"FlyBase_ID ""FBgn0000376""; genomic_feature ""3UTR"";"
chrX	Drosophila_3seq	major_end	2247586	2247586	.	-	.	"FlyBase_ID ""FBgn0000377""; genomic_feature ""3UTR"";"
chrX	Drosophila_3seq	major_end	2112055	2112055	.	+	.	"FlyBase_ID ""FBgn0000382""; genomic_feature ""3UTR"";"
chrX	Drosophila_3seq	major_end	2112286	2112286	.	+	.	"FlyBase_ID ""FBgn0000382""; genomic_feature ""3UTR"";"
chrX	Drosophila_3seq	major_end	2112546	2112546	.	+	.	"FlyBase_ID ""FBgn0000382""; genomic_feature ""3UTR"";"
chrX	Drosophila_3seq	major_end	2112875	2112875	.	+	.	"FlyBase_ID ""FBgn0000382""; genomic_feature ""3UTR"";"
chrX	Drosophila_3seq	major_end	2113357	2113357	.	+	.	"FlyBase_ID ""FBgn0000382""; genomic_feature ""3UTR"";"
chrX	Drosophila_3seq	major_end	2113402	2113402	.	+	.	"FlyBase_ID ""FBgn0000382""; genomic_feature ""3UTR"";"
chrX	Drosophila_3seq	major_end	2113432	2113432	.	+	.	"FlyBase_ID ""FBgn0000382""; genomic_feature ""3UTR"";"
chrX	Drosophila_3seq	major_end	2113498	2113498	.	+	.	"FlyBase_ID ""FBgn0000382""; genomic_feature ""3UTR"";"
chrX	Drosophila_3seq	major_end	2113562	2113562	.	+	.	"FlyBase_ID ""FBgn0000382""; genomic_feature ""3UTR"";"
chrX	Drosophila_3seq	major_end	2113613	2113613	.	+	.	"FlyBase_ID ""FBgn0000382""; genomic_feature ""3UTR"";"
chrX	Drosophila_3seq	major_end	2113673	2113673	.	+	.	"FlyBase_ID ""FBgn0000382""; genomic_feature ""3UTR"";"
chrX	Drosophila_3seq	major_end	2114502	2114502	.	+	.	"FlyBase_ID ""FBgn0000382""; genomic_feature ""3UTR"";"
chrX	Drosophila_3seq	major_end	2114635	2114635	.	+	.	"FlyBase_ID ""FBgn0000382""; genomic_feature ""3UTR"";"
chrX	Drosophila_3seq	major_end	2115597	2115597	.	+	.	"FlyBase_ID ""FBgn0000382""; genomic_feature ""3UTR"";"
chr2L	Drosophila_3seq	major_end	22991976	22991976	.	+	.	"FlyBase_ID ""FBgn0000384""; genomic_feature ""3UTR"";"
chr2L	Drosophila_3seq	major_end	22992343	22992343	.	+	.	"FlyBase_ID ""FBgn0000384""; genomic_feature ""3UTR"";"
chr2L	Drosophila_3seq	major_end	22992731	22992731	.	+	.	"FlyBase_ID ""FBgn0000384""; genomic_feature ""3UTR"";"
chr2L	Drosophila_3seq	major_end	22992864	22992864	.	+	.	"FlyBase_ID ""FBgn0000384""; genomic_feature ""3UTR"";"
chr2L	Drosophila_3seq	major_end	22992918	22992918	.	+	.	"FlyBase_ID ""FBgn0000384""; genomic_feature ""3UTR"";"
chr2L	Drosophila_3seq	major_end	22993092	22993092	.	+	.	"FlyBase_ID ""FBgn0000384""; genomic_feature ""3UTR"";"
chr2L	Drosophila_3seq	major_end	22993292	22993292	.	+	.	"FlyBase_ID ""FBgn0000384""; genomic_feature ""3UTR"";"
chr2L	Drosophila_3seq	major_end	22995909	22995909	.	+	.	"FlyBase_ID ""FBgn0000384""; genomic_feature ""3UTR"";"
chrX	Drosophila_3seq	major_end	5692734	5692734	.	+	.	"FlyBase_ID ""FBgn0000394""; genomic_feature ""3UTR"";"
chrX	Drosophila_3seq	major_end	5692809	5692809	.	+	.	"FlyBase_ID ""FBgn0000394""; genomic_feature ""3UTR"";"
chrX	Drosophila_3seq	major_end	5692843	5692843	.	+	.	"FlyBase_ID ""FBgn0000394""; genomic_feature ""3UTR"";"
chrX	Drosophila_3seq	major_end	5692951	5692951	.	+	.	"FlyBase_ID ""FBgn0000394""; genomic_feature ""3UTR"";"
chrX	Drosophila_3seq	major_end	5693084	5693084	.	+	.	"FlyBase_ID ""FBgn0000394""; genomic_feature ""3UTR"";"
chr2R	Drosophila_3seq	major_end	21354942	21354942	.	-	.	"FlyBase_ID ""FBgn0000395""; genomic_feature ""3UTR"";"
chr2R	Drosophila_3seq	major_end	21355015	21355015	.	-	.	"FlyBase_ID ""FBgn0000395""; genomic_feature ""3UTR"";"
chr3L	Drosophila_3seq	major_end	11825837	11825837	.	-	.	"FlyBase_ID ""FBgn0000404""; genomic_feature ""3UTR"";"
chr3L	Drosophila_3seq	major_end	11826643	11826643	.	-	.	"FlyBase_ID ""FBgn0000404""; genomic_feature ""3UTR"";"
chr3L	Drosophila_3seq	major_end	11826719	11826719	.	-	.	"FlyBase_ID ""FBgn0000404""; genomic_feature ""3UTR"";"
chr3L	Drosophila_3seq	major_end	11826998	11826998	.	-	.	"FlyBase_ID ""FBgn0000404""; genomic_feature ""3UTR"";"
chr3L	Drosophila_3seq	major_end	11827083	11827083	.	-	.	"FlyBase_ID ""FBgn0000404""; genomic_feature ""3UTR"";"
chr3L	Drosophila_3seq	major_end	11827203	11827203	.	-	.	"FlyBase_ID ""FBgn0000404""; genomic_feature ""3UTR"";"
chr3L	Drosophila_3seq	major_end	11827416	11827416	.	-	.	"FlyBase_ID ""FBgn0000404""; genomic_feature ""3UTR"";"
chr3L	Drosophila_3seq	major_end	11827598	11827598	.	-	.	"FlyBase_ID ""FBgn0000404""; genomic_feature ""3UTR"";"
chr2R	Drosophila_3seq	major_end	22803521	22803521	.	-	.	"FlyBase_ID ""FBgn0000405""; genomic_feature ""3UTR"";"
chr2R	Drosophila_3seq	major_end	22803550	22803550	.	-	.	"FlyBase_ID ""FBgn0000405""; genomic_feature ""3UTR"";"
chr2R	Drosophila_3seq	major_end	22803589	22803589	.	-	.	"FlyBase_ID ""FBgn0000405""; genomic_feature ""3UTR"";"
chr2R	Drosophila_3seq	major_end	22803651	22803651	.	-	.	"FlyBase_ID ""FBgn0000405""; genomic_feature ""3UTR"";"
chr2R	Drosophila_3seq	major_end	22804165	22804165	.	-	.	"FlyBase_ID ""FBgn0000405""; genomic_feature ""3UTR"";"
chr2L	Drosophila_3seq	major_end	16788761	16788761	.	-	.	"FlyBase_ID ""FBgn0000406""; genomic_feature ""3UTR"";"
chr2L	Drosophila_3seq	major_end	16788814	16788814	.	-	.	"FlyBase_ID ""FBgn0000406""; genomic_feature ""3UTR"";"
chr2L	Drosophila_3seq	major_end	16788866	16788866	.	-	.	"FlyBase_ID ""FBgn0000406""; genomic_feature ""3UTR"";"
chr2L	Drosophila_3seq	major_end	16722568	16722568	.	+	.	"FlyBase_ID ""FBgn0000409""; genomic_feature ""3UTR"";"
chr2L	Drosophila_3seq	major_end	16722596	16722596	.	+	.	"FlyBase_ID ""FBgn0000409""; genomic_feature ""3UTR"";"
chr2L	Drosophila_3seq	major_end	16722652	16722652	.	+	.	"FlyBase_ID ""FBgn0000409""; genomic_feature ""3UTR"";"
chr2L	Drosophila_3seq	major_end	16723223	16723223	.	+	.	"FlyBase_ID ""FBgn0000409""; genomic_feature ""3UTR"";"
chr3L	Drosophila_3seq	major_end	14175610	14175610	.	-	.	"FlyBase_ID ""FBgn0000411""; genomic_feature ""3UTR"";"
chr3R	Drosophila_3seq	major_end	9238082	9238082	.	-	.	"FlyBase_ID ""FBgn0000412""; genomic_feature ""3UTR"";"
chr3R	Drosophila_3seq	major_end	9238195	9238195	.	-	.	"FlyBase_ID ""FBgn0000412""; genomic_feature ""3UTR"";"
chr3R	Drosophila_3seq	major_end	9238397	9238397	.	-	.	"FlyBase_ID ""FBgn0000412""; genomic_feature ""3UTR"";"
chr3R	Drosophila_3seq	major_end	9238429	9238429	.	-	.	"FlyBase_ID ""FBgn0000412""; genomic_feature ""3UTR"";"
chr3R	Drosophila_3seq	major_end	9238469	9238469	.	-	.	"FlyBase_ID ""FBgn0000412""; genomic_feature ""3UTR"";"
chr3L	Drosophila_3seq	major_end	16724439	16724439	.	+	.	"FlyBase_ID ""FBgn0000414""; genomic_feature ""3UTR"";"
chr3L	Drosophila_3seq	major_end	16724577	16724577	.	+	.	"FlyBase_ID ""FBgn0000414""; genomic_feature ""3UTR"";"
chr3R	Drosophila_3seq	major_end	30883510	30883510	.	-	.	"FlyBase_ID ""FBgn0000416""; genomic_feature ""3UTR"";"
chr3R	Drosophila_3seq	major_end	30883772	30883772	.	-	.	"FlyBase_ID ""FBgn0000416""; genomic_feature ""3UTR"";"
chr3R	Drosophila_3seq	major_end	30883470	30883470	.	-	.	"FlyBase_ID ""FBgn0000416, FBgn0039809""; genomic_feature ""ambiguous"";"
chr2L	Drosophila_3seq	major_end	19116483	19116483	.	-	.	"FlyBase_ID ""FBgn0000422""; genomic_feature ""3UTR"";"
chr2R	Drosophila_3seq	major_end	12183844	12183844	.	-	.	"FlyBase_ID ""FBgn0000426""; genomic_feature ""3UTR"";"
chr3R	Drosophila_3seq	major_end	6802406	6802406	.	+	.	"FlyBase_ID ""FBgn0000439""; genomic_feature ""3UTR"";"
chr3R	Drosophila_3seq	major_end	6802432	6802432	.	+	.	"FlyBase_ID ""FBgn0000439""; genomic_feature ""3UTR"";"
chr2L	Drosophila_3seq	major_end	786153	786153	.	-	.	"FlyBase_ID ""FBgn0000442""; genomic_feature ""3UTR"";"
chr3R	Drosophila_3seq	major_end	8651391	8651391	.	-	.	"FlyBase_ID ""FBgn0000447""; genomic_feature ""3UTR"";"
chr2R	Drosophila_3seq	major_end	10204055	10204055	.	-	.	"FlyBase_ID ""FBgn0000448""; genomic_feature ""3UTR"";"
chr2R	Drosophila_3seq	major_end	10204083	10204083	.	-	.	"FlyBase_ID ""FBgn0000448""; genomic_feature ""3UTR"";"
chr2R	Drosophila_3seq	major_end	10204117	10204117	.	-	.	"FlyBase_ID ""FBgn0000448""; genomic_feature ""3UTR"";"
chr2R	Drosophila_3seq	major_end	10204720	10204720	.	-	.	"FlyBase_ID ""FBgn0000448""; genomic_feature ""3UTR"";"
chr3L	Drosophila_3seq	major_end	4064221	4064221	.	+	.	"FlyBase_ID ""FBgn0000449""; genomic_feature ""3UTR"";"
chr3L	Drosophila_3seq	major_end	4064301	4064301	.	+	.	"FlyBase_ID ""FBgn0000449""; genomic_feature ""3UTR"";"
chr3L	Drosophila_3seq	major_end	4064852	4064852	.	+	.	"FlyBase_ID ""FBgn0000449""; genomic_feature ""3UTR"";"
chr3L	Drosophila_3seq	major_end	10190276	10190276	.	-	.	"FlyBase_ID ""FBgn0000451""; genomic_feature ""3UTR"";"
chr3R	Drosophila_3seq	major_end	13785597	13785597	.	+	.	"FlyBase_ID ""FBgn0000454""; genomic_feature ""3UTR"";"
chr3R	Drosophila_3seq	major_end	13785652	13785652	.	+	.	"FlyBase_ID ""FBgn0000454""; genomic_feature ""3UTR"";"
chr3R	Drosophila_3seq	major_end	12411759	12411759	.	-	.	"FlyBase_ID ""FBgn0000455""; genomic_feature ""3UTR"";"
chr3R	Drosophila_3seq	major_end	12411803	12411803	.	-	.	"FlyBase_ID ""FBgn0000455""; genomic_feature ""3UTR"";"
chr3R	Drosophila_3seq	major_end	12411833	12411833	.	-	.	"FlyBase_ID ""FBgn0000455""; genomic_feature ""3UTR"";"
chrX	Drosophila_3seq	major_end	16210598	16210598	.	-	.	"FlyBase_ID ""FBgn0000459""; genomic_feature ""3UTR"";"
chrX	Drosophila_3seq	major_end	16210774	16210774	.	-	.	"FlyBase_ID ""FBgn0000459""; genomic_feature ""3UTR"";"
chrX	Drosophila_3seq	major_end	16211446	16211446	.	-	.	"FlyBase_ID ""FBgn0000459""; genomic_feature ""3UTR"";"
chr3R	Drosophila_3seq	major_end	19302622	19302622	.	-	.	"FlyBase_ID ""FBgn0000463""; genomic_feature ""3UTR"";"
chr3R	Drosophila_3seq	major_end	19303412	19303412	.	-	.	"FlyBase_ID ""FBgn0000463""; genomic_feature ""3UTR"";"
chr3R	Drosophila_3seq	major_end	19303801	19303801	.	-	.	"FlyBase_ID ""FBgn0000463""; genomic_feature ""3UTR"";"
chr3R	Drosophila_3seq	major_end	19304329	19304329	.	-	.	"FlyBase_ID ""FBgn0000463""; genomic_feature ""3UTR"";"
chr2L	Drosophila_3seq	major_end	19731924	19731924	.	+	.	"FlyBase_ID ""FBgn0000464""; genomic_feature ""3UTR"";"
chr2L	Drosophila_3seq	major_end	19732059	19732059	.	+	.	"FlyBase_ID ""FBgn0000464""; genomic_feature ""3UTR"";"
chr3R	Drosophila_3seq	major_end	18021154	18021154	.	+	.	"FlyBase_ID ""FBgn0000477""; genomic_feature ""3UTR"";"
chrX	Drosophila_3seq	major_end	3339516	3339516	.	+	.	"FlyBase_ID ""FBgn0000479""; genomic_feature ""3UTR"";"
chrX	Drosophila_3seq	major_end	3339566	3339566	.	+	.	"FlyBase_ID ""FBgn0000479""; genomic_feature ""3UTR"";"
chrX	Drosophila_3seq	major_end	3339612	3339612	.	+	.	"FlyBase_ID ""FBgn0000479""; genomic_feature ""3UTR"";"
chrX	Drosophila_3seq	major_end	3340017	3340017	.	+	.	"FlyBase_ID ""FBgn0000479""; genomic_feature ""3UTR"";"
chrX	Drosophila_3seq	major_end	3340123	3340123	.	+	.	"FlyBase_ID ""FBgn0000479""; genomic_feature ""3UTR"";"
chrX	Drosophila_3seq	major_end	3340196	3340196	.	+	.	"FlyBase_ID ""FBgn0000479""; genomic_feature ""3UTR"";"
chrX	Drosophila_3seq	major_end	3340788	3340788	.	+	.	"FlyBase_ID ""FBgn0000479""; genomic_feature ""3UTR"";"
chrX	Drosophila_3seq	major_end	3341431	3341431	.	+	.	"FlyBase_ID ""FBgn0000479""; genomic_feature ""3UTR"";"
chrX	Drosophila_3seq	major_end	3341539	3341539	.	+	.	"FlyBase_ID ""FBgn0000479""; genomic_feature ""3UTR"";"
chrX	Drosophila_3seq	major_end	3341565	3341565	.	+	.	"FlyBase_ID ""FBgn0000479""; genomic_feature ""3UTR"";"
chrX	Drosophila_3seq	major_end	3341641	3341641	.	+	.	"FlyBase_ID ""FBgn0000479""; genomic_feature ""3UTR"";"
chrX	Drosophila_3seq	major_end	3342668	3342668	.	+	.	"FlyBase_ID ""FBgn0000479""; genomic_feature ""3UTR"";"
chrX	Drosophila_3seq	major_end	3343759	3343759	.	+	.	"FlyBase_ID ""FBgn0000479""; genomic_feature ""3UTR"";"
chrX	Drosophila_3seq	major_end	3343810	3343810	.	+	.	"FlyBase_ID ""FBgn0000479""; genomic_feature ""3UTR"";"
chrX	Drosophila_3seq	major_end	1668451	1668451	.	+	.	"FlyBase_ID ""FBgn0000482""; genomic_feature ""3UTR"";"
chr3L	Drosophila_3seq	major_end	15925798	15925798	.	-	.	"FlyBase_ID ""FBgn0000489""; genomic_feature ""3UTR"";"
chr3L	Drosophila_3seq	major_end	15926001	15926001	.	-	.	"FlyBase_ID ""FBgn0000489""; genomic_feature ""3UTR"";"
chr3L	Drosophila_3seq	major_end	15926033	15926033	.	-	.	"FlyBase_ID ""FBgn0000489""; genomic_feature ""3UTR"";"
chr3L	Drosophila_3seq	major_end	15926060	15926060	.	-	.	"FlyBase_ID ""FBgn0000489""; genomic_feature ""3UTR"";"
chr2L	Drosophila_3seq	major_end	2459097	2459097	.	+	.	"FlyBase_ID ""FBgn0000490""; genomic_feature ""3UTR"";"
chr2L	Drosophila_3seq	major_end	2459834	2459834	.	+	.	"FlyBase_ID ""FBgn0000490""; genomic_feature ""3UTR"";"
chr3R	Drosophila_3seq	major_end	29564836	29564836	.	+	.	"FlyBase_ID ""FBgn0000492""; genomic_feature ""3UTR"";"
chr3R	Drosophila_3seq	major_end	29565284	29565284	.	+	.	"FlyBase_ID ""FBgn0000492""; genomic_feature ""3UTR"";"
chr2L	Drosophila_3seq	major_end	640732	640732	.	-	.	"FlyBase_ID ""FBgn0000497""; genomic_feature ""3UTR"";"
chrX	Drosophila_3seq	major_end	11358285	11358285	.	+	.	"FlyBase_ID ""FBgn0000499""; genomic_feature ""3UTR"";"
chrX	Drosophila_3seq	major_end	11358352	11358352	.	+	.	"FlyBase_ID ""FBgn0000499""; genomic_feature ""3UTR"";"
chrX	Drosophila_3seq	major_end	11358388	11358388	.	+	.	"FlyBase_ID ""FBgn0000499""; genomic_feature ""3UTR"";"
chrX	Drosophila_3seq	major_end	11358724	11358724	.	+	.	"FlyBase_ID ""FBgn0000499""; genomic_feature ""3UTR"";"
chr3R	Drosophila_3seq	major_end	4189684	4189684	.	-	.	"FlyBase_ID ""FBgn0000500""; genomic_feature ""3UTR"";"
chrX	Drosophila_3seq	major_end	2730051	2730051	.	+	.	"FlyBase_ID ""FBgn0000520""; genomic_feature ""3UTR"";"
chrX	Drosophila_3seq	major_end	2730080	2730080	.	+	.	"FlyBase_ID ""FBgn0000520""; genomic_feature ""3UTR"";"
chrX	Drosophila_3seq	major_end	6537596	6537596	.	+	.	"FlyBase_ID ""FBgn0000524""; genomic_feature ""3UTR"";"
chrX	Drosophila_3seq	major_end	6538215	6538215	.	+	.	"FlyBase_ID ""FBgn0000524""; genomic_feature ""3UTR"";"
chrX	Drosophila_3seq	major_end	6538485	6538485	.	+	.	"FlyBase_ID ""FBgn0000524""; genomic_feature ""3UTR"";"
chrX	Drosophila_3seq	major_end	6538575	6538575	.	+	.	"FlyBase_ID ""FBgn0000524""; genomic_feature ""3UTR"";"
chrX	Drosophila_3seq	major_end	6538948	6538948	.	+	.	"FlyBase_ID ""FBgn0000524""; genomic_feature ""3UTR"";"
chr3R	Drosophila_3seq	major_end	21229007	21229007	.	-	.	"FlyBase_ID ""FBgn0000527""; genomic_feature ""3UTR"";"
chr3R	Drosophila_3seq	major_end	21229839	21229839	.	-	.	"FlyBase_ID ""FBgn0000527""; genomic_feature ""3UTR"";"
chr2L	Drosophila_3seq	major_end	19765776	19765776	.	-	.	"FlyBase_ID ""FBgn0000529""; genomic_feature ""3UTR"";"
chr3R	Drosophila_3seq	major_end	15330408	15330408	.	+	.	"FlyBase_ID ""FBgn0000533""; genomic_feature ""3UTR"";"
chr3R	Drosophila_3seq	major_end	15330528	15330528	.	+	.	"FlyBase_ID ""FBgn0000533""; genomic_feature ""3UTR"";"
chr3R	Drosophila_3seq	major_end	15330634	15330634	.	+	.	"FlyBase_ID ""FBgn0000533""; genomic_feature ""3UTR"";"
chrX	Drosophila_3seq	major_end	15008663	15008663	.	+	.	"FlyBase_ID ""FBgn0000535""; genomic_feature ""3UTR"";"
chrX	Drosophila_3seq	major_end	15008985	15008985	.	+	.	"FlyBase_ID ""FBgn0000535""; genomic_feature ""3UTR"";"
chrX	Drosophila_3seq	major_end	15009124	15009124	.	+	.	"FlyBase_ID ""FBgn0000535""; genomic_feature ""3UTR"";"
chrX	Drosophila_3seq	major_end	15009389	15009389	.	+	.	"FlyBase_ID ""FBgn0000535""; genomic_feature ""3UTR"";"
chrX	Drosophila_3seq	major_end	15009693	15009693	.	+	.	"FlyBase_ID ""FBgn0000535""; genomic_feature ""3UTR"";"
chrX	Drosophila_3seq	major_end	15009955	15009955	.	+	.	"FlyBase_ID ""FBgn0000535""; genomic_feature ""3UTR"";"
chrX	Drosophila_3seq	major_end	3857488	3857488	.	+	.	"FlyBase_ID ""FBgn0000542""; genomic_feature ""3UTR"";"
chrX	Drosophila_3seq	major_end	3857621	3857621	.	+	.	"FlyBase_ID ""FBgn0000542""; genomic_feature ""3UTR"";"
chr3L	Drosophila_3seq	major_end	2263581	2263581	.	-	.	"FlyBase_ID ""FBgn0000543""; genomic_feature ""3UTR"";"
chr2R	Drosophila_3seq	major_end	6087767	6087767	.	-	.	"FlyBase_ID ""FBgn0000546""; genomic_feature ""3UTR"";"
chr2R	Drosophila_3seq	major_end	6090424	6090424	.	-	.	"FlyBase_ID ""FBgn0000546""; genomic_feature ""3UTR"";"
chr2R	Drosophila_3seq	major_end	6090603	6090603	.	-	.	"FlyBase_ID ""FBgn0000546""; genomic_feature ""3UTR"";"
chr2R	Drosophila_3seq	major_end	6090794	6090794	.	-	.	"FlyBase_ID ""FBgn0000546""; genomic_feature ""3UTR"";"
chr2R	Drosophila_3seq	major_end	6091096	6091096	.	-	.	"FlyBase_ID ""FBgn0000546""; genomic_feature ""3UTR"";"
chr2R	Drosophila_3seq	major_end	6091210	6091210	.	-	.	"FlyBase_ID ""FBgn0000546""; genomic_feature ""3UTR"";"
chr2R	Drosophila_3seq	major_end	6091771	6091771	.	-	.	"FlyBase_ID ""FBgn0000546""; genomic_feature ""3UTR"";"
chr2R	Drosophila_3seq	major_end	6091866	6091866	.	-	.	"FlyBase_ID ""FBgn0000546""; genomic_feature ""3UTR"";"
chr2R	Drosophila_3seq	major_end	6092245	6092245	.	-	.	"FlyBase_ID ""FBgn0000546""; genomic_feature ""3UTR"";"
chr3L	Drosophila_3seq	major_end	21297116	21297116	.	-	.	"FlyBase_ID ""FBgn0000551""; genomic_feature ""3UTR"";"
chr3L	Drosophila_3seq	major_end	21297184	21297184	.	-	.	"FlyBase_ID ""FBgn0000551""; genomic_feature ""3UTR"";"
chr2R	Drosophila_3seq	major_end	11895506	11895506	.	+	.	"FlyBase_ID ""FBgn0000556""; genomic_feature ""3UTR"";"
chr2R	Drosophila_3seq	major_end	11895546	11895546	.	+	.	"FlyBase_ID ""FBgn0000556""; genomic_feature ""3UTR"";"
chr3R	Drosophila_3seq	major_end	31742315	31742315	.	+	.	"FlyBase_ID ""FBgn0000557""; genomic_feature ""3UTR"";"
chr3R	Drosophila_3seq	major_end	31743249	31743249	.	+	.	"FlyBase_ID ""FBgn0000557""; genomic_feature ""3UTR"";"
chr3R	Drosophila_3seq	major_end	31743306	31743306	.	+	.	"FlyBase_ID ""FBgn0000557""; genomic_feature ""3UTR"";"
chr2L	Drosophila_3seq	major_end	21678048	21678048	.	-	.	"FlyBase_ID ""FBgn0000559""; genomic_feature ""3UTR"";"
chr2L	Drosophila_3seq	major_end	21678097	21678097	.	-	.	"FlyBase_ID ""FBgn0000559""; genomic_feature ""3UTR"";"
chr2L	Drosophila_3seq	major_end	21678143	21678143	.	-	.	"FlyBase_ID ""FBgn0000559""; genomic_feature ""3UTR"";"
chr3L	Drosophila_3seq	major_end	21817550	21817550	.	+	.	"FlyBase_ID ""FBgn0000560""; genomic_feature ""3UTR"";"
chr3L	Drosophila_3seq	major_end	21817991	21817991	.	+	.	"FlyBase_ID ""FBgn0000560""; genomic_feature ""3UTR"";"
chr2R	Drosophila_3seq	major_end	23734906	23734906	.	-	.	"FlyBase_ID ""FBgn0000562""; genomic_feature ""3UTR"";"
chr2R	Drosophila_3seq	major_end	23735048	23735048	.	-	.	"FlyBase_ID ""FBgn0000562""; genomic_feature ""3UTR"";"
chr3R	Drosophila_3seq	major_end	17446642	17446642	.	-	.	"FlyBase_ID ""FBgn0000564""; genomic_feature ""3UTR"";"
chr2R	Drosophila_3seq	major_end	18629279	18629279	.	+	.	"FlyBase_ID ""FBgn0000566""; genomic_feature ""3UTR"";"
chr2R	Drosophila_3seq	major_end	18629316	18629316	.	+	.	"FlyBase_ID ""FBgn0000566""; genomic_feature ""3UTR"";"
chr2R	Drosophila_3seq	major_end	18629428	18629428	.	+	.	"FlyBase_ID ""FBgn0000566""; genomic_feature ""3UTR"";"
chr3L	Drosophila_3seq	major_end	17558705	17558705	.	-	.	"FlyBase_ID ""FBgn0000567""; genomic_feature ""3UTR"";"
chr3L	Drosophila_3seq	major_end	17560112	17560112	.	-	.	"FlyBase_ID ""FBgn0000567""; genomic_feature ""3UTR"";"
chr3L	Drosophila_3seq	major_end	17560158	17560158	.	-	.	"FlyBase_ID ""FBgn0000567""; genomic_feature ""3UTR"";"
chr3L	Drosophila_3seq	major_end	17560208	17560208	.	-	.	"FlyBase_ID ""FBgn0000567""; genomic_feature ""3UTR"";"
chr3L	Drosophila_3seq	major_end	17950983	17950983	.	-	.	"FlyBase_ID ""FBgn0000568""; genomic_feature ""3UTR"";"
chr3L	Drosophila_3seq	major_end	17952162	17952162	.	-	.	"FlyBase_ID ""FBgn0000568""; genomic_feature ""3UTR"";"
chr3L	Drosophila_3seq	major_end	17952231	17952231	.	-	.	"FlyBase_ID ""FBgn0000568""; genomic_feature ""3UTR"";"
chr3L	Drosophila_3seq	major_end	17952457	17952457	.	-	.	"FlyBase_ID ""FBgn0000568""; genomic_feature ""3UTR"";"
chr3L	Drosophila_3seq	major_end	17953006	17953006	.	-	.	"FlyBase_ID ""FBgn0000568""; genomic_feature ""3UTR"";"
chr3L	Drosophila_3seq	major_end	17953385	17953385	.	-	.	"FlyBase_ID ""FBgn0000568""; genomic_feature ""3UTR"";"
chr3L	Drosophila_3seq	major_end	17953435	17953435	.	-	.	"FlyBase_ID ""FBgn0000568""; genomic_feature ""3UTR"";"
chr3L	Drosophila_3seq	major_end	752692	752692	.	+	.	"FlyBase_ID ""FBgn0000575""; genomic_feature ""3UTR"";"
chr3L	Drosophila_3seq	major_end	752810	752810	.	+	.	"FlyBase_ID ""FBgn0000575""; genomic_feature ""3UTR"";"
chr3L	Drosophila_3seq	major_end	752848	752848	.	+	.	"FlyBase_ID ""FBgn0000575""; genomic_feature ""3UTR"";"
chr3L	Drosophila_3seq	major_end	753009	753009	.	+	.	"FlyBase_ID ""FBgn0000575""; genomic_feature ""3UTR"";"
chr3L	Drosophila_3seq	major_end	753381	753381	.	+	.	"FlyBase_ID ""FBgn0000575""; genomic_feature ""3UTR"";"
chr3L	Drosophila_3seq	major_end	753453	753453	.	+	.	"FlyBase_ID ""FBgn0000575""; genomic_feature ""3UTR"";"
chr3L	Drosophila_3seq	major_end	753495	753495	.	+	.	"FlyBase_ID ""FBgn0000575""; genomic_feature ""3UTR"";"
chr3R	Drosophila_3seq	major_end	13904631	13904631	.	+	.	"FlyBase_ID ""FBgn0000576""; genomic_feature ""3UTR"";"
chr2R	Drosophila_3seq	major_end	11524057	11524057	.	-	.	"FlyBase_ID ""FBgn0000577""; genomic_feature ""3UTR"";"
chr2R	Drosophila_3seq	major_end	19161962	19161962	.	+	.	"FlyBase_ID ""FBgn0000578""; genomic_feature ""3UTR"";"
chr2R	Drosophila_3seq	major_end	19162306	19162306	.	+	.	"FlyBase_ID ""FBgn0000578""; genomic_feature ""3UTR"";"
chr2R	Drosophila_3seq	major_end	19162337	19162337	.	+	.	"FlyBase_ID ""FBgn0000578""; genomic_feature ""3UTR"";"
chr2R	Drosophila_3seq	major_end	19162606	19162606	.	+	.	"FlyBase_ID ""FBgn0000578""; genomic_feature ""3UTR"";"
chr2R	Drosophila_3seq	major_end	19162946	19162946	.	+	.	"FlyBase_ID ""FBgn0000578""; genomic_feature ""3UTR"";"
chr2R	Drosophila_3seq	major_end	19163392	19163392	.	+	.	"FlyBase_ID ""FBgn0000578""; genomic_feature ""3UTR"";"
chr2R	Drosophila_3seq	major_end	19163462	19163462	.	+	.	"FlyBase_ID ""FBgn0000578""; genomic_feature ""3UTR"";"
chr2R	Drosophila_3seq	major_end	19163503	19163503	.	+	.	"FlyBase_ID ""FBgn0000578""; genomic_feature ""3UTR"";"
chr2R	Drosophila_3seq	major_end	19163555	19163555	.	+	.	"FlyBase_ID ""FBgn0000578""; genomic_feature ""3UTR"";"
chr2L	Drosophila_3seq	major_end	1724772	1724772	.	-	.	"FlyBase_ID ""FBgn0000579""; genomic_feature ""3UTR"";"
chr2L	Drosophila_3seq	major_end	1724828	1724828	.	-	.	"FlyBase_ID ""FBgn0000579""; genomic_feature ""3UTR"";"
chr2L	Drosophila_3seq	major_end	1724966	1724966	.	-	.	"FlyBase_ID ""FBgn0000579""; genomic_feature ""3UTR"";"
chr2L	Drosophila_3seq	major_end	1725012	1725012	.	-	.	"FlyBase_ID ""FBgn0000579""; genomic_feature ""3UTR"";"
chr2L	Drosophila_3seq	major_end	1725170	1725170	.	-	.	"FlyBase_ID ""FBgn0000579""; genomic_feature ""3UTR"";"
chr2R	Drosophila_3seq	major_end	11462149	11462149	.	+	.	"FlyBase_ID ""FBgn0000581""; genomic_feature ""3UTR"";"
chr2R	Drosophila_3seq	major_end	11462396	11462396	.	+	.	"FlyBase_ID ""FBgn0000581""; genomic_feature ""3UTR"";"
chr2R	Drosophila_3seq	major_end	11462429	11462429	.	+	.	"FlyBase_ID ""FBgn0000581""; genomic_feature ""3UTR"";"
chr2R	Drosophila_3seq	major_end	11462621	11462621	.	+	.	"FlyBase_ID ""FBgn0000581""; genomic_feature ""3UTR"";"
chr2R	Drosophila_3seq	major_end	11462872	11462872	.	+	.	"FlyBase_ID ""FBgn0000581""; genomic_feature ""3UTR"";"
chr2R	Drosophila_3seq	major_end	11463109	11463109	.	+	.	"FlyBase_ID ""FBgn0000581""; genomic_feature ""3UTR"";"
chr2R	Drosophila_3seq	major_end	11463156	11463156	.	+	.	"FlyBase_ID ""FBgn0000581""; genomic_feature ""3UTR"";"
chr2R	Drosophila_3seq	major_end	11463280	11463280	.	+	.	"FlyBase_ID ""FBgn0000581""; genomic_feature ""3UTR"";"
chr2R	Drosophila_3seq	major_end	11465270	11465270	.	+	.	"FlyBase_ID ""FBgn0000581""; genomic_feature ""3UTR"";"
chr3R	Drosophila_3seq	major_end	26041021	26041021	.	+	.	"FlyBase_ID ""FBgn0000591""; genomic_feature ""3UTR"";"
chr3L	Drosophila_3seq	major_end	12190581	12190581	.	+	.	"FlyBase_ID ""FBgn0000592""; genomic_feature ""3UTR"";"
chr3L	Drosophila_3seq	major_end	12190705	12190705	.	+	.	"FlyBase_ID ""FBgn0000592""; genomic_feature ""3UTR"";"
chr3L	Drosophila_3seq	major_end	12192491	12192491	.	+	.	"FlyBase_ID ""FBgn0000594""; genomic_feature ""3UTR"";"
chr2R	Drosophila_3seq	major_end	9980801	9980801	.	+	.	"FlyBase_ID ""FBgn0000606""; genomic_feature ""3UTR"";"
chrX	Drosophila_3seq	major_end	15995228	15995228	.	+	.	"FlyBase_ID ""FBgn0000611""; genomic_feature ""3UTR"";"
chrX	Drosophila_3seq	major_end	15995926	15995926	.	+	.	"FlyBase_ID ""FBgn0000611""; genomic_feature ""3UTR"";"
chrX	Drosophila_3seq	major_end	15995957	15995957	.	+	.	"FlyBase_ID ""FBgn0000611""; genomic_feature ""3UTR"";"
chrX	Drosophila_3seq	major_end	15995996	15995996	.	+	.	"FlyBase_ID ""FBgn0000611""; genomic_feature ""3UTR"";"
chrX	Drosophila_3seq	major_end	15996139	15996139	.	+	.	"FlyBase_ID ""FBgn0000611""; genomic_feature ""3UTR"";"
chrX	Drosophila_3seq	major_end	15996464	15996464	.	+	.	"FlyBase_ID ""FBgn0000611""; genomic_feature ""3UTR"";"
chrX	Drosophila_3seq	major_end	15996509	15996509	.	+	.	"FlyBase_ID ""FBgn0000611""; genomic_feature ""3UTR"";"
chrX	Drosophila_3seq	major_end	17843322	17843322	.	+	.	"FlyBase_ID ""FBgn0000617""; genomic_feature ""3UTR"";"
chrX	Drosophila_3seq	major_end	17843348	17843348	.	+	.	"FlyBase_ID ""FBgn0000617""; genomic_feature ""3UTR"";"
chrX	Drosophila_3seq	major_end	17843388	17843388	.	+	.	"FlyBase_ID ""FBgn0000617""; genomic_feature ""3UTR"";"
chrX	Drosophila_3seq	major_end	11576116	11576116	.	-	.	"FlyBase_ID ""FBgn0000618""; genomic_feature ""3UTR"";"
chr3L	Drosophila_3seq	major_end	12462994	12462994	.	-	.	"FlyBase_ID ""FBgn0000625""; genomic_feature ""3UTR"";"
chr3L	Drosophila_3seq	major_end	10634575	10634575	.	-	.	"FlyBase_ID ""FBgn0000629""; genomic_feature ""3UTR"";"
chr2R	Drosophila_3seq	major_end	13747756	13747756	.	+	.	"FlyBase_ID ""FBgn0000633""; genomic_feature ""3UTR"";"
chr2R	Drosophila_3seq	major_end	13748465	13748465	.	+	.	"FlyBase_ID ""FBgn0000633""; genomic_feature ""3UTR"";"
chr2R	Drosophila_3seq	major_end	13748768	13748768	.	+	.	"FlyBase_ID ""FBgn0000633""; genomic_feature ""3UTR"";"
chr2R	Drosophila_3seq	major_end	13749338	13749338	.	+	.	"FlyBase_ID ""FBgn0000633""; genomic_feature ""3UTR"";"
chr2R	Drosophila_3seq	major_end	13749367	13749367	.	+	.	"FlyBase_ID ""FBgn0000633""; genomic_feature ""3UTR"";"
chrX	Drosophila_3seq	major_end	4132925	4132925	.	-	.	"FlyBase_ID ""FBgn0000635""; genomic_feature ""3UTR"";"
chrX	Drosophila_3seq	major_end	4133403	4133403	.	-	.	"FlyBase_ID ""FBgn0000635""; genomic_feature ""3UTR"";"
chrX	Drosophila_3seq	major_end	4133432	4133432	.	-	.	"FlyBase_ID ""FBgn0000635""; genomic_feature ""3UTR"";"
chrX	Drosophila_3seq	major_end	4133475	4133475	.	-	.	"FlyBase_ID ""FBgn0000635""; genomic_feature ""3UTR"";"
chrX	Drosophila_3seq	major_end	4134384	4134384	.	-	.	"FlyBase_ID ""FBgn0000635""; genomic_feature ""3UTR"";"
chr3L	Drosophila_3seq	major_end	14094605	14094605	.	-	.	"FlyBase_ID ""FBgn0000639""; genomic_feature ""3UTR"";"
chr2L	Drosophila_3seq	major_end	9427835	9427835	.	+	.	"FlyBase_ID ""FBgn0000640""; genomic_feature ""3UTR"";"
chrX	Drosophila_3seq	major_end	3173341	3173341	.	-	.	"FlyBase_ID ""FBgn0000644""; genomic_feature ""3UTR"";"
chrX	Drosophila_3seq	major_end	3173376	3173376	.	-	.	"FlyBase_ID ""FBgn0000644""; genomic_feature ""3UTR"";"
chr2R	Drosophila_3seq	major_end	18236311	18236311	.	+	.	"FlyBase_ID ""FBgn0000658""; genomic_feature ""3UTR"";"
chr3R	Drosophila_3seq	major_end	28581083	28581083	.	-	.	"FlyBase_ID ""FBgn0000659""; genomic_feature ""3UTR"";"
chr3R	Drosophila_3seq	major_end	28581266	28581266	.	-	.	"FlyBase_ID ""FBgn0000659""; genomic_feature ""3UTR"";"
chr3R	Drosophila_3seq	major_end	28581833	28581833	.	-	.	"FlyBase_ID ""FBgn0000659""; genomic_feature ""3UTR"";"
chr2R	Drosophila_3seq	major_end	13819624	13819624	.	-	.	"FlyBase_ID ""FBgn0000662""; genomic_feature ""3UTR"";"
chr2R	Drosophila_3seq	major_end	13819650	13819650	.	-	.	"FlyBase_ID ""FBgn0000662""; genomic_feature ""3UTR"";"
chr2R	Drosophila_3seq	major_end	13820027	13820027	.	-	.	"FlyBase_ID ""FBgn0000662""; genomic_feature ""3UTR"";"
chrX	Drosophila_3seq	major_end	2024756	2024756	.	-	.	"FlyBase_ID ""FBgn0000667""; genomic_feature ""3UTR"";"
chrX	Drosophila_3seq	major_end	2025109	2025109	.	-	.	"FlyBase_ID ""FBgn0000667""; genomic_feature ""3UTR"";"
chrX	Drosophila_3seq	major_end	2025135	2025135	.	-	.	"FlyBase_ID ""FBgn0000667""; genomic_feature ""3UTR"";"
chrX	Drosophila_3seq	major_end	2025276	2025276	.	-	.	"FlyBase_ID ""FBgn0000667""; genomic_feature ""3UTR"";"
chrX	Drosophila_3seq	major_end	2025425	2025425	.	-	.	"FlyBase_ID ""FBgn0000667""; genomic_feature ""3UTR"";"
chrX	Drosophila_3seq	major_end	21344729	21344729	.	+	.	"FlyBase_ID ""FBgn0000709""; genomic_feature ""3UTR"";"
chrX	Drosophila_3seq	major_end	21345021	21345021	.	+	.	"FlyBase_ID ""FBgn0000709""; genomic_feature ""3UTR"";"
chrX	Drosophila_3seq	major_end	21345088	21345088	.	+	.	"FlyBase_ID ""FBgn0000709""; genomic_feature ""3UTR"";"
chrX	Drosophila_3seq	major_end	10407548	10407548	.	+	.	"FlyBase_ID ""FBgn0000711""; genomic_feature ""3UTR"";"
chrX	Drosophila_3seq	major_end	10407660	10407660	.	+	.	"FlyBase_ID ""FBgn0000711""; genomic_feature ""3UTR"";"
chrX	Drosophila_3seq	major_end	10407958	10407958	.	+	.	"FlyBase_ID ""FBgn0000711""; genomic_feature ""3UTR"";"
chrX	Drosophila_3seq	major_end	10408038	10408038	.	+	.	"FlyBase_ID ""FBgn0000711""; genomic_feature ""3UTR"";"
chrX	Drosophila_3seq	major_end	10408065	10408065	.	+	.	"FlyBase_ID ""FBgn0000711""; genomic_feature ""3UTR"";"
chrX	Drosophila_3seq	major_end	10408292	10408292	.	+	.	"FlyBase_ID ""FBgn0000711""; genomic_feature ""3UTR"";"
chrX	Drosophila_3seq	major_end	10408449	10408449	.	+	.	"FlyBase_ID ""FBgn0000711""; genomic_feature ""3UTR"";"
chrX	Drosophila_3seq	major_end	10408501	10408501	.	+	.	"FlyBase_ID ""FBgn0000711""; genomic_feature ""3UTR"";"
chrX	Drosophila_3seq	major_end	10408684	10408684	.	+	.	"FlyBase_ID ""FBgn0000711""; genomic_feature ""3UTR"";"
chrX	Drosophila_3seq	major_end	10409817	10409817	.	+	.	"FlyBase_ID ""FBgn0000711""; genomic_feature ""3UTR"";"
chr2R	Drosophila_3seq	major_end	9910424	9910424	.	+	.	"FlyBase_ID ""FBgn0000715""; genomic_feature ""3UTR"";"
chr2R	Drosophila_3seq	major_end	9910457	9910457	.	+	.	"FlyBase_ID ""FBgn0000715""; genomic_feature ""3UTR"";"
chrX	Drosophila_3seq	major_end	22824180	22824180	.	-	.	"FlyBase_ID ""FBgn0000719""; genomic_feature ""3UTR"";"
chrX	Drosophila_3seq	major_end	22825543	22825543	.	-	.	"FlyBase_ID ""FBgn0000719""; genomic_feature ""3UTR"";"
chrX	Drosophila_3seq	major_end	22826162	22826162	.	-	.	"FlyBase_ID ""FBgn0000719""; genomic_feature ""3UTR"";"
chrX	Drosophila_3seq	major_end	22826329	22826329	.	-	.	"FlyBase_ID ""FBgn0000719""; genomic_feature ""3UTR"";"
chrX	Drosophila_3seq	major_end	22826410	22826410	.	-	.	"FlyBase_ID ""FBgn0000719""; genomic_feature ""3UTR"";"
chrX	Drosophila_3seq	major_end	22826439	22826439	.	-	.	"FlyBase_ID ""FBgn0000719""; genomic_feature ""3UTR"";"
chr2L	Drosophila_3seq	major_end	3622074	3622074	.	-	.	"FlyBase_ID ""FBgn0000721""; genomic_feature ""3UTR"";"
chr2L	Drosophila_3seq	major_end	3622315	3622315	.	-	.	"FlyBase_ID ""FBgn0000721""; genomic_feature ""3UTR"";"
chr3R	Drosophila_3seq	major_end	9367603	9367603	.	-	.	"FlyBase_ID ""FBgn0000723""; genomic_feature ""3UTR"";"
chr3R	Drosophila_3seq	major_end	9367874	9367874	.	-	.	"FlyBase_ID ""FBgn0000723""; genomic_feature ""3UTR"";"
chr3R	Drosophila_3seq	major_end	9367962	9367962	.	-	.	"FlyBase_ID ""FBgn0000723""; genomic_feature ""3UTR"";"
chrX	Drosophila_3seq	major_end	2244668	2244668	.	+	.	"FlyBase_ID ""FBgn0000810""; genomic_feature ""3UTR"";"
chrX	Drosophila_3seq	major_end	2244696	2244696	.	+	.	"FlyBase_ID ""FBgn0000810""; genomic_feature ""3UTR"";"
chrX	Drosophila_3seq	major_end	2244867	2244867	.	+	.	"FlyBase_ID ""FBgn0000810""; genomic_feature ""3UTR"";"
chrX	Drosophila_3seq	major_end	2245278	2245278	.	+	.	"FlyBase_ID ""FBgn0000810""; genomic_feature ""3UTR"";"
chrX	Drosophila_3seq	major_end	2245315	2245315	.	+	.	"FlyBase_ID ""FBgn0000810""; genomic_feature ""3UTR"";"
chrX	Drosophila_3seq	major_end	2246048	2246048	.	+	.	"FlyBase_ID ""FBgn0000810""; genomic_feature ""3UTR"";"
chrX	Drosophila_3seq	major_end	1356409	1356409	.	-	.	"FlyBase_ID ""FBgn0000826""; genomic_feature ""3UTR"";"
chrX	Drosophila_3seq	major_end	1356452	1356452	.	-	.	"FlyBase_ID ""FBgn0000826""; genomic_feature ""3UTR"";"
chrX	Drosophila_3seq	major_end	1356488	1356488	.	-	.	"FlyBase_ID ""FBgn0000826""; genomic_feature ""3UTR"";"
chrX	Drosophila_3seq	major_end	2726577	2726577	.	+	.	"FlyBase_ID ""FBgn0000927""; genomic_feature ""3UTR"";"
chrX	Drosophila_3seq	major_end	2724012	2724012	.	+	.	"FlyBase_ID ""FBgn0000928""; genomic_feature ""3UTR"";"
chrX	Drosophila_3seq	major_end	2724158	2724158	.	+	.	"FlyBase_ID ""FBgn0000928""; genomic_feature ""3UTR"";"
chr2L	Drosophila_3seq	major_end	19466932	19466932	.	+	.	"FlyBase_ID ""FBgn0000964""; genomic_feature ""3UTR"";"
chr2L	Drosophila_3seq	major_end	19466982	19466982	.	+	.	"FlyBase_ID ""FBgn0000964""; genomic_feature ""3UTR"";"
chr2L	Drosophila_3seq	major_end	19467091	19467091	.	+	.	"FlyBase_ID ""FBgn0000964""; genomic_feature ""3UTR"";"
chr2L	Drosophila_3seq	major_end	19467687	19467687	.	+	.	"FlyBase_ID ""FBgn0000964""; genomic_feature ""3UTR"";"
chr2L	Drosophila_3seq	major_end	19467758	19467758	.	+	.	"FlyBase_ID ""FBgn0000964""; genomic_feature ""3UTR"";"
chr2L	Drosophila_3seq	major_end	19467980	19467980	.	+	.	"FlyBase_ID ""FBgn0000964""; genomic_feature ""3UTR"";"
chr2R	Drosophila_3seq	major_end	15376549	15376549	.	-	.	"FlyBase_ID ""FBgn0000996""; genomic_feature ""3UTR"";"
chr2R	Drosophila_3seq	major_end	15376619	15376619	.	-	.	"FlyBase_ID ""FBgn0000996""; genomic_feature ""3UTR"";"
chr2L	Drosophila_3seq	major_end	4198404	4198404	.	-	.	"FlyBase_ID ""FBgn0001075""; genomic_feature ""3UTR"";"
chr2L	Drosophila_3seq	major_end	4198924	4198924	.	-	.	"FlyBase_ID ""FBgn0001075""; genomic_feature ""3UTR"";"
chr3R	Drosophila_3seq	major_end	6866444	6866444	.	+	.	"FlyBase_ID ""FBgn0001077""; genomic_feature ""3UTR"";"
chr3L	Drosophila_3seq	major_end	18750717	18750717	.	-	.	"FlyBase_ID ""FBgn0001078""; genomic_feature ""3UTR"";"
chr3L	Drosophila_3seq	major_end	18751592	18751592	.	-	.	"FlyBase_ID ""FBgn0001078""; genomic_feature ""3UTR"";"
chr3L	Drosophila_3seq	major_end	18751674	18751674	.	-	.	"FlyBase_ID ""FBgn0001078""; genomic_feature ""3UTR"";"
chr3L	Drosophila_3seq	major_end	18751740	18751740	.	-	.	"FlyBase_ID ""FBgn0001078""; genomic_feature ""3UTR"";"
chr3L	Drosophila_3seq	major_end	18751901	18751901	.	-	.	"FlyBase_ID ""FBgn0001078""; genomic_feature ""3UTR"";"
chr3L	Drosophila_3seq	major_end	18751941	18751941	.	-	.	"FlyBase_ID ""FBgn0001078""; genomic_feature ""3UTR"";"
chr3L	Drosophila_3seq	major_end	18752426	18752426	.	-	.	"FlyBase_ID ""FBgn0001078""; genomic_feature ""3UTR"";"
chr3L	Drosophila_3seq	major_end	18752480	18752480	.	-	.	"FlyBase_ID ""FBgn0001078""; genomic_feature ""3UTR"";"
chrX	Drosophila_3seq	major_end	18661085	18661085	.	+	.	"FlyBase_ID ""FBgn0001079""; genomic_feature ""3UTR"";"
chrX	Drosophila_3seq	major_end	18661158	18661158	.	+	.	"FlyBase_ID ""FBgn0001079""; genomic_feature ""3UTR"";"
chrX	Drosophila_3seq	major_end	18661204	18661204	.	+	.	"FlyBase_ID ""FBgn0001079""; genomic_feature ""3UTR"";"
chrX	Drosophila_3seq	major_end	11992910	11992910	.	-	.	"FlyBase_ID ""FBgn0001083""; genomic_feature ""3UTR"";"
chr2L	Drosophila_3seq	major_end	8401443	8401443	.	-	.	"FlyBase_ID ""FBgn0001084""; genomic_feature ""3UTR"";"
chr2L	Drosophila_3seq	major_end	8401489	8401489	.	-	.	"FlyBase_ID ""FBgn0001084""; genomic_feature ""3UTR"";"
chr3L	Drosophila_3seq	major_end	14367388	14367388	.	+	.	"FlyBase_ID ""FBgn0001085""; genomic_feature ""3UTR"";"
chr3L	Drosophila_3seq	major_end	14368046	14368046	.	+	.	"FlyBase_ID ""FBgn0001085""; genomic_feature ""3UTR"";"
chr3L	Drosophila_3seq	major_end	14368073	14368073	.	+	.	"FlyBase_ID ""FBgn0001085""; genomic_feature ""3UTR"";"
chr3L	Drosophila_3seq	major_end	14368141	14368141	.	+	.	"FlyBase_ID ""FBgn0001085""; genomic_feature ""3UTR"";"
chr3L	Drosophila_3seq	major_end	14368237	14368237	.	+	.	"FlyBase_ID ""FBgn0001085""; genomic_feature ""3UTR"";"
chr3L	Drosophila_3seq	major_end	14368567	14368567	.	+	.	"FlyBase_ID ""FBgn0001085""; genomic_feature ""3UTR"";"
chr3L	Drosophila_3seq	major_end	14368612	14368612	.	+	.	"FlyBase_ID ""FBgn0001085""; genomic_feature ""3UTR"";"
chr3L	Drosophila_3seq	major_end	14368639	14368639	.	+	.	"FlyBase_ID ""FBgn0001085""; genomic_feature ""3UTR"";"
chr2L	Drosophila_3seq	major_end	16313048	16313048	.	+	.	"FlyBase_ID ""FBgn0001086""; genomic_feature ""3UTR"";"
chr2L	Drosophila_3seq	major_end	16313099	16313099	.	+	.	"FlyBase_ID ""FBgn0001086""; genomic_feature ""3UTR"";"
chr2L	Drosophila_3seq	major_end	16313125	16313125	.	+	.	"FlyBase_ID ""FBgn0001086""; genomic_feature ""3UTR"";"
chrX	Drosophila_3seq	major_end	13727204	13727204	.	-	.	"FlyBase_ID ""FBgn0001087""; genomic_feature ""3UTR"";"
chrX	Drosophila_3seq	major_end	13727518	13727518	.	-	.	"FlyBase_ID ""FBgn0001087""; genomic_feature ""3UTR"";"
chrX	Drosophila_3seq	major_end	13727732	13727732	.	-	.	"FlyBase_ID ""FBgn0001087""; genomic_feature ""3UTR"";"
chrX	Drosophila_3seq	major_end	13727774	13727774	.	-	.	"FlyBase_ID ""FBgn0001087""; genomic_feature ""3UTR"";"
chr2L	Drosophila_3seq	major_end	6003574	6003574	.	-	.	"FlyBase_ID ""FBgn0001089""; genomic_feature ""3UTR"";"
chr2L	Drosophila_3seq	major_end	6003609	6003609	.	-	.	"FlyBase_ID ""FBgn0001089""; genomic_feature ""3UTR"";"
chr2L	Drosophila_3seq	major_end	6003653	6003653	.	-	.	"FlyBase_ID ""FBgn0001089""; genomic_feature ""3UTR"";"
chrX	Drosophila_3seq	major_end	18794246	18794246	.	-	.	"FlyBase_ID ""FBgn0001090""; genomic_feature ""3UTR"";"
chrX	Drosophila_3seq	major_end	18794572	18794572	.	-	.	"FlyBase_ID ""FBgn0001090""; genomic_feature ""3UTR"";"
chr2R	Drosophila_3seq	major_end	7791904	7791904	.	-	.	"FlyBase_ID ""FBgn0001091""; genomic_feature ""3UTR"";"
chr2R	Drosophila_3seq	major_end	7791949	7791949	.	-	.	"FlyBase_ID ""FBgn0001091""; genomic_feature ""3UTR"";"
chrX	Drosophila_3seq	major_end	15869581	15869581	.	+	.	"FlyBase_ID ""FBgn0001092""; genomic_feature ""3UTR"";"
chrX	Drosophila_3seq	major_end	15869639	15869639	.	+	.	"FlyBase_ID ""FBgn0001092""; genomic_feature ""3UTR"";"
chr3R	Drosophila_3seq	major_end	23935958	23935958	.	-	.	"FlyBase_ID ""FBgn0001098""; genomic_feature ""3UTR"";"
chr3R	Drosophila_3seq	major_end	23936168	23936168	.	-	.	"FlyBase_ID ""FBgn0001098""; genomic_feature ""3UTR"";"
chr3L	Drosophila_3seq	major_end	6972658	6972658	.	-	.	"FlyBase_ID ""FBgn0001104""; genomic_feature ""3UTR"";"
chr3L	Drosophila_3seq	major_end	6972755	6972755	.	-	.	"FlyBase_ID ""FBgn0001104""; genomic_feature ""3UTR"";"
chr3L	Drosophila_3seq	major_end	6973248	6973248	.	-	.	"FlyBase_ID ""FBgn0001104""; genomic_feature ""3UTR"";"
chrX	Drosophila_3seq	major_end	15862851	15862851	.	+	.	"FlyBase_ID ""FBgn0001105""; genomic_feature ""3UTR"";"
chrX	Drosophila_3seq	major_end	15862886	15862886	.	+	.	"FlyBase_ID ""FBgn0001105""; genomic_feature ""3UTR"";"
chrX	Drosophila_3seq	major_end	15863159	15863159	.	+	.	"FlyBase_ID ""FBgn0001105""; genomic_feature ""3UTR"";"
chrX	Drosophila_3seq	major_end	15863188	15863188	.	+	.	"FlyBase_ID ""FBgn0001105""; genomic_feature ""3UTR"";"
chrX	Drosophila_3seq	major_end	15863300	15863300	.	+	.	"FlyBase_ID ""FBgn0001105""; genomic_feature ""3UTR"";"
chrX	Drosophila_3seq	major_end	15864171	15864171	.	+	.	"FlyBase_ID ""FBgn0001105""; genomic_feature ""3UTR"";"
chrX	Drosophila_3seq	major_end	15865216	15865216	.	+	.	"FlyBase_ID ""FBgn0001105""; genomic_feature ""3UTR"";"
chrX	Drosophila_3seq	major_end	15865967	15865967	.	+	.	"FlyBase_ID ""FBgn0001105""; genomic_feature ""3UTR"";"
chr3L	Drosophila_3seq	major_end	13934451	13934451	.	+	.	"FlyBase_ID ""FBgn0001108""; genomic_feature ""3UTR"";"
chr3L	Drosophila_3seq	major_end	13934509	13934509	.	+	.	"FlyBase_ID ""FBgn0001108""; genomic_feature ""3UTR"";"
chr3L	Drosophila_3seq	major_end	13934627	13934627	.	+	.	"FlyBase_ID ""FBgn0001108""; genomic_feature ""3UTR"";"
chr3L	Drosophila_3seq	major_end	13934656	13934656	.	+	.	"FlyBase_ID ""FBgn0001108""; genomic_feature ""3UTR"";"
chr3R	Drosophila_3seq	major_end	7252063	7252063	.	-	.	"FlyBase_ID ""FBgn0001112""; genomic_feature ""3UTR"";"
chr3R	Drosophila_3seq	major_end	7252176	7252176	.	-	.	"FlyBase_ID ""FBgn0001112""; genomic_feature ""3UTR"";"
chr3R	Drosophila_3seq	major_end	7252426	7252426	.	-	.	"FlyBase_ID ""FBgn0001112""; genomic_feature ""3UTR"";"
chr2L	Drosophila_3seq	major_end	8676811	8676811	.	+	.	"FlyBase_ID ""FBgn0001114""; genomic_feature ""3UTR"";"
chr3L	Drosophila_3seq	major_end	14802380	14802380	.	-	.	"FlyBase_ID ""FBgn0001120""; genomic_feature ""3UTR"";"
chr2R	Drosophila_3seq	major_end	10462097	10462097	.	+	.	"FlyBase_ID ""FBgn0001122""; genomic_feature ""3UTR"";"
chr2R	Drosophila_3seq	major_end	10462671	10462671	.	+	.	"FlyBase_ID ""FBgn0001122""; genomic_feature ""3UTR"";"
chr2R	Drosophila_3seq	major_end	10463053	10463053	.	+	.	"FlyBase_ID ""FBgn0001122""; genomic_feature ""3UTR"";"
chr2R	Drosophila_3seq	major_end	10463489	10463489	.	+	.	"FlyBase_ID ""FBgn0001122""; genomic_feature ""3UTR"";"
chr2R	Drosophila_3seq	major_end	10464081	10464081	.	+	.	"FlyBase_ID ""FBgn0001122""; genomic_feature ""3UTR"";"
chr2R	Drosophila_3seq	major_end	10465442	10465442	.	+	.	"FlyBase_ID ""FBgn0001122""; genomic_feature ""3UTR"";"
chr2R	Drosophila_3seq	major_end	23946808	23946808	.	+	.	"FlyBase_ID ""FBgn0001123""; genomic_feature ""3UTR"";"
chr2R	Drosophila_3seq	major_end	23946867	23946867	.	+	.	"FlyBase_ID ""FBgn0001123""; genomic_feature ""3UTR"";"
chr2R	Drosophila_3seq	major_end	23946936	23946936	.	+	.	"FlyBase_ID ""FBgn0001123""; genomic_feature ""3UTR"";"
chr2R	Drosophila_3seq	major_end	16141748	16141748	.	+	.	"FlyBase_ID ""FBgn0001124""; genomic_feature ""3UTR"";"
chr2R	Drosophila_3seq	major_end	16141790	16141790	.	+	.	"FlyBase_ID ""FBgn0001124""; genomic_feature ""3UTR"";"
chr2R	Drosophila_3seq	major_end	16141824	16141824	.	+	.	"FlyBase_ID ""FBgn0001124""; genomic_feature ""3UTR"";"
chr2R	Drosophila_3seq	major_end	16141928	16141928	.	+	.	"FlyBase_ID ""FBgn0001124""; genomic_feature ""3UTR"";"
chr2R	Drosophila_3seq	major_end	16142133	16142133	.	+	.	"FlyBase_ID ""FBgn0001124""; genomic_feature ""3UTR"";"
chr2L	Drosophila_3seq	major_end	1984512	1984512	.	-	.	"FlyBase_ID ""FBgn0001125""; genomic_feature ""3UTR"";"
chr2L	Drosophila_3seq	major_end	5948490	5948490	.	+	.	"FlyBase_ID ""FBgn0001128""; genomic_feature ""3UTR"";"
chr2L	Drosophila_3seq	major_end	5948846	5948846	.	+	.	"FlyBase_ID ""FBgn0001128""; genomic_feature ""3UTR"";"
chr2L	Drosophila_3seq	major_end	5949081	5949081	.	+	.	"FlyBase_ID ""FBgn0001128""; genomic_feature ""3UTR"";"
chr2R	Drosophila_3seq	major_end	21009764	21009764	.	-	.	"FlyBase_ID ""FBgn0001133""; genomic_feature ""3UTR"";"
chr3L	Drosophila_3seq	major_end	17839776	17839776	.	+	.	"FlyBase_ID ""FBgn0001134""; genomic_feature ""3UTR"";"
chr2L	Drosophila_3seq	major_end	8431086	8431086	.	-	.	"FlyBase_ID ""FBgn0001137""; genomic_feature ""3UTR"";"
chr2L	Drosophila_3seq	major_end	8431131	8431131	.	-	.	"FlyBase_ID ""FBgn0001137""; genomic_feature ""3UTR"";"
chr3R	Drosophila_3seq	major_end	8147366	8147366	.	-	.	"FlyBase_ID ""FBgn0001138""; genomic_feature ""3UTR"";"
chr3R	Drosophila_3seq	major_end	8147393	8147393	.	-	.	"FlyBase_ID ""FBgn0001138""; genomic_feature ""3UTR"";"
chr3R	Drosophila_3seq	major_end	8147430	8147430	.	-	.	"FlyBase_ID ""FBgn0001138""; genomic_feature ""3UTR"";"
chr3R	Drosophila_3seq	major_end	8147481	8147481	.	-	.	"FlyBase_ID ""FBgn0001138""; genomic_feature ""3UTR"";"
chr3R	Drosophila_3seq	major_end	8147509	8147509	.	-	.	"FlyBase_ID ""FBgn0001138""; genomic_feature ""3UTR"";"
chr3R	Drosophila_3seq	major_end	26048637	26048637	.	+	.	"FlyBase_ID ""FBgn0001139""; genomic_feature ""3UTR"";"
chr3R	Drosophila_3seq	major_end	26048726	26048726	.	+	.	"FlyBase_ID ""FBgn0001139""; genomic_feature ""3UTR"";"
chr3R	Drosophila_3seq	major_end	26048883	26048883	.	+	.	"FlyBase_ID ""FBgn0001139""; genomic_feature ""3UTR"";"
chr3R	Drosophila_3seq	major_end	26048926	26048926	.	+	.	"FlyBase_ID ""FBgn0001139""; genomic_feature ""3UTR"";"
chr3R	Drosophila_3seq	major_end	26048974	26048974	.	+	.	"FlyBase_ID ""FBgn0001139""; genomic_feature ""3UTR"";"
chr3R	Drosophila_3seq	major_end	26049017	26049017	.	+	.	"FlyBase_ID ""FBgn0001139""; genomic_feature ""3UTR"";"
chr3R	Drosophila_3seq	major_end	26049322	26049322	.	+	.	"FlyBase_ID ""FBgn0001139""; genomic_feature ""3UTR"";"
chr3R	Drosophila_3seq	major_end	26049451	26049451	.	+	.	"FlyBase_ID ""FBgn0001139""; genomic_feature ""3UTR"";"
chr3R	Drosophila_3seq	major_end	26049911	26049911	.	+	.	"FlyBase_ID ""FBgn0001139""; genomic_feature ""3UTR"";"
chrX	Drosophila_3seq	major_end	11429992	11429992	.	+	.	"FlyBase_ID ""FBgn0001145""; genomic_feature ""3UTR"";"
chrX	Drosophila_3seq	major_end	11430132	11430132	.	+	.	"FlyBase_ID ""FBgn0001145""; genomic_feature ""3UTR"";"
chrX	Drosophila_3seq	major_end	11430197	11430197	.	+	.	"FlyBase_ID ""FBgn0001145""; genomic_feature ""3UTR"";"
chr2R	Drosophila_3seq	major_end	25039932	25039932	.	-	.	"FlyBase_ID ""FBgn0001147""; genomic_feature ""3UTR"";"
chr2R	Drosophila_3seq	major_end	25040383	25040383	.	-	.	"FlyBase_ID ""FBgn0001147""; genomic_feature ""3UTR"";"
chr2R	Drosophila_3seq	major_end	25040538	25040538	.	-	.	"FlyBase_ID ""FBgn0001147""; genomic_feature ""3UTR"";"
chr2R	Drosophila_3seq	major_end	25064643	25064643	.	+	.	"FlyBase_ID ""FBgn0001148""; genomic_feature ""3UTR"";"
chr3R	Drosophila_3seq	major_end	12367817	12367817	.	-	.	"FlyBase_ID ""FBgn0001149""; genomic_feature ""3UTR"";"
chr3R	Drosophila_3seq	major_end	12367848	12367848	.	-	.	"FlyBase_ID ""FBgn0001149""; genomic_feature ""3UTR"";"
chrX	Drosophila_3seq	major_end	2427113	2427113	.	-	.	"FlyBase_ID ""FBgn0001150""; genomic_feature ""3UTR"";"
chr3L	Drosophila_3seq	major_end	8678769	8678769	.	+	.	"FlyBase_ID ""FBgn0001168""; genomic_feature ""3UTR"";"
chr3L	Drosophila_3seq	major_end	8678923	8678923	.	+	.	"FlyBase_ID ""FBgn0001168""; genomic_feature ""3UTR"";"
chr3L	Drosophila_3seq	major_end	8679186	8679186	.	+	.	"FlyBase_ID ""FBgn0001168""; genomic_feature ""3UTR"";"
chr3L	Drosophila_3seq	major_end	8679216	8679216	.	+	.	"FlyBase_ID ""FBgn0001168""; genomic_feature ""3UTR"";"
chr3L	Drosophila_3seq	major_end	8679253	8679253	.	+	.	"FlyBase_ID ""FBgn0001168""; genomic_feature ""3UTR"";"
chr3R	Drosophila_3seq	major_end	20626899	20626899	.	+	.	"FlyBase_ID ""FBgn0001169""; genomic_feature ""3UTR"";"
chr3R	Drosophila_3seq	major_end	20627098	20627098	.	+	.	"FlyBase_ID ""FBgn0001169""; genomic_feature ""3UTR"";"
chr3R	Drosophila_3seq	major_end	20627161	20627161	.	+	.	"FlyBase_ID ""FBgn0001169""; genomic_feature ""3UTR"";"
chr3R	Drosophila_3seq	major_end	20627319	20627319	.	+	.	"FlyBase_ID ""FBgn0001169""; genomic_feature ""3UTR"";"
chr3R	Drosophila_3seq	major_end	20627862	20627862	.	+	.	"FlyBase_ID ""FBgn0001169""; genomic_feature ""3UTR"";"
chr3R	Drosophila_3seq	major_end	20628170	20628170	.	+	.	"FlyBase_ID ""FBgn0001169""; genomic_feature ""3UTR"";"
chr3R	Drosophila_3seq	major_end	20628243	20628243	.	+	.	"FlyBase_ID ""FBgn0001169""; genomic_feature ""3UTR"";"
chr3R	Drosophila_3seq	major_end	20628901	20628901	.	+	.	"FlyBase_ID ""FBgn0001169""; genomic_feature ""3UTR"";"
chr2L	Drosophila_3seq	major_end	6013065	6013065	.	-	.	"FlyBase_ID ""FBgn0001170""; genomic_feature ""3UTR"";"
chr2L	Drosophila_3seq	major_end	1517540	1517540	.	-	.	"FlyBase_ID ""FBgn0001174""; genomic_feature ""3UTR"";"
chr3R	Drosophila_3seq	major_end	8690980	8690980	.	-	.	"FlyBase_ID ""FBgn0001180""; genomic_feature ""3UTR"";"
chr3R	Drosophila_3seq	major_end	8691317	8691317	.	-	.	"FlyBase_ID ""FBgn0001180""; genomic_feature ""3UTR"";"
chr3R	Drosophila_3seq	major_end	8691491	8691491	.	-	.	"FlyBase_ID ""FBgn0001180""; genomic_feature ""3UTR"";"
chr2L	Drosophila_3seq	major_end	16678979	16678979	.	+	.	"FlyBase_ID ""FBgn0001185""; genomic_feature ""3UTR"";"
chr2L	Drosophila_3seq	major_end	16679070	16679070	.	+	.	"FlyBase_ID ""FBgn0001185""; genomic_feature ""3UTR"";"
chr2L	Drosophila_3seq	major_end	16679252	16679252	.	+	.	"FlyBase_ID ""FBgn0001185""; genomic_feature ""3UTR"";"
chr2L	Drosophila_3seq	major_end	16679383	16679383	.	+	.	"FlyBase_ID ""FBgn0001185""; genomic_feature ""3UTR"";"
chr2L	Drosophila_3seq	major_end	16679797	16679797	.	+	.	"FlyBase_ID ""FBgn0001185""; genomic_feature ""3UTR"";"
chrX	Drosophila_3seq	major_end	9587958	9587958	.	+	.	"FlyBase_ID ""FBgn0001186""; genomic_feature ""3UTR"";"
chrX	Drosophila_3seq	major_end	9588055	9588055	.	+	.	"FlyBase_ID ""FBgn0001186""; genomic_feature ""3UTR"";"
chrX	Drosophila_3seq	major_end	9588401	9588401	.	+	.	"FlyBase_ID ""FBgn0001186""; genomic_feature ""3UTR"";"
chrX	Drosophila_3seq	major_end	9588695	9588695	.	+	.	"FlyBase_ID ""FBgn0001186""; genomic_feature ""3UTR"";"
chrX	Drosophila_3seq	major_end	9588879	9588879	.	+	.	"FlyBase_ID ""FBgn0001186""; genomic_feature ""3UTR"";"
chrX	Drosophila_3seq	major_end	9589005	9589005	.	+	.	"FlyBase_ID ""FBgn0001186""; genomic_feature ""3UTR"";"
chrX	Drosophila_3seq	major_end	9589265	9589265	.	+	.	"FlyBase_ID ""FBgn0001186""; genomic_feature ""3UTR"";"
chrX	Drosophila_3seq	major_end	9589813	9589813	.	+	.	"FlyBase_ID ""FBgn0001186""; genomic_feature ""3UTR"";"
chrX	Drosophila_3seq	major_end	9589877	9589877	.	+	.	"FlyBase_ID ""FBgn0001186""; genomic_feature ""3UTR"";"
chr2R	Drosophila_3seq	major_end	15218837	15218837	.	-	.	"FlyBase_ID ""FBgn0001187""; genomic_feature ""3UTR"";"
chrX	Drosophila_3seq	major_end	1673083	1673083	.	+	.	"FlyBase_ID ""FBgn0001189""; genomic_feature ""3UTR"";"
chrX	Drosophila_3seq	major_end	1673112	1673112	.	+	.	"FlyBase_ID ""FBgn0001189""; genomic_feature ""3UTR"";"
chrX	Drosophila_3seq	major_end	1673161	1673161	.	+	.	"FlyBase_ID ""FBgn0001189""; genomic_feature ""3UTR"";"
chrX	Drosophila_3seq	major_end	1673663	1673663	.	+	.	"FlyBase_ID ""FBgn0001189""; genomic_feature ""3UTR"";"
chr2L	Drosophila_3seq	major_end	19030838	19030838	.	-	.	"FlyBase_ID ""FBgn0001202""; genomic_feature ""3UTR"";"
chr2L	Drosophila_3seq	major_end	19030911	19030911	.	-	.	"FlyBase_ID ""FBgn0001202""; genomic_feature ""3UTR"";"
chrX	Drosophila_3seq	major_end	10590920	10590920	.	-	.	"FlyBase_ID ""FBgn0001206""; genomic_feature ""3UTR"";"
chrX	Drosophila_3seq	major_end	10590994	10590994	.	-	.	"FlyBase_ID ""FBgn0001206""; genomic_feature ""3UTR"";"
chr3L	Drosophila_3seq	major_end	7763156	7763156	.	+	.	"FlyBase_ID ""FBgn0001208""; genomic_feature ""3UTR"";"
chr3L	Drosophila_3seq	major_end	7763206	7763206	.	+	.	"FlyBase_ID ""FBgn0001208""; genomic_feature ""3UTR"";"
chr3L	Drosophila_3seq	major_end	13977779	13977779	.	+	.	"FlyBase_ID ""FBgn0001216""; genomic_feature ""3UTR"";"
chr3L	Drosophila_3seq	major_end	13977939	13977939	.	+	.	"FlyBase_ID ""FBgn0001216""; genomic_feature ""3UTR"";"
chr3L	Drosophila_3seq	major_end	13978329	13978329	.	+	.	"FlyBase_ID ""FBgn0001216""; genomic_feature ""3UTR"";"
chr3R	Drosophila_3seq	major_end	13047388	13047388	.	+	.	"FlyBase_ID ""FBgn0001217""; genomic_feature ""3UTR"";"
chrX	Drosophila_3seq	major_end	11801696	11801696	.	-	.	"FlyBase_ID ""FBgn0001218""; genomic_feature ""3UTR"";"
chrX	Drosophila_3seq	major_end	11801722	11801722	.	-	.	"FlyBase_ID ""FBgn0001218""; genomic_feature ""3UTR"";"
chrX	Drosophila_3seq	major_end	11802092	11802092	.	-	.	"FlyBase_ID ""FBgn0001218""; genomic_feature ""3UTR"";"
chrX	Drosophila_3seq	major_end	11802303	11802303	.	-	.	"FlyBase_ID ""FBgn0001218""; genomic_feature ""3UTR"";"
chrX	Drosophila_3seq	major_end	11802334	11802334	.	-	.	"FlyBase_ID ""FBgn0001218""; genomic_feature ""3UTR"";"
chrX	Drosophila_3seq	major_end	11802478	11802478	.	-	.	"FlyBase_ID ""FBgn0001218""; genomic_feature ""3UTR"";"
chr2R	Drosophila_3seq	major_end	14252592	14252592	.	-	.	"FlyBase_ID ""FBgn0001220""; genomic_feature ""3UTR"";"
chr2R	Drosophila_3seq	major_end	14253101	14253101	.	-	.	"FlyBase_ID ""FBgn0001220""; genomic_feature ""3UTR"";"
chr2R	Drosophila_3seq	major_end	18130303	18130303	.	-	.	"FlyBase_ID ""FBgn0001222""; genomic_feature ""3UTR"";"
chr2R	Drosophila_3seq	major_end	18130515	18130515	.	-	.	"FlyBase_ID ""FBgn0001222""; genomic_feature ""3UTR"";"
chr2R	Drosophila_3seq	major_end	18130598	18130598	.	-	.	"FlyBase_ID ""FBgn0001222""; genomic_feature ""3UTR"";"
chr3L	Drosophila_3seq	major_end	9373487	9373487	.	+	.	"FlyBase_ID ""FBgn0001223, FBgn0001228""; genomic_feature ""ambiguous"";"
chr3L	Drosophila_3seq	major_end	9373522	9373522	.	+	.	"FlyBase_ID ""FBgn0001223, FBgn0001228""; genomic_feature ""ambiguous"";"
chr3L	Drosophila_3seq	major_end	9373586	9373586	.	+	.	"FlyBase_ID ""FBgn0001223, FBgn0001228""; genomic_feature ""ambiguous"";"
chr3L	Drosophila_3seq	major_end	9373651	9373651	.	+	.	"FlyBase_ID ""FBgn0001223, FBgn0001228""; genomic_feature ""ambiguous"";"
chr3L	Drosophila_3seq	major_end	9382759	9382759	.	+	.	"FlyBase_ID ""FBgn0001224""; genomic_feature ""3UTR"";"
chr3L	Drosophila_3seq	major_end	9376418	9376418	.	-	.	"FlyBase_ID ""FBgn0001225""; genomic_feature ""3UTR"";"
chr3L	Drosophila_3seq	major_end	9376449	9376449	.	-	.	"FlyBase_ID ""FBgn0001225""; genomic_feature ""3UTR"";"
chr3L	Drosophila_3seq	major_end	9384855	9384855	.	+	.	"FlyBase_ID ""FBgn0001226""; genomic_feature ""3UTR"";"
chr3L	Drosophila_3seq	major_end	9384943	9384943	.	+	.	"FlyBase_ID ""FBgn0001226""; genomic_feature ""3UTR"";"
chr3L	Drosophila_3seq	major_end	9377802	9377802	.	-	.	"FlyBase_ID ""FBgn0001227""; genomic_feature ""3UTR"";"
chr3L	Drosophila_3seq	major_end	9371511	9371511	.	-	.	"FlyBase_ID ""FBgn0001229""; genomic_feature ""3UTR"";"
chr3R	Drosophila_3seq	major_end	24055080	24055080	.	-	.	"FlyBase_ID ""FBgn0001230""; genomic_feature ""3UTR"";"
chr3R	Drosophila_3seq	major_end	24055112	24055112	.	-	.	"FlyBase_ID ""FBgn0001230""; genomic_feature ""3UTR"";"
chr3L	Drosophila_3seq	major_end	3197033	3197033	.	+	.	"FlyBase_ID ""FBgn0001233""; genomic_feature ""3UTR"";"
chr3L	Drosophila_3seq	major_end	3197059	3197059	.	+	.	"FlyBase_ID ""FBgn0001233""; genomic_feature ""3UTR"";"
chr3R	Drosophila_3seq	major_end	10507561	10507561	.	-	.	"FlyBase_ID ""FBgn0001235""; genomic_feature ""3UTR"";"
chr3R	Drosophila_3seq	major_end	10509840	10509840	.	-	.	"FlyBase_ID ""FBgn0001235""; genomic_feature ""3UTR"";"
chr3R	Drosophila_3seq	major_end	10511063	10511063	.	-	.	"FlyBase_ID ""FBgn0001235""; genomic_feature ""3UTR"";"
chr3L	Drosophila_3seq	major_end	20371675	20371675	.	-	.	"FlyBase_ID ""FBgn0001247""; genomic_feature ""3UTR"";"
chr3L	Drosophila_3seq	major_end	20371722	20371722	.	-	.	"FlyBase_ID ""FBgn0001247""; genomic_feature ""3UTR"";"
chr3L	Drosophila_3seq	major_end	20371757	20371757	.	-	.	"FlyBase_ID ""FBgn0001247""; genomic_feature ""3UTR"";"
chr3L	Drosophila_3seq	major_end	8356404	8356404	.	-	.	"FlyBase_ID ""FBgn0001248""; genomic_feature ""3UTR"";"
chr3L	Drosophila_3seq	major_end	8356434	8356434	.	-	.	"FlyBase_ID ""FBgn0001248""; genomic_feature ""3UTR"";"
chrX	Drosophila_3seq	major_end	16752183	16752183	.	-	.	"FlyBase_ID ""FBgn0001250""; genomic_feature ""3UTR"";"
chrX	Drosophila_3seq	major_end	16752209	16752209	.	-	.	"FlyBase_ID ""FBgn0001250""; genomic_feature ""3UTR"";"
chrX	Drosophila_3seq	major_end	16752510	16752510	.	-	.	"FlyBase_ID ""FBgn0001250""; genomic_feature ""3UTR"";"
chrX	Drosophila_3seq	major_end	16752589	16752589	.	-	.	"FlyBase_ID ""FBgn0001250""; genomic_feature ""3UTR"";"
chrX	Drosophila_3seq	major_end	16752642	16752642	.	-	.	"FlyBase_ID ""FBgn0001250""; genomic_feature ""3UTR"";"
chrX	Drosophila_3seq	major_end	16752770	16752770	.	-	.	"FlyBase_ID ""FBgn0001250""; genomic_feature ""3UTR"";"
chrX	Drosophila_3seq	major_end	16753312	16753312	.	-	.	"FlyBase_ID ""FBgn0001250""; genomic_feature ""3UTR"";"
chr3L	Drosophila_3seq	major_end	8390870	8390870	.	+	.	"FlyBase_ID ""FBgn0001253""; genomic_feature ""3UTR"";"
chr3L	Drosophila_3seq	major_end	8391121	8391121	.	+	.	"FlyBase_ID ""FBgn0001253""; genomic_feature ""3UTR"";"
chr3L	Drosophila_3seq	major_end	3510880	3510880	.	-	.	"FlyBase_ID ""FBgn0001254""; genomic_feature ""3UTR"";"
chr3L	Drosophila_3seq	major_end	3510974	3510974	.	-	.	"FlyBase_ID ""FBgn0001254""; genomic_feature ""3UTR"";"
chr3L	Drosophila_3seq	major_end	13383984	13383984	.	+	.	"FlyBase_ID ""FBgn0001256""; genomic_feature ""3UTR"";"
chr3L	Drosophila_3seq	major_end	13384135	13384135	.	+	.	"FlyBase_ID ""FBgn0001256""; genomic_feature ""3UTR"";"
chr3L	Drosophila_3seq	major_end	4224047	4224047	.	-	.	"FlyBase_ID ""FBgn0001257""; genomic_feature ""3UTR"";"
chr3L	Drosophila_3seq	major_end	4224710	4224710	.	-	.	"FlyBase_ID ""FBgn0001257""; genomic_feature ""3UTR"";"
chr3L	Drosophila_3seq	major_end	4224741	4224741	.	-	.	"FlyBase_ID ""FBgn0001257""; genomic_feature ""3UTR"";"
chr3L	Drosophila_3seq	major_end	6259109	6259109	.	-	.	"FlyBase_ID ""FBgn0001258""; genomic_feature ""3UTR"";"
chr3L	Drosophila_3seq	major_end	6259138	6259138	.	-	.	"FlyBase_ID ""FBgn0001258""; genomic_feature ""3UTR"";"
chr3L	Drosophila_3seq	major_end	6259492	6259492	.	-	.	"FlyBase_ID ""FBgn0001258""; genomic_feature ""3UTR"";"
chr3L	Drosophila_3seq	major_end	20370259	20370259	.	+	.	"FlyBase_ID ""FBgn0001259""; genomic_feature ""3UTR"";"
chr2R	Drosophila_3seq	major_end	22855688	22855688	.	-	.	"FlyBase_ID ""FBgn0001263""; genomic_feature ""3UTR"";"
chr2R	Drosophila_3seq	major_end	11507180	11507180	.	+	.	"FlyBase_ID ""FBgn0001269""; genomic_feature ""3UTR"";"
chr2R	Drosophila_3seq	major_end	11359270	11359270	.	-	.	"FlyBase_ID ""FBgn0001276""; genomic_feature ""3UTR"";"
chr2R	Drosophila_3seq	major_end	11359440	11359440	.	-	.	"FlyBase_ID ""FBgn0001276""; genomic_feature ""3UTR"";"
chr3R	Drosophila_3seq	major_end	30038622	30038622	.	-	.	"FlyBase_ID ""FBgn0001280, FBgn0001281""; genomic_feature ""ambiguous"";"
chr3R	Drosophila_3seq	major_end	30038002	30038002	.	-	.	"FlyBase_ID ""FBgn0001281""; genomic_feature ""3UTR"";"
chr3R	Drosophila_3seq	major_end	30038032	30038032	.	-	.	"FlyBase_ID ""FBgn0001281""; genomic_feature ""3UTR"";"
chr2R	Drosophila_3seq	major_end	8692312	8692312	.	+	.	"FlyBase_ID ""FBgn0001285""; genomic_feature ""3UTR"";"
chr2R	Drosophila_3seq	major_end	8692344	8692344	.	+	.	"FlyBase_ID ""FBgn0001285""; genomic_feature ""3UTR"";"
chr2R	Drosophila_3seq	major_end	10098569	10098569	.	+	.	"FlyBase_ID ""FBgn0001291""; genomic_feature ""3UTR"";"
chr3R	Drosophila_3seq	major_end	12682186	12682186	.	-	.	"FlyBase_ID ""FBgn0001296""; genomic_feature ""3UTR"";"
chr3R	Drosophila_3seq	major_end	29793204	29793204	.	+	.	"FlyBase_ID ""FBgn0001297""; genomic_feature ""3UTR"";"
chr3R	Drosophila_3seq	major_end	29793599	29793599	.	+	.	"FlyBase_ID ""FBgn0001297""; genomic_feature ""3UTR"";"
chr3R	Drosophila_3seq	major_end	29793840	29793840	.	+	.	"FlyBase_ID ""FBgn0001297""; genomic_feature ""3UTR"";"
chr3R	Drosophila_3seq	major_end	29794106	29794106	.	+	.	"FlyBase_ID ""FBgn0001297""; genomic_feature ""3UTR"";"
chr3R	Drosophila_3seq	major_end	29794140	29794140	.	+	.	"FlyBase_ID ""FBgn0001297""; genomic_feature ""3UTR"";"
chr2R	Drosophila_3seq	major_end	16266960	16266960	.	-	.	"FlyBase_ID ""FBgn0001308""; genomic_feature ""3UTR"";"
chr2R	Drosophila_3seq	major_end	16267030	16267030	.	-	.	"FlyBase_ID ""FBgn0001308""; genomic_feature ""3UTR"";"
chr2R	Drosophila_3seq	major_end	16267083	16267083	.	-	.	"FlyBase_ID ""FBgn0001308""; genomic_feature ""3UTR"";"
chrY	Drosophila_3seq	major_end	664192	664192	.	+	.	"FlyBase_ID ""FBgn0001313""; genomic_feature ""3UTR"";"
chr3L	Drosophila_3seq	major_end	434132	434132	.	-	.	"FlyBase_ID ""FBgn0001316""; genomic_feature ""3UTR"";"
chr3L	Drosophila_3seq	major_end	434181	434181	.	-	.	"FlyBase_ID ""FBgn0001316""; genomic_feature ""3UTR"";"
chr3L	Drosophila_3seq	major_end	434660	434660	.	-	.	"FlyBase_ID ""FBgn0001316""; genomic_feature ""3UTR"";"
chr3L	Drosophila_3seq	major_end	20692330	20692330	.	-	.	"FlyBase_ID ""FBgn0001320""; genomic_feature ""3UTR"";"
chr3R	Drosophila_3seq	major_end	10121979	10121979	.	-	.	"FlyBase_ID ""FBgn0001321""; genomic_feature ""3UTR"";"
chr3R	Drosophila_3seq	major_end	10122308	10122308	.	-	.	"FlyBase_ID ""FBgn0001321""; genomic_feature ""3UTR"";"
chr3R	Drosophila_3seq	major_end	10122370	10122370	.	-	.	"FlyBase_ID ""FBgn0001321""; genomic_feature ""3UTR"";"
chr3L	Drosophila_3seq	major_end	20597145	20597145	.	-	.	"FlyBase_ID ""FBgn0001323""; genomic_feature ""3UTR"";"
chr3L	Drosophila_3seq	major_end	20598000	20598000	.	-	.	"FlyBase_ID ""FBgn0001323""; genomic_feature ""3UTR"";"
chr3L	Drosophila_3seq	major_end	20598125	20598125	.	-	.	"FlyBase_ID ""FBgn0001323""; genomic_feature ""3UTR"";"
chr3L	Drosophila_3seq	major_end	19844944	19844944	.	+	.	"FlyBase_ID ""FBgn0001324""; genomic_feature ""3UTR"";"
chr2R	Drosophila_3seq	major_end	25229365	25229365	.	+	.	"FlyBase_ID ""FBgn0001325""; genomic_feature ""3UTR"";"
chr2R	Drosophila_3seq	major_end	25229421	25229421	.	+	.	"FlyBase_ID ""FBgn0001325""; genomic_feature ""3UTR"";"
chr2R	Drosophila_3seq	major_end	25229555	25229555	.	+	.	"FlyBase_ID ""FBgn0001325""; genomic_feature ""3UTR"";"
chr2R	Drosophila_3seq	major_end	25230221	25230221	.	+	.	"FlyBase_ID ""FBgn0001325""; genomic_feature ""3UTR"";"
chrX	Drosophila_3seq	major_end	2237862	2237862	.	-	.	"FlyBase_ID ""FBgn0001330""; genomic_feature ""3UTR"";"
chrX	Drosophila_3seq	major_end	2237903	2237903	.	-	.	"FlyBase_ID ""FBgn0001330""; genomic_feature ""3UTR"";"
chrX	Drosophila_3seq	major_end	2237952	2237952	.	-	.	"FlyBase_ID ""FBgn0001330""; genomic_feature ""3UTR"";"
chrX	Drosophila_3seq	major_end	2237980	2237980	.	-	.	"FlyBase_ID ""FBgn0001330""; genomic_feature ""3UTR"";"
chrX	Drosophila_3seq	major_end	633545	633545	.	+	.	"FlyBase_ID ""FBgn0001341""; genomic_feature ""3UTR"";"
chrX	Drosophila_3seq	major_end	633633	633633	.	+	.	"FlyBase_ID ""FBgn0001341""; genomic_feature ""3UTR"";"
chrX	Drosophila_3seq	major_end	2598194	2598194	.	+	.	"FlyBase_ID ""FBgn0001404""; genomic_feature ""3UTR"";"
chrX	Drosophila_3seq	major_end	2598285	2598285	.	+	.	"FlyBase_ID ""FBgn0001404""; genomic_feature ""3UTR"";"
chrX	Drosophila_3seq	major_end	2598507	2598507	.	+	.	"FlyBase_ID ""FBgn0001404""; genomic_feature ""3UTR"";"
chrX	Drosophila_3seq	major_end	2598552	2598552	.	+	.	"FlyBase_ID ""FBgn0001404""; genomic_feature ""3UTR"";"
chrX	Drosophila_3seq	major_end	2598659	2598659	.	+	.	"FlyBase_ID ""FBgn0001404""; genomic_feature ""3UTR"";"
chrX	Drosophila_3seq	major_end	2599157	2599157	.	+	.	"FlyBase_ID ""FBgn0001404""; genomic_feature ""3UTR"";"
chrX	Drosophila_3seq	major_end	11324292	11324292	.	-	.	"FlyBase_ID ""FBgn0001491""; genomic_feature ""3UTR"";"
chrX	Drosophila_3seq	major_end	11324332	11324332	.	-	.	"FlyBase_ID ""FBgn0001491""; genomic_feature ""3UTR"";"
chrX	Drosophila_3seq	major_end	11324476	11324476	.	-	.	"FlyBase_ID ""FBgn0001491""; genomic_feature ""3UTR"";"
chrX	Drosophila_3seq	major_end	11324539	11324539	.	-	.	"FlyBase_ID ""FBgn0001491""; genomic_feature ""3UTR"";"
chrX	Drosophila_3seq	major_end	21385518	21385518	.	-	.	"FlyBase_ID ""FBgn0001565""; genomic_feature ""3UTR"";"
chrX	Drosophila_3seq	major_end	21385576	21385576	.	-	.	"FlyBase_ID ""FBgn0001565""; genomic_feature ""3UTR"";"
chrX	Drosophila_3seq	major_end	21385669	21385669	.	-	.	"FlyBase_ID ""FBgn0001565""; genomic_feature ""3UTR"";"
chrX	Drosophila_3seq	major_end	21385700	21385700	.	-	.	"FlyBase_ID ""FBgn0001565""; genomic_feature ""3UTR"";"
chrX	Drosophila_3seq	major_end	21385782	21385782	.	-	.	"FlyBase_ID ""FBgn0001565""; genomic_feature ""3UTR"";"
chrX	Drosophila_3seq	major_end	21385817	21385817	.	-	.	"FlyBase_ID ""FBgn0001565""; genomic_feature ""3UTR"";"
chrX	Drosophila_3seq	major_end	13736570	13736570	.	-	.	"FlyBase_ID ""FBgn0001612""; genomic_feature ""3UTR"";"
chrX	Drosophila_3seq	major_end	11406399	11406399	.	+	.	"FlyBase_ID ""FBgn0001624""; genomic_feature ""3UTR"";"
chrX	Drosophila_3seq	major_end	11407336	11407336	.	+	.	"FlyBase_ID ""FBgn0001624""; genomic_feature ""3UTR"";"
chrX	Drosophila_3seq	major_end	11407459	11407459	.	+	.	"FlyBase_ID ""FBgn0001624""; genomic_feature ""3UTR"";"
chrX	Drosophila_3seq	major_end	11407755	11407755	.	+	.	"FlyBase_ID ""FBgn0001624""; genomic_feature ""3UTR"";"
chrX	Drosophila_3seq	major_end	11407792	11407792	.	+	.	"FlyBase_ID ""FBgn0001624""; genomic_feature ""3UTR"";"
chrX	Drosophila_3seq	major_end	11407870	11407870	.	+	.	"FlyBase_ID ""FBgn0001624""; genomic_feature ""3UTR"";"
chrX	Drosophila_3seq	major_end	11408160	11408160	.	+	.	"FlyBase_ID ""FBgn0001624""; genomic_feature ""3UTR"";"
chrX	Drosophila_3seq	major_end	11408282	11408282	.	+	.	"FlyBase_ID ""FBgn0001624""; genomic_feature ""3UTR"";"
chrX	Drosophila_3seq	major_end	11408338	11408338	.	+	.	"FlyBase_ID ""FBgn0001624""; genomic_feature ""3UTR"";"
chrX	Drosophila_3seq	major_end	11408381	11408381	.	+	.	"FlyBase_ID ""FBgn0001624""; genomic_feature ""3UTR"";"
chrX	Drosophila_3seq	major_end	11408414	11408414	.	+	.	"FlyBase_ID ""FBgn0001624""; genomic_feature ""3UTR"";"
chrX	Drosophila_3seq	major_end	11408480	11408480	.	+	.	"FlyBase_ID ""FBgn0001624""; genomic_feature ""3UTR"";"
chrX	Drosophila_3seq	major_end	11408889	11408889	.	+	.	"FlyBase_ID ""FBgn0001624""; genomic_feature ""3UTR"";"
chrX	Drosophila_3seq	major_end	11409695	11409695	.	+	.	"FlyBase_ID ""FBgn0001624""; genomic_feature ""3UTR"";"
chrX	Drosophila_3seq	major_end	11409878	11409878	.	+	.	"FlyBase_ID ""FBgn0001624""; genomic_feature ""3UTR"";"
chr2L	Drosophila_3seq	major_end	5988811	5988811	.	+	.	"FlyBase_ID ""FBgn0001941""; genomic_feature ""3UTR"";"
chr2L	Drosophila_3seq	major_end	5988848	5988848	.	+	.	"FlyBase_ID ""FBgn0001941""; genomic_feature ""3UTR"";"
chr2L	Drosophila_3seq	major_end	5989563	5989563	.	+	.	"FlyBase_ID ""FBgn0001941""; genomic_feature ""3UTR"";"
chr2L	Drosophila_3seq	major_end	13827941	13827941	.	-	.	"FlyBase_ID ""FBgn0001961""; genomic_feature ""3UTR"";"
chr2L	Drosophila_3seq	major_end	13827968	13827968	.	-	.	"FlyBase_ID ""FBgn0001961""; genomic_feature ""3UTR"";"
chr2L	Drosophila_3seq	major_end	13819701	13819701	.	+	.	"FlyBase_ID ""FBgn0001965""; genomic_feature ""3UTR"";"
chr2L	Drosophila_3seq	major_end	13819767	13819767	.	+	.	"FlyBase_ID ""FBgn0001965""; genomic_feature ""3UTR"";"
chr2L	Drosophila_3seq	major_end	13819824	13819824	.	+	.	"FlyBase_ID ""FBgn0001965""; genomic_feature ""3UTR"";"
chr2L	Drosophila_3seq	major_end	13819899	13819899	.	+	.	"FlyBase_ID ""FBgn0001965""; genomic_feature ""3UTR"";"
chr2L	Drosophila_3seq	major_end	14019217	14019217	.	-	.	"FlyBase_ID ""FBgn0001967""; genomic_feature ""3UTR"";"
chr2L	Drosophila_3seq	major_end	14019378	14019378	.	-	.	"FlyBase_ID ""FBgn0001967""; genomic_feature ""3UTR"";"
chr2L	Drosophila_3seq	major_end	14361411	14361411	.	+	.	"FlyBase_ID ""FBgn0001970""; genomic_feature ""3UTR"";"
chr2L	Drosophila_3seq	major_end	14361582	14361582	.	+	.	"FlyBase_ID ""FBgn0001970""; genomic_feature ""3UTR"";"
chr2L	Drosophila_3seq	major_end	15011653	15011653	.	+	.	"FlyBase_ID ""FBgn0001974""; genomic_feature ""3UTR"";"
chr2L	Drosophila_3seq	major_end	15011764	15011764	.	+	.	"FlyBase_ID ""FBgn0001974""; genomic_feature ""3UTR"";"
chr2L	Drosophila_3seq	major_end	15117714	15117714	.	+	.	"FlyBase_ID ""FBgn0001978""; genomic_feature ""3UTR"";"
chr2L	Drosophila_3seq	major_end	15117882	15117882	.	+	.	"FlyBase_ID ""FBgn0001978""; genomic_feature ""3UTR"";"
chr2L	Drosophila_3seq	major_end	15118074	15118074	.	+	.	"FlyBase_ID ""FBgn0001978""; genomic_feature ""3UTR"";"
chr2L	Drosophila_3seq	major_end	15335814	15335814	.	+	.	"FlyBase_ID ""FBgn0001981""; genomic_feature ""3UTR"";"
chr2L	Drosophila_3seq	major_end	15336153	15336153	.	+	.	"FlyBase_ID ""FBgn0001981""; genomic_feature ""3UTR"";"
chr2L	Drosophila_3seq	major_end	15423305	15423305	.	-	.	"FlyBase_ID ""FBgn0001983""; genomic_feature ""3UTR"";"
chr2L	Drosophila_3seq	major_end	15755902	15755902	.	+	.	"FlyBase_ID ""FBgn0001986""; genomic_feature ""3UTR"";"
chr2L	Drosophila_3seq	major_end	15756897	15756897	.	+	.	"FlyBase_ID ""FBgn0001986""; genomic_feature ""3UTR"";"
chr2L	Drosophila_3seq	major_end	15749601	15749601	.	-	.	"FlyBase_ID ""FBgn0001989""; genomic_feature ""3UTR"";"
chr2L	Drosophila_3seq	major_end	15765925	15765925	.	-	.	"FlyBase_ID ""FBgn0001990""; genomic_feature ""3UTR"";"
chr2L	Drosophila_3seq	major_end	15766118	15766118	.	-	.	"FlyBase_ID ""FBgn0001990""; genomic_feature ""3UTR"";"
chr2L	Drosophila_3seq	major_end	15766199	15766199	.	-	.	"FlyBase_ID ""FBgn0001990""; genomic_feature ""3UTR"";"
chr2L	Drosophila_3seq	major_end	15766371	15766371	.	-	.	"FlyBase_ID ""FBgn0001990""; genomic_feature ""3UTR"";"
chr2L	Drosophila_3seq	major_end	15766481	15766481	.	-	.	"FlyBase_ID ""FBgn0001990""; genomic_feature ""3UTR"";"
chr2L	Drosophila_3seq	major_end	15766527	15766527	.	-	.	"FlyBase_ID ""FBgn0001990""; genomic_feature ""3UTR"";"
chr2L	Drosophila_3seq	major_end	15766578	15766578	.	-	.	"FlyBase_ID ""FBgn0001990""; genomic_feature ""3UTR"";"
chr2L	Drosophila_3seq	major_end	16296080	16296080	.	+	.	"FlyBase_ID ""FBgn0001992""; genomic_feature ""3UTR"";"
chr2L	Drosophila_3seq	major_end	16263513	16263513	.	-	.	"FlyBase_ID ""FBgn0001994""; genomic_feature ""3UTR"";"
chr2L	Drosophila_3seq	major_end	16264158	16264158	.	-	.	"FlyBase_ID ""FBgn0001994""; genomic_feature ""3UTR"";"
chr2L	Drosophila_3seq	major_end	16264199	16264199	.	-	.	"FlyBase_ID ""FBgn0001994""; genomic_feature ""3UTR"";"
chr2L	Drosophila_3seq	major_end	16264421	16264421	.	-	.	"FlyBase_ID ""FBgn0001994""; genomic_feature ""3UTR"";"
chr2L	Drosophila_3seq	major_end	16264449	16264449	.	-	.	"FlyBase_ID ""FBgn0001994""; genomic_feature ""3UTR"";"
chr2L	Drosophila_3seq	major_end	16264768	16264768	.	-	.	"FlyBase_ID ""FBgn0001994""; genomic_feature ""3UTR"";"
chr2L	Drosophila_3seq	major_end	16264875	16264875	.	-	.	"FlyBase_ID ""FBgn0001994""; genomic_feature ""3UTR"";"
chr2L	Drosophila_3seq	major_end	16264964	16264964	.	-	.	"FlyBase_ID ""FBgn0001994""; genomic_feature ""3UTR"";"
chr2L	Drosophila_3seq	major_end	16265104	16265104	.	-	.	"FlyBase_ID ""FBgn0001994""; genomic_feature ""3UTR"";"
chr2L	Drosophila_3seq	major_end	16328006	16328006	.	-	.	"FlyBase_ID ""FBgn0001995""; genomic_feature ""3UTR"";"
chr2L	Drosophila_3seq	major_end	16328040	16328040	.	-	.	"FlyBase_ID ""FBgn0001995""; genomic_feature ""3UTR"";"
chr2L	Drosophila_3seq	major_end	19049851	19049851	.	-	.	"FlyBase_ID ""FBgn0002021""; genomic_feature ""3UTR"";"
chr2L	Drosophila_3seq	major_end	19043447	19043447	.	+	.	"FlyBase_ID ""FBgn0002022""; genomic_feature ""3UTR"";"
chr2L	Drosophila_3seq	major_end	19043572	19043572	.	+	.	"FlyBase_ID ""FBgn0002022""; genomic_feature ""3UTR"";"
chr2L	Drosophila_3seq	major_end	19043608	19043608	.	+	.	"FlyBase_ID ""FBgn0002022""; genomic_feature ""3UTR"";"
chr2L	Drosophila_3seq	major_end	19079243	19079243	.	-	.	"FlyBase_ID ""FBgn0002023""; genomic_feature ""3UTR"";"
chr2L	Drosophila_3seq	major_end	19079574	19079574	.	-	.	"FlyBase_ID ""FBgn0002023""; genomic_feature ""3UTR"";"
chr2L	Drosophila_3seq	major_end	19079788	19079788	.	-	.	"FlyBase_ID ""FBgn0002023""; genomic_feature ""3UTR"";"
chr2L	Drosophila_3seq	major_end	19080048	19080048	.	-	.	"FlyBase_ID ""FBgn0002023""; genomic_feature ""3UTR"";"
chr2L	Drosophila_3seq	major_end	19122042	19122042	.	-	.	"FlyBase_ID ""FBgn0002031""; genomic_feature ""3UTR"";"
chr2L	Drosophila_3seq	major_end	19122266	19122266	.	-	.	"FlyBase_ID ""FBgn0002031""; genomic_feature ""3UTR"";"
chr2L	Drosophila_3seq	major_end	19116513	19116513	.	+	.	"FlyBase_ID ""FBgn0002036""; genomic_feature ""3UTR"";"
chr2L	Drosophila_3seq	major_end	19116570	19116570	.	+	.	"FlyBase_ID ""FBgn0002036""; genomic_feature ""3UTR"";"
chr2L	Drosophila_3seq	major_end	19497558	19497558	.	+	.	"FlyBase_ID ""FBgn0002044""; genomic_feature ""3UTR"";"
chr2L	Drosophila_3seq	major_end	19497644	19497644	.	+	.	"FlyBase_ID ""FBgn0002044""; genomic_feature ""3UTR"";"
chr2L	Drosophila_3seq	major_end	19497794	19497794	.	+	.	"FlyBase_ID ""FBgn0002044""; genomic_feature ""3UTR"";"
chr2L	Drosophila_3seq	major_end	19497981	19497981	.	+	.	"FlyBase_ID ""FBgn0002044""; genomic_feature ""3UTR"";"
chr2R	Drosophila_3seq	major_end	12882959	12882959	.	+	.	"FlyBase_ID ""FBgn0002069""; genomic_feature ""3UTR"";"
chr2R	Drosophila_3seq	major_end	12882987	12882987	.	+	.	"FlyBase_ID ""FBgn0002069""; genomic_feature ""3UTR"";"
chr2R	Drosophila_3seq	major_end	12883168	12883168	.	+	.	"FlyBase_ID ""FBgn0002069""; genomic_feature ""3UTR"";"
chr2R	Drosophila_3seq	major_end	12883494	12883494	.	+	.	"FlyBase_ID ""FBgn0002069""; genomic_feature ""3UTR"";"
chr2L	Drosophila_3seq	major_end	9842	9842	.	-	.	"FlyBase_ID ""FBgn0002121""; genomic_feature ""3UTR"";"
chr2L	Drosophila_3seq	major_end	10304	10304	.	-	.	"FlyBase_ID ""FBgn0002121""; genomic_feature ""3UTR"";"
chr2L	Drosophila_3seq	major_end	10369	10369	.	-	.	"FlyBase_ID ""FBgn0002121""; genomic_feature ""3UTR"";"
chr2L	Drosophila_3seq	major_end	10576	10576	.	-	.	"FlyBase_ID ""FBgn0002121""; genomic_feature ""3UTR"";"
chr2L	Drosophila_3seq	major_end	10712	10712	.	-	.	"FlyBase_ID ""FBgn0002121""; genomic_feature ""3UTR"";"
chr2L	Drosophila_3seq	major_end	10797	10797	.	-	.	"FlyBase_ID ""FBgn0002121""; genomic_feature ""3UTR"";"
chr2L	Drosophila_3seq	major_end	11010	11010	.	-	.	"FlyBase_ID ""FBgn0002121""; genomic_feature ""3UTR"";"
chr2R	Drosophila_3seq	major_end	23709005	23709005	.	+	.	"FlyBase_ID ""FBgn0002174""; genomic_feature ""3UTR"";"
chr2R	Drosophila_3seq	major_end	23709036	23709036	.	+	.	"FlyBase_ID ""FBgn0002174""; genomic_feature ""3UTR"";"
chr2R	Drosophila_3seq	major_end	23709096	23709096	.	+	.	"FlyBase_ID ""FBgn0002174""; genomic_feature ""3UTR"";"
chr3L	Drosophila_3seq	major_end	1871591	1871591	.	-	.	"FlyBase_ID ""FBgn0002183""; genomic_feature ""3UTR"";"
chr3L	Drosophila_3seq	major_end	16589940	16589940	.	+	.	"FlyBase_ID ""FBgn0002283""; genomic_feature ""3UTR"";"
chr3L	Drosophila_3seq	major_end	16590093	16590093	.	+	.	"FlyBase_ID ""FBgn0002283""; genomic_feature ""3UTR"";"
chr3L	Drosophila_3seq	major_end	16590132	16590132	.	+	.	"FlyBase_ID ""FBgn0002283""; genomic_feature ""3UTR"";"
chr3L	Drosophila_3seq	major_end	16609400	16609400	.	-	.	"FlyBase_ID ""FBgn0002284""; genomic_feature ""3UTR"";"
chr3R	Drosophila_3seq	major_end	7183581	7183581	.	+	.	"FlyBase_ID ""FBgn0002306""; genomic_feature ""3UTR"";"
chr3R	Drosophila_3seq	major_end	7183702	7183702	.	+	.	"FlyBase_ID ""FBgn0002306""; genomic_feature ""3UTR"";"
chr3R	Drosophila_3seq	major_end	13031598	13031598	.	+	.	"FlyBase_ID ""FBgn0002354""; genomic_feature ""3UTR"";"
chr3R	Drosophila_3seq	major_end	13031846	13031846	.	+	.	"FlyBase_ID ""FBgn0002354""; genomic_feature ""3UTR"";"
chr3R	Drosophila_3seq	major_end	31054102	31054102	.	-	.	"FlyBase_ID ""FBgn0002413""; genomic_feature ""3UTR"";"
chr3R	Drosophila_3seq	major_end	31054170	31054170	.	-	.	"FlyBase_ID ""FBgn0002413""; genomic_feature ""3UTR"";"
chr3R	Drosophila_3seq	major_end	31054973	31054973	.	-	.	"FlyBase_ID ""FBgn0002413""; genomic_feature ""3UTR"";"
chr3R	Drosophila_3seq	major_end	31055186	31055186	.	-	.	"FlyBase_ID ""FBgn0002413""; genomic_feature ""3UTR"";"
chr3R	Drosophila_3seq	major_end	31056128	31056128	.	-	.	"FlyBase_ID ""FBgn0002413""; genomic_feature ""3UTR"";"
chr3R	Drosophila_3seq	major_end	31056408	31056408	.	-	.	"FlyBase_ID ""FBgn0002413""; genomic_feature ""3UTR"";"
chr3R	Drosophila_3seq	major_end	9714135	9714135	.	-	.	"FlyBase_ID ""FBgn0002431""; genomic_feature ""3UTR"";"
chr3R	Drosophila_3seq	major_end	9714348	9714348	.	-	.	"FlyBase_ID ""FBgn0002431""; genomic_feature ""3UTR"";"
chr3R	Drosophila_3seq	major_end	9714523	9714523	.	-	.	"FlyBase_ID ""FBgn0002431""; genomic_feature ""3UTR"";"
chr3R	Drosophila_3seq	major_end	9714623	9714623	.	-	.	"FlyBase_ID ""FBgn0002431""; genomic_feature ""3UTR"";"
chr3R	Drosophila_3seq	major_end	9714674	9714674	.	-	.	"FlyBase_ID ""FBgn0002431""; genomic_feature ""3UTR"";"
chr3L	Drosophila_3seq	major_end	6123934	6123934	.	-	.	"FlyBase_ID ""FBgn0002440""; genomic_feature ""3UTR"";"
chr3R	Drosophila_3seq	major_end	27266326	27266326	.	-	.	"FlyBase_ID ""FBgn0002441""; genomic_feature ""3UTR"";"
chr3L	Drosophila_3seq	major_end	12507998	12507998	.	-	.	"FlyBase_ID ""FBgn0002466""; genomic_feature ""3UTR"";"
chr3L	Drosophila_3seq	major_end	12508056	12508056	.	-	.	"FlyBase_ID ""FBgn0002466""; genomic_feature ""3UTR"";"
chr4	Drosophila_3seq	major_end	1170049	1170049	.	-	.	"FlyBase_ID ""FBgn0002521""; genomic_feature ""3UTR"";"
chr4	Drosophila_3seq	major_end	1172269	1172269	.	-	.	"FlyBase_ID ""FBgn0002521""; genomic_feature ""3UTR"";"
chr4	Drosophila_3seq	major_end	1172364	1172364	.	-	.	"FlyBase_ID ""FBgn0002521""; genomic_feature ""3UTR"";"
chr4	Drosophila_3seq	major_end	1172443	1172443	.	-	.	"FlyBase_ID ""FBgn0002521""; genomic_feature ""3UTR"";"
chr4	Drosophila_3seq	major_end	1172469	1172469	.	-	.	"FlyBase_ID ""FBgn0002521""; genomic_feature ""3UTR"";"
chr4	Drosophila_3seq	major_end	1172536	1172536	.	-	.	"FlyBase_ID ""FBgn0002521""; genomic_feature ""3UTR"";"
chr4	Drosophila_3seq	major_end	1172586	1172586	.	-	.	"FlyBase_ID ""FBgn0002521""; genomic_feature ""3UTR"";"
chr4	Drosophila_3seq	major_end	1172675	1172675	.	-	.	"FlyBase_ID ""FBgn0002521""; genomic_feature ""3UTR"";"
chr4	Drosophila_3seq	major_end	1172767	1172767	.	-	.	"FlyBase_ID ""FBgn0002521""; genomic_feature ""3UTR"";"
chr4	Drosophila_3seq	major_end	1172798	1172798	.	-	.	"FlyBase_ID ""FBgn0002521""; genomic_feature ""3UTR"";"
chr3R	Drosophila_3seq	major_end	6661424	6661424	.	-	.	"FlyBase_ID ""FBgn0002522""; genomic_feature ""3UTR"";"
chr2L	Drosophila_3seq	major_end	15504178	15504178	.	+	.	"FlyBase_ID ""FBgn0002524""; genomic_feature ""3UTR"";"
chr2L	Drosophila_3seq	major_end	15504512	15504512	.	+	.	"FlyBase_ID ""FBgn0002524""; genomic_feature ""3UTR"";"
chr2L	Drosophila_3seq	major_end	15504571	15504571	.	+	.	"FlyBase_ID ""FBgn0002524""; genomic_feature ""3UTR"";"
chr2L	Drosophila_3seq	major_end	15504689	15504689	.	+	.	"FlyBase_ID ""FBgn0002524""; genomic_feature ""3UTR"";"
chr2L	Drosophila_3seq	major_end	15505017	15505017	.	+	.	"FlyBase_ID ""FBgn0002524""; genomic_feature ""3UTR"";"
chr2L	Drosophila_3seq	major_end	5546169	5546169	.	+	.	"FlyBase_ID ""FBgn0002525""; genomic_feature ""3UTR"";"
chr2L	Drosophila_3seq	major_end	5546406	5546406	.	+	.	"FlyBase_ID ""FBgn0002525""; genomic_feature ""3UTR"";"
chr2L	Drosophila_3seq	major_end	5546642	5546642	.	+	.	"FlyBase_ID ""FBgn0002525""; genomic_feature ""3UTR"";"
chr3L	Drosophila_3seq	major_end	6203830	6203830	.	-	.	"FlyBase_ID ""FBgn0002526""; genomic_feature ""3UTR"";"
chr2R	Drosophila_3seq	major_end	8430637	8430637	.	-	.	"FlyBase_ID ""FBgn0002531""; genomic_feature ""3UTR"";"
chr2R	Drosophila_3seq	major_end	8433974	8433974	.	-	.	"FlyBase_ID ""FBgn0002533""; genomic_feature ""3UTR"";"
chr2R	Drosophila_3seq	major_end	8436011	8436011	.	+	.	"FlyBase_ID ""FBgn0002534""; genomic_feature ""3UTR"";"
chr2R	Drosophila_3seq	major_end	8438233	8438233	.	+	.	"FlyBase_ID ""FBgn0002535""; genomic_feature ""3UTR"";"
chr3R	Drosophila_3seq	major_end	7924355	7924355	.	+	.	"FlyBase_ID ""FBgn0002542""; genomic_feature ""3UTR"";"
chr3R	Drosophila_3seq	major_end	7924419	7924419	.	+	.	"FlyBase_ID ""FBgn0002542""; genomic_feature ""3UTR"";"
chr3R	Drosophila_3seq	major_end	7924476	7924476	.	+	.	"FlyBase_ID ""FBgn0002542""; genomic_feature ""3UTR"";"
chr3R	Drosophila_3seq	major_end	7924880	7924880	.	+	.	"FlyBase_ID ""FBgn0002542""; genomic_feature ""3UTR"";"
chr2L	Drosophila_3seq	major_end	1380361	1380361	.	-	.	"FlyBase_ID ""FBgn0002543, FBgn0266203""; genomic_feature ""ambiguous"";"
chr2R	Drosophila_3seq	major_end	8918231	8918231	.	+	.	"FlyBase_ID ""FBgn0002552""; genomic_feature ""3UTR"";"
chr2R	Drosophila_3seq	major_end	8918280	8918280	.	+	.	"FlyBase_ID ""FBgn0002552""; genomic_feature ""3UTR"";"
chrX	Drosophila_3seq	major_end	410817	410817	.	+	.	"FlyBase_ID ""FBgn0002561""; genomic_feature ""3UTR"";"
chrX	Drosophila_3seq	major_end	12492982	12492982	.	+	.	"FlyBase_ID ""FBgn0002562""; genomic_feature ""3UTR"";"
chr2L	Drosophila_3seq	major_end	901316	901316	.	+	.	"FlyBase_ID ""FBgn0002563""; genomic_feature ""3UTR"";"
chr3L	Drosophila_3seq	major_end	68995	68995	.	+	.	"FlyBase_ID ""FBgn0002564""; genomic_feature ""3UTR"";"
chr3L	Drosophila_3seq	major_end	12131696	12131696	.	+	.	"FlyBase_ID ""FBgn0002565""; genomic_feature ""3UTR"";"
chr2L	Drosophila_3seq	major_end	22940519	22940519	.	+	.	"FlyBase_ID ""FBgn0002566""; genomic_feature ""3UTR"";"
chr2L	Drosophila_3seq	major_end	22940623	22940623	.	+	.	"FlyBase_ID ""FBgn0002566""; genomic_feature ""3UTR"";"
chr2L	Drosophila_3seq	major_end	22940650	22940650	.	+	.	"FlyBase_ID ""FBgn0002566""; genomic_feature ""3UTR"";"
chr2L	Drosophila_3seq	major_end	22940756	22940756	.	+	.	"FlyBase_ID ""FBgn0002566""; genomic_feature ""3UTR"";"
chr2L	Drosophila_3seq	major_end	22940895	22940895	.	+	.	"FlyBase_ID ""FBgn0002566""; genomic_feature ""3UTR"";"
chr2L	Drosophila_3seq	major_end	22942249	22942249	.	+	.	"FlyBase_ID ""FBgn0002566""; genomic_feature ""3UTR"";"
chr2L	Drosophila_3seq	major_end	22943442	22943442	.	+	.	"FlyBase_ID ""FBgn0002566""; genomic_feature ""3UTR"";"
chr2R	Drosophila_3seq	major_end	9177871	9177871	.	-	.	"FlyBase_ID ""FBgn0002567""; genomic_feature ""3UTR"";"
chr2R	Drosophila_3seq	major_end	9177962	9177962	.	-	.	"FlyBase_ID ""FBgn0002567""; genomic_feature ""3UTR"";"
chr2R	Drosophila_3seq	major_end	8455616	8455616	.	+	.	"FlyBase_ID ""FBgn0002569""; genomic_feature ""3UTR"";"
chr2R	Drosophila_3seq	major_end	8455726	8455726	.	+	.	"FlyBase_ID ""FBgn0002569""; genomic_feature ""3UTR"";"
chr2R	Drosophila_3seq	major_end	8455897	8455897	.	+	.	"FlyBase_ID ""FBgn0002569""; genomic_feature ""3UTR"";"
chr2R	Drosophila_3seq	major_end	8449691	8449691	.	-	.	"FlyBase_ID ""FBgn0002570""; genomic_feature ""3UTR"";"
chr2R	Drosophila_3seq	major_end	8455903	8455903	.	-	.	"FlyBase_ID ""FBgn0002571""; genomic_feature ""3UTR"";"
chr3L	Drosophila_3seq	major_end	13396228	13396228	.	-	.	"FlyBase_ID ""FBgn0002573""; genomic_feature ""3UTR"";"
chrX	Drosophila_3seq	major_end	9303640	9303640	.	+	.	"FlyBase_ID ""FBgn0002576""; genomic_feature ""3UTR"";"
chrX	Drosophila_3seq	major_end	11769508	11769508	.	+	.	"FlyBase_ID ""FBgn0002577""; genomic_feature ""3UTR"";"
chr3R	Drosophila_3seq	major_end	26015445	26015445	.	+	.	"FlyBase_ID ""FBgn0002578""; genomic_feature ""3UTR"";"
chr3R	Drosophila_3seq	major_end	26016630	26016630	.	+	.	"FlyBase_ID ""FBgn0002578""; genomic_feature ""3UTR"";"
chr3R	Drosophila_3seq	major_end	26015695	26015695	.	+	.	"FlyBase_ID ""FBgn0002578, FBgn0266400""; genomic_feature ""ambiguous"";"
chrX	Drosophila_3seq	major_end	628336	628336	.	-	.	"FlyBase_ID ""FBgn0002579""; genomic_feature ""3UTR"";"
chrX	Drosophila_3seq	major_end	628363	628363	.	-	.	"FlyBase_ID ""FBgn0002579""; genomic_feature ""3UTR"";"
chrX	Drosophila_3seq	major_end	17143588	17143588	.	-	.	"FlyBase_ID ""FBgn0002590""; genomic_feature ""3UTR"";"
chr3R	Drosophila_3seq	major_end	26016513	26016513	.	-	.	"FlyBase_ID ""FBgn0002592""; genomic_feature ""3UTR"";"
chr2L	Drosophila_3seq	major_end	420697	420697	.	+	.	"FlyBase_ID ""FBgn0002593""; genomic_feature ""3UTR"";"
chr2L	Drosophila_3seq	major_end	420896	420896	.	+	.	"FlyBase_ID ""FBgn0002593""; genomic_feature ""3UTR"";"
chr2R	Drosophila_3seq	major_end	24968451	24968451	.	-	.	"FlyBase_ID ""FBgn0002607""; genomic_feature ""3UTR"";"
chr2R	Drosophila_3seq	major_end	24968496	24968496	.	-	.	"FlyBase_ID ""FBgn0002607""; genomic_feature ""3UTR"";"
chr3R	Drosophila_3seq	major_end	26022743	26022743	.	+	.	"FlyBase_ID ""FBgn0002609""; genomic_feature ""3UTR"";"
chr3R	Drosophila_3seq	major_end	26023127	26023127	.	+	.	"FlyBase_ID ""FBgn0002609""; genomic_feature ""3UTR"";"
chr3R	Drosophila_3seq	major_end	23359932	23359932	.	+	.	"FlyBase_ID ""FBgn0002622""; genomic_feature ""3UTR"";"
chr3R	Drosophila_3seq	major_end	23359975	23359975	.	+	.	"FlyBase_ID ""FBgn0002622""; genomic_feature ""3UTR"";"
chr3R	Drosophila_3seq	major_end	30045237	30045237	.	-	.	"FlyBase_ID ""FBgn0002626""; genomic_feature ""3UTR"";"
chr3R	Drosophila_3seq	major_end	26023821	26023821	.	-	.	"FlyBase_ID ""FBgn0002629""; genomic_feature ""3UTR"";"
chr3R	Drosophila_3seq	major_end	26028855	26028855	.	-	.	"FlyBase_ID ""FBgn0002631""; genomic_feature ""3UTR"";"
chr3R	Drosophila_3seq	major_end	26037981	26037981	.	+	.	"FlyBase_ID ""FBgn0002633""; genomic_feature ""3UTR"";"
chr3R	Drosophila_3seq	major_end	26038019	26038019	.	+	.	"FlyBase_ID ""FBgn0002633""; genomic_feature ""3UTR"";"
chr3L	Drosophila_3seq	major_end	5930196	5930196	.	-	.	"FlyBase_ID ""FBgn0002638""; genomic_feature ""3UTR"";"
chr3L	Drosophila_3seq	major_end	5930235	5930235	.	-	.	"FlyBase_ID ""FBgn0002638""; genomic_feature ""3UTR"";"
chr3L	Drosophila_3seq	major_end	5930262	5930262	.	-	.	"FlyBase_ID ""FBgn0002638""; genomic_feature ""3UTR"";"
chr3L	Drosophila_3seq	major_end	5930299	5930299	.	-	.	"FlyBase_ID ""FBgn0002638""; genomic_feature ""3UTR"";"
chr3L	Drosophila_3seq	major_end	5930333	5930333	.	-	.	"FlyBase_ID ""FBgn0002638""; genomic_feature ""3UTR"";"
chr3L	Drosophila_3seq	major_end	5930371	5930371	.	-	.	"FlyBase_ID ""FBgn0002638""; genomic_feature ""3UTR"";"
chrX	Drosophila_3seq	major_end	20433210	20433210	.	+	.	"FlyBase_ID ""FBgn0002641""; genomic_feature ""3UTR"";"
chr2R	Drosophila_3seq	major_end	14058803	14058803	.	+	.	"FlyBase_ID ""FBgn0002643""; genomic_feature ""3UTR"";"
chr2R	Drosophila_3seq	major_end	14059065	14059065	.	+	.	"FlyBase_ID ""FBgn0002643""; genomic_feature ""3UTR"";"
chr2R	Drosophila_3seq	major_end	14059144	14059144	.	+	.	"FlyBase_ID ""FBgn0002643""; genomic_feature ""3UTR"";"
chr2R	Drosophila_3seq	major_end	14059742	14059742	.	+	.	"FlyBase_ID ""FBgn0002643""; genomic_feature ""3UTR"";"
chr2R	Drosophila_3seq	major_end	14059808	14059808	.	+	.	"FlyBase_ID ""FBgn0002643""; genomic_feature ""3UTR"";"
chr2R	Drosophila_3seq	major_end	14059835	14059835	.	+	.	"FlyBase_ID ""FBgn0002643""; genomic_feature ""3UTR"";"
chr2R	Drosophila_3seq	major_end	14060306	14060306	.	+	.	"FlyBase_ID ""FBgn0002643""; genomic_feature ""3UTR"";"
chr2R	Drosophila_3seq	major_end	14060356	14060356	.	+	.	"FlyBase_ID ""FBgn0002643""; genomic_feature ""3UTR"";"
chr3R	Drosophila_3seq	major_end	32053537	32053537	.	-	.	"FlyBase_ID ""FBgn0002645""; genomic_feature ""3UTR"";"
chr3R	Drosophila_3seq	major_end	32055201	32055201	.	-	.	"FlyBase_ID ""FBgn0002645""; genomic_feature ""3UTR"";"
chr3R	Drosophila_3seq	major_end	32055991	32055991	.	-	.	"FlyBase_ID ""FBgn0002645""; genomic_feature ""3UTR"";"
chr3R	Drosophila_3seq	major_end	32056213	32056213	.	-	.	"FlyBase_ID ""FBgn0002645""; genomic_feature ""3UTR"";"
chr3R	Drosophila_3seq	major_end	32056534	32056534	.	-	.	"FlyBase_ID ""FBgn0002645""; genomic_feature ""3UTR"";"
chr3R	Drosophila_3seq	major_end	32056564	32056564	.	-	.	"FlyBase_ID ""FBgn0002645""; genomic_feature ""3UTR"";"
chr3R	Drosophila_3seq	major_end	32056683	32056683	.	-	.	"FlyBase_ID ""FBgn0002645""; genomic_feature ""3UTR"";"
chr3R	Drosophila_3seq	major_end	32056959	32056959	.	-	.	"FlyBase_ID ""FBgn0002645""; genomic_feature ""3UTR"";"
chr3R	Drosophila_3seq	major_end	32057016	32057016	.	-	.	"FlyBase_ID ""FBgn0002645""; genomic_feature ""3UTR"";"
chr3R	Drosophila_3seq	major_end	32057083	32057083	.	-	.	"FlyBase_ID ""FBgn0002645""; genomic_feature ""3UTR"";"
chr3R	Drosophila_3seq	major_end	32057176	32057176	.	-	.	"FlyBase_ID ""FBgn0002645""; genomic_feature ""3UTR"";"
chr3R	Drosophila_3seq	major_end	32057256	32057256	.	-	.	"FlyBase_ID ""FBgn0002645""; genomic_feature ""3UTR"";"
chr2L	Drosophila_3seq	major_end	16259428	16259428	.	-	.	"FlyBase_ID ""FBgn0002673""; genomic_feature ""3UTR"";"
chr2L	Drosophila_3seq	major_end	16259692	16259692	.	-	.	"FlyBase_ID ""FBgn0002673""; genomic_feature ""3UTR"";"
chr2L	Drosophila_3seq	major_end	16259746	16259746	.	-	.	"FlyBase_ID ""FBgn0002673""; genomic_feature ""3UTR"";"
chr2L	Drosophila_3seq	major_end	16259870	16259870	.	-	.	"FlyBase_ID ""FBgn0002673""; genomic_feature ""3UTR"";"
chrX	Drosophila_3seq	major_end	17135985	17135985	.	-	.	"FlyBase_ID ""FBgn0002709""; genomic_feature ""3UTR"";"
chrX	Drosophila_3seq	major_end	17136116	17136116	.	-	.	"FlyBase_ID ""FBgn0002709""; genomic_feature ""3UTR"";"
chrX	Drosophila_3seq	major_end	17136575	17136575	.	-	.	"FlyBase_ID ""FBgn0002709""; genomic_feature ""3UTR"";"
chr2R	Drosophila_3seq	major_end	22124367	22124367	.	+	.	"FlyBase_ID ""FBgn0002715""; genomic_feature ""3UTR"";"
chr2R	Drosophila_3seq	major_end	22124566	22124566	.	+	.	"FlyBase_ID ""FBgn0002715""; genomic_feature ""3UTR"";"
chr3R	Drosophila_3seq	major_end	12713097	12713097	.	-	.	"FlyBase_ID ""FBgn0002719""; genomic_feature ""3UTR"";"
chr3R	Drosophila_3seq	major_end	12713141	12713141	.	-	.	"FlyBase_ID ""FBgn0002719""; genomic_feature ""3UTR"";"
chr3R	Drosophila_3seq	major_end	12713167	12713167	.	-	.	"FlyBase_ID ""FBgn0002719""; genomic_feature ""3UTR"";"
chr3R	Drosophila_3seq	major_end	12713253	12713253	.	-	.	"FlyBase_ID ""FBgn0002719""; genomic_feature ""3UTR"";"
chrX	Drosophila_3seq	major_end	11619281	11619281	.	+	.	"FlyBase_ID ""FBgn0002723""; genomic_feature ""3UTR"";"
chrX	Drosophila_3seq	major_end	11619937	11619937	.	+	.	"FlyBase_ID ""FBgn0002723""; genomic_feature ""3UTR"";"
chrX	Drosophila_3seq	major_end	11619986	11619986	.	+	.	"FlyBase_ID ""FBgn0002723""; genomic_feature ""3UTR"";"
chrX	Drosophila_3seq	major_end	11620475	11620475	.	+	.	"FlyBase_ID ""FBgn0002723""; genomic_feature ""3UTR"";"
chrX	Drosophila_3seq	major_end	11621103	11621103	.	+	.	"FlyBase_ID ""FBgn0002723""; genomic_feature ""3UTR"";"
chrX	Drosophila_3seq	major_end	11621312	11621312	.	+	.	"FlyBase_ID ""FBgn0002723""; genomic_feature ""3UTR"";"
chr3R	Drosophila_3seq	major_end	26011568	26011568	.	+	.	"FlyBase_ID ""FBgn0002732""; genomic_feature ""3UTR"";"
chr3R	Drosophila_3seq	major_end	26005046	26005046	.	-	.	"FlyBase_ID ""FBgn0002733""; genomic_feature ""3UTR"";"
chr3R	Drosophila_3seq	major_end	25998633	25998633	.	+	.	"FlyBase_ID ""FBgn0002734""; genomic_feature ""3UTR"";"
chr3R	Drosophila_3seq	major_end	26000761	26000761	.	+	.	"FlyBase_ID ""FBgn0002735""; genomic_feature ""3UTR"";"
chr2R	Drosophila_3seq	major_end	21129353	21129353	.	+	.	"FlyBase_ID ""FBgn0002736""; genomic_feature ""3UTR"";"
chr2R	Drosophila_3seq	major_end	21129462	21129462	.	+	.	"FlyBase_ID ""FBgn0002736""; genomic_feature ""3UTR"";"
chr2R	Drosophila_3seq	major_end	21129720	21129720	.	+	.	"FlyBase_ID ""FBgn0002736""; genomic_feature ""3UTR"";"
chr2R	Drosophila_3seq	major_end	21129753	21129753	.	+	.	"FlyBase_ID ""FBgn0002736""; genomic_feature ""3UTR"";"
chr3R	Drosophila_3seq	major_end	30171426	30171426	.	-	.	"FlyBase_ID ""FBgn0002773""; genomic_feature ""3UTR"";"
chr3R	Drosophila_3seq	major_end	30171523	30171523	.	-	.	"FlyBase_ID ""FBgn0002773""; genomic_feature ""3UTR"";"
chr3R	Drosophila_3seq	major_end	30171912	30171912	.	-	.	"FlyBase_ID ""FBgn0002773""; genomic_feature ""3UTR"";"
chr3R	Drosophila_3seq	major_end	30172534	30172534	.	-	.	"FlyBase_ID ""FBgn0002773""; genomic_feature ""3UTR"";"
chr3R	Drosophila_3seq	major_end	30172594	30172594	.	-	.	"FlyBase_ID ""FBgn0002773""; genomic_feature ""3UTR"";"
chr3R	Drosophila_3seq	major_end	30172884	30172884	.	-	.	"FlyBase_ID ""FBgn0002773""; genomic_feature ""3UTR"";"
chr2R	Drosophila_3seq	major_end	5974761	5974761	.	-	.	"FlyBase_ID ""FBgn0002774""; genomic_feature ""3UTR"";"
chr2R	Drosophila_3seq	major_end	5975041	5975041	.	-	.	"FlyBase_ID ""FBgn0002774""; genomic_feature ""3UTR"";"
chr2R	Drosophila_3seq	major_end	5975094	5975094	.	-	.	"FlyBase_ID ""FBgn0002774""; genomic_feature ""3UTR"";"
chr3L	Drosophila_3seq	major_end	7123213	7123213	.	-	.	"FlyBase_ID ""FBgn0002775""; genomic_feature ""3UTR"";"
chr3L	Drosophila_3seq	major_end	7123459	7123459	.	-	.	"FlyBase_ID ""FBgn0002775""; genomic_feature ""3UTR"";"
chr3L	Drosophila_3seq	major_end	14991475	14991475	.	+	.	"FlyBase_ID ""FBgn0002778""; genomic_feature ""3UTR"";"
chr3L	Drosophila_3seq	major_end	14991667	14991667	.	+	.	"FlyBase_ID ""FBgn0002778""; genomic_feature ""3UTR"";"
chr3R	Drosophila_3seq	major_end	32054975	32054975	.	+	.	"FlyBase_ID ""FBgn0002780""; genomic_feature ""3UTR"";"
chr3R	Drosophila_3seq	major_end	15968045	15968045	.	-	.	"FlyBase_ID ""FBgn0002783""; genomic_feature ""3UTR"";"
chr3R	Drosophila_3seq	major_end	15968134	15968134	.	-	.	"FlyBase_ID ""FBgn0002783""; genomic_feature ""3UTR"";"
chr3R	Drosophila_3seq	major_end	15968168	15968168	.	-	.	"FlyBase_ID ""FBgn0002783""; genomic_feature ""3UTR"";"
chr2R	Drosophila_3seq	major_end	24404525	24404525	.	+	.	"FlyBase_ID ""FBgn0002787""; genomic_feature ""3UTR"";"
chr2R	Drosophila_3seq	major_end	13248896	13248896	.	+	.	"FlyBase_ID ""FBgn0002789""; genomic_feature ""3UTR"";"
chr2R	Drosophila_3seq	major_end	23975408	23975408	.	+	.	"FlyBase_ID ""FBgn0002791""; genomic_feature ""3UTR"";"
chr2R	Drosophila_3seq	major_end	23975457	23975457	.	+	.	"FlyBase_ID ""FBgn0002791""; genomic_feature ""3UTR"";"
chr2R	Drosophila_3seq	major_end	23975611	23975611	.	+	.	"FlyBase_ID ""FBgn0002791""; genomic_feature ""3UTR"";"
chr3R	Drosophila_3seq	major_end	26876562	26876562	.	+	.	"FlyBase_ID ""FBgn0002838""; genomic_feature ""3UTR"";"
chr3L	Drosophila_3seq	major_end	21405425	21405425	.	-	.	"FlyBase_ID ""FBgn0002842""; genomic_feature ""3UTR"";"
chr2L	Drosophila_3seq	major_end	5892883	5892883	.	-	.	"FlyBase_ID ""FBgn0002855""; genomic_feature ""3UTR"";"
chr2L	Drosophila_3seq	major_end	5892950	5892950	.	-	.	"FlyBase_ID ""FBgn0002855""; genomic_feature ""3UTR"";"
chr2L	Drosophila_3seq	major_end	5892303	5892303	.	-	.	"FlyBase_ID ""FBgn0002856""; genomic_feature ""3UTR"";"
chr2L	Drosophila_3seq	major_end	5892349	5892349	.	-	.	"FlyBase_ID ""FBgn0002856""; genomic_feature ""3UTR"";"
chr2L	Drosophila_3seq	major_end	5892377	5892377	.	-	.	"FlyBase_ID ""FBgn0002856""; genomic_feature ""3UTR"";"
chr3R	Drosophila_3seq	major_end	13826907	13826907	.	-	.	"FlyBase_ID ""FBgn0002862""; genomic_feature ""3UTR"";"
chr3R	Drosophila_3seq	major_end	13827151	13827151	.	-	.	"FlyBase_ID ""FBgn0002862""; genomic_feature ""3UTR"";"
chr3R	Drosophila_3seq	major_end	24229279	24229279	.	+	.	"FlyBase_ID ""FBgn0002863""; genomic_feature ""3UTR"";"
chr3R	Drosophila_3seq	major_end	28292550	28292550	.	+	.	"FlyBase_ID ""FBgn0002865""; genomic_feature ""3UTR"";"
chr3R	Drosophila_3seq	major_end	28292656	28292656	.	+	.	"FlyBase_ID ""FBgn0002865""; genomic_feature ""3UTR"";"
chr3R	Drosophila_3seq	major_end	9783297	9783297	.	-	.	"FlyBase_ID ""FBgn0002868""; genomic_feature ""3UTR"";"
chr3R	Drosophila_3seq	major_end	9783352	9783352	.	-	.	"FlyBase_ID ""FBgn0002868""; genomic_feature ""3UTR"";"
chr3R	Drosophila_3seq	major_end	9783407	9783407	.	-	.	"FlyBase_ID ""FBgn0002868""; genomic_feature ""3UTR"";"
chr3R	Drosophila_3seq	major_end	9783778	9783778	.	-	.	"FlyBase_ID ""FBgn0002868""; genomic_feature ""3UTR"";"
chr3R	Drosophila_3seq	major_end	20503238	20503238	.	-	.	"FlyBase_ID ""FBgn0002869""; genomic_feature ""3UTR"";"
chr3L	Drosophila_3seq	major_end	1942734	1942734	.	-	.	"FlyBase_ID ""FBgn0002872""; genomic_feature ""3UTR"";"
chrX	Drosophila_3seq	major_end	13726748	13726748	.	+	.	"FlyBase_ID ""FBgn0002878""; genomic_feature ""3UTR"";"
chrX	Drosophila_3seq	major_end	13726887	13726887	.	+	.	"FlyBase_ID ""FBgn0002878""; genomic_feature ""3UTR"";"
chrX	Drosophila_3seq	major_end	13726914	13726914	.	+	.	"FlyBase_ID ""FBgn0002878""; genomic_feature ""3UTR"";"
chrX	Drosophila_3seq	major_end	13727114	13727114	.	+	.	"FlyBase_ID ""FBgn0002878""; genomic_feature ""3UTR"";"
chrX	Drosophila_3seq	major_end	13727221	13727221	.	+	.	"FlyBase_ID ""FBgn0002878""; genomic_feature ""3UTR"";"
chr2L	Drosophila_3seq	major_end	8442347	8442347	.	+	.	"FlyBase_ID ""FBgn0002887""; genomic_feature ""3UTR"";"
chr2L	Drosophila_3seq	major_end	8442416	8442416	.	+	.	"FlyBase_ID ""FBgn0002887""; genomic_feature ""3UTR"";"
chr2R	Drosophila_3seq	major_end	7801037	7801037	.	+	.	"FlyBase_ID ""FBgn0002891""; genomic_feature ""3UTR"";"
chr2R	Drosophila_3seq	major_end	7801416	7801416	.	+	.	"FlyBase_ID ""FBgn0002891""; genomic_feature ""3UTR"";"
chr3L	Drosophila_3seq	major_end	8141884	8141884	.	+	.	"FlyBase_ID ""FBgn0002899""; genomic_feature ""3UTR"";"
chr3L	Drosophila_3seq	major_end	8142014	8142014	.	+	.	"FlyBase_ID ""FBgn0002899""; genomic_feature ""3UTR"";"
chr3L	Drosophila_3seq	major_end	8142063	8142063	.	+	.	"FlyBase_ID ""FBgn0002899""; genomic_feature ""3UTR"";"
chr3L	Drosophila_3seq	major_end	8142092	8142092	.	+	.	"FlyBase_ID ""FBgn0002899""; genomic_feature ""3UTR"";"
chr3L	Drosophila_3seq	major_end	8142576	8142576	.	+	.	"FlyBase_ID ""FBgn0002899""; genomic_feature ""3UTR"";"
chr3L	Drosophila_3seq	major_end	18112723	18112723	.	+	.	"FlyBase_ID ""FBgn0002901""; genomic_feature ""3UTR"";"
chr3L	Drosophila_3seq	major_end	18112835	18112835	.	+	.	"FlyBase_ID ""FBgn0002901""; genomic_feature ""3UTR"";"
chr3R	Drosophila_3seq	major_end	12705523	12705523	.	-	.	"FlyBase_ID ""FBgn0002905""; genomic_feature ""3UTR"";"
chr3R	Drosophila_3seq	major_end	11736694	11736694	.	-	.	"FlyBase_ID ""FBgn0002906""; genomic_feature ""3UTR"";"
chr3R	Drosophila_3seq	major_end	11736772	11736772	.	-	.	"FlyBase_ID ""FBgn0002906""; genomic_feature ""3UTR"";"
chrX	Drosophila_3seq	major_end	15854822	15854822	.	-	.	"FlyBase_ID ""FBgn0002914""; genomic_feature ""3UTR"";"
chrX	Drosophila_3seq	major_end	15854857	15854857	.	-	.	"FlyBase_ID ""FBgn0002914""; genomic_feature ""3UTR"";"
chrX	Drosophila_3seq	major_end	15854911	15854911	.	-	.	"FlyBase_ID ""FBgn0002914""; genomic_feature ""3UTR"";"
chrX	Drosophila_3seq	major_end	15854941	15854941	.	-	.	"FlyBase_ID ""FBgn0002914""; genomic_feature ""3UTR"";"
chrX	Drosophila_3seq	major_end	14277424	14277424	.	+	.	"FlyBase_ID ""FBgn0002917""; genomic_feature ""3UTR"";"
chr3R	Drosophila_3seq	major_end	23712814	23712814	.	-	.	"FlyBase_ID ""FBgn0002922""; genomic_feature ""3UTR"";"
chr3R	Drosophila_3seq	major_end	29804301	29804301	.	-	.	"FlyBase_ID ""FBgn0002924""; genomic_feature ""3UTR"";"
chr3R	Drosophila_3seq	major_end	29804388	29804388	.	-	.	"FlyBase_ID ""FBgn0002924""; genomic_feature ""3UTR"";"
chr3L	Drosophila_3seq	major_end	6593941	6593941	.	-	.	"FlyBase_ID ""FBgn0002926""; genomic_feature ""3UTR"";"
chr2R	Drosophila_3seq	major_end	7156477	7156477	.	-	.	"FlyBase_ID ""FBgn0002930""; genomic_feature ""3UTR"";"
chr2L	Drosophila_3seq	major_end	82456	82456	.	-	.	"FlyBase_ID ""FBgn0002931""; genomic_feature ""3UTR"";"
chr2L	Drosophila_3seq	major_end	82579	82579	.	-	.	"FlyBase_ID ""FBgn0002931""; genomic_feature ""3UTR"";"
chr2L	Drosophila_3seq	major_end	82984	82984	.	-	.	"FlyBase_ID ""FBgn0002931""; genomic_feature ""3UTR"";"
chr3R	Drosophila_3seq	major_end	9020352	9020352	.	-	.	"FlyBase_ID ""FBgn0002932""; genomic_feature ""3UTR"";"
chr3R	Drosophila_3seq	major_end	9020484	9020484	.	-	.	"FlyBase_ID ""FBgn0002932""; genomic_feature ""3UTR"";"
chr3R	Drosophila_3seq	major_end	9020723	9020723	.	-	.	"FlyBase_ID ""FBgn0002932""; genomic_feature ""3UTR"";"
chr3R	Drosophila_3seq	major_end	9020807	9020807	.	-	.	"FlyBase_ID ""FBgn0002932""; genomic_feature ""3UTR"";"
chr3R	Drosophila_3seq	major_end	9021226	9021226	.	-	.	"FlyBase_ID ""FBgn0002932""; genomic_feature ""3UTR"";"
chr3R	Drosophila_3seq	major_end	9021508	9021508	.	-	.	"FlyBase_ID ""FBgn0002932""; genomic_feature ""3UTR"";"
chr2L	Drosophila_3seq	major_end	878263	878263	.	+	.	"FlyBase_ID ""FBgn0002936""; genomic_feature ""3UTR"";"
chr3R	Drosophila_3seq	major_end	13703164	13703164	.	+	.	"FlyBase_ID ""FBgn0002937""; genomic_feature ""3UTR"";"
chr2L	Drosophila_3seq	major_end	18083528	18083528	.	+	.	"FlyBase_ID ""FBgn0002939""; genomic_feature ""3UTR"";"
chr2L	Drosophila_3seq	major_end	18083608	18083608	.	+	.	"FlyBase_ID ""FBgn0002939""; genomic_feature ""3UTR"";"
chr3R	Drosophila_3seq	major_end	19886255	19886255	.	-	.	"FlyBase_ID ""FBgn0002940""; genomic_feature ""3UTR"";"
chr3R	Drosophila_3seq	major_end	19886468	19886468	.	-	.	"FlyBase_ID ""FBgn0002940""; genomic_feature ""3UTR"";"
chr3R	Drosophila_3seq	major_end	19886515	19886515	.	-	.	"FlyBase_ID ""FBgn0002940""; genomic_feature ""3UTR"";"
chr3R	Drosophila_3seq	major_end	21548661	21548661	.	-	.	"FlyBase_ID ""FBgn0002941""; genomic_feature ""3UTR"";"
chr3L	Drosophila_3seq	major_end	19003741	19003741	.	-	.	"FlyBase_ID ""FBgn0002945""; genomic_feature ""3UTR"";"
chr3L	Drosophila_3seq	major_end	19003906	19003906	.	-	.	"FlyBase_ID ""FBgn0002945""; genomic_feature ""3UTR"";"
chrX	Drosophila_3seq	major_end	11585486	11585486	.	+	.	"FlyBase_ID ""FBgn0002948""; genomic_feature ""3UTR"";"
chrX	Drosophila_3seq	major_end	11585694	11585694	.	+	.	"FlyBase_ID ""FBgn0002948""; genomic_feature ""3UTR"";"
chrX	Drosophila_3seq	major_end	11585750	11585750	.	+	.	"FlyBase_ID ""FBgn0002948""; genomic_feature ""3UTR"";"
chrX	Drosophila_3seq	major_end	11585829	11585829	.	+	.	"FlyBase_ID ""FBgn0002948""; genomic_feature ""3UTR"";"
chr3R	Drosophila_3seq	major_end	19159971	19159971	.	+	.	"FlyBase_ID ""FBgn0002962""; genomic_feature ""3UTR"";"
chr3R	Drosophila_3seq	major_end	19160198	19160198	.	+	.	"FlyBase_ID ""FBgn0002962""; genomic_feature ""3UTR"";"
chr3R	Drosophila_3seq	major_end	19160724	19160724	.	+	.	"FlyBase_ID ""FBgn0002962""; genomic_feature ""3UTR"";"
chr2L	Drosophila_3seq	major_end	9462499	9462499	.	+	.	"FlyBase_ID ""FBgn0002973""; genomic_feature ""3UTR"";"
chr2L	Drosophila_3seq	major_end	9462559	9462559	.	+	.	"FlyBase_ID ""FBgn0002973""; genomic_feature ""3UTR"";"
chr2L	Drosophila_3seq	major_end	9462609	9462609	.	+	.	"FlyBase_ID ""FBgn0002973""; genomic_feature ""3UTR"";"
chr2L	Drosophila_3seq	major_end	9463124	9463124	.	+	.	"FlyBase_ID ""FBgn0002973""; genomic_feature ""3UTR"";"
chr2L	Drosophila_3seq	major_end	9463224	9463224	.	+	.	"FlyBase_ID ""FBgn0002973""; genomic_feature ""3UTR"";"
chr2L	Drosophila_3seq	major_end	9463292	9463292	.	+	.	"FlyBase_ID ""FBgn0002973""; genomic_feature ""3UTR"";"
chr2L	Drosophila_3seq	major_end	9464267	9464267	.	+	.	"FlyBase_ID ""FBgn0002973""; genomic_feature ""3UTR"";"
chr2L	Drosophila_3seq	major_end	3604222	3604222	.	-	.	"FlyBase_ID ""FBgn0002985""; genomic_feature ""3UTR"";"
chr2L	Drosophila_3seq	major_end	3604401	3604401	.	-	.	"FlyBase_ID ""FBgn0002985""; genomic_feature ""3UTR"";"
chr2L	Drosophila_3seq	major_end	3604494	3604494	.	-	.	"FlyBase_ID ""FBgn0002985""; genomic_feature ""3UTR"";"
chr2L	Drosophila_3seq	major_end	3604596	3604596	.	-	.	"FlyBase_ID ""FBgn0002985""; genomic_feature ""3UTR"";"
chr2L	Drosophila_3seq	major_end	2989537	2989537	.	-	.	"FlyBase_ID ""FBgn0002989""; genomic_feature ""3UTR"";"
chr2L	Drosophila_3seq	major_end	2989746	2989746	.	-	.	"FlyBase_ID ""FBgn0002989""; genomic_feature ""3UTR"";"
chr2R	Drosophila_3seq	major_end	23968946	23968946	.	+	.	"FlyBase_ID ""FBgn0003008""; genomic_feature ""3UTR"";"
chr3R	Drosophila_3seq	major_end	19663678	19663678	.	+	.	"FlyBase_ID ""FBgn0003011""; genomic_feature ""3UTR"";"
chr3R	Drosophila_3seq	major_end	8938312	8938312	.	+	.	"FlyBase_ID ""FBgn0003015""; genomic_feature ""3UTR"";"
chr3R	Drosophila_3seq	major_end	8938365	8938365	.	+	.	"FlyBase_ID ""FBgn0003015""; genomic_feature ""3UTR"";"
chr3R	Drosophila_3seq	major_end	8938401	8938401	.	+	.	"FlyBase_ID ""FBgn0003015""; genomic_feature ""3UTR"";"
chr2L	Drosophila_3seq	major_end	14599185	14599185	.	-	.	"FlyBase_ID ""FBgn0003016""; genomic_feature ""3UTR"";"
chr2L	Drosophila_3seq	major_end	14599768	14599768	.	-	.	"FlyBase_ID ""FBgn0003016""; genomic_feature ""3UTR"";"
chr2L	Drosophila_3seq	major_end	14599885	14599885	.	-	.	"FlyBase_ID ""FBgn0003016""; genomic_feature ""3UTR"";"
chr2L	Drosophila_3seq	major_end	14599941	14599941	.	-	.	"FlyBase_ID ""FBgn0003016""; genomic_feature ""3UTR"";"
chr2L	Drosophila_3seq	major_end	14599993	14599993	.	-	.	"FlyBase_ID ""FBgn0003016""; genomic_feature ""3UTR"";"
chr2L	Drosophila_3seq	major_end	14600599	14600599	.	-	.	"FlyBase_ID ""FBgn0003016""; genomic_feature ""3UTR"";"
chrX	Drosophila_3seq	major_end	8485020	8485020	.	-	.	"FlyBase_ID ""FBgn0003023""; genomic_feature ""3UTR"";"
chrX	Drosophila_3seq	major_end	8485449	8485449	.	-	.	"FlyBase_ID ""FBgn0003023""; genomic_feature ""3UTR"";"
chrX	Drosophila_3seq	major_end	5069613	5069613	.	+	.	"FlyBase_ID ""FBgn0003028""; genomic_feature ""3UTR"";"
chrX	Drosophila_3seq	major_end	5069684	5069684	.	+	.	"FlyBase_ID ""FBgn0003028""; genomic_feature ""3UTR"";"
chrX	Drosophila_3seq	major_end	5069806	5069806	.	+	.	"FlyBase_ID ""FBgn0003028""; genomic_feature ""3UTR"";"
chrX	Drosophila_3seq	major_end	5069858	5069858	.	+	.	"FlyBase_ID ""FBgn0003028""; genomic_feature ""3UTR"";"
chrX	Drosophila_3seq	major_end	5069895	5069895	.	+	.	"FlyBase_ID ""FBgn0003028""; genomic_feature ""3UTR"";"
chrX	Drosophila_3seq	major_end	5070030	5070030	.	+	.	"FlyBase_ID ""FBgn0003028""; genomic_feature ""3UTR"";"
chrX	Drosophila_3seq	major_end	5070062	5070062	.	+	.	"FlyBase_ID ""FBgn0003028""; genomic_feature ""3UTR"";"
chrX	Drosophila_3seq	major_end	5070210	5070210	.	+	.	"FlyBase_ID ""FBgn0003028""; genomic_feature ""3UTR"";"
chrX	Drosophila_3seq	major_end	5070929	5070929	.	+	.	"FlyBase_ID ""FBgn0003028""; genomic_feature ""3UTR"";"
chr3L	Drosophila_3seq	major_end	13301922	13301922	.	+	.	"FlyBase_ID ""FBgn0003034""; genomic_feature ""3UTR"";"
chr3L	Drosophila_3seq	major_end	7895860	7895860	.	-	.	"FlyBase_ID ""FBgn0003041""; genomic_feature ""3UTR"";"
chr3L	Drosophila_3seq	major_end	7896114	7896114	.	-	.	"FlyBase_ID ""FBgn0003041""; genomic_feature ""3UTR"";"
chr3L	Drosophila_3seq	major_end	7896243	7896243	.	-	.	"FlyBase_ID ""FBgn0003041""; genomic_feature ""3UTR"";"
chr2R	Drosophila_3seq	major_end	18139442	18139442	.	+	.	"FlyBase_ID ""FBgn0003044""; genomic_feature ""3UTR"";"
chr2R	Drosophila_3seq	major_end	18139527	18139527	.	+	.	"FlyBase_ID ""FBgn0003044""; genomic_feature ""3UTR"";"
chr2R	Drosophila_3seq	major_end	18139625	18139625	.	+	.	"FlyBase_ID ""FBgn0003044""; genomic_feature ""3UTR"";"
chr2R	Drosophila_3seq	major_end	18139795	18139795	.	+	.	"FlyBase_ID ""FBgn0003044""; genomic_feature ""3UTR"";"
chr2R	Drosophila_3seq	major_end	18139883	18139883	.	+	.	"FlyBase_ID ""FBgn0003044""; genomic_feature ""3UTR"";"
chr2R	Drosophila_3seq	major_end	18139995	18139995	.	+	.	"FlyBase_ID ""FBgn0003044""; genomic_feature ""3UTR"";"
chr2L	Drosophila_3seq	major_end	7022464	7022464	.	+	.	"FlyBase_ID ""FBgn0003046""; genomic_feature ""3UTR"";"
chrX	Drosophila_3seq	major_end	2236943	2236943	.	+	.	"FlyBase_ID ""FBgn0003048""; genomic_feature ""3UTR"";"
chrX	Drosophila_3seq	major_end	2237005	2237005	.	+	.	"FlyBase_ID ""FBgn0003048""; genomic_feature ""3UTR"";"
chrX	Drosophila_3seq	major_end	2237072	2237072	.	+	.	"FlyBase_ID ""FBgn0003048""; genomic_feature ""3UTR"";"
chrX	Drosophila_3seq	major_end	2237125	2237125	.	+	.	"FlyBase_ID ""FBgn0003048""; genomic_feature ""3UTR"";"
chrX	Drosophila_3seq	major_end	2237476	2237476	.	+	.	"FlyBase_ID ""FBgn0003048""; genomic_feature ""3UTR"";"
chrX	Drosophila_3seq	major_end	2237826	2237826	.	+	.	"FlyBase_ID ""FBgn0003048""; genomic_feature ""3UTR"";"
chrX	Drosophila_3seq	major_end	2237902	2237902	.	+	.	"FlyBase_ID ""FBgn0003048""; genomic_feature ""3UTR"";"
chrX	Drosophila_3seq	major_end	2238045	2238045	.	+	.	"FlyBase_ID ""FBgn0003048""; genomic_feature ""3UTR"";"
chrX	Drosophila_3seq	major_end	4626104	4626104	.	+	.	"FlyBase_ID ""FBgn0003053""; genomic_feature ""3UTR"";"
chrX	Drosophila_3seq	major_end	4626216	4626216	.	+	.	"FlyBase_ID ""FBgn0003053""; genomic_feature ""3UTR"";"
chrX	Drosophila_3seq	major_end	4626857	4626857	.	+	.	"FlyBase_ID ""FBgn0003053""; genomic_feature ""3UTR"";"
chrX	Drosophila_3seq	major_end	4626883	4626883	.	+	.	"FlyBase_ID ""FBgn0003053""; genomic_feature ""3UTR"";"
chrX	Drosophila_3seq	major_end	4627201	4627201	.	+	.	"FlyBase_ID ""FBgn0003053""; genomic_feature ""3UTR"";"
chrX	Drosophila_3seq	major_end	17225048	17225048	.	-	.	"FlyBase_ID ""FBgn0003057""; genomic_feature ""3UTR"";"
chrX	Drosophila_3seq	major_end	17225714	17225714	.	-	.	"FlyBase_ID ""FBgn0003057""; genomic_feature ""3UTR"";"
chr3R	Drosophila_3seq	major_end	13611866	13611866	.	-	.	"FlyBase_ID ""FBgn0003060""; genomic_feature ""3UTR"";"
chr3R	Drosophila_3seq	major_end	13611924	13611924	.	-	.	"FlyBase_ID ""FBgn0003060""; genomic_feature ""3UTR"";"
chr2R	Drosophila_3seq	major_end	23072855	23072855	.	-	.	"FlyBase_ID ""FBgn0003062""; genomic_feature ""3UTR"";"
chr2R	Drosophila_3seq	major_end	23072897	23072897	.	-	.	"FlyBase_ID ""FBgn0003062""; genomic_feature ""3UTR"";"
chr2R	Drosophila_3seq	major_end	23072963	23072963	.	-	.	"FlyBase_ID ""FBgn0003062""; genomic_feature ""3UTR"";"
chr3R	Drosophila_3seq	major_end	31763304	31763304	.	-	.	"FlyBase_ID ""FBgn0003065""; genomic_feature ""3UTR"";"
chr2R	Drosophila_3seq	major_end	10117137	10117137	.	+	.	"FlyBase_ID ""FBgn0003071""; genomic_feature ""3UTR"";"
chr2R	Drosophila_3seq	major_end	10117462	10117462	.	+	.	"FlyBase_ID ""FBgn0003071""; genomic_feature ""3UTR"";"
chr2R	Drosophila_3seq	major_end	8910900	8910900	.	-	.	"FlyBase_ID ""FBgn0003074""; genomic_feature ""3UTR"";"
chr2R	Drosophila_3seq	major_end	8911127	8911127	.	-	.	"FlyBase_ID ""FBgn0003074""; genomic_feature ""3UTR"";"
chr3L	Drosophila_3seq	major_end	16126018	16126018	.	-	.	"FlyBase_ID ""FBgn0003076""; genomic_feature ""3UTR"";"
chrX	Drosophila_3seq	major_end	2343779	2343779	.	+	.	"FlyBase_ID ""FBgn0003079""; genomic_feature ""3UTR"";"
chrX	Drosophila_3seq	major_end	2343825	2343825	.	+	.	"FlyBase_ID ""FBgn0003079""; genomic_feature ""3UTR"";"
chrX	Drosophila_3seq	major_end	3248641	3248641	.	-	.	"FlyBase_ID ""FBgn0003086""; genomic_feature ""3UTR"";"
chr2L	Drosophila_3seq	major_end	10363939	10363939	.	+	.	"FlyBase_ID ""FBgn0003087""; genomic_feature ""3UTR"";"
chr2L	Drosophila_3seq	major_end	10364022	10364022	.	+	.	"FlyBase_ID ""FBgn0003087""; genomic_feature ""3UTR"";"
chr2L	Drosophila_3seq	major_end	10364072	10364072	.	+	.	"FlyBase_ID ""FBgn0003087""; genomic_feature ""3UTR"";"
chr2L	Drosophila_3seq	major_end	10364105	10364105	.	+	.	"FlyBase_ID ""FBgn0003087""; genomic_feature ""3UTR"";"
chr2R	Drosophila_3seq	major_end	7223378	7223378	.	+	.	"FlyBase_ID ""FBgn0003090""; genomic_feature ""3UTR"";"
chr2R	Drosophila_3seq	major_end	16943107	16943107	.	+	.	"FlyBase_ID ""FBgn0003091""; genomic_feature ""3UTR"";"
chr2R	Drosophila_3seq	major_end	16944465	16944465	.	+	.	"FlyBase_ID ""FBgn0003091""; genomic_feature ""3UTR"";"
chr2R	Drosophila_3seq	major_end	16945126	16945126	.	+	.	"FlyBase_ID ""FBgn0003091""; genomic_feature ""3UTR"";"
chr3R	Drosophila_3seq	major_end	29046620	29046620	.	+	.	"FlyBase_ID ""FBgn0003093""; genomic_feature ""3UTR"";"
chr3R	Drosophila_3seq	major_end	29046986	29046986	.	+	.	"FlyBase_ID ""FBgn0003093""; genomic_feature ""3UTR"";"
chr3R	Drosophila_3seq	major_end	29047040	29047040	.	+	.	"FlyBase_ID ""FBgn0003093""; genomic_feature ""3UTR"";"
chr3R	Drosophila_3seq	major_end	29047477	29047477	.	+	.	"FlyBase_ID ""FBgn0003093""; genomic_feature ""3UTR"";"
chr3R	Drosophila_3seq	major_end	29047953	29047953	.	+	.	"FlyBase_ID ""FBgn0003093""; genomic_feature ""3UTR"";"
chr3R	Drosophila_3seq	major_end	29048964	29048964	.	+	.	"FlyBase_ID ""FBgn0003093""; genomic_feature ""3UTR"";"
chr3R	Drosophila_3seq	major_end	29048995	29048995	.	+	.	"FlyBase_ID ""FBgn0003093""; genomic_feature ""3UTR"";"
chr3R	Drosophila_3seq	major_end	29049185	29049185	.	+	.	"FlyBase_ID ""FBgn0003093""; genomic_feature ""3UTR"";"
chr2R	Drosophila_3seq	major_end	20262970	20262970	.	-	.	"FlyBase_ID ""FBgn0003114""; genomic_feature ""3UTR"";"
chrX	Drosophila_3seq	major_end	2182939	2182939	.	+	.	"FlyBase_ID ""FBgn0003116""; genomic_feature ""3UTR"";"
chr3R	Drosophila_3seq	major_end	16040916	16040916	.	+	.	"FlyBase_ID ""FBgn0003117""; genomic_feature ""3UTR"";"
chr3R	Drosophila_3seq	major_end	16041394	16041394	.	+	.	"FlyBase_ID ""FBgn0003117""; genomic_feature ""3UTR"";"
chr3R	Drosophila_3seq	major_end	16042948	16042948	.	+	.	"FlyBase_ID ""FBgn0003117""; genomic_feature ""3UTR"";"
chr3R	Drosophila_3seq	major_end	23290221	23290221	.	-	.	"FlyBase_ID ""FBgn0003118""; genomic_feature ""3UTR"";"
chr3R	Drosophila_3seq	major_end	23290944	23290944	.	-	.	"FlyBase_ID ""FBgn0003118""; genomic_feature ""3UTR"";"
chr3R	Drosophila_3seq	major_end	23291046	23291046	.	-	.	"FlyBase_ID ""FBgn0003118""; genomic_feature ""3UTR"";"
chr3L	Drosophila_3seq	major_end	20313032	20313032	.	+	.	"FlyBase_ID ""FBgn0003124""; genomic_feature ""3UTR"";"
chr3L	Drosophila_3seq	major_end	20313149	20313149	.	+	.	"FlyBase_ID ""FBgn0003124""; genomic_feature ""3UTR"";"
chr3L	Drosophila_3seq	major_end	20313203	20313203	.	+	.	"FlyBase_ID ""FBgn0003124""; genomic_feature ""3UTR"";"
chr3L	Drosophila_3seq	major_end	20313356	20313356	.	+	.	"FlyBase_ID ""FBgn0003124""; genomic_feature ""3UTR"";"
chr3L	Drosophila_3seq	major_end	20313476	20313476	.	+	.	"FlyBase_ID ""FBgn0003124""; genomic_feature ""3UTR"";"
chr3R	Drosophila_3seq	major_end	8317422	8317422	.	-	.	"FlyBase_ID ""FBgn0003129""; genomic_feature ""3UTR"";"
chr3R	Drosophila_3seq	major_end	8318165	8318165	.	-	.	"FlyBase_ID ""FBgn0003129""; genomic_feature ""3UTR"";"
chr3R	Drosophila_3seq	major_end	8319025	8319025	.	-	.	"FlyBase_ID ""FBgn0003129""; genomic_feature ""3UTR"";"
chr2R	Drosophila_3seq	major_end	15826693	15826693	.	-	.	"FlyBase_ID ""FBgn0003130""; genomic_feature ""3UTR"";"
chr3R	Drosophila_3seq	major_end	24520513	24520513	.	+	.	"FlyBase_ID ""FBgn0003134""; genomic_feature ""3UTR"";"
chr3R	Drosophila_3seq	major_end	24520560	24520560	.	+	.	"FlyBase_ID ""FBgn0003134""; genomic_feature ""3UTR"";"
chr3R	Drosophila_3seq	major_end	24520685	24520685	.	+	.	"FlyBase_ID ""FBgn0003134""; genomic_feature ""3UTR"";"
chr3R	Drosophila_3seq	major_end	24520713	24520713	.	+	.	"FlyBase_ID ""FBgn0003134""; genomic_feature ""3UTR"";"
chr3R	Drosophila_3seq	major_end	24520772	24520772	.	+	.	"FlyBase_ID ""FBgn0003134""; genomic_feature ""3UTR"";"
chr3R	Drosophila_3seq	major_end	24520837	24520837	.	+	.	"FlyBase_ID ""FBgn0003134""; genomic_feature ""3UTR"";"
chr3R	Drosophila_3seq	major_end	24521342	24521342	.	+	.	"FlyBase_ID ""FBgn0003134""; genomic_feature ""3UTR"";"
chr3R	Drosophila_3seq	major_end	24521462	24521462	.	+	.	"FlyBase_ID ""FBgn0003134""; genomic_feature ""3UTR"";"
chr3R	Drosophila_3seq	major_end	24521938	24521938	.	+	.	"FlyBase_ID ""FBgn0003134""; genomic_feature ""3UTR"";"
chr3R	Drosophila_3seq	major_end	24522396	24522396	.	+	.	"FlyBase_ID ""FBgn0003134""; genomic_feature ""3UTR"";"
chr3R	Drosophila_3seq	major_end	28520665	28520665	.	-	.	"FlyBase_ID ""FBgn0003137""; genomic_feature ""3UTR"";"
chr3R	Drosophila_3seq	major_end	28520693	28520693	.	-	.	"FlyBase_ID ""FBgn0003137""; genomic_feature ""3UTR"";"
chr3R	Drosophila_3seq	major_end	28520791	28520791	.	-	.	"FlyBase_ID ""FBgn0003137""; genomic_feature ""3UTR"";"
chrX	Drosophila_3seq	major_end	6371039	6371039	.	-	.	"FlyBase_ID ""FBgn0003139""; genomic_feature ""3UTR"";"
chrX	Drosophila_3seq	major_end	6371117	6371117	.	-	.	"FlyBase_ID ""FBgn0003139""; genomic_feature ""3UTR"";"
chrX	Drosophila_3seq	major_end	6371179	6371179	.	-	.	"FlyBase_ID ""FBgn0003139""; genomic_feature ""3UTR"";"
chrX	Drosophila_3seq	major_end	6371225	6371225	.	-	.	"FlyBase_ID ""FBgn0003139""; genomic_feature ""3UTR"";"
chr2R	Drosophila_3seq	major_end	17955393	17955393	.	-	.	"FlyBase_ID ""FBgn0003140""; genomic_feature ""3UTR"";"
chr2R	Drosophila_3seq	major_end	17955444	17955444	.	-	.	"FlyBase_ID ""FBgn0003140""; genomic_feature ""3UTR"";"
chr2R	Drosophila_3seq	major_end	17955489	17955489	.	-	.	"FlyBase_ID ""FBgn0003140""; genomic_feature ""3UTR"";"
chr2L	Drosophila_3seq	major_end	20073510	20073510	.	-	.	"FlyBase_ID ""FBgn0003141""; genomic_feature ""3UTR"";"
chr2L	Drosophila_3seq	major_end	20073689	20073689	.	-	.	"FlyBase_ID ""FBgn0003141""; genomic_feature ""3UTR"";"
chr2L	Drosophila_3seq	major_end	20073719	20073719	.	-	.	"FlyBase_ID ""FBgn0003141""; genomic_feature ""3UTR"";"
chr2L	Drosophila_3seq	major_end	12082983	12082983	.	-	.	"FlyBase_ID ""FBgn0003145""; genomic_feature ""3UTR"";"
chr3L	Drosophila_3seq	major_end	8732857	8732857	.	-	.	"FlyBase_ID ""FBgn0003149""; genomic_feature ""3UTR"";"
chr3L	Drosophila_3seq	major_end	8732932	8732932	.	-	.	"FlyBase_ID ""FBgn0003149""; genomic_feature ""3UTR"";"
chr3L	Drosophila_3seq	major_end	8733293	8733293	.	-	.	"FlyBase_ID ""FBgn0003149""; genomic_feature ""3UTR"";"
chr3L	Drosophila_3seq	major_end	8733319	8733319	.	-	.	"FlyBase_ID ""FBgn0003149""; genomic_feature ""3UTR"";"
chrX	Drosophila_3seq	major_end	2344949	2344949	.	-	.	"FlyBase_ID ""FBgn0003159""; genomic_feature ""3UTR"";"
chrX	Drosophila_3seq	major_end	2345021	2345021	.	-	.	"FlyBase_ID ""FBgn0003159""; genomic_feature ""3UTR"";"
chrX	Drosophila_3seq	major_end	2345072	2345072	.	-	.	"FlyBase_ID ""FBgn0003159""; genomic_feature ""3UTR"";"
chrX	Drosophila_3seq	major_end	2345133	2345133	.	-	.	"FlyBase_ID ""FBgn0003159""; genomic_feature ""3UTR"";"
chrX	Drosophila_3seq	major_end	2345238	2345238	.	-	.	"FlyBase_ID ""FBgn0003159""; genomic_feature ""3UTR"";"
chrX	Drosophila_3seq	major_end	2345384	2345384	.	-	.	"FlyBase_ID ""FBgn0003159""; genomic_feature ""3UTR"";"
chrX	Drosophila_3seq	major_end	2345431	2345431	.	-	.	"FlyBase_ID ""FBgn0003159""; genomic_feature ""3UTR"";"
chr2R	Drosophila_3seq	major_end	21182176	21182176	.	+	.	"FlyBase_ID ""FBgn0003162""; genomic_feature ""3UTR"";"
chr2R	Drosophila_3seq	major_end	21182396	21182396	.	+	.	"FlyBase_ID ""FBgn0003162""; genomic_feature ""3UTR"";"
chr2R	Drosophila_3seq	major_end	21182537	21182537	.	+	.	"FlyBase_ID ""FBgn0003162""; genomic_feature ""3UTR"";"
chr2R	Drosophila_3seq	major_end	21182608	21182608	.	+	.	"FlyBase_ID ""FBgn0003162""; genomic_feature ""3UTR"";"
chr3R	Drosophila_3seq	major_end	9067759	9067759	.	-	.	"FlyBase_ID ""FBgn0003165""; genomic_feature ""3UTR"";"
chr3R	Drosophila_3seq	major_end	9067819	9067819	.	-	.	"FlyBase_ID ""FBgn0003165""; genomic_feature ""3UTR"";"
chr3R	Drosophila_3seq	major_end	9067847	9067847	.	-	.	"FlyBase_ID ""FBgn0003165""; genomic_feature ""3UTR"";"
chr3R	Drosophila_3seq	major_end	9068066	9068066	.	-	.	"FlyBase_ID ""FBgn0003165""; genomic_feature ""3UTR"";"
chr3R	Drosophila_3seq	major_end	9068110	9068110	.	-	.	"FlyBase_ID ""FBgn0003165""; genomic_feature ""3UTR"";"
chr3R	Drosophila_3seq	major_end	9068298	9068298	.	-	.	"FlyBase_ID ""FBgn0003165""; genomic_feature ""3UTR"";"
chr3R	Drosophila_3seq	major_end	9069331	9069331	.	-	.	"FlyBase_ID ""FBgn0003165""; genomic_feature ""3UTR"";"
chr3R	Drosophila_3seq	major_end	9069757	9069757	.	-	.	"FlyBase_ID ""FBgn0003165""; genomic_feature ""3UTR"";"
chr3R	Drosophila_3seq	major_end	9069926	9069926	.	-	.	"FlyBase_ID ""FBgn0003165""; genomic_feature ""3UTR"";"
chr3R	Drosophila_3seq	major_end	9070417	9070417	.	-	.	"FlyBase_ID ""FBgn0003165""; genomic_feature ""3UTR"";"
chr3R	Drosophila_3seq	major_end	9070731	9070731	.	-	.	"FlyBase_ID ""FBgn0003165""; genomic_feature ""3UTR"";"
chr3R	Drosophila_3seq	major_end	9070842	9070842	.	-	.	"FlyBase_ID ""FBgn0003165""; genomic_feature ""3UTR"";"
chr3R	Drosophila_3seq	major_end	14619030	14619030	.	-	.	"FlyBase_ID ""FBgn0003169""; genomic_feature ""3UTR"";"
chr3R	Drosophila_3seq	major_end	14619399	14619399	.	-	.	"FlyBase_ID ""FBgn0003169""; genomic_feature ""3UTR"";"
chr3R	Drosophila_3seq	major_end	14619973	14619973	.	-	.	"FlyBase_ID ""FBgn0003169""; genomic_feature ""3UTR"";"
chr3R	Drosophila_3seq	major_end	14620330	14620330	.	-	.	"FlyBase_ID ""FBgn0003169""; genomic_feature ""3UTR"";"
chr3R	Drosophila_3seq	major_end	14620420	14620420	.	-	.	"FlyBase_ID ""FBgn0003169""; genomic_feature ""3UTR"";"
chr3R	Drosophila_3seq	major_end	14620750	14620750	.	-	.	"FlyBase_ID ""FBgn0003169""; genomic_feature ""3UTR"";"
chr2R	Drosophila_3seq	major_end	7300772	7300772	.	+	.	"FlyBase_ID ""FBgn0003174""; genomic_feature ""3UTR"";"
chr2R	Drosophila_3seq	major_end	22494296	22494296	.	-	.	"FlyBase_ID ""FBgn0003175""; genomic_feature ""3UTR"";"
chr2R	Drosophila_3seq	major_end	22495693	22495693	.	-	.	"FlyBase_ID ""FBgn0003175""; genomic_feature ""3UTR"";"
chr2R	Drosophila_3seq	major_end	22495951	22495951	.	-	.	"FlyBase_ID ""FBgn0003175""; genomic_feature ""3UTR"";"
chr2L	Drosophila_3seq	major_end	17486257	17486257	.	-	.	"FlyBase_ID ""FBgn0003187""; genomic_feature ""3UTR"";"
chr2L	Drosophila_3seq	major_end	17486806	17486806	.	-	.	"FlyBase_ID ""FBgn0003187""; genomic_feature ""3UTR"";"
chrX	Drosophila_3seq	major_end	16668712	16668712	.	+	.	"FlyBase_ID ""FBgn0003189""; genomic_feature ""3UTR"";"
chrX	Drosophila_3seq	major_end	16668770	16668770	.	+	.	"FlyBase_ID ""FBgn0003189""; genomic_feature ""3UTR"";"
chrX	Drosophila_3seq	major_end	16668850	16668850	.	+	.	"FlyBase_ID ""FBgn0003189""; genomic_feature ""3UTR"";"
chrX	Drosophila_3seq	major_end	16668950	16668950	.	+	.	"FlyBase_ID ""FBgn0003189""; genomic_feature ""3UTR"";"
chrX	Drosophila_3seq	major_end	10748758	10748758	.	+	.	"FlyBase_ID ""FBgn0003204""; genomic_feature ""3UTR"";"
chrX	Drosophila_3seq	major_end	10748806	10748806	.	+	.	"FlyBase_ID ""FBgn0003204""; genomic_feature ""3UTR"";"
chrX	Drosophila_3seq	major_end	10749159	10749159	.	+	.	"FlyBase_ID ""FBgn0003204""; genomic_feature ""3UTR"";"
chr3R	Drosophila_3seq	major_end	9510561	9510561	.	-	.	"FlyBase_ID ""FBgn0003205""; genomic_feature ""3UTR"";"
chr3R	Drosophila_3seq	major_end	9510751	9510751	.	-	.	"FlyBase_ID ""FBgn0003205""; genomic_feature ""3UTR"";"
chr3R	Drosophila_3seq	major_end	9510885	9510885	.	-	.	"FlyBase_ID ""FBgn0003205""; genomic_feature ""3UTR"";"
chr3R	Drosophila_3seq	major_end	9510932	9510932	.	-	.	"FlyBase_ID ""FBgn0003205""; genomic_feature ""3UTR"";"
chr3R	Drosophila_3seq	major_end	9511141	9511141	.	-	.	"FlyBase_ID ""FBgn0003205""; genomic_feature ""3UTR"";"
chr3R	Drosophila_3seq	major_end	9511183	9511183	.	-	.	"FlyBase_ID ""FBgn0003205""; genomic_feature ""3UTR"";"
chr3R	Drosophila_3seq	major_end	9511503	9511503	.	-	.	"FlyBase_ID ""FBgn0003205""; genomic_feature ""3UTR"";"
chr3L	Drosophila_3seq	major_end	4140840	4140840	.	+	.	"FlyBase_ID ""FBgn0003206""; genomic_feature ""3UTR"";"
chr3L	Drosophila_3seq	major_end	4141056	4141056	.	+	.	"FlyBase_ID ""FBgn0003206""; genomic_feature ""3UTR"";"
chr3L	Drosophila_3seq	major_end	4141359	4141359	.	+	.	"FlyBase_ID ""FBgn0003206""; genomic_feature ""3UTR"";"
chr3L	Drosophila_3seq	major_end	4141412	4141412	.	+	.	"FlyBase_ID ""FBgn0003206""; genomic_feature ""3UTR"";"
chr2L	Drosophila_3seq	major_end	8709875	8709875	.	-	.	"FlyBase_ID ""FBgn0003209""; genomic_feature ""3UTR"";"
chr2L	Drosophila_3seq	major_end	8710008	8710008	.	-	.	"FlyBase_ID ""FBgn0003209""; genomic_feature ""3UTR"";"
chr3R	Drosophila_3seq	major_end	15824019	15824019	.	-	.	"FlyBase_ID ""FBgn0003227""; genomic_feature ""3UTR"";"
chr3R	Drosophila_3seq	major_end	15824341	15824341	.	-	.	"FlyBase_ID ""FBgn0003227""; genomic_feature ""3UTR"";"
chr2L	Drosophila_3seq	major_end	19545362	19545362	.	+	.	"FlyBase_ID ""FBgn0003231""; genomic_feature ""3UTR"";"
chr2L	Drosophila_3seq	major_end	19545458	19545458	.	+	.	"FlyBase_ID ""FBgn0003231""; genomic_feature ""3UTR"";"
chr2L	Drosophila_3seq	major_end	19545485	19545485	.	+	.	"FlyBase_ID ""FBgn0003231""; genomic_feature ""3UTR"";"
chr2L	Drosophila_3seq	major_end	19545548	19545548	.	+	.	"FlyBase_ID ""FBgn0003231""; genomic_feature ""3UTR"";"
chr3R	Drosophila_3seq	major_end	18900976	18900976	.	+	.	"FlyBase_ID ""FBgn0003248""; genomic_feature ""3UTR"";"
chr3R	Drosophila_3seq	major_end	18901036	18901036	.	+	.	"FlyBase_ID ""FBgn0003248""; genomic_feature ""3UTR"";"
chr3R	Drosophila_3seq	major_end	20081060	20081060	.	-	.	"FlyBase_ID ""FBgn0003249""; genomic_feature ""3UTR"";"
chr3L	Drosophila_3seq	major_end	16852533	16852533	.	-	.	"FlyBase_ID ""FBgn0003250""; genomic_feature ""3UTR"";"
chr2R	Drosophila_3seq	major_end	19280992	19280992	.	+	.	"FlyBase_ID ""FBgn0003254""; genomic_feature ""3UTR"";"
chr2R	Drosophila_3seq	major_end	19281105	19281105	.	+	.	"FlyBase_ID ""FBgn0003254""; genomic_feature ""3UTR"";"
chr2R	Drosophila_3seq	major_end	19281396	19281396	.	+	.	"FlyBase_ID ""FBgn0003254""; genomic_feature ""3UTR"";"
chr2L	Drosophila_3seq	major_end	13982743	13982743	.	-	.	"FlyBase_ID ""FBgn0003255""; genomic_feature ""3UTR"";"
chr3R	Drosophila_3seq	major_end	21070561	21070561	.	-	.	"FlyBase_ID ""FBgn0003257""; genomic_feature ""3UTR"";"
chr3R	Drosophila_3seq	major_end	21070795	21070795	.	-	.	"FlyBase_ID ""FBgn0003257""; genomic_feature ""3UTR"";"
chr3R	Drosophila_3seq	major_end	21070908	21070908	.	-	.	"FlyBase_ID ""FBgn0003257""; genomic_feature ""3UTR"";"
chr3R	Drosophila_3seq	major_end	31588241	31588241	.	+	.	"FlyBase_ID ""FBgn0003268""; genomic_feature ""3UTR"";"
chr3R	Drosophila_3seq	major_end	31588344	31588344	.	+	.	"FlyBase_ID ""FBgn0003268""; genomic_feature ""3UTR"";"
chr2L	Drosophila_3seq	major_end	18596131	18596131	.	-	.	"FlyBase_ID ""FBgn0003270""; genomic_feature ""3UTR"";"
chr2R	Drosophila_3seq	major_end	16586699	16586699	.	+	.	"FlyBase_ID ""FBgn0003274""; genomic_feature ""3UTR"";"
chr2R	Drosophila_3seq	major_end	16586732	16586732	.	+	.	"FlyBase_ID ""FBgn0003274""; genomic_feature ""3UTR"";"
chr3R	Drosophila_3seq	major_end	5372397	5372397	.	+	.	"FlyBase_ID ""FBgn0003275""; genomic_feature ""3UTR"";"
chrX	Drosophila_3seq	major_end	11562779	11562779	.	-	.	"FlyBase_ID ""FBgn0003277""; genomic_feature ""3UTR"";"
chr2L	Drosophila_3seq	major_end	407969	407969	.	+	.	"FlyBase_ID ""FBgn0003278""; genomic_feature ""3UTR"";"
chr3R	Drosophila_3seq	major_end	27924851	27924851	.	+	.	"FlyBase_ID ""FBgn0003279""; genomic_feature ""3UTR"";"
chr3R	Drosophila_3seq	major_end	27924888	27924888	.	+	.	"FlyBase_ID ""FBgn0003279""; genomic_feature ""3UTR"";"
chr3R	Drosophila_3seq	major_end	27924921	27924921	.	+	.	"FlyBase_ID ""FBgn0003279""; genomic_feature ""3UTR"";"
chrX	Drosophila_3seq	major_end	2950378	2950378	.	-	.	"FlyBase_ID ""FBgn0003285""; genomic_feature ""3UTR"";"
chrX	Drosophila_3seq	major_end	2951843	2951843	.	-	.	"FlyBase_ID ""FBgn0003285""; genomic_feature ""3UTR"";"
chrX	Drosophila_3seq	major_end	2952208	2952208	.	-	.	"FlyBase_ID ""FBgn0003285""; genomic_feature ""3UTR"";"
chrX	Drosophila_3seq	major_end	2952243	2952243	.	-	.	"FlyBase_ID ""FBgn0003285""; genomic_feature ""3UTR"";"
chrX	Drosophila_3seq	major_end	2952385	2952385	.	-	.	"FlyBase_ID ""FBgn0003285""; genomic_feature ""3UTR"";"
chr3L	Drosophila_3seq	major_end	11584122	11584122	.	-	.	"FlyBase_ID ""FBgn0003292""; genomic_feature ""3UTR"";"
chr3L	Drosophila_3seq	major_end	1387437	1387437	.	+	.	"FlyBase_ID ""FBgn0003295""; genomic_feature ""3UTR"";"
chrX	Drosophila_3seq	major_end	20697317	20697317	.	+	.	"FlyBase_ID ""FBgn0003300""; genomic_feature ""3UTR"";"
chrX	Drosophila_3seq	major_end	6035753	6035753	.	-	.	"FlyBase_ID ""FBgn0003302""; genomic_feature ""3UTR"";"
chr3R	Drosophila_3seq	major_end	13038026	13038026	.	+	.	"FlyBase_ID ""FBgn0003308""; genomic_feature ""3UTR"";"
chr3R	Drosophila_3seq	major_end	13038119	13038119	.	+	.	"FlyBase_ID ""FBgn0003308""; genomic_feature ""3UTR"";"
chr2L	Drosophila_3seq	major_end	1049693	1049693	.	-	.	"FlyBase_ID ""FBgn0003310""; genomic_feature ""3UTR"";"
chr2L	Drosophila_3seq	major_end	1050052	1050052	.	-	.	"FlyBase_ID ""FBgn0003310""; genomic_feature ""3UTR"";"
chr2L	Drosophila_3seq	major_end	1050877	1050877	.	-	.	"FlyBase_ID ""FBgn0003310""; genomic_feature ""3UTR"";"
chr2L	Drosophila_3seq	major_end	1051006	1051006	.	-	.	"FlyBase_ID ""FBgn0003310""; genomic_feature ""3UTR"";"
chr2L	Drosophila_3seq	major_end	1051142	1051142	.	-	.	"FlyBase_ID ""FBgn0003310""; genomic_feature ""3UTR"";"
chr2L	Drosophila_3seq	major_end	1051243	1051243	.	-	.	"FlyBase_ID ""FBgn0003310""; genomic_feature ""3UTR"";"
chr2L	Drosophila_3seq	major_end	1051321	1051321	.	-	.	"FlyBase_ID ""FBgn0003310""; genomic_feature ""3UTR"";"
chr2L	Drosophila_3seq	major_end	1051702	1051702	.	-	.	"FlyBase_ID ""FBgn0003310""; genomic_feature ""3UTR"";"
chr2L	Drosophila_3seq	major_end	1051783	1051783	.	-	.	"FlyBase_ID ""FBgn0003310""; genomic_feature ""3UTR"";"
chr3R	Drosophila_3seq	major_end	11879754	11879754	.	+	.	"FlyBase_ID ""FBgn0003312""; genomic_feature ""3UTR"";"
chr3R	Drosophila_3seq	major_end	11879859	11879859	.	+	.	"FlyBase_ID ""FBgn0003312""; genomic_feature ""3UTR"";"
chr3R	Drosophila_3seq	major_end	11880464	11880464	.	+	.	"FlyBase_ID ""FBgn0003312""; genomic_feature ""3UTR"";"
chr2R	Drosophila_3seq	major_end	7809921	7809921	.	+	.	"FlyBase_ID ""FBgn0003317""; genomic_feature ""3UTR"";"
chr2R	Drosophila_3seq	major_end	7810067	7810067	.	+	.	"FlyBase_ID ""FBgn0003317""; genomic_feature ""3UTR"";"
chrX	Drosophila_3seq	major_end	10832752	10832752	.	-	.	"FlyBase_ID ""FBgn0003321""; genomic_feature ""3UTR"";"
chrX	Drosophila_3seq	major_end	10832788	10832788	.	-	.	"FlyBase_ID ""FBgn0003321""; genomic_feature ""3UTR"";"
chrX	Drosophila_3seq	major_end	10832877	10832877	.	-	.	"FlyBase_ID ""FBgn0003321""; genomic_feature ""3UTR"";"
chrX	Drosophila_3seq	major_end	10832927	10832927	.	-	.	"FlyBase_ID ""FBgn0003321""; genomic_feature ""3UTR"";"
chrX	Drosophila_3seq	major_end	10833099	10833099	.	-	.	"FlyBase_ID ""FBgn0003321""; genomic_feature ""3UTR"";"
chrX	Drosophila_3seq	major_end	10833371	10833371	.	-	.	"FlyBase_ID ""FBgn0003321""; genomic_feature ""3UTR"";"
chrX	Drosophila_3seq	major_end	10833405	10833405	.	-	.	"FlyBase_ID ""FBgn0003321""; genomic_feature ""3UTR"";"
chr2R	Drosophila_3seq	major_end	12802018	12802018	.	+	.	"FlyBase_ID ""FBgn0003326""; genomic_feature ""3UTR"";"
chr2R	Drosophila_3seq	major_end	15258027	15258027	.	+	.	"FlyBase_ID ""FBgn0003328""; genomic_feature ""3UTR"";"
chr2R	Drosophila_3seq	major_end	15258484	15258484	.	+	.	"FlyBase_ID ""FBgn0003328""; genomic_feature ""3UTR"";"
chr3R	Drosophila_3seq	major_end	27680247	27680247	.	-	.	"FlyBase_ID ""FBgn0003330""; genomic_feature ""3UTR"";"
chr3R	Drosophila_3seq	major_end	27680301	27680301	.	-	.	"FlyBase_ID ""FBgn0003330""; genomic_feature ""3UTR"";"
chr3R	Drosophila_3seq	major_end	27680431	27680431	.	-	.	"FlyBase_ID ""FBgn0003330""; genomic_feature ""3UTR"";"
chr3R	Drosophila_3seq	major_end	9633296	9633296	.	-	.	"FlyBase_ID ""FBgn0003334""; genomic_feature ""3UTR"";"
chr3R	Drosophila_3seq	major_end	9633332	9633332	.	-	.	"FlyBase_ID ""FBgn0003334""; genomic_feature ""3UTR"";"
chr3R	Drosophila_3seq	major_end	9633359	9633359	.	-	.	"FlyBase_ID ""FBgn0003334""; genomic_feature ""3UTR"";"
chr3R	Drosophila_3seq	major_end	9633570	9633570	.	-	.	"FlyBase_ID ""FBgn0003334""; genomic_feature ""3UTR"";"
chr3R	Drosophila_3seq	major_end	9633608	9633608	.	-	.	"FlyBase_ID ""FBgn0003334""; genomic_feature ""3UTR"";"
chr3R	Drosophila_3seq	major_end	9633661	9633661	.	-	.	"FlyBase_ID ""FBgn0003334""; genomic_feature ""3UTR"";"
chr3R	Drosophila_3seq	major_end	9633739	9633739	.	-	.	"FlyBase_ID ""FBgn0003334""; genomic_feature ""3UTR"";"
chr3R	Drosophila_3seq	major_end	9634058	9634058	.	-	.	"FlyBase_ID ""FBgn0003334""; genomic_feature ""3UTR"";"
chr3R	Drosophila_3seq	major_end	9634132	9634132	.	-	.	"FlyBase_ID ""FBgn0003334""; genomic_feature ""3UTR"";"
chr3R	Drosophila_3seq	major_end	9634226	9634226	.	-	.	"FlyBase_ID ""FBgn0003334""; genomic_feature ""3UTR"";"
chr3R	Drosophila_3seq	major_end	6823120	6823120	.	-	.	"FlyBase_ID ""FBgn0003339""; genomic_feature ""3UTR"";"
chr3R	Drosophila_3seq	major_end	6823309	6823309	.	-	.	"FlyBase_ID ""FBgn0003339""; genomic_feature ""3UTR"";"
chr3R	Drosophila_3seq	major_end	6823592	6823592	.	-	.	"FlyBase_ID ""FBgn0003339""; genomic_feature ""3UTR"";"
chrX	Drosophila_3seq	major_end	15825501	15825501	.	+	.	"FlyBase_ID ""FBgn0003345""; genomic_feature ""3UTR"";"
chrX	Drosophila_3seq	major_end	15825625	15825625	.	+	.	"FlyBase_ID ""FBgn0003345""; genomic_feature ""3UTR"";"
chrX	Drosophila_3seq	major_end	15825654	15825654	.	+	.	"FlyBase_ID ""FBgn0003345""; genomic_feature ""3UTR"";"
chrX	Drosophila_3seq	major_end	15825722	15825722	.	+	.	"FlyBase_ID ""FBgn0003345""; genomic_feature ""3UTR"";"
chrX	Drosophila_3seq	major_end	15825778	15825778	.	+	.	"FlyBase_ID ""FBgn0003345""; genomic_feature ""3UTR"";"
chrX	Drosophila_3seq	major_end	15827099	15827099	.	+	.	"FlyBase_ID ""FBgn0003345""; genomic_feature ""3UTR"";"
chrX	Drosophila_3seq	major_end	15828044	15828044	.	+	.	"FlyBase_ID ""FBgn0003345""; genomic_feature ""3UTR"";"
chr2L	Drosophila_3seq	major_end	19447317	19447317	.	+	.	"FlyBase_ID ""FBgn0003346""; genomic_feature ""3UTR"";"
chr2R	Drosophila_3seq	major_end	24053035	24053035	.	+	.	"FlyBase_ID ""FBgn0003353""; genomic_feature ""3UTR"";"
chr3R	Drosophila_3seq	major_end	29923398	29923398	.	-	.	"FlyBase_ID ""FBgn0003356""; genomic_feature ""3UTR"";"
chr3R	Drosophila_3seq	major_end	29923754	29923754	.	-	.	"FlyBase_ID ""FBgn0003356""; genomic_feature ""3UTR"";"
chr3R	Drosophila_3seq	major_end	29923094	29923094	.	+	.	"FlyBase_ID ""FBgn0003357""; genomic_feature ""3UTR"";"
chr3R	Drosophila_3seq	major_end	29924947	29924947	.	-	.	"FlyBase_ID ""FBgn0003358""; genomic_feature ""3UTR"";"
chr3R	Drosophila_3seq	major_end	29925226	29925226	.	-	.	"FlyBase_ID ""FBgn0003358""; genomic_feature ""3UTR"";"
chr3R	Drosophila_3seq	major_end	29925274	29925274	.	-	.	"FlyBase_ID ""FBgn0003358""; genomic_feature ""3UTR"";"
chrX	Drosophila_3seq	major_end	11071202	11071202	.	-	.	"FlyBase_ID ""FBgn0003366""; genomic_feature ""3UTR"";"
chrX	Drosophila_3seq	major_end	11071258	11071258	.	-	.	"FlyBase_ID ""FBgn0003366""; genomic_feature ""3UTR"";"
chrX	Drosophila_3seq	major_end	11071441	11071441	.	-	.	"FlyBase_ID ""FBgn0003366""; genomic_feature ""3UTR"";"
chrX	Drosophila_3seq	major_end	11071613	11071613	.	-	.	"FlyBase_ID ""FBgn0003366""; genomic_feature ""3UTR"";"
chr2L	Drosophila_3seq	major_end	4941423	4941423	.	+	.	"FlyBase_ID ""FBgn0003372""; genomic_feature ""3UTR"";"
chr3L	Drosophila_3seq	major_end	14621670	14621670	.	+	.	"FlyBase_ID ""FBgn0003388""; genomic_feature ""3UTR"";"
chr3L	Drosophila_3seq	major_end	14621841	14621841	.	+	.	"FlyBase_ID ""FBgn0003388""; genomic_feature ""3UTR"";"
chr3L	Drosophila_3seq	major_end	14622179	14622179	.	+	.	"FlyBase_ID ""FBgn0003388""; genomic_feature ""3UTR"";"
chr3L	Drosophila_3seq	major_end	14622205	14622205	.	+	.	"FlyBase_ID ""FBgn0003388""; genomic_feature ""3UTR"";"
chrX	Drosophila_3seq	major_end	6771439	6771439	.	-	.	"FlyBase_ID ""FBgn0003390""; genomic_feature ""3UTR"";"
chr2R	Drosophila_3seq	major_end	21049657	21049657	.	-	.	"FlyBase_ID ""FBgn0003391""; genomic_feature ""3UTR"";"
chr2R	Drosophila_3seq	major_end	21049864	21049864	.	-	.	"FlyBase_ID ""FBgn0003391""; genomic_feature ""3UTR"";"
chrX	Drosophila_3seq	major_end	15906252	15906252	.	+	.	"FlyBase_ID ""FBgn0003392""; genomic_feature ""3UTR"";"
chrX	Drosophila_3seq	major_end	15906713	15906713	.	+	.	"FlyBase_ID ""FBgn0003392""; genomic_feature ""3UTR"";"
chr2R	Drosophila_3seq	major_end	11216703	11216703	.	+	.	"FlyBase_ID ""FBgn0003396""; genomic_feature ""3UTR"";"
chr2R	Drosophila_3seq	major_end	11216746	11216746	.	+	.	"FlyBase_ID ""FBgn0003396""; genomic_feature ""3UTR"";"
chr2R	Drosophila_3seq	major_end	11217421	11217421	.	+	.	"FlyBase_ID ""FBgn0003396""; genomic_feature ""3UTR"";"
chr2R	Drosophila_3seq	major_end	23841461	23841461	.	-	.	"FlyBase_ID ""FBgn0003401""; genomic_feature ""3UTR"";"
chr3L	Drosophila_3seq	major_end	16857435	16857435	.	+	.	"FlyBase_ID ""FBgn0003410""; genomic_feature ""3UTR"";"
chr3L	Drosophila_3seq	major_end	16858278	16858278	.	+	.	"FlyBase_ID ""FBgn0003410""; genomic_feature ""3UTR"";"
chr3L	Drosophila_3seq	major_end	16858426	16858426	.	+	.	"FlyBase_ID ""FBgn0003410""; genomic_feature ""3UTR"";"
chr3L	Drosophila_3seq	major_end	16858752	16858752	.	+	.	"FlyBase_ID ""FBgn0003410""; genomic_feature ""3UTR"";"
chrX	Drosophila_3seq	major_end	11321579	11321579	.	-	.	"FlyBase_ID ""FBgn0003411""; genomic_feature ""3UTR"";"
chr3L	Drosophila_3seq	major_end	20992836	20992836	.	-	.	"FlyBase_ID ""FBgn0003415""; genomic_feature ""3UTR"";"
chr3L	Drosophila_3seq	major_end	20993420	20993420	.	-	.	"FlyBase_ID ""FBgn0003415""; genomic_feature ""3UTR"";"
chr3L	Drosophila_3seq	major_end	20993446	20993446	.	-	.	"FlyBase_ID ""FBgn0003415""; genomic_feature ""3UTR"";"
chr3L	Drosophila_3seq	major_end	20993759	20993759	.	-	.	"FlyBase_ID ""FBgn0003415""; genomic_feature ""3UTR"";"
chr3L	Drosophila_3seq	major_end	20994131	20994131	.	-	.	"FlyBase_ID ""FBgn0003415""; genomic_feature ""3UTR"";"
chr3L	Drosophila_3seq	major_end	20994314	20994314	.	-	.	"FlyBase_ID ""FBgn0003415""; genomic_feature ""3UTR"";"
chr3L	Drosophila_3seq	major_end	20994923	20994923	.	-	.	"FlyBase_ID ""FBgn0003415""; genomic_feature ""3UTR"";"
chr3L	Drosophila_3seq	major_end	20995259	20995259	.	-	.	"FlyBase_ID ""FBgn0003415""; genomic_feature ""3UTR"";"
chr3L	Drosophila_3seq	major_end	20995512	20995512	.	-	.	"FlyBase_ID ""FBgn0003415""; genomic_feature ""3UTR"";"
chrX	Drosophila_3seq	major_end	16354934	16354934	.	+	.	"FlyBase_ID ""FBgn0003416""; genomic_feature ""3UTR"";"
chrX	Drosophila_3seq	major_end	16355801	16355801	.	+	.	"FlyBase_ID ""FBgn0003416""; genomic_feature ""3UTR"";"
chrX	Drosophila_3seq	major_end	16356387	16356387	.	+	.	"FlyBase_ID ""FBgn0003416""; genomic_feature ""3UTR"";"
chrX	Drosophila_3seq	major_end	16356488	16356488	.	+	.	"FlyBase_ID ""FBgn0003416""; genomic_feature ""3UTR"";"
chrX	Drosophila_3seq	major_end	21384090	21384090	.	+	.	"FlyBase_ID ""FBgn0003423""; genomic_feature ""3UTR"";"
chrX	Drosophila_3seq	major_end	21384289	21384289	.	+	.	"FlyBase_ID ""FBgn0003423""; genomic_feature ""3UTR"";"
chrX	Drosophila_3seq	major_end	21384438	21384438	.	+	.	"FlyBase_ID ""FBgn0003423""; genomic_feature ""3UTR"";"
chrX	Drosophila_3seq	major_end	21385114	21385114	.	+	.	"FlyBase_ID ""FBgn0003423""; genomic_feature ""3UTR"";"
chrX	Drosophila_3seq	major_end	21385159	21385159	.	+	.	"FlyBase_ID ""FBgn0003423""; genomic_feature ""3UTR"";"
chrX	Drosophila_3seq	major_end	21385190	21385190	.	+	.	"FlyBase_ID ""FBgn0003423""; genomic_feature ""3UTR"";"
chr3R	Drosophila_3seq	major_end	24708062	24708062	.	+	.	"FlyBase_ID ""FBgn0003429""; genomic_feature ""3UTR"";"
chr3R	Drosophila_3seq	major_end	24709001	24709001	.	+	.	"FlyBase_ID ""FBgn0003429""; genomic_feature ""3UTR"";"
chr3R	Drosophila_3seq	major_end	24709028	24709028	.	+	.	"FlyBase_ID ""FBgn0003429""; genomic_feature ""3UTR"";"
chr3R	Drosophila_3seq	major_end	24710827	24710827	.	+	.	"FlyBase_ID ""FBgn0003429""; genomic_feature ""3UTR"";"
chr3R	Drosophila_3seq	major_end	24710878	24710878	.	+	.	"FlyBase_ID ""FBgn0003429""; genomic_feature ""3UTR"";"
chr3R	Drosophila_3seq	major_end	24711310	24711310	.	+	.	"FlyBase_ID ""FBgn0003429""; genomic_feature ""3UTR"";"
chr3R	Drosophila_3seq	major_end	24711561	24711561	.	+	.	"FlyBase_ID ""FBgn0003429""; genomic_feature ""3UTR"";"
chr3R	Drosophila_3seq	major_end	24711644	24711644	.	+	.	"FlyBase_ID ""FBgn0003429""; genomic_feature ""3UTR"";"
chr2L	Drosophila_3seq	major_end	3827099	3827099	.	+	.	"FlyBase_ID ""FBgn0003430""; genomic_feature ""3UTR"";"
chr2L	Drosophila_3seq	major_end	3827132	3827132	.	+	.	"FlyBase_ID ""FBgn0003430""; genomic_feature ""3UTR"";"
chr2R	Drosophila_3seq	major_end	19517885	19517885	.	-	.	"FlyBase_ID ""FBgn0003435""; genomic_feature ""3UTR"";"
chr2R	Drosophila_3seq	major_end	19517914	19517914	.	-	.	"FlyBase_ID ""FBgn0003435""; genomic_feature ""3UTR"";"
chr2R	Drosophila_3seq	major_end	19520720	19520720	.	-	.	"FlyBase_ID ""FBgn0003435""; genomic_feature ""3UTR"";"
chr2R	Drosophila_3seq	major_end	19523274	19523274	.	-	.	"FlyBase_ID ""FBgn0003435""; genomic_feature ""3UTR"";"
chr2R	Drosophila_3seq	major_end	19523637	19523637	.	-	.	"FlyBase_ID ""FBgn0003435""; genomic_feature ""3UTR"";"
chr2R	Drosophila_3seq	major_end	19523697	19523697	.	-	.	"FlyBase_ID ""FBgn0003435""; genomic_feature ""3UTR"";"
chr2R	Drosophila_3seq	major_end	19527168	19527168	.	-	.	"FlyBase_ID ""FBgn0003435""; genomic_feature ""3UTR"";"
chr2R	Drosophila_3seq	major_end	19527872	19527872	.	-	.	"FlyBase_ID ""FBgn0003435""; genomic_feature ""3UTR"";"
chr2R	Drosophila_3seq	major_end	19528082	19528082	.	-	.	"FlyBase_ID ""FBgn0003435""; genomic_feature ""3UTR"";"
chr2R	Drosophila_3seq	major_end	19528194	19528194	.	-	.	"FlyBase_ID ""FBgn0003435""; genomic_feature ""3UTR"";"
chr2R	Drosophila_3seq	major_end	19528871	19528871	.	-	.	"FlyBase_ID ""FBgn0003435""; genomic_feature ""3UTR"";"
chr2R	Drosophila_3seq	major_end	19528972	19528972	.	-	.	"FlyBase_ID ""FBgn0003435""; genomic_feature ""3UTR"";"
chr2R	Drosophila_3seq	major_end	19529881	19529881	.	-	.	"FlyBase_ID ""FBgn0003435""; genomic_feature ""3UTR"";"
chr2R	Drosophila_3seq	major_end	19529952	19529952	.	-	.	"FlyBase_ID ""FBgn0003435""; genomic_feature ""3UTR"";"
chr2R	Drosophila_3seq	major_end	19530264	19530264	.	-	.	"FlyBase_ID ""FBgn0003435""; genomic_feature ""3UTR"";"
chr2L	Drosophila_3seq	major_end	281705	281705	.	+	.	"FlyBase_ID ""FBgn0003444""; genomic_feature ""3UTR"";"
chr2L	Drosophila_3seq	major_end	282167	282167	.	+	.	"FlyBase_ID ""FBgn0003444""; genomic_feature ""3UTR"";"
chrX	Drosophila_3seq	major_end	7985804	7985804	.	+	.	"FlyBase_ID ""FBgn0003447""; genomic_feature ""3UTR"";"
chrX	Drosophila_3seq	major_end	7985972	7985972	.	+	.	"FlyBase_ID ""FBgn0003447""; genomic_feature ""3UTR"";"
chrX	Drosophila_3seq	major_end	7986131	7986131	.	+	.	"FlyBase_ID ""FBgn0003447""; genomic_feature ""3UTR"";"
chrX	Drosophila_3seq	major_end	7986307	7986307	.	+	.	"FlyBase_ID ""FBgn0003447""; genomic_feature ""3UTR"";"
chrX	Drosophila_3seq	major_end	7986352	7986352	.	+	.	"FlyBase_ID ""FBgn0003447""; genomic_feature ""3UTR"";"
chrX	Drosophila_3seq	major_end	7986599	7986599	.	+	.	"FlyBase_ID ""FBgn0003447""; genomic_feature ""3UTR"";"
chr2L	Drosophila_3seq	major_end	15476593	15476593	.	-	.	"FlyBase_ID ""FBgn0003448""; genomic_feature ""3UTR"";"
chrX	Drosophila_3seq	major_end	5310501	5310501	.	+	.	"FlyBase_ID ""FBgn0003449""; genomic_feature ""3UTR"";"
chr3R	Drosophila_3seq	major_end	13040156	13040156	.	-	.	"FlyBase_ID ""FBgn0003450""; genomic_feature ""3UTR"";"
chr3L	Drosophila_3seq	major_end	14402928	14402928	.	-	.	"FlyBase_ID ""FBgn0003459""; genomic_feature ""3UTR"";"
chr3L	Drosophila_3seq	major_end	14402960	14402960	.	-	.	"FlyBase_ID ""FBgn0003459""; genomic_feature ""3UTR"";"
chr3L	Drosophila_3seq	major_end	14403384	14403384	.	-	.	"FlyBase_ID ""FBgn0003459""; genomic_feature ""3UTR"";"
chr3L	Drosophila_3seq	major_end	14403597	14403597	.	-	.	"FlyBase_ID ""FBgn0003459""; genomic_feature ""3UTR"";"
chr3L	Drosophila_3seq	major_end	14403791	14403791	.	-	.	"FlyBase_ID ""FBgn0003459""; genomic_feature ""3UTR"";"
chr2R	Drosophila_3seq	major_end	7434793	7434793	.	+	.	"FlyBase_ID ""FBgn0003460""; genomic_feature ""3UTR"";"
chr2R	Drosophila_3seq	major_end	7434872	7434872	.	+	.	"FlyBase_ID ""FBgn0003460""; genomic_feature ""3UTR"";"
chr3L	Drosophila_3seq	major_end	11112281	11112281	.	-	.	"FlyBase_ID ""FBgn0003462""; genomic_feature ""3UTR"";"
chr3L	Drosophila_3seq	major_end	11112324	11112324	.	-	.	"FlyBase_ID ""FBgn0003462""; genomic_feature ""3UTR"";"
chrX	Drosophila_3seq	major_end	15603476	15603476	.	-	.	"FlyBase_ID ""FBgn0003463""; genomic_feature ""3UTR"";"
chrX	Drosophila_3seq	major_end	15603743	15603743	.	-	.	"FlyBase_ID ""FBgn0003463""; genomic_feature ""3UTR"";"
chrX	Drosophila_3seq	major_end	15603846	15603846	.	-	.	"FlyBase_ID ""FBgn0003463""; genomic_feature ""3UTR"";"
chrX	Drosophila_3seq	major_end	15604576	15604576	.	-	.	"FlyBase_ID ""FBgn0003463""; genomic_feature ""3UTR"";"
chrX	Drosophila_3seq	major_end	15604627	15604627	.	-	.	"FlyBase_ID ""FBgn0003463""; genomic_feature ""3UTR"";"
chrX	Drosophila_3seq	major_end	15604824	15604824	.	-	.	"FlyBase_ID ""FBgn0003463""; genomic_feature ""3UTR"";"
chr3R	Drosophila_3seq	major_end	30054696	30054696	.	-	.	"FlyBase_ID ""FBgn0003479""; genomic_feature ""3UTR"";"
chr3R	Drosophila_3seq	major_end	30054767	30054767	.	-	.	"FlyBase_ID ""FBgn0003479""; genomic_feature ""3UTR"";"
chr3R	Drosophila_3seq	major_end	14329610	14329610	.	+	.	"FlyBase_ID ""FBgn0003480""; genomic_feature ""3UTR"";"
chr3R	Drosophila_3seq	major_end	14329723	14329723	.	+	.	"FlyBase_ID ""FBgn0003480""; genomic_feature ""3UTR"";"
chr3R	Drosophila_3seq	major_end	14329827	14329827	.	+	.	"FlyBase_ID ""FBgn0003480""; genomic_feature ""3UTR"";"
chr3R	Drosophila_3seq	major_end	14330045	14330045	.	+	.	"FlyBase_ID ""FBgn0003480""; genomic_feature ""3UTR"";"
chr3R	Drosophila_3seq	major_end	14330091	14330091	.	+	.	"FlyBase_ID ""FBgn0003480""; genomic_feature ""3UTR"";"
chr3R	Drosophila_3seq	major_end	27167124	27167124	.	+	.	"FlyBase_ID ""FBgn0003482""; genomic_feature ""3UTR"";"
chr3R	Drosophila_3seq	major_end	15844145	15844145	.	+	.	"FlyBase_ID ""FBgn0003483""; genomic_feature ""3UTR"";"
chr3R	Drosophila_3seq	major_end	15844356	15844356	.	+	.	"FlyBase_ID ""FBgn0003483""; genomic_feature ""3UTR"";"
chr3R	Drosophila_3seq	major_end	15844383	15844383	.	+	.	"FlyBase_ID ""FBgn0003483""; genomic_feature ""3UTR"";"
chr3R	Drosophila_3seq	major_end	15844415	15844415	.	+	.	"FlyBase_ID ""FBgn0003483""; genomic_feature ""3UTR"";"
chr3R	Drosophila_3seq	major_end	15844450	15844450	.	+	.	"FlyBase_ID ""FBgn0003483""; genomic_feature ""3UTR"";"
chr3R	Drosophila_3seq	major_end	15846006	15846006	.	+	.	"FlyBase_ID ""FBgn0003483""; genomic_feature ""3UTR"";"
chr3L	Drosophila_3seq	major_end	5589929	5589929	.	-	.	"FlyBase_ID ""FBgn0003486""; genomic_feature ""3UTR"";"
chr3L	Drosophila_3seq	major_end	5590077	5590077	.	-	.	"FlyBase_ID ""FBgn0003486""; genomic_feature ""3UTR"";"
chr3R	Drosophila_3seq	major_end	18133766	18133766	.	+	.	"FlyBase_ID ""FBgn0003499""; genomic_feature ""3UTR"";"
chr3R	Drosophila_3seq	major_end	18134665	18134665	.	+	.	"FlyBase_ID ""FBgn0003499""; genomic_feature ""3UTR"";"
chr3R	Drosophila_3seq	major_end	18134947	18134947	.	+	.	"FlyBase_ID ""FBgn0003499""; genomic_feature ""3UTR"";"
chr3R	Drosophila_3seq	major_end	18135575	18135575	.	+	.	"FlyBase_ID ""FBgn0003499""; genomic_feature ""3UTR"";"
chr2L	Drosophila_3seq	major_end	8258349	8258349	.	-	.	"FlyBase_ID ""FBgn0003502""; genomic_feature ""3UTR"";"
chr2L	Drosophila_3seq	major_end	8258755	8258755	.	-	.	"FlyBase_ID ""FBgn0003502""; genomic_feature ""3UTR"";"
chr2L	Drosophila_3seq	major_end	8258802	8258802	.	-	.	"FlyBase_ID ""FBgn0003502""; genomic_feature ""3UTR"";"
chr2L	Drosophila_3seq	major_end	8259505	8259505	.	-	.	"FlyBase_ID ""FBgn0003502""; genomic_feature ""3UTR"";"
chr2L	Drosophila_3seq	major_end	8259558	8259558	.	-	.	"FlyBase_ID ""FBgn0003502""; genomic_feature ""3UTR"";"
chr2L	Drosophila_3seq	major_end	8259624	8259624	.	-	.	"FlyBase_ID ""FBgn0003502""; genomic_feature ""3UTR"";"
chr2L	Drosophila_3seq	major_end	8260071	8260071	.	-	.	"FlyBase_ID ""FBgn0003502""; genomic_feature ""3UTR"";"
chr2L	Drosophila_3seq	major_end	8260153	8260153	.	-	.	"FlyBase_ID ""FBgn0003502""; genomic_feature ""3UTR"";"
chr2L	Drosophila_3seq	major_end	8260421	8260421	.	-	.	"FlyBase_ID ""FBgn0003502""; genomic_feature ""3UTR"";"
chr3R	Drosophila_3seq	major_end	16003772	16003772	.	+	.	"FlyBase_ID ""FBgn0003507""; genomic_feature ""3UTR"";"
chr3R	Drosophila_3seq	major_end	16003881	16003881	.	+	.	"FlyBase_ID ""FBgn0003507""; genomic_feature ""3UTR"";"
chr3R	Drosophila_3seq	major_end	16004081	16004081	.	+	.	"FlyBase_ID ""FBgn0003507""; genomic_feature ""3UTR"";"
chr3R	Drosophila_3seq	major_end	30041031	30041031	.	+	.	"FlyBase_ID ""FBgn0003510, FBgn0003511""; genomic_feature ""ambiguous"";"
chr3R	Drosophila_3seq	major_end	30041150	30041150	.	+	.	"FlyBase_ID ""FBgn0003510, FBgn0003511""; genomic_feature ""ambiguous"";"
chr3R	Drosophila_3seq	major_end	30044886	30044886	.	+	.	"FlyBase_ID ""FBgn0003512""; genomic_feature ""3UTR"";"
chr3R	Drosophila_3seq	major_end	30044978	30044978	.	+	.	"FlyBase_ID ""FBgn0003512""; genomic_feature ""3UTR"";"
chr3R	Drosophila_3seq	major_end	16374438	16374438	.	-	.	"FlyBase_ID ""FBgn0003513""; genomic_feature ""3UTR"";"
chr3R	Drosophila_3seq	major_end	16374506	16374506	.	-	.	"FlyBase_ID ""FBgn0003513""; genomic_feature ""3UTR"";"
chrX	Drosophila_3seq	major_end	6223058	6223058	.	-	.	"FlyBase_ID ""FBgn0003514""; genomic_feature ""3UTR"";"
chrX	Drosophila_3seq	major_end	6223092	6223092	.	-	.	"FlyBase_ID ""FBgn0003514""; genomic_feature ""3UTR"";"
chrX	Drosophila_3seq	major_end	6223225	6223225	.	-	.	"FlyBase_ID ""FBgn0003514""; genomic_feature ""3UTR"";"
chrX	Drosophila_3seq	major_end	6223303	6223303	.	-	.	"FlyBase_ID ""FBgn0003514""; genomic_feature ""3UTR"";"
chr3L	Drosophila_3seq	major_end	16500465	16500465	.	+	.	"FlyBase_ID ""FBgn0003515""; genomic_feature ""3UTR"";"
chrX	Drosophila_3seq	major_end	1481797	1481797	.	-	.	"FlyBase_ID ""FBgn0003517""; genomic_feature ""3UTR"";"
chr2R	Drosophila_3seq	major_end	18118071	18118071	.	-	.	"FlyBase_ID ""FBgn0003520""; genomic_feature ""3UTR"";"
chr2R	Drosophila_3seq	major_end	18118582	18118582	.	-	.	"FlyBase_ID ""FBgn0003520""; genomic_feature ""3UTR"";"
chr2R	Drosophila_3seq	major_end	18118817	18118817	.	-	.	"FlyBase_ID ""FBgn0003520""; genomic_feature ""3UTR"";"
chr2R	Drosophila_3seq	major_end	18119117	18119117	.	-	.	"FlyBase_ID ""FBgn0003520""; genomic_feature ""3UTR"";"
chr2R	Drosophila_3seq	major_end	18119177	18119177	.	-	.	"FlyBase_ID ""FBgn0003520""; genomic_feature ""3UTR"";"
chr2R	Drosophila_3seq	major_end	18119277	18119277	.	-	.	"FlyBase_ID ""FBgn0003520""; genomic_feature ""3UTR"";"
chr2R	Drosophila_3seq	major_end	18119527	18119527	.	-	.	"FlyBase_ID ""FBgn0003520""; genomic_feature ""3UTR"";"
chr2R	Drosophila_3seq	major_end	18119558	18119558	.	-	.	"FlyBase_ID ""FBgn0003520""; genomic_feature ""3UTR"";"
chr2R	Drosophila_3seq	major_end	18119648	18119648	.	-	.	"FlyBase_ID ""FBgn0003520""; genomic_feature ""3UTR"";"
chr3R	Drosophila_3seq	major_end	29251832	29251832	.	-	.	"FlyBase_ID ""FBgn0003525""; genomic_feature ""3UTR"";"
chr3R	Drosophila_3seq	major_end	29251938	29251938	.	-	.	"FlyBase_ID ""FBgn0003525""; genomic_feature ""3UTR"";"
chr3R	Drosophila_3seq	major_end	29252143	29252143	.	-	.	"FlyBase_ID ""FBgn0003525""; genomic_feature ""3UTR"";"
chr2R	Drosophila_3seq	major_end	12571883	12571883	.	+	.	"FlyBase_ID ""FBgn0003527""; genomic_feature ""3UTR"";"
chr2R	Drosophila_3seq	major_end	12571966	12571966	.	+	.	"FlyBase_ID ""FBgn0003527""; genomic_feature ""3UTR"";"
chr2R	Drosophila_3seq	major_end	17745781	17745781	.	-	.	"FlyBase_ID ""FBgn0003545""; genomic_feature ""3UTR"";"
chr2R	Drosophila_3seq	major_end	17745818	17745818	.	-	.	"FlyBase_ID ""FBgn0003545""; genomic_feature ""3UTR"";"
chr2R	Drosophila_3seq	major_end	17745857	17745857	.	-	.	"FlyBase_ID ""FBgn0003545""; genomic_feature ""3UTR"";"
chr2R	Drosophila_3seq	major_end	17745907	17745907	.	-	.	"FlyBase_ID ""FBgn0003545""; genomic_feature ""3UTR"";"
chr2L	Drosophila_3seq	major_end	2043349	2043349	.	+	.	"FlyBase_ID ""FBgn0003557""; genomic_feature ""3UTR"";"
chr2L	Drosophila_3seq	major_end	2043651	2043651	.	+	.	"FlyBase_ID ""FBgn0003557""; genomic_feature ""3UTR"";"
chr2L	Drosophila_3seq	major_end	2043677	2043677	.	+	.	"FlyBase_ID ""FBgn0003557""; genomic_feature ""3UTR"";"
chr2L	Drosophila_3seq	major_end	2044372	2044372	.	+	.	"FlyBase_ID ""FBgn0003557""; genomic_feature ""3UTR"";"
chr2L	Drosophila_3seq	major_end	2044492	2044492	.	+	.	"FlyBase_ID ""FBgn0003557""; genomic_feature ""3UTR"";"
chrX	Drosophila_3seq	major_end	23101192	23101192	.	+	.	"FlyBase_ID ""FBgn0003559""; genomic_feature ""3UTR"";"
chrX	Drosophila_3seq	major_end	23101502	23101502	.	+	.	"FlyBase_ID ""FBgn0003559""; genomic_feature ""3UTR"";"
chr3R	Drosophila_3seq	major_end	14304455	14304455	.	-	.	"FlyBase_ID ""FBgn0003567""; genomic_feature ""3UTR"";"
chrX	Drosophila_3seq	major_end	643524	643524	.	+	.	"FlyBase_ID ""FBgn0003575""; genomic_feature ""3UTR"";"
chrX	Drosophila_3seq	major_end	643607	643607	.	+	.	"FlyBase_ID ""FBgn0003575""; genomic_feature ""3UTR"";"
chrX	Drosophila_3seq	major_end	643637	643637	.	+	.	"FlyBase_ID ""FBgn0003575""; genomic_feature ""3UTR"";"
chrX	Drosophila_3seq	major_end	643760	643760	.	+	.	"FlyBase_ID ""FBgn0003575""; genomic_feature ""3UTR"";"
chrX	Drosophila_3seq	major_end	644061	644061	.	+	.	"FlyBase_ID ""FBgn0003575""; genomic_feature ""3UTR"";"
chr3R	Drosophila_3seq	major_end	13268986	13268986	.	+	.	"FlyBase_ID ""FBgn0003598""; genomic_feature ""3UTR"";"
chr3R	Drosophila_3seq	major_end	13269050	13269050	.	+	.	"FlyBase_ID ""FBgn0003598""; genomic_feature ""3UTR"";"
chr3R	Drosophila_3seq	major_end	13269210	13269210	.	+	.	"FlyBase_ID ""FBgn0003598""; genomic_feature ""3UTR"";"
chr3R	Drosophila_3seq	major_end	13270038	13270038	.	+	.	"FlyBase_ID ""FBgn0003598""; genomic_feature ""3UTR"";"
chr2L	Drosophila_3seq	major_end	8209626	8209626	.	-	.	"FlyBase_ID ""FBgn0003607""; genomic_feature ""3UTR"";"
chr2L	Drosophila_3seq	major_end	8209654	8209654	.	-	.	"FlyBase_ID ""FBgn0003607""; genomic_feature ""3UTR"";"
chr2R	Drosophila_3seq	major_end	9122000	9122000	.	+	.	"FlyBase_ID ""FBgn0003612""; genomic_feature ""3UTR"";"
chr3R	Drosophila_3seq	major_end	12301960	12301960	.	+	.	"FlyBase_ID ""FBgn0003651""; genomic_feature ""3UTR"";"
chr3R	Drosophila_3seq	major_end	12302785	12302785	.	+	.	"FlyBase_ID ""FBgn0003651""; genomic_feature ""3UTR"";"
chr3R	Drosophila_3seq	major_end	12303070	12303070	.	+	.	"FlyBase_ID ""FBgn0003651""; genomic_feature ""3UTR"";"
chr3R	Drosophila_3seq	major_end	12303307	12303307	.	+	.	"FlyBase_ID ""FBgn0003651""; genomic_feature ""3UTR"";"
chrX	Drosophila_3seq	major_end	20228422	20228422	.	-	.	"FlyBase_ID ""FBgn0003654""; genomic_feature ""3UTR"";"
chrX	Drosophila_3seq	major_end	6363407	6363407	.	-	.	"FlyBase_ID ""FBgn0003655""; genomic_feature ""3UTR"";"
chrX	Drosophila_3seq	major_end	7956820	7956820	.	-	.	"FlyBase_ID ""FBgn0003656""; genomic_feature ""3UTR"";"
chrX	Drosophila_3seq	major_end	7957203	7957203	.	-	.	"FlyBase_ID ""FBgn0003656""; genomic_feature ""3UTR"";"
chr3R	Drosophila_3seq	major_end	22489102	22489102	.	-	.	"FlyBase_ID ""FBgn0003676""; genomic_feature ""3UTR"";"
chr3L	Drosophila_3seq	major_end	18592303	18592303	.	-	.	"FlyBase_ID ""FBgn0003683""; genomic_feature ""3UTR"";"
chr2R	Drosophila_3seq	major_end	21686196	21686196	.	-	.	"FlyBase_ID ""FBgn0003687""; genomic_feature ""3UTR"";"
chr2R	Drosophila_3seq	major_end	17861242	17861242	.	-	.	"FlyBase_ID ""FBgn0003701""; genomic_feature ""3UTR"";"
chr2R	Drosophila_3seq	major_end	17861510	17861510	.	-	.	"FlyBase_ID ""FBgn0003701""; genomic_feature ""3UTR"";"
chr3L	Drosophila_3seq	major_end	4193100	4193100	.	+	.	"FlyBase_ID ""FBgn0003710""; genomic_feature ""3UTR"";"
chr3L	Drosophila_3seq	major_end	4193408	4193408	.	+	.	"FlyBase_ID ""FBgn0003710""; genomic_feature ""3UTR"";"
chr3L	Drosophila_3seq	major_end	4193788	4193788	.	+	.	"FlyBase_ID ""FBgn0003710""; genomic_feature ""3UTR"";"
chrX	Drosophila_3seq	major_end	2442313	2442313	.	-	.	"FlyBase_ID ""FBgn0003714""; genomic_feature ""3UTR"";"
chr2L	Drosophila_3seq	major_end	5219000	5219000	.	-	.	"FlyBase_ID ""FBgn0003716""; genomic_feature ""3UTR"";"
chr2L	Drosophila_3seq	major_end	5219127	5219127	.	-	.	"FlyBase_ID ""FBgn0003716""; genomic_feature ""3UTR"";"
chr3R	Drosophila_3seq	major_end	24753510	24753510	.	+	.	"FlyBase_ID ""FBgn0003719""; genomic_feature ""3UTR"";"
chr3R	Drosophila_3seq	major_end	30854400	30854400	.	+	.	"FlyBase_ID ""FBgn0003720""; genomic_feature ""3UTR"";"
chr3R	Drosophila_3seq	major_end	15308303	15308303	.	+	.	"FlyBase_ID ""FBgn0003721""; genomic_feature ""3UTR"";"
chr3R	Drosophila_3seq	major_end	15308779	15308779	.	+	.	"FlyBase_ID ""FBgn0003721""; genomic_feature ""3UTR"";"
chr2R	Drosophila_3seq	major_end	21559980	21559980	.	+	.	"FlyBase_ID ""FBgn0003731""; genomic_feature ""3UTR"";"
chr2L	Drosophila_3seq	major_end	19447365	19447365	.	-	.	"FlyBase_ID ""FBgn0003732""; genomic_feature ""3UTR"";"
chr2L	Drosophila_3seq	major_end	19447416	19447416	.	-	.	"FlyBase_ID ""FBgn0003732""; genomic_feature ""3UTR"";"
chr2R	Drosophila_3seq	major_end	7705114	7705114	.	-	.	"FlyBase_ID ""FBgn0003733""; genomic_feature ""3UTR"";"
chr2R	Drosophila_3seq	major_end	7705183	7705183	.	-	.	"FlyBase_ID ""FBgn0003733""; genomic_feature ""3UTR"";"
chr3L	Drosophila_3seq	major_end	19830985	19830985	.	-	.	"FlyBase_ID ""FBgn0003744""; genomic_feature ""3UTR"";"
chr3L	Drosophila_3seq	major_end	19831113	19831113	.	-	.	"FlyBase_ID ""FBgn0003744""; genomic_feature ""3UTR"";"
chr3L	Drosophila_3seq	major_end	19831301	19831301	.	-	.	"FlyBase_ID ""FBgn0003744""; genomic_feature ""3UTR"";"
chr3L	Drosophila_3seq	major_end	19831391	19831391	.	-	.	"FlyBase_ID ""FBgn0003744""; genomic_feature ""3UTR"";"
chr3L	Drosophila_3seq	major_end	19831478	19831478	.	-	.	"FlyBase_ID ""FBgn0003744""; genomic_feature ""3UTR"";"
chr3L	Drosophila_3seq	major_end	19831555	19831555	.	-	.	"FlyBase_ID ""FBgn0003744""; genomic_feature ""3UTR"";"
chr3L	Drosophila_3seq	major_end	19831838	19831838	.	-	.	"FlyBase_ID ""FBgn0003744""; genomic_feature ""3UTR"";"
chrX	Drosophila_3seq	major_end	5682499	5682499	.	+	.	"FlyBase_ID ""FBgn0003747""; genomic_feature ""3UTR"";"
chr3R	Drosophila_3seq	major_end	14263361	14263361	.	-	.	"FlyBase_ID ""FBgn0003862""; genomic_feature ""3UTR"";"
chr3R	Drosophila_3seq	major_end	14263698	14263698	.	-	.	"FlyBase_ID ""FBgn0003862""; genomic_feature ""3UTR"";"
chr3R	Drosophila_3seq	major_end	14264151	14264151	.	-	.	"FlyBase_ID ""FBgn0003862""; genomic_feature ""3UTR"";"
chr3R	Drosophila_3seq	major_end	14264780	14264780	.	-	.	"FlyBase_ID ""FBgn0003862""; genomic_feature ""3UTR"";"
chr3R	Drosophila_3seq	major_end	14264913	14264913	.	-	.	"FlyBase_ID ""FBgn0003862""; genomic_feature ""3UTR"";"
chr2R	Drosophila_3seq	major_end	11344267	11344267	.	-	.	"FlyBase_ID ""FBgn0003863""; genomic_feature ""3UTR"";"
chr3R	Drosophila_3seq	major_end	21778056	21778056	.	-	.	"FlyBase_ID ""FBgn0003867""; genomic_feature ""3UTR"";"
chr3R	Drosophila_3seq	major_end	21778114	21778114	.	-	.	"FlyBase_ID ""FBgn0003867""; genomic_feature ""3UTR"";"
chr3R	Drosophila_3seq	major_end	31734691	31734691	.	+	.	"FlyBase_ID ""FBgn0003870""; genomic_feature ""3UTR"";"
chr3R	Drosophila_3seq	major_end	31735392	31735392	.	+	.	"FlyBase_ID ""FBgn0003870""; genomic_feature ""3UTR"";"
chr3R	Drosophila_3seq	major_end	4389813	4389813	.	+	.	"FlyBase_ID ""FBgn0003882""; genomic_feature ""3UTR"";"
chr3R	Drosophila_3seq	major_end	7088799	7088799	.	+	.	"FlyBase_ID ""FBgn0003884""; genomic_feature ""3UTR"";"
chr3R	Drosophila_3seq	major_end	7088839	7088839	.	+	.	"FlyBase_ID ""FBgn0003884""; genomic_feature ""3UTR"";"
chr3R	Drosophila_3seq	major_end	7532732	7532732	.	+	.	"FlyBase_ID ""FBgn0003885""; genomic_feature ""3UTR"";"
chr3R	Drosophila_3seq	major_end	7532779	7532779	.	+	.	"FlyBase_ID ""FBgn0003885""; genomic_feature ""3UTR"";"
chr3R	Drosophila_3seq	major_end	7532858	7532858	.	+	.	"FlyBase_ID ""FBgn0003885""; genomic_feature ""3UTR"";"
chr3R	Drosophila_3seq	major_end	9731221	9731221	.	-	.	"FlyBase_ID ""FBgn0003886""; genomic_feature ""3UTR"";"
chr2R	Drosophila_3seq	major_end	19447319	19447319	.	-	.	"FlyBase_ID ""FBgn0003887""; genomic_feature ""3UTR"";"
chr2R	Drosophila_3seq	major_end	24313057	24313057	.	+	.	"FlyBase_ID ""FBgn0003888""; genomic_feature ""3UTR"";"
chr2R	Drosophila_3seq	major_end	24313099	24313099	.	+	.	"FlyBase_ID ""FBgn0003888""; genomic_feature ""3UTR"";"
chr3R	Drosophila_3seq	major_end	9408383	9408383	.	-	.	"FlyBase_ID ""FBgn0003889""; genomic_feature ""3UTR"";"
chr3R	Drosophila_3seq	major_end	9408439	9408439	.	-	.	"FlyBase_ID ""FBgn0003889""; genomic_feature ""3UTR"";"
chr3R	Drosophila_3seq	major_end	27966959	27966959	.	-	.	"FlyBase_ID ""FBgn0003890""; genomic_feature ""3UTR"";"
chr3R	Drosophila_3seq	major_end	27966995	27966995	.	-	.	"FlyBase_ID ""FBgn0003890""; genomic_feature ""3UTR"";"
chr2R	Drosophila_3seq	major_end	21192913	21192913	.	+	.	"FlyBase_ID ""FBgn0003891""; genomic_feature ""3UTR"";"
chr2R	Drosophila_3seq	major_end	8664969	8664969	.	+	.	"FlyBase_ID ""FBgn0003892""; genomic_feature ""3UTR"";"
chr2R	Drosophila_3seq	major_end	8665109	8665109	.	+	.	"FlyBase_ID ""FBgn0003892""; genomic_feature ""3UTR"";"
chr2R	Drosophila_3seq	major_end	8665223	8665223	.	+	.	"FlyBase_ID ""FBgn0003892""; genomic_feature ""3UTR"";"
chr2L	Drosophila_3seq	major_end	18859504	18859504	.	-	.	"FlyBase_ID ""FBgn0003896""; genomic_feature ""3UTR"";"
chr2L	Drosophila_3seq	major_end	18859823	18859823	.	-	.	"FlyBase_ID ""FBgn0003896""; genomic_feature ""3UTR"";"
chr2L	Drosophila_3seq	major_end	18860009	18860009	.	-	.	"FlyBase_ID ""FBgn0003896""; genomic_feature ""3UTR"";"
chr2R	Drosophila_3seq	major_end	23048325	23048325	.	+	.	"FlyBase_ID ""FBgn0003900""; genomic_feature ""3UTR"";"
chr2L	Drosophila_3seq	major_end	4228455	4228455	.	+	.	"FlyBase_ID ""FBgn0003941""; genomic_feature ""3UTR"";"
chr2L	Drosophila_3seq	major_end	4228506	4228506	.	+	.	"FlyBase_ID ""FBgn0003941""; genomic_feature ""3UTR"";"
chr2L	Drosophila_3seq	major_end	4228548	4228548	.	+	.	"FlyBase_ID ""FBgn0003941""; genomic_feature ""3UTR"";"
chr2L	Drosophila_3seq	major_end	10410426	10410426	.	+	.	"FlyBase_ID ""FBgn0003942""; genomic_feature ""3UTR"";"
chr2L	Drosophila_3seq	major_end	10410464	10410464	.	+	.	"FlyBase_ID ""FBgn0003942""; genomic_feature ""3UTR"";"
chr3L	Drosophila_3seq	major_end	3899286	3899286	.	-	.	"FlyBase_ID ""FBgn0003943""; genomic_feature ""3UTR"";"
chr3L	Drosophila_3seq	major_end	3899402	3899402	.	-	.	"FlyBase_ID ""FBgn0003943""; genomic_feature ""3UTR"";"
chr3L	Drosophila_3seq	major_end	3899431	3899431	.	-	.	"FlyBase_ID ""FBgn0003943""; genomic_feature ""3UTR"";"
chr3R	Drosophila_3seq	major_end	16656623	16656623	.	-	.	"FlyBase_ID ""FBgn0003944""; genomic_feature ""3UTR"";"
chr3R	Drosophila_3seq	major_end	16657786	16657786	.	-	.	"FlyBase_ID ""FBgn0003944""; genomic_feature ""3UTR"";"
chr3R	Drosophila_3seq	major_end	16657921	16657921	.	-	.	"FlyBase_ID ""FBgn0003944""; genomic_feature ""3UTR"";"
chr3R	Drosophila_3seq	major_end	16658043	16658043	.	-	.	"FlyBase_ID ""FBgn0003944""; genomic_feature ""3UTR"";"
chrX	Drosophila_3seq	major_end	21111414	21111414	.	-	.	"FlyBase_ID ""FBgn0003950""; genomic_feature ""3UTR"";"
chr2L	Drosophila_3seq	major_end	7781350	7781350	.	+	.	"FlyBase_ID ""FBgn0003961""; genomic_feature ""3UTR"";"
chr2L	Drosophila_3seq	major_end	7781415	7781415	.	+	.	"FlyBase_ID ""FBgn0003961""; genomic_feature ""3UTR"";"
chr2L	Drosophila_3seq	major_end	540560	540560	.	+	.	"FlyBase_ID ""FBgn0003963""; genomic_feature ""3UTR"";"
chrX	Drosophila_3seq	major_end	10925631	10925631	.	+	.	"FlyBase_ID ""FBgn0003965""; genomic_feature ""3UTR"";"
chrX	Drosophila_3seq	major_end	15999944	15999944	.	-	.	"FlyBase_ID ""FBgn0003969""; genomic_feature ""3UTR"";"
chrX	Drosophila_3seq	major_end	16000228	16000228	.	-	.	"FlyBase_ID ""FBgn0003969""; genomic_feature ""3UTR"";"
chrX	Drosophila_3seq	major_end	16000259	16000259	.	-	.	"FlyBase_ID ""FBgn0003969""; genomic_feature ""3UTR"";"
chrX	Drosophila_3seq	major_end	16000314	16000314	.	-	.	"FlyBase_ID ""FBgn0003969""; genomic_feature ""3UTR"";"
chr2R	Drosophila_3seq	major_end	12899311	12899311	.	+	.	"FlyBase_ID ""FBgn0003975""; genomic_feature ""3UTR"";"
chr2R	Drosophila_3seq	major_end	12899385	12899385	.	+	.	"FlyBase_ID ""FBgn0003975""; genomic_feature ""3UTR"";"
chr2R	Drosophila_3seq	major_end	23359162	23359162	.	-	.	"FlyBase_ID ""FBgn0003977""; genomic_feature ""3UTR"";"
chr2R	Drosophila_3seq	major_end	23360192	23360192	.	-	.	"FlyBase_ID ""FBgn0003977""; genomic_feature ""3UTR"";"
chr2R	Drosophila_3seq	major_end	23360228	23360228	.	-	.	"FlyBase_ID ""FBgn0003977""; genomic_feature ""3UTR"";"
chr2R	Drosophila_3seq	major_end	23360264	23360264	.	-	.	"FlyBase_ID ""FBgn0003977""; genomic_feature ""3UTR"";"
chr2L	Drosophila_3seq	major_end	20064261	20064261	.	-	.	"FlyBase_ID ""FBgn0003978""; genomic_feature ""3UTR"";"
chr2L	Drosophila_3seq	major_end	5959485	5959485	.	-	.	"FlyBase_ID ""FBgn0003979""; genomic_feature ""3UTR"";"
chr2L	Drosophila_3seq	major_end	5959700	5959700	.	-	.	"FlyBase_ID ""FBgn0003979""; genomic_feature ""3UTR"";"
chr2L	Drosophila_3seq	major_end	5959738	5959738	.	-	.	"FlyBase_ID ""FBgn0003979""; genomic_feature ""3UTR"";"
chr2L	Drosophila_3seq	major_end	5959776	5959776	.	-	.	"FlyBase_ID ""FBgn0003979""; genomic_feature ""3UTR"";"
chr2L	Drosophila_3seq	major_end	5957609	5957609	.	+	.	"FlyBase_ID ""FBgn0003980""; genomic_feature ""3UTR"";"
chr2L	Drosophila_3seq	major_end	5957635	5957635	.	+	.	"FlyBase_ID ""FBgn0003980""; genomic_feature ""3UTR"";"
chr2L	Drosophila_3seq	major_end	13411141	13411141	.	-	.	"FlyBase_ID ""FBgn0003983""; genomic_feature ""3UTR"";"
chr3L	Drosophila_3seq	major_end	5813334	5813334	.	-	.	"FlyBase_ID ""FBgn0003984""; genomic_feature ""3UTR"";"
chrX	Drosophila_3seq	major_end	2790601	2790601	.	-	.	"FlyBase_ID ""FBgn0003996""; genomic_feature ""3UTR"";"
chr3L	Drosophila_3seq	major_end	18167663	18167663	.	-	.	"FlyBase_ID ""FBgn0003997""; genomic_feature ""3UTR"";"
chr3L	Drosophila_3seq	major_end	18168394	18168394	.	-	.	"FlyBase_ID ""FBgn0003997""; genomic_feature ""3UTR"";"
chr3L	Drosophila_3seq	major_end	18169699	18169699	.	-	.	"FlyBase_ID ""FBgn0003997""; genomic_feature ""3UTR"";"
chr3L	Drosophila_3seq	major_end	18169756	18169756	.	-	.	"FlyBase_ID ""FBgn0003997""; genomic_feature ""3UTR"";"
chr3L	Drosophila_3seq	major_end	18169919	18169919	.	-	.	"FlyBase_ID ""FBgn0003997""; genomic_feature ""3UTR"";"
chr2R	Drosophila_3seq	major_end	19250937	19250937	.	+	.	"FlyBase_ID ""FBgn0004003""; genomic_feature ""3UTR"";"
chr2L	Drosophila_3seq	major_end	7316272	7316272	.	+	.	"FlyBase_ID ""FBgn0004009""; genomic_feature ""3UTR"";"
chrX	Drosophila_3seq	major_end	361192	361192	.	+	.	"FlyBase_ID ""FBgn0004034""; genomic_feature ""3UTR"";"
chrX	Drosophila_3seq	major_end	10055468	10055468	.	+	.	"FlyBase_ID ""FBgn0004045""; genomic_feature ""3UTR"";"
chrX	Drosophila_3seq	major_end	10055498	10055498	.	+	.	"FlyBase_ID ""FBgn0004045""; genomic_feature ""3UTR"";"
chrX	Drosophila_3seq	major_end	13761167	13761167	.	+	.	"FlyBase_ID ""FBgn0004047""; genomic_feature ""3UTR"";"
chrX	Drosophila_3seq	major_end	13761328	13761328	.	+	.	"FlyBase_ID ""FBgn0004047""; genomic_feature ""3UTR"";"
chrX	Drosophila_3seq	major_end	13761542	13761542	.	+	.	"FlyBase_ID ""FBgn0004047""; genomic_feature ""3UTR"";"
chrX	Drosophila_3seq	major_end	2450523	2450523	.	+	.	"FlyBase_ID ""FBgn0004050""; genomic_feature ""3UTR"";"
chrX	Drosophila_3seq	major_end	2450550	2450550	.	+	.	"FlyBase_ID ""FBgn0004050""; genomic_feature ""3UTR"";"
chr3R	Drosophila_3seq	major_end	6752808	6752808	.	-	.	"FlyBase_ID ""FBgn0004053""; genomic_feature ""3UTR"";"
chr3R	Drosophila_3seq	major_end	6743117	6743117	.	-	.	"FlyBase_ID ""FBgn0004054""; genomic_feature ""3UTR"";"
chr2R	Drosophila_3seq	major_end	25029685	25029685	.	+	.	"FlyBase_ID ""FBgn0004055""; genomic_feature ""3UTR"";"
chr2R	Drosophila_3seq	major_end	25030059	25030059	.	+	.	"FlyBase_ID ""FBgn0004055""; genomic_feature ""3UTR"";"
chr2R	Drosophila_3seq	major_end	25030086	25030086	.	+	.	"FlyBase_ID ""FBgn0004055""; genomic_feature ""3UTR"";"
chrX	Drosophila_3seq	major_end	19672362	19672362	.	+	.	"FlyBase_ID ""FBgn0004057""; genomic_feature ""3UTR"";"
chrX	Drosophila_3seq	major_end	16277570	16277570	.	+	.	"FlyBase_ID ""FBgn0004066""; genomic_feature ""3UTR"";"
chr3R	Drosophila_3seq	major_end	16481878	16481878	.	+	.	"FlyBase_ID ""FBgn0004087""; genomic_feature ""3UTR"";"
chr2R	Drosophila_3seq	major_end	24376447	24376447	.	+	.	"FlyBase_ID ""FBgn0004101""; genomic_feature ""3UTR"";"
chr2R	Drosophila_3seq	major_end	24376473	24376473	.	+	.	"FlyBase_ID ""FBgn0004101""; genomic_feature ""3UTR"";"
chrX	Drosophila_3seq	major_end	8630164	8630164	.	-	.	"FlyBase_ID ""FBgn0004102""; genomic_feature ""3UTR"";"
chrX	Drosophila_3seq	major_end	8630923	8630923	.	-	.	"FlyBase_ID ""FBgn0004102""; genomic_feature ""3UTR"";"
chrX	Drosophila_3seq	major_end	8630969	8630969	.	-	.	"FlyBase_ID ""FBgn0004102""; genomic_feature ""3UTR"";"
chrX	Drosophila_3seq	major_end	8631240	8631240	.	-	.	"FlyBase_ID ""FBgn0004102""; genomic_feature ""3UTR"";"
chrX	Drosophila_3seq	major_end	8631340	8631340	.	-	.	"FlyBase_ID ""FBgn0004102""; genomic_feature ""3UTR"";"
chrX	Drosophila_3seq	major_end	8631823	8631823	.	-	.	"FlyBase_ID ""FBgn0004102""; genomic_feature ""3UTR"";"
chrX	Drosophila_3seq	major_end	8632022	8632022	.	-	.	"FlyBase_ID ""FBgn0004102""; genomic_feature ""3UTR"";"
chr2L	Drosophila_3seq	major_end	10384739	10384739	.	-	.	"FlyBase_ID ""FBgn0004106""; genomic_feature ""3UTR"";"
chr3L	Drosophila_3seq	major_end	16776585	16776585	.	+	.	"FlyBase_ID ""FBgn0004108""; genomic_feature ""3UTR"";"
chr3L	Drosophila_3seq	major_end	16776668	16776668	.	+	.	"FlyBase_ID ""FBgn0004108""; genomic_feature ""3UTR"";"
chr3L	Drosophila_3seq	major_end	16776793	16776793	.	+	.	"FlyBase_ID ""FBgn0004108""; genomic_feature ""3UTR"";"
chr3L	Drosophila_3seq	major_end	16776836	16776836	.	+	.	"FlyBase_ID ""FBgn0004108""; genomic_feature ""3UTR"";"
chr3L	Drosophila_3seq	major_end	16777482	16777482	.	+	.	"FlyBase_ID ""FBgn0004108""; genomic_feature ""3UTR"";"
chr2R	Drosophila_3seq	major_end	7565873	7565873	.	-	.	"FlyBase_ID ""FBgn0004132""; genomic_feature ""3UTR"";"
chr2R	Drosophila_3seq	major_end	7580470	7580470	.	-	.	"FlyBase_ID ""FBgn0004133""; genomic_feature ""3UTR"";"
chr2R	Drosophila_3seq	major_end	7580612	7580612	.	-	.	"FlyBase_ID ""FBgn0004133""; genomic_feature ""3UTR"";"
chr2R	Drosophila_3seq	major_end	7580651	7580651	.	-	.	"FlyBase_ID ""FBgn0004133""; genomic_feature ""3UTR"";"
chrX	Drosophila_3seq	major_end	7050333	7050333	.	+	.	"FlyBase_ID ""FBgn0004143""; genomic_feature ""3UTR"";"
chr3L	Drosophila_3seq	major_end	3368048	3368048	.	+	.	"FlyBase_ID ""FBgn0004167""; genomic_feature ""3UTR"";"
chr3L	Drosophila_3seq	major_end	3368133	3368133	.	+	.	"FlyBase_ID ""FBgn0004167""; genomic_feature ""3UTR"";"
chr3L	Drosophila_3seq	major_end	3368382	3368382	.	+	.	"FlyBase_ID ""FBgn0004167""; genomic_feature ""3UTR"";"
chrX	Drosophila_3seq	major_end	13593474	13593474	.	-	.	"FlyBase_ID ""FBgn0004169""; genomic_feature ""3UTR"";"
chrX	Drosophila_3seq	major_end	13593532	13593532	.	-	.	"FlyBase_ID ""FBgn0004169""; genomic_feature ""3UTR"";"
chrX	Drosophila_3seq	major_end	13593577	13593577	.	-	.	"FlyBase_ID ""FBgn0004169""; genomic_feature ""3UTR"";"
chrX	Drosophila_3seq	major_end	13593645	13593645	.	-	.	"FlyBase_ID ""FBgn0004169""; genomic_feature ""3UTR"";"
chrX	Drosophila_3seq	major_end	13593678	13593678	.	-	.	"FlyBase_ID ""FBgn0004169""; genomic_feature ""3UTR"";"
chrX	Drosophila_3seq	major_end	397497	397497	.	+	.	"FlyBase_ID ""FBgn0004170""; genomic_feature ""3UTR"";"
chr3R	Drosophila_3seq	major_end	28293820	28293820	.	+	.	"FlyBase_ID ""FBgn0004171""; genomic_feature ""3UTR"";"
chr3R	Drosophila_3seq	major_end	28293863	28293863	.	+	.	"FlyBase_ID ""FBgn0004171""; genomic_feature ""3UTR"";"
chr3R	Drosophila_3seq	major_end	7366231	7366231	.	+	.	"FlyBase_ID ""FBgn0004172""; genomic_feature ""3UTR"";"
chr3R	Drosophila_3seq	major_end	7366262	7366262	.	+	.	"FlyBase_ID ""FBgn0004172""; genomic_feature ""3UTR"";"
chr3R	Drosophila_3seq	major_end	7365160	7365160	.	-	.	"FlyBase_ID ""FBgn0004173""; genomic_feature ""3UTR"";"
chr3R	Drosophila_3seq	major_end	7363861	7363861	.	-	.	"FlyBase_ID ""FBgn0004174""; genomic_feature ""3UTR"";"
chr3R	Drosophila_3seq	major_end	7364254	7364254	.	-	.	"FlyBase_ID ""FBgn0004174""; genomic_feature ""3UTR"";"
chr3R	Drosophila_3seq	major_end	7363310	7363310	.	-	.	"FlyBase_ID ""FBgn0004175""; genomic_feature ""3UTR"";"
chr2L	Drosophila_3seq	major_end	7831921	7831921	.	+	.	"FlyBase_ID ""FBgn0004177""; genomic_feature ""3UTR"";"
chr2L	Drosophila_3seq	major_end	7831978	7831978	.	+	.	"FlyBase_ID ""FBgn0004177""; genomic_feature ""3UTR"";"
chr2L	Drosophila_3seq	major_end	7832085	7832085	.	+	.	"FlyBase_ID ""FBgn0004177""; genomic_feature ""3UTR"";"
chr2L	Drosophila_3seq	major_end	7832799	7832799	.	+	.	"FlyBase_ID ""FBgn0004177""; genomic_feature ""3UTR"";"
chr2L	Drosophila_3seq	major_end	7832826	7832826	.	+	.	"FlyBase_ID ""FBgn0004177""; genomic_feature ""3UTR"";"
chr3L	Drosophila_3seq	major_end	22272571	22272571	.	+	.	"FlyBase_ID ""FBgn0004179""; genomic_feature ""3UTR"";"
chr3L	Drosophila_3seq	major_end	22273234	22273234	.	+	.	"FlyBase_ID ""FBgn0004179""; genomic_feature ""3UTR"";"
chr3L	Drosophila_3seq	major_end	22273290	22273290	.	+	.	"FlyBase_ID ""FBgn0004179""; genomic_feature ""3UTR"";"
chr3L	Drosophila_3seq	major_end	22273352	22273352	.	+	.	"FlyBase_ID ""FBgn0004179""; genomic_feature ""3UTR"";"
chr3L	Drosophila_3seq	major_end	22273413	22273413	.	+	.	"FlyBase_ID ""FBgn0004179""; genomic_feature ""3UTR"";"
chr3L	Drosophila_3seq	major_end	22273593	22273593	.	+	.	"FlyBase_ID ""FBgn0004179""; genomic_feature ""3UTR"";"
chr3L	Drosophila_3seq	major_end	22273671	22273671	.	+	.	"FlyBase_ID ""FBgn0004179""; genomic_feature ""3UTR"";"
chr3L	Drosophila_3seq	major_end	22273745	22273745	.	+	.	"FlyBase_ID ""FBgn0004179""; genomic_feature ""3UTR"";"
chr2R	Drosophila_3seq	major_end	25175083	25175083	.	-	.	"FlyBase_ID ""FBgn0004181""; genomic_feature ""3UTR"";"
chr2R	Drosophila_3seq	major_end	25175226	25175226	.	-	.	"FlyBase_ID ""FBgn0004181""; genomic_feature ""3UTR"";"
chr2R	Drosophila_3seq	major_end	25175337	25175337	.	-	.	"FlyBase_ID ""FBgn0004181""; genomic_feature ""3UTR"";"
chr2R	Drosophila_3seq	major_end	25175383	25175383	.	-	.	"FlyBase_ID ""FBgn0004181""; genomic_feature ""3UTR"";"
chr3R	Drosophila_3seq	major_end	27172094	27172094	.	-	.	"FlyBase_ID ""FBgn0004197""; genomic_feature ""3UTR"";"
chrX	Drosophila_3seq	major_end	7674672	7674672	.	+	.	"FlyBase_ID ""FBgn0004198""; genomic_feature ""3UTR"";"
chrX	Drosophila_3seq	major_end	7674977	7674977	.	+	.	"FlyBase_ID ""FBgn0004198""; genomic_feature ""3UTR"";"
chrX	Drosophila_3seq	major_end	7675344	7675344	.	+	.	"FlyBase_ID ""FBgn0004198""; genomic_feature ""3UTR"";"
chrX	Drosophila_3seq	major_end	7675390	7675390	.	+	.	"FlyBase_ID ""FBgn0004198""; genomic_feature ""3UTR"";"
chrX	Drosophila_3seq	major_end	7676023	7676023	.	+	.	"FlyBase_ID ""FBgn0004198""; genomic_feature ""3UTR"";"
chrX	Drosophila_3seq	major_end	7676601	7676601	.	+	.	"FlyBase_ID ""FBgn0004198""; genomic_feature ""3UTR"";"
chrX	Drosophila_3seq	major_end	7676856	7676856	.	+	.	"FlyBase_ID ""FBgn0004198""; genomic_feature ""3UTR"";"
chrX	Drosophila_3seq	major_end	7676890	7676890	.	+	.	"FlyBase_ID ""FBgn0004198""; genomic_feature ""3UTR"";"
chrX	Drosophila_3seq	major_end	7678454	7678454	.	+	.	"FlyBase_ID ""FBgn0004198""; genomic_feature ""3UTR"";"
chrX	Drosophila_3seq	major_end	7678856	7678856	.	+	.	"FlyBase_ID ""FBgn0004198""; genomic_feature ""3UTR"";"
chrX	Drosophila_3seq	major_end	16371525	16371525	.	+	.	"FlyBase_ID ""FBgn0004227""; genomic_feature ""3UTR"";"
chr3L	Drosophila_3seq	major_end	15517390	15517390	.	-	.	"FlyBase_ID ""FBgn0004228""; genomic_feature ""3UTR"";"
chr3L	Drosophila_3seq	major_end	15517444	15517444	.	-	.	"FlyBase_ID ""FBgn0004228""; genomic_feature ""3UTR"";"
chr3L	Drosophila_3seq	major_end	15517563	15517563	.	-	.	"FlyBase_ID ""FBgn0004228""; genomic_feature ""3UTR"";"
chr3L	Drosophila_3seq	major_end	15517763	15517763	.	-	.	"FlyBase_ID ""FBgn0004228""; genomic_feature ""3UTR"";"
chr2R	Drosophila_3seq	major_end	18866262	18866262	.	+	.	"FlyBase_ID ""FBgn0004240""; genomic_feature ""3UTR"";"
chr3L	Drosophila_3seq	major_end	9145747	9145747	.	-	.	"FlyBase_ID ""FBgn0004244""; genomic_feature ""3UTR"";"
chr3L	Drosophila_3seq	major_end	9146013	9146013	.	-	.	"FlyBase_ID ""FBgn0004244""; genomic_feature ""3UTR"";"
chr3L	Drosophila_3seq	major_end	9147356	9147356	.	-	.	"FlyBase_ID ""FBgn0004244""; genomic_feature ""3UTR"";"
chr3L	Drosophila_3seq	major_end	9147989	9147989	.	-	.	"FlyBase_ID ""FBgn0004244""; genomic_feature ""3UTR"";"
chr3L	Drosophila_3seq	major_end	9149371	9149371	.	-	.	"FlyBase_ID ""FBgn0004244""; genomic_feature ""3UTR"";"
chr3L	Drosophila_3seq	major_end	9149398	9149398	.	-	.	"FlyBase_ID ""FBgn0004244""; genomic_feature ""3UTR"";"
chr3L	Drosophila_3seq	major_end	9150615	9150615	.	-	.	"FlyBase_ID ""FBgn0004244""; genomic_feature ""3UTR"";"
chr3R	Drosophila_3seq	major_end	26910996	26910996	.	+	.	"FlyBase_ID ""FBgn0004359""; genomic_feature ""3UTR"";"
chr2R	Drosophila_3seq	major_end	9503188	9503188	.	+	.	"FlyBase_ID ""FBgn0004360""; genomic_feature ""3UTR"";"
chr2R	Drosophila_3seq	major_end	21716143	21716143	.	+	.	"FlyBase_ID ""FBgn0004362""; genomic_feature ""3UTR"";"
chr2R	Drosophila_3seq	major_end	21716381	21716381	.	+	.	"FlyBase_ID ""FBgn0004362""; genomic_feature ""3UTR"";"
chr2R	Drosophila_3seq	major_end	21716699	21716699	.	+	.	"FlyBase_ID ""FBgn0004362""; genomic_feature ""3UTR"";"
chr2R	Drosophila_3seq	major_end	21716727	21716727	.	+	.	"FlyBase_ID ""FBgn0004362""; genomic_feature ""3UTR"";"
chr2L	Drosophila_3seq	major_end	10847227	10847227	.	-	.	"FlyBase_ID ""FBgn0004363""; genomic_feature ""3UTR"";"
chr2L	Drosophila_3seq	major_end	10847406	10847406	.	-	.	"FlyBase_ID ""FBgn0004363""; genomic_feature ""3UTR"";"
chr2L	Drosophila_3seq	major_end	10847443	10847443	.	-	.	"FlyBase_ID ""FBgn0004363""; genomic_feature ""3UTR"";"
chr2L	Drosophila_3seq	major_end	10847711	10847711	.	-	.	"FlyBase_ID ""FBgn0004363""; genomic_feature ""3UTR"";"
chr2L	Drosophila_3seq	major_end	10847749	10847749	.	-	.	"FlyBase_ID ""FBgn0004363""; genomic_feature ""3UTR"";"
chr2R	Drosophila_3seq	major_end	20116197	20116197	.	+	.	"FlyBase_ID ""FBgn0004364""; genomic_feature ""3UTR"";"
chr2R	Drosophila_3seq	major_end	20116827	20116827	.	+	.	"FlyBase_ID ""FBgn0004364""; genomic_feature ""3UTR"";"
chr2R	Drosophila_3seq	major_end	20116932	20116932	.	+	.	"FlyBase_ID ""FBgn0004364""; genomic_feature ""3UTR"";"
chrX	Drosophila_3seq	major_end	16399850	16399850	.	+	.	"FlyBase_ID ""FBgn0004367""; genomic_feature ""3UTR"";"
chr3R	Drosophila_3seq	major_end	29484566	29484566	.	+	.	"FlyBase_ID ""FBgn0004369""; genomic_feature ""3UTR"";"
chr3R	Drosophila_3seq	major_end	29484672	29484672	.	+	.	"FlyBase_ID ""FBgn0004369""; genomic_feature ""3UTR"";"
chr3R	Drosophila_3seq	major_end	29484872	29484872	.	+	.	"FlyBase_ID ""FBgn0004369""; genomic_feature ""3UTR"";"
chr3R	Drosophila_3seq	major_end	29485478	29485478	.	+	.	"FlyBase_ID ""FBgn0004369""; genomic_feature ""3UTR"";"
chr3R	Drosophila_3seq	major_end	29485586	29485586	.	+	.	"FlyBase_ID ""FBgn0004369""; genomic_feature ""3UTR"";"
chr3R	Drosophila_3seq	major_end	29486744	29486744	.	+	.	"FlyBase_ID ""FBgn0004369""; genomic_feature ""3UTR"";"
chr3R	Drosophila_3seq	major_end	29487094	29487094	.	+	.	"FlyBase_ID ""FBgn0004369""; genomic_feature ""3UTR"";"
chr3R	Drosophila_3seq	major_end	29487131	29487131	.	+	.	"FlyBase_ID ""FBgn0004369""; genomic_feature ""3UTR"";"
chr3L	Drosophila_3seq	major_end	3024532	3024532	.	-	.	"FlyBase_ID ""FBgn0004372""; genomic_feature ""3UTR"";"
chr3L	Drosophila_3seq	major_end	305398	305398	.	-	.	"FlyBase_ID ""FBgn0004373""; genomic_feature ""3UTR"";"
chr3L	Drosophila_3seq	major_end	305427	305427	.	-	.	"FlyBase_ID ""FBgn0004373""; genomic_feature ""3UTR"";"
chr3L	Drosophila_3seq	major_end	305663	305663	.	-	.	"FlyBase_ID ""FBgn0004373""; genomic_feature ""3UTR"";"
chr3L	Drosophila_3seq	major_end	305766	305766	.	-	.	"FlyBase_ID ""FBgn0004373""; genomic_feature ""3UTR"";"
chr3L	Drosophila_3seq	major_end	306170	306170	.	-	.	"FlyBase_ID ""FBgn0004373""; genomic_feature ""3UTR"";"
chr2L	Drosophila_3seq	major_end	20089670	20089670	.	+	.	"FlyBase_ID ""FBgn0004374""; genomic_feature ""3UTR"";"
chr2L	Drosophila_3seq	major_end	20089698	20089698	.	+	.	"FlyBase_ID ""FBgn0004374""; genomic_feature ""3UTR"";"
chr3L	Drosophila_3seq	major_end	1241544	1241544	.	-	.	"FlyBase_ID ""FBgn0004378""; genomic_feature ""3UTR"";"
chr3L	Drosophila_3seq	major_end	1241575	1241575	.	-	.	"FlyBase_ID ""FBgn0004378""; genomic_feature ""3UTR"";"
chr3L	Drosophila_3seq	major_end	1241804	1241804	.	-	.	"FlyBase_ID ""FBgn0004378""; genomic_feature ""3UTR"";"
chr3L	Drosophila_3seq	major_end	5356864	5356864	.	-	.	"FlyBase_ID ""FBgn0004380""; genomic_feature ""3UTR"";"
chr3L	Drosophila_3seq	major_end	5356997	5356997	.	-	.	"FlyBase_ID ""FBgn0004380""; genomic_feature ""3UTR"";"
chr3L	Drosophila_3seq	major_end	11798875	11798875	.	+	.	"FlyBase_ID ""FBgn0004381""; genomic_feature ""3UTR"";"
chr3R	Drosophila_3seq	major_end	27547775	27547775	.	-	.	"FlyBase_ID ""FBgn0004387""; genomic_feature ""3UTR"";"
chr3R	Drosophila_3seq	major_end	27548028	27548028	.	-	.	"FlyBase_ID ""FBgn0004387""; genomic_feature ""3UTR"";"
chr3R	Drosophila_3seq	major_end	27548401	27548401	.	-	.	"FlyBase_ID ""FBgn0004387""; genomic_feature ""3UTR"";"
chr3R	Drosophila_3seq	major_end	27548473	27548473	.	-	.	"FlyBase_ID ""FBgn0004387""; genomic_feature ""3UTR"";"
chr3R	Drosophila_3seq	major_end	27548577	27548577	.	-	.	"FlyBase_ID ""FBgn0004387""; genomic_feature ""3UTR"";"
chr3R	Drosophila_3seq	major_end	27548622	27548622	.	-	.	"FlyBase_ID ""FBgn0004387""; genomic_feature ""3UTR"";"
chr3R	Drosophila_3seq	major_end	31194413	31194413	.	+	.	"FlyBase_ID ""FBgn0004389""; genomic_feature ""3UTR"";"
chr3L	Drosophila_3seq	major_end	9838775	9838775	.	-	.	"FlyBase_ID ""FBgn0004390""; genomic_feature ""3UTR"";"
chr3L	Drosophila_3seq	major_end	9839097	9839097	.	-	.	"FlyBase_ID ""FBgn0004390""; genomic_feature ""3UTR"";"
chr3L	Drosophila_3seq	major_end	9839123	9839123	.	-	.	"FlyBase_ID ""FBgn0004390""; genomic_feature ""3UTR"";"
chr3L	Drosophila_3seq	major_end	9839594	9839594	.	-	.	"FlyBase_ID ""FBgn0004390""; genomic_feature ""3UTR"";"
chr3L	Drosophila_3seq	major_end	9839634	9839634	.	-	.	"FlyBase_ID ""FBgn0004390""; genomic_feature ""3UTR"";"
chr3L	Drosophila_3seq	major_end	9840089	9840089	.	-	.	"FlyBase_ID ""FBgn0004390""; genomic_feature ""3UTR"";"
chr3L	Drosophila_3seq	major_end	9840178	9840178	.	-	.	"FlyBase_ID ""FBgn0004390""; genomic_feature ""3UTR"";"
chrX	Drosophila_3seq	major_end	15455544	15455544	.	-	.	"FlyBase_ID ""FBgn0004391""; genomic_feature ""3UTR"";"
chrX	Drosophila_3seq	major_end	15455570	15455570	.	-	.	"FlyBase_ID ""FBgn0004391""; genomic_feature ""3UTR"";"
chrX	Drosophila_3seq	major_end	15455748	15455748	.	-	.	"FlyBase_ID ""FBgn0004391""; genomic_feature ""3UTR"";"
chr3R	Drosophila_3seq	major_end	23149648	23149648	.	-	.	"FlyBase_ID ""FBgn0004395""; genomic_feature ""3UTR"";"
chr3R	Drosophila_3seq	major_end	23150612	23150612	.	-	.	"FlyBase_ID ""FBgn0004395""; genomic_feature ""3UTR"";"
chr3R	Drosophila_3seq	major_end	23151002	23151002	.	-	.	"FlyBase_ID ""FBgn0004395""; genomic_feature ""3UTR"";"
chr3R	Drosophila_3seq	major_end	23151229	23151229	.	-	.	"FlyBase_ID ""FBgn0004395""; genomic_feature ""3UTR"";"
chr3R	Drosophila_3seq	major_end	23151320	23151320	.	-	.	"FlyBase_ID ""FBgn0004395""; genomic_feature ""3UTR"";"
chr3R	Drosophila_3seq	major_end	23151575	23151575	.	-	.	"FlyBase_ID ""FBgn0004395""; genomic_feature ""3UTR"";"
chr3R	Drosophila_3seq	major_end	23152012	23152012	.	-	.	"FlyBase_ID ""FBgn0004395""; genomic_feature ""3UTR"";"
chr3R	Drosophila_3seq	major_end	23152096	23152096	.	-	.	"FlyBase_ID ""FBgn0004395""; genomic_feature ""3UTR"";"
chr3R	Drosophila_3seq	major_end	23152229	23152229	.	-	.	"FlyBase_ID ""FBgn0004395""; genomic_feature ""3UTR"";"
chr3R	Drosophila_3seq	major_end	23152403	23152403	.	-	.	"FlyBase_ID ""FBgn0004395""; genomic_feature ""3UTR"";"
chr3R	Drosophila_3seq	major_end	23152499	23152499	.	-	.	"FlyBase_ID ""FBgn0004395""; genomic_feature ""3UTR"";"
chr3R	Drosophila_3seq	major_end	23153132	23153132	.	-	.	"FlyBase_ID ""FBgn0004395""; genomic_feature ""3UTR"";"
chr3R	Drosophila_3seq	major_end	23153165	23153165	.	-	.	"FlyBase_ID ""FBgn0004395""; genomic_feature ""3UTR"";"
chr3R	Drosophila_3seq	major_end	23153259	23153259	.	-	.	"FlyBase_ID ""FBgn0004395""; genomic_feature ""3UTR"";"
chr3R	Drosophila_3seq	major_end	23153539	23153539	.	-	.	"FlyBase_ID ""FBgn0004395""; genomic_feature ""3UTR"";"
chr3L	Drosophila_3seq	major_end	15551851	15551851	.	+	.	"FlyBase_ID ""FBgn0004396""; genomic_feature ""3UTR"";"
chr3L	Drosophila_3seq	major_end	15551905	15551905	.	+	.	"FlyBase_ID ""FBgn0004396""; genomic_feature ""3UTR"";"
chr3L	Drosophila_3seq	major_end	15552969	15552969	.	+	.	"FlyBase_ID ""FBgn0004396""; genomic_feature ""3UTR"";"
chr3L	Drosophila_3seq	major_end	15553138	15553138	.	+	.	"FlyBase_ID ""FBgn0004396""; genomic_feature ""3UTR"";"
chr3L	Drosophila_3seq	major_end	15553215	15553215	.	+	.	"FlyBase_ID ""FBgn0004396""; genomic_feature ""3UTR"";"
chrX	Drosophila_3seq	major_end	2214353	2214353	.	-	.	"FlyBase_ID ""FBgn0004397""; genomic_feature ""3UTR"";"
chrX	Drosophila_3seq	major_end	2214623	2214623	.	-	.	"FlyBase_ID ""FBgn0004397""; genomic_feature ""3UTR"";"
chrX	Drosophila_3seq	major_end	2214678	2214678	.	-	.	"FlyBase_ID ""FBgn0004397""; genomic_feature ""3UTR"";"
chr3L	Drosophila_3seq	major_end	17638107	17638107	.	-	.	"FlyBase_ID ""FBgn0004401""; genomic_feature ""3UTR"";"
chr3L	Drosophila_3seq	major_end	17638452	17638452	.	-	.	"FlyBase_ID ""FBgn0004401""; genomic_feature ""3UTR"";"
chrX	Drosophila_3seq	major_end	7934690	7934690	.	+	.	"FlyBase_ID ""FBgn0004403""; genomic_feature ""3UTR"";"
chrX	Drosophila_3seq	major_end	7935786	7935786	.	+	.	"FlyBase_ID ""FBgn0004404""; genomic_feature ""3UTR"";"
chr2L	Drosophila_3seq	major_end	13823801	13823801	.	-	.	"FlyBase_ID ""FBgn0004406""; genomic_feature ""3UTR"";"
chr2L	Drosophila_3seq	major_end	13823869	13823869	.	-	.	"FlyBase_ID ""FBgn0004406""; genomic_feature ""3UTR"";"
chr2L	Drosophila_3seq	major_end	13823982	13823982	.	-	.	"FlyBase_ID ""FBgn0004406""; genomic_feature ""3UTR"";"
chr2L	Drosophila_3seq	major_end	13824011	13824011	.	-	.	"FlyBase_ID ""FBgn0004406""; genomic_feature ""3UTR"";"
chr3L	Drosophila_3seq	major_end	22083184	22083184	.	+	.	"FlyBase_ID ""FBgn0004414""; genomic_feature ""3UTR"";"
chr2L	Drosophila_3seq	major_end	10242129	10242129	.	+	.	"FlyBase_ID ""FBgn0004419""; genomic_feature ""3UTR"";"
chr2L	Drosophila_3seq	major_end	10242172	10242172	.	+	.	"FlyBase_ID ""FBgn0004419""; genomic_feature ""3UTR"";"
chr3L	Drosophila_3seq	major_end	1210717	1210717	.	-	.	"FlyBase_ID ""FBgn0004427""; genomic_feature ""3UTR"";"
chr3L	Drosophila_3seq	major_end	1216676	1216676	.	-	.	"FlyBase_ID ""FBgn0004429""; genomic_feature ""3UTR"";"
chr3L	Drosophila_3seq	major_end	1218082	1218082	.	-	.	"FlyBase_ID ""FBgn0004429""; genomic_feature ""3UTR"";"
chr3L	Drosophila_3seq	major_end	1218108	1218108	.	-	.	"FlyBase_ID ""FBgn0004429""; genomic_feature ""3UTR"";"
chr3L	Drosophila_3seq	major_end	1194564	1194564	.	-	.	"FlyBase_ID ""FBgn0004431""; genomic_feature ""3UTR"";"
chr3L	Drosophila_3seq	major_end	1194675	1194675	.	-	.	"FlyBase_ID ""FBgn0004431""; genomic_feature ""3UTR"";"
chr3L	Drosophila_3seq	major_end	1194739	1194739	.	-	.	"FlyBase_ID ""FBgn0004431""; genomic_feature ""3UTR"";"
chr3L	Drosophila_3seq	major_end	1194795	1194795	.	-	.	"FlyBase_ID ""FBgn0004431""; genomic_feature ""3UTR"";"
chrX	Drosophila_3seq	major_end	16317673	16317673	.	-	.	"FlyBase_ID ""FBgn0004432""; genomic_feature ""3UTR"";"
chrX	Drosophila_3seq	major_end	16317720	16317720	.	-	.	"FlyBase_ID ""FBgn0004432""; genomic_feature ""3UTR"";"
chrX	Drosophila_3seq	major_end	16317891	16317891	.	-	.	"FlyBase_ID ""FBgn0004432""; genomic_feature ""3UTR"";"
chrX	Drosophila_3seq	major_end	16318039	16318039	.	-	.	"FlyBase_ID ""FBgn0004432""; genomic_feature ""3UTR"";"
chr2R	Drosophila_3seq	major_end	12619825	12619825	.	+	.	"FlyBase_ID ""FBgn0004435""; genomic_feature ""3UTR"";"
chr2R	Drosophila_3seq	major_end	12619938	12619938	.	+	.	"FlyBase_ID ""FBgn0004435""; genomic_feature ""3UTR"";"
chr2R	Drosophila_3seq	major_end	12619994	12619994	.	+	.	"FlyBase_ID ""FBgn0004435""; genomic_feature ""3UTR"";"
chr2R	Drosophila_3seq	major_end	12620878	12620878	.	+	.	"FlyBase_ID ""FBgn0004435""; genomic_feature ""3UTR"";"
chr2R	Drosophila_3seq	major_end	12620917	12620917	.	+	.	"FlyBase_ID ""FBgn0004435""; genomic_feature ""3UTR"";"
chr2R	Drosophila_3seq	major_end	12620943	12620943	.	+	.	"FlyBase_ID ""FBgn0004435""; genomic_feature ""3UTR"";"
chr2R	Drosophila_3seq	major_end	12621249	12621249	.	+	.	"FlyBase_ID ""FBgn0004435""; genomic_feature ""3UTR"";"
chr2R	Drosophila_3seq	major_end	12622094	12622094	.	+	.	"FlyBase_ID ""FBgn0004435""; genomic_feature ""3UTR"";"
chr2R	Drosophila_3seq	major_end	12622588	12622588	.	+	.	"FlyBase_ID ""FBgn0004435""; genomic_feature ""3UTR"";"
chr2R	Drosophila_3seq	major_end	12623195	12623195	.	+	.	"FlyBase_ID ""FBgn0004435""; genomic_feature ""3UTR"";"
chr3R	Drosophila_3seq	major_end	4948755	4948755	.	-	.	"FlyBase_ID ""FBgn0004436""; genomic_feature ""3UTR"";"
chr3R	Drosophila_3seq	major_end	4949784	4949784	.	-	.	"FlyBase_ID ""FBgn0004436""; genomic_feature ""3UTR"";"
chr3R	Drosophila_3seq	major_end	4950026	4950026	.	-	.	"FlyBase_ID ""FBgn0004436""; genomic_feature ""3UTR"";"
chr3R	Drosophila_3seq	major_end	4950111	4950111	.	-	.	"FlyBase_ID ""FBgn0004436""; genomic_feature ""3UTR"";"
chr3L	Drosophila_3seq	major_end	22293036	22293036	.	-	.	"FlyBase_ID ""FBgn0004449""; genomic_feature ""3UTR"";"
chr3L	Drosophila_3seq	major_end	22293074	22293074	.	-	.	"FlyBase_ID ""FBgn0004449""; genomic_feature ""3UTR"";"
chr3L	Drosophila_3seq	major_end	22293473	22293473	.	-	.	"FlyBase_ID ""FBgn0004449""; genomic_feature ""3UTR"";"
chr3L	Drosophila_3seq	major_end	22293791	22293791	.	-	.	"FlyBase_ID ""FBgn0004449""; genomic_feature ""3UTR"";"
chr3L	Drosophila_3seq	major_end	22293929	22293929	.	-	.	"FlyBase_ID ""FBgn0004449""; genomic_feature ""3UTR"";"
chr3L	Drosophila_3seq	major_end	22294091	22294091	.	-	.	"FlyBase_ID ""FBgn0004449""; genomic_feature ""3UTR"";"
chr3L	Drosophila_3seq	major_end	22294877	22294877	.	-	.	"FlyBase_ID ""FBgn0004449""; genomic_feature ""3UTR"";"
chr3L	Drosophila_3seq	major_end	22295352	22295352	.	-	.	"FlyBase_ID ""FBgn0004449""; genomic_feature ""3UTR"";"
chrX	Drosophila_3seq	major_end	13214409	13214409	.	-	.	"FlyBase_ID ""FBgn0004456""; genomic_feature ""3UTR"";"
chrX	Drosophila_3seq	major_end	13214709	13214709	.	-	.	"FlyBase_ID ""FBgn0004456""; genomic_feature ""3UTR"";"
chr2R	Drosophila_3seq	major_end	12042626	12042626	.	+	.	"FlyBase_ID ""FBgn0004463""; genomic_feature ""3UTR"";"
chr3L	Drosophila_3seq	major_end	16610487	16610487	.	-	.	"FlyBase_ID ""FBgn0004465""; genomic_feature ""3UTR"";"
chr3L	Drosophila_3seq	major_end	16610662	16610662	.	-	.	"FlyBase_ID ""FBgn0004465""; genomic_feature ""3UTR"";"
chr2L	Drosophila_3seq	major_end	2137043	2137043	.	+	.	"FlyBase_ID ""FBgn0004507""; genomic_feature ""3UTR"";"
chr2L	Drosophila_3seq	major_end	2137257	2137257	.	+	.	"FlyBase_ID ""FBgn0004507""; genomic_feature ""3UTR"";"
chr2L	Drosophila_3seq	major_end	2137296	2137296	.	+	.	"FlyBase_ID ""FBgn0004507""; genomic_feature ""3UTR"";"
chr3R	Drosophila_3seq	major_end	26910775	26910775	.	-	.	"FlyBase_ID ""FBgn0004510""; genomic_feature ""3UTR"";"
chr3R	Drosophila_3seq	major_end	26910842	26910842	.	-	.	"FlyBase_ID ""FBgn0004510""; genomic_feature ""3UTR"";"
chr3R	Drosophila_3seq	major_end	26910984	26910984	.	-	.	"FlyBase_ID ""FBgn0004510""; genomic_feature ""3UTR"";"
chrX	Drosophila_3seq	major_end	11769769	11769769	.	-	.	"FlyBase_ID ""FBgn0004511""; genomic_feature ""3UTR"";"
chr2R	Drosophila_3seq	major_end	12940319	12940319	.	-	.	"FlyBase_ID ""FBgn0004512""; genomic_feature ""3UTR"";"
chr3L	Drosophila_3seq	major_end	6240529	6240529	.	-	.	"FlyBase_ID ""FBgn0004513""; genomic_feature ""3UTR"";"
chr3L	Drosophila_3seq	major_end	22065279	22065279	.	+	.	"FlyBase_ID ""FBgn0004514""; genomic_feature ""3UTR"";"
chr3L	Drosophila_3seq	major_end	4074051	4074051	.	-	.	"FlyBase_ID ""FBgn0004516""; genomic_feature ""3UTR"";"
chr3L	Drosophila_3seq	major_end	4074077	4074077	.	-	.	"FlyBase_ID ""FBgn0004516""; genomic_feature ""3UTR"";"
chr3L	Drosophila_3seq	major_end	4074103	4074103	.	-	.	"FlyBase_ID ""FBgn0004516""; genomic_feature ""3UTR"";"
chr3L	Drosophila_3seq	major_end	4074268	4074268	.	-	.	"FlyBase_ID ""FBgn0004516""; genomic_feature ""3UTR"";"
chr3L	Drosophila_3seq	major_end	4142070	4142070	.	+	.	"FlyBase_ID ""FBgn0004552""; genomic_feature ""3UTR"";"
chr3R	Drosophila_3seq	major_end	17610856	17610856	.	-	.	"FlyBase_ID ""FBgn0004554""; genomic_feature ""3UTR"";"
chr3L	Drosophila_3seq	major_end	16728123	16728123	.	-	.	"FlyBase_ID ""FBgn0004556""; genomic_feature ""3UTR"";"
chr3L	Drosophila_3seq	major_end	16728504	16728504	.	-	.	"FlyBase_ID ""FBgn0004556""; genomic_feature ""3UTR"";"
chr2L	Drosophila_3seq	major_end	3838801	3838801	.	+	.	"FlyBase_ID ""FBgn0004567""; genomic_feature ""3UTR"";"
chr2L	Drosophila_3seq	major_end	3839185	3839185	.	+	.	"FlyBase_ID ""FBgn0004567""; genomic_feature ""3UTR"";"
chr3L	Drosophila_3seq	major_end	16470386	16470386	.	-	.	"FlyBase_ID ""FBgn0004569""; genomic_feature ""3UTR"";"
chr3L	Drosophila_3seq	major_end	16470820	16470820	.	-	.	"FlyBase_ID ""FBgn0004569""; genomic_feature ""3UTR"";"
chr3L	Drosophila_3seq	major_end	16470866	16470866	.	-	.	"FlyBase_ID ""FBgn0004569""; genomic_feature ""3UTR"";"
chr3L	Drosophila_3seq	major_end	16470990	16470990	.	-	.	"FlyBase_ID ""FBgn0004569""; genomic_feature ""3UTR"";"
chr3L	Drosophila_3seq	major_end	16471075	16471075	.	-	.	"FlyBase_ID ""FBgn0004569""; genomic_feature ""3UTR"";"
chr3R	Drosophila_3seq	major_end	30968174	30968174	.	-	.	"FlyBase_ID ""FBgn0004573""; genomic_feature ""3UTR"";"
chr3R	Drosophila_3seq	major_end	30968236	30968236	.	-	.	"FlyBase_ID ""FBgn0004573""; genomic_feature ""3UTR"";"
chr3L	Drosophila_3seq	major_end	4136331	4136331	.	-	.	"FlyBase_ID ""FBgn0004574""; genomic_feature ""3UTR"";"
chr3L	Drosophila_3seq	major_end	4136783	4136783	.	-	.	"FlyBase_ID ""FBgn0004574""; genomic_feature ""3UTR"";"
chr3L	Drosophila_3seq	major_end	4136835	4136835	.	-	.	"FlyBase_ID ""FBgn0004574""; genomic_feature ""3UTR"";"
chr3L	Drosophila_3seq	major_end	4136864	4136864	.	-	.	"FlyBase_ID ""FBgn0004574""; genomic_feature ""3UTR"";"
chr3R	Drosophila_3seq	major_end	17028054	17028054	.	+	.	"FlyBase_ID ""FBgn0004577""; genomic_feature ""3UTR"";"
chr2R	Drosophila_3seq	major_end	16995067	16995067	.	+	.	"FlyBase_ID ""FBgn0004580""; genomic_feature ""3UTR"";"
chr2R	Drosophila_3seq	major_end	16995123	16995123	.	+	.	"FlyBase_ID ""FBgn0004580""; genomic_feature ""3UTR"";"
chr2R	Drosophila_3seq	major_end	16996025	16996025	.	+	.	"FlyBase_ID ""FBgn0004580""; genomic_feature ""3UTR"";"
chr2R	Drosophila_3seq	major_end	16996057	16996057	.	+	.	"FlyBase_ID ""FBgn0004580""; genomic_feature ""3UTR"";"
chr2R	Drosophila_3seq	major_end	16996867	16996867	.	+	.	"FlyBase_ID ""FBgn0004580""; genomic_feature ""3UTR"";"
chr2R	Drosophila_3seq	major_end	23853281	23853281	.	-	.	"FlyBase_ID ""FBgn0004581""; genomic_feature ""3UTR"";"
chr2R	Drosophila_3seq	major_end	23853368	23853368	.	-	.	"FlyBase_ID ""FBgn0004581""; genomic_feature ""3UTR"";"
chr2L	Drosophila_3seq	major_end	448519	448519	.	+	.	"FlyBase_ID ""FBgn0004583""; genomic_feature ""3UTR"";"
chr2L	Drosophila_3seq	major_end	448695	448695	.	+	.	"FlyBase_ID ""FBgn0004583""; genomic_feature ""3UTR"";"
chr2L	Drosophila_3seq	major_end	2969747	2969747	.	-	.	"FlyBase_ID ""FBgn0004584""; genomic_feature ""3UTR"";"
chr2L	Drosophila_3seq	major_end	2969773	2969773	.	-	.	"FlyBase_ID ""FBgn0004584""; genomic_feature ""3UTR"";"
chr2L	Drosophila_3seq	major_end	2969816	2969816	.	-	.	"FlyBase_ID ""FBgn0004584""; genomic_feature ""3UTR"";"
chr2L	Drosophila_3seq	major_end	2969925	2969925	.	-	.	"FlyBase_ID ""FBgn0004584""; genomic_feature ""3UTR"";"
chr2L	Drosophila_3seq	major_end	2969964	2969964	.	-	.	"FlyBase_ID ""FBgn0004584""; genomic_feature ""3UTR"";"
chr3L	Drosophila_3seq	major_end	15650491	15650491	.	+	.	"FlyBase_ID ""FBgn0004589""; genomic_feature ""3UTR"";"
chr3L	Drosophila_3seq	major_end	15650545	15650545	.	+	.	"FlyBase_ID ""FBgn0004589""; genomic_feature ""3UTR"";"
chr3L	Drosophila_3seq	major_end	15651479	15651479	.	-	.	"FlyBase_ID ""FBgn0004590""; genomic_feature ""3UTR"";"
chr3R	Drosophila_3seq	major_end	11392327	11392327	.	+	.	"FlyBase_ID ""FBgn0004595""; genomic_feature ""3UTR"";"
chr3R	Drosophila_3seq	major_end	11392500	11392500	.	+	.	"FlyBase_ID ""FBgn0004595""; genomic_feature ""3UTR"";"
chr3R	Drosophila_3seq	major_end	11392640	11392640	.	+	.	"FlyBase_ID ""FBgn0004595""; genomic_feature ""3UTR"";"
chr3R	Drosophila_3seq	major_end	11393190	11393190	.	+	.	"FlyBase_ID ""FBgn0004595""; genomic_feature ""3UTR"";"
chr3R	Drosophila_3seq	major_end	11393608	11393608	.	+	.	"FlyBase_ID ""FBgn0004595""; genomic_feature ""3UTR"";"
chr3R	Drosophila_3seq	major_end	11395398	11395398	.	+	.	"FlyBase_ID ""FBgn0004595""; genomic_feature ""3UTR"";"
chr3R	Drosophila_3seq	major_end	11397551	11397551	.	+	.	"FlyBase_ID ""FBgn0004595""; genomic_feature ""3UTR"";"
chr3R	Drosophila_3seq	major_end	11397825	11397825	.	+	.	"FlyBase_ID ""FBgn0004595""; genomic_feature ""3UTR"";"
chr3R	Drosophila_3seq	major_end	11398217	11398217	.	+	.	"FlyBase_ID ""FBgn0004595""; genomic_feature ""3UTR"";"
chr3R	Drosophila_3seq	major_end	11400936	11400936	.	+	.	"FlyBase_ID ""FBgn0004595""; genomic_feature ""3UTR"";"
chr3R	Drosophila_3seq	major_end	11401013	11401013	.	+	.	"FlyBase_ID ""FBgn0004595""; genomic_feature ""3UTR"";"
chr3R	Drosophila_3seq	major_end	11401041	11401041	.	+	.	"FlyBase_ID ""FBgn0004595""; genomic_feature ""3UTR"";"
chr3R	Drosophila_3seq	major_end	11402908	11402908	.	+	.	"FlyBase_ID ""FBgn0004595""; genomic_feature ""3UTR"";"
chr3R	Drosophila_3seq	major_end	11403899	11403899	.	+	.	"FlyBase_ID ""FBgn0004595""; genomic_feature ""3UTR"";"
chr3R	Drosophila_3seq	major_end	11404401	11404401	.	+	.	"FlyBase_ID ""FBgn0004595""; genomic_feature ""3UTR"";"
chr3R	Drosophila_3seq	major_end	11404719	11404719	.	+	.	"FlyBase_ID ""FBgn0004595""; genomic_feature ""3UTR"";"
chr3R	Drosophila_3seq	major_end	11406788	11406788	.	+	.	"FlyBase_ID ""FBgn0004595""; genomic_feature ""3UTR"";"
chr3R	Drosophila_3seq	major_end	11406818	11406818	.	+	.	"FlyBase_ID ""FBgn0004595""; genomic_feature ""3UTR"";"
chr3R	Drosophila_3seq	major_end	11407578	11407578	.	+	.	"FlyBase_ID ""FBgn0004595""; genomic_feature ""3UTR"";"
chr3R	Drosophila_3seq	major_end	11407638	11407638	.	+	.	"FlyBase_ID ""FBgn0004595""; genomic_feature ""3UTR"";"
chr3R	Drosophila_3seq	major_end	14888737	14888737	.	-	.	"FlyBase_ID ""FBgn0004597""; genomic_feature ""3UTR"";"
chr3R	Drosophila_3seq	major_end	14889004	14889004	.	-	.	"FlyBase_ID ""FBgn0004597""; genomic_feature ""3UTR"";"
chr3R	Drosophila_3seq	major_end	14889078	14889078	.	-	.	"FlyBase_ID ""FBgn0004597""; genomic_feature ""3UTR"";"
chr3R	Drosophila_3seq	major_end	30786880	30786880	.	+	.	"FlyBase_ID ""FBgn0004606""; genomic_feature ""3UTR"";"
chr3R	Drosophila_3seq	major_end	30786923	30786923	.	+	.	"FlyBase_ID ""FBgn0004606""; genomic_feature ""3UTR"";"
chr3R	Drosophila_3seq	major_end	30787136	30787136	.	+	.	"FlyBase_ID ""FBgn0004606""; genomic_feature ""3UTR"";"
chr3R	Drosophila_3seq	major_end	30787177	30787177	.	+	.	"FlyBase_ID ""FBgn0004606""; genomic_feature ""3UTR"";"
chr3R	Drosophila_3seq	major_end	30787354	30787354	.	+	.	"FlyBase_ID ""FBgn0004606""; genomic_feature ""3UTR"";"
chr3R	Drosophila_3seq	major_end	30787389	30787389	.	+	.	"FlyBase_ID ""FBgn0004606""; genomic_feature ""3UTR"";"
chr3R	Drosophila_3seq	major_end	30787842	30787842	.	+	.	"FlyBase_ID ""FBgn0004606""; genomic_feature ""3UTR"";"
chr3R	Drosophila_3seq	major_end	30787927	30787927	.	+	.	"FlyBase_ID ""FBgn0004606""; genomic_feature ""3UTR"";"
chr3R	Drosophila_3seq	major_end	30787956	30787956	.	+	.	"FlyBase_ID ""FBgn0004606""; genomic_feature ""3UTR"";"
chr3R	Drosophila_3seq	major_end	30788037	30788037	.	+	.	"FlyBase_ID ""FBgn0004606""; genomic_feature ""3UTR"";"
chr3R	Drosophila_3seq	major_end	30788627	30788627	.	+	.	"FlyBase_ID ""FBgn0004606""; genomic_feature ""3UTR"";"
chr3R	Drosophila_3seq	major_end	30788737	30788737	.	+	.	"FlyBase_ID ""FBgn0004606""; genomic_feature ""3UTR"";"
chr3R	Drosophila_3seq	major_end	30789023	30789023	.	+	.	"FlyBase_ID ""FBgn0004606""; genomic_feature ""3UTR"";"
chr3R	Drosophila_3seq	major_end	30789210	30789210	.	+	.	"FlyBase_ID ""FBgn0004606""; genomic_feature ""3UTR"";"
chr3R	Drosophila_3seq	major_end	30789273	30789273	.	+	.	"FlyBase_ID ""FBgn0004606""; genomic_feature ""3UTR"";"
chr3L	Drosophila_3seq	major_end	6635059	6635059	.	+	.	"FlyBase_ID ""FBgn0004619""; genomic_feature ""3UTR"";"
chr2L	Drosophila_3seq	major_end	5558900	5558900	.	+	.	"FlyBase_ID ""FBgn0004620""; genomic_feature ""3UTR"";"
chr2L	Drosophila_3seq	major_end	5558994	5558994	.	+	.	"FlyBase_ID ""FBgn0004620""; genomic_feature ""3UTR"";"
chr3R	Drosophila_3seq	major_end	29950796	29950796	.	-	.	"FlyBase_ID ""FBgn0004622""; genomic_feature ""3UTR"";"
chr3L	Drosophila_3seq	major_end	19689992	19689992	.	+	.	"FlyBase_ID ""FBgn0004623""; genomic_feature ""3UTR"";"
chr3L	Drosophila_3seq	major_end	19690032	19690032	.	+	.	"FlyBase_ID ""FBgn0004623""; genomic_feature ""3UTR"";"
chr3R	Drosophila_3seq	major_end	14569103	14569103	.	-	.	"FlyBase_ID ""FBgn0004629""; genomic_feature ""3UTR"";"
chr3L	Drosophila_3seq	major_end	1467615	1467615	.	+	.	"FlyBase_ID ""FBgn0004635""; genomic_feature ""3UTR"";"
chr3L	Drosophila_3seq	major_end	1468052	1468052	.	+	.	"FlyBase_ID ""FBgn0004635""; genomic_feature ""3UTR"";"
chr3L	Drosophila_3seq	major_end	1468145	1468145	.	+	.	"FlyBase_ID ""FBgn0004635""; genomic_feature ""3UTR"";"
chr3L	Drosophila_3seq	major_end	1468477	1468477	.	+	.	"FlyBase_ID ""FBgn0004635""; genomic_feature ""3UTR"";"
chr3L	Drosophila_3seq	major_end	1468820	1468820	.	+	.	"FlyBase_ID ""FBgn0004635""; genomic_feature ""3UTR"";"
chr3L	Drosophila_3seq	major_end	1468976	1468976	.	+	.	"FlyBase_ID ""FBgn0004635""; genomic_feature ""3UTR"";"
chr3L	Drosophila_3seq	major_end	1858964	1858964	.	-	.	"FlyBase_ID ""FBgn0004636""; genomic_feature ""3UTR"";"
chr3L	Drosophila_3seq	major_end	1859115	1859115	.	-	.	"FlyBase_ID ""FBgn0004636""; genomic_feature ""3UTR"";"
chr3L	Drosophila_3seq	major_end	1859164	1859164	.	-	.	"FlyBase_ID ""FBgn0004636""; genomic_feature ""3UTR"";"
chr3L	Drosophila_3seq	major_end	1859370	1859370	.	-	.	"FlyBase_ID ""FBgn0004636""; genomic_feature ""3UTR"";"
chr3L	Drosophila_3seq	major_end	1859444	1859444	.	-	.	"FlyBase_ID ""FBgn0004636""; genomic_feature ""3UTR"";"
chr3L	Drosophila_3seq	major_end	1860046	1860046	.	-	.	"FlyBase_ID ""FBgn0004636""; genomic_feature ""3UTR"";"
chr3L	Drosophila_3seq	major_end	1860270	1860270	.	-	.	"FlyBase_ID ""FBgn0004636""; genomic_feature ""3UTR"";"
chr3L	Drosophila_3seq	major_end	1860317	1860317	.	-	.	"FlyBase_ID ""FBgn0004636""; genomic_feature ""3UTR"";"
chr3L	Drosophila_3seq	major_end	1860634	1860634	.	-	.	"FlyBase_ID ""FBgn0004636""; genomic_feature ""3UTR"";"
chr2R	Drosophila_3seq	major_end	13495222	13495222	.	-	.	"FlyBase_ID ""FBgn0004638""; genomic_feature ""3UTR"";"
chr2R	Drosophila_3seq	major_end	13495577	13495577	.	-	.	"FlyBase_ID ""FBgn0004638""; genomic_feature ""3UTR"";"
chr2R	Drosophila_3seq	major_end	13495654	13495654	.	-	.	"FlyBase_ID ""FBgn0004638""; genomic_feature ""3UTR"";"
chr2R	Drosophila_3seq	major_end	13496071	13496071	.	-	.	"FlyBase_ID ""FBgn0004638""; genomic_feature ""3UTR"";"
chr2R	Drosophila_3seq	major_end	13496167	13496167	.	-	.	"FlyBase_ID ""FBgn0004638""; genomic_feature ""3UTR"";"
chr2R	Drosophila_3seq	major_end	13496441	13496441	.	-	.	"FlyBase_ID ""FBgn0004638""; genomic_feature ""3UTR"";"
chr2R	Drosophila_3seq	major_end	13496703	13496703	.	-	.	"FlyBase_ID ""FBgn0004638""; genomic_feature ""3UTR"";"
chr2R	Drosophila_3seq	major_end	13496766	13496766	.	-	.	"FlyBase_ID ""FBgn0004638""; genomic_feature ""3UTR"";"
chr2R	Drosophila_3seq	major_end	13496792	13496792	.	-	.	"FlyBase_ID ""FBgn0004638""; genomic_feature ""3UTR"";"
chr2R	Drosophila_3seq	major_end	13496846	13496846	.	-	.	"FlyBase_ID ""FBgn0004638""; genomic_feature ""3UTR"";"
chrX	Drosophila_3seq	major_end	2606696	2606696	.	+	.	"FlyBase_ID ""FBgn0004643""; genomic_feature ""3UTR"";"
chrX	Drosophila_3seq	major_end	2606824	2606824	.	+	.	"FlyBase_ID ""FBgn0004643""; genomic_feature ""3UTR"";"
chr3R	Drosophila_3seq	major_end	23128169	23128169	.	-	.	"FlyBase_ID ""FBgn0004644""; genomic_feature ""3UTR"";"
chrX	Drosophila_3seq	major_end	6973586	6973586	.	-	.	"FlyBase_ID ""FBgn0004646""; genomic_feature ""3UTR"";"
chrX	Drosophila_3seq	major_end	6973620	6973620	.	-	.	"FlyBase_ID ""FBgn0004646""; genomic_feature ""3UTR"";"
chrX	Drosophila_3seq	major_end	6973774	6973774	.	-	.	"FlyBase_ID ""FBgn0004646""; genomic_feature ""3UTR"";"
chrX	Drosophila_3seq	major_end	6973802	6973802	.	-	.	"FlyBase_ID ""FBgn0004646""; genomic_feature ""3UTR"";"
chrX	Drosophila_3seq	major_end	6974029	6974029	.	-	.	"FlyBase_ID ""FBgn0004646""; genomic_feature ""3UTR"";"
chrX	Drosophila_3seq	major_end	6974059	6974059	.	-	.	"FlyBase_ID ""FBgn0004646""; genomic_feature ""3UTR"";"
chrX	Drosophila_3seq	major_end	6974106	6974106	.	-	.	"FlyBase_ID ""FBgn0004646""; genomic_feature ""3UTR"";"
chrX	Drosophila_3seq	major_end	3171412	3171412	.	+	.	"FlyBase_ID ""FBgn0004647""; genomic_feature ""3UTR"";"
chrX	Drosophila_3seq	major_end	3171858	3171858	.	+	.	"FlyBase_ID ""FBgn0004647""; genomic_feature ""3UTR"";"
chrX	Drosophila_3seq	major_end	3171894	3171894	.	+	.	"FlyBase_ID ""FBgn0004647""; genomic_feature ""3UTR"";"
chrX	Drosophila_3seq	major_end	3172262	3172262	.	+	.	"FlyBase_ID ""FBgn0004647""; genomic_feature ""3UTR"";"
chrX	Drosophila_3seq	major_end	508304	508304	.	+	.	"FlyBase_ID ""FBgn0004648""; genomic_feature ""3UTR"";"
chrX	Drosophila_3seq	major_end	508507	508507	.	+	.	"FlyBase_ID ""FBgn0004648""; genomic_feature ""3UTR"";"
chrX	Drosophila_3seq	major_end	508712	508712	.	+	.	"FlyBase_ID ""FBgn0004648""; genomic_feature ""3UTR"";"
chrX	Drosophila_3seq	major_end	508880	508880	.	+	.	"FlyBase_ID ""FBgn0004648""; genomic_feature ""3UTR"";"
chrX	Drosophila_3seq	major_end	508919	508919	.	+	.	"FlyBase_ID ""FBgn0004648""; genomic_feature ""3UTR"";"
chrX	Drosophila_3seq	major_end	509010	509010	.	+	.	"FlyBase_ID ""FBgn0004648""; genomic_feature ""3UTR"";"
chrX	Drosophila_3seq	major_end	509091	509091	.	+	.	"FlyBase_ID ""FBgn0004648""; genomic_feature ""3UTR"";"
chrX	Drosophila_3seq	major_end	14199908	14199908	.	+	.	"FlyBase_ID ""FBgn0004649""; genomic_feature ""3UTR"";"
chrX	Drosophila_3seq	major_end	14199958	14199958	.	+	.	"FlyBase_ID ""FBgn0004649""; genomic_feature ""3UTR"";"
chrX	Drosophila_3seq	major_end	1329439	1329439	.	+	.	"FlyBase_ID ""FBgn0004650""; genomic_feature ""3UTR"";"
chrX	Drosophila_3seq	major_end	1329470	1329470	.	+	.	"FlyBase_ID ""FBgn0004650""; genomic_feature ""3UTR"";"
chr3R	Drosophila_3seq	major_end	18414098	18414098	.	-	.	"FlyBase_ID ""FBgn0004652""; genomic_feature ""3UTR"";"
chr3R	Drosophila_3seq	major_end	18414713	18414713	.	-	.	"FlyBase_ID ""FBgn0004652""; genomic_feature ""3UTR"";"
chr3R	Drosophila_3seq	major_end	18415439	18415439	.	-	.	"FlyBase_ID ""FBgn0004652""; genomic_feature ""3UTR"";"
chr3R	Drosophila_3seq	major_end	18415845	18415845	.	-	.	"FlyBase_ID ""FBgn0004652""; genomic_feature ""3UTR"";"
chr3R	Drosophila_3seq	major_end	18416355	18416355	.	-	.	"FlyBase_ID ""FBgn0004652""; genomic_feature ""3UTR"";"
chrX	Drosophila_3seq	major_end	2148538	2148538	.	+	.	"FlyBase_ID ""FBgn0004654""; genomic_feature ""3UTR"";"
chrX	Drosophila_3seq	major_end	2148566	2148566	.	+	.	"FlyBase_ID ""FBgn0004654""; genomic_feature ""3UTR"";"
chrX	Drosophila_3seq	major_end	2149936	2149936	.	-	.	"FlyBase_ID ""FBgn0004655""; genomic_feature ""3UTR"";"
chrX	Drosophila_3seq	major_end	2150125	2150125	.	-	.	"FlyBase_ID ""FBgn0004655""; genomic_feature ""3UTR"";"
chrX	Drosophila_3seq	major_end	2150723	2150723	.	-	.	"FlyBase_ID ""FBgn0004655""; genomic_feature ""3UTR"";"
chrX	Drosophila_3seq	major_end	2150775	2150775	.	-	.	"FlyBase_ID ""FBgn0004655""; genomic_feature ""3UTR"";"
chrX	Drosophila_3seq	major_end	2150805	2150805	.	-	.	"FlyBase_ID ""FBgn0004655""; genomic_feature ""3UTR"";"
chrX	Drosophila_3seq	major_end	8037796	8037796	.	-	.	"FlyBase_ID ""FBgn0004656""; genomic_feature ""3UTR"";"
chrX	Drosophila_3seq	major_end	8038383	8038383	.	-	.	"FlyBase_ID ""FBgn0004656""; genomic_feature ""3UTR"";"
chrX	Drosophila_3seq	major_end	8038791	8038791	.	-	.	"FlyBase_ID ""FBgn0004656""; genomic_feature ""3UTR"";"
chrX	Drosophila_3seq	major_end	8039687	8039687	.	-	.	"FlyBase_ID ""FBgn0004656""; genomic_feature ""3UTR"";"
chrX	Drosophila_3seq	major_end	8039944	8039944	.	-	.	"FlyBase_ID ""FBgn0004656""; genomic_feature ""3UTR"";"
chrX	Drosophila_3seq	major_end	8040095	8040095	.	-	.	"FlyBase_ID ""FBgn0004656""; genomic_feature ""3UTR"";"
chrX	Drosophila_3seq	major_end	8040440	8040440	.	-	.	"FlyBase_ID ""FBgn0004656""; genomic_feature ""3UTR"";"
chrX	Drosophila_3seq	major_end	8040697	8040697	.	-	.	"FlyBase_ID ""FBgn0004656""; genomic_feature ""3UTR"";"
chrX	Drosophila_3seq	major_end	8040724	8040724	.	-	.	"FlyBase_ID ""FBgn0004656""; genomic_feature ""3UTR"";"
chrX	Drosophila_3seq	major_end	8069387	8069387	.	+	.	"FlyBase_ID ""FBgn0004657""; genomic_feature ""3UTR"";"
chrX	Drosophila_3seq	major_end	8069868	8069868	.	+	.	"FlyBase_ID ""FBgn0004657""; genomic_feature ""3UTR"";"
chrX	Drosophila_3seq	major_end	8070008	8070008	.	+	.	"FlyBase_ID ""FBgn0004657""; genomic_feature ""3UTR"";"
chrX	Drosophila_3seq	major_end	8070069	8070069	.	+	.	"FlyBase_ID ""FBgn0004657""; genomic_feature ""3UTR"";"
chrX	Drosophila_3seq	major_end	8070173	8070173	.	+	.	"FlyBase_ID ""FBgn0004657""; genomic_feature ""3UTR"";"
chrX	Drosophila_3seq	major_end	8070237	8070237	.	+	.	"FlyBase_ID ""FBgn0004657""; genomic_feature ""3UTR"";"
chr3R	Drosophila_3seq	major_end	13078060	13078060	.	+	.	"FlyBase_ID ""FBgn0004666""; genomic_feature ""3UTR"";"
chr3R	Drosophila_3seq	major_end	13078235	13078235	.	+	.	"FlyBase_ID ""FBgn0004666""; genomic_feature ""3UTR"";"
chrX	Drosophila_3seq	major_end	5619136	5619136	.	-	.	"FlyBase_ID ""FBgn0004687""; genomic_feature ""3UTR"";"
chrX	Drosophila_3seq	major_end	5619203	5619203	.	-	.	"FlyBase_ID ""FBgn0004687""; genomic_feature ""3UTR"";"
chrX	Drosophila_3seq	major_end	5619274	5619274	.	-	.	"FlyBase_ID ""FBgn0004687""; genomic_feature ""3UTR"";"
chr2R	Drosophila_3seq	major_end	15317726	15317726	.	+	.	"FlyBase_ID ""FBgn0004698""; genomic_feature ""3UTR"";"
chr2R	Drosophila_3seq	major_end	15317834	15317834	.	+	.	"FlyBase_ID ""FBgn0004698""; genomic_feature ""3UTR"";"
chr2R	Drosophila_3seq	major_end	15317926	15317926	.	+	.	"FlyBase_ID ""FBgn0004698""; genomic_feature ""3UTR"";"
chr2R	Drosophila_3seq	major_end	15318129	15318129	.	+	.	"FlyBase_ID ""FBgn0004698""; genomic_feature ""3UTR"";"
chr2R	Drosophila_3seq	major_end	15318210	15318210	.	+	.	"FlyBase_ID ""FBgn0004698""; genomic_feature ""3UTR"";"
chr3R	Drosophila_3seq	major_end	6687643	6687643	.	+	.	"FlyBase_ID ""FBgn0004777""; genomic_feature ""3UTR"";"
chr3R	Drosophila_3seq	major_end	6689602	6689602	.	-	.	"FlyBase_ID ""FBgn0004778""; genomic_feature ""3UTR"";"
chr3R	Drosophila_3seq	major_end	6690887	6690887	.	-	.	"FlyBase_ID ""FBgn0004779""; genomic_feature ""3UTR"";"
chr3R	Drosophila_3seq	major_end	6693534	6693534	.	+	.	"FlyBase_ID ""FBgn0004780""; genomic_feature ""3UTR"";"
chr3R	Drosophila_3seq	major_end	6695148	6695148	.	-	.	"FlyBase_ID ""FBgn0004781""; genomic_feature ""3UTR"";"
chr3R	Drosophila_3seq	major_end	6695319	6695319	.	-	.	"FlyBase_ID ""FBgn0004781""; genomic_feature ""3UTR"";"
chr3R	Drosophila_3seq	major_end	6701960	6701960	.	-	.	"FlyBase_ID ""FBgn0004782""; genomic_feature ""3UTR"";"
chr3R	Drosophila_3seq	major_end	6702027	6702027	.	-	.	"FlyBase_ID ""FBgn0004782""; genomic_feature ""3UTR"";"
chr3R	Drosophila_3seq	major_end	6704903	6704903	.	+	.	"FlyBase_ID ""FBgn0004783""; genomic_feature ""3UTR"";"
chr2R	Drosophila_3seq	major_end	16901575	16901575	.	+	.	"FlyBase_ID ""FBgn0004784""; genomic_feature ""3UTR"";"
chr2R	Drosophila_3seq	major_end	23654641	23654641	.	+	.	"FlyBase_ID ""FBgn0004795""; genomic_feature ""3UTR"";"
chr2R	Drosophila_3seq	major_end	23654671	23654671	.	+	.	"FlyBase_ID ""FBgn0004795""; genomic_feature ""3UTR"";"
chr2R	Drosophila_3seq	major_end	23654815	23654815	.	+	.	"FlyBase_ID ""FBgn0004795""; genomic_feature ""3UTR"";"
chr2L	Drosophila_3seq	major_end	16826916	16826916	.	+	.	"FlyBase_ID ""FBgn0004797""; genomic_feature ""3UTR"";"
chr2L	Drosophila_3seq	major_end	16826964	16826964	.	+	.	"FlyBase_ID ""FBgn0004797""; genomic_feature ""3UTR"";"
chr2L	Drosophila_3seq	major_end	19791908	19791908	.	-	.	"FlyBase_ID ""FBgn0004811""; genomic_feature ""3UTR"";"
chr2L	Drosophila_3seq	major_end	19792756	19792756	.	-	.	"FlyBase_ID ""FBgn0004811""; genomic_feature ""3UTR"";"
chr2L	Drosophila_3seq	major_end	19792798	19792798	.	-	.	"FlyBase_ID ""FBgn0004811""; genomic_feature ""3UTR"";"
chrX	Drosophila_3seq	major_end	9152528	9152528	.	-	.	"FlyBase_ID ""FBgn0004828""; genomic_feature ""3UTR"";"
chrX	Drosophila_3seq	major_end	9152589	9152589	.	-	.	"FlyBase_ID ""FBgn0004828""; genomic_feature ""3UTR"";"
chrX	Drosophila_3seq	major_end	9152631	9152631	.	-	.	"FlyBase_ID ""FBgn0004828""; genomic_feature ""3UTR"";"
chrX	Drosophila_3seq	major_end	9152675	9152675	.	-	.	"FlyBase_ID ""FBgn0004828""; genomic_feature ""3UTR"";"
chrX	Drosophila_3seq	major_end	9152876	9152876	.	-	.	"FlyBase_ID ""FBgn0004828""; genomic_feature ""3UTR"";"
chrX	Drosophila_3seq	major_end	9152922	9152922	.	-	.	"FlyBase_ID ""FBgn0004828""; genomic_feature ""3UTR"";"
chrX	Drosophila_3seq	major_end	9152956	9152956	.	-	.	"FlyBase_ID ""FBgn0004828""; genomic_feature ""3UTR"";"
chrX	Drosophila_3seq	major_end	9153236	9153236	.	-	.	"FlyBase_ID ""FBgn0004828""; genomic_feature ""3UTR"";"
chrX	Drosophila_3seq	major_end	9153287	9153287	.	-	.	"FlyBase_ID ""FBgn0004828""; genomic_feature ""3UTR"";"
chrX	Drosophila_3seq	major_end	9153833	9153833	.	-	.	"FlyBase_ID ""FBgn0004828""; genomic_feature ""3UTR"";"
chrX	Drosophila_3seq	major_end	9153859	9153859	.	-	.	"FlyBase_ID ""FBgn0004828""; genomic_feature ""3UTR"";"
chrX	Drosophila_3seq	major_end	9153886	9153886	.	-	.	"FlyBase_ID ""FBgn0004828""; genomic_feature ""3UTR"";"
chrX	Drosophila_3seq	major_end	4102901	4102901	.	-	.	"FlyBase_ID ""FBgn0004832""; genomic_feature ""3UTR"";"
chrX	Drosophila_3seq	major_end	4102963	4102963	.	-	.	"FlyBase_ID ""FBgn0004832""; genomic_feature ""3UTR"";"
chrX	Drosophila_3seq	major_end	4103019	4103019	.	-	.	"FlyBase_ID ""FBgn0004832""; genomic_feature ""3UTR"";"
chr2L	Drosophila_3seq	major_end	15042947	15042947	.	+	.	"FlyBase_ID ""FBgn0004837""; genomic_feature ""3UTR"";"
chr2L	Drosophila_3seq	major_end	15043252	15043252	.	+	.	"FlyBase_ID ""FBgn0004837""; genomic_feature ""3UTR"";"
chr2L	Drosophila_3seq	major_end	15043330	15043330	.	+	.	"FlyBase_ID ""FBgn0004837""; genomic_feature ""3UTR"";"
chr2R	Drosophila_3seq	major_end	12001492	12001492	.	-	.	"FlyBase_ID ""FBgn0004839""; genomic_feature ""3UTR"";"
chr2R	Drosophila_3seq	major_end	12001712	12001712	.	-	.	"FlyBase_ID ""FBgn0004839""; genomic_feature ""3UTR"";"
chr3R	Drosophila_3seq	major_end	10737583	10737583	.	-	.	"FlyBase_ID ""FBgn0004841""; genomic_feature ""3UTR"";"
chr3R	Drosophila_3seq	major_end	27057941	27057941	.	+	.	"FlyBase_ID ""FBgn0004842""; genomic_feature ""3UTR"";"
chr3L	Drosophila_3seq	major_end	19977085	19977085	.	+	.	"FlyBase_ID ""FBgn0004852""; genomic_feature ""3UTR"";"
chr3L	Drosophila_3seq	major_end	19977344	19977344	.	+	.	"FlyBase_ID ""FBgn0004852""; genomic_feature ""3UTR"";"
chr3L	Drosophila_3seq	major_end	19977404	19977404	.	+	.	"FlyBase_ID ""FBgn0004852""; genomic_feature ""3UTR"";"
chr3L	Drosophila_3seq	major_end	19977570	19977570	.	+	.	"FlyBase_ID ""FBgn0004852""; genomic_feature ""3UTR"";"
chr3L	Drosophila_3seq	major_end	19977960	19977960	.	+	.	"FlyBase_ID ""FBgn0004852""; genomic_feature ""3UTR"";"
chr3R	Drosophila_3seq	major_end	14309844	14309844	.	+	.	"FlyBase_ID ""FBgn0004855""; genomic_feature ""3UTR"";"
chr3R	Drosophila_3seq	major_end	14310043	14310043	.	+	.	"FlyBase_ID ""FBgn0004855""; genomic_feature ""3UTR"";"
chr3R	Drosophila_3seq	major_end	14310088	14310088	.	+	.	"FlyBase_ID ""FBgn0004855""; genomic_feature ""3UTR"";"
chr3R	Drosophila_3seq	major_end	14310248	14310248	.	+	.	"FlyBase_ID ""FBgn0004855""; genomic_feature ""3UTR"";"
chrX	Drosophila_3seq	major_end	9103786	9103786	.	-	.	"FlyBase_ID ""FBgn0004856""; genomic_feature ""3UTR"";"
chrX	Drosophila_3seq	major_end	9104006	9104006	.	-	.	"FlyBase_ID ""FBgn0004856""; genomic_feature ""3UTR"";"
chrX	Drosophila_3seq	major_end	9104035	9104035	.	-	.	"FlyBase_ID ""FBgn0004856""; genomic_feature ""3UTR"";"
chrX	Drosophila_3seq	major_end	9104318	9104318	.	-	.	"FlyBase_ID ""FBgn0004856""; genomic_feature ""3UTR"";"
chrX	Drosophila_3seq	major_end	9104360	9104360	.	-	.	"FlyBase_ID ""FBgn0004856""; genomic_feature ""3UTR"";"
chr2L	Drosophila_3seq	major_end	14390628	14390628	.	-	.	"FlyBase_ID ""FBgn0004858""; genomic_feature ""3UTR"";"
chr4	Drosophila_3seq	major_end	46104	46104	.	-	.	"FlyBase_ID ""FBgn0004859""; genomic_feature ""3UTR"";"
chr4	Drosophila_3seq	major_end	46332	46332	.	-	.	"FlyBase_ID ""FBgn0004859""; genomic_feature ""3UTR"";"
chr4	Drosophila_3seq	major_end	46870	46870	.	-	.	"FlyBase_ID ""FBgn0004859""; genomic_feature ""3UTR"";"
chr4	Drosophila_3seq	major_end	47714	47714	.	-	.	"FlyBase_ID ""FBgn0004859""; genomic_feature ""3UTR"";"
chr4	Drosophila_3seq	major_end	47860	47860	.	-	.	"FlyBase_ID ""FBgn0004859""; genomic_feature ""3UTR"";"
chr4	Drosophila_3seq	major_end	47937	47937	.	-	.	"FlyBase_ID ""FBgn0004859""; genomic_feature ""3UTR"";"
chrX	Drosophila_3seq	major_end	2115720	2115720	.	-	.	"FlyBase_ID ""FBgn0004860""; genomic_feature ""3UTR"";"
chrX	Drosophila_3seq	major_end	2116841	2116841	.	-	.	"FlyBase_ID ""FBgn0004860""; genomic_feature ""3UTR"";"
chrX	Drosophila_3seq	major_end	2126210	2126210	.	-	.	"FlyBase_ID ""FBgn0004861""; genomic_feature ""3UTR"";"
chrX	Drosophila_3seq	major_end	2126293	2126293	.	-	.	"FlyBase_ID ""FBgn0004861""; genomic_feature ""3UTR"";"
chrX	Drosophila_3seq	major_end	2126329	2126329	.	-	.	"FlyBase_ID ""FBgn0004861""; genomic_feature ""3UTR"";"
chrX	Drosophila_3seq	major_end	2126485	2126485	.	-	.	"FlyBase_ID ""FBgn0004861""; genomic_feature ""3UTR"";"
chr3R	Drosophila_3seq	major_end	21390449	21390449	.	+	.	"FlyBase_ID ""FBgn0004862""; genomic_feature ""3UTR"";"
chr3R	Drosophila_3seq	major_end	21512749	21512749	.	+	.	"FlyBase_ID ""FBgn0004863""; genomic_feature ""3UTR"";"
chr3R	Drosophila_3seq	major_end	21512814	21512814	.	+	.	"FlyBase_ID ""FBgn0004863""; genomic_feature ""3UTR"";"
chrX	Drosophila_3seq	major_end	11360922	11360922	.	-	.	"FlyBase_ID ""FBgn0004864""; genomic_feature ""3UTR"";"
chrX	Drosophila_3seq	major_end	11361040	11361040	.	-	.	"FlyBase_ID ""FBgn0004864""; genomic_feature ""3UTR"";"
chrX	Drosophila_3seq	major_end	11361314	11361314	.	-	.	"FlyBase_ID ""FBgn0004864""; genomic_feature ""3UTR"";"
chrX	Drosophila_3seq	major_end	11361428	11361428	.	-	.	"FlyBase_ID ""FBgn0004864""; genomic_feature ""3UTR"";"
chr3L	Drosophila_3seq	major_end	21265109	21265109	.	+	.	"FlyBase_ID ""FBgn0004865""; genomic_feature ""3UTR"";"
chr3L	Drosophila_3seq	major_end	21266507	21266507	.	+	.	"FlyBase_ID ""FBgn0004865""; genomic_feature ""3UTR"";"
chr3L	Drosophila_3seq	major_end	21268036	21268036	.	+	.	"FlyBase_ID ""FBgn0004865""; genomic_feature ""3UTR"";"
chr2L	Drosophila_3seq	major_end	9896265	9896265	.	-	.	"FlyBase_ID ""FBgn0004867""; genomic_feature ""3UTR"";"
chr2L	Drosophila_3seq	major_end	9491176	9491176	.	-	.	"FlyBase_ID ""FBgn0004868""; genomic_feature ""3UTR"";"
chr2L	Drosophila_3seq	major_end	9491538	9491538	.	-	.	"FlyBase_ID ""FBgn0004868""; genomic_feature ""3UTR"";"
chr2L	Drosophila_3seq	major_end	9491572	9491572	.	-	.	"FlyBase_ID ""FBgn0004868""; genomic_feature ""3UTR"";"
chr2L	Drosophila_3seq	major_end	9491782	9491782	.	-	.	"FlyBase_ID ""FBgn0004868""; genomic_feature ""3UTR"";"
chr2L	Drosophila_3seq	major_end	9491925	9491925	.	-	.	"FlyBase_ID ""FBgn0004868""; genomic_feature ""3UTR"";"
chr3L	Drosophila_3seq	major_end	1036364	1036364	.	-	.	"FlyBase_ID ""FBgn0004870""; genomic_feature ""3UTR"";"
chr3L	Drosophila_3seq	major_end	1037507	1037507	.	-	.	"FlyBase_ID ""FBgn0004870""; genomic_feature ""3UTR"";"
chr3L	Drosophila_3seq	major_end	1037730	1037730	.	-	.	"FlyBase_ID ""FBgn0004870""; genomic_feature ""3UTR"";"
chr3L	Drosophila_3seq	major_end	1037971	1037971	.	-	.	"FlyBase_ID ""FBgn0004870""; genomic_feature ""3UTR"";"
chr2L	Drosophila_3seq	major_end	10982205	10982205	.	-	.	"FlyBase_ID ""FBgn0004872""; genomic_feature ""3UTR"";"
chr2L	Drosophila_3seq	major_end	10982231	10982231	.	-	.	"FlyBase_ID ""FBgn0004872""; genomic_feature ""3UTR"";"
chr2L	Drosophila_3seq	major_end	10982306	10982306	.	-	.	"FlyBase_ID ""FBgn0004872""; genomic_feature ""3UTR"";"
chr2L	Drosophila_3seq	major_end	10982363	10982363	.	-	.	"FlyBase_ID ""FBgn0004872""; genomic_feature ""3UTR"";"
chr2L	Drosophila_3seq	major_end	10982521	10982521	.	-	.	"FlyBase_ID ""FBgn0004872""; genomic_feature ""3UTR"";"
chr3L	Drosophila_3seq	major_end	3839767	3839767	.	+	.	"FlyBase_ID ""FBgn0004875""; genomic_feature ""3UTR"";"
chr3L	Drosophila_3seq	major_end	3840201	3840201	.	+	.	"FlyBase_ID ""FBgn0004875""; genomic_feature ""3UTR"";"
chr3L	Drosophila_3seq	major_end	3840235	3840235	.	+	.	"FlyBase_ID ""FBgn0004875""; genomic_feature ""3UTR"";"
chr3L	Drosophila_3seq	major_end	3841137	3841137	.	+	.	"FlyBase_ID ""FBgn0004875""; genomic_feature ""3UTR"";"
chr3L	Drosophila_3seq	major_end	3841167	3841167	.	+	.	"FlyBase_ID ""FBgn0004875""; genomic_feature ""3UTR"";"
chr3L	Drosophila_3seq	major_end	3841232	3841232	.	+	.	"FlyBase_ID ""FBgn0004875""; genomic_feature ""3UTR"";"
chr3L	Drosophila_3seq	major_end	3842452	3842452	.	+	.	"FlyBase_ID ""FBgn0004875""; genomic_feature ""3UTR"";"
chr3R	Drosophila_3seq	major_end	5712938	5712938	.	-	.	"FlyBase_ID ""FBgn0004878""; genomic_feature ""3UTR"";"
chr3R	Drosophila_3seq	major_end	5712975	5712975	.	-	.	"FlyBase_ID ""FBgn0004878""; genomic_feature ""3UTR"";"
chr3R	Drosophila_3seq	major_end	5713058	5713058	.	-	.	"FlyBase_ID ""FBgn0004878""; genomic_feature ""3UTR"";"
chr3L	Drosophila_3seq	major_end	3988569	3988569	.	+	.	"FlyBase_ID ""FBgn0004880""; genomic_feature ""3UTR"";"
chr3L	Drosophila_3seq	major_end	3988745	3988745	.	+	.	"FlyBase_ID ""FBgn0004880""; genomic_feature ""3UTR"";"
chr3L	Drosophila_3seq	major_end	3989676	3989676	.	+	.	"FlyBase_ID ""FBgn0004880""; genomic_feature ""3UTR"";"
chr3L	Drosophila_3seq	major_end	3990906	3990906	.	+	.	"FlyBase_ID ""FBgn0004880""; genomic_feature ""3UTR"";"
chr3L	Drosophila_3seq	major_end	3990935	3990935	.	+	.	"FlyBase_ID ""FBgn0004880""; genomic_feature ""3UTR"";"
chr3L	Drosophila_3seq	major_end	3992276	3992276	.	+	.	"FlyBase_ID ""FBgn0004880""; genomic_feature ""3UTR"";"
chr3R	Drosophila_3seq	major_end	23260610	23260610	.	-	.	"FlyBase_ID ""FBgn0004882""; genomic_feature ""3UTR"";"
chr3R	Drosophila_3seq	major_end	23261248	23261248	.	-	.	"FlyBase_ID ""FBgn0004882""; genomic_feature ""3UTR"";"
chr3R	Drosophila_3seq	major_end	23264647	23264647	.	-	.	"FlyBase_ID ""FBgn0004882""; genomic_feature ""3UTR"";"
chr3R	Drosophila_3seq	major_end	23265654	23265654	.	-	.	"FlyBase_ID ""FBgn0004882""; genomic_feature ""3UTR"";"
chr3R	Drosophila_3seq	major_end	24748529	24748529	.	+	.	"FlyBase_ID ""FBgn0004885""; genomic_feature ""3UTR"";"
chr3R	Drosophila_3seq	major_end	24749125	24749125	.	+	.	"FlyBase_ID ""FBgn0004885""; genomic_feature ""3UTR"";"
chr3L	Drosophila_3seq	major_end	3818123	3818123	.	+	.	"FlyBase_ID ""FBgn0004888""; genomic_feature ""3UTR"";"
chr3L	Drosophila_3seq	major_end	3818154	3818154	.	+	.	"FlyBase_ID ""FBgn0004888""; genomic_feature ""3UTR"";"
chr3L	Drosophila_3seq	major_end	3818242	3818242	.	+	.	"FlyBase_ID ""FBgn0004888""; genomic_feature ""3UTR"";"
chr3L	Drosophila_3seq	major_end	3818381	3818381	.	+	.	"FlyBase_ID ""FBgn0004888""; genomic_feature ""3UTR"";"
chr3R	Drosophila_3seq	major_end	10126133	10126133	.	-	.	"FlyBase_ID ""FBgn0004889""; genomic_feature ""3UTR"";"
chr3R	Drosophila_3seq	major_end	10126602	10126602	.	-	.	"FlyBase_ID ""FBgn0004889""; genomic_feature ""3UTR"";"
chr3R	Drosophila_3seq	major_end	10126672	10126672	.	-	.	"FlyBase_ID ""FBgn0004889""; genomic_feature ""3UTR"";"
chr3R	Drosophila_3seq	major_end	10126758	10126758	.	-	.	"FlyBase_ID ""FBgn0004889""; genomic_feature ""3UTR"";"
chr3R	Drosophila_3seq	major_end	10126832	10126832	.	-	.	"FlyBase_ID ""FBgn0004889""; genomic_feature ""3UTR"";"
chr3R	Drosophila_3seq	major_end	10127521	10127521	.	-	.	"FlyBase_ID ""FBgn0004889""; genomic_feature ""3UTR"";"
chr3R	Drosophila_3seq	major_end	10127644	10127644	.	-	.	"FlyBase_ID ""FBgn0004889""; genomic_feature ""3UTR"";"
chr3R	Drosophila_3seq	major_end	10127718	10127718	.	-	.	"FlyBase_ID ""FBgn0004889""; genomic_feature ""3UTR"";"
chr2L	Drosophila_3seq	major_end	3578013	3578013	.	-	.	"FlyBase_ID ""FBgn0004892""; genomic_feature ""3UTR"";"
chr2L	Drosophila_3seq	major_end	3783439	3783439	.	+	.	"FlyBase_ID ""FBgn0004893""; genomic_feature ""3UTR"";"
chr2L	Drosophila_3seq	major_end	3783657	3783657	.	+	.	"FlyBase_ID ""FBgn0004893""; genomic_feature ""3UTR"";"
chr2L	Drosophila_3seq	major_end	3784121	3784121	.	+	.	"FlyBase_ID ""FBgn0004893""; genomic_feature ""3UTR"";"
chr3L	Drosophila_3seq	major_end	4021299	4021299	.	+	.	"FlyBase_ID ""FBgn0004895""; genomic_feature ""3UTR"";"
chr2R	Drosophila_3seq	major_end	22870701	22870701	.	+	.	"FlyBase_ID ""FBgn0004896""; genomic_feature ""3UTR"";"
chr3R	Drosophila_3seq	major_end	25084975	25084975	.	+	.	"FlyBase_ID ""FBgn0004897""; genomic_feature ""3UTR"";"
chr3R	Drosophila_3seq	major_end	7909595	7909595	.	-	.	"FlyBase_ID ""FBgn0004901""; genomic_feature ""3UTR"";"
chr3R	Drosophila_3seq	major_end	7909646	7909646	.	-	.	"FlyBase_ID ""FBgn0004901""; genomic_feature ""3UTR"";"
chr2R	Drosophila_3seq	major_end	10107695	10107695	.	+	.	"FlyBase_ID ""FBgn0004907""; genomic_feature ""3UTR"";"
chr2R	Drosophila_3seq	major_end	10107745	10107745	.	+	.	"FlyBase_ID ""FBgn0004907""; genomic_feature ""3UTR"";"
chr2R	Drosophila_3seq	major_end	10108404	10108404	.	+	.	"FlyBase_ID ""FBgn0004907""; genomic_feature ""3UTR"";"
chr2R	Drosophila_3seq	major_end	10108434	10108434	.	+	.	"FlyBase_ID ""FBgn0004907""; genomic_feature ""3UTR"";"
chr2R	Drosophila_3seq	major_end	10108475	10108475	.	+	.	"FlyBase_ID ""FBgn0004907""; genomic_feature ""3UTR"";"
chr2R	Drosophila_3seq	major_end	10109648	10109648	.	+	.	"FlyBase_ID ""FBgn0004907""; genomic_feature ""3UTR"";"
chr2R	Drosophila_3seq	major_end	10109687	10109687	.	+	.	"FlyBase_ID ""FBgn0004907""; genomic_feature ""3UTR"";"
chr3R	Drosophila_3seq	major_end	8341872	8341872	.	+	.	"FlyBase_ID ""FBgn0004908""; genomic_feature ""3UTR"";"
chr3R	Drosophila_3seq	major_end	8341921	8341921	.	+	.	"FlyBase_ID ""FBgn0004908""; genomic_feature ""3UTR"";"
chr3L	Drosophila_3seq	major_end	3909966	3909966	.	-	.	"FlyBase_ID ""FBgn0004910""; genomic_feature ""3UTR"";"
chr3L	Drosophila_3seq	major_end	3911136	3911136	.	-	.	"FlyBase_ID ""FBgn0004910""; genomic_feature ""3UTR"";"
chr3L	Drosophila_3seq	major_end	3911301	3911301	.	-	.	"FlyBase_ID ""FBgn0004910""; genomic_feature ""3UTR"";"
chr3L	Drosophila_3seq	major_end	3911689	3911689	.	-	.	"FlyBase_ID ""FBgn0004910""; genomic_feature ""3UTR"";"
chr3L	Drosophila_3seq	major_end	3911742	3911742	.	-	.	"FlyBase_ID ""FBgn0004910""; genomic_feature ""3UTR"";"
chr3R	Drosophila_3seq	major_end	4910087	4910087	.	+	.	"FlyBase_ID ""FBgn0004913""; genomic_feature ""3UTR"";"
chr3R	Drosophila_3seq	major_end	4910183	4910183	.	+	.	"FlyBase_ID ""FBgn0004913""; genomic_feature ""3UTR"";"
chr2L	Drosophila_3seq	major_end	8687226	8687226	.	-	.	"FlyBase_ID ""FBgn0004914""; genomic_feature ""3UTR"";"
chr2L	Drosophila_3seq	major_end	8687326	8687326	.	-	.	"FlyBase_ID ""FBgn0004914""; genomic_feature ""3UTR"";"
chr2L	Drosophila_3seq	major_end	8687477	8687477	.	-	.	"FlyBase_ID ""FBgn0004914""; genomic_feature ""3UTR"";"
chr2L	Drosophila_3seq	major_end	8687526	8687526	.	-	.	"FlyBase_ID ""FBgn0004914""; genomic_feature ""3UTR"";"
chr2L	Drosophila_3seq	major_end	8687625	8687625	.	-	.	"FlyBase_ID ""FBgn0004914""; genomic_feature ""3UTR"";"
chr2L	Drosophila_3seq	major_end	10432637	10432637	.	+	.	"FlyBase_ID ""FBgn0004915""; genomic_feature ""3UTR"";"
chr2L	Drosophila_3seq	major_end	10432686	10432686	.	+	.	"FlyBase_ID ""FBgn0004915""; genomic_feature ""3UTR"";"
chr2L	Drosophila_3seq	major_end	10432812	10432812	.	+	.	"FlyBase_ID ""FBgn0004915""; genomic_feature ""3UTR"";"
chr2L	Drosophila_3seq	major_end	10432933	10432933	.	+	.	"FlyBase_ID ""FBgn0004915""; genomic_feature ""3UTR"";"
chr2L	Drosophila_3seq	major_end	10432960	10432960	.	+	.	"FlyBase_ID ""FBgn0004915""; genomic_feature ""3UTR"";"
chr2L	Drosophila_3seq	major_end	10432999	10432999	.	+	.	"FlyBase_ID ""FBgn0004915""; genomic_feature ""3UTR"";"
chr2L	Drosophila_3seq	major_end	10433116	10433116	.	+	.	"FlyBase_ID ""FBgn0004915""; genomic_feature ""3UTR"";"
chr2R	Drosophila_3seq	major_end	8902931	8902931	.	+	.	"FlyBase_ID ""FBgn0004921""; genomic_feature ""3UTR"";"
chr2R	Drosophila_3seq	major_end	8903070	8903070	.	+	.	"FlyBase_ID ""FBgn0004921""; genomic_feature ""3UTR"";"
chr2R	Drosophila_3seq	major_end	8903122	8903122	.	+	.	"FlyBase_ID ""FBgn0004921""; genomic_feature ""3UTR"";"
chrX	Drosophila_3seq	major_end	15326092	15326092	.	+	.	"FlyBase_ID ""FBgn0004924""; genomic_feature ""3UTR"";"
chrX	Drosophila_3seq	major_end	15326381	15326381	.	+	.	"FlyBase_ID ""FBgn0004924""; genomic_feature ""3UTR"";"
chrX	Drosophila_3seq	major_end	15326408	15326408	.	+	.	"FlyBase_ID ""FBgn0004924""; genomic_feature ""3UTR"";"
chrX	Drosophila_3seq	major_end	15326488	15326488	.	+	.	"FlyBase_ID ""FBgn0004924""; genomic_feature ""3UTR"";"
chrX	Drosophila_3seq	major_end	15326541	15326541	.	+	.	"FlyBase_ID ""FBgn0004924""; genomic_feature ""3UTR"";"
chrX	Drosophila_3seq	major_end	15326696	15326696	.	+	.	"FlyBase_ID ""FBgn0004924""; genomic_feature ""3UTR"";"
chrX	Drosophila_3seq	major_end	15326970	15326970	.	+	.	"FlyBase_ID ""FBgn0004924""; genomic_feature ""3UTR"";"
chrX	Drosophila_3seq	major_end	15327148	15327148	.	+	.	"FlyBase_ID ""FBgn0004924""; genomic_feature ""3UTR"";"
chrX	Drosophila_3seq	major_end	15327324	15327324	.	+	.	"FlyBase_ID ""FBgn0004924""; genomic_feature ""3UTR"";"
chrX	Drosophila_3seq	major_end	15328030	15328030	.	+	.	"FlyBase_ID ""FBgn0004924""; genomic_feature ""3UTR"";"
chr3L	Drosophila_3seq	major_end	12525093	12525093	.	-	.	"FlyBase_ID ""FBgn0004926""; genomic_feature ""3UTR"";"
chr3L	Drosophila_3seq	major_end	12525141	12525141	.	-	.	"FlyBase_ID ""FBgn0004926""; genomic_feature ""3UTR"";"
chrX	Drosophila_3seq	major_end	18305349	18305349	.	-	.	"FlyBase_ID ""FBgn0004956""; genomic_feature ""3UTR"";"
chrX	Drosophila_3seq	major_end	18305945	18305945	.	-	.	"FlyBase_ID ""FBgn0004956""; genomic_feature ""3UTR"";"
chrX	Drosophila_3seq	major_end	18688227	18688227	.	+	.	"FlyBase_ID ""FBgn0004959""; genomic_feature ""3UTR"";"
chrX	Drosophila_3seq	major_end	18688317	18688317	.	+	.	"FlyBase_ID ""FBgn0004959""; genomic_feature ""3UTR"";"
chrX	Drosophila_3seq	major_end	18688403	18688403	.	+	.	"FlyBase_ID ""FBgn0004959""; genomic_feature ""3UTR"";"
chr3L	Drosophila_3seq	major_end	20139010	20139010	.	+	.	"FlyBase_ID ""FBgn0005198""; genomic_feature ""3UTR"";"
chr3L	Drosophila_3seq	major_end	20139076	20139076	.	+	.	"FlyBase_ID ""FBgn0005198""; genomic_feature ""3UTR"";"
chr3L	Drosophila_3seq	major_end	20139114	20139114	.	+	.	"FlyBase_ID ""FBgn0005198""; genomic_feature ""3UTR"";"
chr3L	Drosophila_3seq	major_end	20139280	20139280	.	+	.	"FlyBase_ID ""FBgn0005198""; genomic_feature ""3UTR"";"
chr3L	Drosophila_3seq	major_end	20139336	20139336	.	+	.	"FlyBase_ID ""FBgn0005198""; genomic_feature ""3UTR"";"
chr2L	Drosophila_3seq	major_end	10302167	10302167	.	-	.	"FlyBase_ID ""FBgn0005322""; genomic_feature ""3UTR"";"
chr2L	Drosophila_3seq	major_end	10302597	10302597	.	-	.	"FlyBase_ID ""FBgn0005322""; genomic_feature ""3UTR"";"
chr3R	Drosophila_3seq	major_end	12689873	12689873	.	-	.	"FlyBase_ID ""FBgn0005355""; genomic_feature ""3UTR"";"
chr3R	Drosophila_3seq	major_end	12689976	12689976	.	-	.	"FlyBase_ID ""FBgn0005355""; genomic_feature ""3UTR"";"
chr3L	Drosophila_3seq	major_end	19590773	19590773	.	-	.	"FlyBase_ID ""FBgn0005386""; genomic_feature ""3UTR"";"
chr3L	Drosophila_3seq	major_end	19591041	19591041	.	-	.	"FlyBase_ID ""FBgn0005386""; genomic_feature ""3UTR"";"
chrX	Drosophila_3seq	major_end	5958207	5958207	.	-	.	"FlyBase_ID ""FBgn0005390""; genomic_feature ""3UTR"";"
chrX	Drosophila_3seq	major_end	10050948	10050948	.	-	.	"FlyBase_ID ""FBgn0005391""; genomic_feature ""3UTR"";"
chrX	Drosophila_3seq	major_end	10050994	10050994	.	-	.	"FlyBase_ID ""FBgn0005391""; genomic_feature ""3UTR"";"
chrX	Drosophila_3seq	major_end	10051025	10051025	.	-	.	"FlyBase_ID ""FBgn0005391""; genomic_feature ""3UTR"";"
chrX	Drosophila_3seq	major_end	16356179	16356179	.	-	.	"FlyBase_ID ""FBgn0005411""; genomic_feature ""3UTR"";"
chrX	Drosophila_3seq	major_end	16356662	16356662	.	-	.	"FlyBase_ID ""FBgn0005411""; genomic_feature ""3UTR"";"
chrX	Drosophila_3seq	major_end	16356696	16356696	.	-	.	"FlyBase_ID ""FBgn0005411""; genomic_feature ""3UTR"";"
chr3L	Drosophila_3seq	major_end	9428795	9428795	.	-	.	"FlyBase_ID ""FBgn0005533""; genomic_feature ""3UTR"";"
chr4	Drosophila_3seq	major_end	721173	721173	.	+	.	"FlyBase_ID ""FBgn0005558""; genomic_feature ""3UTR"";"
chr4	Drosophila_3seq	major_end	1112108	1112108	.	+	.	"FlyBase_ID ""FBgn0005561""; genomic_feature ""3UTR"";"
chr4	Drosophila_3seq	major_end	1112144	1112144	.	+	.	"FlyBase_ID ""FBgn0005561""; genomic_feature ""3UTR"";"
chr4	Drosophila_3seq	major_end	1112332	1112332	.	+	.	"FlyBase_ID ""FBgn0005561""; genomic_feature ""3UTR"";"
chr4	Drosophila_3seq	major_end	1112684	1112684	.	+	.	"FlyBase_ID ""FBgn0005561""; genomic_feature ""3UTR"";"
chr3L	Drosophila_3seq	major_end	19566872	19566872	.	-	.	"FlyBase_ID ""FBgn0005564""; genomic_feature ""3UTR"";"
chr3L	Drosophila_3seq	major_end	19568332	19568332	.	-	.	"FlyBase_ID ""FBgn0005564""; genomic_feature ""3UTR"";"
chr3R	Drosophila_3seq	major_end	9628671	9628671	.	-	.	"FlyBase_ID ""FBgn0005585""; genomic_feature ""3UTR"";"
chr3R	Drosophila_3seq	major_end	9628938	9628938	.	-	.	"FlyBase_ID ""FBgn0005585""; genomic_feature ""3UTR"";"
chr3R	Drosophila_3seq	major_end	9628967	9628967	.	-	.	"FlyBase_ID ""FBgn0005585""; genomic_feature ""3UTR"";"
chr2R	Drosophila_3seq	major_end	10721339	10721339	.	-	.	"FlyBase_ID ""FBgn0005586""; genomic_feature ""3UTR"";"
chr2R	Drosophila_3seq	major_end	10721504	10721504	.	-	.	"FlyBase_ID ""FBgn0005586""; genomic_feature ""3UTR"";"
chr2R	Drosophila_3seq	major_end	10722814	10722814	.	-	.	"FlyBase_ID ""FBgn0005586""; genomic_feature ""3UTR"";"
chr2R	Drosophila_3seq	major_end	10723042	10723042	.	-	.	"FlyBase_ID ""FBgn0005586""; genomic_feature ""3UTR"";"
chr2R	Drosophila_3seq	major_end	10723433	10723433	.	-	.	"FlyBase_ID ""FBgn0005586""; genomic_feature ""3UTR"";"
chr2R	Drosophila_3seq	major_end	10723477	10723477	.	-	.	"FlyBase_ID ""FBgn0005586""; genomic_feature ""3UTR"";"
chr2L	Drosophila_3seq	major_end	19699627	19699627	.	-	.	"FlyBase_ID ""FBgn0005590""; genomic_feature ""3UTR"";"
chr3L	Drosophila_3seq	major_end	14083057	14083057	.	+	.	"FlyBase_ID ""FBgn0005592""; genomic_feature ""3UTR"";"
chr3L	Drosophila_3seq	major_end	14083244	14083244	.	+	.	"FlyBase_ID ""FBgn0005592""; genomic_feature ""3UTR"";"
chr2L	Drosophila_3seq	major_end	10202118	10202118	.	+	.	"FlyBase_ID ""FBgn0005593""; genomic_feature ""3UTR"";"
chr2L	Drosophila_3seq	major_end	10202145	10202145	.	+	.	"FlyBase_ID ""FBgn0005593""; genomic_feature ""3UTR"";"
chr3R	Drosophila_3seq	major_end	29118336	29118336	.	-	.	"FlyBase_ID ""FBgn0005596""; genomic_feature ""3UTR"";"
chr3R	Drosophila_3seq	major_end	29118395	29118395	.	-	.	"FlyBase_ID ""FBgn0005596""; genomic_feature ""3UTR"";"
chr2R	Drosophila_3seq	major_end	23985113	23985113	.	+	.	"FlyBase_ID ""FBgn0005612""; genomic_feature ""3UTR"";"
chr2R	Drosophila_3seq	major_end	23985182	23985182	.	+	.	"FlyBase_ID ""FBgn0005612""; genomic_feature ""3UTR"";"
chr2R	Drosophila_3seq	major_end	14201390	14201390	.	-	.	"FlyBase_ID ""FBgn0005613""; genomic_feature ""3UTR"";"
chr2R	Drosophila_3seq	major_end	9765518	9765518	.	+	.	"FlyBase_ID ""FBgn0005614""; genomic_feature ""3UTR"";"
chr2L	Drosophila_3seq	major_end	3462218	3462218	.	-	.	"FlyBase_ID ""FBgn0005616""; genomic_feature ""3UTR"";"
chr2L	Drosophila_3seq	major_end	3463176	3463176	.	-	.	"FlyBase_ID ""FBgn0005616""; genomic_feature ""3UTR"";"
chr2L	Drosophila_3seq	major_end	18683630	18683630	.	-	.	"FlyBase_ID ""FBgn0005617""; genomic_feature ""3UTR"";"
chr2L	Drosophila_3seq	major_end	18683659	18683659	.	-	.	"FlyBase_ID ""FBgn0005617""; genomic_feature ""3UTR"";"
chr2L	Drosophila_3seq	major_end	18683720	18683720	.	-	.	"FlyBase_ID ""FBgn0005617""; genomic_feature ""3UTR"";"
chr2L	Drosophila_3seq	major_end	18684188	18684188	.	-	.	"FlyBase_ID ""FBgn0005617""; genomic_feature ""3UTR"";"
chr2L	Drosophila_3seq	major_end	18684791	18684791	.	-	.	"FlyBase_ID ""FBgn0005617""; genomic_feature ""3UTR"";"
chr2L	Drosophila_3seq	major_end	18684822	18684822	.	-	.	"FlyBase_ID ""FBgn0005617""; genomic_feature ""3UTR"";"
chr2L	Drosophila_3seq	major_end	18684869	18684869	.	-	.	"FlyBase_ID ""FBgn0005617""; genomic_feature ""3UTR"";"
chr2L	Drosophila_3seq	major_end	18684939	18684939	.	-	.	"FlyBase_ID ""FBgn0005617""; genomic_feature ""3UTR"";"
chr2L	Drosophila_3seq	major_end	18684970	18684970	.	-	.	"FlyBase_ID ""FBgn0005617""; genomic_feature ""3UTR"";"
chr2R	Drosophila_3seq	major_end	10246077	10246077	.	+	.	"FlyBase_ID ""FBgn0005619""; genomic_feature ""3UTR"";"
chr2R	Drosophila_3seq	major_end	12966013	12966013	.	-	.	"FlyBase_ID ""FBgn0005624""; genomic_feature ""3UTR"";"
chr2R	Drosophila_3seq	major_end	12966322	12966322	.	-	.	"FlyBase_ID ""FBgn0005624""; genomic_feature ""3UTR"";"
chr3L	Drosophila_3seq	major_end	6713363	6713363	.	-	.	"FlyBase_ID ""FBgn0005626""; genomic_feature ""3UTR"";"
chr3L	Drosophila_3seq	major_end	6714038	6714038	.	-	.	"FlyBase_ID ""FBgn0005626""; genomic_feature ""3UTR"";"
chr3L	Drosophila_3seq	major_end	6714225	6714225	.	-	.	"FlyBase_ID ""FBgn0005626""; genomic_feature ""3UTR"";"
chr3L	Drosophila_3seq	major_end	6714265	6714265	.	-	.	"FlyBase_ID ""FBgn0005626""; genomic_feature ""3UTR"";"
chr2R	Drosophila_3seq	major_end	22692524	22692524	.	-	.	"FlyBase_ID ""FBgn0005631""; genomic_feature ""3UTR"";"
chr2R	Drosophila_3seq	major_end	22692631	22692631	.	-	.	"FlyBase_ID ""FBgn0005631""; genomic_feature ""3UTR"";"
chr3L	Drosophila_3seq	major_end	19989555	19989555	.	-	.	"FlyBase_ID ""FBgn0005633""; genomic_feature ""3UTR"";"
chr2R	Drosophila_3seq	major_end	24290517	24290517	.	+	.	"FlyBase_ID ""FBgn0005636""; genomic_feature ""3UTR"";"
chr2R	Drosophila_3seq	major_end	24290736	24290736	.	+	.	"FlyBase_ID ""FBgn0005636""; genomic_feature ""3UTR"";"
chr2R	Drosophila_3seq	major_end	24290897	24290897	.	+	.	"FlyBase_ID ""FBgn0005636""; genomic_feature ""3UTR"";"
chr2R	Drosophila_3seq	major_end	24291084	24291084	.	+	.	"FlyBase_ID ""FBgn0005636""; genomic_feature ""3UTR"";"
chr2R	Drosophila_3seq	major_end	24331522	24331522	.	-	.	"FlyBase_ID ""FBgn0005638""; genomic_feature ""3UTR"";"
chr2R	Drosophila_3seq	major_end	24331899	24331899	.	-	.	"FlyBase_ID ""FBgn0005638""; genomic_feature ""3UTR"";"
chr3L	Drosophila_3seq	major_end	3608195	3608195	.	+	.	"FlyBase_ID ""FBgn0005640""; genomic_feature ""3UTR"";"
chr3L	Drosophila_3seq	major_end	3608549	3608549	.	+	.	"FlyBase_ID ""FBgn0005640""; genomic_feature ""3UTR"";"
chr3R	Drosophila_3seq	major_end	28807980	28807980	.	-	.	"FlyBase_ID ""FBgn0005642""; genomic_feature ""3UTR"";"
chr3R	Drosophila_3seq	major_end	28808040	28808040	.	-	.	"FlyBase_ID ""FBgn0005642""; genomic_feature ""3UTR"";"
chr3R	Drosophila_3seq	major_end	24043059	24043059	.	-	.	"FlyBase_ID ""FBgn0005649""; genomic_feature ""3UTR"";"
chr3R	Drosophila_3seq	major_end	24043378	24043378	.	-	.	"FlyBase_ID ""FBgn0005649""; genomic_feature ""3UTR"";"
chr2R	Drosophila_3seq	major_end	20261754	20261754	.	-	.	"FlyBase_ID ""FBgn0005655""; genomic_feature ""3UTR"";"
chr3R	Drosophila_3seq	major_end	27748373	27748373	.	+	.	"FlyBase_ID ""FBgn0005659""; genomic_feature ""3UTR"";"
chr2L	Drosophila_3seq	major_end	11946756	11946756	.	+	.	"FlyBase_ID ""FBgn0005664""; genomic_feature ""3UTR"";"
chr2L	Drosophila_3seq	major_end	11946803	11946803	.	+	.	"FlyBase_ID ""FBgn0005664""; genomic_feature ""3UTR"";"
chr4	Drosophila_3seq	major_end	776046	776046	.	+	.	"FlyBase_ID ""FBgn0005666""; genomic_feature ""3UTR"";"
chr4	Drosophila_3seq	major_end	776081	776081	.	+	.	"FlyBase_ID ""FBgn0005666""; genomic_feature ""3UTR"";"
chr4	Drosophila_3seq	major_end	776111	776111	.	+	.	"FlyBase_ID ""FBgn0005666""; genomic_feature ""3UTR"";"
chr4	Drosophila_3seq	major_end	776396	776396	.	+	.	"FlyBase_ID ""FBgn0005666""; genomic_feature ""3UTR"";"
chrX	Drosophila_3seq	major_end	2159158	2159158	.	-	.	"FlyBase_ID ""FBgn0005670""; genomic_feature ""3UTR"";"
chr3R	Drosophila_3seq	major_end	12623762	12623762	.	-	.	"FlyBase_ID ""FBgn0005671""; genomic_feature ""3UTR"";"
chr3R	Drosophila_3seq	major_end	12623984	12623984	.	-	.	"FlyBase_ID ""FBgn0005671""; genomic_feature ""3UTR"";"
chr3R	Drosophila_3seq	major_end	12624038	12624038	.	-	.	"FlyBase_ID ""FBgn0005671""; genomic_feature ""3UTR"";"
chr3R	Drosophila_3seq	major_end	12624307	12624307	.	-	.	"FlyBase_ID ""FBgn0005671""; genomic_feature ""3UTR"";"
chr3R	Drosophila_3seq	major_end	12624602	12624602	.	-	.	"FlyBase_ID ""FBgn0005671""; genomic_feature ""3UTR"";"
chr2L	Drosophila_3seq	major_end	19567900	19567900	.	-	.	"FlyBase_ID ""FBgn0005672""; genomic_feature ""3UTR"";"
chr3R	Drosophila_3seq	major_end	23952136	23952136	.	-	.	"FlyBase_ID ""FBgn0005674""; genomic_feature ""3UTR"";"
chr2L	Drosophila_3seq	major_end	16466512	16466512	.	-	.	"FlyBase_ID ""FBgn0005677""; genomic_feature ""3UTR"";"
chr2L	Drosophila_3seq	major_end	16466559	16466559	.	-	.	"FlyBase_ID ""FBgn0005677""; genomic_feature ""3UTR"";"
chr2L	Drosophila_3seq	major_end	16466881	16466881	.	-	.	"FlyBase_ID ""FBgn0005677""; genomic_feature ""3UTR"";"
chr2L	Drosophila_3seq	major_end	16467153	16467153	.	-	.	"FlyBase_ID ""FBgn0005677""; genomic_feature ""3UTR"";"
chr2L	Drosophila_3seq	major_end	10420478	10420478	.	-	.	"FlyBase_ID ""FBgn0005683""; genomic_feature ""3UTR"";"
chr2L	Drosophila_3seq	major_end	10420590	10420590	.	-	.	"FlyBase_ID ""FBgn0005683""; genomic_feature ""3UTR"";"
chr2L	Drosophila_3seq	major_end	10420683	10420683	.	-	.	"FlyBase_ID ""FBgn0005683""; genomic_feature ""3UTR"";"
chr2L	Drosophila_3seq	major_end	10420711	10420711	.	-	.	"FlyBase_ID ""FBgn0005683""; genomic_feature ""3UTR"";"
chr3L	Drosophila_3seq	major_end	21436982	21436982	.	+	.	"FlyBase_ID ""FBgn0005694""; genomic_feature ""3UTR"";"
chr3L	Drosophila_3seq	major_end	21437032	21437032	.	+	.	"FlyBase_ID ""FBgn0005694""; genomic_feature ""3UTR"";"
chr3L	Drosophila_3seq	major_end	21437258	21437258	.	+	.	"FlyBase_ID ""FBgn0005694""; genomic_feature ""3UTR"";"
chr3L	Drosophila_3seq	major_end	21437429	21437429	.	+	.	"FlyBase_ID ""FBgn0005694""; genomic_feature ""3UTR"";"
chr3L	Drosophila_3seq	major_end	21437830	21437830	.	+	.	"FlyBase_ID ""FBgn0005694""; genomic_feature ""3UTR"";"
chr3L	Drosophila_3seq	major_end	21437869	21437869	.	+	.	"FlyBase_ID ""FBgn0005694""; genomic_feature ""3UTR"";"
chr3L	Drosophila_3seq	major_end	21438781	21438781	.	+	.	"FlyBase_ID ""FBgn0005694""; genomic_feature ""3UTR"";"
chr2R	Drosophila_3seq	major_end	8728963	8728963	.	+	.	"FlyBase_ID ""FBgn0005695""; genomic_feature ""3UTR"";"
chr2R	Drosophila_3seq	major_end	8728999	8728999	.	+	.	"FlyBase_ID ""FBgn0005695""; genomic_feature ""3UTR"";"
chr3R	Drosophila_3seq	major_end	27241224	27241224	.	+	.	"FlyBase_ID ""FBgn0005696""; genomic_feature ""3UTR"";"
chr2L	Drosophila_3seq	major_end	14493777	14493777	.	+	.	"FlyBase_ID ""FBgn0005771""; genomic_feature ""3UTR"";"
chr2L	Drosophila_3seq	major_end	14493807	14493807	.	+	.	"FlyBase_ID ""FBgn0005771""; genomic_feature ""3UTR"";"
chr2L	Drosophila_3seq	major_end	14493833	14493833	.	+	.	"FlyBase_ID ""FBgn0005771""; genomic_feature ""3UTR"";"
chr2L	Drosophila_3seq	major_end	14493883	14493883	.	+	.	"FlyBase_ID ""FBgn0005771""; genomic_feature ""3UTR"";"
chr2L	Drosophila_3seq	major_end	14494019	14494019	.	+	.	"FlyBase_ID ""FBgn0005771""; genomic_feature ""3UTR"";"
chr3L	Drosophila_3seq	major_end	4936758	4936758	.	-	.	"FlyBase_ID ""FBgn0005775""; genomic_feature ""3UTR"";"
chr3L	Drosophila_3seq	major_end	4937037	4937037	.	-	.	"FlyBase_ID ""FBgn0005775""; genomic_feature ""3UTR"";"
chr3L	Drosophila_3seq	major_end	4938057	4938057	.	-	.	"FlyBase_ID ""FBgn0005775""; genomic_feature ""3UTR"";"
chr3L	Drosophila_3seq	major_end	4938357	4938357	.	-	.	"FlyBase_ID ""FBgn0005775""; genomic_feature ""3UTR"";"
chr3L	Drosophila_3seq	major_end	4938419	4938419	.	-	.	"FlyBase_ID ""FBgn0005775""; genomic_feature ""3UTR"";"
chr3L	Drosophila_3seq	major_end	4938962	4938962	.	-	.	"FlyBase_ID ""FBgn0005775""; genomic_feature ""3UTR"";"
chr3R	Drosophila_3seq	major_end	9750634	9750634	.	+	.	"FlyBase_ID ""FBgn0005777""; genomic_feature ""3UTR"";"
chr3R	Drosophila_3seq	major_end	9750731	9750731	.	+	.	"FlyBase_ID ""FBgn0005777""; genomic_feature ""3UTR"";"
chr3R	Drosophila_3seq	major_end	9750798	9750798	.	+	.	"FlyBase_ID ""FBgn0005777""; genomic_feature ""3UTR"";"
chr3R	Drosophila_3seq	major_end	9750861	9750861	.	+	.	"FlyBase_ID ""FBgn0005777""; genomic_feature ""3UTR"";"
chr3R	Drosophila_3seq	major_end	9750933	9750933	.	+	.	"FlyBase_ID ""FBgn0005777""; genomic_feature ""3UTR"";"
chr3R	Drosophila_3seq	major_end	9751094	9751094	.	+	.	"FlyBase_ID ""FBgn0005777""; genomic_feature ""3UTR"";"
chr3R	Drosophila_3seq	major_end	9751121	9751121	.	+	.	"FlyBase_ID ""FBgn0005777""; genomic_feature ""3UTR"";"
chr2R	Drosophila_3seq	major_end	22041667	22041667	.	-	.	"FlyBase_ID ""FBgn0005778""; genomic_feature ""3UTR"";"
chr2L	Drosophila_3seq	major_end	3110998	3110998	.	+	.	"FlyBase_ID ""FBgn0005779""; genomic_feature ""3UTR"";"
chr2L	Drosophila_3seq	major_end	3111100	3111100	.	+	.	"FlyBase_ID ""FBgn0005779""; genomic_feature ""3UTR"";"
chrX	Drosophila_3seq	major_end	18381549	18381549	.	-	.	"FlyBase_ID ""FBgn0008635""; genomic_feature ""3UTR"";"
chr2R	Drosophila_3seq	major_end	20954668	20954668	.	-	.	"FlyBase_ID ""FBgn0008636""; genomic_feature ""3UTR"";"
chr3R	Drosophila_3seq	major_end	13867371	13867371	.	-	.	"FlyBase_ID ""FBgn0008646""; genomic_feature ""3UTR"";"
chr3R	Drosophila_3seq	major_end	21409898	21409898	.	-	.	"FlyBase_ID ""FBgn0008651""; genomic_feature ""3UTR"";"
chr3R	Drosophila_3seq	major_end	21409979	21409979	.	-	.	"FlyBase_ID ""FBgn0008651""; genomic_feature ""3UTR"";"
chr3R	Drosophila_3seq	major_end	21410307	21410307	.	-	.	"FlyBase_ID ""FBgn0008651""; genomic_feature ""3UTR"";"
chrX	Drosophila_3seq	major_end	5334101	5334101	.	+	.	"FlyBase_ID ""FBgn0010014""; genomic_feature ""3UTR"";"
chrX	Drosophila_3seq	major_end	5334458	5334458	.	+	.	"FlyBase_ID ""FBgn0010014""; genomic_feature ""3UTR"";"
chrX	Drosophila_3seq	major_end	5334542	5334542	.	+	.	"FlyBase_ID ""FBgn0010014""; genomic_feature ""3UTR"";"
chr3R	Drosophila_3seq	major_end	31046821	31046821	.	+	.	"FlyBase_ID ""FBgn0010015""; genomic_feature ""3UTR"";"
chr3R	Drosophila_3seq	major_end	31046892	31046892	.	+	.	"FlyBase_ID ""FBgn0010015""; genomic_feature ""3UTR"";"
chr3R	Drosophila_3seq	major_end	12372707	12372707	.	+	.	"FlyBase_ID ""FBgn0010038""; genomic_feature ""3UTR"";"
chr3R	Drosophila_3seq	major_end	12372751	12372751	.	+	.	"FlyBase_ID ""FBgn0010038""; genomic_feature ""3UTR"";"
chr3R	Drosophila_3seq	major_end	12372813	12372813	.	+	.	"FlyBase_ID ""FBgn0010038""; genomic_feature ""3UTR"";"
chr3R	Drosophila_3seq	major_end	12373813	12373813	.	+	.	"FlyBase_ID ""FBgn0010039""; genomic_feature ""3UTR"";"
chr3R	Drosophila_3seq	major_end	12373934	12373934	.	+	.	"FlyBase_ID ""FBgn0010039""; genomic_feature ""3UTR"";"
chr3R	Drosophila_3seq	major_end	12374824	12374824	.	+	.	"FlyBase_ID ""FBgn0010040""; genomic_feature ""3UTR"";"
chr3R	Drosophila_3seq	major_end	12375537	12375537	.	+	.	"FlyBase_ID ""FBgn0010040""; genomic_feature ""3UTR"";"
chr3R	Drosophila_3seq	major_end	12376430	12376430	.	+	.	"FlyBase_ID ""FBgn0010041""; genomic_feature ""3UTR"";"
chr3R	Drosophila_3seq	major_end	12376484	12376484	.	+	.	"FlyBase_ID ""FBgn0010041""; genomic_feature ""3UTR"";"
chr3R	Drosophila_3seq	major_end	12376545	12376545	.	+	.	"FlyBase_ID ""FBgn0010041""; genomic_feature ""3UTR"";"
chr3R	Drosophila_3seq	major_end	12376574	12376574	.	+	.	"FlyBase_ID ""FBgn0010041""; genomic_feature ""3UTR"";"
chr3R	Drosophila_3seq	major_end	12376748	12376748	.	+	.	"FlyBase_ID ""FBgn0010041""; genomic_feature ""3UTR"";"
chr3R	Drosophila_3seq	major_end	12376850	12376850	.	+	.	"FlyBase_ID ""FBgn0010041""; genomic_feature ""3UTR"";"
chr3R	Drosophila_3seq	major_end	12377907	12377907	.	+	.	"FlyBase_ID ""FBgn0010042""; genomic_feature ""3UTR"";"
chr3R	Drosophila_3seq	major_end	12378064	12378064	.	+	.	"FlyBase_ID ""FBgn0010042""; genomic_feature ""3UTR"";"
chr3R	Drosophila_3seq	major_end	12379255	12379255	.	+	.	"FlyBase_ID ""FBgn0010043""; genomic_feature ""3UTR"";"
chr3R	Drosophila_3seq	major_end	12380815	12380815	.	+	.	"FlyBase_ID ""FBgn0010044""; genomic_feature ""3UTR"";"
chr3R	Drosophila_3seq	major_end	5539426	5539426	.	+	.	"FlyBase_ID ""FBgn0010051""; genomic_feature ""3UTR"";"
chr3R	Drosophila_3seq	major_end	5539697	5539697	.	+	.	"FlyBase_ID ""FBgn0010051""; genomic_feature ""3UTR"";"
chr2R	Drosophila_3seq	major_end	16122767	16122767	.	+	.	"FlyBase_ID ""FBgn0010052""; genomic_feature ""3UTR"";"
chr2R	Drosophila_3seq	major_end	22855667	22855667	.	+	.	"FlyBase_ID ""FBgn0010078""; genomic_feature ""3UTR"";"
chr2R	Drosophila_3seq	major_end	22855694	22855694	.	+	.	"FlyBase_ID ""FBgn0010078""; genomic_feature ""3UTR"";"
chr2L	Drosophila_3seq	major_end	19183893	19183893	.	-	.	"FlyBase_ID ""FBgn0010097""; genomic_feature ""3UTR"";"
chr2L	Drosophila_3seq	major_end	19183932	19183932	.	-	.	"FlyBase_ID ""FBgn0010097""; genomic_feature ""3UTR"";"
chr2L	Drosophila_3seq	major_end	19183959	19183959	.	-	.	"FlyBase_ID ""FBgn0010097""; genomic_feature ""3UTR"";"
chr2L	Drosophila_3seq	major_end	21172895	21172895	.	+	.	"FlyBase_ID ""FBgn0010100""; genomic_feature ""3UTR"";"
chr2L	Drosophila_3seq	major_end	21173017	21173017	.	+	.	"FlyBase_ID ""FBgn0010100""; genomic_feature ""3UTR"";"
chr2L	Drosophila_3seq	major_end	21173185	21173185	.	+	.	"FlyBase_ID ""FBgn0010100""; genomic_feature ""3UTR"";"
chr3L	Drosophila_3seq	major_end	15721564	15721564	.	-	.	"FlyBase_ID ""FBgn0010105""; genomic_feature ""3UTR"";"
chr3L	Drosophila_3seq	major_end	15722327	15722327	.	-	.	"FlyBase_ID ""FBgn0010105""; genomic_feature ""3UTR"";"
chr2R	Drosophila_3seq	major_end	8228966	8228966	.	-	.	"FlyBase_ID ""FBgn0010109""; genomic_feature ""3UTR"";"
chr2R	Drosophila_3seq	major_end	8229119	8229119	.	-	.	"FlyBase_ID ""FBgn0010109""; genomic_feature ""3UTR"";"
chr3R	Drosophila_3seq	major_end	30362052	30362052	.	+	.	"FlyBase_ID ""FBgn0010113""; genomic_feature ""3UTR"";"
chr3R	Drosophila_3seq	major_end	30362169	30362169	.	+	.	"FlyBase_ID ""FBgn0010113""; genomic_feature ""3UTR"";"
chr3R	Drosophila_3seq	major_end	30362200	30362200	.	+	.	"FlyBase_ID ""FBgn0010113""; genomic_feature ""3UTR"";"
chr3R	Drosophila_3seq	major_end	30362775	30362775	.	+	.	"FlyBase_ID ""FBgn0010113""; genomic_feature ""3UTR"";"
chr3R	Drosophila_3seq	major_end	30363320	30363320	.	+	.	"FlyBase_ID ""FBgn0010113""; genomic_feature ""3UTR"";"
chr3R	Drosophila_3seq	major_end	30365435	30365435	.	+	.	"FlyBase_ID ""FBgn0010113""; genomic_feature ""3UTR"";"
chr3R	Drosophila_3seq	major_end	30366373	30366373	.	+	.	"FlyBase_ID ""FBgn0010113""; genomic_feature ""3UTR"";"
chr3R	Drosophila_3seq	major_end	30366436	30366436	.	+	.	"FlyBase_ID ""FBgn0010113""; genomic_feature ""3UTR"";"
chr3R	Drosophila_3seq	major_end	30369350	30369350	.	+	.	"FlyBase_ID ""FBgn0010113""; genomic_feature ""3UTR"";"
chr3R	Drosophila_3seq	major_end	30369873	30369873	.	+	.	"FlyBase_ID ""FBgn0010113""; genomic_feature ""3UTR"";"
chr3R	Drosophila_3seq	major_end	30371110	30371110	.	+	.	"FlyBase_ID ""FBgn0010113""; genomic_feature ""3UTR"";"
chr3R	Drosophila_3seq	major_end	30371809	30371809	.	+	.	"FlyBase_ID ""FBgn0010113""; genomic_feature ""3UTR"";"
chr3R	Drosophila_3seq	major_end	30372382	30372382	.	+	.	"FlyBase_ID ""FBgn0010113""; genomic_feature ""3UTR"";"
chr2R	Drosophila_3seq	major_end	9227785	9227785	.	-	.	"FlyBase_ID ""FBgn0010114""; genomic_feature ""3UTR"";"
chr2R	Drosophila_3seq	major_end	9228081	9228081	.	-	.	"FlyBase_ID ""FBgn0010114""; genomic_feature ""3UTR"";"
chr3R	Drosophila_3seq	major_end	8261995	8261995	.	-	.	"FlyBase_ID ""FBgn0010173""; genomic_feature ""3UTR"";"
chr3R	Drosophila_3seq	major_end	8262036	8262036	.	-	.	"FlyBase_ID ""FBgn0010173""; genomic_feature ""3UTR"";"
chr3R	Drosophila_3seq	major_end	8262120	8262120	.	-	.	"FlyBase_ID ""FBgn0010173""; genomic_feature ""3UTR"";"
chr3R	Drosophila_3seq	major_end	8262147	8262147	.	-	.	"FlyBase_ID ""FBgn0010173""; genomic_feature ""3UTR"";"
chr3R	Drosophila_3seq	major_end	8262201	8262201	.	-	.	"FlyBase_ID ""FBgn0010173""; genomic_feature ""3UTR"";"
chr3R	Drosophila_3seq	major_end	8262276	8262276	.	-	.	"FlyBase_ID ""FBgn0010173""; genomic_feature ""3UTR"";"
chrX	Drosophila_3seq	major_end	18501333	18501333	.	-	.	"FlyBase_ID ""FBgn0010194""; genomic_feature ""3UTR"";"
chrX	Drosophila_3seq	major_end	18501570	18501570	.	-	.	"FlyBase_ID ""FBgn0010194""; genomic_feature ""3UTR"";"
chrX	Drosophila_3seq	major_end	18501729	18501729	.	-	.	"FlyBase_ID ""FBgn0010194""; genomic_feature ""3UTR"";"
chr2L	Drosophila_3seq	major_end	11138512	11138512	.	-	.	"FlyBase_ID ""FBgn0010197""; genomic_feature ""3UTR"";"
chrX	Drosophila_3seq	major_end	13335688	13335688	.	-	.	"FlyBase_ID ""FBgn0010198""; genomic_feature ""3UTR"";"
chrX	Drosophila_3seq	major_end	13335779	13335779	.	-	.	"FlyBase_ID ""FBgn0010198""; genomic_feature ""3UTR"";"
chrX	Drosophila_3seq	major_end	13335815	13335815	.	-	.	"FlyBase_ID ""FBgn0010198""; genomic_feature ""3UTR"";"
chr2R	Drosophila_3seq	major_end	16772793	16772793	.	-	.	"FlyBase_ID ""FBgn0010213""; genomic_feature ""3UTR"";"
chr2R	Drosophila_3seq	major_end	16772871	16772871	.	-	.	"FlyBase_ID ""FBgn0010213""; genomic_feature ""3UTR"";"
chr2R	Drosophila_3seq	major_end	16772920	16772920	.	-	.	"FlyBase_ID ""FBgn0010213""; genomic_feature ""3UTR"";"
chr4	Drosophila_3seq	major_end	1034550	1034550	.	+	.	"FlyBase_ID ""FBgn0010217""; genomic_feature ""3UTR"";"
chr4	Drosophila_3seq	major_end	1034755	1034755	.	+	.	"FlyBase_ID ""FBgn0010217""; genomic_feature ""3UTR"";"
chr4	Drosophila_3seq	major_end	1034893	1034893	.	+	.	"FlyBase_ID ""FBgn0010217""; genomic_feature ""3UTR"";"
chr2R	Drosophila_3seq	major_end	9089799	9089799	.	+	.	"FlyBase_ID ""FBgn0010220""; genomic_feature ""3UTR"";"
chr2R	Drosophila_3seq	major_end	9089828	9089828	.	+	.	"FlyBase_ID ""FBgn0010220""; genomic_feature ""3UTR"";"
chr3R	Drosophila_3seq	major_end	9042505	9042505	.	-	.	"FlyBase_ID ""FBgn0010222""; genomic_feature ""3UTR"";"
chr3R	Drosophila_3seq	major_end	9042550	9042550	.	-	.	"FlyBase_ID ""FBgn0010222""; genomic_feature ""3UTR"";"
chr3L	Drosophila_3seq	major_end	16662557	16662557	.	-	.	"FlyBase_ID ""FBgn0010223""; genomic_feature ""3UTR"";"
chr3R	Drosophila_3seq	major_end	4241029	4241029	.	+	.	"FlyBase_ID ""FBgn0010225""; genomic_feature ""3UTR"";"
chr3R	Drosophila_3seq	major_end	4241057	4241057	.	+	.	"FlyBase_ID ""FBgn0010225""; genomic_feature ""3UTR"";"
chr2R	Drosophila_3seq	major_end	17093247	17093247	.	-	.	"FlyBase_ID ""FBgn0010226""; genomic_feature ""3UTR"";"
chr2R	Drosophila_3seq	major_end	17093274	17093274	.	-	.	"FlyBase_ID ""FBgn0010226""; genomic_feature ""3UTR"";"
chr2R	Drosophila_3seq	major_end	17093534	17093534	.	-	.	"FlyBase_ID ""FBgn0010226""; genomic_feature ""3UTR"";"
chr2R	Drosophila_3seq	major_end	17093563	17093563	.	-	.	"FlyBase_ID ""FBgn0010226""; genomic_feature ""3UTR"";"
chr2R	Drosophila_3seq	major_end	17093620	17093620	.	-	.	"FlyBase_ID ""FBgn0010226""; genomic_feature ""3UTR"";"
chr2R	Drosophila_3seq	major_end	17093857	17093857	.	-	.	"FlyBase_ID ""FBgn0010226""; genomic_feature ""3UTR"";"
chr2R	Drosophila_3seq	major_end	21697453	21697453	.	-	.	"FlyBase_ID ""FBgn0010228""; genomic_feature ""3UTR"";"
chr2R	Drosophila_3seq	major_end	21697953	21697953	.	-	.	"FlyBase_ID ""FBgn0010228""; genomic_feature ""3UTR"";"
chr3L	Drosophila_3seq	major_end	12746616	12746616	.	-	.	"FlyBase_ID ""FBgn0010235""; genomic_feature ""3UTR"";"
chr3L	Drosophila_3seq	major_end	12746662	12746662	.	-	.	"FlyBase_ID ""FBgn0010235""; genomic_feature ""3UTR"";"
chr3L	Drosophila_3seq	major_end	12746693	12746693	.	-	.	"FlyBase_ID ""FBgn0010235""; genomic_feature ""3UTR"";"
chr2R	Drosophila_3seq	major_end	12465392	12465392	.	+	.	"FlyBase_ID ""FBgn0010238""; genomic_feature ""3UTR"";"
chr2R	Drosophila_3seq	major_end	12465504	12465504	.	+	.	"FlyBase_ID ""FBgn0010238""; genomic_feature ""3UTR"";"
chr2R	Drosophila_3seq	major_end	12465662	12465662	.	+	.	"FlyBase_ID ""FBgn0010238""; genomic_feature ""3UTR"";"
chrX	Drosophila_3seq	major_end	15928514	15928514	.	+	.	"FlyBase_ID ""FBgn0010240""; genomic_feature ""3UTR"";"
chrX	Drosophila_3seq	major_end	15929019	15929019	.	+	.	"FlyBase_ID ""FBgn0010240""; genomic_feature ""3UTR"";"
chrX	Drosophila_3seq	major_end	15929152	15929152	.	+	.	"FlyBase_ID ""FBgn0010240""; genomic_feature ""3UTR"";"
chr2R	Drosophila_3seq	major_end	14252597	14252597	.	+	.	"FlyBase_ID ""FBgn0010241""; genomic_feature ""3UTR"";"
chr3L	Drosophila_3seq	major_end	1329588	1329588	.	+	.	"FlyBase_ID ""FBgn0010246""; genomic_feature ""3UTR"";"
chr3L	Drosophila_3seq	major_end	1329617	1329617	.	+	.	"FlyBase_ID ""FBgn0010246""; genomic_feature ""3UTR"";"
chr3R	Drosophila_3seq	major_end	3456819	3456819	.	-	.	"FlyBase_ID ""FBgn0010247""; genomic_feature ""3UTR"";"
chr3R	Drosophila_3seq	major_end	3457546	3457546	.	-	.	"FlyBase_ID ""FBgn0010247""; genomic_feature ""3UTR"";"
chr3R	Drosophila_3seq	major_end	3461343	3461343	.	-	.	"FlyBase_ID ""FBgn0010247""; genomic_feature ""3UTR"";"
chr3R	Drosophila_3seq	major_end	3461389	3461389	.	-	.	"FlyBase_ID ""FBgn0010247""; genomic_feature ""3UTR"";"
chr3R	Drosophila_3seq	major_end	13654556	13654556	.	-	.	"FlyBase_ID ""FBgn0010258""; genomic_feature ""3UTR"";"
chr2L	Drosophila_3seq	major_end	2964251	2964251	.	+	.	"FlyBase_ID ""FBgn0010263""; genomic_feature ""3UTR"";"
chr2L	Drosophila_3seq	major_end	2964634	2964634	.	+	.	"FlyBase_ID ""FBgn0010263""; genomic_feature ""3UTR"";"
chr2L	Drosophila_3seq	major_end	2964825	2964825	.	+	.	"FlyBase_ID ""FBgn0010263""; genomic_feature ""3UTR"";"
chr2L	Drosophila_3seq	major_end	2964851	2964851	.	+	.	"FlyBase_ID ""FBgn0010263""; genomic_feature ""3UTR"";"
chr2L	Drosophila_3seq	major_end	2965396	2965396	.	+	.	"FlyBase_ID ""FBgn0010263""; genomic_feature ""3UTR"";"
chr2L	Drosophila_3seq	major_end	2965576	2965576	.	+	.	"FlyBase_ID ""FBgn0010263""; genomic_feature ""3UTR"";"
chr2L	Drosophila_3seq	major_end	2966911	2966911	.	+	.	"FlyBase_ID ""FBgn0010263""; genomic_feature ""3UTR"";"
chr2L	Drosophila_3seq	major_end	2968228	2968228	.	+	.	"FlyBase_ID ""FBgn0010263""; genomic_feature ""3UTR"";"
chr2L	Drosophila_3seq	major_end	2968434	2968434	.	+	.	"FlyBase_ID ""FBgn0010263""; genomic_feature ""3UTR"";"
chr2L	Drosophila_3seq	major_end	8363703	8363703	.	-	.	"FlyBase_ID ""FBgn0010265""; genomic_feature ""3UTR"";"
chr2L	Drosophila_3seq	major_end	8363734	8363734	.	-	.	"FlyBase_ID ""FBgn0010265""; genomic_feature ""3UTR"";"
chrX	Drosophila_3seq	major_end	9250037	9250037	.	+	.	"FlyBase_ID ""FBgn0010269""; genomic_feature ""3UTR"";"
chr2R	Drosophila_3seq	major_end	23806361	23806361	.	-	.	"FlyBase_ID ""FBgn0010278""; genomic_feature ""3UTR"";"
chr2R	Drosophila_3seq	major_end	23806388	23806388	.	-	.	"FlyBase_ID ""FBgn0010278""; genomic_feature ""3UTR"";"
chr3L	Drosophila_3seq	major_end	16120317	16120317	.	+	.	"FlyBase_ID ""FBgn0010280""; genomic_feature ""3UTR"";"
chr3L	Drosophila_3seq	major_end	16120362	16120362	.	+	.	"FlyBase_ID ""FBgn0010280""; genomic_feature ""3UTR"";"
chr3L	Drosophila_3seq	major_end	16120442	16120442	.	+	.	"FlyBase_ID ""FBgn0010280""; genomic_feature ""3UTR"";"
chr3L	Drosophila_3seq	major_end	16121189	16121189	.	+	.	"FlyBase_ID ""FBgn0010280""; genomic_feature ""3UTR"";"
chr3L	Drosophila_3seq	major_end	16121368	16121368	.	+	.	"FlyBase_ID ""FBgn0010280""; genomic_feature ""3UTR"";"
chr3L	Drosophila_3seq	major_end	16121654	16121654	.	+	.	"FlyBase_ID ""FBgn0010280""; genomic_feature ""3UTR"";"
chr3R	Drosophila_3seq	major_end	6382604	6382604	.	+	.	"FlyBase_ID ""FBgn0010282""; genomic_feature ""3UTR"";"
chr3R	Drosophila_3seq	major_end	6382633	6382633	.	+	.	"FlyBase_ID ""FBgn0010282""; genomic_feature ""3UTR"";"
chr2L	Drosophila_3seq	major_end	8073812	8073812	.	+	.	"FlyBase_ID ""FBgn0010287""; genomic_feature ""3UTR"";"
chr2L	Drosophila_3seq	major_end	8073958	8073958	.	+	.	"FlyBase_ID ""FBgn0010287""; genomic_feature ""3UTR"";"
chr2L	Drosophila_3seq	major_end	8074009	8074009	.	+	.	"FlyBase_ID ""FBgn0010287""; genomic_feature ""3UTR"";"
chr2L	Drosophila_3seq	major_end	2212738	2212738	.	-	.	"FlyBase_ID ""FBgn0010288""; genomic_feature ""3UTR"";"
chrX	Drosophila_3seq	major_end	7903649	7903649	.	+	.	"FlyBase_ID ""FBgn0010292""; genomic_feature ""3UTR"";"
chrX	Drosophila_3seq	major_end	7903713	7903713	.	+	.	"FlyBase_ID ""FBgn0010292""; genomic_feature ""3UTR"";"
chrX	Drosophila_3seq	major_end	7903934	7903934	.	+	.	"FlyBase_ID ""FBgn0010292""; genomic_feature ""3UTR"";"
chr2L	Drosophila_3seq	major_end	19177972	19177972	.	+	.	"FlyBase_ID ""FBgn0010300""; genomic_feature ""3UTR"";"
chr2L	Drosophila_3seq	major_end	19178327	19178327	.	+	.	"FlyBase_ID ""FBgn0010300""; genomic_feature ""3UTR"";"
chr2L	Drosophila_3seq	major_end	19178411	19178411	.	+	.	"FlyBase_ID ""FBgn0010300""; genomic_feature ""3UTR"";"
chr2L	Drosophila_3seq	major_end	19178640	19178640	.	+	.	"FlyBase_ID ""FBgn0010300""; genomic_feature ""3UTR"";"
chr2L	Drosophila_3seq	major_end	19179758	19179758	.	+	.	"FlyBase_ID ""FBgn0010300""; genomic_feature ""3UTR"";"
chr3R	Drosophila_3seq	major_end	5077779	5077779	.	-	.	"FlyBase_ID ""FBgn0010313""; genomic_feature ""3UTR"";"
chr3R	Drosophila_3seq	major_end	5080172	5080172	.	-	.	"FlyBase_ID ""FBgn0010313""; genomic_feature ""3UTR"";"
chr3R	Drosophila_3seq	major_end	5083628	5083628	.	-	.	"FlyBase_ID ""FBgn0010313""; genomic_feature ""3UTR"";"
chr3R	Drosophila_3seq	major_end	5083663	5083663	.	-	.	"FlyBase_ID ""FBgn0010313""; genomic_feature ""3UTR"";"
chr3R	Drosophila_3seq	major_end	5083734	5083734	.	-	.	"FlyBase_ID ""FBgn0010313""; genomic_feature ""3UTR"";"
chr3R	Drosophila_3seq	major_end	5083824	5083824	.	-	.	"FlyBase_ID ""FBgn0010313""; genomic_feature ""3UTR"";"
chr3R	Drosophila_3seq	major_end	5083943	5083943	.	-	.	"FlyBase_ID ""FBgn0010313""; genomic_feature ""3UTR"";"
chr3R	Drosophila_3seq	major_end	5084037	5084037	.	-	.	"FlyBase_ID ""FBgn0010313""; genomic_feature ""3UTR"";"
chr2L	Drosophila_3seq	major_end	9331672	9331672	.	+	.	"FlyBase_ID ""FBgn0010314""; genomic_feature ""3UTR"";"
chr2L	Drosophila_3seq	major_end	9331945	9331945	.	+	.	"FlyBase_ID ""FBgn0010314""; genomic_feature ""3UTR"";"
chr2L	Drosophila_3seq	major_end	9331981	9331981	.	+	.	"FlyBase_ID ""FBgn0010314""; genomic_feature ""3UTR"";"
chr2L	Drosophila_3seq	major_end	9332026	9332026	.	+	.	"FlyBase_ID ""FBgn0010314""; genomic_feature ""3UTR"";"
chrX	Drosophila_3seq	major_end	15906246	15906246	.	-	.	"FlyBase_ID ""FBgn0010315""; genomic_feature ""3UTR"";"
chrX	Drosophila_3seq	major_end	15906803	15906803	.	-	.	"FlyBase_ID ""FBgn0010315""; genomic_feature ""3UTR"";"
chrX	Drosophila_3seq	major_end	15906830	15906830	.	-	.	"FlyBase_ID ""FBgn0010315""; genomic_feature ""3UTR"";"
chrX	Drosophila_3seq	major_end	15907001	15907001	.	-	.	"FlyBase_ID ""FBgn0010315""; genomic_feature ""3UTR"";"
chr2R	Drosophila_3seq	major_end	9715387	9715387	.	+	.	"FlyBase_ID ""FBgn0010316""; genomic_feature ""3UTR"";"
chr2R	Drosophila_3seq	major_end	9716096	9716096	.	+	.	"FlyBase_ID ""FBgn0010316""; genomic_feature ""3UTR"";"
chr2R	Drosophila_3seq	major_end	9716252	9716252	.	+	.	"FlyBase_ID ""FBgn0010316""; genomic_feature ""3UTR"";"
chr3L	Drosophila_3seq	major_end	3468098	3468098	.	+	.	"FlyBase_ID ""FBgn0010317""; genomic_feature ""3UTR"";"
chr3L	Drosophila_3seq	major_end	3468125	3468125	.	+	.	"FlyBase_ID ""FBgn0010317""; genomic_feature ""3UTR"";"
chr3L	Drosophila_3seq	major_end	3468158	3468158	.	+	.	"FlyBase_ID ""FBgn0010317""; genomic_feature ""3UTR"";"
chr2L	Drosophila_3seq	major_end	583544	583544	.	-	.	"FlyBase_ID ""FBgn0010323""; genomic_feature ""3UTR"";"
chr3R	Drosophila_3seq	major_end	27256480	27256480	.	-	.	"FlyBase_ID ""FBgn0010328""; genomic_feature ""3UTR"";"
chr3R	Drosophila_3seq	major_end	27256595	27256595	.	-	.	"FlyBase_ID ""FBgn0010328""; genomic_feature ""3UTR"";"
chr3R	Drosophila_3seq	major_end	27256979	27256979	.	-	.	"FlyBase_ID ""FBgn0010328""; genomic_feature ""3UTR"";"
chr3R	Drosophila_3seq	major_end	27257058	27257058	.	-	.	"FlyBase_ID ""FBgn0010328""; genomic_feature ""3UTR"";"
chr3R	Drosophila_3seq	major_end	27257137	27257137	.	-	.	"FlyBase_ID ""FBgn0010328""; genomic_feature ""3UTR"";"
chrX	Drosophila_3seq	major_end	8027314	8027314	.	+	.	"FlyBase_ID ""FBgn0010329""; genomic_feature ""3UTR"";"
chrX	Drosophila_3seq	major_end	8027344	8027344	.	+	.	"FlyBase_ID ""FBgn0010329""; genomic_feature ""3UTR"";"
chrX	Drosophila_3seq	major_end	8027396	8027396	.	+	.	"FlyBase_ID ""FBgn0010329""; genomic_feature ""3UTR"";"
chr3L	Drosophila_3seq	major_end	1300879	1300879	.	-	.	"FlyBase_ID ""FBgn0010333""; genomic_feature ""3UTR"";"
chr3L	Drosophila_3seq	major_end	1300931	1300931	.	-	.	"FlyBase_ID ""FBgn0010333""; genomic_feature ""3UTR"";"
chr3L	Drosophila_3seq	major_end	1301010	1301010	.	-	.	"FlyBase_ID ""FBgn0010333""; genomic_feature ""3UTR"";"
chr3L	Drosophila_3seq	major_end	1301350	1301350	.	-	.	"FlyBase_ID ""FBgn0010333""; genomic_feature ""3UTR"";"
chr3L	Drosophila_3seq	major_end	1301376	1301376	.	-	.	"FlyBase_ID ""FBgn0010333""; genomic_feature ""3UTR"";"
chr2R	Drosophila_3seq	major_end	12038851	12038851	.	+	.	"FlyBase_ID ""FBgn0010339""; genomic_feature ""3UTR"";"
chr2R	Drosophila_3seq	major_end	12038883	12038883	.	+	.	"FlyBase_ID ""FBgn0010339""; genomic_feature ""3UTR"";"
chr3R	Drosophila_3seq	major_end	14123834	14123834	.	-	.	"FlyBase_ID ""FBgn0010340""; genomic_feature ""3UTR"";"
chr3R	Drosophila_3seq	major_end	14124238	14124238	.	-	.	"FlyBase_ID ""FBgn0010340""; genomic_feature ""3UTR"";"
chr3R	Drosophila_3seq	major_end	14124265	14124265	.	-	.	"FlyBase_ID ""FBgn0010340""; genomic_feature ""3UTR"";"
chr3R	Drosophila_3seq	major_end	14124390	14124390	.	-	.	"FlyBase_ID ""FBgn0010340""; genomic_feature ""3UTR"";"
chr3R	Drosophila_3seq	major_end	14124426	14124426	.	-	.	"FlyBase_ID ""FBgn0010340""; genomic_feature ""3UTR"";"
chrX	Drosophila_3seq	major_end	19699292	19699292	.	+	.	"FlyBase_ID ""FBgn0010341""; genomic_feature ""3UTR"";"
chrX	Drosophila_3seq	major_end	19699568	19699568	.	+	.	"FlyBase_ID ""FBgn0010341""; genomic_feature ""3UTR"";"
chrX	Drosophila_3seq	major_end	19699748	19699748	.	+	.	"FlyBase_ID ""FBgn0010341""; genomic_feature ""3UTR"";"
chrX	Drosophila_3seq	major_end	19699774	19699774	.	+	.	"FlyBase_ID ""FBgn0010341""; genomic_feature ""3UTR"";"
chrX	Drosophila_3seq	major_end	19699938	19699938	.	+	.	"FlyBase_ID ""FBgn0010341""; genomic_feature ""3UTR"";"
chrX	Drosophila_3seq	major_end	19700048	19700048	.	+	.	"FlyBase_ID ""FBgn0010341""; genomic_feature ""3UTR"";"
chr2R	Drosophila_3seq	major_end	9592744	9592744	.	+	.	"FlyBase_ID ""FBgn0010342""; genomic_feature ""3UTR"";"
chr3L	Drosophila_3seq	major_end	22868380	22868380	.	-	.	"FlyBase_ID ""FBgn0010348""; genomic_feature ""3UTR"";"
chr3L	Drosophila_3seq	major_end	22868508	22868508	.	-	.	"FlyBase_ID ""FBgn0010348""; genomic_feature ""3UTR"";"
chr3L	Drosophila_3seq	major_end	22868565	22868565	.	-	.	"FlyBase_ID ""FBgn0010348""; genomic_feature ""3UTR"";"
chr3L	Drosophila_3seq	major_end	22868744	22868744	.	-	.	"FlyBase_ID ""FBgn0010348""; genomic_feature ""3UTR"";"
chr3L	Drosophila_3seq	major_end	8130990	8130990	.	+	.	"FlyBase_ID ""FBgn0010350""; genomic_feature ""3UTR"";"
chr3L	Drosophila_3seq	major_end	8131063	8131063	.	+	.	"FlyBase_ID ""FBgn0010350""; genomic_feature ""3UTR"";"
chr3L	Drosophila_3seq	major_end	8131205	8131205	.	+	.	"FlyBase_ID ""FBgn0010350""; genomic_feature ""3UTR"";"
chr3L	Drosophila_3seq	major_end	8131449	8131449	.	+	.	"FlyBase_ID ""FBgn0010350""; genomic_feature ""3UTR"";"
chr3L	Drosophila_3seq	major_end	8131644	8131644	.	+	.	"FlyBase_ID ""FBgn0010350""; genomic_feature ""3UTR"";"
chr3L	Drosophila_3seq	major_end	8131681	8131681	.	+	.	"FlyBase_ID ""FBgn0010350""; genomic_feature ""3UTR"";"
chr3L	Drosophila_3seq	major_end	8131957	8131957	.	+	.	"FlyBase_ID ""FBgn0010350""; genomic_feature ""3UTR"";"
chr3L	Drosophila_3seq	major_end	16967571	16967571	.	+	.	"FlyBase_ID ""FBgn0010352""; genomic_feature ""3UTR"";"
chr3L	Drosophila_3seq	major_end	16967665	16967665	.	+	.	"FlyBase_ID ""FBgn0010352""; genomic_feature ""3UTR"";"
chr3L	Drosophila_3seq	major_end	16967699	16967699	.	+	.	"FlyBase_ID ""FBgn0010352""; genomic_feature ""3UTR"";"
chr3L	Drosophila_3seq	major_end	16967899	16967899	.	+	.	"FlyBase_ID ""FBgn0010352""; genomic_feature ""3UTR"";"
chr3L	Drosophila_3seq	major_end	16967958	16967958	.	+	.	"FlyBase_ID ""FBgn0010352""; genomic_feature ""3UTR"";"
chr3L	Drosophila_3seq	major_end	16968055	16968055	.	+	.	"FlyBase_ID ""FBgn0010352""; genomic_feature ""3UTR"";"
chr3L	Drosophila_3seq	major_end	16968085	16968085	.	+	.	"FlyBase_ID ""FBgn0010352""; genomic_feature ""3UTR"";"
chr3L	Drosophila_3seq	major_end	16968729	16968729	.	+	.	"FlyBase_ID ""FBgn0010352""; genomic_feature ""3UTR"";"
chr3R	Drosophila_3seq	major_end	6655849	6655849	.	+	.	"FlyBase_ID ""FBgn0010355""; genomic_feature ""3UTR"";"
chr3R	Drosophila_3seq	major_end	6655934	6655934	.	+	.	"FlyBase_ID ""FBgn0010355""; genomic_feature ""3UTR"";"
chr3R	Drosophila_3seq	major_end	6655997	6655997	.	+	.	"FlyBase_ID ""FBgn0010355""; genomic_feature ""3UTR"";"
chr3R	Drosophila_3seq	major_end	6656050	6656050	.	+	.	"FlyBase_ID ""FBgn0010355""; genomic_feature ""3UTR"";"
chr3R	Drosophila_3seq	major_end	6656193	6656193	.	+	.	"FlyBase_ID ""FBgn0010355""; genomic_feature ""3UTR"";"
chr2R	Drosophila_3seq	major_end	10877240	10877240	.	-	.	"FlyBase_ID ""FBgn0010356""; genomic_feature ""3UTR"";"
chr2R	Drosophila_3seq	major_end	10877305	10877305	.	-	.	"FlyBase_ID ""FBgn0010356""; genomic_feature ""3UTR"";"
chr2R	Drosophila_3seq	major_end	11356128	11356128	.	+	.	"FlyBase_ID ""FBgn0010358""; genomic_feature ""3UTR"";"
chr3R	Drosophila_3seq	major_end	16103258	16103258	.	+	.	"FlyBase_ID ""FBgn0010379""; genomic_feature ""3UTR"";"
chr3R	Drosophila_3seq	major_end	16103318	16103318	.	+	.	"FlyBase_ID ""FBgn0010379""; genomic_feature ""3UTR"";"
chr3R	Drosophila_3seq	major_end	16104372	16104372	.	+	.	"FlyBase_ID ""FBgn0010379""; genomic_feature ""3UTR"";"
chr3R	Drosophila_3seq	major_end	16104400	16104400	.	+	.	"FlyBase_ID ""FBgn0010379""; genomic_feature ""3UTR"";"
chr3R	Drosophila_3seq	major_end	16104473	16104473	.	+	.	"FlyBase_ID ""FBgn0010379""; genomic_feature ""3UTR"";"
chr3R	Drosophila_3seq	major_end	16104502	16104502	.	+	.	"FlyBase_ID ""FBgn0010379""; genomic_feature ""3UTR"";"
chr3R	Drosophila_3seq	major_end	16104583	16104583	.	+	.	"FlyBase_ID ""FBgn0010379""; genomic_feature ""3UTR"";"
chr3R	Drosophila_3seq	major_end	16105658	16105658	.	+	.	"FlyBase_ID ""FBgn0010379""; genomic_feature ""3UTR"";"
chrX	Drosophila_3seq	major_end	19734375	19734375	.	+	.	"FlyBase_ID ""FBgn0010380""; genomic_feature ""3UTR"";"
chrX	Drosophila_3seq	major_end	19734404	19734404	.	+	.	"FlyBase_ID ""FBgn0010380""; genomic_feature ""3UTR"";"
chrX	Drosophila_3seq	major_end	19734585	19734585	.	+	.	"FlyBase_ID ""FBgn0010380""; genomic_feature ""3UTR"";"
chrX	Drosophila_3seq	major_end	19734726	19734726	.	+	.	"FlyBase_ID ""FBgn0010380""; genomic_feature ""3UTR"";"
chr2L	Drosophila_3seq	major_end	15727604	15727604	.	-	.	"FlyBase_ID ""FBgn0010382""; genomic_feature ""3UTR"";"
chr2L	Drosophila_3seq	major_end	15727758	15727758	.	-	.	"FlyBase_ID ""FBgn0010382""; genomic_feature ""3UTR"";"
chr2L	Drosophila_3seq	major_end	15727784	15727784	.	-	.	"FlyBase_ID ""FBgn0010382""; genomic_feature ""3UTR"";"
chr2L	Drosophila_3seq	major_end	15727984	15727984	.	-	.	"FlyBase_ID ""FBgn0010382""; genomic_feature ""3UTR"";"
chr2L	Drosophila_3seq	major_end	15728557	15728557	.	-	.	"FlyBase_ID ""FBgn0010382""; genomic_feature ""3UTR"";"
chr2L	Drosophila_3seq	major_end	15728611	15728611	.	-	.	"FlyBase_ID ""FBgn0010382""; genomic_feature ""3UTR"";"
chrX	Drosophila_3seq	major_end	18688538	18688538	.	-	.	"FlyBase_ID ""FBgn0010383""; genomic_feature ""3UTR"";"
chrX	Drosophila_3seq	major_end	18689090	18689090	.	-	.	"FlyBase_ID ""FBgn0010383""; genomic_feature ""3UTR"";"
chr2R	Drosophila_3seq	major_end	10054213	10054213	.	-	.	"FlyBase_ID ""FBgn0010385""; genomic_feature ""3UTR"";"
chr3L	Drosophila_3seq	major_end	7133413	7133413	.	+	.	"FlyBase_ID ""FBgn0010387""; genomic_feature ""3UTR"";"
chr3L	Drosophila_3seq	major_end	7133463	7133463	.	+	.	"FlyBase_ID ""FBgn0010387""; genomic_feature ""3UTR"";"
chr2R	Drosophila_3seq	major_end	14746301	14746301	.	+	.	"FlyBase_ID ""FBgn0010388""; genomic_feature ""3UTR"";"
chr3R	Drosophila_3seq	major_end	18045212	18045212	.	-	.	"FlyBase_ID ""FBgn0010389""; genomic_feature ""3UTR"";"
chr3R	Drosophila_3seq	major_end	18045294	18045294	.	-	.	"FlyBase_ID ""FBgn0010389""; genomic_feature ""3UTR"";"
chrX	Drosophila_3seq	major_end	11126877	11126877	.	-	.	"FlyBase_ID ""FBgn0010391""; genomic_feature ""3UTR"";"
chr2L	Drosophila_3seq	major_end	21057638	21057638	.	+	.	"FlyBase_ID ""FBgn0010395""; genomic_feature ""3UTR"";"
chr2L	Drosophila_3seq	major_end	21057780	21057780	.	+	.	"FlyBase_ID ""FBgn0010395""; genomic_feature ""3UTR"";"
chr2L	Drosophila_3seq	major_end	21057856	21057856	.	+	.	"FlyBase_ID ""FBgn0010395""; genomic_feature ""3UTR"";"
chr2L	Drosophila_3seq	major_end	21057926	21057926	.	+	.	"FlyBase_ID ""FBgn0010395""; genomic_feature ""3UTR"";"
chr2L	Drosophila_3seq	major_end	21058045	21058045	.	+	.	"FlyBase_ID ""FBgn0010395""; genomic_feature ""3UTR"";"
chr2L	Drosophila_3seq	major_end	21058174	21058174	.	+	.	"FlyBase_ID ""FBgn0010395""; genomic_feature ""3UTR"";"
chr2L	Drosophila_3seq	major_end	21059225	21059225	.	+	.	"FlyBase_ID ""FBgn0010395""; genomic_feature ""3UTR"";"
chr2R	Drosophila_3seq	major_end	14570807	14570807	.	-	.	"FlyBase_ID ""FBgn0010397""; genomic_feature ""3UTR"";"
chr2R	Drosophila_3seq	major_end	14570837	14570837	.	-	.	"FlyBase_ID ""FBgn0010397""; genomic_feature ""3UTR"";"
chr2R	Drosophila_3seq	major_end	14570958	14570958	.	-	.	"FlyBase_ID ""FBgn0010397""; genomic_feature ""3UTR"";"
chr2L	Drosophila_3seq	major_end	10518984	10518984	.	+	.	"FlyBase_ID ""FBgn0010398""; genomic_feature ""3UTR"";"
chr2L	Drosophila_3seq	major_end	10519020	10519020	.	+	.	"FlyBase_ID ""FBgn0010398""; genomic_feature ""3UTR"";"
chr2L	Drosophila_3seq	major_end	10519085	10519085	.	+	.	"FlyBase_ID ""FBgn0010398""; genomic_feature ""3UTR"";"
chr2L	Drosophila_3seq	major_end	10519300	10519300	.	+	.	"FlyBase_ID ""FBgn0010398""; genomic_feature ""3UTR"";"
chr3R	Drosophila_3seq	major_end	5508710	5508710	.	-	.	"FlyBase_ID ""FBgn0010399""; genomic_feature ""3UTR"";"
chr3R	Drosophila_3seq	major_end	5508824	5508824	.	-	.	"FlyBase_ID ""FBgn0010399""; genomic_feature ""3UTR"";"
chr3R	Drosophila_3seq	major_end	7979583	7979583	.	+	.	"FlyBase_ID ""FBgn0010401""; genomic_feature ""3UTR"";"
chr3R	Drosophila_3seq	major_end	7979615	7979615	.	+	.	"FlyBase_ID ""FBgn0010401""; genomic_feature ""3UTR"";"
chr3R	Drosophila_3seq	major_end	7979673	7979673	.	+	.	"FlyBase_ID ""FBgn0010401""; genomic_feature ""3UTR"";"
chr3R	Drosophila_3seq	major_end	7979762	7979762	.	+	.	"FlyBase_ID ""FBgn0010401""; genomic_feature ""3UTR"";"
chr3R	Drosophila_3seq	major_end	7979823	7979823	.	+	.	"FlyBase_ID ""FBgn0010401""; genomic_feature ""3UTR"";"
chr3R	Drosophila_3seq	major_end	5976109	5976109	.	-	.	"FlyBase_ID ""FBgn0010403""; genomic_feature ""3UTR"";"
chr3R	Drosophila_3seq	major_end	5976172	5976172	.	-	.	"FlyBase_ID ""FBgn0010403""; genomic_feature ""3UTR"";"
chr3R	Drosophila_3seq	major_end	5976234	5976234	.	-	.	"FlyBase_ID ""FBgn0010403""; genomic_feature ""3UTR"";"
chr3L	Drosophila_3seq	major_end	7972077	7972077	.	+	.	"FlyBase_ID ""FBgn0010406""; genomic_feature ""3UTR"";"
chr3L	Drosophila_3seq	major_end	7972300	7972300	.	+	.	"FlyBase_ID ""FBgn0010406""; genomic_feature ""3UTR"";"
chr3L	Drosophila_3seq	major_end	7972449	7972449	.	+	.	"FlyBase_ID ""FBgn0010406""; genomic_feature ""3UTR"";"
chr3L	Drosophila_3seq	major_end	7972543	7972543	.	+	.	"FlyBase_ID ""FBgn0010406""; genomic_feature ""3UTR"";"
chr2L	Drosophila_3seq	major_end	10254686	10254686	.	+	.	"FlyBase_ID ""FBgn0010407""; genomic_feature ""3UTR"";"
chr2R	Drosophila_3seq	major_end	17546406	17546406	.	-	.	"FlyBase_ID ""FBgn0010409""; genomic_feature ""3UTR"";"
chr2R	Drosophila_3seq	major_end	20264843	20264843	.	+	.	"FlyBase_ID ""FBgn0010411""; genomic_feature ""3UTR"";"
chr2R	Drosophila_3seq	major_end	20264870	20264870	.	+	.	"FlyBase_ID ""FBgn0010411""; genomic_feature ""3UTR"";"
chrX	Drosophila_3seq	major_end	16638920	16638920	.	+	.	"FlyBase_ID ""FBgn0010412""; genomic_feature ""3UTR"";"
chr2R	Drosophila_3seq	major_end	24404595	24404595	.	-	.	"FlyBase_ID ""FBgn0010414""; genomic_feature ""3UTR"";"
chr2R	Drosophila_3seq	major_end	21392383	21392383	.	-	.	"FlyBase_ID ""FBgn0010415""; genomic_feature ""3UTR"";"
chr2R	Drosophila_3seq	major_end	21392684	21392684	.	-	.	"FlyBase_ID ""FBgn0010415""; genomic_feature ""3UTR"";"
chr2R	Drosophila_3seq	major_end	21393173	21393173	.	-	.	"FlyBase_ID ""FBgn0010415""; genomic_feature ""3UTR"";"
chr2R	Drosophila_3seq	major_end	21393417	21393417	.	-	.	"FlyBase_ID ""FBgn0010415""; genomic_feature ""3UTR"";"
chr2R	Drosophila_3seq	major_end	21393623	21393623	.	-	.	"FlyBase_ID ""FBgn0010415""; genomic_feature ""3UTR"";"
chr2R	Drosophila_3seq	major_end	21394072	21394072	.	-	.	"FlyBase_ID ""FBgn0010415""; genomic_feature ""3UTR"";"
chr2R	Drosophila_3seq	major_end	21394233	21394233	.	-	.	"FlyBase_ID ""FBgn0010415""; genomic_feature ""3UTR"";"
chr2R	Drosophila_3seq	major_end	21394279	21394279	.	-	.	"FlyBase_ID ""FBgn0010415""; genomic_feature ""3UTR"";"
chrX	Drosophila_3seq	major_end	16388662	16388662	.	-	.	"FlyBase_ID ""FBgn0010416""; genomic_feature ""3UTR"";"
chrX	Drosophila_3seq	major_end	16388712	16388712	.	-	.	"FlyBase_ID ""FBgn0010416""; genomic_feature ""3UTR"";"
chrX	Drosophila_3seq	major_end	16388825	16388825	.	-	.	"FlyBase_ID ""FBgn0010416""; genomic_feature ""3UTR"";"
chrX	Drosophila_3seq	major_end	16388855	16388855	.	-	.	"FlyBase_ID ""FBgn0010416""; genomic_feature ""3UTR"";"
chrX	Drosophila_3seq	major_end	16388914	16388914	.	-	.	"FlyBase_ID ""FBgn0010416""; genomic_feature ""3UTR"";"
chrX	Drosophila_3seq	major_end	16389019	16389019	.	-	.	"FlyBase_ID ""FBgn0010416""; genomic_feature ""3UTR"";"
chrX	Drosophila_3seq	major_end	16389109	16389109	.	-	.	"FlyBase_ID ""FBgn0010416""; genomic_feature ""3UTR"";"
chrX	Drosophila_3seq	major_end	16389173	16389173	.	-	.	"FlyBase_ID ""FBgn0010416""; genomic_feature ""3UTR"";"
chr3L	Drosophila_3seq	major_end	19601344	19601344	.	+	.	"FlyBase_ID ""FBgn0010417""; genomic_feature ""3UTR"";"
chr3L	Drosophila_3seq	major_end	19601416	19601416	.	+	.	"FlyBase_ID ""FBgn0010417""; genomic_feature ""3UTR"";"
chr3R	Drosophila_3seq	major_end	10766322	10766322	.	-	.	"FlyBase_ID ""FBgn0010421""; genomic_feature ""3UTR"";"
chr3R	Drosophila_3seq	major_end	10766622	10766622	.	-	.	"FlyBase_ID ""FBgn0010421""; genomic_feature ""3UTR"";"
chr3R	Drosophila_3seq	major_end	10766653	10766653	.	-	.	"FlyBase_ID ""FBgn0010421""; genomic_feature ""3UTR"";"
chr3R	Drosophila_3seq	major_end	10766679	10766679	.	-	.	"FlyBase_ID ""FBgn0010421""; genomic_feature ""3UTR"";"
chr3R	Drosophila_3seq	major_end	10766751	10766751	.	-	.	"FlyBase_ID ""FBgn0010421""; genomic_feature ""3UTR"";"
chr2L	Drosophila_3seq	major_end	15058921	15058921	.	-	.	"FlyBase_ID ""FBgn0010422""; genomic_feature ""3UTR"";"
chr2L	Drosophila_3seq	major_end	15059129	15059129	.	-	.	"FlyBase_ID ""FBgn0010422""; genomic_feature ""3UTR"";"
chr2L	Drosophila_3seq	major_end	15059291	15059291	.	-	.	"FlyBase_ID ""FBgn0010422""; genomic_feature ""3UTR"";"
chr2L	Drosophila_3seq	major_end	15059440	15059440	.	-	.	"FlyBase_ID ""FBgn0010422""; genomic_feature ""3UTR"";"
chr2R	Drosophila_3seq	major_end	11274003	11274003	.	-	.	"FlyBase_ID ""FBgn0010423""; genomic_feature ""3UTR"";"
chr2R	Drosophila_3seq	major_end	11274040	11274040	.	-	.	"FlyBase_ID ""FBgn0010423""; genomic_feature ""3UTR"";"
chr3L	Drosophila_3seq	major_end	17048069	17048069	.	+	.	"FlyBase_ID ""FBgn0010424""; genomic_feature ""3UTR"";"
chr3L	Drosophila_3seq	major_end	17048363	17048363	.	+	.	"FlyBase_ID ""FBgn0010424""; genomic_feature ""3UTR"";"
chr3L	Drosophila_3seq	major_end	17048397	17048397	.	+	.	"FlyBase_ID ""FBgn0010424""; genomic_feature ""3UTR"";"
chr2R	Drosophila_3seq	major_end	11345237	11345237	.	-	.	"FlyBase_ID ""FBgn0010425""; genomic_feature ""3UTR"";"
chr3R	Drosophila_3seq	major_end	8279272	8279272	.	+	.	"FlyBase_ID ""FBgn0010433""; genomic_feature ""3UTR"";"
chr2R	Drosophila_3seq	major_end	19243759	19243759	.	+	.	"FlyBase_ID ""FBgn0010434""; genomic_feature ""3UTR"";"
chr2R	Drosophila_3seq	major_end	24976465	24976465	.	-	.	"FlyBase_ID ""FBgn0010435""; genomic_feature ""3UTR"";"
chr2R	Drosophila_3seq	major_end	24976605	24976605	.	-	.	"FlyBase_ID ""FBgn0010435""; genomic_feature ""3UTR"";"
chr2R	Drosophila_3seq	major_end	24976655	24976655	.	-	.	"FlyBase_ID ""FBgn0010435""; genomic_feature ""3UTR"";"
chr2R	Drosophila_3seq	major_end	24976712	24976712	.	-	.	"FlyBase_ID ""FBgn0010435""; genomic_feature ""3UTR"";"
chr2R	Drosophila_3seq	major_end	24976782	24976782	.	-	.	"FlyBase_ID ""FBgn0010435""; genomic_feature ""3UTR"";"
chr3R	Drosophila_3seq	major_end	16203950	16203950	.	-	.	"FlyBase_ID ""FBgn0010438""; genomic_feature ""3UTR"";"
chr3R	Drosophila_3seq	major_end	16204194	16204194	.	-	.	"FlyBase_ID ""FBgn0010438""; genomic_feature ""3UTR"";"
chr3R	Drosophila_3seq	major_end	27251078	27251078	.	-	.	"FlyBase_ID ""FBgn0010441""; genomic_feature ""3UTR"";"
chr3R	Drosophila_3seq	major_end	27251131	27251131	.	-	.	"FlyBase_ID ""FBgn0010441""; genomic_feature ""3UTR"";"
chr3R	Drosophila_3seq	major_end	27251210	27251210	.	-	.	"FlyBase_ID ""FBgn0010441""; genomic_feature ""3UTR"";"
chr3L	Drosophila_3seq	major_end	13117703	13117703	.	+	.	"FlyBase_ID ""FBgn0010452""; genomic_feature ""3UTR"";"
chr3L	Drosophila_3seq	major_end	13118077	13118077	.	+	.	"FlyBase_ID ""FBgn0010452""; genomic_feature ""3UTR"";"
chr2L	Drosophila_3seq	major_end	7255413	7255413	.	-	.	"FlyBase_ID ""FBgn0010453""; genomic_feature ""3UTR"";"
chr2L	Drosophila_3seq	major_end	7255460	7255460	.	-	.	"FlyBase_ID ""FBgn0010453""; genomic_feature ""3UTR"";"
chr2L	Drosophila_3seq	major_end	7255520	7255520	.	-	.	"FlyBase_ID ""FBgn0010453""; genomic_feature ""3UTR"";"
chr2L	Drosophila_3seq	major_end	7255570	7255570	.	-	.	"FlyBase_ID ""FBgn0010453""; genomic_feature ""3UTR"";"
chr2L	Drosophila_3seq	major_end	7255899	7255899	.	-	.	"FlyBase_ID ""FBgn0010453""; genomic_feature ""3UTR"";"
chr2R	Drosophila_3seq	major_end	21487173	21487173	.	-	.	"FlyBase_ID ""FBgn0010470""; genomic_feature ""3UTR"";"
chr2R	Drosophila_3seq	major_end	21487339	21487339	.	-	.	"FlyBase_ID ""FBgn0010470""; genomic_feature ""3UTR"";"
chr2R	Drosophila_3seq	major_end	21487524	21487524	.	-	.	"FlyBase_ID ""FBgn0010470""; genomic_feature ""3UTR"";"
chr2L	Drosophila_3seq	major_end	4321751	4321751	.	+	.	"FlyBase_ID ""FBgn0010473""; genomic_feature ""3UTR"";"
chr2L	Drosophila_3seq	major_end	4321838	4321838	.	+	.	"FlyBase_ID ""FBgn0010473""; genomic_feature ""3UTR"";"
chr2L	Drosophila_3seq	major_end	4321864	4321864	.	+	.	"FlyBase_ID ""FBgn0010473""; genomic_feature ""3UTR"";"
chr2L	Drosophila_3seq	major_end	4321950	4321950	.	+	.	"FlyBase_ID ""FBgn0010473""; genomic_feature ""3UTR"";"
chr2L	Drosophila_3seq	major_end	4323357	4323357	.	+	.	"FlyBase_ID ""FBgn0010473""; genomic_feature ""3UTR"";"
chr2L	Drosophila_3seq	major_end	4323664	4323664	.	+	.	"FlyBase_ID ""FBgn0010473""; genomic_feature ""3UTR"";"
chr2L	Drosophila_3seq	major_end	4323700	4323700	.	+	.	"FlyBase_ID ""FBgn0010473""; genomic_feature ""3UTR"";"
chr2L	Drosophila_3seq	major_end	4323734	4323734	.	+	.	"FlyBase_ID ""FBgn0010473""; genomic_feature ""3UTR"";"
chr2L	Drosophila_3seq	major_end	4323773	4323773	.	+	.	"FlyBase_ID ""FBgn0010473""; genomic_feature ""3UTR"";"
chr2R	Drosophila_3seq	major_end	6721097	6721097	.	-	.	"FlyBase_ID ""FBgn0010482""; genomic_feature ""3UTR"";"
chr2R	Drosophila_3seq	major_end	6721146	6721146	.	-	.	"FlyBase_ID ""FBgn0010482""; genomic_feature ""3UTR"";"
chr2R	Drosophila_3seq	major_end	12923142	12923142	.	+	.	"FlyBase_ID ""FBgn0010488""; genomic_feature ""3UTR"";"
chr2R	Drosophila_3seq	major_end	12923168	12923168	.	+	.	"FlyBase_ID ""FBgn0010488""; genomic_feature ""3UTR"";"
chr2R	Drosophila_3seq	major_end	12923240	12923240	.	+	.	"FlyBase_ID ""FBgn0010488""; genomic_feature ""3UTR"";"
chr2R	Drosophila_3seq	major_end	12923346	12923346	.	+	.	"FlyBase_ID ""FBgn0010488""; genomic_feature ""3UTR"";"
chr2R	Drosophila_3seq	major_end	12923654	12923654	.	+	.	"FlyBase_ID ""FBgn0010488""; genomic_feature ""3UTR"";"
chr2R	Drosophila_3seq	major_end	12923693	12923693	.	+	.	"FlyBase_ID ""FBgn0010488""; genomic_feature ""3UTR"";"
chr2R	Drosophila_3seq	major_end	12923734	12923734	.	+	.	"FlyBase_ID ""FBgn0010488""; genomic_feature ""3UTR"";"
chr2L	Drosophila_3seq	major_end	12034034	12034034	.	+	.	"FlyBase_ID ""FBgn0010497""; genomic_feature ""3UTR"";"
chr2L	Drosophila_3seq	major_end	12034094	12034094	.	+	.	"FlyBase_ID ""FBgn0010497""; genomic_feature ""3UTR"";"
chr2R	Drosophila_3seq	major_end	23553489	23553489	.	+	.	"FlyBase_ID ""FBgn0010501""; genomic_feature ""3UTR"";"
chr2R	Drosophila_3seq	major_end	23553555	23553555	.	+	.	"FlyBase_ID ""FBgn0010501""; genomic_feature ""3UTR"";"
chr2R	Drosophila_3seq	major_end	23554911	23554911	.	+	.	"FlyBase_ID ""FBgn0010501""; genomic_feature ""3UTR"";"
chr2R	Drosophila_3seq	major_end	23555139	23555139	.	+	.	"FlyBase_ID ""FBgn0010501""; genomic_feature ""3UTR"";"
chr2R	Drosophila_3seq	major_end	11688546	11688546	.	-	.	"FlyBase_ID ""FBgn0010516""; genomic_feature ""3UTR"";"
chr2R	Drosophila_3seq	major_end	11688936	11688936	.	-	.	"FlyBase_ID ""FBgn0010516""; genomic_feature ""3UTR"";"
chr2R	Drosophila_3seq	major_end	11688964	11688964	.	-	.	"FlyBase_ID ""FBgn0010516""; genomic_feature ""3UTR"";"
chr2R	Drosophila_3seq	major_end	11689035	11689035	.	-	.	"FlyBase_ID ""FBgn0010516""; genomic_feature ""3UTR"";"
chr2L	Drosophila_3seq	major_end	9896100	9896100	.	+	.	"FlyBase_ID ""FBgn0010520""; genomic_feature ""3UTR"";"
chr2R	Drosophila_3seq	major_end	10121218	10121218	.	-	.	"FlyBase_ID ""FBgn0010531""; genomic_feature ""3UTR"";"
chr2R	Drosophila_3seq	major_end	10121473	10121473	.	-	.	"FlyBase_ID ""FBgn0010531""; genomic_feature ""3UTR"";"
chr2R	Drosophila_3seq	major_end	10121573	10121573	.	-	.	"FlyBase_ID ""FBgn0010531""; genomic_feature ""3UTR"";"
chr2R	Drosophila_3seq	major_end	9395289	9395289	.	+	.	"FlyBase_ID ""FBgn0010549""; genomic_feature ""3UTR"";"
chr2R	Drosophila_3seq	major_end	18278198	18278198	.	-	.	"FlyBase_ID ""FBgn0010575""; genomic_feature ""3UTR"";"
chr2R	Drosophila_3seq	major_end	18278854	18278854	.	-	.	"FlyBase_ID ""FBgn0010575""; genomic_feature ""3UTR"";"
chr2R	Drosophila_3seq	major_end	18279065	18279065	.	-	.	"FlyBase_ID ""FBgn0010575""; genomic_feature ""3UTR"";"
chr2R	Drosophila_3seq	major_end	18279274	18279274	.	-	.	"FlyBase_ID ""FBgn0010575""; genomic_feature ""3UTR"";"
chr2R	Drosophila_3seq	major_end	18279420	18279420	.	-	.	"FlyBase_ID ""FBgn0010575""; genomic_feature ""3UTR"";"
chr2R	Drosophila_3seq	major_end	18279480	18279480	.	-	.	"FlyBase_ID ""FBgn0010575""; genomic_feature ""3UTR"";"
chr2R	Drosophila_3seq	major_end	18279711	18279711	.	-	.	"FlyBase_ID ""FBgn0010575""; genomic_feature ""3UTR"";"
chr2L	Drosophila_3seq	major_end	832074	832074	.	+	.	"FlyBase_ID ""FBgn0010583""; genomic_feature ""3UTR"";"
chr2L	Drosophila_3seq	major_end	832331	832331	.	+	.	"FlyBase_ID ""FBgn0010583""; genomic_feature ""3UTR"";"
chr2L	Drosophila_3seq	major_end	832363	832363	.	+	.	"FlyBase_ID ""FBgn0010583""; genomic_feature ""3UTR"";"
chr2L	Drosophila_3seq	major_end	832737	832737	.	+	.	"FlyBase_ID ""FBgn0010583""; genomic_feature ""3UTR"";"
chr2L	Drosophila_3seq	major_end	833241	833241	.	+	.	"FlyBase_ID ""FBgn0010583""; genomic_feature ""3UTR"";"
chr2R	Drosophila_3seq	major_end	16013724	16013724	.	-	.	"FlyBase_ID ""FBgn0010590""; genomic_feature ""3UTR"";"
chr2R	Drosophila_3seq	major_end	16013805	16013805	.	-	.	"FlyBase_ID ""FBgn0010590""; genomic_feature ""3UTR"";"
chr2R	Drosophila_3seq	major_end	16013872	16013872	.	-	.	"FlyBase_ID ""FBgn0010590""; genomic_feature ""3UTR"";"
chr2R	Drosophila_3seq	major_end	17088340	17088340	.	-	.	"FlyBase_ID ""FBgn0010591""; genomic_feature ""3UTR"";"
chr2R	Drosophila_3seq	major_end	17088441	17088441	.	-	.	"FlyBase_ID ""FBgn0010591""; genomic_feature ""3UTR"";"
chr2R	Drosophila_3seq	major_end	17088475	17088475	.	-	.	"FlyBase_ID ""FBgn0010591""; genomic_feature ""3UTR"";"
chr2L	Drosophila_3seq	major_end	4970135	4970135	.	-	.	"FlyBase_ID ""FBgn0010607""; genomic_feature ""3UTR"";"
chr2R	Drosophila_3seq	major_end	16341242	16341242	.	+	.	"FlyBase_ID ""FBgn0010611""; genomic_feature ""3UTR"";"
chr2L	Drosophila_3seq	major_end	10975787	10975787	.	-	.	"FlyBase_ID ""FBgn0010612""; genomic_feature ""3UTR"";"
chr2R	Drosophila_3seq	major_end	17405165	17405165	.	+	.	"FlyBase_ID ""FBgn0010620""; genomic_feature ""3UTR"";"
chr2R	Drosophila_3seq	major_end	12177458	12177458	.	+	.	"FlyBase_ID ""FBgn0010621""; genomic_feature ""3UTR"";"
chr2R	Drosophila_3seq	major_end	12177530	12177530	.	+	.	"FlyBase_ID ""FBgn0010621""; genomic_feature ""3UTR"";"
chr2R	Drosophila_3seq	major_end	14619377	14619377	.	+	.	"FlyBase_ID ""FBgn0010638""; genomic_feature ""3UTR"";"
chr2R	Drosophila_3seq	major_end	14619681	14619681	.	+	.	"FlyBase_ID ""FBgn0010638""; genomic_feature ""3UTR"";"
chr2R	Drosophila_3seq	major_end	18796993	18796993	.	-	.	"FlyBase_ID ""FBgn0010651""; genomic_feature ""3UTR"";"
chr2R	Drosophila_3seq	major_end	18797264	18797264	.	-	.	"FlyBase_ID ""FBgn0010651""; genomic_feature ""3UTR"";"
chr2R	Drosophila_3seq	major_end	22918937	22918937	.	-	.	"FlyBase_ID ""FBgn0010660""; genomic_feature ""3UTR"";"
chr2R	Drosophila_3seq	major_end	22919020	22919020	.	-	.	"FlyBase_ID ""FBgn0010660""; genomic_feature ""3UTR"";"
chr3L	Drosophila_3seq	major_end	11073223	11073223	.	-	.	"FlyBase_ID ""FBgn0010741""; genomic_feature ""3UTR"";"
chr3L	Drosophila_3seq	major_end	11073358	11073358	.	-	.	"FlyBase_ID ""FBgn0010741""; genomic_feature ""3UTR"";"
chr3L	Drosophila_3seq	major_end	11073466	11073466	.	-	.	"FlyBase_ID ""FBgn0010741""; genomic_feature ""3UTR"";"
chr3L	Drosophila_3seq	major_end	5154788	5154788	.	+	.	"FlyBase_ID ""FBgn0010747""; genomic_feature ""3UTR"";"
chr3R	Drosophila_3seq	major_end	4777504	4777504	.	+	.	"FlyBase_ID ""FBgn0010750""; genomic_feature ""3UTR"";"
chr3R	Drosophila_3seq	major_end	4777594	4777594	.	+	.	"FlyBase_ID ""FBgn0010750""; genomic_feature ""3UTR"";"
chr3R	Drosophila_3seq	major_end	4777705	4777705	.	+	.	"FlyBase_ID ""FBgn0010750""; genomic_feature ""3UTR"";"
chr3L	Drosophila_3seq	major_end	10689303	10689303	.	+	.	"FlyBase_ID ""FBgn0010762""; genomic_feature ""3UTR"";"
chr3L	Drosophila_3seq	major_end	10689380	10689380	.	+	.	"FlyBase_ID ""FBgn0010762""; genomic_feature ""3UTR"";"
chr3L	Drosophila_3seq	major_end	10689471	10689471	.	+	.	"FlyBase_ID ""FBgn0010762""; genomic_feature ""3UTR"";"
chr3L	Drosophila_3seq	major_end	10689764	10689764	.	+	.	"FlyBase_ID ""FBgn0010762""; genomic_feature ""3UTR"";"
chr3L	Drosophila_3seq	major_end	10689854	10689854	.	+	.	"FlyBase_ID ""FBgn0010762""; genomic_feature ""3UTR"";"
chr3L	Drosophila_3seq	major_end	10690609	10690609	.	+	.	"FlyBase_ID ""FBgn0010762""; genomic_feature ""3UTR"";"
chr3L	Drosophila_3seq	major_end	10690734	10690734	.	+	.	"FlyBase_ID ""FBgn0010762""; genomic_feature ""3UTR"";"
chr3R	Drosophila_3seq	major_end	19170566	19170566	.	+	.	"FlyBase_ID ""FBgn0010768""; genomic_feature ""3UTR"";"
chr3R	Drosophila_3seq	major_end	21117899	21117899	.	+	.	"FlyBase_ID ""FBgn0010770""; genomic_feature ""3UTR"";"
chr3R	Drosophila_3seq	major_end	21117929	21117929	.	+	.	"FlyBase_ID ""FBgn0010770""; genomic_feature ""3UTR"";"
chr3R	Drosophila_3seq	major_end	7077790	7077790	.	-	.	"FlyBase_ID ""FBgn0010774""; genomic_feature ""3UTR"";"
chr3R	Drosophila_3seq	major_end	7077904	7077904	.	-	.	"FlyBase_ID ""FBgn0010774""; genomic_feature ""3UTR"";"
chr3R	Drosophila_3seq	major_end	7077944	7077944	.	-	.	"FlyBase_ID ""FBgn0010774""; genomic_feature ""3UTR"";"
chr3R	Drosophila_3seq	major_end	7077999	7077999	.	-	.	"FlyBase_ID ""FBgn0010774""; genomic_feature ""3UTR"";"
chr3L	Drosophila_3seq	major_end	1339218	1339218	.	+	.	"FlyBase_ID ""FBgn0010786""; genomic_feature ""3UTR"";"
chr3L	Drosophila_3seq	major_end	1339410	1339410	.	+	.	"FlyBase_ID ""FBgn0010786""; genomic_feature ""3UTR"";"
chr3L	Drosophila_3seq	major_end	1339598	1339598	.	+	.	"FlyBase_ID ""FBgn0010786""; genomic_feature ""3UTR"";"
chr3L	Drosophila_3seq	major_end	1339819	1339819	.	+	.	"FlyBase_ID ""FBgn0010786""; genomic_feature ""3UTR"";"
chr3R	Drosophila_3seq	major_end	9264298	9264298	.	-	.	"FlyBase_ID ""FBgn0010803""; genomic_feature ""3UTR"";"
chr3R	Drosophila_3seq	major_end	9264497	9264497	.	-	.	"FlyBase_ID ""FBgn0010803""; genomic_feature ""3UTR"";"
chr3R	Drosophila_3seq	major_end	9265027	9265027	.	-	.	"FlyBase_ID ""FBgn0010803""; genomic_feature ""3UTR"";"
chr3R	Drosophila_3seq	major_end	31052415	31052415	.	-	.	"FlyBase_ID ""FBgn0010808""; genomic_feature ""3UTR"";"
chr3R	Drosophila_3seq	major_end	31052537	31052537	.	-	.	"FlyBase_ID ""FBgn0010808""; genomic_feature ""3UTR"";"
chr3R	Drosophila_3seq	major_end	31052612	31052612	.	-	.	"FlyBase_ID ""FBgn0010808""; genomic_feature ""3UTR"";"
chr3R	Drosophila_3seq	major_end	8036624	8036624	.	+	.	"FlyBase_ID ""FBgn0010812""; genomic_feature ""3UTR"";"
chr3R	Drosophila_3seq	major_end	8036652	8036652	.	+	.	"FlyBase_ID ""FBgn0010812""; genomic_feature ""3UTR"";"
chr3R	Drosophila_3seq	major_end	8036711	8036711	.	+	.	"FlyBase_ID ""FBgn0010812""; genomic_feature ""3UTR"";"
chr3L	Drosophila_3seq	major_end	22738599	22738599	.	-	.	"FlyBase_ID ""FBgn0010830""; genomic_feature ""3UTR"";"
chr3L	Drosophila_3seq	major_end	22738846	22738846	.	-	.	"FlyBase_ID ""FBgn0010830""; genomic_feature ""3UTR"";"
chr3L	Drosophila_3seq	major_end	22738986	22738986	.	-	.	"FlyBase_ID ""FBgn0010830""; genomic_feature ""3UTR"";"
chr3L	Drosophila_3seq	major_end	22739020	22739020	.	-	.	"FlyBase_ID ""FBgn0010830""; genomic_feature ""3UTR"";"
chr3R	Drosophila_3seq	major_end	18288866	18288866	.	-	.	"FlyBase_ID ""FBgn0010877""; genomic_feature ""3UTR"";"
chr3R	Drosophila_3seq	major_end	18289064	18289064	.	-	.	"FlyBase_ID ""FBgn0010877""; genomic_feature ""3UTR"";"
chr3R	Drosophila_3seq	major_end	18289158	18289158	.	-	.	"FlyBase_ID ""FBgn0010877""; genomic_feature ""3UTR"";"
chr3R	Drosophila_3seq	major_end	18289452	18289452	.	-	.	"FlyBase_ID ""FBgn0010877""; genomic_feature ""3UTR"";"
chr3L	Drosophila_3seq	major_end	2554809	2554809	.	-	.	"FlyBase_ID ""FBgn0010909""; genomic_feature ""3UTR"";"
chr3L	Drosophila_3seq	major_end	2554872	2554872	.	-	.	"FlyBase_ID ""FBgn0010909""; genomic_feature ""3UTR"";"
chr3L	Drosophila_3seq	major_end	2554917	2554917	.	-	.	"FlyBase_ID ""FBgn0010909""; genomic_feature ""3UTR"";"
chr3L	Drosophila_3seq	major_end	2555295	2555295	.	-	.	"FlyBase_ID ""FBgn0010909""; genomic_feature ""3UTR"";"
chr3L	Drosophila_3seq	major_end	2555552	2555552	.	-	.	"FlyBase_ID ""FBgn0010909""; genomic_feature ""3UTR"";"
chr3L	Drosophila_3seq	major_end	2555641	2555641	.	-	.	"FlyBase_ID ""FBgn0010909""; genomic_feature ""3UTR"";"
chr3L	Drosophila_3seq	major_end	2556012	2556012	.	-	.	"FlyBase_ID ""FBgn0010909""; genomic_feature ""3UTR"";"
chr3L	Drosophila_3seq	major_end	2556179	2556179	.	-	.	"FlyBase_ID ""FBgn0010909""; genomic_feature ""3UTR"";"
chr3R	Drosophila_3seq	major_end	17535427	17535427	.	-	.	"FlyBase_ID ""FBgn0010926""; genomic_feature ""3UTR"";"
chr3R	Drosophila_3seq	major_end	17535482	17535482	.	-	.	"FlyBase_ID ""FBgn0010926""; genomic_feature ""3UTR"";"
chr3R	Drosophila_3seq	major_end	17535924	17535924	.	-	.	"FlyBase_ID ""FBgn0010926""; genomic_feature ""3UTR"";"
chr3R	Drosophila_3seq	major_end	17536939	17536939	.	-	.	"FlyBase_ID ""FBgn0010926""; genomic_feature ""3UTR"";"
chr3R	Drosophila_3seq	major_end	17537099	17537099	.	-	.	"FlyBase_ID ""FBgn0010926""; genomic_feature ""3UTR"";"
chr3R	Drosophila_3seq	major_end	17537130	17537130	.	-	.	"FlyBase_ID ""FBgn0010926""; genomic_feature ""3UTR"";"
chr3L	Drosophila_3seq	major_end	16130983	16130983	.	+	.	"FlyBase_ID ""FBgn0011016""; genomic_feature ""3UTR"";"
chr3R	Drosophila_3seq	major_end	7154237	7154237	.	+	.	"FlyBase_ID ""FBgn0011020""; genomic_feature ""3UTR"";"
chr3R	Drosophila_3seq	major_end	7154321	7154321	.	+	.	"FlyBase_ID ""FBgn0011020""; genomic_feature ""3UTR"";"
chr3R	Drosophila_3seq	major_end	7154362	7154362	.	+	.	"FlyBase_ID ""FBgn0011020""; genomic_feature ""3UTR"";"
chr2L	Drosophila_3seq	major_end	20766945	20766945	.	+	.	"FlyBase_ID ""FBgn0011202""; genomic_feature ""3UTR"";"
chr2L	Drosophila_3seq	major_end	20766974	20766974	.	+	.	"FlyBase_ID ""FBgn0011202""; genomic_feature ""3UTR"";"
chr2L	Drosophila_3seq	major_end	20767074	20767074	.	+	.	"FlyBase_ID ""FBgn0011202""; genomic_feature ""3UTR"";"
chr2L	Drosophila_3seq	major_end	20767202	20767202	.	+	.	"FlyBase_ID ""FBgn0011202""; genomic_feature ""3UTR"";"
chr2L	Drosophila_3seq	major_end	20767502	20767502	.	+	.	"FlyBase_ID ""FBgn0011202""; genomic_feature ""3UTR"";"
chr2L	Drosophila_3seq	major_end	20767551	20767551	.	+	.	"FlyBase_ID ""FBgn0011202""; genomic_feature ""3UTR"";"
chr3L	Drosophila_3seq	major_end	1502870	1502870	.	-	.	"FlyBase_ID ""FBgn0011204""; genomic_feature ""3UTR"";"
chr3L	Drosophila_3seq	major_end	1502930	1502930	.	-	.	"FlyBase_ID ""FBgn0011204""; genomic_feature ""3UTR"";"
chr3L	Drosophila_3seq	major_end	1503005	1503005	.	-	.	"FlyBase_ID ""FBgn0011204""; genomic_feature ""3UTR"";"
chr3L	Drosophila_3seq	major_end	1503221	1503221	.	-	.	"FlyBase_ID ""FBgn0011204""; genomic_feature ""3UTR"";"
chr3L	Drosophila_3seq	major_end	1503248	1503248	.	-	.	"FlyBase_ID ""FBgn0011204""; genomic_feature ""3UTR"";"
chr3L	Drosophila_3seq	major_end	20391440	20391440	.	+	.	"FlyBase_ID ""FBgn0011205""; genomic_feature ""3UTR"";"
chr3L	Drosophila_3seq	major_end	20391773	20391773	.	+	.	"FlyBase_ID ""FBgn0011205""; genomic_feature ""3UTR"";"
chr3L	Drosophila_3seq	major_end	20391805	20391805	.	+	.	"FlyBase_ID ""FBgn0011205""; genomic_feature ""3UTR"";"
chr3L	Drosophila_3seq	major_end	20391913	20391913	.	+	.	"FlyBase_ID ""FBgn0011205""; genomic_feature ""3UTR"";"
chr3L	Drosophila_3seq	major_end	20394069	20394069	.	+	.	"FlyBase_ID ""FBgn0011205""; genomic_feature ""3UTR"";"
chr3L	Drosophila_3seq	major_end	20396424	20396424	.	+	.	"FlyBase_ID ""FBgn0011205""; genomic_feature ""3UTR"";"
chr2L	Drosophila_3seq	major_end	9708443	9708443	.	+	.	"FlyBase_ID ""FBgn0011207""; genomic_feature ""3UTR"";"
chr2L	Drosophila_3seq	major_end	9708855	9708855	.	+	.	"FlyBase_ID ""FBgn0011207""; genomic_feature ""3UTR"";"
chr2L	Drosophila_3seq	major_end	9708883	9708883	.	+	.	"FlyBase_ID ""FBgn0011207""; genomic_feature ""3UTR"";"
chr2L	Drosophila_3seq	major_end	9708961	9708961	.	+	.	"FlyBase_ID ""FBgn0011207""; genomic_feature ""3UTR"";"
chr2R	Drosophila_3seq	major_end	22801844	22801844	.	+	.	"FlyBase_ID ""FBgn0011211""; genomic_feature ""3UTR"";"
chr2R	Drosophila_3seq	major_end	22802147	22802147	.	+	.	"FlyBase_ID ""FBgn0011211""; genomic_feature ""3UTR"";"
chr2R	Drosophila_3seq	major_end	22802180	22802180	.	+	.	"FlyBase_ID ""FBgn0011211""; genomic_feature ""3UTR"";"
chr3R	Drosophila_3seq	major_end	14732700	14732700	.	-	.	"FlyBase_ID ""FBgn0011217""; genomic_feature ""3UTR"";"
chr3R	Drosophila_3seq	major_end	14732764	14732764	.	-	.	"FlyBase_ID ""FBgn0011217""; genomic_feature ""3UTR"";"
chr3R	Drosophila_3seq	major_end	14732806	14732806	.	-	.	"FlyBase_ID ""FBgn0011217""; genomic_feature ""3UTR"";"
chr3R	Drosophila_3seq	major_end	14732832	14732832	.	-	.	"FlyBase_ID ""FBgn0011217""; genomic_feature ""3UTR"";"
chr3R	Drosophila_3seq	major_end	31846980	31846980	.	-	.	"FlyBase_ID ""FBgn0011224""; genomic_feature ""3UTR"";"
chr3R	Drosophila_3seq	major_end	31849908	31849908	.	-	.	"FlyBase_ID ""FBgn0011224""; genomic_feature ""3UTR"";"
chr3R	Drosophila_3seq	major_end	31850118	31850118	.	-	.	"FlyBase_ID ""FBgn0011224""; genomic_feature ""3UTR"";"
chr3R	Drosophila_3seq	major_end	31850249	31850249	.	-	.	"FlyBase_ID ""FBgn0011224""; genomic_feature ""3UTR"";"
chr3R	Drosophila_3seq	major_end	31850389	31850389	.	-	.	"FlyBase_ID ""FBgn0011224""; genomic_feature ""3UTR"";"
chr3R	Drosophila_3seq	major_end	31850415	31850415	.	-	.	"FlyBase_ID ""FBgn0011224""; genomic_feature ""3UTR"";"
chr3R	Drosophila_3seq	major_end	31850893	31850893	.	-	.	"FlyBase_ID ""FBgn0011224""; genomic_feature ""3UTR"";"
chr3R	Drosophila_3seq	major_end	31851117	31851117	.	-	.	"FlyBase_ID ""FBgn0011224""; genomic_feature ""3UTR"";"
chr3R	Drosophila_3seq	major_end	31851484	31851484	.	-	.	"FlyBase_ID ""FBgn0011224""; genomic_feature ""3UTR"";"
chr3R	Drosophila_3seq	major_end	24252808	24252808	.	-	.	"FlyBase_ID ""FBgn0011225""; genomic_feature ""3UTR"";"
chr3R	Drosophila_3seq	major_end	24252873	24252873	.	-	.	"FlyBase_ID ""FBgn0011225""; genomic_feature ""3UTR"";"
chr3R	Drosophila_3seq	major_end	24252908	24252908	.	-	.	"FlyBase_ID ""FBgn0011225""; genomic_feature ""3UTR"";"
chr3R	Drosophila_3seq	major_end	24253006	24253006	.	-	.	"FlyBase_ID ""FBgn0011225""; genomic_feature ""3UTR"";"
chr3R	Drosophila_3seq	major_end	24253144	24253144	.	-	.	"FlyBase_ID ""FBgn0011225""; genomic_feature ""3UTR"";"
chr2R	Drosophila_3seq	major_end	12757137	12757137	.	-	.	"FlyBase_ID ""FBgn0011227""; genomic_feature ""3UTR"";"
chr2L	Drosophila_3seq	major_end	8054320	8054320	.	-	.	"FlyBase_ID ""FBgn0011230""; genomic_feature ""3UTR"";"
chr2L	Drosophila_3seq	major_end	8054375	8054375	.	-	.	"FlyBase_ID ""FBgn0011230""; genomic_feature ""3UTR"";"
chr2L	Drosophila_3seq	major_end	9435190	9435190	.	+	.	"FlyBase_ID ""FBgn0011232""; genomic_feature ""3UTR"";"
chr2L	Drosophila_3seq	major_end	9435341	9435341	.	+	.	"FlyBase_ID ""FBgn0011232""; genomic_feature ""3UTR"";"
chr2R	Drosophila_3seq	major_end	23876969	23876969	.	+	.	"FlyBase_ID ""FBgn0011236""; genomic_feature ""3UTR"";"
chr2R	Drosophila_3seq	major_end	23877410	23877410	.	+	.	"FlyBase_ID ""FBgn0011236""; genomic_feature ""3UTR"";"
chr2R	Drosophila_3seq	major_end	23877442	23877442	.	+	.	"FlyBase_ID ""FBgn0011236""; genomic_feature ""3UTR"";"
chr2R	Drosophila_3seq	major_end	23877500	23877500	.	+	.	"FlyBase_ID ""FBgn0011236""; genomic_feature ""3UTR"";"
chr2L	Drosophila_3seq	major_end	15293641	15293641	.	+	.	"FlyBase_ID ""FBgn0011239""; genomic_feature ""3UTR"";"
chr2L	Drosophila_3seq	major_end	15293786	15293786	.	+	.	"FlyBase_ID ""FBgn0011239""; genomic_feature ""3UTR"";"
chr2L	Drosophila_3seq	major_end	15294136	15294136	.	+	.	"FlyBase_ID ""FBgn0011239""; genomic_feature ""3UTR"";"
chr2R	Drosophila_3seq	major_end	9864510	9864510	.	-	.	"FlyBase_ID ""FBgn0011241""; genomic_feature ""3UTR"";"
chr2R	Drosophila_3seq	major_end	9864563	9864563	.	-	.	"FlyBase_ID ""FBgn0011241""; genomic_feature ""3UTR"";"
chr2L	Drosophila_3seq	major_end	730564	730564	.	+	.	"FlyBase_ID ""FBgn0011244""; genomic_feature ""3UTR"";"
chr2R	Drosophila_3seq	major_end	16533453	16533453	.	+	.	"FlyBase_ID ""FBgn0011260""; genomic_feature ""3UTR"";"
chr3R	Drosophila_3seq	major_end	12231650	12231650	.	-	.	"FlyBase_ID ""FBgn0011270""; genomic_feature ""3UTR"";"
chr2L	Drosophila_3seq	major_end	9968461	9968461	.	+	.	"FlyBase_ID ""FBgn0011272""; genomic_feature ""3UTR"";"
chr2L	Drosophila_3seq	major_end	9968491	9968491	.	+	.	"FlyBase_ID ""FBgn0011272""; genomic_feature ""3UTR"";"
chr3R	Drosophila_3seq	major_end	25812630	25812630	.	+	.	"FlyBase_ID ""FBgn0011273, FBgn0039374""; genomic_feature ""ambiguous"";"
chr2L	Drosophila_3seq	major_end	17413248	17413248	.	-	.	"FlyBase_ID ""FBgn0011274""; genomic_feature ""3UTR"";"
chrX	Drosophila_3seq	major_end	4645127	4645127	.	-	.	"FlyBase_ID ""FBgn0011277""; genomic_feature ""3UTR"";"
chr3L	Drosophila_3seq	major_end	12397003	12397003	.	+	.	"FlyBase_ID ""FBgn0011279""; genomic_feature ""3UTR"";"
chr3L	Drosophila_3seq	major_end	12397035	12397035	.	+	.	"FlyBase_ID ""FBgn0011279""; genomic_feature ""3UTR"";"
chrX	Drosophila_3seq	major_end	20420941	20420941	.	+	.	"FlyBase_ID ""FBgn0011280""; genomic_feature ""3UTR"";"
chrX	Drosophila_3seq	major_end	20420979	20420979	.	+	.	"FlyBase_ID ""FBgn0011280""; genomic_feature ""3UTR"";"
chrX	Drosophila_3seq	major_end	20421094	20421094	.	+	.	"FlyBase_ID ""FBgn0011280""; genomic_feature ""3UTR"";"
chr3R	Drosophila_3seq	major_end	5972155	5972155	.	-	.	"FlyBase_ID ""FBgn0011281""; genomic_feature ""3UTR"";"
chr3R	Drosophila_3seq	major_end	7250725	7250725	.	-	.	"FlyBase_ID ""FBgn0011282""; genomic_feature ""3UTR"";"
chr3R	Drosophila_3seq	major_end	7250754	7250754	.	-	.	"FlyBase_ID ""FBgn0011282""; genomic_feature ""3UTR"";"
chr2L	Drosophila_3seq	major_end	7496791	7496791	.	-	.	"FlyBase_ID ""FBgn0011283""; genomic_feature ""3UTR"";"
chr3L	Drosophila_3seq	major_end	13043905	13043905	.	+	.	"FlyBase_ID ""FBgn0011284""; genomic_feature ""3UTR"";"
chr2R	Drosophila_3seq	major_end	8888097	8888097	.	+	.	"FlyBase_ID ""FBgn0011286""; genomic_feature ""3UTR"";"
chr3L	Drosophila_3seq	major_end	24297905	24297905	.	+	.	"FlyBase_ID ""FBgn0011288""; genomic_feature ""3UTR"";"
chr3L	Drosophila_3seq	major_end	24298724	24298724	.	+	.	"FlyBase_ID ""FBgn0011288""; genomic_feature ""3UTR"";"
chr3L	Drosophila_3seq	major_end	24299205	24299205	.	+	.	"FlyBase_ID ""FBgn0011288""; genomic_feature ""3UTR"";"
chr3R	Drosophila_3seq	major_end	27256423	27256423	.	+	.	"FlyBase_ID ""FBgn0011289""; genomic_feature ""3UTR"";"
chr3R	Drosophila_3seq	major_end	27256463	27256463	.	+	.	"FlyBase_ID ""FBgn0011289""; genomic_feature ""3UTR"";"
chr3R	Drosophila_3seq	major_end	11678382	11678382	.	-	.	"FlyBase_ID ""FBgn0011290""; genomic_feature ""3UTR"";"
chr3R	Drosophila_3seq	major_end	11678432	11678432	.	-	.	"FlyBase_ID ""FBgn0011290""; genomic_feature ""3UTR"";"
chr2L	Drosophila_3seq	major_end	9762417	9762417	.	-	.	"FlyBase_ID ""FBgn0011291""; genomic_feature ""3UTR"";"
chr3L	Drosophila_3seq	major_end	17023124	17023124	.	-	.	"FlyBase_ID ""FBgn0011293""; genomic_feature ""3UTR"";"
chr2L	Drosophila_3seq	major_end	1329993	1329993	.	+	.	"FlyBase_ID ""FBgn0011294""; genomic_feature ""3UTR"";"
chr2R	Drosophila_3seq	major_end	23684642	23684642	.	-	.	"FlyBase_ID ""FBgn0011296""; genomic_feature ""3UTR"";"
chr2R	Drosophila_3seq	major_end	23684668	23684668	.	-	.	"FlyBase_ID ""FBgn0011296""; genomic_feature ""3UTR"";"
chr2R	Drosophila_3seq	major_end	23705410	23705410	.	-	.	"FlyBase_ID ""FBgn0011297""; genomic_feature ""3UTR"";"
chr2R	Drosophila_3seq	major_end	23705438	23705438	.	-	.	"FlyBase_ID ""FBgn0011297""; genomic_feature ""3UTR"";"
chr2R	Drosophila_3seq	major_end	8960638	8960638	.	+	.	"FlyBase_ID ""FBgn0011300""; genomic_feature ""3UTR"";"
chr2R	Drosophila_3seq	major_end	8960971	8960971	.	+	.	"FlyBase_ID ""FBgn0011300""; genomic_feature ""3UTR"";"
chr2R	Drosophila_3seq	major_end	8961474	8961474	.	+	.	"FlyBase_ID ""FBgn0011300""; genomic_feature ""3UTR"";"
chr2R	Drosophila_3seq	major_end	8961636	8961636	.	+	.	"FlyBase_ID ""FBgn0011300""; genomic_feature ""3UTR"";"
chr2R	Drosophila_3seq	major_end	8961962	8961962	.	+	.	"FlyBase_ID ""FBgn0011300""; genomic_feature ""3UTR"";"
chr2R	Drosophila_3seq	major_end	8962083	8962083	.	+	.	"FlyBase_ID ""FBgn0011300""; genomic_feature ""3UTR"";"
chr2R	Drosophila_3seq	major_end	8962211	8962211	.	+	.	"FlyBase_ID ""FBgn0011300""; genomic_feature ""3UTR"";"
chr2R	Drosophila_3seq	major_end	8962469	8962469	.	+	.	"FlyBase_ID ""FBgn0011300""; genomic_feature ""3UTR"";"
chr2R	Drosophila_3seq	major_end	8962812	8962812	.	+	.	"FlyBase_ID ""FBgn0011300""; genomic_feature ""3UTR"";"
chr2L	Drosophila_3seq	major_end	10261795	10261795	.	-	.	"FlyBase_ID ""FBgn0011305""; genomic_feature ""3UTR"";"
chr2L	Drosophila_3seq	major_end	10262372	10262372	.	-	.	"FlyBase_ID ""FBgn0011305""; genomic_feature ""3UTR"";"
chr2L	Drosophila_3seq	major_end	10262426	10262426	.	-	.	"FlyBase_ID ""FBgn0011305""; genomic_feature ""3UTR"";"
chr2L	Drosophila_3seq	major_end	10262641	10262641	.	-	.	"FlyBase_ID ""FBgn0011305""; genomic_feature ""3UTR"";"
chr2L	Drosophila_3seq	major_end	10262741	10262741	.	-	.	"FlyBase_ID ""FBgn0011305""; genomic_feature ""3UTR"";"
chr3L	Drosophila_3seq	major_end	9475429	9475429	.	-	.	"FlyBase_ID ""FBgn0011327""; genomic_feature ""3UTR"";"
chr3L	Drosophila_3seq	major_end	9475498	9475498	.	-	.	"FlyBase_ID ""FBgn0011327""; genomic_feature ""3UTR"";"
chr3L	Drosophila_3seq	major_end	9475526	9475526	.	-	.	"FlyBase_ID ""FBgn0011327""; genomic_feature ""3UTR"";"
chr3L	Drosophila_3seq	major_end	9475596	9475596	.	-	.	"FlyBase_ID ""FBgn0011327""; genomic_feature ""3UTR"";"
chr3L	Drosophila_3seq	major_end	9475697	9475697	.	-	.	"FlyBase_ID ""FBgn0011327""; genomic_feature ""3UTR"";"
chr3L	Drosophila_3seq	major_end	12117922	12117922	.	+	.	"FlyBase_ID ""FBgn0011335""; genomic_feature ""3UTR"";"
chr3L	Drosophila_3seq	major_end	12117982	12117982	.	+	.	"FlyBase_ID ""FBgn0011335""; genomic_feature ""3UTR"";"
chr3L	Drosophila_3seq	major_end	12118055	12118055	.	+	.	"FlyBase_ID ""FBgn0011335""; genomic_feature ""3UTR"";"
chr3R	Drosophila_3seq	major_end	25066712	25066712	.	-	.	"FlyBase_ID ""FBgn0011336""; genomic_feature ""3UTR"";"
chr3R	Drosophila_3seq	major_end	25066949	25066949	.	-	.	"FlyBase_ID ""FBgn0011336""; genomic_feature ""3UTR"";"
chr3R	Drosophila_3seq	major_end	25066992	25066992	.	-	.	"FlyBase_ID ""FBgn0011336""; genomic_feature ""3UTR"";"
chr3L	Drosophila_3seq	major_end	1331526	1331526	.	+	.	"FlyBase_ID ""FBgn0011361""; genomic_feature ""3UTR"";"
chr3L	Drosophila_3seq	major_end	1331560	1331560	.	+	.	"FlyBase_ID ""FBgn0011361""; genomic_feature ""3UTR"";"
chr3L	Drosophila_3seq	major_end	1331635	1331635	.	+	.	"FlyBase_ID ""FBgn0011361""; genomic_feature ""3UTR"";"
chr3L	Drosophila_3seq	major_end	12137496	12137496	.	-	.	"FlyBase_ID ""FBgn0011455""; genomic_feature ""3UTR"";"
chr3L	Drosophila_3seq	major_end	12137536	12137536	.	-	.	"FlyBase_ID ""FBgn0011455""; genomic_feature ""3UTR"";"
chr3L	Drosophila_3seq	major_end	12137565	12137565	.	-	.	"FlyBase_ID ""FBgn0011455""; genomic_feature ""3UTR"";"
chr3R	Drosophila_3seq	major_end	14318865	14318865	.	+	.	"FlyBase_ID ""FBgn0011474""; genomic_feature ""3UTR"";"
chr3R	Drosophila_3seq	major_end	14319034	14319034	.	+	.	"FlyBase_ID ""FBgn0011474""; genomic_feature ""3UTR"";"
chr3R	Drosophila_3seq	major_end	14319668	14319668	.	+	.	"FlyBase_ID ""FBgn0011474""; genomic_feature ""3UTR"";"
chr3R	Drosophila_3seq	major_end	14319698	14319698	.	+	.	"FlyBase_ID ""FBgn0011474""; genomic_feature ""3UTR"";"
chr3R	Drosophila_3seq	major_end	14320198	14320198	.	+	.	"FlyBase_ID ""FBgn0011474""; genomic_feature ""3UTR"";"
chr3R	Drosophila_3seq	major_end	14320556	14320556	.	+	.	"FlyBase_ID ""FBgn0011474""; genomic_feature ""3UTR"";"
chr3R	Drosophila_3seq	major_end	15278148	15278148	.	-	.	"FlyBase_ID ""FBgn0011476""; genomic_feature ""3UTR"";"
chr3R	Drosophila_3seq	major_end	15278023	15278023	.	-	.	"FlyBase_ID ""FBgn0011476, FBgn0027378""; genomic_feature ""ambiguous"";"
chr3R	Drosophila_3seq	major_end	18192490	18192490	.	-	.	"FlyBase_ID ""FBgn0011481""; genomic_feature ""3UTR"";"
chr3R	Drosophila_3seq	major_end	18192544	18192544	.	-	.	"FlyBase_ID ""FBgn0011481""; genomic_feature ""3UTR"";"
chr3R	Drosophila_3seq	major_end	18192989	18192989	.	-	.	"FlyBase_ID ""FBgn0011481""; genomic_feature ""3UTR"";"
chr3R	Drosophila_3seq	major_end	18193276	18193276	.	-	.	"FlyBase_ID ""FBgn0011481""; genomic_feature ""3UTR"";"
chr3R	Drosophila_3seq	major_end	18193302	18193302	.	-	.	"FlyBase_ID ""FBgn0011481""; genomic_feature ""3UTR"";"
chr3R	Drosophila_3seq	major_end	18193796	18193796	.	-	.	"FlyBase_ID ""FBgn0011481""; genomic_feature ""3UTR"";"
chr3R	Drosophila_3seq	major_end	18194158	18194158	.	-	.	"FlyBase_ID ""FBgn0011481""; genomic_feature ""3UTR"";"
chr3R	Drosophila_3seq	major_end	18194519	18194519	.	-	.	"FlyBase_ID ""FBgn0011481""; genomic_feature ""3UTR"";"
chr3R	Drosophila_3seq	major_end	18194799	18194799	.	-	.	"FlyBase_ID ""FBgn0011481""; genomic_feature ""3UTR"";"
chr3L	Drosophila_3seq	major_end	8719100	8719100	.	-	.	"FlyBase_ID ""FBgn0011509""; genomic_feature ""3UTR"";"
chr2R	Drosophila_3seq	major_end	11340293	11340293	.	-	.	"FlyBase_ID ""FBgn0011554""; genomic_feature ""3UTR"";"
chr2R	Drosophila_3seq	major_end	11340513	11340513	.	-	.	"FlyBase_ID ""FBgn0011554""; genomic_feature ""3UTR"";"
chr2R	Drosophila_3seq	major_end	11340575	11340575	.	-	.	"FlyBase_ID ""FBgn0011554""; genomic_feature ""3UTR"";"
chr2R	Drosophila_3seq	major_end	11341714	11341714	.	-	.	"FlyBase_ID ""FBgn0011555""; genomic_feature ""3UTR"";"
chr2R	Drosophila_3seq	major_end	11341924	11341924	.	-	.	"FlyBase_ID ""FBgn0011555""; genomic_feature ""3UTR"";"
chr2R	Drosophila_3seq	major_end	11339127	11339127	.	-	.	"FlyBase_ID ""FBgn0011556""; genomic_feature ""3UTR"";"
chr2R	Drosophila_3seq	major_end	11339185	11339185	.	-	.	"FlyBase_ID ""FBgn0011556""; genomic_feature ""3UTR"";"
chr2L	Drosophila_3seq	major_end	18356116	18356116	.	-	.	"FlyBase_ID ""FBgn0011559""; genomic_feature ""3UTR"";"
chrX	Drosophila_3seq	major_end	2606680	2606680	.	-	.	"FlyBase_ID ""FBgn0011566""; genomic_feature ""3UTR"";"
chr2L	Drosophila_3seq	major_end	1706777	1706777	.	+	.	"FlyBase_ID ""FBgn0011570""; genomic_feature ""3UTR"";"
chr2L	Drosophila_3seq	major_end	1706960	1706960	.	+	.	"FlyBase_ID ""FBgn0011570""; genomic_feature ""3UTR"";"
chr3L	Drosophila_3seq	major_end	1797307	1797307	.	+	.	"FlyBase_ID ""FBgn0011573, FBgn0035273""; genomic_feature ""ambiguous"";"
chrX	Drosophila_3seq	major_end	2178732	2178732	.	+	.	"FlyBase_ID ""FBgn0011576""; genomic_feature ""3UTR"";"
chrX	Drosophila_3seq	major_end	2178806	2178806	.	+	.	"FlyBase_ID ""FBgn0011576""; genomic_feature ""3UTR"";"
chr3R	Drosophila_3seq	major_end	24343458	24343458	.	+	.	"FlyBase_ID ""FBgn0011581""; genomic_feature ""3UTR"";"
chr3R	Drosophila_3seq	major_end	24343485	24343485	.	+	.	"FlyBase_ID ""FBgn0011581""; genomic_feature ""3UTR"";"
chr3R	Drosophila_3seq	major_end	24343636	24343636	.	+	.	"FlyBase_ID ""FBgn0011581""; genomic_feature ""3UTR"";"
chr3R	Drosophila_3seq	major_end	24343685	24343685	.	+	.	"FlyBase_ID ""FBgn0011581""; genomic_feature ""3UTR"";"
chr3R	Drosophila_3seq	major_end	14165368	14165368	.	-	.	"FlyBase_ID ""FBgn0011582""; genomic_feature ""3UTR"";"
chr3R	Drosophila_3seq	major_end	14177303	14177303	.	-	.	"FlyBase_ID ""FBgn0011582""; genomic_feature ""3UTR"";"
chr3R	Drosophila_3seq	major_end	14177541	14177541	.	-	.	"FlyBase_ID ""FBgn0011582""; genomic_feature ""3UTR"";"
chr2L	Drosophila_3seq	major_end	10012636	10012636	.	+	.	"FlyBase_ID ""FBgn0011584""; genomic_feature ""3UTR"";"
chr2L	Drosophila_3seq	major_end	10013044	10013044	.	+	.	"FlyBase_ID ""FBgn0011584""; genomic_feature ""3UTR"";"
chr2L	Drosophila_3seq	major_end	10013116	10013116	.	+	.	"FlyBase_ID ""FBgn0011584""; genomic_feature ""3UTR"";"
chr2L	Drosophila_3seq	major_end	10013170	10013170	.	+	.	"FlyBase_ID ""FBgn0011584""; genomic_feature ""3UTR"";"
chrX	Drosophila_3seq	major_end	8903784	8903784	.	-	.	"FlyBase_ID ""FBgn0011586""; genomic_feature ""3UTR"";"
chrX	Drosophila_3seq	major_end	8904353	8904353	.	-	.	"FlyBase_ID ""FBgn0011586""; genomic_feature ""3UTR"";"
chrX	Drosophila_3seq	major_end	8904588	8904588	.	-	.	"FlyBase_ID ""FBgn0011586""; genomic_feature ""3UTR"";"
chrX	Drosophila_3seq	major_end	8904629	8904629	.	-	.	"FlyBase_ID ""FBgn0011586""; genomic_feature ""3UTR"";"
chrX	Drosophila_3seq	major_end	8904852	8904852	.	-	.	"FlyBase_ID ""FBgn0011586""; genomic_feature ""3UTR"";"
chr2R	Drosophila_3seq	major_end	17926540	17926540	.	+	.	"FlyBase_ID ""FBgn0011589""; genomic_feature ""3UTR"";"
chr2R	Drosophila_3seq	major_end	17926648	17926648	.	+	.	"FlyBase_ID ""FBgn0011589""; genomic_feature ""3UTR"";"
chr3L	Drosophila_3seq	major_end	20925891	20925891	.	-	.	"FlyBase_ID ""FBgn0011591""; genomic_feature ""3UTR"";"
chr2R	Drosophila_3seq	major_end	12563247	12563247	.	+	.	"FlyBase_ID ""FBgn0011592""; genomic_feature ""3UTR"";"
chr2R	Drosophila_3seq	major_end	12563338	12563338	.	+	.	"FlyBase_ID ""FBgn0011592""; genomic_feature ""3UTR"";"
chr2R	Drosophila_3seq	major_end	12563368	12563368	.	+	.	"FlyBase_ID ""FBgn0011592""; genomic_feature ""3UTR"";"
chr2R	Drosophila_3seq	major_end	12563456	12563456	.	+	.	"FlyBase_ID ""FBgn0011592""; genomic_feature ""3UTR"";"
chr2R	Drosophila_3seq	major_end	12563670	12563670	.	+	.	"FlyBase_ID ""FBgn0011592""; genomic_feature ""3UTR"";"
chr2R	Drosophila_3seq	major_end	12563731	12563731	.	+	.	"FlyBase_ID ""FBgn0011592""; genomic_feature ""3UTR"";"
chr2R	Drosophila_3seq	major_end	12563946	12563946	.	+	.	"FlyBase_ID ""FBgn0011592""; genomic_feature ""3UTR"";"
chr2R	Drosophila_3seq	major_end	12564184	12564184	.	+	.	"FlyBase_ID ""FBgn0011592""; genomic_feature ""3UTR"";"
chr2L	Drosophila_3seq	major_end	4468028	4468028	.	-	.	"FlyBase_ID ""FBgn0011603""; genomic_feature ""3UTR"";"
chr2R	Drosophila_3seq	major_end	12640570	12640570	.	+	.	"FlyBase_ID ""FBgn0011604""; genomic_feature ""3UTR"";"
chr2R	Drosophila_3seq	major_end	12640628	12640628	.	+	.	"FlyBase_ID ""FBgn0011604""; genomic_feature ""3UTR"";"
chrX	Drosophila_3seq	major_end	2599156	2599156	.	-	.	"FlyBase_ID ""FBgn0011606""; genomic_feature ""3UTR"";"
chrX	Drosophila_3seq	major_end	2599367	2599367	.	-	.	"FlyBase_ID ""FBgn0011606""; genomic_feature ""3UTR"";"
chrX	Drosophila_3seq	major_end	2599446	2599446	.	-	.	"FlyBase_ID ""FBgn0011606""; genomic_feature ""3UTR"";"
chrX	Drosophila_3seq	major_end	2599472	2599472	.	-	.	"FlyBase_ID ""FBgn0011606""; genomic_feature ""3UTR"";"
chr2L	Drosophila_3seq	major_end	20348393	20348393	.	-	.	"FlyBase_ID ""FBgn0011638""; genomic_feature ""3UTR"";"
chr2L	Drosophila_3seq	major_end	20348419	20348419	.	-	.	"FlyBase_ID ""FBgn0011638""; genomic_feature ""3UTR"";"
chr3L	Drosophila_3seq	major_end	7341861	7341861	.	+	.	"FlyBase_ID ""FBgn0011640""; genomic_feature ""3UTR"";"
chr3L	Drosophila_3seq	major_end	7341893	7341893	.	+	.	"FlyBase_ID ""FBgn0011640""; genomic_feature ""3UTR"";"
chr4	Drosophila_3seq	major_end	1057330	1057330	.	-	.	"FlyBase_ID ""FBgn0011642""; genomic_feature ""3UTR"";"
chr4	Drosophila_3seq	major_end	1057358	1057358	.	-	.	"FlyBase_ID ""FBgn0011642""; genomic_feature ""3UTR"";"
chr4	Drosophila_3seq	major_end	1057425	1057425	.	-	.	"FlyBase_ID ""FBgn0011642""; genomic_feature ""3UTR"";"
chr2L	Drosophila_3seq	major_end	3146042	3146042	.	-	.	"FlyBase_ID ""FBgn0011648""; genomic_feature ""3UTR"";"
chr2L	Drosophila_3seq	major_end	3146430	3146430	.	-	.	"FlyBase_ID ""FBgn0011648""; genomic_feature ""3UTR"";"
chr2L	Drosophila_3seq	major_end	3146467	3146467	.	-	.	"FlyBase_ID ""FBgn0011648""; genomic_feature ""3UTR"";"
chr2L	Drosophila_3seq	major_end	3146563	3146563	.	-	.	"FlyBase_ID ""FBgn0011648""; genomic_feature ""3UTR"";"
chr2L	Drosophila_3seq	major_end	3146720	3146720	.	-	.	"FlyBase_ID ""FBgn0011648""; genomic_feature ""3UTR"";"
chr2L	Drosophila_3seq	major_end	3146864	3146864	.	-	.	"FlyBase_ID ""FBgn0011648""; genomic_feature ""3UTR"";"
chr2L	Drosophila_3seq	major_end	3146948	3146948	.	-	.	"FlyBase_ID ""FBgn0011648""; genomic_feature ""3UTR"";"
chr3L	Drosophila_3seq	major_end	4161664	4161664	.	-	.	"FlyBase_ID ""FBgn0011653""; genomic_feature ""3UTR"";"
chr3R	Drosophila_3seq	major_end	31615059	31615059	.	+	.	"FlyBase_ID ""FBgn0011655""; genomic_feature ""3UTR"";"
chr3R	Drosophila_3seq	major_end	31615146	31615146	.	+	.	"FlyBase_ID ""FBgn0011655""; genomic_feature ""3UTR"";"
chr3R	Drosophila_3seq	major_end	31615223	31615223	.	+	.	"FlyBase_ID ""FBgn0011655""; genomic_feature ""3UTR"";"
chr3R	Drosophila_3seq	major_end	31615266	31615266	.	+	.	"FlyBase_ID ""FBgn0011655""; genomic_feature ""3UTR"";"
chr3R	Drosophila_3seq	major_end	31615382	31615382	.	+	.	"FlyBase_ID ""FBgn0011655""; genomic_feature ""3UTR"";"
chr2R	Drosophila_3seq	major_end	9913409	9913409	.	-	.	"FlyBase_ID ""FBgn0011656""; genomic_feature ""3UTR"";"
chr2R	Drosophila_3seq	major_end	9913496	9913496	.	-	.	"FlyBase_ID ""FBgn0011656""; genomic_feature ""3UTR"";"
chr2R	Drosophila_3seq	major_end	9915502	9915502	.	-	.	"FlyBase_ID ""FBgn0011656""; genomic_feature ""3UTR"";"
chr2R	Drosophila_3seq	major_end	9916125	9916125	.	-	.	"FlyBase_ID ""FBgn0011656""; genomic_feature ""3UTR"";"
chr2R	Drosophila_3seq	major_end	9916173	9916173	.	-	.	"FlyBase_ID ""FBgn0011656""; genomic_feature ""3UTR"";"
chr2R	Drosophila_3seq	major_end	8172401	8172401	.	+	.	"FlyBase_ID ""FBgn0011659""; genomic_feature ""3UTR"";"
chr2R	Drosophila_3seq	major_end	8172952	8172952	.	+	.	"FlyBase_ID ""FBgn0011659""; genomic_feature ""3UTR"";"
chr2R	Drosophila_3seq	major_end	8173057	8173057	.	+	.	"FlyBase_ID ""FBgn0011659""; genomic_feature ""3UTR"";"
chr2R	Drosophila_3seq	major_end	15367508	15367508	.	-	.	"FlyBase_ID ""FBgn0011660""; genomic_feature ""3UTR"";"
chr2R	Drosophila_3seq	major_end	15368144	15368144	.	-	.	"FlyBase_ID ""FBgn0011660""; genomic_feature ""3UTR"";"
chr2R	Drosophila_3seq	major_end	15368182	15368182	.	-	.	"FlyBase_ID ""FBgn0011660""; genomic_feature ""3UTR"";"
chr2R	Drosophila_3seq	major_end	15368236	15368236	.	-	.	"FlyBase_ID ""FBgn0011660""; genomic_feature ""3UTR"";"
chrX	Drosophila_3seq	major_end	8873012	8873012	.	-	.	"FlyBase_ID ""FBgn0011661""; genomic_feature ""3UTR"";"
chrX	Drosophila_3seq	major_end	8873137	8873137	.	-	.	"FlyBase_ID ""FBgn0011661""; genomic_feature ""3UTR"";"
chrX	Drosophila_3seq	major_end	8873448	8873448	.	-	.	"FlyBase_ID ""FBgn0011661""; genomic_feature ""3UTR"";"
chrX	Drosophila_3seq	major_end	8873505	8873505	.	-	.	"FlyBase_ID ""FBgn0011661""; genomic_feature ""3UTR"";"
chrX	Drosophila_3seq	major_end	8873623	8873623	.	-	.	"FlyBase_ID ""FBgn0011661""; genomic_feature ""3UTR"";"
chrX	Drosophila_3seq	major_end	8873665	8873665	.	-	.	"FlyBase_ID ""FBgn0011661""; genomic_feature ""3UTR"";"
chr3R	Drosophila_3seq	major_end	25601256	25601256	.	+	.	"FlyBase_ID ""FBgn0011666""; genomic_feature ""3UTR"";"
chr3R	Drosophila_3seq	major_end	25601285	25601285	.	+	.	"FlyBase_ID ""FBgn0011666""; genomic_feature ""3UTR"";"
chr3R	Drosophila_3seq	major_end	25601741	25601741	.	+	.	"FlyBase_ID ""FBgn0011666""; genomic_feature ""3UTR"";"
chr3R	Drosophila_3seq	major_end	25602437	25602437	.	+	.	"FlyBase_ID ""FBgn0011666""; genomic_feature ""3UTR"";"
chr3R	Drosophila_3seq	major_end	25602465	25602465	.	+	.	"FlyBase_ID ""FBgn0011666""; genomic_feature ""3UTR"";"
chr3R	Drosophila_3seq	major_end	25603121	25603121	.	+	.	"FlyBase_ID ""FBgn0011666""; genomic_feature ""3UTR"";"
chr3R	Drosophila_3seq	major_end	25605518	25605518	.	+	.	"FlyBase_ID ""FBgn0011666""; genomic_feature ""3UTR"";"
chr3R	Drosophila_3seq	major_end	25605549	25605549	.	+	.	"FlyBase_ID ""FBgn0011666""; genomic_feature ""3UTR"";"
chr3R	Drosophila_3seq	major_end	25606828	25606828	.	+	.	"FlyBase_ID ""FBgn0011666""; genomic_feature ""3UTR"";"
chr3R	Drosophila_3seq	major_end	25606856	25606856	.	+	.	"FlyBase_ID ""FBgn0011666""; genomic_feature ""3UTR"";"
chr3R	Drosophila_3seq	major_end	25607354	25607354	.	+	.	"FlyBase_ID ""FBgn0011666""; genomic_feature ""3UTR"";"
chr3R	Drosophila_3seq	major_end	25608396	25608396	.	+	.	"FlyBase_ID ""FBgn0011666""; genomic_feature ""3UTR"";"
chr3R	Drosophila_3seq	major_end	25611058	25611058	.	+	.	"FlyBase_ID ""FBgn0011666""; genomic_feature ""3UTR"";"
chr3R	Drosophila_3seq	major_end	25831595	25831595	.	-	.	"FlyBase_ID ""FBgn0011668""; genomic_feature ""3UTR"";"
chr3R	Drosophila_3seq	major_end	25830720	25830720	.	-	.	"FlyBase_ID ""FBgn0011669""; genomic_feature ""3UTR"";"
chr3R	Drosophila_3seq	major_end	25830750	25830750	.	-	.	"FlyBase_ID ""FBgn0011669""; genomic_feature ""3UTR"";"
chr3R	Drosophila_3seq	major_end	25829303	25829303	.	-	.	"FlyBase_ID ""FBgn0011670""; genomic_feature ""3UTR"";"
chr3R	Drosophila_3seq	major_end	25829362	25829362	.	-	.	"FlyBase_ID ""FBgn0011670""; genomic_feature ""3UTR"";"
chr3R	Drosophila_3seq	major_end	25829391	25829391	.	-	.	"FlyBase_ID ""FBgn0011670""; genomic_feature ""3UTR"";"
chr3R	Drosophila_3seq	major_end	21051376	21051376	.	-	.	"FlyBase_ID ""FBgn0011672""; genomic_feature ""3UTR"";"
chr3R	Drosophila_3seq	major_end	21051407	21051407	.	-	.	"FlyBase_ID ""FBgn0011672""; genomic_feature ""3UTR"";"
chr3R	Drosophila_3seq	major_end	21051562	21051562	.	-	.	"FlyBase_ID ""FBgn0011672""; genomic_feature ""3UTR"";"
chr3R	Drosophila_3seq	major_end	21051603	21051603	.	-	.	"FlyBase_ID ""FBgn0011672""; genomic_feature ""3UTR"";"
chr3R	Drosophila_3seq	major_end	21051708	21051708	.	-	.	"FlyBase_ID ""FBgn0011672""; genomic_feature ""3UTR"";"
chr3R	Drosophila_3seq	major_end	21051750	21051750	.	-	.	"FlyBase_ID ""FBgn0011672""; genomic_feature ""3UTR"";"
chr3R	Drosophila_3seq	major_end	21051780	21051780	.	-	.	"FlyBase_ID ""FBgn0011672""; genomic_feature ""3UTR"";"
chr2R	Drosophila_3seq	major_end	20821259	20821259	.	-	.	"FlyBase_ID ""FBgn0011674""; genomic_feature ""3UTR"";"
chr2R	Drosophila_3seq	major_end	20821752	20821752	.	-	.	"FlyBase_ID ""FBgn0011674""; genomic_feature ""3UTR"";"
chr2R	Drosophila_3seq	major_end	20822038	20822038	.	-	.	"FlyBase_ID ""FBgn0011674""; genomic_feature ""3UTR"";"
chr3L	Drosophila_3seq	major_end	4245993	4245993	.	+	.	"FlyBase_ID ""FBgn0011692""; genomic_feature ""3UTR"";"
chr3L	Drosophila_3seq	major_end	4246233	4246233	.	+	.	"FlyBase_ID ""FBgn0011692""; genomic_feature ""3UTR"";"
chr3L	Drosophila_3seq	major_end	4246469	4246469	.	+	.	"FlyBase_ID ""FBgn0011692""; genomic_feature ""3UTR"";"
chr3L	Drosophila_3seq	major_end	16353233	16353233	.	-	.	"FlyBase_ID ""FBgn0011693""; genomic_feature ""3UTR"";"
chr2R	Drosophila_3seq	major_end	25173797	25173797	.	-	.	"FlyBase_ID ""FBgn0011694""; genomic_feature ""3UTR"";"
chr2R	Drosophila_3seq	major_end	25173829	25173829	.	-	.	"FlyBase_ID ""FBgn0011694""; genomic_feature ""3UTR"";"
chr2R	Drosophila_3seq	major_end	24027492	24027492	.	+	.	"FlyBase_ID ""FBgn0011695""; genomic_feature ""3UTR"";"
chr2R	Drosophila_3seq	major_end	24027518	24027518	.	+	.	"FlyBase_ID ""FBgn0011695""; genomic_feature ""3UTR"";"
chr3R	Drosophila_3seq	major_end	18239429	18239429	.	+	.	"FlyBase_ID ""FBgn0011701""; genomic_feature ""3UTR"";"
chr3R	Drosophila_3seq	major_end	18239602	18239602	.	+	.	"FlyBase_ID ""FBgn0011701""; genomic_feature ""3UTR"";"
chr2L	Drosophila_3seq	major_end	10324941	10324941	.	-	.	"FlyBase_ID ""FBgn0011703""; genomic_feature ""3UTR"";"
chr2L	Drosophila_3seq	major_end	10324972	10324972	.	-	.	"FlyBase_ID ""FBgn0011703""; genomic_feature ""3UTR"";"
chr2L	Drosophila_3seq	major_end	10325026	10325026	.	-	.	"FlyBase_ID ""FBgn0011703""; genomic_feature ""3UTR"";"
chr2R	Drosophila_3seq	major_end	11983143	11983143	.	-	.	"FlyBase_ID ""FBgn0011704""; genomic_feature ""3UTR"";"
chr2R	Drosophila_3seq	major_end	11983175	11983175	.	-	.	"FlyBase_ID ""FBgn0011704""; genomic_feature ""3UTR"";"
chr2L	Drosophila_3seq	major_end	8985936	8985936	.	-	.	"FlyBase_ID ""FBgn0011705""; genomic_feature ""3UTR"";"
chr2L	Drosophila_3seq	major_end	8985962	8985962	.	-	.	"FlyBase_ID ""FBgn0011705""; genomic_feature ""3UTR"";"
chr3L	Drosophila_3seq	major_end	18397535	18397535	.	-	.	"FlyBase_ID ""FBgn0011706""; genomic_feature ""3UTR"";"
chr3L	Drosophila_3seq	major_end	18397564	18397564	.	-	.	"FlyBase_ID ""FBgn0011706""; genomic_feature ""3UTR"";"
chr2L	Drosophila_3seq	major_end	16309172	16309172	.	+	.	"FlyBase_ID ""FBgn0011708""; genomic_feature ""3UTR"";"
chr2L	Drosophila_3seq	major_end	16309280	16309280	.	+	.	"FlyBase_ID ""FBgn0011708""; genomic_feature ""3UTR"";"
chrX	Drosophila_3seq	major_end	21360937	21360937	.	+	.	"FlyBase_ID ""FBgn0011710""; genomic_feature ""3UTR"";"
chrX	Drosophila_3seq	major_end	21361090	21361090	.	+	.	"FlyBase_ID ""FBgn0011710""; genomic_feature ""3UTR"";"
chrX	Drosophila_3seq	major_end	21361272	21361272	.	+	.	"FlyBase_ID ""FBgn0011710""; genomic_feature ""3UTR"";"
chrX	Drosophila_3seq	major_end	21361318	21361318	.	+	.	"FlyBase_ID ""FBgn0011710""; genomic_feature ""3UTR"";"
chrX	Drosophila_3seq	major_end	21361594	21361594	.	+	.	"FlyBase_ID ""FBgn0011710""; genomic_feature ""3UTR"";"
chrX	Drosophila_3seq	major_end	21361664	21361664	.	+	.	"FlyBase_ID ""FBgn0011710""; genomic_feature ""3UTR"";"
chr3R	Drosophila_3seq	major_end	5472754	5472754	.	+	.	"FlyBase_ID ""FBgn0011715""; genomic_feature ""3UTR"";"
chr2L	Drosophila_3seq	major_end	6415095	6415095	.	-	.	"FlyBase_ID ""FBgn0011722""; genomic_feature ""3UTR"";"
chr2L	Drosophila_3seq	major_end	6415171	6415171	.	-	.	"FlyBase_ID ""FBgn0011722""; genomic_feature ""3UTR"";"
chr2L	Drosophila_3seq	major_end	6415268	6415268	.	-	.	"FlyBase_ID ""FBgn0011722""; genomic_feature ""3UTR"";"
chr2L	Drosophila_3seq	major_end	6415327	6415327	.	-	.	"FlyBase_ID ""FBgn0011722""; genomic_feature ""3UTR"";"
chr3L	Drosophila_3seq	major_end	11935919	11935919	.	+	.	"FlyBase_ID ""FBgn0011723""; genomic_feature ""3UTR"";"
chr3L	Drosophila_3seq	major_end	11936892	11936892	.	+	.	"FlyBase_ID ""FBgn0011723""; genomic_feature ""3UTR"";"
chr3R	Drosophila_3seq	major_end	24196881	24196881	.	-	.	"FlyBase_ID ""FBgn0011725""; genomic_feature ""3UTR"";"
chr3R	Drosophila_3seq	major_end	24196913	24196913	.	-	.	"FlyBase_ID ""FBgn0011725""; genomic_feature ""3UTR"";"
chr3R	Drosophila_3seq	major_end	24197121	24197121	.	-	.	"FlyBase_ID ""FBgn0011725""; genomic_feature ""3UTR"";"
chr3R	Drosophila_3seq	major_end	24197147	24197147	.	-	.	"FlyBase_ID ""FBgn0011725""; genomic_feature ""3UTR"";"
chr3R	Drosophila_3seq	major_end	24197586	24197586	.	-	.	"FlyBase_ID ""FBgn0011725""; genomic_feature ""3UTR"";"
chr3R	Drosophila_3seq	major_end	24197641	24197641	.	-	.	"FlyBase_ID ""FBgn0011725""; genomic_feature ""3UTR"";"
chr3R	Drosophila_3seq	major_end	24197784	24197784	.	-	.	"FlyBase_ID ""FBgn0011725""; genomic_feature ""3UTR"";"
chr3R	Drosophila_3seq	major_end	24197810	24197810	.	-	.	"FlyBase_ID ""FBgn0011725""; genomic_feature ""3UTR"";"
chr3R	Drosophila_3seq	major_end	24197854	24197854	.	-	.	"FlyBase_ID ""FBgn0011725""; genomic_feature ""3UTR"";"
chr2R	Drosophila_3seq	major_end	24044453	24044453	.	-	.	"FlyBase_ID ""FBgn0011726""; genomic_feature ""3UTR"";"
chr2L	Drosophila_3seq	major_end	6910891	6910891	.	-	.	"FlyBase_ID ""FBgn0011737""; genomic_feature ""3UTR"";"
chr2L	Drosophila_3seq	major_end	6910948	6910948	.	-	.	"FlyBase_ID ""FBgn0011737""; genomic_feature ""3UTR"";"
chr2L	Drosophila_3seq	major_end	6911171	6911171	.	-	.	"FlyBase_ID ""FBgn0011737""; genomic_feature ""3UTR"";"
chr2L	Drosophila_3seq	major_end	6911305	6911305	.	-	.	"FlyBase_ID ""FBgn0011737""; genomic_feature ""3UTR"";"
chr2L	Drosophila_3seq	major_end	6911343	6911343	.	-	.	"FlyBase_ID ""FBgn0011737""; genomic_feature ""3UTR"";"
chr2L	Drosophila_3seq	major_end	6911400	6911400	.	-	.	"FlyBase_ID ""FBgn0011737""; genomic_feature ""3UTR"";"
chr2L	Drosophila_3seq	major_end	6911524	6911524	.	-	.	"FlyBase_ID ""FBgn0011737""; genomic_feature ""3UTR"";"
chr3R	Drosophila_3seq	major_end	30789625	30789625	.	-	.	"FlyBase_ID ""FBgn0011739""; genomic_feature ""3UTR"";"
chr3R	Drosophila_3seq	major_end	30789664	30789664	.	-	.	"FlyBase_ID ""FBgn0011739""; genomic_feature ""3UTR"";"
chr3R	Drosophila_3seq	major_end	30790059	30790059	.	-	.	"FlyBase_ID ""FBgn0011739""; genomic_feature ""3UTR"";"
chr3R	Drosophila_3seq	major_end	30790588	30790588	.	-	.	"FlyBase_ID ""FBgn0011739""; genomic_feature ""3UTR"";"
chr3R	Drosophila_3seq	major_end	30790617	30790617	.	-	.	"FlyBase_ID ""FBgn0011739""; genomic_feature ""3UTR"";"
chr3R	Drosophila_3seq	major_end	30790653	30790653	.	-	.	"FlyBase_ID ""FBgn0011739""; genomic_feature ""3UTR"";"
chr3R	Drosophila_3seq	major_end	30790707	30790707	.	-	.	"FlyBase_ID ""FBgn0011739""; genomic_feature ""3UTR"";"
chr3R	Drosophila_3seq	major_end	30790755	30790755	.	-	.	"FlyBase_ID ""FBgn0011739""; genomic_feature ""3UTR"";"
chr3R	Drosophila_3seq	major_end	9417230	9417230	.	+	.	"FlyBase_ID ""FBgn0011740""; genomic_feature ""3UTR"";"
chr3R	Drosophila_3seq	major_end	9417258	9417258	.	+	.	"FlyBase_ID ""FBgn0011740""; genomic_feature ""3UTR"";"
chrX	Drosophila_3seq	major_end	15735777	15735777	.	-	.	"FlyBase_ID ""FBgn0011741""; genomic_feature ""3UTR"";"
chrX	Drosophila_3seq	major_end	16548034	16548034	.	-	.	"FlyBase_ID ""FBgn0011742""; genomic_feature ""3UTR"";"
chrX	Drosophila_3seq	major_end	16548222	16548222	.	-	.	"FlyBase_ID ""FBgn0011742""; genomic_feature ""3UTR"";"
chrX	Drosophila_3seq	major_end	16548785	16548785	.	-	.	"FlyBase_ID ""FBgn0011742""; genomic_feature ""3UTR"";"
chrX	Drosophila_3seq	major_end	16548837	16548837	.	-	.	"FlyBase_ID ""FBgn0011742""; genomic_feature ""3UTR"";"
chrX	Drosophila_3seq	major_end	16548882	16548882	.	-	.	"FlyBase_ID ""FBgn0011742""; genomic_feature ""3UTR"";"
chrX	Drosophila_3seq	major_end	16548954	16548954	.	-	.	"FlyBase_ID ""FBgn0011742""; genomic_feature ""3UTR"";"
chr2R	Drosophila_3seq	major_end	16775610	16775610	.	+	.	"FlyBase_ID ""FBgn0011743""; genomic_feature ""3UTR"";"
chr2R	Drosophila_3seq	major_end	16775676	16775676	.	+	.	"FlyBase_ID ""FBgn0011743""; genomic_feature ""3UTR"";"
chr3R	Drosophila_3seq	major_end	12694065	12694065	.	+	.	"FlyBase_ID ""FBgn0011745""; genomic_feature ""3UTR"";"
chr3R	Drosophila_3seq	major_end	12694107	12694107	.	+	.	"FlyBase_ID ""FBgn0011745""; genomic_feature ""3UTR"";"
chr3R	Drosophila_3seq	major_end	12694169	12694169	.	+	.	"FlyBase_ID ""FBgn0011745""; genomic_feature ""3UTR"";"
chr3R	Drosophila_3seq	major_end	12694232	12694232	.	+	.	"FlyBase_ID ""FBgn0011745""; genomic_feature ""3UTR"";"
chr2R	Drosophila_3seq	major_end	9076973	9076973	.	+	.	"FlyBase_ID ""FBgn0011746""; genomic_feature ""3UTR"";"
chr2R	Drosophila_3seq	major_end	9077156	9077156	.	+	.	"FlyBase_ID ""FBgn0011746""; genomic_feature ""3UTR"";"
chr2R	Drosophila_3seq	major_end	9077516	9077516	.	+	.	"FlyBase_ID ""FBgn0011746""; genomic_feature ""3UTR"";"
chr2R	Drosophila_3seq	major_end	9077554	9077554	.	+	.	"FlyBase_ID ""FBgn0011746""; genomic_feature ""3UTR"";"
chrX	Drosophila_3seq	major_end	11703742	11703742	.	+	.	"FlyBase_ID ""FBgn0011754""; genomic_feature ""3UTR"";"
chrX	Drosophila_3seq	major_end	11703781	11703781	.	+	.	"FlyBase_ID ""FBgn0011754""; genomic_feature ""3UTR"";"
chrX	Drosophila_3seq	major_end	11703876	11703876	.	+	.	"FlyBase_ID ""FBgn0011754""; genomic_feature ""3UTR"";"
chrX	Drosophila_3seq	major_end	11704333	11704333	.	+	.	"FlyBase_ID ""FBgn0011754""; genomic_feature ""3UTR"";"
chrX	Drosophila_3seq	major_end	11704394	11704394	.	+	.	"FlyBase_ID ""FBgn0011754""; genomic_feature ""3UTR"";"
chrX	Drosophila_3seq	major_end	4698639	4698639	.	+	.	"FlyBase_ID ""FBgn0011760""; genomic_feature ""3UTR"";"
chrX	Drosophila_3seq	major_end	4698666	4698666	.	+	.	"FlyBase_ID ""FBgn0011760""; genomic_feature ""3UTR"";"
chrX	Drosophila_3seq	major_end	4699368	4699368	.	+	.	"FlyBase_ID ""FBgn0011760""; genomic_feature ""3UTR"";"
chrX	Drosophila_3seq	major_end	4699456	4699456	.	+	.	"FlyBase_ID ""FBgn0011760""; genomic_feature ""3UTR"";"
chrX	Drosophila_3seq	major_end	4699680	4699680	.	+	.	"FlyBase_ID ""FBgn0011760""; genomic_feature ""3UTR"";"
chrX	Drosophila_3seq	major_end	4701075	4701075	.	+	.	"FlyBase_ID ""FBgn0011760""; genomic_feature ""3UTR"";"
chrX	Drosophila_3seq	major_end	4702034	4702034	.	+	.	"FlyBase_ID ""FBgn0011760""; genomic_feature ""3UTR"";"
chrX	Drosophila_3seq	major_end	5312854	5312854	.	+	.	"FlyBase_ID ""FBgn0011761""; genomic_feature ""3UTR"";"
chrX	Drosophila_3seq	major_end	5312934	5312934	.	+	.	"FlyBase_ID ""FBgn0011761""; genomic_feature ""3UTR"";"
chrX	Drosophila_3seq	major_end	5313119	5313119	.	+	.	"FlyBase_ID ""FBgn0011761""; genomic_feature ""3UTR"";"
chrX	Drosophila_3seq	major_end	5313146	5313146	.	+	.	"FlyBase_ID ""FBgn0011761""; genomic_feature ""3UTR"";"
chr3L	Drosophila_3seq	major_end	8344400	8344400	.	+	.	"FlyBase_ID ""FBgn0011762""; genomic_feature ""3UTR"";"
chr3L	Drosophila_3seq	major_end	8344501	8344501	.	+	.	"FlyBase_ID ""FBgn0011762""; genomic_feature ""3UTR"";"
chr2R	Drosophila_3seq	major_end	13227541	13227541	.	+	.	"FlyBase_ID ""FBgn0011763""; genomic_feature ""3UTR"";"
chr2R	Drosophila_3seq	major_end	13227745	13227745	.	+	.	"FlyBase_ID ""FBgn0011763""; genomic_feature ""3UTR"";"
chr2R	Drosophila_3seq	major_end	13227970	13227970	.	+	.	"FlyBase_ID ""FBgn0011763""; genomic_feature ""3UTR"";"
chr2R	Drosophila_3seq	major_end	13228044	13228044	.	+	.	"FlyBase_ID ""FBgn0011763""; genomic_feature ""3UTR"";"
chr2R	Drosophila_3seq	major_end	13228200	13228200	.	+	.	"FlyBase_ID ""FBgn0011763""; genomic_feature ""3UTR"";"
chr3R	Drosophila_3seq	major_end	21620304	21620304	.	-	.	"FlyBase_ID ""FBgn0011766""; genomic_feature ""3UTR"";"
chr3R	Drosophila_3seq	major_end	21620462	21620462	.	-	.	"FlyBase_ID ""FBgn0011766""; genomic_feature ""3UTR"";"
chr3R	Drosophila_3seq	major_end	21620911	21620911	.	-	.	"FlyBase_ID ""FBgn0011766""; genomic_feature ""3UTR"";"
chr3R	Drosophila_3seq	major_end	21620975	21620975	.	-	.	"FlyBase_ID ""FBgn0011766""; genomic_feature ""3UTR"";"
chr3R	Drosophila_3seq	major_end	21621217	21621217	.	-	.	"FlyBase_ID ""FBgn0011766""; genomic_feature ""3UTR"";"
chr3R	Drosophila_3seq	major_end	21621287	21621287	.	-	.	"FlyBase_ID ""FBgn0011766""; genomic_feature ""3UTR"";"
chr3R	Drosophila_3seq	major_end	10870302	10870302	.	-	.	"FlyBase_ID ""FBgn0011768""; genomic_feature ""3UTR"";"
chr3R	Drosophila_3seq	major_end	10870402	10870402	.	-	.	"FlyBase_ID ""FBgn0011768""; genomic_feature ""3UTR"";"
chr3R	Drosophila_3seq	major_end	10870906	10870906	.	-	.	"FlyBase_ID ""FBgn0011768""; genomic_feature ""3UTR"";"
chr3R	Drosophila_3seq	major_end	10870985	10870985	.	-	.	"FlyBase_ID ""FBgn0011768""; genomic_feature ""3UTR"";"
chr3L	Drosophila_3seq	major_end	9370195	9370195	.	-	.	"FlyBase_ID ""FBgn0011769""; genomic_feature ""3UTR"";"
chr3L	Drosophila_3seq	major_end	9370298	9370298	.	-	.	"FlyBase_ID ""FBgn0011769""; genomic_feature ""3UTR"";"
chrX	Drosophila_3seq	major_end	10328121	10328121	.	-	.	"FlyBase_ID ""FBgn0011770""; genomic_feature ""3UTR"";"
chrX	Drosophila_3seq	major_end	10328877	10328877	.	-	.	"FlyBase_ID ""FBgn0011770""; genomic_feature ""3UTR"";"
chr3L	Drosophila_3seq	major_end	22284372	22284372	.	-	.	"FlyBase_ID ""FBgn0011771""; genomic_feature ""3UTR"";"
chr3R	Drosophila_3seq	major_end	11412419	11412419	.	+	.	"FlyBase_ID ""FBgn0011774""; genomic_feature ""3UTR"";"
chr3R	Drosophila_3seq	major_end	11412488	11412488	.	+	.	"FlyBase_ID ""FBgn0011774""; genomic_feature ""3UTR"";"
chr3R	Drosophila_3seq	major_end	24328232	24328232	.	+	.	"FlyBase_ID ""FBgn0011785""; genomic_feature ""3UTR"";"
chr3R	Drosophila_3seq	major_end	24328293	24328293	.	+	.	"FlyBase_ID ""FBgn0011785""; genomic_feature ""3UTR"";"
chr3R	Drosophila_3seq	major_end	24328630	24328630	.	+	.	"FlyBase_ID ""FBgn0011785""; genomic_feature ""3UTR"";"
chr3R	Drosophila_3seq	major_end	24328882	24328882	.	+	.	"FlyBase_ID ""FBgn0011785""; genomic_feature ""3UTR"";"
chr3L	Drosophila_3seq	major_end	8957555	8957555	.	+	.	"FlyBase_ID ""FBgn0011787""; genomic_feature ""3UTR"";"
chr3L	Drosophila_3seq	major_end	8957586	8957586	.	+	.	"FlyBase_ID ""FBgn0011787""; genomic_feature ""3UTR"";"
chr3L	Drosophila_3seq	major_end	10459046	10459046	.	-	.	"FlyBase_ID ""FBgn0011802""; genomic_feature ""3UTR"";"
chr3L	Drosophila_3seq	major_end	10459555	10459555	.	-	.	"FlyBase_ID ""FBgn0011802""; genomic_feature ""3UTR"";"
chr3L	Drosophila_3seq	major_end	10459583	10459583	.	-	.	"FlyBase_ID ""FBgn0011802""; genomic_feature ""3UTR"";"
chr3L	Drosophila_3seq	major_end	10459613	10459613	.	-	.	"FlyBase_ID ""FBgn0011802""; genomic_feature ""3UTR"";"
chr2L	Drosophila_3seq	major_end	2497341	2497341	.	+	.	"FlyBase_ID ""FBgn0011818""; genomic_feature ""3UTR"";"
chr2L	Drosophila_3seq	major_end	2497392	2497392	.	+	.	"FlyBase_ID ""FBgn0011818""; genomic_feature ""3UTR"";"
chr2L	Drosophila_3seq	major_end	2497503	2497503	.	+	.	"FlyBase_ID ""FBgn0011818""; genomic_feature ""3UTR"";"
chr2L	Drosophila_3seq	major_end	2497998	2497998	.	+	.	"FlyBase_ID ""FBgn0011818""; genomic_feature ""3UTR"";"
chr2L	Drosophila_3seq	major_end	2498029	2498029	.	+	.	"FlyBase_ID ""FBgn0011818""; genomic_feature ""3UTR"";"
chr2L	Drosophila_3seq	major_end	2498136	2498136	.	+	.	"FlyBase_ID ""FBgn0011818""; genomic_feature ""3UTR"";"
chr2L	Drosophila_3seq	major_end	2498242	2498242	.	+	.	"FlyBase_ID ""FBgn0011818""; genomic_feature ""3UTR"";"
chr2L	Drosophila_3seq	major_end	2498457	2498457	.	+	.	"FlyBase_ID ""FBgn0011818""; genomic_feature ""3UTR"";"
chr2L	Drosophila_3seq	major_end	2498846	2498846	.	+	.	"FlyBase_ID ""FBgn0011818""; genomic_feature ""3UTR"";"
chr2R	Drosophila_3seq	major_end	21095783	21095783	.	-	.	"FlyBase_ID ""FBgn0011824""; genomic_feature ""3UTR"";"
chr2R	Drosophila_3seq	major_end	21095966	21095966	.	-	.	"FlyBase_ID ""FBgn0011824""; genomic_feature ""3UTR"";"
chrX	Drosophila_3seq	major_end	16554514	16554514	.	-	.	"FlyBase_ID ""FBgn0011826""; genomic_feature ""3UTR"";"
chrX	Drosophila_3seq	major_end	16556321	16556321	.	-	.	"FlyBase_ID ""FBgn0011826""; genomic_feature ""3UTR"";"
chrX	Drosophila_3seq	major_end	16556354	16556354	.	-	.	"FlyBase_ID ""FBgn0011826""; genomic_feature ""3UTR"";"
chrX	Drosophila_3seq	major_end	16556445	16556445	.	-	.	"FlyBase_ID ""FBgn0011826""; genomic_feature ""3UTR"";"
chrX	Drosophila_3seq	major_end	16556599	16556599	.	-	.	"FlyBase_ID ""FBgn0011826""; genomic_feature ""3UTR"";"
chrX	Drosophila_3seq	major_end	16556697	16556697	.	-	.	"FlyBase_ID ""FBgn0011826""; genomic_feature ""3UTR"";"
chrX	Drosophila_3seq	major_end	16556764	16556764	.	-	.	"FlyBase_ID ""FBgn0011826""; genomic_feature ""3UTR"";"
chrX	Drosophila_3seq	major_end	16557175	16557175	.	-	.	"FlyBase_ID ""FBgn0011826""; genomic_feature ""3UTR"";"
chrX	Drosophila_3seq	major_end	16557493	16557493	.	-	.	"FlyBase_ID ""FBgn0011826""; genomic_feature ""3UTR"";"
chr3L	Drosophila_3seq	major_end	2601455	2601455	.	-	.	"FlyBase_ID ""FBgn0011828""; genomic_feature ""3UTR"";"
chr2L	Drosophila_3seq	major_end	21182446	21182446	.	-	.	"FlyBase_ID ""FBgn0011829""; genomic_feature ""3UTR"";"
chr2L	Drosophila_3seq	major_end	21182820	21182820	.	-	.	"FlyBase_ID ""FBgn0011829""; genomic_feature ""3UTR"";"
chr3L	Drosophila_3seq	major_end	9884411	9884411	.	-	.	"FlyBase_ID ""FBgn0011836""; genomic_feature ""3UTR"";"
chr3L	Drosophila_3seq	major_end	9884504	9884504	.	-	.	"FlyBase_ID ""FBgn0011836""; genomic_feature ""3UTR"";"
chr3L	Drosophila_3seq	major_end	9884532	9884532	.	-	.	"FlyBase_ID ""FBgn0011836""; genomic_feature ""3UTR"";"
chrX	Drosophila_3seq	major_end	12679702	12679702	.	+	.	"FlyBase_ID ""FBgn0011837""; genomic_feature ""3UTR"";"
chrX	Drosophila_3seq	major_end	12680346	12680346	.	+	.	"FlyBase_ID ""FBgn0011837""; genomic_feature ""3UTR"";"
chrX	Drosophila_3seq	major_end	12680436	12680436	.	+	.	"FlyBase_ID ""FBgn0011837""; genomic_feature ""3UTR"";"
chrX	Drosophila_3seq	major_end	12681376	12681376	.	+	.	"FlyBase_ID ""FBgn0011837""; genomic_feature ""3UTR"";"
chrX	Drosophila_3seq	major_end	12681433	12681433	.	+	.	"FlyBase_ID ""FBgn0011837""; genomic_feature ""3UTR"";"
chrX	Drosophila_3seq	major_end	12681460	12681460	.	+	.	"FlyBase_ID ""FBgn0011837""; genomic_feature ""3UTR"";"
chrX	Drosophila_3seq	major_end	12682326	12682326	.	+	.	"FlyBase_ID ""FBgn0011837""; genomic_feature ""3UTR"";"
chrX	Drosophila_3seq	major_end	12682560	12682560	.	+	.	"FlyBase_ID ""FBgn0011837""; genomic_feature ""3UTR"";"
chr3L	Drosophila_3seq	major_end	21270649	21270649	.	-	.	"FlyBase_ID ""FBgn0012034""; genomic_feature ""3UTR"";"
chr3L	Drosophila_3seq	major_end	21271209	21271209	.	-	.	"FlyBase_ID ""FBgn0012034""; genomic_feature ""3UTR"";"
chr2L	Drosophila_3seq	major_end	9391567	9391567	.	+	.	"FlyBase_ID ""FBgn0012036""; genomic_feature ""3UTR"";"
chr2L	Drosophila_3seq	major_end	9391679	9391679	.	+	.	"FlyBase_ID ""FBgn0012036""; genomic_feature ""3UTR"";"
chr2L	Drosophila_3seq	major_end	13909176	13909176	.	+	.	"FlyBase_ID ""FBgn0012037""; genomic_feature ""3UTR"";"
chr2R	Drosophila_3seq	major_end	14748215	14748215	.	+	.	"FlyBase_ID ""FBgn0012042""; genomic_feature ""3UTR"";"
chr2R	Drosophila_3seq	major_end	14748413	14748413	.	+	.	"FlyBase_ID ""FBgn0012042""; genomic_feature ""3UTR"";"
chr2R	Drosophila_3seq	major_end	19430448	19430448	.	+	.	"FlyBase_ID ""FBgn0012051""; genomic_feature ""3UTR"";"
chr2R	Drosophila_3seq	major_end	19430494	19430494	.	+	.	"FlyBase_ID ""FBgn0012051""; genomic_feature ""3UTR"";"
chr2R	Drosophila_3seq	major_end	19430521	19430521	.	+	.	"FlyBase_ID ""FBgn0012051""; genomic_feature ""3UTR"";"
chr2R	Drosophila_3seq	major_end	19430564	19430564	.	+	.	"FlyBase_ID ""FBgn0012051""; genomic_feature ""3UTR"";"
chr2R	Drosophila_3seq	major_end	19430850	19430850	.	+	.	"FlyBase_ID ""FBgn0012051""; genomic_feature ""3UTR"";"
chr3L	Drosophila_3seq	major_end	7245421	7245421	.	-	.	"FlyBase_ID ""FBgn0012058""; genomic_feature ""3UTR"";"
chr3L	Drosophila_3seq	major_end	7245553	7245553	.	-	.	"FlyBase_ID ""FBgn0012058""; genomic_feature ""3UTR"";"
chr3L	Drosophila_3seq	major_end	7245579	7245579	.	-	.	"FlyBase_ID ""FBgn0012058""; genomic_feature ""3UTR"";"
chr3L	Drosophila_3seq	major_end	7245638	7245638	.	-	.	"FlyBase_ID ""FBgn0012058""; genomic_feature ""3UTR"";"
chr3R	Drosophila_3seq	major_end	9650112	9650112	.	+	.	"FlyBase_ID ""FBgn0012344""; genomic_feature ""3UTR"";"
chr3R	Drosophila_3seq	major_end	9650890	9650890	.	+	.	"FlyBase_ID ""FBgn0012344""; genomic_feature ""3UTR"";"
chr3R	Drosophila_3seq	major_end	9650992	9650992	.	+	.	"FlyBase_ID ""FBgn0012344""; genomic_feature ""3UTR"";"
chr3R	Drosophila_3seq	major_end	15331603	15331603	.	-	.	"FlyBase_ID ""FBgn0013269""; genomic_feature ""3UTR"";"
chr2R	Drosophila_3seq	major_end	22328760	22328760	.	+	.	"FlyBase_ID ""FBgn0013272""; genomic_feature ""3UTR"";"
chr2R	Drosophila_3seq	major_end	22328810	22328810	.	+	.	"FlyBase_ID ""FBgn0013272""; genomic_feature ""3UTR"";"
chr2R	Drosophila_3seq	major_end	22329316	22329316	.	+	.	"FlyBase_ID ""FBgn0013272""; genomic_feature ""3UTR"";"
chr2R	Drosophila_3seq	major_end	22329377	22329377	.	+	.	"FlyBase_ID ""FBgn0013272""; genomic_feature ""3UTR"";"
chr2R	Drosophila_3seq	major_end	22329416	22329416	.	+	.	"FlyBase_ID ""FBgn0013272""; genomic_feature ""3UTR"";"
chr2R	Drosophila_3seq	major_end	22329450	22329450	.	+	.	"FlyBase_ID ""FBgn0013272""; genomic_feature ""3UTR"";"
chr3R	Drosophila_3seq	major_end	11954163	11954163	.	-	.	"FlyBase_ID ""FBgn0013275""; genomic_feature ""3UTR"";"
chr3R	Drosophila_3seq	major_end	11960917	11960917	.	+	.	"FlyBase_ID ""FBgn0013276""; genomic_feature ""3UTR"";"
chr3R	Drosophila_3seq	major_end	12511325	12511325	.	+	.	"FlyBase_ID ""FBgn0013279""; genomic_feature ""3UTR"";"
chr3R	Drosophila_3seq	major_end	12511353	12511353	.	+	.	"FlyBase_ID ""FBgn0013279""; genomic_feature ""3UTR"";"
chr3R	Drosophila_3seq	major_end	12511409	12511409	.	+	.	"FlyBase_ID ""FBgn0013279""; genomic_feature ""3UTR"";"
chr3R	Drosophila_3seq	major_end	12511461	12511461	.	+	.	"FlyBase_ID ""FBgn0013279""; genomic_feature ""3UTR"";"
chr3R	Drosophila_3seq	major_end	12511746	12511746	.	+	.	"FlyBase_ID ""FBgn0013279""; genomic_feature ""3UTR"";"
chr2L	Drosophila_3seq	major_end	14879050	14879050	.	-	.	"FlyBase_ID ""FBgn0013300""; genomic_feature ""3UTR"";"
chr3L	Drosophila_3seq	major_end	19997536	19997536	.	+	.	"FlyBase_ID ""FBgn0013303""; genomic_feature ""3UTR"";"
chr3L	Drosophila_3seq	major_end	19997565	19997565	.	+	.	"FlyBase_ID ""FBgn0013303""; genomic_feature ""3UTR"";"
chr3L	Drosophila_3seq	major_end	19997616	19997616	.	+	.	"FlyBase_ID ""FBgn0013303""; genomic_feature ""3UTR"";"
chr3L	Drosophila_3seq	major_end	19997653	19997653	.	+	.	"FlyBase_ID ""FBgn0013303""; genomic_feature ""3UTR"";"
chr3L	Drosophila_3seq	major_end	19997704	19997704	.	+	.	"FlyBase_ID ""FBgn0013303""; genomic_feature ""3UTR"";"
chr2R	Drosophila_3seq	major_end	12877094	12877094	.	-	.	"FlyBase_ID ""FBgn0013305""; genomic_feature ""3UTR"";"
chr2R	Drosophila_3seq	major_end	12877216	12877216	.	-	.	"FlyBase_ID ""FBgn0013305""; genomic_feature ""3UTR"";"
chr2R	Drosophila_3seq	major_end	12877268	12877268	.	-	.	"FlyBase_ID ""FBgn0013305""; genomic_feature ""3UTR"";"
chr2R	Drosophila_3seq	major_end	12877323	12877323	.	-	.	"FlyBase_ID ""FBgn0013305""; genomic_feature ""3UTR"";"
chr2R	Drosophila_3seq	major_end	8006672	8006672	.	+	.	"FlyBase_ID ""FBgn0013307""; genomic_feature ""3UTR"";"
chr2R	Drosophila_3seq	major_end	8009066	8009066	.	+	.	"FlyBase_ID ""FBgn0013308""; genomic_feature ""3UTR"";"
chr2R	Drosophila_3seq	major_end	8009126	8009126	.	+	.	"FlyBase_ID ""FBgn0013308""; genomic_feature ""3UTR"";"
chr2L	Drosophila_3seq	major_end	575722	575722	.	-	.	"FlyBase_ID ""FBgn0013323""; genomic_feature ""3UTR"";"
chr2R	Drosophila_3seq	major_end	19443509	19443509	.	+	.	"FlyBase_ID ""FBgn0013325""; genomic_feature ""3UTR"";"
chr3R	Drosophila_3seq	major_end	23890397	23890397	.	-	.	"FlyBase_ID ""FBgn0013347""; genomic_feature ""3UTR"";"
chr3R	Drosophila_3seq	major_end	23890484	23890484	.	-	.	"FlyBase_ID ""FBgn0013347""; genomic_feature ""3UTR"";"
chr2R	Drosophila_3seq	major_end	5065238	5065238	.	-	.	"FlyBase_ID ""FBgn0013348""; genomic_feature ""3UTR"";"
chr2R	Drosophila_3seq	major_end	5066204	5066204	.	-	.	"FlyBase_ID ""FBgn0013348""; genomic_feature ""3UTR"";"
chr2R	Drosophila_3seq	major_end	5066296	5066296	.	-	.	"FlyBase_ID ""FBgn0013348""; genomic_feature ""3UTR"";"
chr2R	Drosophila_3seq	major_end	5066325	5066325	.	-	.	"FlyBase_ID ""FBgn0013348""; genomic_feature ""3UTR"";"
chrX	Drosophila_3seq	major_end	2148501	2148501	.	-	.	"FlyBase_ID ""FBgn0013432""; genomic_feature ""3UTR"";"
chrX	Drosophila_3seq	major_end	2148527	2148527	.	-	.	"FlyBase_ID ""FBgn0013432""; genomic_feature ""3UTR"";"
chrX	Drosophila_3seq	major_end	2148553	2148553	.	-	.	"FlyBase_ID ""FBgn0013432""; genomic_feature ""3UTR"";"
chr2L	Drosophila_3seq	major_end	16081684	16081684	.	+	.	"FlyBase_ID ""FBgn0013433""; genomic_feature ""3UTR"";"
chr2R	Drosophila_3seq	major_end	10067222	10067222	.	-	.	"FlyBase_ID ""FBgn0013435""; genomic_feature ""3UTR"";"
chr2R	Drosophila_3seq	major_end	15189252	15189252	.	+	.	"FlyBase_ID ""FBgn0013467""; genomic_feature ""3UTR"";"
chr2R	Drosophila_3seq	major_end	15189511	15189511	.	+	.	"FlyBase_ID ""FBgn0013467""; genomic_feature ""3UTR"";"
chr2R	Drosophila_3seq	major_end	15190231	15190231	.	+	.	"FlyBase_ID ""FBgn0013467""; genomic_feature ""3UTR"";"
chr2R	Drosophila_3seq	major_end	15190292	15190292	.	+	.	"FlyBase_ID ""FBgn0013467""; genomic_feature ""3UTR"";"
chr3L	Drosophila_3seq	major_end	10981182	10981182	.	-	.	"FlyBase_ID ""FBgn0013469""; genomic_feature ""3UTR"";"
chr3L	Drosophila_3seq	major_end	10981523	10981523	.	-	.	"FlyBase_ID ""FBgn0013469""; genomic_feature ""3UTR"";"
chr3L	Drosophila_3seq	major_end	10982381	10982381	.	-	.	"FlyBase_ID ""FBgn0013469""; genomic_feature ""3UTR"";"
chr2L	Drosophila_3seq	major_end	8071812	8071812	.	-	.	"FlyBase_ID ""FBgn0013531""; genomic_feature ""3UTR"";"
chr2L	Drosophila_3seq	major_end	8071873	8071873	.	-	.	"FlyBase_ID ""FBgn0013531""; genomic_feature ""3UTR"";"
chr2L	Drosophila_3seq	major_end	8071899	8071899	.	-	.	"FlyBase_ID ""FBgn0013531""; genomic_feature ""3UTR"";"
chr2R	Drosophila_3seq	major_end	23705403	23705403	.	+	.	"FlyBase_ID ""FBgn0013548""; genomic_feature ""3UTR"";"
chr2R	Drosophila_3seq	major_end	23705433	23705433	.	+	.	"FlyBase_ID ""FBgn0013548""; genomic_feature ""3UTR"";"
chr3R	Drosophila_3seq	major_end	5270116	5270116	.	-	.	"FlyBase_ID ""FBgn0013576""; genomic_feature ""3UTR"";"
chr3R	Drosophila_3seq	major_end	5272173	5272173	.	-	.	"FlyBase_ID ""FBgn0013576""; genomic_feature ""3UTR"";"
chr3R	Drosophila_3seq	major_end	5272938	5272938	.	-	.	"FlyBase_ID ""FBgn0013576""; genomic_feature ""3UTR"";"
chr3R	Drosophila_3seq	major_end	5272985	5272985	.	-	.	"FlyBase_ID ""FBgn0013576""; genomic_feature ""3UTR"";"
chr3R	Drosophila_3seq	major_end	5273192	5273192	.	-	.	"FlyBase_ID ""FBgn0013576""; genomic_feature ""3UTR"";"
chr3R	Drosophila_3seq	major_end	5273221	5273221	.	-	.	"FlyBase_ID ""FBgn0013576""; genomic_feature ""3UTR"";"
chr3R	Drosophila_3seq	major_end	5273358	5273358	.	-	.	"FlyBase_ID ""FBgn0013576""; genomic_feature ""3UTR"";"
chr3R	Drosophila_3seq	major_end	5273596	5273596	.	-	.	"FlyBase_ID ""FBgn0013576""; genomic_feature ""3UTR"";"
chr3L	Drosophila_3seq	major_end	18618617	18618617	.	-	.	"FlyBase_ID ""FBgn0013717""; genomic_feature ""3UTR"";"
chr3L	Drosophila_3seq	major_end	18618731	18618731	.	-	.	"FlyBase_ID ""FBgn0013717""; genomic_feature ""3UTR"";"
chr3L	Drosophila_3seq	major_end	18618806	18618806	.	-	.	"FlyBase_ID ""FBgn0013717""; genomic_feature ""3UTR"";"
chr3L	Drosophila_3seq	major_end	18618998	18618998	.	-	.	"FlyBase_ID ""FBgn0013717""; genomic_feature ""3UTR"";"
chr3L	Drosophila_3seq	major_end	18619054	18619054	.	-	.	"FlyBase_ID ""FBgn0013717""; genomic_feature ""3UTR"";"
chr3L	Drosophila_3seq	major_end	14232149	14232149	.	+	.	"FlyBase_ID ""FBgn0013718""; genomic_feature ""3UTR"";"
chr3L	Drosophila_3seq	major_end	14232342	14232342	.	+	.	"FlyBase_ID ""FBgn0013718""; genomic_feature ""3UTR"";"
chr3L	Drosophila_3seq	major_end	14232445	14232445	.	+	.	"FlyBase_ID ""FBgn0013718""; genomic_feature ""3UTR"";"
chr3L	Drosophila_3seq	major_end	14232493	14232493	.	+	.	"FlyBase_ID ""FBgn0013718""; genomic_feature ""3UTR"";"
chr3L	Drosophila_3seq	major_end	14232564	14232564	.	+	.	"FlyBase_ID ""FBgn0013718""; genomic_feature ""3UTR"";"
chr3L	Drosophila_3seq	major_end	14233254	14233254	.	+	.	"FlyBase_ID ""FBgn0013718""; genomic_feature ""3UTR"";"
chr3L	Drosophila_3seq	major_end	14233332	14233332	.	+	.	"FlyBase_ID ""FBgn0013718""; genomic_feature ""3UTR"";"
chr2R	Drosophila_3seq	major_end	14427336	14427336	.	-	.	"FlyBase_ID ""FBgn0013725""; genomic_feature ""3UTR"";"
chr2R	Drosophila_3seq	major_end	14427479	14427479	.	-	.	"FlyBase_ID ""FBgn0013725""; genomic_feature ""3UTR"";"
chr2R	Drosophila_3seq	major_end	8240273	8240273	.	+	.	"FlyBase_ID ""FBgn0013726""; genomic_feature ""3UTR"";"
chr2R	Drosophila_3seq	major_end	8240299	8240299	.	+	.	"FlyBase_ID ""FBgn0013726""; genomic_feature ""3UTR"";"
chr2R	Drosophila_3seq	major_end	8240331	8240331	.	+	.	"FlyBase_ID ""FBgn0013726""; genomic_feature ""3UTR"";"
chr2R	Drosophila_3seq	major_end	6660298	6660298	.	+	.	"FlyBase_ID ""FBgn0013732""; genomic_feature ""3UTR"";"
chr2R	Drosophila_3seq	major_end	6660326	6660326	.	+	.	"FlyBase_ID ""FBgn0013732""; genomic_feature ""3UTR"";"
chr2R	Drosophila_3seq	major_end	6660624	6660624	.	+	.	"FlyBase_ID ""FBgn0013732""; genomic_feature ""3UTR"";"
chr2L	Drosophila_3seq	major_end	8994669	8994669	.	-	.	"FlyBase_ID ""FBgn0013746""; genomic_feature ""3UTR"";"
chr4	Drosophila_3seq	major_end	1125114	1125114	.	+	.	"FlyBase_ID ""FBgn0013749""; genomic_feature ""3UTR"";"
chr4	Drosophila_3seq	major_end	1125249	1125249	.	+	.	"FlyBase_ID ""FBgn0013749""; genomic_feature ""3UTR"";"
chr4	Drosophila_3seq	major_end	1125340	1125340	.	+	.	"FlyBase_ID ""FBgn0013749""; genomic_feature ""3UTR"";"
chr2R	Drosophila_3seq	major_end	15324351	15324351	.	+	.	"FlyBase_ID ""FBgn0013750""; genomic_feature ""3UTR"";"
chr2R	Drosophila_3seq	major_end	15324405	15324405	.	+	.	"FlyBase_ID ""FBgn0013750""; genomic_feature ""3UTR"";"
chr2R	Drosophila_3seq	major_end	15324439	15324439	.	+	.	"FlyBase_ID ""FBgn0013750""; genomic_feature ""3UTR"";"
chr2R	Drosophila_3seq	major_end	15324484	15324484	.	+	.	"FlyBase_ID ""FBgn0013750""; genomic_feature ""3UTR"";"
chr2R	Drosophila_3seq	major_end	15324560	15324560	.	+	.	"FlyBase_ID ""FBgn0013750""; genomic_feature ""3UTR"";"
chr2R	Drosophila_3seq	major_end	15324620	15324620	.	+	.	"FlyBase_ID ""FBgn0013750""; genomic_feature ""3UTR"";"
chr2R	Drosophila_3seq	major_end	15324750	15324750	.	+	.	"FlyBase_ID ""FBgn0013750""; genomic_feature ""3UTR"";"
chr2R	Drosophila_3seq	major_end	15324838	15324838	.	+	.	"FlyBase_ID ""FBgn0013750""; genomic_feature ""3UTR"";"
chr2R	Drosophila_3seq	major_end	15324867	15324867	.	+	.	"FlyBase_ID ""FBgn0013750""; genomic_feature ""3UTR"";"
chr2R	Drosophila_3seq	major_end	15324897	15324897	.	+	.	"FlyBase_ID ""FBgn0013750""; genomic_feature ""3UTR"";"
chr2R	Drosophila_3seq	major_end	15324946	15324946	.	+	.	"FlyBase_ID ""FBgn0013750""; genomic_feature ""3UTR"";"
chr2R	Drosophila_3seq	major_end	15324972	15324972	.	+	.	"FlyBase_ID ""FBgn0013750""; genomic_feature ""3UTR"";"
chr3L	Drosophila_3seq	major_end	1640952	1640952	.	+	.	"FlyBase_ID ""FBgn0013753""; genomic_feature ""3UTR"";"
chr3L	Drosophila_3seq	major_end	1648612	1648612	.	+	.	"FlyBase_ID ""FBgn0013755""; genomic_feature ""3UTR"";"
chr2R	Drosophila_3seq	major_end	11860750	11860750	.	+	.	"FlyBase_ID ""FBgn0013756""; genomic_feature ""3UTR"";"
chr2R	Drosophila_3seq	major_end	11860859	11860859	.	+	.	"FlyBase_ID ""FBgn0013756""; genomic_feature ""3UTR"";"
chr2R	Drosophila_3seq	major_end	11861095	11861095	.	+	.	"FlyBase_ID ""FBgn0013756""; genomic_feature ""3UTR"";"
chr2R	Drosophila_3seq	major_end	11861148	11861148	.	+	.	"FlyBase_ID ""FBgn0013756""; genomic_feature ""3UTR"";"
chr3R	Drosophila_3seq	major_end	21783400	21783400	.	-	.	"FlyBase_ID ""FBgn0013759""; genomic_feature ""3UTR"";"
chr3R	Drosophila_3seq	major_end	21786233	21786233	.	-	.	"FlyBase_ID ""FBgn0013759""; genomic_feature ""3UTR"";"
chr3R	Drosophila_3seq	major_end	21783540	21783540	.	-	.	"FlyBase_ID ""FBgn0013759, FBgn0266181""; genomic_feature ""ambiguous"";"
chr3R	Drosophila_3seq	major_end	21783593	21783593	.	-	.	"FlyBase_ID ""FBgn0013759, FBgn0266181""; genomic_feature ""ambiguous"";"
chr3R	Drosophila_3seq	major_end	21784154	21784154	.	-	.	"FlyBase_ID ""FBgn0013759, FBgn0266181""; genomic_feature ""ambiguous"";"
chr3R	Drosophila_3seq	major_end	21785635	21785635	.	-	.	"FlyBase_ID ""FBgn0013759, FBgn0266181""; genomic_feature ""ambiguous"";"
chr3R	Drosophila_3seq	major_end	21785681	21785681	.	-	.	"FlyBase_ID ""FBgn0013759, FBgn0266181""; genomic_feature ""ambiguous"";"
chr3R	Drosophila_3seq	major_end	21785925	21785925	.	-	.	"FlyBase_ID ""FBgn0013759, FBgn0266181""; genomic_feature ""ambiguous"";"
chr3R	Drosophila_3seq	major_end	21786158	21786158	.	-	.	"FlyBase_ID ""FBgn0013759, FBgn0266181""; genomic_feature ""ambiguous"";"
chr2R	Drosophila_3seq	major_end	15569530	15569530	.	-	.	"FlyBase_ID ""FBgn0013762""; genomic_feature ""3UTR"";"
chr2R	Drosophila_3seq	major_end	15569572	15569572	.	-	.	"FlyBase_ID ""FBgn0013762""; genomic_feature ""3UTR"";"
chr2R	Drosophila_3seq	major_end	15569682	15569682	.	-	.	"FlyBase_ID ""FBgn0013762""; genomic_feature ""3UTR"";"
chr2R	Drosophila_3seq	major_end	15569854	15569854	.	-	.	"FlyBase_ID ""FBgn0013762""; genomic_feature ""3UTR"";"
chr2R	Drosophila_3seq	major_end	15569887	15569887	.	-	.	"FlyBase_ID ""FBgn0013762""; genomic_feature ""3UTR"";"
chr2R	Drosophila_3seq	major_end	15569995	15569995	.	-	.	"FlyBase_ID ""FBgn0013762""; genomic_feature ""3UTR"";"
chr2R	Drosophila_3seq	major_end	16693716	16693716	.	+	.	"FlyBase_ID ""FBgn0013763""; genomic_feature ""3UTR"";"
chr2R	Drosophila_3seq	major_end	16693751	16693751	.	+	.	"FlyBase_ID ""FBgn0013763""; genomic_feature ""3UTR"";"
chr2R	Drosophila_3seq	major_end	24031536	24031536	.	-	.	"FlyBase_ID ""FBgn0013764""; genomic_feature ""3UTR"";"
chr2R	Drosophila_3seq	major_end	24031581	24031581	.	-	.	"FlyBase_ID ""FBgn0013764""; genomic_feature ""3UTR"";"
chr2R	Drosophila_3seq	major_end	24031664	24031664	.	-	.	"FlyBase_ID ""FBgn0013764""; genomic_feature ""3UTR"";"
chr2R	Drosophila_3seq	major_end	24031707	24031707	.	-	.	"FlyBase_ID ""FBgn0013764""; genomic_feature ""3UTR"";"
chr2R	Drosophila_3seq	major_end	24031778	24031778	.	-	.	"FlyBase_ID ""FBgn0013764""; genomic_feature ""3UTR"";"
chr2R	Drosophila_3seq	major_end	13439314	13439314	.	-	.	"FlyBase_ID ""FBgn0013765""; genomic_feature ""3UTR"";"
chr2R	Drosophila_3seq	major_end	13439870	13439870	.	-	.	"FlyBase_ID ""FBgn0013765""; genomic_feature ""3UTR"";"
chr2R	Drosophila_3seq	major_end	13439942	13439942	.	-	.	"FlyBase_ID ""FBgn0013765""; genomic_feature ""3UTR"";"
chr3R	Drosophila_3seq	major_end	14315716	14315716	.	+	.	"FlyBase_ID ""FBgn0013767""; genomic_feature ""3UTR"";"
chr2R	Drosophila_3seq	major_end	13967815	13967815	.	+	.	"FlyBase_ID ""FBgn0013770""; genomic_feature ""3UTR"";"
chr2R	Drosophila_3seq	major_end	13967845	13967845	.	+	.	"FlyBase_ID ""FBgn0013770""; genomic_feature ""3UTR"";"
chr2R	Drosophila_3seq	major_end	13967981	13967981	.	+	.	"FlyBase_ID ""FBgn0013770""; genomic_feature ""3UTR"";"
chr2R	Drosophila_3seq	major_end	14879303	14879303	.	-	.	"FlyBase_ID ""FBgn0013771""; genomic_feature ""3UTR"";"
chr2R	Drosophila_3seq	major_end	14879364	14879364	.	-	.	"FlyBase_ID ""FBgn0013771""; genomic_feature ""3UTR"";"
chr2R	Drosophila_3seq	major_end	14887171	14887171	.	-	.	"FlyBase_ID ""FBgn0013772""; genomic_feature ""3UTR"";"
chr2R	Drosophila_3seq	major_end	14887321	14887321	.	-	.	"FlyBase_ID ""FBgn0013772""; genomic_feature ""3UTR"";"
chr2R	Drosophila_3seq	major_end	14887353	14887353	.	-	.	"FlyBase_ID ""FBgn0013772""; genomic_feature ""3UTR"";"
chr2R	Drosophila_3seq	major_end	14873465	14873465	.	+	.	"FlyBase_ID ""FBgn0013773""; genomic_feature ""3UTR"";"
chr2R	Drosophila_3seq	major_end	14873503	14873503	.	+	.	"FlyBase_ID ""FBgn0013773""; genomic_feature ""3UTR"";"
chr2R	Drosophila_3seq	major_end	14873557	14873557	.	+	.	"FlyBase_ID ""FBgn0013773""; genomic_feature ""3UTR"";"
chr2R	Drosophila_3seq	major_end	14873687	14873687	.	+	.	"FlyBase_ID ""FBgn0013773""; genomic_feature ""3UTR"";"
chr3L	Drosophila_3seq	major_end	19829455	19829455	.	+	.	"FlyBase_ID ""FBgn0013799""; genomic_feature ""3UTR"";"
chr3L	Drosophila_3seq	major_end	19829950	19829950	.	+	.	"FlyBase_ID ""FBgn0013799""; genomic_feature ""3UTR"";"
chr3L	Drosophila_3seq	major_end	19829978	19829978	.	+	.	"FlyBase_ID ""FBgn0013799""; genomic_feature ""3UTR"";"
chr3L	Drosophila_3seq	major_end	19830645	19830645	.	+	.	"FlyBase_ID ""FBgn0013799""; genomic_feature ""3UTR"";"
chr3L	Drosophila_3seq	major_end	19831113	19831113	.	+	.	"FlyBase_ID ""FBgn0013799""; genomic_feature ""3UTR"";"
chr2L	Drosophila_3seq	major_end	17525519	17525519	.	+	.	"FlyBase_ID ""FBgn0013810""; genomic_feature ""3UTR"";"
chr2L	Drosophila_3seq	major_end	17525597	17525597	.	+	.	"FlyBase_ID ""FBgn0013810""; genomic_feature ""3UTR"";"
chr3L	Drosophila_3seq	major_end	1759142	1759142	.	-	.	"FlyBase_ID ""FBgn0013811""; genomic_feature ""3UTR"";"
chr3L	Drosophila_3seq	major_end	1759172	1759172	.	-	.	"FlyBase_ID ""FBgn0013811""; genomic_feature ""3UTR"";"
chr3R	Drosophila_3seq	major_end	28519398	28519398	.	+	.	"FlyBase_ID ""FBgn0013813""; genomic_feature ""3UTR"";"
chr3R	Drosophila_3seq	major_end	28519428	28519428	.	+	.	"FlyBase_ID ""FBgn0013813""; genomic_feature ""3UTR"";"
chr3R	Drosophila_3seq	major_end	24866703	24866703	.	+	.	"FlyBase_ID ""FBgn0013949""; genomic_feature ""3UTR"";"
chr3R	Drosophila_3seq	major_end	24866807	24866807	.	+	.	"FlyBase_ID ""FBgn0013949""; genomic_feature ""3UTR"";"
chr3R	Drosophila_3seq	major_end	24867861	24867861	.	+	.	"FlyBase_ID ""FBgn0013949""; genomic_feature ""3UTR"";"
chr3R	Drosophila_3seq	major_end	24850371	24850371	.	+	.	"FlyBase_ID ""FBgn0013953""; genomic_feature ""3UTR"";"
chr3R	Drosophila_3seq	major_end	24850418	24850418	.	+	.	"FlyBase_ID ""FBgn0013953""; genomic_feature ""3UTR"";"
chr2R	Drosophila_3seq	major_end	19290962	19290962	.	+	.	"FlyBase_ID ""FBgn0013954""; genomic_feature ""3UTR"";"
chr3R	Drosophila_3seq	major_end	29685756	29685756	.	+	.	"FlyBase_ID ""FBgn0013972""; genomic_feature ""3UTR"";"
chr3R	Drosophila_3seq	major_end	14626604	14626604	.	+	.	"FlyBase_ID ""FBgn0013981""; genomic_feature ""3UTR"";"
chr2R	Drosophila_3seq	major_end	18408606	18408606	.	-	.	"FlyBase_ID ""FBgn0013983""; genomic_feature ""3UTR"";"
chr2R	Drosophila_3seq	major_end	18409734	18409734	.	-	.	"FlyBase_ID ""FBgn0013983""; genomic_feature ""3UTR"";"
chr2R	Drosophila_3seq	major_end	18409796	18409796	.	-	.	"FlyBase_ID ""FBgn0013983""; genomic_feature ""3UTR"";"
chrX	Drosophila_3seq	major_end	5759910	5759910	.	-	.	"FlyBase_ID ""FBgn0013987""; genomic_feature ""3UTR"";"
chrX	Drosophila_3seq	major_end	5760057	5760057	.	-	.	"FlyBase_ID ""FBgn0013987""; genomic_feature ""3UTR"";"
chrX	Drosophila_3seq	major_end	5760490	5760490	.	-	.	"FlyBase_ID ""FBgn0013987""; genomic_feature ""3UTR"";"
chrX	Drosophila_3seq	major_end	5760523	5760523	.	-	.	"FlyBase_ID ""FBgn0013987""; genomic_feature ""3UTR"";"
chr3L	Drosophila_3seq	major_end	12156836	12156836	.	+	.	"FlyBase_ID ""FBgn0013997""; genomic_feature ""3UTR"";"
chr3L	Drosophila_3seq	major_end	12156908	12156908	.	+	.	"FlyBase_ID ""FBgn0013997""; genomic_feature ""3UTR"";"
chr3L	Drosophila_3seq	major_end	12156990	12156990	.	+	.	"FlyBase_ID ""FBgn0013997""; genomic_feature ""3UTR"";"
chr3L	Drosophila_3seq	major_end	12157210	12157210	.	+	.	"FlyBase_ID ""FBgn0013997""; genomic_feature ""3UTR"";"
chr2L	Drosophila_3seq	major_end	19966727	19966727	.	-	.	"FlyBase_ID ""FBgn0014000""; genomic_feature ""3UTR"";"
chr2L	Drosophila_3seq	major_end	19966871	19966871	.	-	.	"FlyBase_ID ""FBgn0014000""; genomic_feature ""3UTR"";"
chr3L	Drosophila_3seq	major_end	15137733	15137733	.	-	.	"FlyBase_ID ""FBgn0014002""; genomic_feature ""3UTR"";"
chr3L	Drosophila_3seq	major_end	15137824	15137824	.	-	.	"FlyBase_ID ""FBgn0014002""; genomic_feature ""3UTR"";"
chr3L	Drosophila_3seq	major_end	15138119	15138119	.	-	.	"FlyBase_ID ""FBgn0014002""; genomic_feature ""3UTR"";"
chr3R	Drosophila_3seq	major_end	19886030	19886030	.	+	.	"FlyBase_ID ""FBgn0014006""; genomic_feature ""3UTR"";"
chr3R	Drosophila_3seq	major_end	19886138	19886138	.	+	.	"FlyBase_ID ""FBgn0014006""; genomic_feature ""3UTR"";"
chr3L	Drosophila_3seq	major_end	12741119	12741119	.	+	.	"FlyBase_ID ""FBgn0014007""; genomic_feature ""3UTR"";"
chr3L	Drosophila_3seq	major_end	12741176	12741176	.	+	.	"FlyBase_ID ""FBgn0014007""; genomic_feature ""3UTR"";"
chr3L	Drosophila_3seq	major_end	12741276	12741276	.	+	.	"FlyBase_ID ""FBgn0014007""; genomic_feature ""3UTR"";"
chr3L	Drosophila_3seq	major_end	12741554	12741554	.	+	.	"FlyBase_ID ""FBgn0014007""; genomic_feature ""3UTR"";"
chr3L	Drosophila_3seq	major_end	12741630	12741630	.	+	.	"FlyBase_ID ""FBgn0014007""; genomic_feature ""3UTR"";"
chr2R	Drosophila_3seq	major_end	6698757	6698757	.	+	.	"FlyBase_ID ""FBgn0014009""; genomic_feature ""3UTR"";"
chr2R	Drosophila_3seq	major_end	6698844	6698844	.	+	.	"FlyBase_ID ""FBgn0014009""; genomic_feature ""3UTR"";"
chr2R	Drosophila_3seq	major_end	6698876	6698876	.	+	.	"FlyBase_ID ""FBgn0014009""; genomic_feature ""3UTR"";"
chr2R	Drosophila_3seq	major_end	6698903	6698903	.	+	.	"FlyBase_ID ""FBgn0014009""; genomic_feature ""3UTR"";"
chr2R	Drosophila_3seq	major_end	6699025	6699025	.	+	.	"FlyBase_ID ""FBgn0014009""; genomic_feature ""3UTR"";"
chr2R	Drosophila_3seq	major_end	6699179	6699179	.	+	.	"FlyBase_ID ""FBgn0014009""; genomic_feature ""3UTR"";"
chr2R	Drosophila_3seq	major_end	6699502	6699502	.	+	.	"FlyBase_ID ""FBgn0014009""; genomic_feature ""3UTR"";"
[truncated: 2,747,104 more chars]
