# Supplementary material for: Landscape and evolution of tissue-specific alternative polyadenylation across Drosophila species
Source: Genome Biol. 2017 Nov 30;18:229. doi: 10.1186/s13059-017-1358-0 (PMC5707805; doi:10.1186/s13059-017-1358-0)
Supplement: Supplementary file 8 — List of genes that are longer in D. melanogaster head compared to ovary or testis. The genes for which the weighted 3′ UTR length is more than 100 bp in head compared to ovary or testis are reported. The weighted 3′ UTR length in each tissue and the difference for each comparison are reported. (XLSX 115 kb) [file 13059_2017_1358_MOESM8_ESM.xlsx]

## Sheet: Longer Head  vs Ovary
symbol	FlyBase ID	Head	Ovary	Difference
mei-P26	FBgn0026206	9522	1700	7822
sm	FBgn0003435	8489	1964	6525
hdc	FBgn0010113	5342	617	4725
msi	FBgn0011666	5166	652	4514
jim	FBgn0027339	6290	1893	4397
orb	FBgn0004882	5067	1205	3862
Abl	FBgn0000017	6292	2973	3319
nAChRalpha4	FBgn0266347	3188	240	2948
nej	FBgn0261617	4019	1161	2858
Drep2	FBgn0028408	3085	625	2460
heph	FBgn0011224	3196	759	2437
CG32767	FBgn0052767	4313	1912	2401
wdb	FBgn0027492	3045	670	2375
B4	FBgn0023407	2986	794	2192
Thd1	FBgn0026869	2859	712	2147
tai	FBgn0041092	3334	1200	2134
CG11360	FBgn0039920	3846	1757	2089
Imp	FBgn0262735	4181	2120	2061
krz	FBgn0040206	2583	613	1970
norpA	FBgn0262738	2802	835	1967
roq	FBgn0036621	3114	1206	1908
Tob	FBgn0028397	3121	1218	1903
CASK	FBgn0013759	2415	559	1856
unk	FBgn0004395	3073	1246	1827
Galphaq	FBgn0004435	2782	964	1818
tun	FBgn0034046	2374	560	1814
CG11030	FBgn0031736	2081	276	1805
ctp	FBgn0011760	2584	793	1791
wech	FBgn0259745	3118	1395	1723
CG3262	FBgn0032986	1862	144	1718
dnc	FBgn0000479	2686	1020	1666
Pdp1	FBgn0016694	2722	1094	1628
jing	FBgn0086655	2089	510	1579
AGO1	FBgn0262739	3382	1807	1575
CG4911	FBgn0035959	3232	1669	1563
Khc-73	FBgn0019968	2413	858	1555
Mkk4	FBgn0024326	2263	715	1548
CaMKII	FBgn0264607	1863	317	1546
ps	FBgn0261552	3639	2132	1507
tyf	FBgn0026083	2328	835	1493
ttv	FBgn0265974	2544	1055	1489
Epac	FBgn0085421	2313	836	1477
CG14446	FBgn0262730	4145	2669	1476
E(Pc)	FBgn0000581	2461	1009	1452
lap	FBgn0086372	2270	844	1426
CG18769	FBgn0042185	1789	424	1365
crol	FBgn0020309	2621	1281	1340
EcR	FBgn0000546	2703	1399	1304
CG10289	FBgn0035688	2013	711	1302
chrb	FBgn0036165	2466	1174	1292
cic	FBgn0262582	2353	1090	1263
Spred	FBgn0020767	1984	727	1257
flfl	FBgn0024555	1868	623	1245
nonA	FBgn0004227	1972	729	1243
Trf4-1	FBgn0030049	2253	1011	1242
Galphao	FBgn0001122	2984	1746	1238
CG4022	FBgn0035986	1905	668	1237
CycT	FBgn0025455	1652	465	1187
CG34401	FBgn0085430	3380	2197	1183
Cks85A	FBgn0037613	1469	311	1158
S	FBgn0003310	2139	996	1143
CG32676	FBgn0052676	2235	1095	1140
Ephrin	FBgn0040324	2198	1060	1138
trio	FBgn0024277	1991	877	1114
Ptp99A	FBgn0004369	2047	934	1113
Mkp3	FBgn0036844	1516	404	1112
Mob2	FBgn0259481	1294	198	1096
SRPK	FBgn0026370	1814	728	1086
Tango13	FBgn0086674	2478	1392	1086
ari-1	FBgn0017418	2220	1140	1080
wake	FBgn0266418	1905	826	1079
CG2186	FBgn0030243	1832	754	1078
CG11448	FBgn0024985	1611	545	1066
Akt1	FBgn0010379	1720	658	1062
Pp2B-14D	FBgn0011826	2018	957	1061
Tlk	FBgn0283657	2494	1463	1031
Dyrk3	FBgn0027101	1564	550	1014
Hr39	FBgn0261239	1730	727	1003
tws	FBgn0004889	1633	646	987
Pur-alpha	FBgn0022361	1414	433	981
zfh1	FBgn0004606	2260	1296	964
CG15312	FBgn0030174	1211	258	953
Pak	FBgn0267698	1545	592	953
corto	FBgn0010313	1583	639	944
vib	FBgn0267975	1135	195	940
CanA-14F	FBgn0267912	2222	1294	928
babo	FBgn0011300	2055	1128	927
CG11873	FBgn0039633	1988	1071	917
Ssdp	FBgn0011481	2385	1470	915
Sur-8	FBgn0038504	1934	1019	915
sbb	FBgn0010575	1669	755	914
Ppcs	FBgn0261285	2172	1260	912
Mef2	FBgn0011656	1637	727	910
Pka-R2	FBgn0022382	2321	1416	905
CG32264	FBgn0052264	1235	339	896
psq	FBgn0263102	2113	1232	881
skd	FBgn0003415	2109	1229	880
G9a	FBgn0040372	1293	413	880
fend	FBgn0030090	2030	1154	876
Tis11	FBgn0011837	1739	881	858
mura	FBgn0037705	3160	2302	858
Liprin-alpha	FBgn0046704	1899	1046	853
bon	FBgn0023097	1393	553	840
east	FBgn0261954	1917	1077	840
Dsp1	FBgn0278608	1955	1116	839
Usp10	FBgn0052479	2656	1820	836
brat	FBgn0010300	1518	683	835
Trn	FBgn0024921	2518	1685	833
par-1	FBgn0260934	1327	502	825
Cbl	FBgn0020224	1510	687	823
tou	FBgn0033636	1768	945	823
RhoGEF3	FBgn0264707	1209	386	823
CG11138	FBgn0030400	1756	934	822
pgant5	FBgn0031681	1563	760	803
H	FBgn0001169	1882	1081	801
pod1	FBgn0029903	2094	1297	797
put	FBgn0003169	1484	693	791
Mnn1	FBgn0031885	1871	1087	784
dco	FBgn0002413	1733	957	776
CdGAPr	FBgn0032821	1495	723	772
CG10011	FBgn0039590	1430	658	772
S6kII	FBgn0262866	1540	777	763
CG14478	FBgn0028953	1405	657	748
CG9005	FBgn0033638	1266	520	746
lilli	FBgn0041111	1500	756	744
CG1358	FBgn0033196	1162	421	741
Vap33	FBgn0029687	1695	955	740
Eaf	FBgn0033166	1073	337	736
Eip75B	FBgn0000568	1490	756	734
l(3)L1231	FBgn0086686	1929	1197	732
CG6424	FBgn0028494	1038	307	731
step	FBgn0086779	1281	550	731
yata	FBgn0260990	1165	438	727
Src64B	FBgn0262733	1663	939	724
Dlic	FBgn0030276	1579	860	719
CG9132	FBgn0030791	1405	686	719
CG5830	FBgn0036556	1845	1126	719
orb2	FBgn0264307	2842	2127	715
Cka	FBgn0044323	1347	639	708
Top1	FBgn0004924	2064	1357	707
mub	FBgn0262737	1579	875	704
gish	FBgn0250823	1098	396	702
Octbeta2R	FBgn0038063	1830	1130	700
Unc-76	FBgn0040395	1706	1010	696
CG9784	FBgn0030761	934	240	694
CG32758	FBgn0052758	1815	1125	690
oys	FBgn0033476	1285	599	686
Zip102B	FBgn0039902	1223	538	685
CG45049	FBgn0266409	1722	1041	681
CG4612	FBgn0035016	1765	1085	680
14-3-3zeta	FBgn0004907	1148	471	677
Csk	FBgn0262081	1417	744	673
CG11883	FBgn0033538	1101	438	663
csw	FBgn0000382	2435	1776	659
CG9003	FBgn0033639	1406	747	659
Klp10A	FBgn0030268	1389	731	658
CG6966	FBgn0038286	1487	831	656
GlcT-1	FBgn0067102	1593	940	653
Ten-m	FBgn0004449	1674	1023	651
CG11486	FBgn0035397	1256	607	649
enc	FBgn0004875	1808	1163	645
bun	FBgn0259176	1963	1320	643
rdx	FBgn0264493	1354	716	638
Pdk1	FBgn0020386	1471	834	637
Fmr1	FBgn0028734	1472	836	636
His3.3B	FBgn0004828	1429	796	633
LIMK1	FBgn0283712	1615	984	631
mtd	FBgn0013576	1610	980	630
Tsp39D	FBgn0032943	1132	502	630
Tsp96F	FBgn0027865	2020	1391	629
dbo	FBgn0040230	1363	735	628
CG9384	FBgn0036446	1917	1298	619
nuf	FBgn0013718	1155	540	615
CG2258	FBgn0029997	2377	1762	615
SF2	FBgn0283477	1140	525	615
Smr	FBgn0265523	1673	1065	608
larp	FBgn0261618	2128	1521	607
CG13197	FBgn0062449	781	175	606
Pp1alpha-96A	FBgn0003134	1184	594	590
flw	FBgn0000711	1439	851	588
CG8298	FBgn0033673	936	349	587
Pka-R1	FBgn0259243	1663	1077	586
Gprk2	FBgn0261988	1326	741	585
milt	FBgn0262872	1373	788	585
osa	FBgn0261885	1600	1019	581
l(2)gl	FBgn0002121	1039	461	578
Cirl	FBgn0033313	1206	629	577
CG1172	FBgn0264712	1485	908	577
Taf4	FBgn0010280	1142	566	576
CG33181	FBgn0053181	1041	467	574
Arp2	FBgn0011742	1131	563	568
Hip14	FBgn0259824	1302	748	554
Ptpmeg2	FBgn0028341	968	415	553
eIF4G2	FBgn0260634	1219	666	553
CG46280	FBgn0283438	905	353	552
CG1812	FBgn0031119	962	412	550
CG9171	FBgn0031738	2075	1526	549
CG2519	FBgn0037336	1446	898	548
LPCAT	FBgn0052699	1461	914	547
CG18812	FBgn0042135	1277	736	541
HDAC4	FBgn0041210	1747	1209	538
CG31635	FBgn0051635	1915	1377	538
Lk6	FBgn0017581	938	405	533
CG12054	FBgn0039831	1086	555	531
Gcn5	FBgn0020388	748	219	529
CG43867	FBgn0264449	1343	819	524
fs(1)h	FBgn0004656	1723	1200	523
spen	FBgn0016977	1268	746	522
RhoGAPp190	FBgn0026375	1580	1058	522
AP-1gamma	FBgn0030089	1177	655	522
RYBP	FBgn0034763	1094	574	520
Myc	FBgn0262656	2022	1502	520
btsz	FBgn0266756	1164	646	518
ens	FBgn0264693	1728	1214	514
Parp	FBgn0010247	566	54	512
S6k	FBgn0283472	1689	1178	511
Bacc	FBgn0031453	773	266	507
Reph	FBgn0021800	1699	1194	505
simj	FBgn0010762	897	393	504
14-3-3epsilon	FBgn0020238	930	426	504
WASp	FBgn0024273	1013	510	503
KrT95D	FBgn0020647	917	415	502
ric8a	FBgn0028292	960	459	501
Bx	FBgn0265598	1529	1028	501
Art4	FBgn0037770	1154	657	497
Lis-1	FBgn0015754	985	497	488
CG3655	FBgn0040397	1484	997	487
tral	FBgn0041775	1383	897	486
Pkc98E	FBgn0003093	1312	827	485
AP-2alpha	FBgn0264855	1093	608	485
ovo	FBgn0003028	1244	761	483
Dd	FBgn0029067	1412	931	481
Ubc6	FBgn0004436	975	496	479
CG31122	FBgn0051122	1250	771	479
ctrip	FBgn0260794	1361	882	479
Patronin	FBgn0263197	1227	749	478
CG42258	FBgn0259143	1396	922	474
CG32103	FBgn0052103	1495	1024	471
rudhira	FBgn0266019	1458	988	470
CG1578	FBgn0030336	1007	540	467
CaMKI	FBgn0016126	694	229	465
CG12320	FBgn0038590	917	454	463
CG9940	FBgn0030512	1246	784	462
Cf2	FBgn0000286	1508	1048	460
CG17598	FBgn0031194	882	422	460
MTA1-like	FBgn0027951	1358	906	452
CG31523	FBgn0051523	1200	748	452
CanB2	FBgn0015614	926	475	451
mam	FBgn0002643	1164	714	450
CG13827	FBgn0039068	613	163	450
DCP2	FBgn0036534	2658	2210	448
Cam	FBgn0000253	1218	777	441
prominin-like	FBgn0026189	1236	796	440
CG42797	FBgn0261931	1505	1066	439
msn	FBgn0010909	1498	1062	436
GlcAT-P	FBgn0036144	1431	995	436
Crag	FBgn0025864	1019	584	435
vig	FBgn0024183	1043	613	430
X11L	FBgn0026313	1209	780	429
YT521-B	FBgn0027616	815	387	428
Eip93F	FBgn0264490	2282	1854	428
ago	FBgn0041171	1107	686	421
CG9821	FBgn0037636	1592	1176	416
Vha16-1	FBgn0262736	2165	1749	416
dlg1	FBgn0001624	2069	1654	415
wek	FBgn0001990	636	221	415
CHES-1-like	FBgn0029504	2122	1708	414
drk	FBgn0004638	1144	732	412
SNF4Agamma	FBgn0264357	626	217	409
twin	FBgn0011725	1312	904	408
CG12084	FBgn0043458	849	444	405
wap	FBgn0266848	1512	1107	405
CG11537	FBgn0035400	1148	744	404
oaf	FBgn0011818	1601	1198	403
ct	FBgn0004198	2175	1773	402
Rap1	FBgn0004636	1052	651	401
Usp2	FBgn0031187	1047	649	398
Met	FBgn0002723	1713	1318	395
Rab1	FBgn0016700	597	206	391
mask	FBgn0043884	2012	1622	390
spoon	FBgn0263987	1720	1330	390
vimar	FBgn0022960	1238	849	389
sina	FBgn0003410	1368	982	386
CG4619	FBgn0032166	523	140	383
Ccm3	FBgn0038331	734	352	382
Vha44	FBgn0262511	828	446	382
Ubr3	FBgn0260970	1051	672	379
Nrt	FBgn0004108	914	536	378
Btk29A	FBgn0003502	1212	835	377
exd	FBgn0000611	1453	1079	374
CG8188	FBgn0030863	1236	863	373
Su(dx)	FBgn0003557	1037	667	370
lt	FBgn0002566	615	253	362
fax	FBgn0014163	1120	760	360
CG12128	FBgn0033473	469	110	359
E2f1	FBgn0011766	1075	717	358
wts	FBgn0011739	1201	844	357
qkr58E-1	FBgn0022986	564	207	357
Dek	FBgn0026533	857	500	357
CG31998	FBgn0051998	1234	877	357
Patr-1	FBgn0266053	1265	908	357
stai	FBgn0266521	1169	813	356
Sec24AB	FBgn0033460	822	470	352
hbs	FBgn0029082	1003	653	350
msl-1	FBgn0005617	1328	984	344
par-6	FBgn0026192	1626	1282	344
CycK	FBgn0025674	735	392	343
snRNP-U1-70K	FBgn0016978	662	321	341
Cul1	FBgn0015509	700	362	338
CG10803	FBgn0029666	1298	960	338
Fas2	FBgn0000635	1246	910	336
numb	FBgn0002973	1177	841	336
PRL-1	FBgn0024734	1142	806	336
Rop	FBgn0004574	561	226	335
Aps	FBgn0036111	1158	825	333
Rtnl1	FBgn0053113	776	443	333
Cip4	FBgn0035533	1432	1102	330
FBXO11	FBgn0037760	978	648	330
CG2765	FBgn0035087	962	634	328
Gbeta13F	FBgn0001105	828	501	327
Pbgs	FBgn0036271	743	417	326
CG2865	FBgn0023526	1103	778	325
Pli	FBgn0025574	1178	853	325
CG14220	FBgn0031036	558	233	325
CG4238	FBgn0031384	840	515	325
Rab8	FBgn0262518	867	544	323
rgr	FBgn0267792	700	378	322
crp	FBgn0001994	1177	856	321
Hs6st	FBgn0038755	1021	701	320
Vps24	FBgn0037231	597	278	319
shi	FBgn0003392	695	379	316
CG1344	FBgn0027507	730	414	316
GATAd	FBgn0032223	723	407	316
Su(Tpl)	FBgn0014037	775	460	315
CG3198	FBgn0029887	2760	2448	312
snz	FBgn0029976	982	672	310
CG13865	FBgn0039965	662	353	309
kis	FBgn0266557	1430	1123	307
Nf1	FBgn0015269	930	624	306
Hex-A	FBgn0001186	1461	1159	302
Ric	FBgn0265605	1424	1122	302
Rsf1	FBgn0011305	708	407	301
CG11357	FBgn0035558	837	536	301
cnc	FBgn0262975	1489	1190	299
Myd88	FBgn0033402	552	255	297
Wee1	FBgn0011737	613	318	295
Baldspot	FBgn0260960	1513	1218	295
car	FBgn0000257	756	462	294
Csp	FBgn0004179	1352	1058	294
Rbcn-3B	FBgn0023510	1108	814	294
hts	FBgn0263391	1485	1191	294
RasGAP1	FBgn0004390	1341	1048	293
Nc73EF	FBgn0010352	772	480	292
CG3638	FBgn0261444	2536	2245	291
crq	FBgn0015924	684	394	290
tacc	FBgn0026620	733	443	290
dsd	FBgn0039528	1221	932	289
Sema-1b	FBgn0016059	1313	1025	288
Snoo	FBgn0085450	2406	2118	288
fz2	FBgn0016797	1711	1424	287
alphaSnap	FBgn0250791	621	334	287
Eb1	FBgn0027066	852	566	286
Rbp2	FBgn0262734	1356	1071	285
CG34394	FBgn0085423	2074	1790	284
zyd	FBgn0265767	694	410	284
gro	FBgn0001139	560	277	283
CG17454	FBgn0039977	435	152	283
Gdi	FBgn0004868	632	350	282
Cul2	FBgn0032956	608	326	282
Ctr1A	FBgn0062413	1141	861	280
neur	FBgn0002932	1395	1117	278
egh	FBgn0001404	1184	907	277
CenG1A	FBgn0028509	951	674	277
Gbs-70E	FBgn0036428	876	599	277
ldlCp	FBgn0026634	565	289	276
Map205	FBgn0002645	1308	1033	275
Dp1	FBgn0027835	1291	1016	275
Smurf	FBgn0029006	888	613	275
CG9281	FBgn0030672	1001	727	274
RhoGAP92B	FBgn0038747	953	681	272
foi	FBgn0024236	960	689	271
CG4825	FBgn0037010	421	151	270
Glut4EF	FBgn0267336	2535	2266	269
Chro	FBgn0044324	730	462	268
RanBPM	FBgn0262114	670	402	268
CG1603	FBgn0033185	880	613	267
Mrtf	FBgn0052296	1438	1171	267
slmb	FBgn0283468	967	704	263
cta	FBgn0000384	1012	750	262
Rho1	FBgn0014020	962	700	262
CrebB	FBgn0265784	1740	1478	262
kek5	FBgn0031016	2178	1917	261
Hers	FBgn0052529	1834	1573	261
inc	FBgn0025394	1735	1475	260
Mitf	FBgn0263112	672	412	260
tamo	FBgn0041582	1154	895	259
Drep4	FBgn0028406	858	600	258
Deaf1	FBgn0013799	1012	755	257
out	FBgn0259834	833	576	257
Dp	FBgn0011763	1016	760	256
ben	FBgn0000173	670	415	255
trc	FBgn0003744	954	699	255
svr	FBgn0004648	998	743	255
Rab2	FBgn0014009	684	429	255
CG42788	FBgn0261859	1599	1344	255
CG10543	FBgn0034570	1423	1169	254
pum	FBgn0003165	1369	1117	252
bin3	FBgn0263144	879	627	252
InR	FBgn0283499	2194	1943	251
mbf1	FBgn0262732	701	453	248
spg	FBgn0264324	790	543	247
Grip84	FBgn0026430	480	234	246
CG2023	FBgn0037383	725	479	246
alpha-Spec	FBgn0250789	516	271	245
emb	FBgn0020497	860	616	244
uex	FBgn0262124	500	256	244
Madm	FBgn0027497	1076	833	243
pho	FBgn0002521	632	392	240
CG8671	FBgn0032938	903	663	240
Mtl	FBgn0039532	1152	912	240
sau	FBgn0267378	927	688	239
Rfx	FBgn0020379	1398	1161	237
Not3	FBgn0033029	402	165	237
Lon	FBgn0036892	507	270	237
Usp1	FBgn0028476	1227	991	236
Mkrn1	FBgn0029152	1090	854	236
CG31522	FBgn0051522	1148	913	235
CG6983	FBgn0035896	956	722	234
Mad	FBgn0011648	1154	923	231
CG42699	FBgn0261610	1239	1008	231
Sfmbt	FBgn0032475	837	607	230
EloA	FBgn0039066	861	631	230
Vha55	FBgn0005671	921	693	228
RhoGDI	FBgn0036921	733	505	228
Lap1	FBgn0033984	1236	1010	226
Drak	FBgn0052666	2086	1862	224
Nost	FBgn0259734	1368	1144	224
jagn	FBgn0037374	877	654	223
wcy	FBgn0030812	1332	1110	222
CG6707	FBgn0036058	917	695	222
Reps	FBgn0032341	1523	1302	221
Tao	FBgn0031030	1039	819	220
CG12004	FBgn0035236	850	630	220
CG12025	FBgn0035285	1254	1035	219
CG6330	FBgn0039464	657	439	218
CG9727	FBgn0037445	1793	1577	216
Vav	FBgn0040068	740	524	216
sdk	FBgn0021764	1812	1598	214
CG3077	FBgn0031457	753	540	213
CG17360	FBgn0037949	610	397	213
CG7536	FBgn0030890	895	683	212
4E-T	FBgn0052016	484	272	212
cdc14	FBgn0031952	958	749	209
Ndfip	FBgn0052177	834	625	209
CG11178	FBgn0030499	694	487	207
jet	FBgn0031652	432	225	207
CG32066	FBgn0052066	854	647	207
Cdk12	FBgn0037093	898	692	206
elgi	FBgn0283649	539	333	206
fwd	FBgn0004373	913	710	203
myo	FBgn0026199	558	355	203
CG30020	FBgn0050020	482	279	203
Piezo	FBgn0264953	1031	829	202
CG8677	FBgn0026577	606	408	198
Ubc2	FBgn0015320	683	487	196
mts	FBgn0004177	782	587	195
Ncoa6	FBgn0031698	1431	1236	195
Atg18a	FBgn0035850	663	470	193
CG3773	FBgn0038692	308	115	193
Asap	FBgn0050372	589	396	193
CG31808	FBgn0062978	1034	841	193
MAPk-Ak2	FBgn0013987	786	594	192
dia	FBgn0011202	753	562	191
Pi3K21B	FBgn0020622	1887	1697	190
CG8078	FBgn0033375	251	61	190
Mes2	FBgn0037207	831	641	190
pen-2	FBgn0053198	266	77	189
vsg	FBgn0045823	931	743	188
CG5746	FBgn0039186	1078	891	187
CG3744	FBgn0039240	693	506	187
CG31224	FBgn0051224	1011	824	187
Dyrk2	FBgn0016930	1517	1331	186
CG13784	FBgn0031897	1258	1072	186
CG6420	FBgn0039451	641	455	186
LRR	FBgn0033212	704	521	183
CG3061	FBgn0038195	485	302	183
N	FBgn0004647	1105	923	182
pins	FBgn0040080	1040	858	182
CG33116	FBgn0053116	830	648	182
Lam	FBgn0002525	999	818	181
nocte	FBgn0261710	866	685	181
Pdcd4	FBgn0030520	587	407	180
mfrn	FBgn0039561	788	608	180
CG6685	FBgn0036062	977	798	179
CG40160	FBgn0058160	389	210	179
Uev1A	FBgn0035601	823	646	177
hop	FBgn0004864	888	712	176
CG14440	FBgn0029894	1396	1220	176
godzilla	FBgn0037442	896	720	176
Xpc	FBgn0004698	351	176	175
Socs16D	FBgn0030869	969	794	175
CG7332	FBgn0030973	719	544	175
CG8004	FBgn0036920	517	342	175
CG10466	FBgn0032822	260	87	173
312	FBgn0029514	330	158	172
m-cup	FBgn0038488	600	429	171
aop	FBgn0000097	1472	1302	170
Cul3	FBgn0261268	878	709	169
l(3)neo38	FBgn0265276	2794	2625	169
rin	FBgn0015778	1472	1304	168
Unr	FBgn0263352	1713	1545	168
Hsc70-3	FBgn0001218	648	481	167
Smox	FBgn0025800	1588	1421	167
ear	FBgn0026441	769	602	167
EndoB	FBgn0034433	924	757	167
pigs	FBgn0029881	2176	2010	166
sced	FBgn0013732	630	465	165
Elf	FBgn0020443	1129	964	165
fz	FBgn0001085	1175	1011	164
g	FBgn0001087	796	632	164
CG8379	FBgn0037638	354	190	164
CG34133	FBgn0083969	772	608	164
CG41378	FBgn0085638	241	77	164
tgo	FBgn0264075	944	780	164
Aef1	FBgn0005694	1246	1083	163
yps	FBgn0022959	759	596	163
CG5151	FBgn0036576	1162	999	163
CG2316	FBgn0039890	452	289	163
CG18870	FBgn0042180	991	828	163
Atet	FBgn0020762	1111	949	162
CG5850	FBgn0032172	727	565	162
CG10417	FBgn0033021	420	259	161
cdm	FBgn0261532	380	219	161
Pallidin	FBgn0036192	508	348	160
Pfk	FBgn0003071	521	362	159
alt	FBgn0038535	744	585	159
CG42389	FBgn0259735	733	575	158
slgA	FBgn0003423	1004	847	157
Sdc	FBgn0010415	826	669	157
Usf	FBgn0029711	1001	844	157
Rab35	FBgn0031090	597	440	157
Cals	FBgn0039928	506	349	157
Sbf	FBgn0025802	560	404	156
Mapmodulin	FBgn0034282	708	552	156
endos	FBgn0061515	640	484	156
CG5026	FBgn0035945	478	323	155
CG17841	FBgn0028480	508	354	154
bbc	FBgn0033844	777	623	154
CG31638	FBgn0051638	865	711	154
CG17528	FBgn0261387	436	282	154
lace	FBgn0002524	818	665	153
Akap200	FBgn0027932	361	208	153
RhoGAP19D	FBgn0031118	1636	1483	153
CG17683	FBgn0262115	367	214	153
osp	FBgn0003016	818	666	152
Prm	FBgn0003149	721	569	152
toc	FBgn0015600	1206	1054	152
Dgp-1	FBgn0027836	471	319	152
atl	FBgn0039213	906	754	152
cm	FBgn0000330	317	166	151
Ras85D	FBgn0003205	640	490	150
Atf6	FBgn0033010	864	714	150
CG12945	FBgn0037755	725	575	150
lolal	FBgn0022238	826	677	149
lid	FBgn0031759	966	818	148
CG10188	FBgn0032796	753	605	148
RASSF8	FBgn0261986	958	810	148
clu	FBgn0034087	1175	1028	147
FoxK	FBgn0036134	824	677	147
Acn	FBgn0263198	583	436	147
CG43783	FBgn0264305	811	664	147
CG7326	FBgn0030970	1187	1041	146
Edc3	FBgn0036735	1132	986	146
gw	FBgn0051992	521	375	146
CG43736	FBgn0263993	1326	1180	146
CG3797	FBgn0036842	689	544	145
Sulf1	FBgn0040271	620	475	145
CG4004	FBgn0030418	548	404	144
AnxB11	FBgn0030749	580	436	144
CG14621	FBgn0031183	770	626	144
CoRest	FBgn0261573	1112	968	144
SppL	FBgn0039381	849	706	143
CG12213	FBgn0260742	648	505	143
Ggamma1	FBgn0004921	675	534	141
Swip-1	FBgn0032731	805	664	141
hppy	FBgn0263395	1038	897	141
Cnot4	FBgn0051716	266	126	140
kibra	FBgn0262127	1075	935	140
sn	FBgn0003447	981	842	139
Nedd4	FBgn0259174	887	748	139
Aac11	FBgn0027885	601	463	138
GalNAc-T2	FBgn0030930	1125	987	138
CG7231	FBgn0031968	217	79	138
ckn	FBgn0033987	1025	887	138
CG10916	FBgn0034312	287	149	138
Nf-YA	FBgn0035993	580	442	138
schlank	FBgn0040918	557	419	138
CG3793	FBgn0028507	507	370	137
pes	FBgn0031969	1010	873	137
Hcf	FBgn0039904	510	373	137
chb	FBgn0021760	821	685	136
Syx6	FBgn0037084	445	309	136
msps	FBgn0027948	836	701	135
Atg18b	FBgn0032935	723	588	135
HPS4	FBgn0034261	754	619	135
qkr58E-3	FBgn0022984	603	469	134
tst	FBgn0039117	380	246	134
CG6422	FBgn0039261	555	421	134
sesB	FBgn0003360	421	288	133
r2d2	FBgn0031951	548	415	133
CG7408	FBgn0036765	221	88	133
RhoGAP93B	FBgn0038853	777	644	133
UbcE2M	FBgn0035853	349	217	132
CG14712	FBgn0037924	387	255	132
dock	FBgn0010583	1317	1186	131
CG14441	FBgn0029895	1931	1800	131
spri	FBgn0085443	683	552	131
e(y)3	FBgn0087008	1295	1164	131
sdt	FBgn0261873	1359	1228	131
trx	FBgn0003862	1572	1442	130
Roc1a	FBgn0025638	403	273	130
rogdi	FBgn0036697	970	840	130
Prosap	FBgn0040752	1518	1388	130
Bre1	FBgn0086694	602	472	130
Cyp1	FBgn0004432	324	195	129
CG8134	FBgn0030671	444	315	129
Vps11	FBgn0052350	281	153	128
CG2247	FBgn0030320	516	389	127
Crtc	FBgn0036746	1388	1261	127
CG4360	FBgn0038787	1126	999	127
lute	FBgn0262871	1038	911	127
fra	FBgn0011592	1036	910	126
CG7656	FBgn0036516	299	173	126
CG11399	FBgn0037021	1316	1190	126
CG11975	FBgn0037648	409	284	125
CG32512	FBgn0052512	1090	965	125
UBL3	FBgn0026076	539	415	124
MYPT-75D	FBgn0036801	880	756	124
cos	FBgn0000352	1028	905	123
Ehbp1	FBgn0034180	717	594	123
CG7394	FBgn0036173	313	190	123
Archease	FBgn0038893	337	214	123
Paf-AHalpha	FBgn0025809	302	180	122
CG7220	FBgn0033544	776	654	122
CG10915	FBgn0034308	1232	1110	122
Rtf1	FBgn0034722	712	591	121
Mo25	FBgn0017572	555	435	120
Sap30	FBgn0030788	725	605	120
IntS6	FBgn0261383	1281	1161	120
mRpL45	FBgn0263863	240	120	120
drongo	FBgn0020304	952	833	119
CG5823	FBgn0038515	301	182	119
CG5004	FBgn0260748	845	726	119
gus	FBgn0026238	406	289	117
Pex12	FBgn0031282	206	89	117
CG9149	FBgn0035203	281	164	117
Naa60	FBgn0036039	924	807	117
mav	FBgn0039914	274	157	117
c11.1	FBgn0040236	663	547	116
wapl	FBgn0004655	739	624	115
PR-Set7	FBgn0011474	1748	1633	115
CG9422	FBgn0033092	290	175	115
CG32369	FBgn0052369	1529	1414	115
Rox8	FBgn0005649	782	668	114
PpD3	FBgn0005777	655	541	114
ytr	FBgn0021895	1292	1178	114
eIF-1A	FBgn0026250	628	514	114
CG6928	FBgn0036240	493	380	113
Hip1	FBgn0036309	413	300	113
CG9801	FBgn0037623	755	642	113
Klp98A	FBgn0004387	830	718	112
fbl	FBgn0011205	672	560	112
AcCoAS	FBgn0012034	607	495	112
Rab6	FBgn0015797	856	744	112
CG13907	FBgn0035173	1040	928	112
Src42A	FBgn0264959	896	784	112
CG43658	FBgn0263706	1277	1166	111
CG1910	FBgn0022349	938	828	110
Wdr62	FBgn0031374	983	873	110
Br140	FBgn0033155	916	806	110
CG4747	FBgn0043456	680	570	110
heix	FBgn0028375	1463	1354	109
SCCRO4	FBgn0036967	608	499	109
CG4433	FBgn0038763	666	557	109
AdipoR	FBgn0038984	434	326	108
CG7787	FBgn0032020	583	476	107
spas	FBgn0039141	1072	965	107
emc	FBgn0000575	1067	961	106
Vinc	FBgn0004397	621	515	106
CG1640	FBgn0030478	546	440	106
HP5	FBgn0030301	894	789	105
path	FBgn0036007	948	843	105
cib	FBgn0026084	666	562	104
DNApol-iota	FBgn0037554	728	624	104
CG2118	FBgn0039877	255	151	104
Ubr1	FBgn0030809	1243	1140	103
fs(1)K10	FBgn0000810	1481	1379	102
HmgD	FBgn0004362	761	659	102
kek1	FBgn0015399	902	800	102
Df31	FBgn0022893	740	638	102
CG14615	FBgn0031184	765	663	102
CG5521	FBgn0039466	1321	1219	102
rho-4	FBgn0030318	722	621	101
CG3726	FBgn0029824	442	342	100
Usp7	FBgn0030366	1108	1008	100
NAA15-16	FBgn0031020	483	383	100
CG8032	FBgn0037606	428	328	100

## Sheet: Longer Head vs Testis
		weighted 3' UTR length
symbol	FlyBase ID	Head	Testis	Difference
mei-P26	FBgn0026206	9522	1034	8488
sm	FBgn0003435	8489	656	7833
jim	FBgn0027339	6290	332	5958
orb	FBgn0004882	5067	196	4871
Abl	FBgn0000017	6292	1721	4571
hdc	FBgn0010113	5342	982	4360
chinmo	FBgn0086758	4752	1175	3577
msi	FBgn0011666	5166	1752	3414
Imp	FBgn0262735	4181	1119	3062
tai	FBgn0041092	3334	435	2899
CG44774	FBgn0266000	5919	3058	2861
CG12605	FBgn0035481	3061	237	2824
heph	FBgn0011224	3196	378	2818
nej	FBgn0261617	4019	1351	2668
Tob	FBgn0028397	3121	832	2289
Usp10	FBgn0052479	2656	403	2253
B4	FBgn0023407	2986	897	2089
CG32767	FBgn0052767	4313	2239	2074
tun	FBgn0034046	2374	316	2058
ctp	FBgn0011760	2584	569	2015
roq	FBgn0036621	3114	1111	2003
lap	FBgn0086372	2270	310	1960
CG6154	FBgn0039420	2165	226	1939
Dgk	FBgn0085390	2134	227	1907
Rab3	FBgn0005586	2258	387	1871
CG2258	FBgn0029997	2377	523	1854
CG11030	FBgn0031736	2081	238	1843
Khc-73	FBgn0019968	2413	585	1828
CG7166	FBgn0037107	1887	118	1769
E(Pc)	FBgn0000581	2461	708	1753
CadN	FBgn0015609	2040	348	1692
ps	FBgn0261552	3639	1961	1678
Pde1c	FBgn0264815	2059	395	1664
CG3262	FBgn0032986	1862	205	1657
Epac	FBgn0085421	2313	676	1637
CG18769	FBgn0042185	1789	191	1598
CG34384	FBgn0085413	2283	734	1549
CG32676	FBgn0052676	2235	708	1527
Pdp1	FBgn0016694	2722	1224	1498
H	FBgn0001169	1882	422	1460
fru	FBgn0004652	2288	837	1451
tyf	FBgn0026083	2328	897	1431
S	FBgn0003310	2139	711	1428
CG31635	FBgn0051635	1915	493	1422
Galphao	FBgn0001122	2984	1573	1411
Spred	FBgn0020767	1984	580	1404
wech	FBgn0259745	3118	1726	1392
krz	FBgn0040206	2583	1195	1388
CG4022	FBgn0035986	1905	550	1355
CycT	FBgn0025455	1652	310	1342
CG34401	FBgn0085430	3380	2041	1339
Akt1	FBgn0010379	1720	395	1325
oaf	FBgn0011818	1601	276	1325
orb2	FBgn0264307	2842	1521	1321
Pde6	FBgn0038237	1781	471	1310
skd	FBgn0003415	2109	802	1307
LIMK1	FBgn0283712	1615	319	1296
trio	FBgn0024277	1991	696	1295
Snap25	FBgn0011288	1434	174	1260
mask	FBgn0043884	2012	758	1254
sina	FBgn0003410	1368	125	1243
Pdk1	FBgn0020386	1471	262	1209
cic	FBgn0262582	2353	1144	1209
BuGZ	FBgn0032600	4021	2813	1208
Cks85A	FBgn0037613	1469	262	1207
CG10289	FBgn0035688	2013	817	1196
CG11138	FBgn0030400	1756	564	1192
stj	FBgn0261041	1540	355	1185
Mkp3	FBgn0036844	1516	344	1172
CG16791	FBgn0038881	1519	348	1171
SRPK	FBgn0026370	1814	649	1165
dco	FBgn0002413	1733	574	1159
Galphaq	FBgn0004435	2782	1638	1144
ab	FBgn0264442	1658	520	1138
Mkk4	FBgn0024326	2263	1127	1136
CdGAPr	FBgn0032821	1495	367	1128
Sur-8	FBgn0038504	1934	815	1119
Top1	FBgn0004924	2064	956	1108
cnc	FBgn0262975	1489	382	1107
lilli	FBgn0041111	1500	416	1084
RhoGEF3	FBgn0264707	1209	138	1071
Dg	FBgn0034072	1671	601	1070
Mob2	FBgn0259481	1294	225	1069
Cka	FBgn0044323	1347	290	1057
Csk	FBgn0262081	1417	366	1051
CG1172	FBgn0264712	1485	439	1046
CaMKII	FBgn0264607	1863	818	1045
osa	FBgn0261885	1600	556	1044
unc-13	FBgn0025726	1250	207	1043
Msp300	FBgn0261836	1583	540	1043
Liprin-alpha	FBgn0046704	1899	866	1033
tws	FBgn0004889	1633	607	1026
toc	FBgn0015600	1206	181	1025
Afti	FBgn0038223	1542	522	1020
AGO1	FBgn0262739	3382	2365	1017
Reph	FBgn0021800	1699	688	1011
milt	FBgn0262872	1373	374	999
CG10492	FBgn0032748	1289	293	996
Unc-76	FBgn0040395	1706	715	991
CG34394	FBgn0085423	2074	1086	988
CG5071	FBgn0039347	1143	156	987
bon	FBgn0023097	1393	407	986
CG31760	FBgn0051760	1166	180	986
CG32264	FBgn0052264	1235	250	985
CG34371	FBgn0085400	1405	423	982
zfh1	FBgn0004606	2260	1279	981
Trf4-1	FBgn0030049	2253	1273	980
Pak	FBgn0267698	1545	572	973
flfl	FBgn0024555	1868	902	966
Oatp30B	FBgn0032123	1382	416	966
dbo	FBgn0040230	1363	398	965
wdb	FBgn0027492	3045	2081	964
CG32103	FBgn0052103	1495	540	955
CG8398	FBgn0035708	1150	199	951
oys	FBgn0033476	1285	336	949
Hr39	FBgn0261239	1730	782	948
Tlk	FBgn0283657	2494	1557	937
Ephrin	FBgn0040324	2198	1270	928
Cbl	FBgn0020224	1510	585	925
G9a	FBgn0040372	1293	370	923
vib	FBgn0267975	1135	214	921
ctrip	FBgn0260794	1361	442	919
Map205	FBgn0002645	1308	393	915
Klp10A	FBgn0030268	1389	490	899
unc-5	FBgn0034013	1144	247	897
CG33181	FBgn0053181	1041	149	892
put	FBgn0003169	1484	598	886
cdc14	FBgn0031952	958	76	882
Rfx	FBgn0020379	1398	519	879
fs(1)K10	FBgn0000810	1481	604	877
Zip102B	FBgn0039902	1223	350	873
salm	FBgn0261648	1519	647	872
Csp	FBgn0004179	1352	481	871
crol	FBgn0020309	2621	1750	871
CG2865	FBgn0023526	1103	235	868
CG10089	FBgn0036369	1272	413	859
CanA-14F	FBgn0267912	2222	1377	845
rin	FBgn0015778	1472	629	843
CG31523	FBgn0051523	1200	360	840
csw	FBgn0000382	2435	1596	839
ari-1	FBgn0017418	2220	1383	837
CG42797	FBgn0261931	1505	669	836
clu	FBgn0034087	1175	344	831
ttv	FBgn0265974	2544	1717	827
step	FBgn0086779	1281	459	822
Mkrn1	FBgn0029152	1090	271	819
chrb	FBgn0036165	2466	1647	819
Usp1	FBgn0028476	1227	411	816
dock	FBgn0010583	1317	503	814
Bx	FBgn0265598	1529	715	814
unk	FBgn0004395	3073	2261	812
CG5065	FBgn0034145	1239	429	810
CG4360	FBgn0038787	1126	317	809
CG2519	FBgn0037336	1446	638	808
Dd	FBgn0029067	1412	610	802
nonA	FBgn0004227	1972	1174	798
CG10543	FBgn0034570	1423	627	796
CG30428	FBgn0050428	918	124	794
fra	FBgn0011592	1036	254	782
Taf4	FBgn0010280	1142	363	779
numb	FBgn0002973	1177	401	776
fdl	FBgn0045063	952	177	775
His3.3B	FBgn0004828	1429	657	772
CG12950	FBgn0037736	891	121	770
CG31224	FBgn0051224	1011	242	769
Trn	FBgn0024921	2518	1750	768
Paip2	FBgn0038100	1153	387	766
foi	FBgn0024236	960	195	765
east	FBgn0261954	1917	1153	764
CG8298	FBgn0033673	936	173	763
X11L	FBgn0026313	1209	451	758
vig	FBgn0024183	1043	294	749
eIF4G2	FBgn0260634	1219	473	746
CoRest	FBgn0261573	1112	369	743
Dh44	FBgn0012344	1128	387	741
enc	FBgn0004875	1808	1068	740
CG4612	FBgn0035016	1765	1028	737
PR-Set7	FBgn0011474	1748	1012	736
Tsp39D	FBgn0032943	1132	396	736
Eaf	FBgn0033166	1073	337	736
CG4497	FBgn0031895	946	213	733
CG10947	FBgn0032857	1017	284	733
CG12025	FBgn0035285	1254	522	732
slmb	FBgn0283468	967	236	731
Smurf	FBgn0029006	888	165	723
CG9005	FBgn0033638	1266	543	723
rogdi	FBgn0036697	970	248	722
CG9784	FBgn0030761	934	215	719
psq	FBgn0263102	2113	1401	712
mtd	FBgn0013576	1610	900	710
kis	FBgn0266557	1430	721	709
Rab30	FBgn0031882	940	234	706
spas	FBgn0039141	1072	367	705
CG9003	FBgn0033639	1406	702	704
WASp	FBgn0024273	1013	311	702
Patronin	FBgn0263197	1227	525	702
CG32085	FBgn0052085	1092	391	701
corto	FBgn0010313	1583	883	700
CG1812	FBgn0031119	962	264	698
CG42699	FBgn0261610	1239	543	696
Wdr62	FBgn0031374	983	289	694
Dsp1	FBgn0278608	1955	1261	694
Arp2	FBgn0011742	1131	440	691
ric8a	FBgn0028292	960	277	683
CG13197	FBgn0062449	781	102	679
CG6966	FBgn0038286	1487	812	675
Lap1	FBgn0033984	1236	564	672
Vrp1	FBgn0243516	893	221	672
yata	FBgn0260990	1165	495	670
Hydr2	FBgn0014906	926	257	669
Rbp9	FBgn0010263	1241	574	667
CG42668	FBgn0261550	813	148	665
grh	FBgn0259211	952	292	660
ap	FBgn0267978	1260	601	659
KrT95D	FBgn0020647	917	260	657
hppy	FBgn0263395	1038	381	657
Cf2	FBgn0000286	1508	853	655
gish	FBgn0250823	1098	443	655
twin	FBgn0011725	1312	659	653
Tis11	FBgn0011837	1739	1091	648
DCP2	FBgn0036534	2658	2017	641
Rtnl1	FBgn0053113	776	135	641
CG33116	FBgn0053116	830	189	641
prominin-like	FBgn0026189	1236	597	639
Mtl	FBgn0039532	1152	518	634
tna	FBgn0026160	790	157	633
pgant5	FBgn0031681	1563	932	631
DNApol-iota	FBgn0037554	728	97	631
FBXO11	FBgn0037760	978	348	630
Patr-1	FBgn0266053	1265	637	628
CG46280	FBgn0283438	905	279	626
Klp98A	FBgn0004387	830	205	625
CG9727	FBgn0037445	1793	1170	623
Ptp36E	FBgn0267486	1066	455	611
CG11537	FBgn0035400	1148	538	610
CG1603	FBgn0033185	880	271	609
RYBP	FBgn0034763	1094	487	607
CdsA	FBgn0010350	847	241	606
CG43783	FBgn0264305	811	206	605
dnc	FBgn0000479	2686	2087	599
CG2225	FBgn0032957	1472	873	599
SF2	FBgn0283477	1140	543	597
simj	FBgn0010762	897	302	595
GalNAc-T2	FBgn0030930	1125	533	592
stwl	FBgn0003459	927	336	591
fend	FBgn0030090	2030	1439	591
Ptpmeg2	FBgn0028341	968	379	589
slgA	FBgn0003423	1004	417	587
Ric	FBgn0265605	1424	841	583
CG6175	FBgn0036152	860	278	582
Deaf1	FBgn0013799	1012	431	581
Cul1	FBgn0015509	700	119	581
cnn	FBgn0013765	751	171	580
CG14478	FBgn0028953	1405	826	579
twz	FBgn0034636	917	338	579
CG12084	FBgn0043458	849	270	579
ATP7	FBgn0030343	773	195	578
snz	FBgn0029976	982	406	576
tipE	FBgn0003710	1488	913	575
CG2765	FBgn0035087	962	387	575
RhoGAP92B	FBgn0038747	953	378	575
Amph	FBgn0027356	965	391	574
tamo	FBgn0041582	1154	582	572
Usp2	FBgn0031187	1047	476	571
tth	FBgn0030502	1155	585	570
Lis-1	FBgn0015754	985	416	569
neur	FBgn0002932	1395	828	567
retm	FBgn0031814	898	331	567
Aef1	FBgn0005694	1246	680	566
Tom40	FBgn0016041	761	198	563
EndoB	FBgn0034433	924	361	563
stai	FBgn0266521	1169	607	562
Kua	FBgn0032850	853	293	560
drk	FBgn0004638	1144	586	558
Ubc6	FBgn0004436	975	418	557
trbd	FBgn0037734	878	322	556
Vha44	FBgn0262511	828	272	556
CG9801	FBgn0037623	755	205	550
Ten-m	FBgn0004449	1674	1132	542
btsz	FBgn0266756	1164	627	537
Pka-R1	FBgn0259243	1663	1129	534
kek5	FBgn0031016	2178	1645	533
peb	FBgn0003053	920	388	532
CG9281	FBgn0030672	1001	469	532
flw	FBgn0000711	1439	909	530
sbr	FBgn0003321	746	216	530
nuf	FBgn0013718	1155	630	525
Eip75B	FBgn0000568	1490	967	523
Sec24AB	FBgn0033460	822	301	521
CG34120	FBgn0083956	788	267	521
rdx	FBgn0264493	1354	835	519
wapl	FBgn0004655	739	221	518
Sik3	FBgn0262103	994	476	518
Pp1alpha-96A	FBgn0003134	1184	667	517
RASSF8	FBgn0261986	958	441	517
CG7220	FBgn0033544	776	260	516
mrj	FBgn0034091	959	444	515
mura	FBgn0037705	3160	2645	515
CG31998	FBgn0051998	1234	719	515
Nop17l	FBgn0033224	628	114	514
Drep3	FBgn0028407	808	295	513
Usf	FBgn0029711	1001	488	513
CG11486	FBgn0035397	1256	744	512
14-3-3epsilon	FBgn0020238	930	419	511
Hip14	FBgn0259824	1302	791	511
l(3)05822	FBgn0010877	712	202	510
CG12207	FBgn0038220	797	287	510
Cul3	FBgn0261268	878	371	507
spen	FBgn0016977	1268	762	506
Fmr1	FBgn0028734	1472	967	505
CG15309	FBgn0030183	1173	670	503
Ndfip	FBgn0052177	834	336	498
larp	FBgn0261618	2128	1630	498
CG3744	FBgn0039240	693	196	497
CG6424	FBgn0028494	1038	542	496
Mvb12	FBgn0030894	833	339	494
Cdk12	FBgn0037093	898	407	491
nrv2	FBgn0015777	800	311	489
Cirl	FBgn0033313	1206	717	489
Smox	FBgn0025800	1588	1104	484
Atx2	FBgn0041188	1295	812	483
Tasp1	FBgn0263602	912	429	483
bun	FBgn0259176	1963	1482	481
trc	FBgn0003744	954	475	479
CG12054	FBgn0039831	1086	607	479
RhoGAP102A	FBgn0259216	552	74	478
Mad	FBgn0011648	1154	678	476
CG32066	FBgn0052066	854	381	473
CG6983	FBgn0035896	956	484	472
spoon	FBgn0263987	1720	1248	472
CG44838	FBgn0266101	970	498	472
Ccm3	FBgn0038331	734	263	471
glec	FBgn0015229	1007	541	466
CG5830	FBgn0036556	1845	1380	465
14-3-3zeta	FBgn0004907	1148	684	464
fs(1)h	FBgn0004656	1723	1261	462
DUBAI	FBgn0033738	842	380	462
Cam	FBgn0000253	1218	757	461
CG18870	FBgn0042180	991	533	458
ear	FBgn0026441	769	314	455
CG42258	FBgn0259143	1396	942	454
Ubr3	FBgn0260970	1051	597	454
Su(Tpl)	FBgn0014037	775	322	453
CG3967	FBgn0035989	634	181	453
par-1	FBgn0260934	1327	874	453
slim	FBgn0261477	673	220	453
CG45049	FBgn0266409	1722	1271	451
CG13907	FBgn0035173	1040	591	449
PRL-1	FBgn0024734	1142	694	448
FoxK	FBgn0036134	824	376	448
Eb1	FBgn0027066	852	405	447
CG6051	FBgn0039492	835	388	447
CG9132	FBgn0030791	1405	960	445
CG8155	FBgn0034009	722	278	444
CG30460	FBgn0050460	684	241	443
Rab8	FBgn0262518	867	424	443
Vha55	FBgn0005671	921	480	441
alphaSnap	FBgn0250791	621	184	437
Nedd4	FBgn0259174	887	450	437
Pi3K21B	FBgn0020622	1887	1451	436
sigmar	FBgn0034894	1009	574	435
CG18812	FBgn0042135	1277	843	434
Stlk	FBgn0046692	744	310	434
CG34133	FBgn0083969	772	338	434
CG1344	FBgn0027507	730	298	432
CG4911	FBgn0035959	3232	2800	432
Pi4KIIalpha	FBgn0037339	625	193	432
CG32486	FBgn0266918	816	387	429
Scm	FBgn0003334	866	441	425
CycK	FBgn0025674	735	310	425
sau	FBgn0267378	927	502	425
CG4238	FBgn0031384	840	419	421
shn	FBgn0003396	1169	749	420
Usp7	FBgn0030366	1108	688	420
GlcAT-S	FBgn0032135	682	262	420
CG32137	FBgn0052137	747	327	420
Elf	FBgn0020443	1129	710	419
CG31808	FBgn0062978	1034	616	418
CG17360	FBgn0037949	610	194	416
Ubc2	FBgn0015320	683	268	415
CG12576	FBgn0031190	829	414	415
Cul2	FBgn0032956	608	194	414
CG8188	FBgn0030863	1236	823	413
SMSr	FBgn0052380	515	103	412
tral	FBgn0041775	1383	972	411
ebi	FBgn0263933	775	365	410
Vps24	FBgn0037231	597	188	409
CG8677	FBgn0026577	606	198	408
CG14441	FBgn0029895	1931	1523	408
CG5726	FBgn0034313	787	379	408
tgo	FBgn0264075	944	537	407
CrebB	FBgn0265784	1740	1333	407
CG17124	FBgn0032297	1167	761	406
CG11357	FBgn0035558	837	431	406
dsd	FBgn0039528	1221	816	405
lt	FBgn0002566	615	213	402
Crag	FBgn0025864	1019	620	399
bowl	FBgn0004893	821	426	395
olf186-F	FBgn0041585	601	206	395
Nup153	FBgn0061200	1342	947	395
out	FBgn0259834	833	438	395
Ranbp21	FBgn0031051	992	599	393
lute	FBgn0262871	1038	645	393
wek	FBgn0001990	636	248	388
CanB2	FBgn0015614	926	538	388
wcy	FBgn0030812	1332	945	387
CG2841	FBgn0003159	545	159	386
Wee1	FBgn0011737	613	227	386
rap	FBgn0262699	616	231	385
Socs16D	FBgn0030869	969	588	381
Apc	FBgn0015589	920	540	380
slpr	FBgn0030018	1134	754	380
Rop	FBgn0004574	561	182	379
CG13784	FBgn0031897	1258	879	379
mub	FBgn0262737	1579	1201	378
nudE	FBgn0036059	649	272	377
Lk6	FBgn0017581	938	562	376
Ulp1	FBgn0027603	650	276	374
CG9425	FBgn0036451	884	510	374
wap	FBgn0266848	1512	1139	373
sd	FBgn0003345	1686	1314	372
NK7.1	FBgn0024321	592	220	372
CG12128	FBgn0033473	469	97	372
GATAd	FBgn0032223	723	353	370
AP-1gamma	FBgn0030089	1177	808	369
msps	FBgn0027948	836	468	368
CG13004	FBgn0030797	717	351	366
Nf1	FBgn0015269	930	565	365
hbs	FBgn0029082	1003	638	365
Tango11	FBgn0050404	625	260	365
Miro	FBgn0039140	520	156	364
fray	FBgn0023083	1087	724	363
CG16711	FBgn0036032	750	387	363
Chro	FBgn0044324	730	367	363
Asap	FBgn0050372	589	226	363
bin3	FBgn0263144	879	517	362
Aps	FBgn0036111	1158	797	361
CG4825	FBgn0037010	421	61	360
Ppcs	FBgn0261285	2172	1812	360
qkr58E-1	FBgn0022986	564	205	359
CG9426	FBgn0032485	834	476	358
cta	FBgn0000384	1012	655	357
Syx6	FBgn0037084	445	88	357
fal	FBgn0028380	448	92	356
jagn	FBgn0037374	877	521	356
CG14314	FBgn0038581	503	147	356
CG13999	FBgn0031753	523	168	355
CG4705	FBgn0032339	549	194	355
SNF4Agamma	FBgn0264357	626	271	355
Lon	FBgn0036892	507	154	353
shi	FBgn0003392	695	343	352
oxt	FBgn0015360	477	125	352
CG7650	FBgn0036519	746	394	352
dsh	FBgn0000499	473	122	351
hop	FBgn0004864	888	537	351
CG14621	FBgn0031183	770	419	351
m-cup	FBgn0038488	600	250	350
Pp2C1	FBgn0022768	590	242	348
Madm	FBgn0027497	1076	728	348
Toll-7	FBgn0034476	1727	1380	347
Bem46	FBgn0025109	539	193	346
CG9062	FBgn0033607	611	266	345
arr	FBgn0000119	776	432	344
ari-2	FBgn0025186	837	493	344
Vap33	FBgn0029687	1695	1352	343
CG1640	FBgn0030478	546	203	343
fwd	FBgn0004373	913	571	342
ldlCp	FBgn0026634	565	223	342
vih	FBgn0264848	734	393	341
par-6	FBgn0026192	1626	1286	340
RhoGAPp190	FBgn0026375	1580	1242	338
CG14220	FBgn0031036	558	220	338
Nc73EF	FBgn0010352	772	436	336
kibra	FBgn0262127	1075	739	336
E2f1	FBgn0011766	1075	740	335
fz2	FBgn0016797	1711	1376	335
Pur-alpha	FBgn0022361	1414	1080	334
CG9328	FBgn0032886	623	292	331
Lim3	FBgn0002023	843	513	330
fbl	FBgn0011205	672	344	328
elgi	FBgn0283649	539	211	328
Rsf1	FBgn0011305	708	381	327
Pkn	FBgn0020621	1173	846	327
CG17454	FBgn0039977	435	108	327
CG30015	FBgn0050015	785	460	325
woc	FBgn0010328	697	373	324
CG3638	FBgn0261444	2536	2212	324
Dek	FBgn0026533	857	534	323
Mitf	FBgn0263112	672	349	323
Parp	FBgn0010247	566	244	322
CG9821	FBgn0037636	1592	1270	322
Hsl	FBgn0034491	760	440	320
Fas2	FBgn0000635	1246	927	319
pho	FBgn0002521	632	314	318
tant	FBgn0028980	434	116	318
Sfmbt	FBgn0032475	837	519	318
Vha26	FBgn0283535	1349	1031	318
Rtf1	FBgn0034722	712	395	317
Ssdp	FBgn0011481	2385	2069	316
Dnz1	FBgn0027453	529	213	316
CenG1A	FBgn0028509	951	635	316
ken	FBgn0011236	692	377	315
lolal	FBgn0022238	826	513	313
tacc	FBgn0026620	733	420	313
r2d2	FBgn0031951	548	235	313
AP-2alpha	FBgn0264855	1093	780	313
yps	FBgn0022959	759	447	312
spri	FBgn0085443	683	371	312
rgr	FBgn0267792	700	390	310
CG17598	FBgn0031194	882	573	309
Bub1	FBgn0031696	479	170	309
CG13865	FBgn0039965	662	353	309
CG42268	FBgn0259163	714	405	309
Past1	FBgn0016693	758	450	308
CG12104	FBgn0035238	586	278	308
bbc	FBgn0033844	777	470	307
bel	FBgn0263231	763	456	307
Rab2	FBgn0014009	684	379	305
Pallidin	FBgn0036192	508	207	301
sra	FBgn0086370	682	381	301
CG6439	FBgn0038922	458	159	299
l(2)gl	FBgn0002121	1039	741	298
CG4662	FBgn0038735	562	264	298
nrv3	FBgn0032946	545	249	296
Ubc4	FBgn0015321	495	201	294
phtf	FBgn0028579	413	120	293
Mef2	FBgn0011656	1637	1345	292
CG11248	FBgn0037117	370	78	292
CG33144	FBgn0053144	872	580	292
chb	FBgn0021760	821	530	291
vsg	FBgn0045823	931	641	290
CG12213	FBgn0260742	648	359	289
Dgp-1	FBgn0027836	471	183	288
gro	FBgn0001139	560	273	287
mbf1	FBgn0262732	701	417	284
Dyrk2	FBgn0016930	1517	1234	283
Cp190	FBgn0000283	617	335	282
Hip1	FBgn0036309	413	131	282
hang	FBgn0026575	1136	855	281
Slip1	FBgn0024728	427	147	280
Cortactin	FBgn0025865	521	241	280
SdhA	FBgn0261439	484	204	280
CG10600	FBgn0032717	795	516	279
CG9977	FBgn0035371	821	543	278
Syp	FBgn0038826	2307	2029	278
CG16972	FBgn0032481	454	177	277
Tpr2	FBgn0032586	545	269	276
Rab1	FBgn0016700	597	323	274
Sec71	FBgn0028538	503	230	273
Gbeta13F	FBgn0001105	828	556	272
CG10082	FBgn0034644	873	602	271
Bacc	FBgn0031453	773	503	270
CG31678	FBgn0051678	493	223	270
g	FBgn0001087	796	527	269
UBL3	FBgn0026076	539	271	268
CG11658	FBgn0036196	1224	956	268
CG8004	FBgn0036920	517	249	268
zyd	FBgn0265767	694	426	268
x16	FBgn0028554	720	453	267
Cals	FBgn0039928	506	239	267
snRNP-U1-70K	FBgn0016978	662	396	266
Sema-1b	FBgn0016059	1313	1048	265
YT521-B	FBgn0027616	815	550	265
lid	FBgn0031759	966	701	265
Not3	FBgn0033029	402	137	265
Traf6	FBgn0265464	1153	888	265
CG12290	FBgn0039419	1305	1041	264
uif	FBgn0031879	638	375	263
Ire1	FBgn0261984	561	298	263
tok	FBgn0004885	644	382	262
Dlic	FBgn0030276	1579	1317	262
CG8184	FBgn0030674	757	495	262
DIP1	FBgn0024807	1259	998	261
CG5938	FBgn0046247	496	235	261
MESR4	FBgn0034240	582	322	260
Usp32	FBgn0036913	834	574	260
CG14712	FBgn0037924	387	128	259
stv	FBgn0086708	743	484	259
lbk	FBgn0034083	660	402	258
dpr3	FBgn0053516	999	741	258
Edc3	FBgn0036735	1132	876	256
CG10376	FBgn0032702	1008	753	255
nes	FBgn0026630	580	327	253
Rim2	FBgn0031359	799	546	253
CG30020	FBgn0050020	482	229	253
RhoGAP19D	FBgn0031118	1636	1384	252
Mapmodulin	FBgn0034282	708	456	252
CycG	FBgn0039858	1011	759	252
Mul1	FBgn0035483	427	176	251
phol	FBgn0035997	669	418	251
InR	FBgn0283499	2194	1945	249
swm	FBgn0002044	567	319	248
Vang	FBgn0015838	855	607	248
Lpin	FBgn0263593	500	252	248
sima	FBgn0266411	950	702	248
Pfk	FBgn0003071	521	274	247
CG8671	FBgn0032938	903	656	247
Grip84	FBgn0026430	480	234	246
Atg18a	FBgn0035850	663	417	246
atl	FBgn0039213	906	660	246
CG9986	FBgn0039589	456	210	246
CG43736	FBgn0263993	1326	1080	246
Mpcp	FBgn0026409	538	293	245
CG7979	FBgn0035848	587	342	245
Acsl	FBgn0263120	748	503	245
CG7394	FBgn0036173	313	69	244
nAChRbeta1	FBgn0000038	579	336	243
CG1440	FBgn0030038	504	261	243
mfrn	FBgn0039561	788	545	243
Hsc70-3	FBgn0001218	648	406	242
cal1	FBgn0038478	500	259	241
CG11880	FBgn0039637	382	141	241
AnxB11	FBgn0030749	580	340	240
CG31637	FBgn0051637	922	682	240
CG8272	FBgn0033337	605	366	239
ArfGAP3	FBgn0037182	653	416	237
bc10	FBgn0040239	860	623	237
kay	FBgn0001297	1045	809	236
CG17829	FBgn0025635	712	476	236
EloA	FBgn0039066	861	625	236
CG31522	FBgn0051522	1148	913	235
Gdi	FBgn0004868	632	398	234
Pkc98E	FBgn0003093	1312	1079	233
Arf51F	FBgn0013750	531	298	233
CG1910	FBgn0022349	938	705	233
CG7332	FBgn0030973	719	486	233
Graf	FBgn0030685	517	285	232
CG3061	FBgn0038195	485	253	232
Sec24CD	FBgn0262126	523	291	232
uex	FBgn0262124	500	269	231
CG12945	FBgn0037755	725	495	230
CG10803	FBgn0029666	1298	1069	229
mute	FBgn0085444	417	188	229
Pde8	FBgn0266377	1855	1626	229
CG3198	FBgn0029887	2760	2532	228
CG31729	FBgn0051729	574	346	228
CG11975	FBgn0037648	409	182	227
puf	FBgn0039214	980	753	227
Pka-C3	FBgn0000489	410	184	226
CG2023	FBgn0037383	725	499	226
Fie	FBgn0026592	552	327	225
CG14231	FBgn0031060	390	166	224
CG4433	FBgn0038763	666	442	224
CG45186	FBgn0266696	565	341	224
CG3793	FBgn0028507	507	284	223
Marf	FBgn0029870	658	435	223
CG7222	FBgn0033551	730	507	223
CG6218	FBgn0038321	362	139	223
CG30463	FBgn0050463	1469	1246	223
CG31694	FBgn0051694	549	327	222
Bruce	FBgn0266717	494	272	222
ogre	FBgn0004646	641	420	221
pcs	FBgn0033988	605	384	221
Xpc	FBgn0004698	351	131	220
CG8617	FBgn0033925	387	167	220
eya	FBgn0000320	549	330	219
CG12991	FBgn0030847	730	513	217
DOR	FBgn0035542	642	425	217
CG7492	FBgn0035807	473	256	217
Hcf	FBgn0039904	510	293	217
Sac1	FBgn0283500	368	151	217
CG3558	FBgn0025681	381	165	216
jet	FBgn0031652	432	216	216
CG6700	FBgn0032305	1580	1364	216
fax	FBgn0014163	1120	905	215
Ran	FBgn0020255	655	440	215
CG1737	FBgn0030293	727	513	214
TH1	FBgn0010416	505	292	213
endos	FBgn0061515	640	427	213
312	FBgn0029514	330	118	212
Vav	FBgn0040068	740	528	212
CycY	FBgn0032378	913	702	211
Usp8	FBgn0038862	363	152	211
CG42666	FBgn0261548	1080	869	211
egh	FBgn0001404	1184	974	210
tst	FBgn0039117	380	170	210
CG17493	FBgn0040010	546	336	210
S6KL	FBgn0283473	419	209	210
Vha68-1	FBgn0265262	629	420	209
Letm1	FBgn0019886	581	373	208
Arpc2	FBgn0032859	488	280	208
PpD3	FBgn0005777	655	448	207
CG4788	FBgn0032354	412	205	207
ZnT63C	FBgn0035432	604	397	207
TfIIB	FBgn0004915	358	152	206
LRR	FBgn0033212	704	498	206
CG6406	FBgn0034269	894	689	205
GalNAc-T1	FBgn0034025	571	367	204
CG6707	FBgn0036058	917	713	204
Cnot4	FBgn0051716	266	62	204
dod	FBgn0015379	303	100	203
Br140	FBgn0033155	916	714	202
alpha-Man-Ib	FBgn0039634	821	619	202
CG9636	FBgn0037556	1644	1443	201
emb	FBgn0020497	860	660	200
CG8078	FBgn0033375	251	52	199
Vps54L	FBgn0034271	523	324	199
CG7546	FBgn0035793	681	482	199
CG5026	FBgn0035945	478	279	199
Acer	FBgn0016122	305	107	198
rictor	FBgn0031006	583	385	198
CG13344	FBgn0033884	810	612	198
Rassf	FBgn0039055	609	411	198
BRWD3	FBgn0011785	441	244	197
HPS4	FBgn0034261	754	557	197
Ncoa6	FBgn0031698	1431	1235	196
akirin	FBgn0082598	476	280	196
CG4502	FBgn0031896	487	292	195
CG10417	FBgn0033021	420	225	195
rudhira	FBgn0266019	1458	1263	195
Sbf	FBgn0025802	560	366	194
godzilla	FBgn0037442	896	702	194
CG6420	FBgn0039451	641	447	194
Tao	FBgn0031030	1039	846	193
Hsc70-5	FBgn0001220	596	404	192
CG2247	FBgn0030320	516	324	192
schlank	FBgn0040918	557	365	192
CG32512	FBgn0052512	1090	898	192
CG17528	FBgn0261387	436	244	192
mam	FBgn0002643	1164	973	191
Vps26	FBgn0014411	708	517	191
Mo25	FBgn0017572	555	364	191
Uev1A	FBgn0035601	823	632	191
sn	FBgn0003447	981	791	190
Btk29A	FBgn0003502	1212	1022	190
RNaseX25	FBgn0010406	577	387	190
CG5823	FBgn0038515	301	111	190
Aac11	FBgn0027885	601	412	189
lgs	FBgn0039907	368	179	189
ens	FBgn0264693	1728	1539	189
CG8243	FBgn0033349	611	424	187
CG7139	FBgn0027532	500	314	186
CG2118	FBgn0039877	255	70	185
VhaSFD	FBgn0027779	589	406	183
I-2	FBgn0028429	582	399	183
CG8032	FBgn0037606	428	246	182
CG10916	FBgn0034312	287	106	181
DAAM	FBgn0025641	728	548	180
pen-2	FBgn0053198	266	86	180
Sdc	FBgn0010415	826	647	179
RhoGDI	FBgn0036921	733	554	179
Sulf1	FBgn0040271	620	441	179
qkr58E-3	FBgn0022984	603	425	178
CG5045	FBgn0032229	278	100	178
SRm160	FBgn0036340	573	395	178
Ggamma1	FBgn0004921	675	498	177
Eip63E	FBgn0005640	987	810	177
CG8134	FBgn0030671	444	268	176
SCCRO4	FBgn0036967	608	432	176
aux	FBgn0037218	574	398	176
Snp	FBgn0265192	401	225	176
pod1	FBgn0029903	2094	1919	175
rngo	FBgn0030753	574	399	175
HERC2	FBgn0031107	674	499	175
Pex3	FBgn0036484	284	109	175
Diap1	FBgn0260635	257	82	175
Pka-R2	FBgn0022382	2321	2147	174
Pli	FBgn0025574	1178	1004	174
CG14641	FBgn0037220	276	102	174
Pcl	FBgn0003044	485	312	173
CG10466	FBgn0032822	260	87	173
CG14646	FBgn0037241	320	147	173
Ctr1A	FBgn0062413	1141	968	173
CG31855	FBgn0051855	323	151	172
sog	FBgn0003463	1314	1143	171
dia	FBgn0011202	753	582	171
Top3beta	FBgn0026015	331	160	171
CG7656	FBgn0036516	299	129	170
mnb	FBgn0259168	888	718	170
pigs	FBgn0029881	2176	2007	169
CG11771	FBgn0039252	488	319	169
Vps4	FBgn0283469	433	264	169
exd	FBgn0000611	1453	1285	168
MAPk-Ak2	FBgn0013987	786	618	168
CG8379	FBgn0037638	354	186	168
CG7218	FBgn0038569	392	224	168
pds5	FBgn0260012	561	393	168
crp	FBgn0001994	1177	1010	167
CG5098	FBgn0034300	805	638	167
CG7841	FBgn0036502	663	496	167
CG30493	FBgn0050493	393	226	167
CG41378	FBgn0085638	241	74	167
jar	FBgn0011225	340	174	166
Dp	FBgn0011763	1016	851	165
sced	FBgn0013732	630	465	165
prtp	FBgn0030329	399	235	164
CG12024	FBgn0035283	857	693	164
l(3)L1231	FBgn0086686	1929	1766	163
TfIIFbeta	FBgn0010421	340	178	162
RN-tre	FBgn0020620	781	619	162
Atet	FBgn0020762	1111	949	162
stas	FBgn0030850	453	291	162
Cct2	FBgn0035231	321	159	162
alpha-Spec	FBgn0250789	516	354	162
Atxn7	FBgn0031420	313	152	161
CG9813	FBgn0038143	781	621	160
gb	FBgn0039487	503	343	160
HIPP1	FBgn0037027	468	309	159
l(3)04053	FBgn0010830	436	278	158
CG9422	FBgn0033092	290	132	158
Adk3	FBgn0042094	255	97	158
MCPH1	FBgn0260959	287	129	158
CG3625	FBgn0031245	354	197	157
CG11857	FBgn0039303	525	368	157
VhaM9.7-a	FBgn0035521	293	137	156
dbr	FBgn0067779	489	333	156
VhaAC45	FBgn0262515	585	429	156
dlg1	FBgn0001624	2069	1914	155
CG10338	FBgn0032700	711	556	155
AdipoR	FBgn0038984	434	279	155
Lam	FBgn0002525	999	845	154
CaMKI	FBgn0016126	694	540	154
aay	FBgn0023129	389	236	153
UbcE2M	FBgn0035853	349	196	153
CG5805	FBgn0039223	711	558	153
MED26	FBgn0039923	274	121	153
Socs36E	FBgn0041184	845	692	153
CG32638	FBgn0052638	534	381	153
cv-c	FBgn0086901	1079	926	153
beat-IIIc	FBgn0032629	1424	1272	152
alt	FBgn0038535	744	592	152
l(2)SH0834	FBgn0267365	242	90	152
CG5850	FBgn0032172	727	576	151
CG2201	FBgn0032955	379	228	151
CG11779	FBgn0038683	866	715	151
c12.1	FBgn0040235	341	190	151
Topors	FBgn0267351	524	373	151
siz	FBgn0026179	766	616	150
Clic	FBgn0030529	652	502	150
Reps	FBgn0032341	1523	1373	150
CG42389	FBgn0259735	733	583	150
Rab35	FBgn0031090	597	448	149
CG8613	FBgn0033924	393	244	149
CG31108	FBgn0051108	323	174	149
Vps35	FBgn0034708	525	377	148
Gadd34	FBgn0034948	263	116	147
gw	FBgn0051992	521	374	147
KdelR	FBgn0267330	445	298	147
Clamp	FBgn0032979	580	434	146
CG1902	FBgn0033434	672	526	146
Acn	FBgn0263198	583	437	146
Dad	FBgn0020493	1267	1122	145
PCB	FBgn0027580	427	282	145
Pdcd4	FBgn0030520	587	442	145
CG4686	FBgn0038739	306	161	145
CG2224	FBgn0039773	547	402	145
SCAR	FBgn0041781	661	516	145
Hmgcr	FBgn0263782	637	492	145
CG6178	FBgn0039156	300	156	144
Unr	FBgn0263352	1713	1569	144
Roc1a	FBgn0025638	403	260	143
eIF-1A	FBgn0026250	628	485	143
CG10254	FBgn0027512	516	373	143
CG6163	FBgn0036155	308	165	143
dgrn	FBgn0037384	320	177	143
AspRS-m	FBgn0051739	497	354	143
bur	FBgn0000239	681	539	142
Sap30	FBgn0030788	725	583	142
ZnT86D	FBgn0037875	560	418	142
CG30122	FBgn0050122	460	318	142
CG33129	FBgn0053129	692	550	142
mRpL39	FBgn0036462	295	154	141
MED21	FBgn0040020	286	145	141
Dok	FBgn0029944	1309	1170	139
Herp	FBgn0031950	413	274	139
CG7231	FBgn0031968	217	79	138
Rbf	FBgn0015799	374	237	137
Ubqn	FBgn0031057	1478	1341	137
CG15118	FBgn0034418	487	350	137
CenB1A	FBgn0039056	543	406	137
Gclc	FBgn0040319	1002	865	137
S6k	FBgn0283472	1689	1552	137
CG9257	FBgn0032916	385	249	136
unc-13-4A	FBgn0035756	2866	2730	136
Ras64B	FBgn0003206	904	769	135
TM9SF2	FBgn0032880	568	433	135
CG5455	FBgn0039430	613	478	135
Vti1a	FBgn0260862	541	406	135
ben	FBgn0000173	670	536	134
CG3226	FBgn0029882	254	120	134
AIF	FBgn0031392	366	232	134
CG11652	FBgn0036194	457	323	134
Wnk	FBgn0037098	428	294	134
CG6005	FBgn0038672	417	283	134
Bet3	FBgn0260859	551	417	134
CG10268	FBgn0032811	365	232	133
CG5147	FBgn0036775	261	128	133
mRpL45	FBgn0263863	240	107	133
Cdc5	FBgn0265574	641	508	133
lace	FBgn0002524	818	686	132
CG3530	FBgn0028497	504	372	132
CG15141	FBgn0032635	324	192	132
CG3773	FBgn0038692	308	176	132
CG5746	FBgn0039186	1078	946	132
Set1	FBgn0040022	273	141	132
Act5C	FBgn0000042	675	544	131
CG2371	FBgn0030323	282	151	131
CG45057	FBgn0266417	283	152	131
mts	FBgn0004177	782	652	130
Mvl	FBgn0011672	669	539	130
mbt	FBgn0025743	822	692	130
ebo	FBgn0266572	775	645	130
uzip	FBgn0004055	724	595	129
CG3797	FBgn0036842	689	560	129
CG8312	FBgn0037720	484	355	129
pins	FBgn0040080	1040	911	129
Chd1	FBgn0250786	650	521	129
ca	FBgn0000247	598	470	128
Ras85D	FBgn0003205	640	512	128
Hmt4-20	FBgn0025639	1354	1226	128
hpo	FBgn0261456	656	528	128
Flo2	FBgn0264078	1355	1227	128
pcx	FBgn0003048	741	614	127
CG9921	FBgn0030743	225	98	127
Fem-1	FBgn0034542	445	318	127
crc	FBgn0000370	464	338	126
Atg17	FBgn0037363	1113	987	126
RanBP3	FBgn0039110	235	109	126
CG31908	FBgn0051908	328	202	126
Capr	FBgn0042134	738	613	125
Fsn	FBgn0043010	304	179	125
Baldspot	FBgn0260960	1513	1388	125
mago	FBgn0002736	404	280	124
EMC1	FBgn0037530	381	257	124
Utx	FBgn0260749	202	78	124
CG7601	FBgn0027583	249	126	123
Rab39	FBgn0029959	415	292	123
Sar1	FBgn0038947	415	292	123
ytr	FBgn0021895	1292	1170	122
Dp1	FBgn0027835	1291	1169	122
CG9135	FBgn0031769	600	478	122
CG5087	FBgn0035953	436	314	122
Gp210	FBgn0266580	359	237	122
CG3894	FBgn0035059	450	329	121
Hex-A	FBgn0001186	1461	1341	120
crq	FBgn0015924	684	564	120
Nlp	FBgn0016685	267	147	120
Paf-AHalpha	FBgn0025809	302	182	120
CG9008	FBgn0028540	657	537	120
MFS16	FBgn0034611	420	300	120
eIF-2gamma	FBgn0263740	391	271	120
sktl	FBgn0016984	562	443	119
Nopp140	FBgn0037137	537	418	119
P5CDh1	FBgn0037138	605	486	119
CG6330	FBgn0039464	657	538	119
Atox1	FBgn0052446	431	312	119
Vha16-1	FBgn0262736	2165	2046	119
CG5068	FBgn0035951	393	275	118
CG31360	FBgn0051360	250	132	118
Faf2	FBgn0025608	405	288	117
ssp3	FBgn0032723	514	397	117
CG9304	FBgn0034674	737	620	117
CG2277	FBgn0035204	278	161	117
Hcs	FBgn0037332	373	256	117
sesB	FBgn0003360	421	305	116
Rab14	FBgn0015791	302	186	116
CG9934	FBgn0032467	289	173	116
CG11593	FBgn0035488	813	697	116
gfzf	FBgn0250732	411	295	116
NaPi-III	FBgn0260795	285	169	116
Pgi	FBgn0003074	256	141	115
CG8481	FBgn0037747	600	485	115
CG13663	FBgn0039291	230	115	115
ATPsynC	FBgn0039830	517	402	115
lost	FBgn0263594	894	779	115
grnd	FBgn0032682	635	521	114
Syn2	FBgn0034135	1756	1642	114
Syx13	FBgn0036341	427	313	114
CG15771	FBgn0029801	705	592	113
CG14464	FBgn0033000	195	82	113
Rad23	FBgn0026777	232	120	112
JhI-21	FBgn0028425	463	351	112
CG4089	FBgn0037838	438	326	112
CG2316	FBgn0039890	452	340	112
Mtch	FBgn0027786	308	197	111
CG2202	FBgn0030240	587	476	111
CG7556	FBgn0030990	364	253	111
ergic53	FBgn0035909	837	727	110
Rbcn-3B	FBgn0023510	1108	999	109
C3G	FBgn0259228	1089	980	109
CG3838	FBgn0032130	577	469	108
Tbce	FBgn0033055	227	119	108
CG9384	FBgn0036446	1917	1809	108
DCAF12	FBgn0037980	367	259	108
Synd	FBgn0053094	709	601	108
Rab11	FBgn0015790	608	501	107
Usp47	FBgn0016756	474	367	107
CG4199	FBgn0025628	270	163	107
CG7326	FBgn0030970	1187	1080	107
CG7787	FBgn0032020	583	476	107
CG9149	FBgn0035203	281	174	107
kat-60L1	FBgn0037375	311	204	107
Not1	FBgn0085436	1060	953	107
Arp3	FBgn0262716	530	423	107
Uch-L5	FBgn0011327	232	126	106
CG15514	FBgn0039712	235	129	106
CG10214	FBgn0039115	201	96	105
Hsc70Cb	FBgn0026418	470	366	104
Rint1	FBgn0035762	220	116	104
CG6650	FBgn0036402	739	635	104
Tsp86D	FBgn0037848	526	422	104
CG10898	FBgn0037911	235	131	104
Dhap-at	FBgn0040212	901	797	104
Karybeta3	FBgn0087013	535	431	104
Rap1	FBgn0004636	1052	949	103
nmd	FBgn0005322	202	99	103
drongo	FBgn0020304	952	849	103
CG10631	FBgn0032817	389	286	103
MED1	FBgn0037109	328	225	103
MED19	FBgn0036761	526	424	102
Zip99C	FBgn0039714	271	169	102
ago	FBgn0041171	1107	1005	102
opm	FBgn0264389	447	345	102
Prm	FBgn0003149	721	620	101
Dic1	FBgn0027610	356	255	101
CG6418	FBgn0036104	248	147	101
Atg8a	FBgn0052672	554	453	101
CG7536	FBgn0030890	895	795	100
Pop2	FBgn0036239	453	353	100
