# Supplementary material for: Landscape and evolution of tissue-specific alternative polyadenylation across Drosophila species
Source: Genome Biol. 2017 Nov 30;18:229. doi: 10.1186/s13059-017-1358-0 (PMC5707805; doi:10.1186/s13059-017-1358-0)
Supplement: Supplementary file 9 — List of gonad-specific shortened genes. The table provides the genes for which the weighted terminal 3′ UTR length is more than 100 bp shorter in ovary compared to both S2 cells and male carcass or more than 100 bp shorter in testis compared to both S2 cells and female carcass. (XLSX 57 kb) [file 13059_2017_1358_MOESM9_ESM.xlsx]

## Sheet: Ovary short vs Mcarcass_S2
symbol	FlyBase ID
Abl	FBgn0000017
ben	FBgn0000173
car	FBgn0000257
Cf2	FBgn0000286
cta	FBgn0000384
dnc	FBgn0000479
EcR	FBgn0000546
Eip75B	FBgn0000568
emc	FBgn0000575
E(Pc)	FBgn0000581
exd	FBgn0000611
flw	FBgn0000711
g	FBgn0001087
Gbeta13F	FBgn0001105
Galphao	FBgn0001122
gro	FBgn0001139
H	FBgn0001169
egh	FBgn0001404
dlg1	FBgn0001624
crp	FBgn0001994
l(2)gl	FBgn0002121
dco	FBgn0002413
Lam	FBgn0002525
mam	FBgn0002643
Pkc98E	FBgn0003093
S	FBgn0003310
shi	FBgn0003392
sina	FBgn0003410
skd	FBgn0003415
slgA	FBgn0003423
Btk29A	FBgn0003502
Su(dx)	FBgn0003557
trc	FBgn0003744
Csp	FBgn0004179
nonA	FBgn0004227
Ptp99A	FBgn0004369
fwd	FBgn0004373
RasGAP1	FBgn0004390
unk	FBgn0004395
CrebA	FBgn0004396
Galphaq	FBgn0004435
Ubc6	FBgn0004436
Ten-m	FBgn0004449
Rop	FBgn0004574
zfh1	FBgn0004606
Rap1	FBgn0004636
drk	FBgn0004638
N	FBgn0004647
svr	FBgn0004648
fs(1)h	FBgn0004656
His3.3B	FBgn0004828
hop	FBgn0004864
enc	FBgn0004875
tws	FBgn0004889
14-3-3zeta	FBgn0004907
Top1	FBgn0004924
msl-1	FBgn0005617
Vha55	FBgn0005671
hdc	FBgn0010113
Lac	FBgn0010238
Taf4	FBgn0010280
Akt1	FBgn0010379
Sdc	FBgn0010415
sbb	FBgn0010575
dock	FBgn0010583
simj	FBgn0010762
msn	FBgn0010909
dia	FBgn0011202
fbl	FBgn0011205
heph	FBgn0011224
babo	FBgn0011300
Ssdp	FBgn0011481
Mad	FBgn0011648
msi	FBgn0011666
twin	FBgn0011725
wts	FBgn0011739
Arp2	FBgn0011742
Dp	FBgn0011763
oaf	FBgn0011818
Pp2B-14D	FBgn0011826
Tis11	FBgn0011837
nuf	FBgn0013718
CASK	FBgn0013759
MAPk-Ak2	FBgn0013987
Su(Tpl)	FBgn0014037
fax	FBgn0014163
Nf1	FBgn0015269
Ubc2	FBgn0015320
CanB2	FBgn0015614
Lis-1	FBgn0015754
Sema-1b	FBgn0016059
CaMKI	FBgn0016126
Pdp1	FBgn0016694
Rab1	FBgn0016700
spen	FBgn0016977
ari-1	FBgn0017418
Lk6	FBgn0017581
Cbl	FBgn0020224
14-3-3epsilon	FBgn0020238
drongo	FBgn0020304
crol	FBgn0020309
Pdk1	FBgn0020386
emb	FBgn0020497
Pkn	FBgn0020621
Pi3K21B	FBgn0020622
KrT95D	FBgn0020647
Spred	FBgn0020767
Reph	FBgn0021800
ytr	FBgn0021895
lolal	FBgn0022238
Pur-alpha	FBgn0022361
Pka-R2	FBgn0022382
yps	FBgn0022959
qkr58E-3	FBgn0022984
qkr58E-1	FBgn0022986
B4	FBgn0023407
Rbcn-3B	FBgn0023510
CG2865	FBgn0023526
vig	FBgn0024183
foi	FBgn0024236
WASp	FBgn0024273
trio	FBgn0024277
Mkk4	FBgn0024326
flfl	FBgn0024555
PRL-1	FBgn0024734
Trn	FBgn0024921
CG11448	FBgn0024985
CycT	FBgn0025455
Pli	FBgn0025574
CycK	FBgn0025674
Smox	FBgn0025800
Sbf	FBgn0025802
Crag	FBgn0025864
tyf	FBgn0026083
cib	FBgn0026084
prominin-like	FBgn0026189
par-6	FBgn0026192
mei-P26	FBgn0026206
X11L	FBgn0026313
SRPK	FBgn0026370
RhoGAPp190	FBgn0026375
hang	FBgn0026575
CG8677	FBgn0026577
ldlCp	FBgn0026634
Eb1	FBgn0027066
Dyrk3	FBgn0027101
jim	FBgn0027339
wdb	FBgn0027492
YT521-B	FBgn0027616
Dp1	FBgn0027835
Tsp96F	FBgn0027865
Aac11	FBgn0027885
Akap200	FBgn0027932
msps	FBgn0027948
MTA1-like	FBgn0027951
Ptpmeg2	FBgn0028341
Tob	FBgn0028397
CG17841	FBgn0028480
CG6424	FBgn0028494
CenG1A	FBgn0028509
Fmr1	FBgn0028734
CG14478	FBgn0028953
Smurf	FBgn0029006
Dd	FBgn0029067
Mkrn1	FBgn0029152
CHES-1-like	FBgn0029504
CG10803	FBgn0029666
Vap33	FBgn0029687
CG14440	FBgn0029894
pod1	FBgn0029903
Trf4-1	FBgn0030049
AP-1gamma	FBgn0030089
CG2186	FBgn0030243
Klp10A	FBgn0030268
Dlic	FBgn0030276
rho-4	FBgn0030318
CG2247	FBgn0030320
Amun	FBgn0030328
CG1578	FBgn0030336
CG11178	FBgn0030499
CG9940	FBgn0030512
Pdcd4	FBgn0030520
Clic	FBgn0030529
CG8134	FBgn0030671
CG9281	FBgn0030672
AnxB11	FBgn0030749
CG9132	FBgn0030791
wcy	FBgn0030812
CG8188	FBgn0030863
CG7536	FBgn0030890
CG7326	FBgn0030970
Tao	FBgn0031030
CG14621	FBgn0031183
Usp2	FBgn0031187
CG17598	FBgn0031194
Bacc	FBgn0031453
CG3077	FBgn0031457
pgant5	FBgn0031681
Ncoa6	FBgn0031698
CG9171	FBgn0031738
lid	FBgn0031759
Mnn1	FBgn0031885
pes	FBgn0031969
CG4619	FBgn0032166
GATAd	FBgn0032223
Reps	FBgn0032341
Sfmbt	FBgn0032475
Swip-1	FBgn0032731
CdGAPr	FBgn0032821
Atg18b	FBgn0032935
CG8671	FBgn0032938
Tsp39D	FBgn0032943
Cul2	FBgn0032956
CG3262	FBgn0032986
Br140	FBgn0033155
Eaf	FBgn0033166
CG1358	FBgn0033196
Cirl	FBgn0033313
Sec24AB	FBgn0033460
oys	FBgn0033476
CG11883	FBgn0033538
CG9005	FBgn0033638
CG9003	FBgn0033639
CG8298	FBgn0033673
tun	FBgn0034046
Ehbp1	FBgn0034180
HPS4	FBgn0034261
Mapmodulin	FBgn0034282
EndoB	FBgn0034433
CG10543	FBgn0034570
Rtf1	FBgn0034722
RYBP	FBgn0034763
CG2765	FBgn0035087
CG13907	FBgn0035173
CG11486	FBgn0035397
CG11537	FBgn0035400
Cip4	FBgn0035533
CG11357	FBgn0035558
CG10289	FBgn0035688
CG6983	FBgn0035896
CG5026	FBgn0035945
CG4911	FBgn0035959
CG6707	FBgn0036058
Aps	FBgn0036111
GlcAT-P	FBgn0036144
chrb	FBgn0036165
Sugb	FBgn0036191
Pbgs	FBgn0036271
Gbs-70E	FBgn0036428
CG9384	FBgn0036446
CG9425	FBgn0036451
DCP2	FBgn0036534
CG5830	FBgn0036556
roq	FBgn0036621
Edc3	FBgn0036735
Crtc	FBgn0036746
CG7408	FBgn0036765
Mkp3	FBgn0036844
CG4825	FBgn0037010
CG11399	FBgn0037021
Mes2	FBgn0037207
CG2519	FBgn0037336
jagn	FBgn0037374
CG10979	FBgn0037379
godzilla	FBgn0037442
CG9727	FBgn0037445
CG2641	FBgn0037518
CG9821	FBgn0037636
mura	FBgn0037705
FBXO11	FBgn0037760
CG3061	FBgn0038195
CG6966	FBgn0038286
Ccm3	FBgn0038331
Sur-8	FBgn0038504
alt	FBgn0038535
Hs6st	FBgn0038755
tst	FBgn0039117
CG6330	FBgn0039464
dsd	FBgn0039528
Mtl	FBgn0039532
CG10011	FBgn0039590
CG11873	FBgn0039633
CG12054	FBgn0039831
CG2316	FBgn0039890
Zip102B	FBgn0039902
CG17454	FBgn0039977
Vav	FBgn0040068
pins	FBgn0040080
krz	FBgn0040206
dbo	FBgn0040230
c11.1	FBgn0040236
Sulf1	FBgn0040271
Ephrin	FBgn0040324
G9a	FBgn0040372
Unc-76	FBgn0040395
Prosap	FBgn0040752
tai	FBgn0041092
ago	FBgn0041171
HDAC4	FBgn0041210
tamo	FBgn0041582
tral	FBgn0041775
CG18812	FBgn0042135
CG18769	FBgn0042185
CG4747	FBgn0043456
CG12084	FBgn0043458
Cka	FBgn0044323
Chro	FBgn0044324
Liprin-alpha	FBgn0046704
Usp15-31	FBgn0050421
CG31122	FBgn0051122
CG31224	FBgn0051224
CG31522	FBgn0051522
CG31523	FBgn0051523
gw	FBgn0051992
CG31998	FBgn0051998
4E-T	FBgn0052016
CG32066	FBgn0052066
CG32103	FBgn0052103
Ndfip	FBgn0052177
CG32264	FBgn0052264
Mrtf	FBgn0052296
Usp10	FBgn0052479
Hers	FBgn0052529
Drak	FBgn0052666
CG32676	FBgn0052676
LPCAT	FBgn0052699
CG32758	FBgn0052758
CG32767	FBgn0052767
pen-2	FBgn0053198
Ctr1A	FBgn0062413
GlcT-1	FBgn0067102
CG34394	FBgn0085423
CG34401	FBgn0085430
lap	FBgn0086372
Tango13	FBgn0086674
l(3)L1231	FBgn0086686
step	FBgn0086779
e(y)3	FBgn0087008
gish	FBgn0250823
bun	FBgn0259176
C3G	FBgn0259228
Pka-R1	FBgn0259243
Mob2	FBgn0259481
wech	FBgn0259745
Hip14	FBgn0259824
pds5	FBgn0260012
eIF4G2	FBgn0260634
CG5004	FBgn0260748
ctrip	FBgn0260794
par-1	FBgn0260934
Ubr3	FBgn0260970
yata	FBgn0260990
Atg13	FBgn0261108
Hr39	FBgn0261239
Ppcs	FBgn0261285
CG3638	FBgn0261444
CoRest	FBgn0261573
nej	FBgn0261617
CG42788	FBgn0261859
sdt	FBgn0261873
osa	FBgn0261885
CG42797	FBgn0261931
Gprk2	FBgn0261988
Csk	FBgn0262081
RanBPM	FBgn0262114
uex	FBgn0262124
Vha44	FBgn0262511
Rab8	FBgn0262518
cic	FBgn0262582
CG14446	FBgn0262730
Src64B	FBgn0262733
Rbp2	FBgn0262734
Imp	FBgn0262735
Vha16-1	FBgn0262736
mub	FBgn0262737
norpA	FBgn0262738
AGO1	FBgn0262739
milt	FBgn0262872
psq	FBgn0263102
Mitf	FBgn0263112
bin3	FBgn0263144
Patronin	FBgn0263197
Acn	FBgn0263198
Unr	FBgn0263352
hts	FBgn0263391
spoon	FBgn0263987
tgo	FBgn0264075
orb2	FBgn0264307
CG43867	FBgn0264449
Eip93F	FBgn0264490
CaMKII	FBgn0264607
ens	FBgn0264693
RhoGEF3	FBgn0264707
CG1172	FBgn0264712
AP-2alpha	FBgn0264855
Piezo	FBgn0264953
Smr	FBgn0265523
Bx	FBgn0265598
Ric	FBgn0265605
CrebB	FBgn0265784
ttv	FBgn0265974
rudhira	FBgn0266019
Patr-1	FBgn0266053
CG45049	FBgn0266409
wake	FBgn0266418
Nsf2	FBgn0266464
kis	FBgn0266557
wap	FBgn0266848
Pak	FBgn0267698
CanA-14F	FBgn0267912
Dsp1	FBgn0278608
CG46280	FBgn0283438
slmb	FBgn0283468
S6k	FBgn0283472
SF2	FBgn0283477
InR	FBgn0283499
elgi	FBgn0283649
Tlk	FBgn0283657

## Sheet: Testis short vs Fcarcass_S2
symbol	FlyBase ID
Abl	FBgn0000017
bur	FBgn0000239
Cp190	FBgn0000283
Cf2	FBgn0000286
crc	FBgn0000370
csw	FBgn0000382
cta	FBgn0000384
CycA	FBgn0000404
CycB	FBgn0000405
dsh	FBgn0000499
Eip75B	FBgn0000568
E(Pc)	FBgn0000581
g	FBgn0001087
Gbeta13F	FBgn0001105
Galphao	FBgn0001122
gro	FBgn0001139
Hsc70-3	FBgn0001218
Hsc70-5	FBgn0001220
Hsf	FBgn0001222
kay	FBgn0001297
egh	FBgn0001404
dlg1	FBgn0001624
crp	FBgn0001994
swm	FBgn0002044
l(2)gl	FBgn0002121
dco	FBgn0002413
Lam	FBgn0002525
Map205	FBgn0002645
neur	FBgn0002932
numb	FBgn0002973
pcx	FBgn0003048
Pgi	FBgn0003074
Pkc98E	FBgn0003093
CG2841	FBgn0003159
put	FBgn0003169
Ras64B	FBgn0003206
S	FBgn0003310
Scm	FBgn0003334
shi	FBgn0003392
shn	FBgn0003396
sina	FBgn0003410
skd	FBgn0003415
slgA	FBgn0003423
sm	FBgn0003435
trc	FBgn0003744
Csp	FBgn0004179
fwd	FBgn0004373
unk	FBgn0004395
CrebA	FBgn0004396
tam	FBgn0004406
Ubc6	FBgn0004436
Rop	FBgn0004574
zfh1	FBgn0004606
drk	FBgn0004638
wapl	FBgn0004655
fs(1)h	FBgn0004656
His3.3B	FBgn0004828
hop	FBgn0004864
enc	FBgn0004875
tws	FBgn0004889
Top1	FBgn0004924
Eip63E	FBgn0005640
Vha55	FBgn0005671
Aef1	FBgn0005694
PpD3	FBgn0005777
hdc	FBgn0010113
Taf4	FBgn0010280
woc	FBgn0010328
CdsA	FBgn0010350
Nc73EF	FBgn0010352
Akt1	FBgn0010379
CycE	FBgn0010382
RNaseX25	FBgn0010406
Sdc	FBgn0010415
TH1	FBgn0010416
kermit	FBgn0010504
dock	FBgn0010583
simj	FBgn0010762
l(3)05822	FBgn0010877
fbl	FBgn0011205
heph	FBgn0011224
jar	FBgn0011225
ken	FBgn0011236
Uch-L5	FBgn0011327
PR-Set7	FBgn0011474
Mad	FBgn0011648
msi	FBgn0011666
Mvl	FBgn0011672
twin	FBgn0011725
Arp2	FBgn0011742
ctp	FBgn0011760
Dp	FBgn0011763
BRWD3	FBgn0011785
Tis11	FBgn0011837
mtd	FBgn0013576
nuf	FBgn0013718
cnn	FBgn0013765
Deaf1	FBgn0013799
MAPk-Ak2	FBgn0013987
Rab2	FBgn0014009
Su(Tpl)	FBgn0014037
fax	FBgn0014163
sty	FBgn0014388
Vps26	FBgn0014411
Hydr2	FBgn0014906
glec	FBgn0015229
Ubc2	FBgn0015320
Ubc4	FBgn0015321
dod	FBgn0015379
Cul1	FBgn0015509
Apc	FBgn0015589
toc	FBgn0015600
CanB2	FBgn0015614
Lis-1	FBgn0015754
nrv2	FBgn0015777
rin	FBgn0015778
Rab10	FBgn0015789
Rab14	FBgn0015791
Rab7	FBgn0015795
Vang	FBgn0015838
Tom40	FBgn0016041
Sema-1b	FBgn0016059
Acer	FBgn0016122
Past1	FBgn0016693
spen	FBgn0016977
ari-1	FBgn0017418
Mo25	FBgn0017572
Letm1	FBgn0019886
Khc-73	FBgn0019968
Cbl	FBgn0020224
14-3-3epsilon	FBgn0020238
Ran	FBgn0020255
crol	FBgn0020309
Pdk1	FBgn0020386
Elf	FBgn0020443
emb	FBgn0020497
RN-tre	FBgn0020620
Pkn	FBgn0020621
Pi3K21B	FBgn0020622
KrT95D	FBgn0020647
Spred	FBgn0020767
chb	FBgn0021760
Reph	FBgn0021800
ytr	FBgn0021895
lolal	FBgn0022238
CG1910	FBgn0022349
Pur-alpha	FBgn0022361
Pp2C1	FBgn0022768
yps	FBgn0022959
qkr58E-1	FBgn0022986
fray	FBgn0023083
aay	FBgn0023129
B4	FBgn0023407
Rbcn-3B	FBgn0023510
CG2865	FBgn0023526
vig	FBgn0024183
foi	FBgn0024236
WASp	FBgn0024273
trio	FBgn0024277
NK7.1	FBgn0024321
flfl	FBgn0024555
PRL-1	FBgn0024734
DIP1	FBgn0024807
Trn	FBgn0024921
Bem46	FBgn0025109
CycT	FBgn0025455
Pli	FBgn0025574
CG4199	FBgn0025628
Rtca	FBgn0025630
CG17829	FBgn0025635
Hmt4-20	FBgn0025639
CycK	FBgn0025674
scf	FBgn0025682
mbt	FBgn0025743
Smox	FBgn0025800
Crag	FBgn0025864
Cortactin	FBgn0025865
UBL3	FBgn0026076
tyf	FBgn0026083
tna	FBgn0026160
siz	FBgn0026179
prominin-like	FBgn0026189
par-6	FBgn0026192
mei-P26	FBgn0026206
X11L	FBgn0026313
SRPK	FBgn0026370
Mpcp	FBgn0026409
ear	FBgn0026441
ADD1	FBgn0026573
hang	FBgn0026575
CG8677	FBgn0026577
nes	FBgn0026630
Rad23	FBgn0026777
Eb1	FBgn0027066
jim	FBgn0027339
Amph	FBgn0027356
Stam	FBgn0027363
Dnz1	FBgn0027453
Madm	FBgn0027497
CG1344	FBgn0027507
CG10254	FBgn0027512
CG7139	FBgn0027532
PCB	FBgn0027580
VhaSFD	FBgn0027779
Mtch	FBgn0027786
Dgp-1	FBgn0027836
Aac11	FBgn0027885
msps	FBgn0027948
fal	FBgn0028380
Tob	FBgn0028397
I-2	FBgn0028429
Usp1	FBgn0028476
CG3530	FBgn0028497
CenG1A	FBgn0028509
Sec71	FBgn0028538
x16	FBgn0028554
phtf	FBgn0028579
CG14478	FBgn0028953
Dd	FBgn0029067
Mkrn1	FBgn0029152
CG10803	FBgn0029666
CG15771	FBgn0029801
Marf	FBgn0029870
CG14441	FBgn0029895
pod1	FBgn0029903
Dok	FBgn0029944
snz	FBgn0029976
CG2258	FBgn0029997
slpr	FBgn0030018
Miga	FBgn0030037
CG1440	FBgn0030038
Trf4-1	FBgn0030049
AP-1gamma	FBgn0030089
CG15309	FBgn0030183
Klp10A	FBgn0030268
Dlic	FBgn0030276
CG1737	FBgn0030293
CG2371	FBgn0030323
Amun	FBgn0030328
prtp	FBgn0030329
ATP7	FBgn0030343
Usp7	FBgn0030366
CG11138	FBgn0030400
CG1640	FBgn0030478
tth	FBgn0030502
Pdcd4	FBgn0030520
Clic	FBgn0030529
CG8134	FBgn0030671
CG9281	FBgn0030672
CG8184	FBgn0030674
Graf	FBgn0030685
AnxB11	FBgn0030749
rngo	FBgn0030753
CG9132	FBgn0030791
CG13004	FBgn0030797
wcy	FBgn0030812
stas	FBgn0030850
CG8188	FBgn0030863
Socs16D	FBgn0030869
Mvb12	FBgn0030894
GalNAc-T2	FBgn0030930
CG7332	FBgn0030973
CG7556	FBgn0030990
rictor	FBgn0031006
Ranbp21	FBgn0031051
Ubqn	FBgn0031057
HERC2	FBgn0031107
RhoGAP19D	FBgn0031118
CG1486	FBgn0031174
CG14621	FBgn0031183
Usp2	FBgn0031187
CG12576	FBgn0031190
CG3625	FBgn0031245
Rim2	FBgn0031359
Wdr62	FBgn0031374
CG4238	FBgn0031384
AIF	FBgn0031392
Ncoa6	FBgn0031698
lid	FBgn0031759
CG9135	FBgn0031769
retm	FBgn0031814
Rab30	FBgn0031882
CG13784	FBgn0031897
r2d2	FBgn0031951
GlcAT-S	FBgn0032135
GATAd	FBgn0032223
CG6700	FBgn0032305
Reps	FBgn0032341
Sfmbt	FBgn0032475
Tpr2	FBgn0032586
BuGZ	FBgn0032600
CG10338	FBgn0032700
CG10376	FBgn0032702
CG10600	FBgn0032717
CdGAPr	FBgn0032821
Arpc2	FBgn0032859
TM9SF2	FBgn0032880
CG9257	FBgn0032916
CG8671	FBgn0032938
Tsp39D	FBgn0032943
Cul2	FBgn0032956
Clamp	FBgn0032979
CG3262	FBgn0032986
Eaf	FBgn0033166
Nop17l	FBgn0033224
CG8243	FBgn0033349
Sec24AB	FBgn0033460
oys	FBgn0033476
CG7220	FBgn0033544
CG7222	FBgn0033551
CG9062	FBgn0033607
CG9005	FBgn0033638
CG9003	FBgn0033639
DUBAI	FBgn0033738
bbc	FBgn0033844
CG13344	FBgn0033884
pcs	FBgn0033988
CG8155	FBgn0034009
unc-5	FBgn0034013
tun	FBgn0034046
lbk	FBgn0034083
clu	FBgn0034087
CG6406	FBgn0034269
Mapmodulin	FBgn0034282
CG15118	FBgn0034418
Hsl	FBgn0034491
Fem-1	FBgn0034542
CG10543	FBgn0034570
MFS16	FBgn0034611
CG10082	FBgn0034644
CG9304	FBgn0034674
Vps35	FBgn0034708
Rtf1	FBgn0034722
RYBP	FBgn0034763
Gadd34	FBgn0034948
CG2765	FBgn0035087
CG13907	FBgn0035173
CG12024	FBgn0035283
CG12025	FBgn0035285
CG9977	FBgn0035371
CG2162	FBgn0035388
CG11486	FBgn0035397
CG11537	FBgn0035400
ZnT63C	FBgn0035432
CG14971	FBgn0035449
CG11593	FBgn0035488
DOR	FBgn0035542
CG11357	FBgn0035558
CG10289	FBgn0035688
CG7546	FBgn0035793
CG6983	FBgn0035896
CG4911	FBgn0035959
phol	FBgn0035997
nudE	FBgn0036059
Aps	FBgn0036111
FoxK	FBgn0036134
CG6175	FBgn0036152
Pallidin	FBgn0036192
Pop2	FBgn0036239
SRm160	FBgn0036340
CG6650	FBgn0036402
CG9425	FBgn0036451
CG7841	FBgn0036502
CG7650	FBgn0036519
DCP2	FBgn0036534
CG5830	FBgn0036556
roq	FBgn0036621
CG13025	FBgn0036660
CG6664	FBgn0036685
rogdi	FBgn0036697
Edc3	FBgn0036735
MED19	FBgn0036761
Usp32	FBgn0036913
SCCRO4	FBgn0036967
HIPP1	FBgn0037027
Syx6	FBgn0037084
CG11248	FBgn0037117
Nopp140	FBgn0037137
ArfGAP3	FBgn0037182
aux	FBgn0037218
srl	FBgn0037248
Hcs	FBgn0037332
Pi4KIIalpha	FBgn0037339
jagn	FBgn0037374
godzilla	FBgn0037442
CG9727	FBgn0037445
EMC1	FBgn0037530
CG9821	FBgn0037636
CG11975	FBgn0037648
mura	FBgn0037705
CG8312	FBgn0037720
trbd	FBgn0037734
CG8481	FBgn0037747
FBXO11	FBgn0037760
ZnT86D	FBgn0037875
CG14721	FBgn0037942
GCC185	FBgn0037979
Paip2	FBgn0038100
CG3061	FBgn0038195
CG12207	FBgn0038220
CG6966	FBgn0038286
CG6218	FBgn0038321
Ccm3	FBgn0038331
m-cup	FBgn0038488
Sur-8	FBgn0038504
CG5823	FBgn0038515
alt	FBgn0038535
CG7218	FBgn0038569
CG4686	FBgn0038739
RhoGAP92B	FBgn0038747
CG4433	FBgn0038763
CG4360	FBgn0038787
Syp	FBgn0038826
Usp8	FBgn0038862
CG6439	FBgn0038922
AdipoR	FBgn0038984
RanBP3	FBgn0039110
tst	FBgn0039117
Miro	FBgn0039140
spas	FBgn0039141
atl	FBgn0039213
CG3744	FBgn0039240
CG11857	FBgn0039303
CG12290	FBgn0039419
CG5455	FBgn0039430
CG6051	FBgn0039492
dsd	FBgn0039528
Mtl	FBgn0039532
alpha-Man-Ib	FBgn0039634
CG11880	FBgn0039637
CG15535	FBgn0039764
CG12054	FBgn0039831
CG2118	FBgn0039877
Zip102B	FBgn0039902
Hcf	FBgn0039904
MED26	FBgn0039923
Cals	FBgn0039928
CG17454	FBgn0039977
CG17493	FBgn0040010
MED21	FBgn0040020
krz	FBgn0040206
Dhap-at	FBgn0040212
dbo	FBgn0040230
c12.1	FBgn0040235
bc10	FBgn0040239
Ephrin	FBgn0040324
Unc-76	FBgn0040395
Prosap	FBgn0040752
tai	FBgn0041092
Socs36E	FBgn0041184
Atx2	FBgn0041188
tamo	FBgn0041582
olf186-F	FBgn0041585
tral	FBgn0041775
SCAR	FBgn0041781
CG12084	FBgn0043458
mask	FBgn0043884
Cka	FBgn0044323
fdl	FBgn0045063
CG5938	FBgn0046247
Stlk	FBgn0046692
Liprin-alpha	FBgn0046704
CG30015	FBgn0050015
CG30122	FBgn0050122
CG30389	FBgn0050389
Tango11	FBgn0050404
CG31108	FBgn0051108
wge	FBgn0051151
CG31224	FBgn0051224
CG31357	FBgn0051357
CG31360	FBgn0051360
CG31522	FBgn0051522
CG31523	FBgn0051523
CG31637	FBgn0051637
CG31694	FBgn0051694
Cnot4	FBgn0051716
CG31729	FBgn0051729
AspRS-m	FBgn0051739
CG31908	FBgn0051908
CG31998	FBgn0051998
CG32066	FBgn0052066
CG32085	FBgn0052085
CG32103	FBgn0052103
Ndfip	FBgn0052177
CG32264	FBgn0052264
Usp10	FBgn0052479
CG32676	FBgn0052676
CG32767	FBgn0052767
Rtnl1	FBgn0053113
CG33116	FBgn0053116
CG33129	FBgn0053129
CG33144	FBgn0053144
CG33229	FBgn0053229
Nup153	FBgn0061200
endos	FBgn0061515
dbr	FBgn0067779
akirin	FBgn0082598
CG34133	FBgn0083969
Pde11	FBgn0085370
CG34394	FBgn0085423
CG34401	FBgn0085430
spri	FBgn0085443
sra	FBgn0086370
lap	FBgn0086372
step	FBgn0086779
cv-c	FBgn0086901
Vrp1	FBgn0243516
gfzf	FBgn0250732
alphaSnap	FBgn0250791
gish	FBgn0250823
mnb	FBgn0259168
Nedd4	FBgn0259174
bun	FBgn0259176
C3G	FBgn0259228
Pka-R1	FBgn0259243
wech	FBgn0259745
Hip14	FBgn0259824
pds5	FBgn0260012
eIF4G2	FBgn0260634
Diap1	FBgn0260635
CG12213	FBgn0260742
ctrip	FBgn0260794
MCPH1	FBgn0260959
Ubr3	FBgn0260970
yata	FBgn0260990
Atg13	FBgn0261108
Hr39	FBgn0261239
Cul3	FBgn0261268
Ppcs	FBgn0261285
CG17528	FBgn0261387
SdhA	FBgn0261439
CG3638	FBgn0261444
slim	FBgn0261477
CG42668	FBgn0261550
ps	FBgn0261552
CoRest	FBgn0261573
nej	FBgn0261617
GLS	FBgn0261625
Msp300	FBgn0261836
osa	FBgn0261885
CG42797	FBgn0261931
Ire1	FBgn0261984
Csk	FBgn0262081
Sik3	FBgn0262103
uex	FBgn0262124
Sec24CD	FBgn0262126
kibra	FBgn0262127
Vha44	FBgn0262511
VhaAC45	FBgn0262515
Rab8	FBgn0262518
cic	FBgn0262582
rap	FBgn0262699
Src64B	FBgn0262733
Imp	FBgn0262735
mub	FBgn0262737
AGO1	FBgn0262739
lute	FBgn0262871
milt	FBgn0262872
psq	FBgn0263102
Mitf	FBgn0263112
Acsl	FBgn0263120
bin3	FBgn0263144
Patronin	FBgn0263197
Acn	FBgn0263198
bel	FBgn0263231
Unr	FBgn0263352
Lpin	FBgn0263593
lost	FBgn0263594
eIF-2gamma	FBgn0263740
Hmgcr	FBgn0263782
ebi	FBgn0263933
spoon	FBgn0263987
CG43736	FBgn0263993
Flo2	FBgn0264078
orb2	FBgn0264307
Eip93F	FBgn0264490
CaMKII	FBgn0264607
ens	FBgn0264693
vih	FBgn0264848
Snp	FBgn0265192
Smr	FBgn0265523
Cdc5	FBgn0265574
Bx	FBgn0265598
Ric	FBgn0265605
CrebB	FBgn0265784
CG44774	FBgn0266000
rudhira	FBgn0266019
Patr-1	FBgn0266053
sima	FBgn0266411
stai	FBgn0266521
kis	FBgn0266557
ebo	FBgn0266572
Gp210	FBgn0266580
CG45186	FBgn0266696
wap	FBgn0266848
CG32486	FBgn0266918
Pak	FBgn0267698
CanA-14F	FBgn0267912
Dsp1	FBgn0278608
CG46280	FBgn0283438
slmb	FBgn0283468
Vps4	FBgn0283469
S6KL	FBgn0283473
SF2	FBgn0283477
InR	FBgn0283499
Sac1	FBgn0283500
Vha26	FBgn0283535
Tlk	FBgn0283657
