# Supplementary material for: Landscape and evolution of tissue-specific alternative polyadenylation across Drosophila species
Source: Genome Biol. 2017 Nov 30;18:229. doi: 10.1186/s13059-017-1358-0 (PMC5707805; doi:10.1186/s13059-017-1358-0)
Supplement: Supplementary file 10 — List of head-specific extended genes. The table provides the genes for which the weighted terminal 3′ UTR length is more than 100 bp longer in head compared to both ovary and female carcass. (XLS 42 kb) [file 13059_2017_1358_MOESM10_ESM.xls]

## Sheet: Head longer vs Fcarcass and O
Symbol	FlyBase ID
Abl	FBgn0000017
Cam	FBgn0000253
Cf2	FBgn0000286
csw	FBgn0000382
dnc	FBgn0000479
EcR	FBgn0000546
Eip75B	FBgn0000568
E(Pc)	FBgn0000581
flw	FBgn0000711
Galphao	FBgn0001122
H	FBgn0001169
Hex-A	FBgn0001186
Hsc70-3	FBgn0001218
dco	FBgn0002413
lace	FBgn0002524
lt	FBgn0002566
Map205	FBgn0002645
Met	FBgn0002723
numb	FBgn0002973
Pp1alpha-96A	FBgn0003134
put	FBgn0003169
S	FBgn0003310
skd	FBgn0003415
sm	FBgn0003435
Btk29A	FBgn0003502
Su(dx)	FBgn0003557
mts	FBgn0004177
ct	FBgn0004198
nonA	FBgn0004227
Ptp99A	FBgn0004369
unk	FBgn0004395
Galphaq	FBgn0004435
Ubc6	FBgn0004436
Ten-m	FBgn0004449
Rop	FBgn0004574
zfh1	FBgn0004606
Gdi	FBgn0004868
enc	FBgn0004875
tws	FBgn0004889
14-3-3zeta	FBgn0004907
Ggamma1	FBgn0004921
msl-1	FBgn0005617
Aef1	FBgn0005694
hdc	FBgn0010113
Parp	FBgn0010247
corto	FBgn0010313
Nc73EF	FBgn0010352
Akt1	FBgn0010379
sbb	FBgn0010575
heph	FBgn0011224
babo	FBgn0011300
Ssdp	FBgn0011481
Mad	FBgn0011648
Mef2	FBgn0011656
msi	FBgn0011666
ctp	FBgn0011760
oaf	FBgn0011818
Pp2B-14D	FBgn0011826
AcCoAS	FBgn0012034
mtd	FBgn0013576
CASK	FBgn0013759
Cul1	FBgn0015509
Lis-1	FBgn0015754
CaMKI	FBgn0016126
Pdp1	FBgn0016694
Rab1	FBgn0016700
fz2	FBgn0016797
Lk6	FBgn0017581
Khc-73	FBgn0019968
14-3-3epsilon	FBgn0020238
crol	FBgn0020309
KrT95D	FBgn0020647
Spred	FBgn0020767
B4	FBgn0023407
WASp	FBgn0024273
trio	FBgn0024277
Mkk4	FBgn0024326
flfl	FBgn0024555
Trn	FBgn0024921
CycK	FBgn0025674
Crag	FBgn0025864
tyf	FBgn0026083
prominin-like	FBgn0026189
myo	FBgn0026199
mei-P26	FBgn0026206
X11L	FBgn0026313
RhoGAPp190	FBgn0026375
ear	FBgn0026441
Dek	FBgn0026533
ldlCp	FBgn0026634
Thd1	FBgn0026869
Dyrk3	FBgn0027101
jim	FBgn0027339
wdb	FBgn0027492
CG1344	FBgn0027507
Ptpmeg2	FBgn0028341
heix	FBgn0028375
Tob	FBgn0028397
Usp1	FBgn0028476
CG3793	FBgn0028507
Fmr1	FBgn0028734
CG14478	FBgn0028953
Vap33	FBgn0029687
pigs	FBgn0029881
CG14441	FBgn0029895
Trf4-1	FBgn0030049
AP-1gamma	FBgn0030089
fend	FBgn0030090
CG2186	FBgn0030243
CG11138	FBgn0030400
CG4004	FBgn0030418
CG9784	FBgn0030761
CG9132	FBgn0030791
Socs16D	FBgn0030869
GalNAc-T2	FBgn0030930
Tao	FBgn0031030
CG14220	FBgn0031036
CG17598	FBgn0031194
Pex12	FBgn0031282
CG4238	FBgn0031384
Bacc	FBgn0031453
jet	FBgn0031652
pgant5	FBgn0031681
CG11030	FBgn0031736
CG9171	FBgn0031738
Mnn1	FBgn0031885
CG13784	FBgn0031897
CG7231	FBgn0031968
CG4619	FBgn0032166
CdGAPr	FBgn0032821
Tsp39D	FBgn0032943
CG9422	FBgn0033092
Eaf	FBgn0033166
CG1358	FBgn0033196
LRR	FBgn0033212
Cirl	FBgn0033313
CG8078	FBgn0033375
CG11883	FBgn0033538
tou	FBgn0033636
CG8298	FBgn0033673
bbc	FBgn0033844
tun	FBgn0034046
CG10916	FBgn0034312
RYBP	FBgn0034763
CG4612	FBgn0035016
CG12025	FBgn0035285
CG11486	FBgn0035397
CG11537	FBgn0035400
CG10289	FBgn0035688
Atg18a	FBgn0035850
Pbgs	FBgn0036271
roq	FBgn0036621
Mkp3	FBgn0036844
CG4825	FBgn0037010
Cdk12	FBgn0037093
Vps24	FBgn0037231
Cks85A	FBgn0037613
FBXO11	FBgn0037760
Octbeta2R	FBgn0038063
CG6966	FBgn0038286
m-cup	FBgn0038488
Sur-8	FBgn0038504
Hs6st	FBgn0038755
Archease	FBgn0038893
CG13827	FBgn0039068
CG11360	FBgn0039920
CG13865	FBgn0039965
krz	FBgn0040206
dbo	FBgn0040230
Ephrin	FBgn0040324
G9a	FBgn0040372
Unc-76	FBgn0040395
CG3655	FBgn0040397
tai	FBgn0041092
lilli	FBgn0041111
HDAC4	FBgn0041210
CG18812	FBgn0042135
CG18769	FBgn0042185
mask	FBgn0043884
Chro	FBgn0044324
vsg	FBgn0045823
Asap	FBgn0050372
CG32103	FBgn0052103
CG32264	FBgn0052264
CG32676	FBgn0052676
CG32758	FBgn0052758
CG32767	FBgn0052767
Rtnl1	FBgn0053113
CG33181	FBgn0053181
CG13197	FBgn0062449
CG31808	FBgn0062978
GlcT-1	FBgn0067102
Epac	FBgn0085421
CG34401	FBgn0085430
Snoo	FBgn0085450
lap	FBgn0086372
alpha-Spec	FBgn0250789
alphaSnap	FBgn0250791
gish	FBgn0250823
CG42258	FBgn0259143
bun	FBgn0259176
Pka-R1	FBgn0259243
Mob2	FBgn0259481
wech	FBgn0259745
out	FBgn0259834
par-1	FBgn0260934
Baldspot	FBgn0260960
yata	FBgn0260990
Hr39	FBgn0261239
Ppcs	FBgn0261285
CG3638	FBgn0261444
cdm	FBgn0261532
ps	FBgn0261552
nej	FBgn0261617
Gprk2	FBgn0261988
RanBPM	FBgn0262114
CG17683	FBgn0262115
cic	FBgn0262582
mbf1	FBgn0262732
mub	FBgn0262737
AGO1	FBgn0262739
psq	FBgn0263102
Mitf	FBgn0263112
Patronin	FBgn0263197
hts	FBgn0263391
SNF4Agamma	FBgn0264357
rdx	FBgn0264493
CaMKII	FBgn0264607
RhoGEF3	FBgn0264707
CG1172	FBgn0264712
AP-2alpha	FBgn0264855
ttv	FBgn0265974
CG45049	FBgn0266409
wake	FBgn0266418
btsz	FBgn0266756
Glut4EF	FBgn0267336
Pak	FBgn0267698
CanA-14F	FBgn0267912
vib	FBgn0267975
Dsp1	FBgn0278608
S6k	FBgn0283472
SF2	FBgn0283477
Tlk	FBgn0283657
