# Supplementary material for: Landscape and evolution of tissue-specific alternative polyadenylation across Drosophila species
Source: Genome Biol. 2017 Nov 30;18:229. doi: 10.1186/s13059-017-1358-0 (PMC5707805; doi:10.1186/s13059-017-1358-0)
Supplement: Supplementary file 11 — List of genes with 3′ UTRs extended or shortened during embryonic development. The table provides the genes whose weighted terminal 3′ UTR length differs by at least 100 bp between early embryo (0–45′) and late embryo (18–24 h). (XLSX 128 kb) [file 13059_2017_1358_MOESM11_ESM.xlsx]

## Sheet: Longer Late vs Early embryo
		weighted 3' UTR length
symbol	FlyBase ID	Embryo 18-24h	Embryo 0-45"	Difference
mei-P26	FBgn0026206	9768	1944	7824
hdc	FBgn0010113	5065	562	4503
msi	FBgn0011666	3975	650	3325
Abl	FBgn0000017	5411	2353	3058
nAChRalpha4	FBgn0266347	3061	156	2905
CG11360	FBgn0039920	3912	1420	2492
nej	FBgn0261617	3330	1108	2222
Drep2	FBgn0028408	2669	648	2021
B4	FBgn0023407	2634	640	1994
norpA	FBgn0262738	2654	723	1931
AGO1	FBgn0262739	3371	1559	1812
wdb	FBgn0027492	2386	576	1810
Galphaq	FBgn0004435	2570	792	1778
Imp	FBgn0262735	4278	2517	1761
tun	FBgn0034046	2137	407	1730
CG32767	FBgn0052767	3706	1982	1724
Pka-R2	FBgn0022382	2393	718	1675
Tango13	FBgn0086674	2646	1008	1638
CanA-14F	FBgn0267912	3055	1493	1562
CG3198	FBgn0029887	2719	1160	1559
dnc	FBgn0000479	2596	1049	1547
mub	FBgn0262737	2374	877	1497
unk	FBgn0004395	2908	1465	1443
roq	FBgn0036621	2656	1216	1440
lap	FBgn0086372	2140	704	1436
CG10289	FBgn0035688	2102	679	1423
Khc-73	FBgn0019968	2277	868	1409
CG14446	FBgn0262730	3993	2597	1396
Thd1	FBgn0026869	1789	394	1395
crol	FBgn0020309	2553	1164	1389
nonA	FBgn0004227	1880	508	1372
Spred	FBgn0020767	1976	604	1372
CaMKII	FBgn0264607	1890	553	1337
jing	FBgn0086655	1868	567	1301
chrb	FBgn0036165	2403	1125	1278
cic	FBgn0262582	2146	928	1218
heph	FBgn0011224	1923	727	1196
CG4911	FBgn0035959	2553	1360	1193
fne	FBgn0086675	2341	1159	1182
ttv	FBgn0265974	2245	1064	1181
flfl	FBgn0024555	1692	521	1171
Ssdp	FBgn0011481	1972	819	1153
CG32676	FBgn0052676	2218	1069	1149
Hr39	FBgn0261239	1617	469	1148
CycT	FBgn0025455	1748	606	1142
CadN	FBgn0015609	2349	1208	1141
babo	FBgn0011300	2034	894	1140
tyf	FBgn0026083	1938	806	1132
CycK	FBgn0025674	1369	244	1125
Usp10	FBgn0052479	2627	1512	1115
Pur-alpha	FBgn0022361	1417	312	1105
Cka	FBgn0044323	1568	481	1087
zfh1	FBgn0004606	2326	1242	1084
CASK	FBgn0013759	1955	872	1083
Tob	FBgn0028397	2510	1442	1068
CG10803	FBgn0029666	1746	681	1065
CG32264	FBgn0052264	1485	425	1060
Trf4-1	FBgn0030049	2079	1021	1058
CG5830	FBgn0036556	2002	950	1052
Liprin-alpha	FBgn0046704	1918	866	1052
ari-1	FBgn0017418	1866	818	1048
Tis11	FBgn0011837	1871	833	1038
Mkk4	FBgn0024326	1663	633	1030
tutl	FBgn0010473	2356	1327	1029
S	FBgn0003310	1933	914	1019
Pp2B-14D	FBgn0011826	1953	942	1011
Ptp99A	FBgn0004369	1984	975	1009
Sur-8	FBgn0038504	1766	761	1005
Akt1	FBgn0010379	1468	468	1000
Galphao	FBgn0001122	2576	1581	995
E(Pc)	FBgn0000581	2069	1081	988
skd	FBgn0003415	2074	1088	986
mura	FBgn0037705	3183	2208	975
csw	FBgn0000382	2776	1809	967
mam	FBgn0002643	1310	347	963
CG11448	FBgn0024985	1595	638	957
fend	FBgn0030090	2083	1138	945
SRPK	FBgn0026370	1699	757	942
tws	FBgn0004889	1481	540	941
Trn	FBgn0024921	2371	1451	920
krz	FBgn0040206	1382	462	920
CG11873	FBgn0039633	2103	1188	915
orb2	FBgn0264307	2894	1980	914
Zip102B	FBgn0039902	1346	439	907
fs(1)h	FBgn0004656	1998	1096	902
CG9650	FBgn0029939	1934	1059	875
His3.3B	FBgn0004828	1373	503	870
EcR	FBgn0000546	2161	1294	867
CG34401	FBgn0085430	3113	2264	849
Bx	FBgn0265598	1520	671	849
CG1358	FBgn0033196	1128	284	844
Smr	FBgn0265523	1817	973	844
Src64B	FBgn0262733	1573	731	842
bon	FBgn0023097	1399	558	841
spen	FBgn0016977	1428	593	835
ctp	FBgn0011760	1593	760	833
step	FBgn0086779	1323	497	826
CG9005	FBgn0033638	1205	388	817
CG32758	FBgn0052758	1726	921	805
rudhira	FBgn0266019	1510	706	804
bun	FBgn0259176	1734	967	767
Tlk	FBgn0283657	2354	1592	762
gish	FBgn0250823	1114	368	746
GlcAT-P	FBgn0036144	1375	635	740
Cbl	FBgn0020224	1691	954	737
wech	FBgn0259745	2441	1706	735
Mnn1	FBgn0031885	1668	935	733
CG10011	FBgn0039590	1401	670	731
dco	FBgn0002413	1555	826	729
dbo	FBgn0040230	1275	546	729
tou	FBgn0033636	1667	942	725
Reph	FBgn0021800	1867	1143	724
pgant5	FBgn0031681	1124	400	724
CG9171	FBgn0031738	2162	1445	717
Tsp39D	FBgn0032943	1069	355	714
CG42797	FBgn0261931	1444	751	693
G9a	FBgn0040372	1093	410	683
S6k	FBgn0283472	1588	910	678
Top1	FBgn0004924	1768	1093	675
KrT95D	FBgn0020647	930	257	673
H	FBgn0001169	1741	1071	670
Arp2	FBgn0011742	1092	428	664
ct	FBgn0004198	2092	1431	661
trx	FBgn0003862	1572	915	657
Csk	FBgn0262081	1226	570	656
CG34394	FBgn0085423	2036	1383	653
CG45049	FBgn0266409	1733	1080	653
Ephrin	FBgn0040324	1561	910	651
l(3)L1231	FBgn0086686	1867	1216	651
Dlic	FBgn0030276	1566	921	645
CG46280	FBgn0283438	931	290	641
Pdk1	FBgn0020386	1436	796	640
eIF4G2	FBgn0260634	1270	633	637
CHES-1-like	FBgn0029504	2201	1569	632
Rdl	FBgn0004244	3470	2839	631
par-1	FBgn0260934	1024	394	630
CG31523	FBgn0051523	1222	601	621
psq	FBgn0263102	1881	1262	619
CG3655	FBgn0040397	1496	879	617
CG3638	FBgn0261444	2538	1921	617
Dscam1	FBgn0033159	2210	1594	616
CG9384	FBgn0036446	1785	1169	616
nuf	FBgn0013718	1034	421	613
CG2519	FBgn0037336	1368	764	604
Ubx	FBgn0003944	1908	1307	601
osa	FBgn0261885	1594	994	600
ens	FBgn0264693	1710	1110	600
Vap33	FBgn0029687	1418	821	597
larp	FBgn0261618	2303	1706	597
Gprk2	FBgn0261988	1235	638	597
oys	FBgn0033476	1298	705	593
CdGAPr	FBgn0032821	1406	814	592
Unc-76	FBgn0040395	1588	998	590
tai	FBgn0041092	1993	1403	590
LPCAT	FBgn0052699	1420	838	582
Myc	FBgn0262656	1709	1128	581
Taf4	FBgn0010280	1214	637	577
Fmr1	FBgn0028734	1279	702	577
CG6424	FBgn0028494	813	238	575
CG11883	FBgn0033538	967	392	575
CG7457	FBgn0035812	730	156	574
Vav	FBgn0040068	1055	482	573
Cip4	FBgn0035533	1390	818	572
CG9132	FBgn0030791	1129	559	570
Rap1	FBgn0004636	1147	578	569
PRL-1	FBgn0024734	1148	583	565
RhoGEF3	FBgn0264707	1021	456	565
Tsp96F	FBgn0027865	2001	1438	563
Klp10A	FBgn0030268	1288	725	563
AP-1gamma	FBgn0030089	1147	586	561
Gbeta13F	FBgn0001105	964	407	557
Pka-R1	FBgn0259243	1501	945	556
Vha16-1	FBgn0262736	2156	1604	552
ctrip	FBgn0260794	1177	635	542
WASp	FBgn0024273	889	348	541
CG18812	FBgn0042135	1272	736	536
AP-2alpha	FBgn0264855	1058	523	535
sbb	FBgn0010575	1401	867	534
milt	FBgn0262872	1206	674	532
pod1	FBgn0029903	1793	1264	529
Btk29A	FBgn0003502	1358	830	528
14-3-3epsilon	FBgn0020238	955	427	528
Cirl	FBgn0033313	1291	770	521
yata	FBgn0260990	895	376	519
CanB2	FBgn0015614	957	441	516
Lis-1	FBgn0015754	890	377	513
CG15312	FBgn0030174	712	199	513
kek5	FBgn0031016	2143	1631	512
14-3-3zeta	FBgn0004907	840	330	510
CG2225	FBgn0032957	1537	1027	510
CG32103	FBgn0052103	1307	797	510
CG9003	FBgn0033639	1210	701	509
HDAC4	FBgn0041210	1717	1208	509
Pkc98E	FBgn0003093	1301	793	508
Dsp1	FBgn0278608	1717	1209	508
fax	FBgn0014163	1478	971	507
CG43867	FBgn0264449	1290	786	504
Baldspot	FBgn0260960	1449	948	501
CG12084	FBgn0043458	863	366	497
trio	FBgn0024277	1323	836	487
DCP2	FBgn0036534	2626	2139	487
CaMKI	FBgn0016126	639	153	486
lilli	FBgn0041111	1297	815	482
Eip75B	FBgn0000568	1359	884	475
CG5953	FBgn0032587	2008	1533	475
CG31635	FBgn0051635	1822	1347	475
drk	FBgn0004638	1133	660	473
twin	FBgn0011725	1369	900	469
par-6	FBgn0026192	1574	1105	469
Ubr3	FBgn0260970	1158	690	468
car	FBgn0000257	961	494	467
sdk	FBgn0021764	1783	1322	461
FBXO11	FBgn0037760	1028	571	457
Dad	FBgn0020493	1273	818	455
CG4022	FBgn0035986	950	495	455
l(3)07882	FBgn0010926	654	201	453
CG10543	FBgn0034570	1407	955	452
Cam	FBgn0000253	1241	790	451
dlg1	FBgn0001624	2052	1602	450
Map205	FBgn0002645	1172	723	449
CG42258	FBgn0259143	1402	954	448
Ptpmeg2	FBgn0028341	830	383	447
aop	FBgn0000097	1537	1091	446
RYBP	FBgn0034763	1029	583	446
enc	FBgn0004875	1721	1276	445
brat	FBgn0010300	1577	1134	443
east	FBgn0261954	1554	1112	442
CG2765	FBgn0035087	951	512	439
Mkp3	FBgn0036844	909	470	439
msn	FBgn0010909	1405	972	433
sina	FBgn0003410	1316	884	432
Dd	FBgn0029067	1382	950	432
CG1578	FBgn0030336	792	361	431
Lk6	FBgn0017581	729	300	429
simj	FBgn0010762	848	421	427
CG6966	FBgn0038286	1218	791	427
mask	FBgn0043884	1771	1345	426
Mef2	FBgn0011656	1214	790	424
CG42389	FBgn0259735	1055	632	423
Rho1	FBgn0014020	943	527	416
kis	FBgn0266557	1408	992	416
InR	FBgn0283499	2265	1849	416
qless	FBgn0051005	1184	770	414
Pli	FBgn0025574	1213	800	413
CG14478	FBgn0028953	1067	656	411
CG4238	FBgn0031384	846	436	410
CG11537	FBgn0035400	987	577	410
CG5065	FBgn0034145	1289	886	403
CG3651	FBgn0032974	697	295	402
CG31122	FBgn0051122	1222	821	401
YT521-B	FBgn0027616	811	411	400
cnc	FBgn0262975	1459	1061	398
CG9940	FBgn0030512	1026	629	397
MTA1-like	FBgn0027951	1306	912	394
CG11138	FBgn0030400	1337	943	394
toc	FBgn0015600	1159	766	393
l(2)gl	FBgn0002121	837	446	391
Sema-1b	FBgn0016059	1352	961	391
vimar	FBgn0022960	1140	750	390
Ctr1A	FBgn0062413	1067	678	389
S6kII	FBgn0262866	1187	799	388
crp	FBgn0001994	1221	834	387
Dp1	FBgn0027835	1254	877	377
CG11486	FBgn0035397	992	615	377
wap	FBgn0266848	1454	1077	377
Mitf	FBgn0263112	749	375	374
Pkn	FBgn0020621	1371	998	373
Mob2	FBgn0259481	555	183	372
tna	FBgn0026160	621	250	371
Hs6st	FBgn0038755	1059	690	369
spri	FBgn0085443	719	353	366
put	FBgn0003169	1030	665	365
GATAd	FBgn0032223	660	295	365
Ccm3	FBgn0038331	589	224	365
Dyrk2	FBgn0016930	1572	1212	360
Eaf	FBgn0033166	665	305	360
Hex-A	FBgn0001186	1478	1121	357
tral	FBgn0041775	1281	926	355
CG4612	FBgn0035016	1446	1092	354
cta	FBgn0000384	1072	719	353
exd	FBgn0000611	1415	1063	352
flw	FBgn0000711	1161	812	349
Rab8	FBgn0262518	839	491	348
Patr-1	FBgn0266053	1080	734	346
Su(dx)	FBgn0003557	1070	728	342
Cals	FBgn0039928	540	199	341
GlcT-1	FBgn0067102	1132	791	341
Drak	FBgn0052666	2090	1750	340
sau	FBgn0267378	819	480	339
Usp2	FBgn0031187	1216	879	337
Patronin	FBgn0263197	977	640	337
Sec24AB	FBgn0033460	765	431	334
Hip14	FBgn0259824	1144	810	334
Art4	FBgn0037770	980	649	331
stai	FBgn0266521	1153	822	331
Dp	FBgn0011763	961	631	330
hts	FBgn0263391	1454	1127	327
CrebB	FBgn0265784	1735	1409	326
spg	FBgn0264324	816	494	322
CG30463	FBgn0050463	1436	1116	320
hth	FBgn0001235	1634	1316	318
fz2	FBgn0016797	1756	1438	318
Dyrk3	FBgn0027101	897	580	317
ric8a	FBgn0028292	794	477	317
Rop	FBgn0004574	562	249	313
comm	FBgn0010105	660	347	313
qkr58E-1	FBgn0022986	537	225	312
CG1172	FBgn0264712	1161	849	312
gro	FBgn0001139	627	316	311
Ubc6	FBgn0004436	764	454	310
vig	FBgn0024183	1059	750	309
Csp	FBgn0004179	1307	1000	307
EndoB	FBgn0034433	891	584	307
CG31998	FBgn0051998	1244	938	306
RanBPM	FBgn0262114	665	359	306
E2f1	FBgn0011766	1071	766	305
inc	FBgn0025394	1752	1449	303
emb	FBgn0020497	808	506	302
CG12004	FBgn0035236	835	533	302
dsd	FBgn0039528	1168	869	299
Smox	FBgn0025800	1623	1328	295
srl	FBgn0037248	864	570	294
Rbcn-3B	FBgn0023510	1174	883	291
CG33181	FBgn0053181	776	485	291
godzilla	FBgn0037442	940	650	290
Nost	FBgn0259734	1363	1074	289
pum	FBgn0003165	1412	1125	287
CG9281	FBgn0030672	941	654	287
tamo	FBgn0041582	1148	862	286
crq	FBgn0015924	621	337	284
CG30460	FBgn0050460	592	308	284
bin3	FBgn0263144	850	569	281
CG8671	FBgn0032938	944	666	278
CG9727	FBgn0037445	1801	1528	273
rdx	FBgn0264493	984	711	273
Pp1alpha-96A	FBgn0003134	1016	749	267
RasGAP1	FBgn0004390	1320	1053	267
CG12025	FBgn0035285	1234	967	267
rgr	FBgn0267792	741	474	267
X11L	FBgn0026313	1044	778	266
egh	FBgn0001404	1247	983	264
RhoGDI	FBgn0036921	694	430	264
CG12054	FBgn0039831	921	657	264
Usf	FBgn0029711	1097	834	263
CG9821	FBgn0037636	1687	1424	263
Unr	FBgn0263352	1771	1508	263
spoon	FBgn0263987	1665	1403	262
Rfx	FBgn0020379	1348	1087	261
Mes2	FBgn0037207	838	580	258
4E-T	FBgn0052016	591	335	256
shi	FBgn0003392	609	354	255
oaf	FBgn0011818	1510	1255	255
kirre	FBgn0028369	1225	971	254
CG12581	FBgn0037213	702	448	254
snRNP-U1-70K	FBgn0016978	571	319	252
Aps	FBgn0036111	990	738	252
Rab1	FBgn0016700	402	151	251
CoRest	FBgn0261573	1142	892	250
wek	FBgn0001990	442	193	249
Gbs-70E	FBgn0036428	876	628	248
CG31638	FBgn0051638	867	619	248
CG8677	FBgn0026577	591	344	247
Chro	FBgn0044324	736	489	247
Bacc	FBgn0031453	636	390	246
Lap1	FBgn0033984	1193	948	245
CG10915	FBgn0034308	1200	957	243
CG31522	FBgn0051522	1072	831	241
jagn	FBgn0037374	814	574	240
rin	FBgn0015778	1598	1359	239
SF2	FBgn0283477	762	525	237
lt	FBgn0002566	428	193	235
Pi3K21B	FBgn0020622	2056	1821	235
spas	FBgn0039141	1043	808	235
CenG1A	FBgn0028509	925	691	234
CG5377	FBgn0038974	480	247	233
CG32066	FBgn0052066	885	652	233
Sdc	FBgn0010415	1108	876	232
Crag	FBgn0025864	821	589	232
Rtnl1	FBgn0053113	691	459	232
ovo	FBgn0003028	1070	839	231
CG11357	FBgn0035558	781	550	231
trc	FBgn0003744	908	678	230
msl-1	FBgn0005617	1223	993	230
Vps24	FBgn0037231	519	289	230
slmb	FBgn0283468	948	718	230
Atf6	FBgn0033010	930	702	228
Dg	FBgn0034072	1644	1416	228
Nrt	FBgn0004108	700	474	226
vib	FBgn0267975	389	163	226
prominin-like	FBgn0026189	1264	1039	225
pins	FBgn0040080	1005	783	222
C3G	FBgn0259228	1272	1051	221
Pdp1	FBgn0016694	1693	1474	219
Ubc2	FBgn0015320	681	463	218
mtd	FBgn0013576	1181	964	217
CG2247	FBgn0030320	623	406	217
CG8188	FBgn0030863	1128	911	217
Crtc	FBgn0036746	1626	1409	217
CG31224	FBgn0051224	1037	820	217
uex	FBgn0262124	469	252	217
CG17454	FBgn0039977	415	199	216
Rbp2	FBgn0262734	1260	1045	215
tgo	FBgn0264075	926	712	214
Nc73EF	FBgn0010352	612	399	213
ben	FBgn0000173	502	290	212
Nf1	FBgn0015269	904	692	212
Stlk	FBgn0046692	763	552	211
CG14621	FBgn0031183	788	578	210
zyd	FBgn0265767	634	425	209
Gem3	FBgn0011802	478	271	207
Mkrn1	FBgn0029152	984	777	207
CG6707	FBgn0036058	962	755	207
CG2865	FBgn0023526	1176	970	206
g	FBgn0001087	804	600	204
nrv1	FBgn0015776	772	569	203
SmD3	FBgn0023167	385	182	203
Wdr62	FBgn0031374	971	769	202
ci	FBgn0004859	478	277	201
Cul1	FBgn0015509	492	291	201
UBL3	FBgn0026076	488	287	201
CG18769	FBgn0042185	624	424	200
Acer	FBgn0016122	410	212	198
Mtl	FBgn0039532	1109	912	197
CG13698	FBgn0036773	527	331	196
CG33144	FBgn0053144	854	659	195
Usp1	FBgn0028476	995	801	194
Uev1A	FBgn0035601	738	544	194
Pak	FBgn0267698	783	589	194
Ppcs	FBgn0261285	1930	1737	193
Hcf	FBgn0039904	537	345	192
CG30493	FBgn0050493	357	166	191
Ras85D	FBgn0003205	671	481	190
CG17508	FBgn0039970	370	180	190
CG7601	FBgn0027583	363	174	189
CG6805	FBgn0034179	542	353	189
vari	FBgn0250785	575	386	189
Cul3	FBgn0261268	828	639	189
Eb1	FBgn0027066	800	612	188
CG5746	FBgn0039186	1049	861	188
CG8155	FBgn0034009	725	539	186
CG11030	FBgn0031736	676	493	183
wake	FBgn0266418	1393	1212	181
Nsf2	FBgn0266464	660	481	179
nocte	FBgn0261710	858	681	177
Reps	FBgn0032341	1520	1344	176
fs(1)K10	FBgn0000810	1495	1321	174
Syx6	FBgn0037084	452	278	174
Not3	FBgn0033029	279	106	173
CG5004	FBgn0260748	807	634	173
Rab2	FBgn0014009	604	432	172
Ge-1	FBgn0283682	561	389	172
Lam	FBgn0002525	984	813	171
hop	FBgn0004864	853	682	171
Asap	FBgn0050372	478	307	171
Ppa	FBgn0020257	2023	1853	170
elgi	FBgn0283649	423	253	170
atl	FBgn0039213	838	669	169
Sfmbt	FBgn0032475	765	597	168
CG8298	FBgn0033673	574	406	168
bbc	FBgn0033844	734	566	168
dia	FBgn0011202	831	664	167
Ndfip	FBgn0052177	892	725	167
cib	FBgn0026084	609	443	166
Pcl	FBgn0003044	659	494	165
PIP4K	FBgn0039924	253	88	165
foi	FBgn0024236	861	697	164
CG10050	FBgn0037492	564	400	164
m-cup	FBgn0038488	547	383	164
Ncoa6	FBgn0031698	1306	1143	163
Src42A	FBgn0264959	864	702	162
Vha55	FBgn0005671	734	573	161
CG30015	FBgn0050015	763	602	161
CG12213	FBgn0260742	597	436	161
RhoGAP92B	FBgn0038747	835	675	160
Madm	FBgn0027497	979	821	158
dmt	FBgn0278604	502	345	157
Vinc	FBgn0004397	625	469	156
CG3726	FBgn0029824	442	286	156
CG6330	FBgn0039464	697	541	156
dock	FBgn0010583	1317	1162	155
Ubr1	FBgn0030809	1206	1051	155
Socs16D	FBgn0030869	1102	947	155
svr	FBgn0004648	974	820	154
CG6983	FBgn0035896	939	786	153
ago	FBgn0041171	863	710	153
CG8134	FBgn0030671	412	260	152
Utx	FBgn0260749	258	106	152
Pallidin	FBgn0036192	530	379	151
rogdi	FBgn0036697	978	827	151
ps	FBgn0261552	2264	2113	151
RhoGAPp190	FBgn0026375	1186	1036	150
PR-Set7	FBgn0011474	1761	1612	149
tst	FBgn0039117	329	180	149
endos	FBgn0061515	589	440	149
alphaSnap	FBgn0250791	477	328	149
yps	FBgn0022959	745	597	148
Gp210	FBgn0266580	445	297	148
MAPk-Ak2	FBgn0013987	785	638	147
Rsf1	FBgn0011305	542	396	146
e(y)3	FBgn0087008	1154	1008	146
Su(Tpl)	FBgn0014037	689	544	145
sfl	FBgn0020251	1218	1073	145
drongo	FBgn0020304	957	812	145
SppL	FBgn0039381	807	662	145
CG32537	FBgn0052537	428	283	145
hppy	FBgn0263395	1028	883	145
rho-4	FBgn0030318	722	578	144
Vha44	FBgn0262511	704	560	144
Cdc42	FBgn0010341	1217	1074	143
DCTN4-p62	FBgn0033206	295	152	143
koi	FBgn0265003	1157	1014	143
Ric	FBgn0265605	1396	1253	143
CG3038	FBgn0040373	448	306	142
mbf1	FBgn0262732	572	430	142
CG32278	FBgn0052278	475	334	141
chic	FBgn0000308	516	376	140
hang	FBgn0026575	1279	1139	140
msps	FBgn0027948	745	605	140
CG17598	FBgn0031194	669	529	140
Afti	FBgn0038223	1594	1454	140
CG4747	FBgn0043456	907	767	140
alpha-Spec	FBgn0250789	341	201	140
xmas-2	FBgn0028974	863	725	138
CysRS-m	FBgn0033900	150	12	138
olf186-F	FBgn0041585	633	495	138
Usp15-31	FBgn0050421	876	738	138
CG7536	FBgn0030890	784	647	137
Rab35	FBgn0031090	593	456	137
Rbm13	FBgn0030067	305	169	136
Ehbp1	FBgn0034180	732	596	136
c11.1	FBgn0040236	741	605	136
CG33116	FBgn0053116	814	679	135
CG17528	FBgn0261387	382	247	135
CG42788	FBgn0261859	1558	1423	135
CG6928	FBgn0036240	450	317	133
ArfGAP3	FBgn0037182	666	533	133
Suv3	FBgn0037232	259	127	132
Br140	FBgn0033155	952	821	131
Hsl	FBgn0034491	769	638	131
P5CDh1	FBgn0037138	620	489	131
CG11975	FBgn0037648	456	325	131
Cf2	FBgn0000286	1069	939	130
tacc	FBgn0026620	576	446	130
HP5	FBgn0030301	902	773	129
FoxK	FBgn0036134	728	599	129
Elp1	FBgn0037926	250	121	129
MYPT-75D	FBgn0036801	838	710	128
CycE	FBgn0010382	896	769	127
UbcE2H	FBgn0029996	744	617	127
lute	FBgn0262871	842	715	127
Deaf1	FBgn0013799	887	761	126
Swip-1	FBgn0032731	813	687	126
Nf-YA	FBgn0035993	581	455	126
CG13604	FBgn0039137	740	614	126
CG7326	FBgn0030970	1217	1092	125
fwd	FBgn0004373	804	681	123
DIP1	FBgn0024807	1226	1103	123
ear	FBgn0026441	706	583	123
Dek	FBgn0026533	624	501	123
CG1640	FBgn0030478	497	374	123
CG1463	FBgn0030406	276	154	122
Myd88	FBgn0033402	337	215	122
AdipoR	FBgn0038984	434	312	122
Pfk	FBgn0003071	482	362	120
CG17360	FBgn0037949	572	452	120
out	FBgn0259834	656	536	120
clu	FBgn0034087	1184	1066	118
Sdr	FBgn0038279	550	432	118
Axs	FBgn0000152	295	178	117
lolal	FBgn0022238	820	703	117
mxt	FBgn0031637	313	196	117
CG42666	FBgn0261548	1112	995	117
cm	FBgn0000330	286	171	115
Xpc	FBgn0004698	256	141	115
Akap200	FBgn0027932	310	195	115
CG11982	FBgn0037653	330	215	115
HmgD	FBgn0004362	724	610	114
Sbf	FBgn0025802	532	418	114
corto	FBgn0010313	804	691	113
CG10417	FBgn0033021	378	265	113
Rtf1	FBgn0034722	695	582	113
Blos2	FBgn0036118	218	106	112
CG3773	FBgn0038692	261	149	112
cos	FBgn0000352	1026	915	111
Ten-m	FBgn0004449	1649	1538	111
Ubc4	FBgn0015321	482	371	111
CG7787	FBgn0032020	570	459	111
CG7839	FBgn0036124	207	96	111
CG9425	FBgn0036451	918	809	109
aux	FBgn0037218	579	470	109
Acn	FBgn0263198	557	448	109
VhaSFD	FBgn0027779	558	450	108
CG14440	FBgn0029894	1430	1322	108
CG6422	FBgn0039261	509	401	108
CG34126	FBgn0083962	1016	908	108
CG17841	FBgn0028480	461	354	107
Tango10	FBgn0030330	1034	927	107
Atg18a	FBgn0035850	559	452	107
Rab6	FBgn0015797	804	698	106
Dyb	FBgn0033739	800	694	106
CG10654	FBgn0036294	149	43	106
CG7737	FBgn0033584	502	397	105
CG13865	FBgn0039965	445	340	105
akirin	FBgn0082598	510	405	105
TAF1B	FBgn0037792	583	479	104
gw	FBgn0051992	544	440	104
fz	FBgn0001085	991	888	103
qkr58E-3	FBgn0022984	582	479	103
ssh	FBgn0029157	619	516	103
CG11399	FBgn0037021	1242	1139	103
CG9784	FBgn0030761	272	170	102
Rat1	FBgn0031868	455	353	102
CG31278	FBgn0051278	171	69	102
ytr	FBgn0021895	1273	1172	101
CG11178	FBgn0030499	629	528	101
CG10462	FBgn0032815	431	331	100
CycA
CG3061
mfrn
vsg
Rad23
Pdcd4
pes
Sulf1
emc
Rbf
path
Atg17
CG6005
CG18870
fkh
lid
retm
Meltrin
Rrp45
2017-09-04
Mad
CG17180
DOR
CG5521
Flo1
CG6420
TH1
gus
Cul2
CG6178
SCAR
CG12547
Ran
DAAM
CG10492
Cnot4
Fgop2
LRR
RhoGAP93B
CG2316
IntS6
slim
Fbl6
Ada2b
slp2
scyl
lost
CG8841
CG6700
CG3262
CG7656
sesB
Med
eIF-1A
crm
slgA
Df31
CG14322
Kmn1
CG2875
AnxB11
EloA
mys
Aef1
Amun
CG3036
Nop17l
CG11593
grn
rictor
CG9149
CG4433
CG1440
CG18259
Tpr2
Nedd4
woc
CG1910
CG1344
Clect27
CG13766
CG13284
CG9896
Dysb
CG8032
CG31729
wde
GCS1
CG4004
CG4825
CG10425
CdsA
CG17660
GlyP
Dic1
Rab39
CG5045
ckn
jigr1
LRP1
rib
wcy
CG15098
CG10376
Usp32
CG42588
Gdi
Rox8
Tomosyn
Nf-YB
Wnk
SNF4Agamma
Pcf11
Vha26
CG17290
neur
CG7222
CG9304
CG4049
CG9194
CG40160
mnb
app
Edem2
SP2637
ergic53
Naa60
rept
Bre1
EndoGI
CG4705
CG32266
CG31808
sigmar
PEK
CG32816
cdm
pyd
ca
obst-A
CG5745
NSD
schlank
CG31323
Ptpmeg
kibra
TfIIB
Nrx-IV
ZnT41F
Lamp1
Vps11
Flo2
Arf51F
Rtc1
CG6767
sn
Cyp1
CG7332
CG10077
CG11306
CG6752
fdl
Osi6
Ulp1
CG14220
alt
MED26
dally
Fatp
Cht2
Usp16-45
CG13784
pcs
SCCRO4
Syx18
CG2118
CG14641
Usp47
Aac11
CG8239
Pex13
CG10960
bor
Mcr
Hsf
Rab19
CG10600
CG9300
Lon
Rrp6
her
Nca
MCPH1
hyd
Smurf
CG15309
Usp7
CG11601
CG1671
CG12129
Cyt-c1
CG5147
mav
KdelR
Ama
arr
Ras64B
Roc1a
CG12576
Drat
CG6650
CG9795
CG8379
CG32428
magu
GstS1
Lac
myo
CG6230
Prp18
Cdc7
CG16711
shg
phyl
Srp54
CG30499
NaPi-III
dsh
Mvl
ND-20
Tsp42Ee
CG34159
kz
PpD3
atms
cnn
Uba1
Clic
CG4619
CG12104
nudE
SCCRO
CG12945
Sra-1
CG5510
AcCoAS
Nmda1
Bub3
jub
Sec61gamma
CG3714
CG11791
vih
disco
Kaz-m1
N
Rab11
l(2)k05819
Tak1
Upf2
Sap30
HERC2
mahj
CG33947
CG34133
cad
sog
Ggamma1
l(3)02640
fra
D19A
Fim
Amph
Hip1
lgs
Sik3
bel
l(2)35Bd
Scm
wapl
Pi3K92E
drpr
CG14207
Dim1
CG9596
CG9265
ZnT86D
Tango11
CG31195
uzip
Hydr2
CG12895
CG5823
CG7785
CG30020
Arp3
l(2)SH0834
Cpr
Mvb12
CG30122
tay
Ent2
Rpn5
Graf
UbcE2M
CG12207
pho
Oda
asf1
SoxN
CG12325
CRAT
CG31108
Faf2
phtf
CG17652
CG8177
TwdlV
Rbcn-3A
CSN4
Tao
CG10747
kune
CG5191
Slu7
wge
CG32772
pds5
Gs1
ken
Hr96
wun
CG5541
CG5196
CG8031
VhaAC45
pbl
tam
mRpL16
CG1486
CG14764
Syx13
CG4406
CG17829
Arpc2
pasi2
siz
CG11970
mino
CG12081
CG6398
CG9147
CG8613
CG10984
AGBE
crc
CycD
l(3)04053
Sema-2a
Sp1
Pp2C1
CG11412
BCL7-like
Taz
CG3625
CG17724
TBCB
Pura
Cont
Hcs
CG11771
plx
S6KL
CG16989
pdgy
REG
Pink1
CG1785
CG8786
Dis3
Cdc5
sima
Msr-110
CG4991
CG12736
Hen1
CG5482
CG3797
CG11577
CG8765
CG41378
D1
alphaTub84B
CycB3
Rab10
ScpX
Drp1
Pdp
CG1764
CG4502
CG14985
Snx3
CG13663
CG31855
cni
Nsun2
CG3626
Marf
GlcAT-S
Gk2
CG18081
sll
Dhap-at
CG33156
Atg1
mrn
Chc
l(1)10Bb
fbl
GCS2alpha
CG4332
AIF
CG14043
CG5708
RpL24
CG8187
CG13907
c12.2
sgll
Bet3
CkIIalpha
sced
tant
Pmp70
CG15356
Herp
Mapmodulin
CG6613
CG13921
Indy
Gie
Rrp40
CG17683
cv
Acon
Su(var)2-HP2
stas
TM9SF2
Clamp
CG3803
CG11811
CG7369
Prosap
Pde11
sli
rst
vap
Itp-r83A
trr
Drep1
CG2691
RhoGAP15B
CG11779
cpb
Pitslre
rpk
Nipped-B
CG12772
CG8184
GstE13
CG13344
casp
HipHop
CG1943
hng2
Art3
CG17270
Nelf-A
Nup98-96
XNP
CG17493
MED21
Pgi
sbr
pelo
Mo25
Gmap
EMC1
Rassf
lic
eIF-2gamma
Tim23
cact
Eno
ImpL2
sax
Mpcp
ced-6
CG12608
Elp3
Dhpr
UGP
Mtr3
CG9467
CG14907
CG5805
CG31223
Lst8
fog
bnb
stg
Mlc-c
Rab18
chb
Picot
CG1307
CG18508
CG9934
CG16974
CG5946
subdued
danr
CG11563
CG32795
CG33129
mute
nonC
tkv
Arf79F
Osbp
nudC
DnaJ-H
Hydr1
CG1902
CG8209
CG8176
CG7523
Smg6
Atg14
Best1
vig2
CG31694
mRpL45
Bruce
Girdin
Khc
Rac1
glec
Rab7
ND-23
Slip1
Atg5
CG12012
CG11309
CG2747
CG5903
CG2003
CG5938
Tango5
bbg
Slh
ebo
ec
mr
ApepP
I-2
Arfrp1
Vps29
CG12795
AIMP1
APC10
CG10103
CG5902
Zip99C
CG34163
CG34213
ocm
osp
RpII15
pnut
DIP2
Rpt5
CG10188
CG10268
CG9248
CG14464
Vps35
CG5059
CG5555
Set1
egg
mlt
sqh
mbt
Paf-AHalpha
CG4119
CG10165
Cen
RPA2
CG11665
CG8321
CG8399
CG5757
CG4858
CG12241
CG2218
sip3
Atg8a
CG40472
pix
Glg1
brm
Ugt
cher
aay
Dnz1
deltaCOP
CG3781
CG15439
Vps52
mon2
CG4598
CG4658
CG8617
CG11474
CG3209
ABCB7
Ppat-Dpck
CG7492
CG4511
Keap1
CG4686
Sar1
CG5789
pygo
apolpp
Mob4
Axud1
mnd
up
Eip63E
RpA-70
Pms2
drl
cnk
Tsc1
hll
CG4041
CG4558
CG10932
CG7033
FucT6
CG4972
CG5098
CG15861
Mul1
Prp31
QIL1
CG5969
CG11247
CG6293
Acyp2
CG7943
CG17698
CG32448
koko
osk
Trp1
Ask1
Mcm7
RhoGEF2
Mipp1
Nhe1
CG7139
beta4GalNAcTA
CG3149
CG3436
CG6665
CG12024
Chd64
Rpb8
CG10098
Tsp86D
CG14882
PSR
CG11897
CG2246
Trx-2
CG32521
Ubi-p5E
Vti1a
zf30C
bic
Bsg25D
Dip-B
EF2
fzy
nmd
Zyx
Tig
Arp1
Arf102F
ArfGAP1
Top3beta
x16
CG11284
Ing3
CG7322
CG31650
CG6523
Rpb11
CG9328
Tsp42Ef
CPT2
INPP5E
P58IPK
CG14883
AP-1sigma
puf
CG14544
alpha-Man-Ib
meigo
sgl
CG42672
DnaJ-1
LanB2
Aprt
fu
mago
CycC
Ref1
loco
dbe
Ocrl
Hop
CG4199
CG17322
GstE12
CG2025
Set2
tho2
Aatf
CG4537
Etl1
GalNAc-T1
CG8929
CG6758
Tudor-SN
CG13887
MESR6
CG1161
CG7530
CG7379
CG5934
CG11880
hoe1
CG31109
CG31633
Atox1
Synd
mi
RpII140
Act5C
l(1)1Bi
MtnA
ras
Ssrp
LamC
Cct5
TrpRS
CkIalpha
Cdk4
Gs1l
AMPKalpha
Mgstl
Cortactin
Sara
Rgl
CG9240
CG8578
Rcd-1
CG31918
CG9135
r2d2
Jheh3
CG16753
CG7519
CG7611
CG9775
Tctp
CG5044
CG16953
Golgin84
veli
CG11851
SMC1
CG5273
U3-55K
CG33635
snama
spn-F
sxc
capt
FASN1
Cctgamma
P5cr
RFeSP
STUB1
spd-2
CG8042
Cand1
sds22
CG12121
Atg4a
Snx1
CG4495
CG5525
Sgt
CG10338
Pomp
CG2201
Pngl
SCAP
CG11127
p47
Etf-QO
Fem-1
CG9346
Eps-15
CG10576
CG11279
Gem2
Cerk
Zif
CG10068
CG10055
CG2767
CG8149
CG16817
Ho
DCAF12
Mpc1
CG5854
CG3368
CstF-50
CG2126
CG31549
scramb1
CG32549
Alg-2
GckIII
Tcs3
Acph-1
Cp190
Actn
for
Gdh
l(2)tid
Zw10
Gnf1
U2af50
Ptp69D
Nelf-E
mst
Csat
gukh
CG7927
gammaCOP
regucalcin
MSBP
CG13004
NAA15-16
Phf7
galectin
cold
CG9662
CG4592
CG6488
CG6153
CG8311
Jheh2
CG5554
RpL12
HP4
phol
Sym
CG9630
Arfip
pasi1
CG7218
SdhD
CG7006
CG5611
Dlip2
CG15922
Blos1
Ykt6
Trs23
Thor
RpL37A
mtRNApol
Ire1
Fic
coro
Act42A
ade3
Dip-C
Myb
RpLP2
RpL40
Scsalpha
Taf1
Gtp-bp
Dcp-1
Prosbeta1
ATPsynG
Uch-L5
Syx5
Hr78
Apc
Vps28
Npc1a
RpII33
NiPp1
Kap-alpha3
CG5815
Ankle2
CG31731
Rpn9
Prosbeta5
MCTS1
CG14411
CG6540
CG14232
CG3709
CG31689
CG9643
CG12393
CG7840
CG4901
CG6712
CG10336
Ttc19
Ns4
Mondo
ACC
CG12384
Prp8
CG8157
CG10527
Not11
CG3894
CG7970
CG8368
Sec63
CG6321
CG10638
CG11267
CG15715
CG9705
beag
CG5167
kuk
Prx3
CG7168
CG7685
CG5862
Nop56
CG10365
CG13601
mRpS24
CG11089
pkaap
key
CG3267
CG31908
ttm50
flr
wisp
Gprk1
RpS24
nclb
Traf6
amx
bsk
CycB
Got1
Hsp83
lace
RpL19
mor
Sry-beta
RpS17
RpL23
Klc
Ccs
rost
not
Sptr
cype
PTP-ER
SamDC
MED6
CG4882
ND-B14.5A
Dronc
drosha
LysRS
Rpn6
eIF3ga
ND-B16.6
CG4404
CG8206
CG3632
CG8173
CG11377
CG15432
CG3887
CG13096
Oatp30B
Tom70
Pect
CG10602
CG13751
CG11777
CG8858
CG7639
bdg
CG9646
Mtap
GM130
elg1
Edc3
Tom20
CG17233
CG4042
CG12975
eIF3-S10
CG9804
mRpL19
Bdbt
CLS
CG6066
Gfat2
Cct1
Gos28
Gclm
CG31360
CG32453
Ino80
Jabba
TER94
RNASEK
mgr
a
cv-2
Cyt-c-p
Eip55E
Gapdh1
l(2)37Cc
Ppn
Sce
kst
retn
Ance
TfIIA-S
FK506-bp2
His4r
Hsp60A
Rpn10
dpa
gek
AP-1mu
kin17
SkpA
CG3558
l(1)G0004
NP15.6
l(1)G0320
Kap3
mRpL50
Rpt4
CG15027
CG1518
Elba2
ND-B17.2
Cwc25
Snx6
CG5604
CG5355
Art8
CG17036
CG10413
Dhx15
CG14749
Tom7
CG13159
CG8569
CG4679
O-fut1
CG8331
CG6568
Nup75
CG5323
IntS1
yki
CG16940
Cdc6
Tsf2
Tgi
mop
TSG101
MED19
ND-39
HIPP1
ORMDL
CG9769
elm
CG8036
CG11964
CG9399
ATPsynE
CG7987
CG5728
TwdlM
CG7789
Roc2
btz
ND-13B
Sgf29
Tpi
mol
RpS6
RpS10b
Rpb12
RPA3
Act57B
ash2
dup
Gapdh2
GstD1
hook
mRpL4
shtd
pros
Bx42
eIF-2beta
RpL7
gcl
RpS13
Trf
Sply
Nup214
SsRbeta
poe
Taf12
RpL14
ATPsyngamma
Rpt6
eIF-3p40
CG3760
RpL39
Pcd
RpL31
CG4281
CBP
HDAC6
SPARC
Trap1
ThrRS
EDTP
CG8108
Non1
RpL15
GMF
Cfp1
CG2076
Tango4
mRpS25
UQCR-14
rngo
Ggt-1
CG12237
Ssu72
Tbc1d15-17
CG17260
ND-B14.5B
CG17593
CG7154
CG9586
CG4751
CG6583
bsf
CG10470
RtcB
geminin
Sec31
MrgBP
RpLP0-like
RpS23
AsnRS-m
CG3295
mRpL54
ND-B12
wmd
CG5532
CG3860
CG13585
ATPsynF
Non2
CG12034
CG10635
velo
RpL18
CG7546
CG7182
GAPsec
CG6409
CG10973
CG9669
Tsp74F
Nopp140
SpdS
CG12811
CG12818
CG14688
mRpL40
wkd
Der-2
CG3534
Non3
CG18600
GILT2
beta-PheRS
Rpb10
CG11857
CG4743
RpS8
Nph
CG17018
CG4440
mRpL36
Chrac-14
CG30094
CG31126
CG31365
mRpS18A
CG31793
PMP34
QC
CG33774
Cisd2
CG34291
Prosalpha2
tum
CG42376
Cap-G
APP-BP1
Psa
kdn
Vha14-1
ND-30
Hsc70-4
EloC
Trs20
Topors
Duox
ade2
adp
AnxB9
RpLP0
Arl1
awd
Brd
Cat
ck
cl
crn
D
SmF
Dhod
dor
Dr
ecd
e(y)2
E(z)
fl(2)d
gnu
Got2
grau
grk
halo
Hsp23
Hsp26
Ide
Idh
ix
janA
Jra
kni
knrl
kto
ifc
esg
l(2)35Df
l(2)37Bb
dre4
l(3)87Df
LanA
lin
RpL36
RpS5a
RpS3
RpL32
E(spl)m4-BFM
mod
or
Pgm
Raf
pim
pr
RpII18
RpII215
RpI135
sca
RanGAP
Jon99Cii
Jon99Ciii
snf
spn-A
srp
sta
su(Hw)
su(sable)
Su(var)205
sw
swa
sws
T-cp1
term
tko
Top2
ttk
tub
betaTub56D
tud
twi
ush
vls
Prosalpha4
Dhfr
Cdk1
boca
T48
Pep
RpS14a
RpS14b
Mdr49
ex
Cys
otk
RpS2
ash1
PCNA
spi
GluProRS
DNApol-alpha73
betaCOP
GstD3
Nmdmc
Dsor1
TfIIFalpha
bys
Map60
Taf5
RpL18A
RpS19a
cora
pll
trn
dmGlut
Bka
[truncated: 2,354 more rows]

## Sheet: Longer Early vs Late embryo
		weighted 3' UTR length
symbol	FlyBase ID	Embryo 18-24h	Embryo 0-45"	Difference
peb	FBgn0003053	810	910	-100
CG3940	FBgn0037788	254	354	-100
CG9921	FBgn0030743	144	245	-101
CG17219	FBgn0031494	71	173	-102
oc	FBgn0004102	2402	2505	-103
ATPsynC	FBgn0039830	408	511	-103
Csl4	FBgn0032346	120	224	-104
CG8034	FBgn0031011	851	956	-105
M6	FBgn0037092	858	963	-105
Gale	FBgn0035147	259	365	-106
mgl	FBgn0261260	1616	1723	-107
numb	FBgn0002973	688	796	-108
trbd	FBgn0037734	763	871	-108
cpa	FBgn0034577	615	724	-109
CG12773	FBgn0024365	917	1027	-110
LeuRS	FBgn0053123	93	203	-110
snz	FBgn0029976	548	660	-112
btsz	FBgn0266756	832	944	-112
CG4360	FBgn0038787	1061	1174	-113
trol	FBgn0267911	565	680	-115
Pex3	FBgn0036484	265	381	-116
Rim2	FBgn0031359	741	858	-117
NHP2	FBgn0029148	175	296	-121
Dl	FBgn0000463	1306	1429	-123
stau	FBgn0003520	250	374	-124
l(1)G0193	FBgn0027280	217	342	-125
CG32262	FBgn0052262	131	256	-125
Atx2	FBgn0041188	1207	1339	-132
CG15896	FBgn0029858	51	184	-133
SMSr	FBgn0052380	406	540	-134
Archease	FBgn0038893	106	243	-137
brk	FBgn0024250	697	835	-138
CG14543	FBgn0039404	45	183	-138
Rac2	FBgn0014011	1080	1219	-139
Mnt	FBgn0023215	583	725	-142
CG7220	FBgn0033544	530	672	-142
byn	FBgn0011723	187	333	-146
CG6439	FBgn0038922	390	536	-146
CG46301	FBgn0283651	1362	1511	-149
CG42813	FBgn0261995	266	420	-154
cN-IIIB	FBgn0034988	222	379	-157
l(3)neo38	FBgn0265276	2787	2945	-158
CG5726	FBgn0034313	480	640	-160
ZnT63C	FBgn0035432	485	651	-166
CG10555	FBgn0030034	1180	1347	-167
CG1265	FBgn0035517	122	292	-170
ena	FBgn0000578	1029	1216	-187
CG30389	FBgn0050389	621	810	-189
Osi7	FBgn0037414	1222	1413	-191
CG1662	FBgn0030481	160	360	-200
rap	FBgn0262699	470	685	-215
CG14441	FBgn0029895	1788	2004	-216
CycY	FBgn0032378	709	928	-219
CG12177	FBgn0030510	163	385	-222
Proc-R	FBgn0029723	433	657	-224
Mlp84B	FBgn0014863	523	749	-226
Vang	FBgn0015838	705	936	-231
Mrtf	FBgn0052296	1273	1506	-233
elav	FBgn0260400	4364	4599	-235
CG1603	FBgn0033185	419	666	-247
Cpr67Fa1	FBgn0036108	240	520	-280
CG6218	FBgn0038321	392	675	-283
sty	FBgn0014388	1341	1631	-290
CG8078	FBgn0033375	98	391	-293
CG18135	FBgn0036837	504	810	-306
X11Lbeta	FBgn0052677	1465	1812	-347
Ten-a	FBgn0267001	3103	3457	-354
Tollo	FBgn0029114	2232	2604	-372
chinmo	FBgn0086758	4884	5291	-407
pcx	FBgn0003048	587	1016	-429
kek1	FBgn0015399	666	1127	-461
Glut4EF	FBgn0267336	3016	3536	-520
scrt	FBgn0004880	610	1741	-1131
