# Supplementary material for: Landscape and evolution of tissue-specific alternative polyadenylation across Drosophila species
Source: Genome Biol. 2017 Nov 30;18:229. doi: 10.1186/s13059-017-1358-0 (PMC5707805; doi:10.1186/s13059-017-1358-0)
Supplement: Supplementary file 12 — List of genes with weighted 3′ UTR length longer in head compared to male carcass. The genes for which the weighted 3′ UTR length is more than 100 bp in head compared to male carcass are reported. The weighted 3′ UTR length in each tissue and the difference for each comparison are reported. (XLSX 61 kb) [file 13059_2017_1358_MOESM12_ESM.xlsx]

## Sheet: Head longer vs M Carcass
		weighted 3' UTR length
symbol	FlyBase ID	Head	Male Carcass	Difference	Class
jim	FBgn0027339	6296	2121	4175	Longer Head
sm	FBgn0003435	8511	5189	3322	Longer Head
mei-P26	FBgn0026206	9525	6396	3129	Longer Head
Pde9	FBgn0259171	4560	1935	2625	Longer Head
mamo	FBgn0267033	5670	3251	2419	Longer Head
msi	FBgn0011666	5168	3242	1926	Longer Head
tai	FBgn0041092	3335	1590	1745	Longer Head
Thd1	FBgn0026869	2861	1170	1691	Longer Head
krz	FBgn0040206	2584	1148	1436	Longer Head
Pdp1	FBgn0016694	2723	1298	1425	Longer Head
ps	FBgn0261552	3646	2336	1310	Longer Head
ctp	FBgn0011760	2584	1385	1199	Longer Head
CG18769	FBgn0042185	1790	676	1114	Longer Head
heph	FBgn0011224	3198	2139	1059	Longer Head
ttv	FBgn0265974	2546	1489	1057	Longer Head
CG11030	FBgn0031736	2083	1032	1051	Longer Head
pros	FBgn0004595	9795	8803	992	Longer Head
Pde1c	FBgn0264815	2060	1076	984	Longer Head
CG16791	FBgn0038881	1519	539	980	Longer Head
CG11360	FBgn0039920	3847	2883	964	Longer Head
B4	FBgn0023407	2986	2025	961	Longer Head
roq	FBgn0036621	3114	2158	956	Longer Head
Epac	FBgn0085421	2314	1395	919	Longer Head
Bsg	FBgn0261822	5456	4554	902	Longer Head
E(Pc)	FBgn0000581	2462	1563	899	Longer Head
Mob2	FBgn0259481	1296	408	888	Longer Head
slo	FBgn0003429	2698	1832	866	Longer Head
hdc	FBgn0010113	5343	4494	849	Longer Head
Galphaq	FBgn0004435	2787	1948	839	Longer Head
Mef2	FBgn0011656	1638	801	837	Longer Head
Tob	FBgn0028397	3123	2298	825	Longer Head
Mkk4	FBgn0024326	2267	1449	818	Longer Head
CG32676	FBgn0052676	2239	1430	809	Longer Head
vib	FBgn0267975	1137	352	785	Longer Head
Pp2B-14D	FBgn0011826	2019	1254	765	Longer Head
Abl	FBgn0000017	6294	5536	758	Longer Head
Khc-73	FBgn0019968	2414	1661	753	Longer Head
Pkc53E	FBgn0003091	1825	1092	733	Longer Head
CG31323	FBgn0051323	2444	1713	731	Longer Head
CG10289	FBgn0035688	2014	1284	730	Longer Head
lap	FBgn0086372	2280	1551	729	Longer Head
jeb	FBgn0086677	6857	6147	710	Longer Head
EcR	FBgn0000546	2703	1995	708	Longer Head
Ephrin	FBgn0040324	2200	1492	708	Longer Head
elav	FBgn0260400	4315	3626	689	Longer Head
put	FBgn0003169	1484	804	680	Longer Head
Dyrk3	FBgn0027101	1565	894	671	Longer Head
Pak	FBgn0267698	1546	912	634	Longer Head
CASK	FBgn0013759	2415	1784	631	Longer Head
Mkp3	FBgn0036844	1525	905	620	Longer Head
Alk	FBgn0040505	3103	2491	612	Longer Head
CG9784	FBgn0030761	934	356	578	Longer Head
CaMKII	FBgn0264607	1864	1289	575	Longer Head
trio	FBgn0024277	1993	1422	571	Longer Head
Pp1alpha-96A	FBgn0003134	1185	633	552	Longer Head
Ten-a	FBgn0267001	3346	2806	540	Longer Head
CG34401	FBgn0085430	4432	3897	535	Longer Head
lilli	FBgn0041111	1501	972	529	Longer Head
cic	FBgn0262582	2360	1841	519	Longer Head
Cks85A	FBgn0037613	1470	957	513	Longer Head
corto	FBgn0010313	1583	1071	512	Longer Head
mtd	FBgn0013576	1613	1104	509	Longer Head
btsz	FBgn0266756	1165	657	508	Longer Head
Eaf	FBgn0033166	1074	567	507	Longer Head
nonA	FBgn0004227	1973	1469	504	Longer Head
CG32264	FBgn0052264	1235	741	494	Longer Head
Galphao	FBgn0001122	3246	2755	491	Longer Head
CG11138	FBgn0030400	1757	1277	480	Longer Head
CanA-14F	FBgn0267912	2223	1746	477	Longer Head
par-1	FBgn0260934	1329	880	449	Longer Head
wake	FBgn0266418	1906	1460	446	Longer Head
CG42674	FBgn0261556	1842	1397	445	Longer Head
Ptp99A	FBgn0004369	2047	1604	443	Longer Head
tou	FBgn0033636	1773	1338	435	Longer Head
CG42324	FBgn0259224	2111	1676	435	Longer Head
14-3-3zeta	FBgn0004907	1148	716	432	Longer Head
wdb	FBgn0027492	3047	2637	410	Longer Head
RhoGAPp190	FBgn0026375	1586	1178	408	Longer Head
mub	FBgn0262737	1622	1221	401	Longer Head
dnc	FBgn0000479	2686	2300	386	Longer Head
sd	FBgn0003345	1687	1306	381	Longer Head
hth	FBgn0001235	1750	1372	378	Longer Head
fend	FBgn0030090	2031	1657	374	Longer Head
ct	FBgn0004198	2180	1806	374	Longer Head
Cbp53E	FBgn0004580	1459	1090	369	Longer Head
tna	FBgn0026160	791	424	367	Longer Head
Ubc6	FBgn0004436	977	615	362	Longer Head
CG1358	FBgn0033196	1163	801	362	Longer Head
yata	FBgn0260990	1165	804	361	Longer Head
Bacc	FBgn0031453	773	413	360	Longer Head
Tlk	FBgn0283657	2494	2135	359	Longer Head
CG4238	FBgn0031384	844	486	358	Longer Head
Rbp9	FBgn0010263	1241	884	357	Longer Head
Blimp-1	FBgn0035625	1727	1374	353	Longer Head
Trf4-1	FBgn0030049	2254	1905	349	Longer Head
CG17124	FBgn0032297	1168	821	347	Longer Head
enc	FBgn0004875	1810	1464	346	Longer Head
CG13827	FBgn0039068	614	271	343	Longer Head
unk	FBgn0004395	3076	2738	338	Longer Head
Baldspot	FBgn0260960	1513	1177	336	Longer Head
CG30428	FBgn0050428	919	585	334	Longer Head
CG32767	FBgn0052767	4636	4304	332	Longer Head
unc-13	FBgn0025726	2071	1742	329	Longer Head
Met	FBgn0002723	1715	1387	328	Longer Head
gish	FBgn0250823	1099	773	326	Longer Head
G9a	FBgn0040372	1294	969	325	Longer Head
csw	FBgn0000382	2436	2114	322	Longer Head
Vps24	FBgn0037231	599	282	317	Longer Head
GstZ2	FBgn0037697	813	496	317	Longer Head
CG1172	FBgn0264712	1486	1170	316	Longer Head
Unc-76	FBgn0040395	1707	1394	313	Longer Head
CG43737	FBgn0263994	1740	1429	311	Longer Head
rdx	FBgn0264493	1354	1048	306	Longer Head
Cam	FBgn0000253	1220	916	304	Longer Head
Octbeta2R	FBgn0038063	1831	1527	304	Longer Head
vsg	FBgn0045823	933	629	304	Longer Head
CG45049	FBgn0266409	1724	1425	299	Longer Head
skd	FBgn0003415	2133	1835	298	Longer Head
sbb	FBgn0010575	1670	1372	298	Longer Head
Dek	FBgn0026533	858	560	298	Longer Head
Gdi	FBgn0004868	633	335	298	Longer Head
CG32698	FBgn0052698	1072	776	296	Longer Head
CG6966	FBgn0038286	1505	1211	294	Longer Head
CG4612	FBgn0035016	1785	1493	292	Longer Head
SF2	FBgn0283477	1143	851	292	Longer Head
CG8298	FBgn0033673	936	645	291	Longer Head
comm	FBgn0010105	698	408	290	Longer Head
14-3-3epsilon	FBgn0020238	930	640	290	Longer Head
Pde8	FBgn0266377	1856	1566	290	Longer Head
CG18812	FBgn0042135	1277	988	289	Longer Head
Dsp1	FBgn0278608	2160	1871	289	Longer Head
numb	FBgn0002973	1177	894	283	Longer Head
mask	FBgn0043884	2013	1733	280	Longer Head
flw	FBgn0000711	1439	1160	279	Longer Head
RhoGAP102A	FBgn0259216	552	276	276	Longer Head
Parp	FBgn0010247	567	293	274	Longer Head
Eip63F-1	FBgn0004910	1453	1181	272	Longer Head
CG2186	FBgn0030243	1833	1563	270	Longer Head
X11L	FBgn0026313	1210	942	268	Longer Head
GlcT-1	FBgn0067102	1594	1329	265	Longer Head
dco	FBgn0002413	1751	1489	262	Longer Head
Cirl	FBgn0033313	1206	947	259	Longer Head
bun	FBgn0259176	1964	1706	258	Longer Head
CG13865	FBgn0039965	662	405	257	Longer Head
RYBP	FBgn0034763	1096	843	253	Longer Head
tws	FBgn0004889	1638	1391	247	Longer Head
RhoGEF3	FBgn0264707	1212	965	247	Longer Head
Hex-A	FBgn0001186	1462	1219	243	Longer Head
CG33181	FBgn0053181	1042	799	243	Longer Head
Cul1	FBgn0015509	700	460	240	Longer Head
CG31221	FBgn0051221	2177	1937	240	Longer Head
SNF4Agamma	FBgn0264357	627	387	240	Longer Head
Eip75B	FBgn0000568	1522	1283	239	Longer Head
bchs	FBgn0043362	1411	1174	237	Longer Head
CdGAPr	FBgn0032821	1495	1259	236	Longer Head
Ppcs	FBgn0261285	2188	1956	232	Longer Head
Sur-8	FBgn0038504	1937	1707	230	Longer Head
lt	FBgn0002566	616	390	226	Longer Head
Rdl	FBgn0004244	3844	3619	225	Longer Head
CG4619	FBgn0032166	524	299	225	Longer Head
Rtnl1	FBgn0053113	777	552	225	Longer Head
CG13197	FBgn0062449	979	754	225	Longer Head
flfl	FBgn0024555	1886	1663	223	Longer Head
CG32103	FBgn0052103	1498	1278	220	Longer Head
CG4662	FBgn0038735	562	344	218	Longer Head
shakB	FBgn0085387	9786	9568	218	Longer Head
AP-2alpha	FBgn0264855	1094	879	215	Longer Head
Akt1	FBgn0010379	1732	1518	214	Longer Head
tty	FBgn0015558	3312	3100	212	Longer Head
Paip2	FBgn0038100	1154	942	212	Longer Head
alphaSnap	FBgn0250791	629	417	212	Longer Head
CG42450	FBgn0259927	3478	3266	212	Longer Head
CG11486	FBgn0035397	1257	1050	207	Longer Head
Tet	FBgn0263392	2085	1878	207	Longer Head
Aef1	FBgn0005694	1247	1041	206	Longer Head
Ssdp	FBgn0011481	2386	2182	204	Longer Head
Map205	FBgn0002645	1310	1108	202	Longer Head
CG32758	FBgn0052758	1816	1615	201	Longer Head
AGO1	FBgn0262739	3385	3185	200	Longer Head
babo	FBgn0011300	2057	1859	198	Longer Head
Asap	FBgn0050372	590	392	198	Longer Head
KrT95D	FBgn0020647	923	729	194	Longer Head
Lk6	FBgn0017581	939	747	192	Longer Head
HDAC4	FBgn0041210	1748	1556	192	Longer Head
tun	FBgn0034046	2375	2185	190	Longer Head
alpha-Spec	FBgn0250789	517	327	190	Longer Head
Glut4EF	FBgn0267336	2536	2348	188	Longer Head
CG8078	FBgn0033375	253	66	187	Longer Head
Ten-m	FBgn0004449	1676	1490	186	Longer Head
Fmr1	FBgn0028734	1478	1294	184	Longer Head
Tsp39D	FBgn0032943	1133	952	181	Longer Head
CG9171	FBgn0031738	2075	1899	176	Longer Head
CG11537	FBgn0035400	1161	985	176	Longer Head
msl-1	FBgn0005617	1330	1155	175	Longer Head
Spred	FBgn0020767	1985	1810	175	Longer Head
prominin-like	FBgn0026189	1344	1169	175	Longer Head
Dgk	FBgn0085390	2135	1960	175	Longer Head
fz2	FBgn0016797	1711	1537	174	Longer Head
out	FBgn0259834	833	659	174	Longer Head
CG1344	FBgn0027507	730	557	173	Longer Head
psq	FBgn0263102	2116	1943	173	Longer Head
ldlCp	FBgn0026634	566	394	172	Longer Head
CG1648	FBgn0033446	392	220	172	Longer Head
CG13784	FBgn0031897	1259	1088	171	Longer Head
Archease	FBgn0038893	338	167	171	Longer Head
Cf2	FBgn0000286	1508	1338	170	Longer Head
Rab1	FBgn0016700	598	428	170	Longer Head
heix	FBgn0028375	1464	1294	170	Longer Head
wech	FBgn0259745	3145	2975	170	Longer Head
Nc73EF	FBgn0010352	773	604	169	Longer Head
CG9422	FBgn0033092	291	123	168	Longer Head
dbo	FBgn0040230	1364	1196	168	Longer Head
CG14220	FBgn0031036	559	393	166	Longer Head
H	FBgn0001169	1897	1735	162	Longer Head
CycG	FBgn0039858	1012	850	162	Longer Head
miple1	FBgn0027111	1119	958	161	Longer Head
mbf1	FBgn0262732	719	560	159	Longer Head
Vap33	FBgn0029687	1696	1538	158	Longer Head
Dscam1	FBgn0033159	1603	1445	158	Longer Head
Vmat	FBgn0260964	3540	3382	158	Longer Head
Trn	FBgn0024921	2519	2362	157	Longer Head
nej	FBgn0261617	4020	3863	157	Longer Head
Cdk12	FBgn0037093	899	743	156	Longer Head
CG3638	FBgn0261444	2537	2381	156	Longer Head
Ptpmeg2	FBgn0028341	1872	1717	155	Longer Head
Gprk2	FBgn0261988	1327	1172	155	Longer Head
S	FBgn0003310	2159	2005	154	Longer Head
Atx2	FBgn0041188	1296	1142	154	Longer Head
Crag	FBgn0025864	1020	869	151	Longer Head
hts	FBgn0263391	1486	1335	151	Longer Head
tyf	FBgn0026083	2328	2180	148	Longer Head
slim	FBgn0261477	674	526	148	Longer Head
pigs	FBgn0029881	2178	2032	146	Longer Head
Pbgs	FBgn0036271	744	598	146	Longer Head
CG12581	FBgn0037213	766	620	146	Longer Head
CG12025	FBgn0035285	1255	1110	145	Longer Head
CG14441	FBgn0029895	1933	1791	142	Longer Head
Atg18a	FBgn0035850	697	555	142	Longer Head
CG31808	FBgn0062978	1034	892	142	Longer Head
CG15309	FBgn0030183	1307	1166	141	Longer Head
myo	FBgn0026199	559	418	141	Longer Head
bbc	FBgn0033844	778	638	140	Longer Head
Pex12	FBgn0031282	207	67	140	Longer Head
Usp1	FBgn0028476	1242	1103	139	Longer Head
Hsc70-3	FBgn0001218	649	510	139	Longer Head
ear	FBgn0026441	770	631	139	Longer Head
CG7231	FBgn0031968	219	80	139	Longer Head
Patronin	FBgn0263197	1229	1091	138	Longer Head
NetB	FBgn0015774	4714	4576	138	Longer Head
CaMKI	FBgn0016126	695	557	138	Longer Head
LRR	FBgn0033212	705	568	137	Longer Head
pgant5	FBgn0031681	1568	1432	136	Longer Head
Mnn1	FBgn0031885	1872	1736	136	Longer Head
CG18208	FBgn0038653	6538	6402	136	Longer Head
fru	FBgn0004652	2289	2154	135	Longer Head
FBXO11	FBgn0037760	978	844	134	Longer Head
RanBPM	FBgn0262114	670	536	134	Longer Head
CG3655	FBgn0040397	2314	2181	133	Longer Head
CG17683	FBgn0262115	368	235	133	Longer Head
CG17598	FBgn0031194	882	751	131	Longer Head
m-cup	FBgn0038488	601	470	131	Longer Head
CG14478	FBgn0028953	1406	1275	131	Longer Head
CG10916	FBgn0034312	288	158	130	Longer Head
CG9132	FBgn0030791	1406	1281	125	Longer Head
CG2225	FBgn0032957	1472	1347	125	Longer Head
CG3793	FBgn0028507	508	384	124	Longer Head
Sp1	FBgn0020378	843	720	123	Longer Head
mts	FBgn0004177	870	748	122	Longer Head
amon	FBgn0023179	1462	1340	122	Longer Head
crol	FBgn0020309	2621	2500	121	Longer Head
Mitf	FBgn0263112	673	552	121	Longer Head
Chro	FBgn0044324	731	610	121	Longer Head
lace	FBgn0002524	820	701	119	Longer Head
CG12991	FBgn0030847	731	612	119	Longer Head
CG32647	FBgn0052647	2874	2755	119	Longer Head
Snoo	FBgn0085450	2408	2289	119	Longer Head
CG45057	FBgn0266417	285	167	118	Longer Head
M6	FBgn0037092	973	856	117	Longer Head
CG11883	FBgn0033538	1102	985	117	Longer Head
cdm	FBgn0261532	510	393	117	Longer Head
CG42258	FBgn0259143	1397	1281	116	Longer Head
plum	FBgn0039431	2824	2708	116	Longer Head
CycK	FBgn0025674	736	621	115	Longer Head
Hs6st	FBgn0038755	1021	906	115	Longer Head
Hr39	FBgn0261239	1731	1616	115	Longer Head
agt	FBgn0024912	455	340	115	Longer Head
CG18135	FBgn0036837	526	411	115	Longer Head
dpr3	FBgn0053516	1004	890	114	Longer Head
Su(dx)	FBgn0003557	1037	925	112	Longer Head
CG16799	FBgn0034538	231	119	112	Longer Head
Lis-1	FBgn0015754	986	875	111	Longer Head
Mad	FBgn0011648	1154	1043	111	Longer Head
AstC	FBgn0032336	534	423	111	Longer Head
oaf	FBgn0011818	1603	1493	110	Longer Head
Rop	FBgn0004574	562	453	109	Longer Head
zfh1	FBgn0004606	2262	2153	109	Longer Head
Ggamma1	FBgn0004921	676	567	109	Longer Head
bves	FBgn0031150	1473	1364	109	Longer Head
jet	FBgn0031652	433	324	109	Longer Head
Btk29A	FBgn0003502	1212	1104	108	Longer Head
Act5C	FBgn0000042	799	691	108	Longer Head
GalNAc-T2	FBgn0030930	1135	1027	108	Longer Head
CG8398	FBgn0035708	1151	1045	106	Longer Head
Sox102F	FBgn0039938	500	394	106	Longer Head
Ptp36E	FBgn0267486	1179	1073	106	Longer Head
TfIIB	FBgn0004915	358	253	105	Longer Head
caps	FBgn0023095	1354	1249	105	Longer Head
AP-1gamma	FBgn0030089	1183	1079	104	Longer Head
WASp	FBgn0024273	1015	911	104	Longer Head
Socs16D	FBgn0030869	971	867	104	Longer Head
Tao	FBgn0031030	1040	936	104	Longer Head
CG4825	FBgn0037010	423	319	104	Longer Head
CG11158	FBgn0030511	432	329	103	Longer Head
CG14646	FBgn0037241	321	218	103	Longer Head
Flo2	FBgn0264078	1355	1252	103	Longer Head
S6k	FBgn0283472	1689	1586	103	Longer Head
CG4004	FBgn0030418	550	448	102	Longer Head
CG12177	FBgn0030510	219	117	102	Longer Head
AcCoAS	FBgn0012034	608	507	101	Longer Head
CG8745	FBgn0036381	602	501	101	Longer Head
CG42260	FBgn0259145	2692	2591	101	Longer Head
