# Supplementary material for: Landscape and evolution of tissue-specific alternative polyadenylation across Drosophila species
Source: Genome Biol. 2017 Nov 30;18:229. doi: 10.1186/s13059-017-1358-0 (PMC5707805; doi:10.1186/s13059-017-1358-0)
Supplement: Supplementary file 13 — List of genes whose 3′ UTRs are extended in head compared to male carcass and undergo extension during embryogenesis. The gene list refers to the 152 genes highlighted in black in Fig. 3m. (XLSX 39 kb) [file 13059_2017_1358_MOESM13_ESM.xlsx]

## Sheet: Longer in Head and late embryo
symbol	FlyBase ID
hop	FBgn0004864
mei-P26	FBgn0026206
hdc	FBgn0010113
sm	FBgn0003435
msi	FBgn0011666
B4	FBgn0023407
elav	FBgn0260400
Alk	FBgn0040505
tun	FBgn0034046
Abl	FBgn0000017
dnc	FBgn0000479
mub	FBgn0262737
roq	FBgn0036621
Khc-73	FBgn0019968
Tob	FBgn0028397
Thd1	FBgn0026869
Galphaq	FBgn0004435
unk	FBgn0004395
Ten-a	FBgn0267001
CG31221	FBgn0051221
CG16791	FBgn0038881
Pp2B-14D	FBgn0011826
Trf4-1	FBgn0030049
Eip75B	FBgn0000568
CG32676	FBgn0052676
Dscam1	FBgn0033159
csw	FBgn0000382
CASK	FBgn0013759
fend	FBgn0030090
CycK	FBgn0025674
lap	FBgn0086372
G9a	FBgn0040372
Trn	FBgn0024921
AGO1	FBgn0262739
CG32767	FBgn0052767
CG32264	FBgn0052264
heph	FBgn0011224
CG34401	FBgn0085430
nonA	FBgn0004227
Galphao	FBgn0001122
skd	FBgn0003415
prominin-like	FBgn0026189
Ptp99A	FBgn0004369
krz	FBgn0040206
tou	FBgn0033636
zfh1	FBgn0004606
Hex-A	FBgn0001186
par-1	FBgn0260934
E(Pc)	FBgn0000581
tai	FBgn0041092
CG33181	FBgn0053181
lilli	FBgn0041111
Ssdp	FBgn0011481
AP-1gamma	FBgn0030089
Mkk4	FBgn0024326
Tlk	FBgn0283657
cic	FBgn0262582
crol	FBgn0020309
sbb	FBgn0010575
dco	FBgn0002413
Tsp39D	FBgn0032943
CG42258	FBgn0259143
ctp	FBgn0011760
CG9132	FBgn0030791
14-3-3epsilon	FBgn0020238
Cam	FBgn0000253
CG18812	FBgn0042135
tty	FBgn0015558
wdb	FBgn0027492
wake	FBgn0266418
CG11138	FBgn0030400
tws	FBgn0004889
CaMKII	FBgn0264607
CG6966	FBgn0038286
gish	FBgn0250823
Ephrin	FBgn0040324
Akt1	FBgn0010379
Mitf	FBgn0263112
Pdp1	FBgn0016694
Vap33	FBgn0029687
HDAC4	FBgn0041210
miple1	FBgn0027111
flw	FBgn0000711
EcR	FBgn0000546
CG32758	FBgn0052758
Btk29A	FBgn0003502
Pp1alpha-96A	FBgn0003134
put	FBgn0003169
Cirl	FBgn0033313
tna	FBgn0026160
Sur-8	FBgn0038504
Eaf	FBgn0033166
comm	FBgn0010105
Spred	FBgn0020767
Mob2	FBgn0259481
enc	FBgn0004875
Mnn1	FBgn0031885
tyf	FBgn0026083
FBXO11	FBgn0037760
Ptpmeg2	FBgn0028341
CG45049	FBgn0266409
Lk6	FBgn0017581
CG4612	FBgn0035016
Lis-1	FBgn0015754
CG15309	FBgn0030183
trio	FBgn0024277
Map205	FBgn0002645
Rop	FBgn0004574
AP-2alpha	FBgn0264855
Crag	FBgn0025864
Hr39	FBgn0261239
S	FBgn0003310
Mkp3	FBgn0036844
CG11360	FBgn0039920
Mef2	FBgn0011656
CG4238	FBgn0031384
M6	FBgn0037092
vib	FBgn0267975
CG3655	FBgn0040397
lt	FBgn0002566
hth	FBgn0001235
CG17598	FBgn0031194
Dsp1	FBgn0278608
flfl	FBgn0024555
14-3-3zeta	FBgn0004907
CG1172	FBgn0264712
Hs6st	FBgn0038755
Ubc6	FBgn0004436
msl-1	FBgn0005617
CG18769	FBgn0042185
pgant5	FBgn0031681
SF2	FBgn0283477
ps	FBgn0261552
RhoGEF3	FBgn0264707
rdx	FBgn0264493
Su(dx)	FBgn0003557
CG12025	FBgn0035285
Bacc	FBgn0031453
Nc73EF	FBgn0010352
Cul1	FBgn0015509
mask	FBgn0043884
GlcT-1	FBgn0067102
Dek	FBgn0026533
Usp1	FBgn0028476
CG4004	FBgn0030418
CG32103	FBgn0052103
bbc	FBgn0033844
corto	FBgn0010313
Atx2	FBgn0041188
m-cup	FBgn0038488
Pak	FBgn0267698
Patronin	FBgn0263197
