# Supplementary material for: Landscape and evolution of tissue-specific alternative polyadenylation across Drosophila species
Source: Genome Biol. 2017 Nov 30;18:229. doi: 10.1186/s13059-017-1358-0 (PMC5707805; doi:10.1186/s13059-017-1358-0)
Supplement: Supplementary file 14 — GTF file of coordinates of the D. yakuba 3′ ends identified in this study. The attribute field lists the same information as given in Additional file 3: Table S2, including counts for all libraries. (BZ2 507 kb) [file 13059_2017_1358_MOESM14_ESM.bz2 › 13059_2017_1358_MOESM14_ESM]

2L	Drosophila_3seq	end	14731570	14731570	.	+	.	FlyBase_ID "FBgn0013162, FBgn0013164"; genomic_feature "ambiguous"; Head "204"; Ovary "39"; Testis "13"; Embryo0-12h "0"; Embryo12-24h "6";
3R	Drosophila_3seq	end	25038954	25038954	.	+	.	FlyBase_ID "FBgn0013163"; genomic_feature "CDS"; Head "0"; Ovary "0"; Testis "24"; Embryo0-12h "0"; Embryo12-24h "0";
3R	Drosophila_3seq	end	25040374	25040374	.	+	.	FlyBase_ID "FBgn0013163"; genomic_feature "3UTR"; Head "0"; Ovary "0"; Testis "9"; Embryo0-12h "0"; Embryo12-24h "0";
3R	Drosophila_3seq	end	25040455	25040455	.	+	.	FlyBase_ID "FBgn0013163"; genomic_feature "3UTR"; Head "3"; Ovary "0"; Testis "1904"; Embryo0-12h "0"; Embryo12-24h "0";
3R	Drosophila_3seq	end	25040551	25040551	.	+	.	FlyBase_ID "FBgn0013163"; genomic_feature "3UTR"; Head "6"; Ovary "4"; Testis "6562"; Embryo0-12h "0"; Embryo12-24h "4";
3R	Drosophila_3seq	end	25040688	25040688	.	+	.	FlyBase_ID "FBgn0013163"; genomic_feature "3UTR"; Head "0"; Ovary "0"; Testis "16"; Embryo0-12h "0"; Embryo12-24h "0";
2L	Drosophila_3seq	end	14731621	14731621	.	+	.	FlyBase_ID "FBgn0013164"; genomic_feature "5UTR"; Head "24887"; Ovary "2237"; Testis "1238"; Embryo0-12h "587"; Embryo12-24h "114";
2L	Drosophila_3seq	end	14733172	14733172	.	+	.	FlyBase_ID "FBgn0013164"; genomic_feature "3UTR"; Head "24"; Ovary "0"; Testis "0"; Embryo0-12h "70"; Embryo12-24h "15";
2R	Drosophila_3seq	end	18452026	18452026	.	-	.	FlyBase_ID "FBgn0013165"; genomic_feature "3UTR"; Head "10"; Ovary "0"; Testis "9"; Embryo0-12h "0"; Embryo12-24h "0";
2R	Drosophila_3seq	end	18452171	18452171	.	-	.	FlyBase_ID "FBgn0013165"; genomic_feature "3UTR"; Head "305"; Ovary "9"; Testis "233"; Embryo0-12h "19"; Embryo12-24h "41";
2R	Drosophila_3seq	end	18460137	18460137	.	+	.	FlyBase_ID "FBgn0013166"; genomic_feature "3UTR"; Head "894"; Ovary "86"; Testis "78"; Embryo0-12h "65"; Embryo12-24h "74";
2R	Drosophila_3seq	end	18460200	18460200	.	+	.	FlyBase_ID "FBgn0013166"; genomic_feature "3UTR"; Head "21"; Ovary "0"; Testis "2"; Embryo0-12h "0"; Embryo12-24h "0";
3R	Drosophila_3seq	end	12511834	12511834	.	-	.	FlyBase_ID "FBgn0013168"; genomic_feature "3UTR"; Head "4717"; Ovary "11997"; Testis "3423"; Embryo0-12h "287"; Embryo12-24h "1545";
3R	Drosophila_3seq	end	12511869	12511869	.	-	.	FlyBase_ID "FBgn0013168"; genomic_feature "3UTR"; Head "992"; Ovary "2850"; Testis "1001"; Embryo0-12h "58"; Embryo12-24h "272";
2L	Drosophila_3seq	end	17456425	17456425	.	-	.	FlyBase_ID "FBgn0013171"; genomic_feature "3UTR"; Head "4866"; Ovary "2644"; Testis "522"; Embryo0-12h "733"; Embryo12-24h "888";
2L	Drosophila_3seq	end	17456665	17456665	.	-	.	FlyBase_ID "FBgn0013171"; genomic_feature "3UTR"; Head "477"; Ovary "284"; Testis "682"; Embryo0-12h "61"; Embryo12-24h "162";
3L	Drosophila_3seq	end	11535273	11535273	.	+	.	FlyBase_ID "FBgn0013173"; genomic_feature "3UTR"; Head "0"; Ovary "0"; Testis "16"; Embryo0-12h "0"; Embryo12-24h "0";
X	Drosophila_3seq	end	5763875	5763875	.	+	.	FlyBase_ID "FBgn0013174"; genomic_feature "3UTR"; Head "53"; Ovary "0"; Testis "1"; Embryo0-12h "0"; Embryo12-24h "0";
X	Drosophila_3seq	end	5763910	5763910	.	+	.	FlyBase_ID "FBgn0013174"; genomic_feature "3UTR"; Head "3"; Ovary "0"; Testis "0"; Embryo0-12h "0"; Embryo12-24h "3";
2L	Drosophila_3seq	end	16350845	16350845	.	-	.	FlyBase_ID "FBgn0013924"; genomic_feature "3UTR"; Head "30"; Ovary "6"; Testis "0"; Embryo0-12h "0"; Embryo12-24h "0";
2L	Drosophila_3seq	end	16351803	16351803	.	-	.	FlyBase_ID "FBgn0013924"; genomic_feature "3UTR"; Head "11635"; Ovary "4853"; Testis "584"; Embryo0-12h "780"; Embryo12-24h "911";
2L	Drosophila_3seq	end	16351848	16351848	.	-	.	FlyBase_ID "FBgn0013924"; genomic_feature "3UTR"; Head "6213"; Ovary "4570"; Testis "494"; Embryo0-12h "486"; Embryo12-24h "708";
2L	Drosophila_3seq	end	16351900	16351900	.	-	.	FlyBase_ID "FBgn0013924"; genomic_feature "3UTR"; Head "22"; Ovary "5"; Testis "0"; Embryo0-12h "0"; Embryo12-24h "0";
3R	Drosophila_3seq	end	7259668	7259668	.	+	.	FlyBase_ID "FBgn0013927"; genomic_feature "3UTR"; Head "5"; Ovary "0"; Testis "16"; Embryo0-12h "0"; Embryo12-24h "0";
3R	Drosophila_3seq	end	7259878	7259878	.	+	.	FlyBase_ID "FBgn0013927"; genomic_feature "3UTR"; Head "14"; Ovary "0"; Testis "23"; Embryo0-12h "0"; Embryo12-24h "0";
3R	Drosophila_3seq	end	7260249	7260249	.	+	.	FlyBase_ID "FBgn0013927"; genomic_feature "3UTR"; Head "170"; Ovary "3"; Testis "349"; Embryo0-12h "34"; Embryo12-24h "17";
3R	Drosophila_3seq	end	23003866	23003866	.	+	.	FlyBase_ID "FBgn0015215"; genomic_feature "3UTR"; Head "1134"; Ovary "24"; Testis "64"; Embryo0-12h "673"; Embryo12-24h "618";
3R	Drosophila_3seq	end	23003958	23003958	.	+	.	FlyBase_ID "FBgn0015215"; genomic_feature "3UTR"; Head "14867"; Ovary "321"; Testis "989"; Embryo0-12h "10711"; Embryo12-24h "5298";
3R	Drosophila_3seq	end	23004075	23004075	.	+	.	FlyBase_ID "FBgn0015215"; genomic_feature "3UTR"; Head "1882"; Ovary "23"; Testis "81"; Embryo0-12h "502"; Embryo12-24h "192";
3R	Drosophila_3seq	end	23004236	23004236	.	+	.	FlyBase_ID "FBgn0015215"; genomic_feature "3UTR"; Head "206"; Ovary "5"; Testis "7"; Embryo0-12h "61"; Embryo12-24h "25";
3R	Drosophila_3seq	end	23004264	23004264	.	+	.	FlyBase_ID "FBgn0015215"; genomic_feature "3UTR"; Head "4"; Ovary "0"; Testis "0"; Embryo0-12h "0"; Embryo12-24h "0";
3R	Drosophila_3seq	end	23004390	23004390	.	+	.	FlyBase_ID "FBgn0015215"; genomic_feature "3UTR"; Head "217"; Ovary "3"; Testis "2"; Embryo0-12h "0"; Embryo12-24h "0";
X	Drosophila_3seq	end	11772665	11772665	.	-	.	FlyBase_ID "FBgn0015691"; genomic_feature "3UTR"; Head "992"; Ovary "494"; Testis "618"; Embryo0-12h "134"; Embryo12-24h "324";
2L	Drosophila_3seq	end	13247191	13247191	.	-	.	FlyBase_ID "FBgn0017652"; genomic_feature "3UTR"; Head "18"; Ovary "0"; Testis "2"; Embryo0-12h "0"; Embryo12-24h "0";
2L	Drosophila_3seq	end	13247323	13247323	.	-	.	FlyBase_ID "FBgn0017652"; genomic_feature "3UTR"; Head "445"; Ovary "5"; Testis "24"; Embryo0-12h "0"; Embryo12-24h "0";
2L	Drosophila_3seq	end	13247549	13247549	.	-	.	FlyBase_ID "FBgn0017652"; genomic_feature "3UTR"; Head "3694"; Ovary "47"; Testis "212"; Embryo0-12h "8"; Embryo12-24h "43";
2L	Drosophila_3seq	end	13247909	13247909	.	-	.	FlyBase_ID "FBgn0017652"; genomic_feature "3UTR"; Head "195"; Ovary "15"; Testis "80"; Embryo0-12h "0"; Embryo12-24h "17";
2L	Drosophila_3seq	end	13248104	13248104	.	-	.	FlyBase_ID "FBgn0017652"; genomic_feature "3UTR"; Head "110"; Ovary "43"; Testis "39"; Embryo0-12h "11"; Embryo12-24h "7";
2L	Drosophila_3seq	end	13248215	13248215	.	-	.	FlyBase_ID "FBgn0017652"; genomic_feature "3UTR"; Head "470"; Ovary "3246"; Testis "301"; Embryo0-12h "222"; Embryo12-24h "1077";
3L	Drosophila_3seq	end	12241956	12241956	.	+	.	FlyBase_ID "FBgn0017654"; genomic_feature "3UTR"; Head "85"; Ovary "0"; Testis "0"; Embryo0-12h "117"; Embryo12-24h "10";
2L	Drosophila_3seq	end	3482221	3482221	.	-	.	FlyBase_ID "FBgn0020061"; genomic_feature "3UTR"; Head "1103"; Ovary "13"; Testis "45"; Embryo0-12h "0"; Embryo12-24h "1";
3R	Drosophila_3seq	end	26791672	26791672	.	+	.	FlyBase_ID "FBgn0020063"; genomic_feature "3UTR"; Head "0"; Ovary "1"; Testis "0"; Embryo0-12h "0"; Embryo12-24h "13";
3R	Drosophila_3seq	end	26791861	26791861	.	+	.	FlyBase_ID "FBgn0020063"; genomic_feature "3UTR"; Head "11"; Ovary "31"; Testis "19"; Embryo0-12h "0"; Embryo12-24h "1781";
3R	Drosophila_3seq	end	24687722	24687722	.	-	.	FlyBase_ID "FBgn0020664"; genomic_feature "3UTR"; Head "2546"; Ovary "0"; Testis "9"; Embryo0-12h "0"; Embryo12-24h "95";
2L	Drosophila_3seq	end	13304236	13304236	.	+	.	FlyBase_ID "FBgn0020665"; genomic_feature "CDS"; Head "0"; Ovary "0"; Testis "36"; Embryo0-12h "0"; Embryo12-24h "0";
2L	Drosophila_3seq	end	13304264	13304264	.	+	.	FlyBase_ID "FBgn0020665"; genomic_feature "CDS"; Head "0"; Ovary "0"; Testis "81"; Embryo0-12h "0"; Embryo12-24h "0";
2L	Drosophila_3seq	end	13304302	13304302	.	+	.	FlyBase_ID "FBgn0020665"; genomic_feature "3UTR"; Head "0"; Ovary "0"; Testis "667"; Embryo0-12h "0"; Embryo12-24h "0";
2L	Drosophila_3seq	end	13304339	13304339	.	+	.	FlyBase_ID "FBgn0020665"; genomic_feature "3UTR"; Head "7"; Ovary "2"; Testis "4559"; Embryo0-12h "0"; Embryo12-24h "0";
2L	Drosophila_3seq	end	13304396	13304396	.	+	.	FlyBase_ID "FBgn0020665"; genomic_feature "3UTR"; Head "10"; Ovary "5"; Testis "8712"; Embryo0-12h "0"; Embryo12-24h "0";
3L	Drosophila_3seq	end	22058660	22058660	.	+	.	FlyBase_ID "FBgn0020944"; genomic_feature "3UTR"; Head "1988"; Ovary "873"; Testis "169"; Embryo0-12h "201"; Embryo12-24h "637";
3L	Drosophila_3seq	end	22058860	22058860	.	+	.	FlyBase_ID "FBgn0020944"; genomic_feature "3UTR"; Head "1"; Ovary "5"; Testis "0"; Embryo0-12h "0"; Embryo12-24h "0";
3L	Drosophila_3seq	end	22059023	22059023	.	+	.	FlyBase_ID "FBgn0020944"; genomic_feature "3UTR"; Head "27"; Ovary "21"; Testis "4"; Embryo0-12h "13"; Embryo12-24h "32";
X	Drosophila_3seq	end	6281375	6281375	.	-	.	FlyBase_ID "FBgn0020945"; genomic_feature "3UTR"; Head "11"; Ovary "16"; Testis "5"; Embryo0-12h "5"; Embryo12-24h "0";
X	Drosophila_3seq	end	6281796	6281796	.	-	.	FlyBase_ID "FBgn0020945"; genomic_feature "3UTR"; Head "938"; Ovary "1338"; Testis "209"; Embryo0-12h "227"; Embryo12-24h "165";
X	Drosophila_3seq	end	6281824	6281824	.	-	.	FlyBase_ID "FBgn0020945"; genomic_feature "3UTR"; Head "184"; Ovary "183"; Testis "53"; Embryo0-12h "30"; Embryo12-24h "20";
2R	Drosophila_3seq	end	11027731	11027731	.	-	.	FlyBase_ID "FBgn0020949"; genomic_feature "3UTR"; Head "36"; Ovary "0"; Testis "3"; Embryo0-12h "0"; Embryo12-24h "0";
2R	Drosophila_3seq	end	11027881	11027881	.	-	.	FlyBase_ID "FBgn0020949"; genomic_feature "3UTR"; Head "1867"; Ovary "50"; Testis "147"; Embryo0-12h "135"; Embryo12-24h "36";
X	Drosophila_3seq	end	18074633	18074633	.	+	.	FlyBase_ID "FBgn0020950"; genomic_feature "3UTR"; Head "3"; Ovary "5"; Testis "0"; Embryo0-12h "0"; Embryo12-24h "9";
X	Drosophila_3seq	end	18074736	18074736	.	+	.	FlyBase_ID "FBgn0020950"; genomic_feature "3UTR"; Head "69"; Ovary "35"; Testis "4"; Embryo0-12h "0"; Embryo12-24h "69";
X	Drosophila_3seq	end	18075111	18075111	.	+	.	FlyBase_ID "FBgn0020950"; genomic_feature "3UTR"; Head "126"; Ovary "546"; Testis "16"; Embryo0-12h "16"; Embryo12-24h "207";
X	Drosophila_3seq	end	18075181	18075181	.	+	.	FlyBase_ID "FBgn0020950"; genomic_feature "3UTR"; Head "5"; Ovary "3"; Testis "0"; Embryo0-12h "0"; Embryo12-24h "0";
X	Drosophila_3seq	end	18075633	18075633	.	+	.	FlyBase_ID "FBgn0020950"; genomic_feature "3UTR"; Head "90"; Ovary "53"; Testis "9"; Embryo0-12h "0"; Embryo12-24h "11";
X	Drosophila_3seq	end	18075758	18075758	.	+	.	FlyBase_ID "FBgn0020950"; genomic_feature "3UTR"; Head "45"; Ovary "55"; Testis "8"; Embryo0-12h "0"; Embryo12-24h "11";
X	Drosophila_3seq	end	18075956	18075956	.	+	.	FlyBase_ID "FBgn0020950"; genomic_feature "3UTR"; Head "60"; Ovary "9"; Testis "1"; Embryo0-12h "6"; Embryo12-24h "0";
X	Drosophila_3seq	end	18076030	18076030	.	+	.	FlyBase_ID "FBgn0020950"; genomic_feature "3UTR"; Head "1807"; Ovary "458"; Testis "248"; Embryo0-12h "201"; Embryo12-24h "444";
X	Drosophila_3seq	end	18076576	18076576	.	+	.	FlyBase_ID "FBgn0020950"; genomic_feature "3UTR"; Head "689"; Ovary "9"; Testis "21"; Embryo0-12h "210"; Embryo12-24h "73";
X	Drosophila_3seq	end	18080084	18080084	.	+	.	FlyBase_ID "FBgn0020950"; genomic_feature "3UTR"; Head "20"; Ovary "0"; Testis "0"; Embryo0-12h "0"; Embryo12-24h "0";
4	Drosophila_3seq	end	1318633	1318633	.	+	.	FlyBase_ID "FBgn0022409"; genomic_feature "3UTR"; Head "316"; Ovary "28"; Testis "59"; Embryo0-12h "79"; Embryo12-24h "204";
4	Drosophila_3seq	end	1318666	1318666	.	+	.	FlyBase_ID "FBgn0022409"; genomic_feature "3UTR"; Head "261"; Ovary "25"; Testis "35"; Embryo0-12h "142"; Embryo12-24h "227";
4	Drosophila_3seq	end	1318827	1318827	.	+	.	FlyBase_ID "FBgn0022409"; genomic_feature "3UTR"; Head "20"; Ovary "0"; Testis "4"; Embryo0-12h "6"; Embryo12-24h "15";
3R	Drosophila_3seq	end	11953549	11953549	.	+	.	FlyBase_ID "FBgn0022412"; genomic_feature "3UTR"; Head "1058"; Ovary "1398"; Testis "569"; Embryo0-12h "315"; Embryo12-24h "1525";
3R	Drosophila_3seq	end	26458983	26458983	.	-	.	FlyBase_ID "FBgn0022414"; genomic_feature "CDS"; Head "0"; Ovary "18"; Testis "2"; Embryo0-12h "0"; Embryo12-24h "2";
3R	Drosophila_3seq	end	26457877	26457877	.	-	.	FlyBase_ID "FBgn0022414"; genomic_feature "3UTR"; Head "2"; Ovary "131"; Testis "0"; Embryo0-12h "0"; Embryo12-24h "149";
3R	Drosophila_3seq	end	26457975	26457975	.	-	.	FlyBase_ID "FBgn0022414"; genomic_feature "3UTR"; Head "55"; Ovary "950"; Testis "102"; Embryo0-12h "0"; Embryo12-24h "516";
3R	Drosophila_3seq	end	28511413	28511413	.	+	.	FlyBase_ID "FBgn0022418"; genomic_feature "3UTR"; Head "0"; Ovary "15"; Testis "2"; Embryo0-12h "0"; Embryo12-24h "9";
3R	Drosophila_3seq	end	28511455	28511455	.	+	.	FlyBase_ID "FBgn0022418"; genomic_feature "3UTR"; Head "5"; Ovary "107"; Testis "12"; Embryo0-12h "0"; Embryo12-24h "41";
3R	Drosophila_3seq	end	28511481	28511481	.	+	.	FlyBase_ID "FBgn0022418"; genomic_feature "3UTR"; Head "5"; Ovary "145"; Testis "22"; Embryo0-12h "0"; Embryo12-24h "85";
3R	Drosophila_3seq	end	28511528	28511528	.	+	.	FlyBase_ID "FBgn0022418"; genomic_feature "3UTR"; Head "13"; Ovary "142"; Testis "9"; Embryo0-12h "2"; Embryo12-24h "218";
3R	Drosophila_3seq	end	28511594	28511594	.	+	.	FlyBase_ID "FBgn0022418"; genomic_feature "3UTR"; Head "2"; Ovary "23"; Testis "0"; Embryo0-12h "0"; Embryo12-24h "5";
3R	Drosophila_3seq	end	28512017	28512017	.	+	.	FlyBase_ID "FBgn0022418"; genomic_feature "3UTR"; Head "321"; Ovary "1202"; Testis "115"; Embryo0-12h "65"; Embryo12-24h "1564";
3R	Drosophila_3seq	end	28512096	28512096	.	+	.	FlyBase_ID "FBgn0022418"; genomic_feature "3UTR"; Head "12"; Ovary "25"; Testis "8"; Embryo0-12h "0"; Embryo12-24h "135";
3R	Drosophila_3seq	end	28512343	28512343	.	+	.	FlyBase_ID "FBgn0022418"; genomic_feature "3UTR"; Head "1"; Ovary "0"; Testis "0"; Embryo0-12h "0"; Embryo12-24h "11";
X	Drosophila_3seq	end	6002697	6002697	.	-	.	FlyBase_ID "FBgn0022816"; genomic_feature "3UTR"; Head "7"; Ovary "16"; Testis "1"; Embryo0-12h "0"; Embryo12-24h "25";
X	Drosophila_3seq	end	6002772	6002772	.	-	.	FlyBase_ID "FBgn0022816"; genomic_feature "3UTR"; Head "26"; Ovary "48"; Testis "7"; Embryo0-12h "2"; Embryo12-24h "226";
X	Drosophila_3seq	end	6002826	6002826	.	-	.	FlyBase_ID "FBgn0022816"; genomic_feature "3UTR"; Head "5"; Ovary "15"; Testis "1"; Embryo0-12h "0"; Embryo12-24h "21";
X	Drosophila_3seq	end	11301193	11301193	.	-	.	FlyBase_ID "FBgn0022818"; genomic_feature "3UTR"; Head "1051"; Ovary "13"; Testis "20"; Embryo0-12h "176"; Embryo12-24h "187";
2R	Drosophila_3seq	end	6041944	6041944	.	+	.	FlyBase_ID "FBgn0022822"; genomic_feature "3UTR"; Head "30"; Ovary "2"; Testis "42"; Embryo0-12h "0"; Embryo12-24h "0";
2R	Drosophila_3seq	end	6041997	6041997	.	+	.	FlyBase_ID "FBgn0022822"; genomic_feature "3UTR"; Head "0"; Ovary "1"; Testis "34"; Embryo0-12h "0"; Embryo12-24h "0";
2R	Drosophila_3seq	end	6042125	6042125	.	+	.	FlyBase_ID "FBgn0022822"; genomic_feature "3UTR"; Head "790"; Ovary "628"; Testis "270"; Embryo0-12h "22"; Embryo12-24h "87";
2R	Drosophila_3seq	end	6042176	6042176	.	+	.	FlyBase_ID "FBgn0022822"; genomic_feature "3UTR"; Head "3225"; Ovary "1793"; Testis "325"; Embryo0-12h "267"; Embryo12-24h "1438";
2R	Drosophila_3seq	end	6042251	6042251	.	+	.	FlyBase_ID "FBgn0022822"; genomic_feature "3UTR"; Head "35"; Ovary "4"; Testis "2"; Embryo0-12h "0"; Embryo12-24h "4";
3R	Drosophila_3seq	end	8586388	8586388	.	-	.	FlyBase_ID "FBgn0022824"; genomic_feature "5UTR"; Head "3"; Ovary "19"; Testis "0"; Embryo0-12h "0"; Embryo12-24h "34";
3R	Drosophila_3seq	end	8579691	8579691	.	-	.	FlyBase_ID "FBgn0022824"; genomic_feature "3UTR"; Head "14"; Ovary "10"; Testis "0"; Embryo0-12h "0"; Embryo12-24h "112";
3R	Drosophila_3seq	end	8580012	8580012	.	-	.	FlyBase_ID "FBgn0022824"; genomic_feature "3UTR"; Head "27"; Ovary "506"; Testis "2"; Embryo0-12h "1"; Embryo12-24h "432";
3R	Drosophila_3seq	end	8580179	8580179	.	-	.	FlyBase_ID "FBgn0022824"; genomic_feature "3UTR"; Head "8"; Ovary "864"; Testis "0"; Embryo0-12h "0"; Embryo12-24h "268";
2L	Drosophila_3seq	end	2449520	2449520	.	+	.	FlyBase_ID "FBgn0022825"; genomic_feature "3UTR"; Head "15"; Ovary "5"; Testis "9"; Embryo0-12h "0"; Embryo12-24h "57";
2L	Drosophila_3seq	end	2450263	2450263	.	+	.	FlyBase_ID "FBgn0022825"; genomic_feature "3UTR"; Head "281"; Ovary "35"; Testis "82"; Embryo0-12h "41"; Embryo12-24h "632";
4	Drosophila_3seq	end	34356	34356	.	-	.	FlyBase_ID "FBgn0022826"; genomic_feature "3UTR"; Head "356"; Ovary "77"; Testis "47"; Embryo0-12h "116"; Embryo12-24h "3809";
4	Drosophila_3seq	end	34517	34517	.	-	.	FlyBase_ID "FBgn0022826"; genomic_feature "3UTR"; Head "13"; Ovary "1"; Testis "59"; Embryo0-12h "0"; Embryo12-24h "45";
4	Drosophila_3seq	end	35379	35379	.	-	.	FlyBase_ID "FBgn0022826"; genomic_feature "CDS"; Head "1"; Ovary "0"; Testis "5"; Embryo0-12h "0"; Embryo12-24h "9";
X	Drosophila_3seq	end	197018	197018	.	+	.	FlyBase_ID "FBgn0022828"; genomic_feature "3UTR"; Head "0"; Ovary "0"; Testis "0"; Embryo0-12h "0"; Embryo12-24h "196";
3L	Drosophila_3seq	end	11133308	11133308	.	-	.	FlyBase_ID "FBgn0022829"; genomic_feature "3UTR"; Head "6"; Ovary "4"; Testis "0"; Embryo0-12h "0"; Embryo12-24h "0";
3L	Drosophila_3seq	end	11133551	11133551	.	-	.	FlyBase_ID "FBgn0022829"; genomic_feature "3UTR"; Head "2022"; Ovary "2633"; Testis "553"; Embryo0-12h "144"; Embryo12-24h "1475";
3L	Drosophila_3seq	end	11133610	11133610	.	-	.	FlyBase_ID "FBgn0022829"; genomic_feature "3UTR"; Head "23"; Ovary "269"; Testis "51"; Embryo0-12h "0"; Embryo12-24h "59";
3R	Drosophila_3seq	end	26890443	26890443	.	-	.	FlyBase_ID "FBgn0025012"; genomic_feature "3UTR"; Head "2083"; Ovary "3275"; Testis "1297"; Embryo0-12h "301"; Embryo12-24h "239";
3R	Drosophila_3seq	end	26890476	26890476	.	-	.	FlyBase_ID "FBgn0025012"; genomic_feature "3UTR"; Head "123"; Ovary "455"; Testis "156"; Embryo0-12h "13"; Embryo12-24h "43";
X	Drosophila_3seq	end	185878	185878	.	+	.	FlyBase_ID "FBgn0028749"; genomic_feature "3UTR"; Head "5"; Ovary "3"; Testis "17"; Embryo0-12h "188"; Embryo12-24h "21";
3L	Drosophila_3seq	end	746534	746534	.	+	.	FlyBase_ID "FBgn0028750"; genomic_feature "3UTR"; Head "2"; Ovary "6"; Testis "3"; Embryo0-12h "0"; Embryo12-24h "16";
3L	Drosophila_3seq	end	746649	746649	.	+	.	FlyBase_ID "FBgn0028750"; genomic_feature "3UTR"; Head "96"; Ovary "455"; Testis "24"; Embryo0-12h "5"; Embryo12-24h "357";
3L	Drosophila_3seq	end	746784	746784	.	+	.	FlyBase_ID "FBgn0028750"; genomic_feature "3UTR"; Head "3"; Ovary "16"; Testis "0"; Embryo0-12h "0"; Embryo12-24h "31";
3L	Drosophila_3seq	end	747057	747057	.	+	.	FlyBase_ID "FBgn0028750"; genomic_feature "3UTR"; Head "5"; Ovary "12"; Testis "1"; Embryo0-12h "0"; Embryo12-24h "14";
3L	Drosophila_3seq	end	747244	747244	.	+	.	FlyBase_ID "FBgn0028750"; genomic_feature "3UTR"; Head "250"; Ovary "139"; Testis "23"; Embryo0-12h "29"; Embryo12-24h "473";
3L	Drosophila_3seq	end	747293	747293	.	+	.	FlyBase_ID "FBgn0028750"; genomic_feature "3UTR"; Head "4465"; Ovary "2993"; Testis "261"; Embryo0-12h "908"; Embryo12-24h "9307";
X	Drosophila_3seq	end	856905	856905	.	+	.	FlyBase_ID "FBgn0029186"; genomic_feature "3UTR"; Head "742"; Ovary "346"; Testis "87"; Embryo0-12h "79"; Embryo12-24h "687";
X	Drosophila_3seq	end	1280113	1280113	.	-	.	FlyBase_ID "FBgn0029187"; genomic_feature "3UTR"; Head "0"; Ovary "8"; Testis "0"; Embryo0-12h "0"; Embryo12-24h "95";
X	Drosophila_3seq	end	1280167	1280167	.	-	.	FlyBase_ID "FBgn0029187"; genomic_feature "3UTR"; Head "0"; Ovary "3"; Testis "0"; Embryo0-12h "0"; Embryo12-24h "22";
X	Drosophila_3seq	end	1280463	1280463	.	-	.	FlyBase_ID "FBgn0029187"; genomic_feature "3UTR"; Head "7617"; Ovary "20030"; Testis "2089"; Embryo0-12h "3664"; Embryo12-24h "27128";
3R	Drosophila_3seq	end	8916507	8916507	.	-	.	FlyBase_ID "FBgn0029191"; genomic_feature "3UTR"; Head "985"; Ovary "674"; Testis "253"; Embryo0-12h "225"; Embryo12-24h "701";
X	Drosophila_3seq	end	9686608	9686608	.	-	.	FlyBase_ID "FBgn0041637"; genomic_feature "3UTR"; Head "15"; Ovary "0"; Testis "1"; Embryo0-12h "0"; Embryo12-24h "33";
X	Drosophila_3seq	end	9686842	9686842	.	-	.	FlyBase_ID "FBgn0041637"; genomic_feature "3UTR"; Head "878"; Ovary "54"; Testis "58"; Embryo0-12h "58"; Embryo12-24h "660";
X	Drosophila_3seq	end	9687039	9687039	.	-	.	FlyBase_ID "FBgn0041637"; genomic_feature "3UTR"; Head "20"; Ovary "0"; Testis "2"; Embryo0-12h "0"; Embryo12-24h "28";
X	Drosophila_3seq	end	9687112	9687112	.	-	.	FlyBase_ID "FBgn0041637"; genomic_feature "3UTR"; Head "5"; Ovary "0"; Testis "0"; Embryo0-12h "0"; Embryo12-24h "7";
X	Drosophila_3seq	end	13448224	13448224	.	-	.	FlyBase_ID "FBgn0041638"; genomic_feature "5UTR"; Head "18"; Ovary "12"; Testis "0"; Embryo0-12h "0"; Embryo12-24h "120";
X	Drosophila_3seq	end	13430952	13430952	.	-	.	FlyBase_ID "FBgn0041638"; genomic_feature "3UTR"; Head "995"; Ovary "706"; Testis "211"; Embryo0-12h "37"; Embryo12-24h "1237";
X	Drosophila_3seq	end	13431196	13431196	.	-	.	FlyBase_ID "FBgn0041638"; genomic_feature "3UTR"; Head "89"; Ovary "260"; Testis "37"; Embryo0-12h "60"; Embryo12-24h "767";
X	Drosophila_3seq	end	13431263	13431263	.	-	.	FlyBase_ID "FBgn0041638"; genomic_feature "3UTR"; Head "10"; Ovary "6"; Testis "0"; Embryo0-12h "0"; Embryo12-24h "47";
X	Drosophila_3seq	end	13431430	13431430	.	-	.	FlyBase_ID "FBgn0041638"; genomic_feature "3UTR"; Head "106"; Ovary "434"; Testis "39"; Embryo0-12h "20"; Embryo12-24h "884";
X	Drosophila_3seq	end	13431591	13431591	.	-	.	FlyBase_ID "FBgn0041638"; genomic_feature "3UTR"; Head "1"; Ovary "25"; Testis "3"; Embryo0-12h "0"; Embryo12-24h "30";
X	Drosophila_3seq	end	13431756	13431756	.	-	.	FlyBase_ID "FBgn0041638"; genomic_feature "3UTR"; Head "4"; Ovary "114"; Testis "40"; Embryo0-12h "0"; Embryo12-24h "110";
3R	Drosophila_3seq	end	13159368	13159368	.	+	.	FlyBase_ID "FBgn0041639"; genomic_feature "3UTR"; Head "283"; Ovary "7"; Testis "14"; Embryo0-12h "24"; Embryo12-24h "155";
3R	Drosophila_3seq	end	2086525	2086525	.	-	.	FlyBase_ID "FBgn0041640"; genomic_feature "3UTR"; Head "646"; Ovary "188"; Testis "97"; Embryo0-12h "46"; Embryo12-24h "1178";
3R	Drosophila_3seq	end	2086977	2086977	.	-	.	FlyBase_ID "FBgn0041640"; genomic_feature "3UTR"; Head "94"; Ovary "134"; Testis "22"; Embryo0-12h "12"; Embryo12-24h "561";
3R	Drosophila_3seq	end	2087161	2087161	.	-	.	FlyBase_ID "FBgn0041640"; genomic_feature "3UTR"; Head "16"; Ovary "34"; Testis "6"; Embryo0-12h "23"; Embryo12-24h "226";
3R	Drosophila_3seq	end	2087792	2087792	.	-	.	FlyBase_ID "FBgn0041640"; genomic_feature "3UTR"; Head "35"; Ovary "693"; Testis "95"; Embryo0-12h "38"; Embryo12-24h "423";
3R	Drosophila_3seq	end	2087901	2087901	.	-	.	FlyBase_ID "FBgn0041640"; genomic_feature "3UTR"; Head "19"; Ovary "7"; Testis "5"; Embryo0-12h "0"; Embryo12-24h "32";
3R	Drosophila_3seq	end	2088072	2088072	.	-	.	FlyBase_ID "FBgn0041640"; genomic_feature "3UTR"; Head "3"; Ovary "3"; Testis "2"; Embryo0-12h "0"; Embryo12-24h "22";
3R	Drosophila_3seq	end	2088109	2088109	.	-	.	FlyBase_ID "FBgn0041640"; genomic_feature "3UTR"; Head "25"; Ovary "174"; Testis "228"; Embryo0-12h "1"; Embryo12-24h "97";
3R	Drosophila_3seq	end	9588581	9588581	.	-	.	FlyBase_ID "FBgn0041642"; genomic_feature "CDS"; Head "3"; Ovary "7"; Testis "1"; Embryo0-12h "0"; Embryo12-24h "26";
3R	Drosophila_3seq	end	9586505	9586505	.	-	.	FlyBase_ID "FBgn0041642"; genomic_feature "3UTR"; Head "9"; Ovary "0"; Testis "2"; Embryo0-12h "0"; Embryo12-24h "11";
3R	Drosophila_3seq	end	9586974	9586974	.	-	.	FlyBase_ID "FBgn0041642"; genomic_feature "3UTR"; Head "311"; Ovary "412"; Testis "94"; Embryo0-12h "92"; Embryo12-24h "1064";
3R	Drosophila_3seq	end	9587075	9587075	.	-	.	FlyBase_ID "FBgn0041642"; genomic_feature "3UTR"; Head "44"; Ovary "438"; Testis "243"; Embryo0-12h "22"; Embryo12-24h "360";
X	Drosophila_3seq	end	7915281	7915281	.	-	.	FlyBase_ID "FBgn0041643"; genomic_feature "3UTR"; Head "717"; Ovary "361"; Testis "64"; Embryo0-12h "55"; Embryo12-24h "534";
X	Drosophila_3seq	end	7915810	7915810	.	-	.	FlyBase_ID "FBgn0041643"; genomic_feature "3UTR"; Head "36"; Ovary "627"; Testis "38"; Embryo0-12h "0"; Embryo12-24h "180";
X	Drosophila_3seq	end	7916038	7916038	.	-	.	FlyBase_ID "FBgn0041643"; genomic_feature "3UTR"; Head "4"; Ovary "4"; Testis "15"; Embryo0-12h "0"; Embryo12-24h "8";
3R	Drosophila_3seq	end	25738740	25738740	.	+	.	FlyBase_ID "FBgn0041644"; genomic_feature "3UTR"; Head "3"; Ovary "9"; Testis "131"; Embryo0-12h "0"; Embryo12-24h "17";
3R	Drosophila_3seq	end	25739036	25739036	.	+	.	FlyBase_ID "FBgn0041644"; genomic_feature "3UTR"; Head "650"; Ovary "986"; Testis "369"; Embryo0-12h "175"; Embryo12-24h "1051";
3R	Drosophila_3seq	end	15365735	15365735	.	-	.	FlyBase_ID "FBgn0041645"; genomic_feature "5UTR"; Head "9"; Ovary "17"; Testis "0"; Embryo0-12h "0"; Embryo12-24h "10";
3R	Drosophila_3seq	end	15361849	15361849	.	-	.	FlyBase_ID "FBgn0041645"; genomic_feature "3UTR"; Head "17112"; Ovary "54587"; Testis "7505"; Embryo0-12h "4254"; Embryo12-24h "43112";
3R	Drosophila_3seq	end	15361898	15361898	.	-	.	FlyBase_ID "FBgn0041645"; genomic_feature "3UTR"; Head "1079"; Ovary "6434"; Testis "1068"; Embryo0-12h "89"; Embryo12-24h "2272";
3R	Drosophila_3seq	end	15361959	15361959	.	-	.	FlyBase_ID "FBgn0041645"; genomic_feature "3UTR"; Head "8"; Ovary "42"; Testis "6"; Embryo0-12h "0"; Embryo12-24h "41";
3R	Drosophila_3seq	end	15362007	15362007	.	-	.	FlyBase_ID "FBgn0041645"; genomic_feature "3UTR"; Head "24"; Ovary "43"; Testis "8"; Embryo0-12h "0"; Embryo12-24h "59";
3R	Drosophila_3seq	end	15337125	15337125	.	+	.	FlyBase_ID "FBgn0041646"; genomic_feature "CDS"; Head "5"; Ovary "20"; Testis "2"; Embryo0-12h "0"; Embryo12-24h "60";
3R	Drosophila_3seq	end	15337475	15337475	.	+	.	FlyBase_ID "FBgn0041646"; genomic_feature "3UTR"; Head "5"; Ovary "18"; Testis "21"; Embryo0-12h "12"; Embryo12-24h "17";
3R	Drosophila_3seq	end	15338048	15338048	.	+	.	FlyBase_ID "FBgn0041646"; genomic_feature "3UTR"; Head "7"; Ovary "141"; Testis "10"; Embryo0-12h "0"; Embryo12-24h "124";
3R	Drosophila_3seq	end	15338154	15338154	.	+	.	FlyBase_ID "FBgn0041646"; genomic_feature "3UTR"; Head "121"; Ovary "334"; Testis "33"; Embryo0-12h "39"; Embryo12-24h "1059";
3R	Drosophila_3seq	end	15338188	15338188	.	+	.	FlyBase_ID "FBgn0041646"; genomic_feature "3UTR"; Head "57"; Ovary "131"; Testis "8"; Embryo0-12h "4"; Embryo12-24h "429";
3R	Drosophila_3seq	end	19135664	19135664	.	+	.	FlyBase_ID "FBgn0041648"; genomic_feature "3UTR"; Head "35"; Ovary "372"; Testis "89"; Embryo0-12h "1"; Embryo12-24h "77";
3R	Drosophila_3seq	end	19135728	19135728	.	+	.	FlyBase_ID "FBgn0041648"; genomic_feature "3UTR"; Head "0"; Ovary "9"; Testis "0"; Embryo0-12h "0"; Embryo12-24h "6";
3R	Drosophila_3seq	end	19135814	19135814	.	+	.	FlyBase_ID "FBgn0041648"; genomic_feature "3UTR"; Head "530"; Ovary "639"; Testis "90"; Embryo0-12h "25"; Embryo12-24h "242";
3R	Drosophila_3seq	end	19135918	19135918	.	+	.	FlyBase_ID "FBgn0041648"; genomic_feature "3UTR"; Head "1"; Ovary "2"; Testis "1"; Embryo0-12h "0"; Embryo12-24h "25";
3L	Drosophila_3seq	end	323150	323150	.	-	.	FlyBase_ID "FBgn0042715"; genomic_feature "3UTR"; Head "37"; Ovary "90"; Testis "30"; Embryo0-12h "1"; Embryo12-24h "1";
3R	Drosophila_3seq	end	26620848	26620848	.	+	.	FlyBase_ID "FBgn0042719"; genomic_feature "3UTR"; Head "6338"; Ovary "93"; Testis "1676"; Embryo0-12h "16"; Embryo12-24h "96";
3R	Drosophila_3seq	end	24210656	24210656	.	-	.	FlyBase_ID "FBgn0042720"; genomic_feature "3UTR"; Head "15"; Ovary "4"; Testis "3821"; Embryo0-12h "0"; Embryo12-24h "2";
3R	Drosophila_3seq	end	24212195	24212195	.	-	.	FlyBase_ID "FBgn0042720"; genomic_feature "CDS"; Head "0"; Ovary "0"; Testis "5"; Embryo0-12h "0"; Embryo12-24h "0";
3R	Drosophila_3seq	end	24212241	24212241	.	-	.	FlyBase_ID "FBgn0042721"; genomic_feature "3UTR"; Head "0"; Ovary "0"; Testis "15"; Embryo0-12h "0"; Embryo12-24h "0";
3R	Drosophila_3seq	end	24212271	24212271	.	-	.	FlyBase_ID "FBgn0042721"; genomic_feature "3UTR"; Head "1"; Ovary "0"; Testis "429"; Embryo0-12h "0"; Embryo12-24h "0";
X	Drosophila_3seq	end	4423782	4423782	.	+	.	FlyBase_ID "FBgn0042722"; genomic_feature "3UTR"; Head "20"; Ovary "149"; Testis "8"; Embryo0-12h "12"; Embryo12-24h "185";
X	Drosophila_3seq	end	4420076	4420076	.	+	.	FlyBase_ID "FBgn0042723"; genomic_feature "3UTR"; Head "85"; Ovary "313"; Testis "65"; Embryo0-12h "8"; Embryo12-24h "297";
X	Drosophila_3seq	end	4420102	4420102	.	+	.	FlyBase_ID "FBgn0042723"; genomic_feature "3UTR"; Head "14"; Ovary "86"; Testis "9"; Embryo0-12h "9"; Embryo12-24h "111";
X	Drosophila_3seq	end	4420029	4420029	.	-	.	FlyBase_ID "FBgn0042724"; genomic_feature "3UTR"; Head "2"; Ovary "228"; Testis "3"; Embryo0-12h "12"; Embryo12-24h "280";
2L	Drosophila_3seq	end	14832238	14832238	.	-	.	FlyBase_ID "FBgn0042725"; genomic_feature "3UTR"; Head "0"; Ovary "0"; Testis "191"; Embryo0-12h "0"; Embryo12-24h "0";
2L	Drosophila_3seq	end	14832294	14832294	.	-	.	FlyBase_ID "FBgn0042725"; genomic_feature "3UTR"; Head "0"; Ovary "0"; Testis "12"; Embryo0-12h "0"; Embryo12-24h "0";
2L	Drosophila_3seq	end	19714060	19714060	.	+	.	FlyBase_ID "FBgn0042728"; genomic_feature "3UTR"; Head "1"; Ovary "8"; Testis "5"; Embryo0-12h "27"; Embryo12-24h "0";
3R	Drosophila_3seq	end	2883247	2883247	.	-	.	FlyBase_ID "FBgn0043389"; genomic_feature "3UTR"; Head "410"; Ovary "0"; Testis "0"; Embryo0-12h "0"; Embryo12-24h "0";
X	Drosophila_3seq	end	459072	459072	.	+	.	FlyBase_ID "FBgn0043598"; genomic_feature "3UTR"; Head "0"; Ovary "0"; Testis "9"; Embryo0-12h "0"; Embryo12-24h "0";
X	Drosophila_3seq	end	459195	459195	.	+	.	FlyBase_ID "FBgn0043598"; genomic_feature "3UTR"; Head "14"; Ovary "49"; Testis "25"; Embryo0-12h "0"; Embryo12-24h "53";
X	Drosophila_3seq	end	459333	459333	.	+	.	FlyBase_ID "FBgn0043598"; genomic_feature "3UTR"; Head "131"; Ovary "436"; Testis "67"; Embryo0-12h "60"; Embryo12-24h "746";
X	Drosophila_3seq	end	459596	459596	.	+	.	FlyBase_ID "FBgn0043598"; genomic_feature "3UTR"; Head "61"; Ovary "19"; Testis "33"; Embryo0-12h "9"; Embryo12-24h "23";
3R	Drosophila_3seq	end	26785729	26785729	.	-	.	FlyBase_ID "FBgn0043599"; genomic_feature "3UTR"; Head "8"; Ovary "3"; Testis "18100"; Embryo0-12h "0"; Embryo12-24h "5";
3R	Drosophila_3seq	end	26785852	26785852	.	-	.	FlyBase_ID "FBgn0043599"; genomic_feature "CDS"; Head "0"; Ovary "0"; Testis "10"; Embryo0-12h "0"; Embryo12-24h "0";
3R	Drosophila_3seq	end	26787369	26787369	.	-	.	FlyBase_ID "FBgn0043601, FBgn0043602"; genomic_feature "ambiguous"; Head "596"; Ovary "1998"; Testis "1666"; Embryo0-12h "104"; Embryo12-24h "1986";
3R	Drosophila_3seq	end	26787423	26787423	.	-	.	FlyBase_ID "FBgn0043601, FBgn0043602"; genomic_feature "ambiguous"; Head "0"; Ovary "9"; Testis "11"; Embryo0-12h "0"; Embryo12-24h "10";
3R	Drosophila_3seq	end	26786721	26786721	.	-	.	FlyBase_ID "FBgn0043601"; genomic_feature "3UTR"; Head "40"; Ovary "35"; Testis "8456"; Embryo0-12h "0"; Embryo12-24h "33";
3R	Drosophila_3seq	end	26786766	26786766	.	-	.	FlyBase_ID "FBgn0043601"; genomic_feature "3UTR"; Head "0"; Ovary "9"; Testis "1247"; Embryo0-12h "0"; Embryo12-24h "0";
X	Drosophila_3seq	end	92482	92482	.	+	.	FlyBase_ID "FBgn0043603"; genomic_feature "3UTR"; Head "22"; Ovary "124"; Testis "10"; Embryo0-12h "10"; Embryo12-24h "80";
X	Drosophila_3seq	end	92547	92547	.	+	.	FlyBase_ID "FBgn0043603"; genomic_feature "3UTR"; Head "8"; Ovary "85"; Testis "11"; Embryo0-12h "0"; Embryo12-24h "41";
X	Drosophila_3seq	end	94026	94026	.	+	.	FlyBase_ID "FBgn0043603"; genomic_feature "3UTR"; Head "2"; Ovary "26"; Testis "0"; Embryo0-12h "0"; Embryo12-24h "37";
X	Drosophila_3seq	end	94194	94194	.	+	.	FlyBase_ID "FBgn0043603"; genomic_feature "3UTR"; Head "3"; Ovary "51"; Testis "0"; Embryo0-12h "0"; Embryo12-24h "31";
X	Drosophila_3seq	end	26650	26650	.	+	.	FlyBase_ID "FBgn0043604"; genomic_feature "3UTR"; Head "54"; Ovary "336"; Testis "23"; Embryo0-12h "8"; Embryo12-24h "145";
X	Drosophila_3seq	end	26759	26759	.	+	.	FlyBase_ID "FBgn0043604"; genomic_feature "3UTR"; Head "0"; Ovary "18"; Testis "0"; Embryo0-12h "0"; Embryo12-24h "14";
X	Drosophila_3seq	end	27363	27363	.	+	.	FlyBase_ID "FBgn0043604"; genomic_feature "3UTR"; Head "0"; Ovary "1"; Testis "0"; Embryo0-12h "0"; Embryo12-24h "9";
X	Drosophila_3seq	end	27438	27438	.	+	.	FlyBase_ID "FBgn0043604"; genomic_feature "3UTR"; Head "4"; Ovary "11"; Testis "0"; Embryo0-12h "0"; Embryo12-24h "0";
2R	Drosophila_3seq	end	2910160	2910160	.	+	.	FlyBase_ID "FBgn0044135"; genomic_feature "3UTR"; Head "700"; Ovary "12"; Testis "399"; Embryo0-12h "186"; Embryo12-24h "64";
2R	Drosophila_3seq	end	2910280	2910280	.	+	.	FlyBase_ID "FBgn0044135"; genomic_feature "3UTR"; Head "50"; Ovary "1"; Testis "24"; Embryo0-12h "24"; Embryo12-24h "30";
2R	Drosophila_3seq	end	2910352	2910352	.	+	.	FlyBase_ID "FBgn0044135"; genomic_feature "3UTR"; Head "379"; Ovary "10"; Testis "167"; Embryo0-12h "33"; Embryo12-24h "29";
2R	Drosophila_3seq	end	2903928	2903928	.	+	.	FlyBase_ID "FBgn0044136"; genomic_feature "3UTR"; Head "874"; Ovary "20"; Testis "54"; Embryo0-12h "259"; Embryo12-24h "36";
3L	Drosophila_3seq	end	7839243	7839243	.	+	.	FlyBase_ID "FBgn0044479"; genomic_feature "3UTR"; Head "0"; Ovary "12"; Testis "1"; Embryo0-12h "0"; Embryo12-24h "0";
3L	Drosophila_3seq	end	7839314	7839314	.	+	.	FlyBase_ID "FBgn0044479"; genomic_feature "3UTR"; Head "0"; Ovary "52"; Testis "0"; Embryo0-12h "0"; Embryo12-24h "0";
2L	Drosophila_3seq	end	15890092	15890092	.	-	.	FlyBase_ID "FBgn0045505"; genomic_feature "3UTR"; Head "58"; Ovary "0"; Testis "0"; Embryo0-12h "10"; Embryo12-24h "65";
2L	Drosophila_3seq	end	15891725	15891725	.	-	.	FlyBase_ID "FBgn0045505"; genomic_feature "3UTR"; Head "236"; Ovary "2"; Testis "24"; Embryo0-12h "17"; Embryo12-24h "402";
2L	Drosophila_3seq	end	15892194	15892194	.	-	.	FlyBase_ID "FBgn0045505"; genomic_feature "3UTR"; Head "1"; Ovary "0"; Testis "1"; Embryo0-12h "0"; Embryo12-24h "24";
X	Drosophila_3seq	end	15639871	15639871	.	-	.	FlyBase_ID "FBgn0046713"; genomic_feature "3UTR"; Head "0"; Ovary "9"; Testis "1"; Embryo0-12h "0"; Embryo12-24h "0";
X	Drosophila_3seq	end	15640056	15640056	.	-	.	FlyBase_ID "FBgn0046713"; genomic_feature "3UTR"; Head "3"; Ovary "134"; Testis "34"; Embryo0-12h "0"; Embryo12-24h "22";
X	Drosophila_3seq	end	15640087	15640087	.	-	.	FlyBase_ID "FBgn0046713"; genomic_feature "3UTR"; Head "0"; Ovary "6"; Testis "6"; Embryo0-12h "0"; Embryo12-24h "0";
X	Drosophila_3seq	end	15640190	15640190	.	-	.	FlyBase_ID "FBgn0046713"; genomic_feature "3UTR"; Head "0"; Ovary "24"; Testis "71"; Embryo0-12h "0"; Embryo12-24h "4";
X	Drosophila_3seq	end	14788659	14788659	.	-	.	FlyBase_ID "FBgn0046889"; genomic_feature "3UTR"; Head "85"; Ovary "329"; Testis "461"; Embryo0-12h "10"; Embryo12-24h "312";
3R	Drosophila_3seq	end	428872	428872	.	+	.	FlyBase_ID "FBgn0046891"; genomic_feature "3UTR"; Head "58"; Ovary "9"; Testis "12"; Embryo0-12h "0"; Embryo12-24h "0";
3R	Drosophila_3seq	end	428900	428900	.	+	.	FlyBase_ID "FBgn0046891"; genomic_feature "3UTR"; Head "285"; Ovary "24"; Testis "28"; Embryo0-12h "20"; Embryo12-24h "9";
3R	Drosophila_3seq	end	428933	428933	.	+	.	FlyBase_ID "FBgn0046891"; genomic_feature "3UTR"; Head "62"; Ovary "2"; Testis "9"; Embryo0-12h "11"; Embryo12-24h "0";
3R	Drosophila_3seq	end	428978	428978	.	+	.	FlyBase_ID "FBgn0046891"; genomic_feature "3UTR"; Head "6362"; Ovary "416"; Testis "485"; Embryo0-12h "503"; Embryo12-24h "562";
3R	Drosophila_3seq	end	429104	429104	.	+	.	FlyBase_ID "FBgn0046891"; genomic_feature "3UTR"; Head "8"; Ovary "0"; Testis "1"; Embryo0-12h "13"; Embryo12-24h "3";
3L	Drosophila_3seq	end	23697078	23697078	.	+	.	FlyBase_ID "FBgn0046892"; genomic_feature "5UTR"; Head "2"; Ovary "6"; Testis "1"; Embryo0-12h "0"; Embryo12-24h "2";
3L	Drosophila_3seq	end	23700574	23700574	.	+	.	FlyBase_ID "FBgn0046892"; genomic_feature "3UTR"; Head "407"; Ovary "2360"; Testis "351"; Embryo0-12h "122"; Embryo12-24h "1775";
3L	Drosophila_3seq	end	23700643	23700643	.	+	.	FlyBase_ID "FBgn0046892"; genomic_feature "3UTR"; Head "149"; Ovary "919"; Testis "118"; Embryo0-12h "9"; Embryo12-24h "421";
3L	Drosophila_3seq	end	23700779	23700779	.	+	.	FlyBase_ID "FBgn0046892"; genomic_feature "3UTR"; Head "0"; Ovary "8"; Testis "6"; Embryo0-12h "0"; Embryo12-24h "16";
3L	Drosophila_3seq	end	23700856	23700856	.	+	.	FlyBase_ID "FBgn0046892"; genomic_feature "3UTR"; Head "135"; Ovary "625"; Testis "77"; Embryo0-12h "9"; Embryo12-24h "514";
3R	Drosophila_3seq	end	26969170	26969170	.	+	.	FlyBase_ID "FBgn0046894"; genomic_feature "3UTR"; Head "1"; Ovary "0"; Testis "1403"; Embryo0-12h "0"; Embryo12-24h "0";
3R	Drosophila_3seq	end	26969265	26969265	.	+	.	FlyBase_ID "FBgn0046894"; genomic_feature "3UTR"; Head "19"; Ovary "14"; Testis "32245"; Embryo0-12h "0"; Embryo12-24h "0";
3R	Drosophila_3seq	end	26969303	26969303	.	+	.	FlyBase_ID "FBgn0046894"; genomic_feature "3UTR"; Head "0"; Ovary "0"; Testis "58"; Embryo0-12h "0"; Embryo12-24h "0";
3R	Drosophila_3seq	end	26969403	26969403	.	+	.	FlyBase_ID "FBgn0046894"; genomic_feature "3UTR"; Head "0"; Ovary "0"; Testis "493"; Embryo0-12h "0"; Embryo12-24h "0";
3R	Drosophila_3seq	end	26969437	26969437	.	+	.	FlyBase_ID "FBgn0046894"; genomic_feature "3UTR"; Head "4"; Ovary "6"; Testis "10006"; Embryo0-12h "0"; Embryo12-24h "0";
3R	Drosophila_3seq	end	26969479	26969479	.	+	.	FlyBase_ID "FBgn0046894"; genomic_feature "3UTR"; Head "4"; Ovary "2"; Testis "3746"; Embryo0-12h "0"; Embryo12-24h "0";
3R	Drosophila_3seq	end	26969526	26969526	.	+	.	FlyBase_ID "FBgn0046894"; genomic_feature "3UTR"; Head "0"; Ovary "0"; Testis "387"; Embryo0-12h "0"; Embryo12-24h "0";
2R	Drosophila_3seq	end	7579935	7579935	.	-	.	FlyBase_ID "FBgn0061211"; genomic_feature "3UTR"; Head "4"; Ovary "343"; Testis "6"; Embryo0-12h "0"; Embryo12-24h "226";
2R	Drosophila_3seq	end	7580027	7580027	.	-	.	FlyBase_ID "FBgn0061211"; genomic_feature "3UTR"; Head "0"; Ovary "13"; Testis "3"; Embryo0-12h "0"; Embryo12-24h "0";
2R	Drosophila_3seq	end	7580098	7580098	.	-	.	FlyBase_ID "FBgn0061211"; genomic_feature "3UTR"; Head "0"; Ovary "11"; Testis "104"; Embryo0-12h "0"; Embryo12-24h "2";
2R	Drosophila_3seq	end	19912959	19912959	.	-	.	FlyBase_ID "FBgn0064246"; genomic_feature "5UTR"; Head "13"; Ovary "59"; Testis "7"; Embryo0-12h "21"; Embryo12-24h "219";
2R	Drosophila_3seq	end	19911406	19911406	.	-	.	FlyBase_ID "FBgn0064246"; genomic_feature "CDS"; Head "0"; Ovary "5"; Testis "0"; Embryo0-12h "0"; Embryo12-24h "35";
2R	Drosophila_3seq	end	19910732	19910732	.	-	.	FlyBase_ID "FBgn0064246"; genomic_feature "3UTR"; Head "2790"; Ovary "15870"; Testis "3111"; Embryo0-12h "1877"; Embryo12-24h "21030";
2R	Drosophila_3seq	end	13052313	13052313	.	+	.	FlyBase_ID "FBgn0064247"; genomic_feature "3UTR"; Head "2"; Ovary "70"; Testis "4"; Embryo0-12h "0"; Embryo12-24h "0";
2R	Drosophila_3seq	end	13052361	13052361	.	+	.	FlyBase_ID "FBgn0064248"; genomic_feature "CDS"; Head "2"; Ovary "290"; Testis "6"; Embryo0-12h "0"; Embryo12-24h "23";
2R	Drosophila_3seq	end	13053562	13053562	.	+	.	FlyBase_ID "FBgn0064248"; genomic_feature "3UTR"; Head "132"; Ovary "9399"; Testis "43"; Embryo0-12h "114"; Embryo12-24h "5738";
2L	Drosophila_3seq	end	433423	433423	.	-	.	FlyBase_ID "FBgn0064249"; genomic_feature "3UTR"; Head "1350"; Ovary "390"; Testis "409"; Embryo0-12h "133"; Embryo12-24h "496";
2L	Drosophila_3seq	end	433487	433487	.	-	.	FlyBase_ID "FBgn0064249"; genomic_feature "3UTR"; Head "82"; Ovary "7"; Testis "18"; Embryo0-12h "0"; Embryo12-24h "33";
2L	Drosophila_3seq	end	433686	433686	.	-	.	FlyBase_ID "FBgn0064249"; genomic_feature "3UTR"; Head "41"; Ovary "143"; Testis "18"; Embryo0-12h "0"; Embryo12-24h "55";
2L	Drosophila_3seq	end	433870	433870	.	-	.	FlyBase_ID "FBgn0064249"; genomic_feature "3UTR"; Head "65"; Ovary "940"; Testis "45"; Embryo0-12h "0"; Embryo12-24h "518";
2L	Drosophila_3seq	end	433946	433946	.	-	.	FlyBase_ID "FBgn0064249"; genomic_feature "3UTR"; Head "10"; Ovary "48"; Testis "8"; Embryo0-12h "8"; Embryo12-24h "39";
X	Drosophila_3seq	end	16912467	16912467	.	+	.	FlyBase_ID "FBgn0064253"; genomic_feature "3UTR"; Head "6619"; Ovary "96"; Testis "196"; Embryo0-12h "0"; Embryo12-24h "0";
X	Drosophila_3seq	end	16912683	16912683	.	+	.	FlyBase_ID "FBgn0064253"; genomic_feature "3UTR"; Head "17"; Ovary "0"; Testis "0"; Embryo0-12h "0"; Embryo12-24h "0";
2R	Drosophila_3seq	end	13050484	13050484	.	-	.	FlyBase_ID "FBgn0064254"; genomic_feature "3UTR"; Head "1748"; Ovary "4373"; Testis "569"; Embryo0-12h "1765"; Embryo12-24h "13622";
2R	Drosophila_3seq	end	13050450	13050450	.	-	.	FlyBase_ID "FBgn0064254, FBgn0229867"; genomic_feature "ambiguous"; Head "3796"; Ovary "9251"; Testis "1213"; Embryo0-12h "2624"; Embryo12-24h "16634";
2L	Drosophila_3seq	end	339468	339468	.	+	.	FlyBase_ID "FBgn0064255"; genomic_feature "CDS"; Head "4"; Ovary "1"; Testis "0"; Embryo0-12h "0"; Embryo12-24h "6";
2L	Drosophila_3seq	end	342631	342631	.	+	.	FlyBase_ID "FBgn0064255"; genomic_feature "3UTR"; Head "0"; Ovary "19"; Testis "0"; Embryo0-12h "0"; Embryo12-24h "3";
2L	Drosophila_3seq	end	342931	342931	.	+	.	FlyBase_ID "FBgn0064255"; genomic_feature "3UTR"; Head "146"; Ovary "625"; Testis "48"; Embryo0-12h "58"; Embryo12-24h "467";
2L	Drosophila_3seq	end	344373	344373	.	+	.	FlyBase_ID "FBgn0064255"; genomic_feature "3UTR"; Head "122"; Ovary "21"; Testis "14"; Embryo0-12h "38"; Embryo12-24h "57";
2L	Drosophila_3seq	end	344852	344852	.	+	.	FlyBase_ID "FBgn0064255"; genomic_feature "3UTR"; Head "449"; Ovary "3"; Testis "6"; Embryo0-12h "29"; Embryo12-24h "52";
2R	Drosophila_3seq	end	16340739	16340739	.	+	.	FlyBase_ID "FBgn0064259"; genomic_feature "3UTR"; Head "0"; Ovary "0"; Testis "743"; Embryo0-12h "0"; Embryo12-24h "0";
2R	Drosophila_3seq	end	16340776	16340776	.	+	.	FlyBase_ID "FBgn0064259"; genomic_feature "3UTR"; Head "9"; Ovary "6"; Testis "9071"; Embryo0-12h "0"; Embryo12-24h "0";
2R	Drosophila_3seq	end	15168682	15168682	.	+	.	FlyBase_ID "FBgn0066133"; genomic_feature "3UTR"; Head "2"; Ovary "172"; Testis "21"; Embryo0-12h "0"; Embryo12-24h "23";
2R	Drosophila_3seq	end	15168737	15168737	.	+	.	FlyBase_ID "FBgn0066133"; genomic_feature "3UTR"; Head "6"; Ovary "94"; Testis "11"; Embryo0-12h "0"; Embryo12-24h "11";
2R	Drosophila_3seq	end	15168774	15168774	.	+	.	FlyBase_ID "FBgn0066133"; genomic_feature "3UTR"; Head "6"; Ovary "213"; Testis "11"; Embryo0-12h "0"; Embryo12-24h "57";
2R	Drosophila_3seq	end	15168978	15168978	.	+	.	FlyBase_ID "FBgn0066133"; genomic_feature "3UTR"; Head "243"; Ovary "259"; Testis "21"; Embryo0-12h "14"; Embryo12-24h "401";
2L	Drosophila_3seq	end	291565	291565	.	+	.	FlyBase_ID "FBgn0066134"; genomic_feature "3UTR"; Head "30"; Ovary "291"; Testis "37"; Embryo0-12h "4"; Embryo12-24h "239";
2L	Drosophila_3seq	end	291598	291598	.	+	.	FlyBase_ID "FBgn0066134"; genomic_feature "3UTR"; Head "24"; Ovary "50"; Testis "14"; Embryo0-12h "0"; Embryo12-24h "15";
2L	Drosophila_3seq	end	291703	291703	.	+	.	FlyBase_ID "FBgn0066134"; genomic_feature "3UTR"; Head "12"; Ovary "110"; Testis "8"; Embryo0-12h "0"; Embryo12-24h "28";
2L	Drosophila_3seq	end	291802	291802	.	+	.	FlyBase_ID "FBgn0066134"; genomic_feature "3UTR"; Head "107"; Ovary "415"; Testis "154"; Embryo0-12h "0"; Embryo12-24h "259";
2L	Drosophila_3seq	end	291841	291841	.	+	.	FlyBase_ID "FBgn0066134"; genomic_feature "3UTR"; Head "113"; Ovary "722"; Testis "71"; Embryo0-12h "14"; Embryo12-24h "281";
3L	Drosophila_3seq	end	6312511	6312511	.	-	.	FlyBase_ID "FBgn0066135"; genomic_feature "3UTR"; Head "2697"; Ovary "1339"; Testis "289"; Embryo0-12h "9"; Embryo12-24h "668";
3L	Drosophila_3seq	end	6312663	6312663	.	-	.	FlyBase_ID "FBgn0066135"; genomic_feature "3UTR"; Head "6584"; Ovary "1252"; Testis "547"; Embryo0-12h "10"; Embryo12-24h "531";
2L	Drosophila_3seq	end	6844200	6844200	.	+	.	FlyBase_ID "FBgn0066136"; genomic_feature "3UTR"; Head "251"; Ovary "542"; Testis "191"; Embryo0-12h "9"; Embryo12-24h "353";
2L	Drosophila_3seq	end	8862702	8862702	.	-	.	FlyBase_ID "FBgn0066137"; genomic_feature "3UTR"; Head "10"; Ovary "2"; Testis "2"; Embryo0-12h "0"; Embryo12-24h "25";
2L	Drosophila_3seq	end	8863163	8863163	.	-	.	FlyBase_ID "FBgn0066137"; genomic_feature "3UTR"; Head "256"; Ovary "719"; Testis "334"; Embryo0-12h "106"; Embryo12-24h "730";
2L	Drosophila_3seq	end	8863219	8863219	.	-	.	FlyBase_ID "FBgn0066137"; genomic_feature "3UTR"; Head "5"; Ovary "5"; Testis "6"; Embryo0-12h "0"; Embryo12-24h "16";
X	Drosophila_3seq	end	4724113	4724113	.	-	.	FlyBase_ID "FBgn0066138"; genomic_feature "3UTR"; Head "2"; Ovary "155"; Testis "6"; Embryo0-12h "0"; Embryo12-24h "129";
X	Drosophila_3seq	end	4724391	4724391	.	-	.	FlyBase_ID "FBgn0066138"; genomic_feature "3UTR"; Head "663"; Ovary "1702"; Testis "360"; Embryo0-12h "58"; Embryo12-24h "1073";
X	Drosophila_3seq	end	4724500	4724500	.	-	.	FlyBase_ID "FBgn0066138"; genomic_feature "3UTR"; Head "6"; Ovary "24"; Testis "6"; Embryo0-12h "0"; Embryo12-24h "11";
X	Drosophila_3seq	end	4724569	4724569	.	-	.	FlyBase_ID "FBgn0066138"; genomic_feature "3UTR"; Head "9"; Ovary "57"; Testis "5"; Embryo0-12h "0"; Embryo12-24h "69";
X	Drosophila_3seq	end	4724869	4724869	.	-	.	FlyBase_ID "FBgn0066138"; genomic_feature "3UTR"; Head "3"; Ovary "52"; Testis "17"; Embryo0-12h "0"; Embryo12-24h "37";
X	Drosophila_3seq	end	4724904	4724904	.	-	.	FlyBase_ID "FBgn0066138"; genomic_feature "3UTR"; Head "24"; Ovary "163"; Testis "45"; Embryo0-12h "8"; Embryo12-24h "264";
X	Drosophila_3seq	end	4724999	4724999	.	-	.	FlyBase_ID "FBgn0066138"; genomic_feature "3UTR"; Head "46"; Ovary "531"; Testis "231"; Embryo0-12h "0"; Embryo12-24h "554";
X	Drosophila_3seq	end	4725198	4725198	.	-	.	FlyBase_ID "FBgn0066138"; genomic_feature "3UTR"; Head "299"; Ovary "772"; Testis "173"; Embryo0-12h "102"; Embryo12-24h "757";
3R	Drosophila_3seq	end	20506561	20506561	.	-	.	FlyBase_ID "FBgn0066139"; genomic_feature "3UTR"; Head "65"; Ovary "402"; Testis "66"; Embryo0-12h "15"; Embryo12-24h "785";
3L	Drosophila_3seq	end	312409	312409	.	-	.	FlyBase_ID "FBgn0067106"; genomic_feature "3UTR"; Head "0"; Ovary "2"; Testis "6"; Embryo0-12h "0"; Embryo12-24h "0";
3L	Drosophila_3seq	end	312437	312437	.	-	.	FlyBase_ID "FBgn0067106"; genomic_feature "3UTR"; Head "120"; Ovary "58"; Testis "153"; Embryo0-12h "50"; Embryo12-24h "28";
3R	Drosophila_3seq	end	566238	566238	.	+	.	FlyBase_ID "FBgn0067423"; genomic_feature "3UTR"; Head "9"; Ovary "38"; Testis "135"; Embryo0-12h "0"; Embryo12-24h "43";
3R	Drosophila_3seq	end	566415	566415	.	+	.	FlyBase_ID "FBgn0067423"; genomic_feature "3UTR"; Head "101"; Ovary "294"; Testis "76"; Embryo0-12h "6"; Embryo12-24h "172";
3R	Drosophila_3seq	end	23599314	23599314	.	+	.	FlyBase_ID "FBgn0067424"; genomic_feature "3UTR"; Head "480"; Ovary "1146"; Testis "187"; Embryo0-12h "15"; Embryo12-24h "138";
3R	Drosophila_3seq	end	23416966	23416966	.	+	.	FlyBase_ID "FBgn0067425"; genomic_feature "3UTR"; Head "1"; Ovary "5"; Testis "7"; Embryo0-12h "0"; Embryo12-24h "10";
3R	Drosophila_3seq	end	23417042	23417042	.	+	.	FlyBase_ID "FBgn0067425"; genomic_feature "3UTR"; Head "126"; Ovary "566"; Testis "64"; Embryo0-12h "5"; Embryo12-24h "168";
2L	Drosophila_3seq	end	13043695	13043695	.	+	.	FlyBase_ID "FBgn0067426"; genomic_feature "CDS"; Head "0"; Ovary "3"; Testis "21"; Embryo0-12h "0"; Embryo12-24h "0";
2L	Drosophila_3seq	end	13043865	13043865	.	+	.	FlyBase_ID "FBgn0067426"; genomic_feature "3UTR"; Head "0"; Ovary "72"; Testis "61"; Embryo0-12h "0"; Embryo12-24h "58";
2L	Drosophila_3seq	end	13043899	13043899	.	+	.	FlyBase_ID "FBgn0067426"; genomic_feature "3UTR"; Head "1"; Ovary "279"; Testis "130"; Embryo0-12h "0"; Embryo12-24h "171";
2L	Drosophila_3seq	end	13043982	13043982	.	+	.	FlyBase_ID "FBgn0067426"; genomic_feature "3UTR"; Head "7"; Ovary "1763"; Testis "32"; Embryo0-12h "26"; Embryo12-24h "1905";
2L	Drosophila_3seq	end	13044039	13044039	.	+	.	FlyBase_ID "FBgn0067426"; genomic_feature "3UTR"; Head "0"; Ovary "6"; Testis "0"; Embryo0-12h "0"; Embryo12-24h "27";
2L	Drosophila_3seq	end	15751659	15751659	.	-	.	FlyBase_ID "FBgn0067427"; genomic_feature "3UTR"; Head "22"; Ovary "0"; Testis "0"; Embryo0-12h "0"; Embryo12-24h "0";
2L	Drosophila_3seq	end	15752424	15752424	.	-	.	FlyBase_ID "FBgn0067427"; genomic_feature "3UTR"; Head "1473"; Ovary "16"; Testis "51"; Embryo0-12h "7"; Embryo12-24h "10";
2R	Drosophila_3seq	end	20632571	20632571	.	-	.	FlyBase_ID "FBgn0067428"; genomic_feature "3UTR"; Head "263"; Ovary "234"; Testis "86"; Embryo0-12h "53"; Embryo12-24h "440";
2R	Drosophila_3seq	end	20632674	20632674	.	-	.	FlyBase_ID "FBgn0067428"; genomic_feature "3UTR"; Head "9"; Ovary "6"; Testis "36"; Embryo0-12h "11"; Embryo12-24h "7";
3R	Drosophila_3seq	end	14562787	14562787	.	+	.	FlyBase_ID "FBgn0067429"; genomic_feature "3UTR"; Head "0"; Ovary "4"; Testis "0"; Embryo0-12h "0"; Embryo12-24h "7";
3R	Drosophila_3seq	end	14562890	14562890	.	+	.	FlyBase_ID "FBgn0067429"; genomic_feature "3UTR"; Head "0"; Ovary "32"; Testis "12"; Embryo0-12h "4"; Embryo12-24h "17";
3R	Drosophila_3seq	end	14562967	14562967	.	+	.	FlyBase_ID "FBgn0067429"; genomic_feature "3UTR"; Head "3"; Ovary "17"; Testis "0"; Embryo0-12h "0"; Embryo12-24h "10";
2R	Drosophila_3seq	end	14889025	14889025	.	+	.	FlyBase_ID "FBgn0067430"; genomic_feature "3UTR"; Head "54"; Ovary "52"; Testis "22"; Embryo0-12h "11"; Embryo12-24h "67";
2R	Drosophila_3seq	end	14889104	14889104	.	+	.	FlyBase_ID "FBgn0067430"; genomic_feature "3UTR"; Head "14"; Ovary "35"; Testis "2"; Embryo0-12h "0"; Embryo12-24h "22";
2R	Drosophila_3seq	end	3665736	3665736	.	+	.	FlyBase_ID "FBgn0067431"; genomic_feature "3UTR"; Head "370"; Ovary "1258"; Testis "107"; Embryo0-12h "97"; Embryo12-24h "248";
2R	Drosophila_3seq	end	3665824	3665824	.	+	.	FlyBase_ID "FBgn0067431"; genomic_feature "3UTR"; Head "6"; Ovary "2"; Testis "1"; Embryo0-12h "0"; Embryo12-24h "0";
2R	Drosophila_3seq	end	3663287	3663287	.	+	.	FlyBase_ID "FBgn0067431"; genomic_feature "3UTR"; Head "4"; Ovary "16"; Testis "0"; Embryo0-12h "0"; Embryo12-24h "7";
2L	Drosophila_3seq	end	19014932	19014932	.	+	.	FlyBase_ID "FBgn0067432"; genomic_feature "3UTR"; Head "186"; Ovary "656"; Testis "50"; Embryo0-12h "24"; Embryo12-24h "917";
2L	Drosophila_3seq	end	19015000	19015000	.	+	.	FlyBase_ID "FBgn0067432"; genomic_feature "3UTR"; Head "264"; Ovary "696"; Testis "48"; Embryo0-12h "44"; Embryo12-24h "992";
2L	Drosophila_3seq	end	19015090	19015090	.	+	.	FlyBase_ID "FBgn0067432"; genomic_feature "3UTR"; Head "330"; Ovary "138"; Testis "56"; Embryo0-12h "77"; Embryo12-24h "415";
2L	Drosophila_3seq	end	19015145	19015145	.	+	.	FlyBase_ID "FBgn0067432"; genomic_feature "3UTR"; Head "82"; Ovary "17"; Testis "16"; Embryo0-12h "0"; Embryo12-24h "54";
2L	Drosophila_3seq	end	19016573	19016573	.	+	.	FlyBase_ID "FBgn0067432"; genomic_feature "3UTR"; Head "10"; Ovary "0"; Testis "0"; Embryo0-12h "0"; Embryo12-24h "0";
3R	Drosophila_3seq	end	23824171	23824171	.	-	.	FlyBase_ID "FBgn0067433"; genomic_feature "3UTR"; Head "916"; Ovary "2988"; Testis "64"; Embryo0-12h "194"; Embryo12-24h "4063";
3R	Drosophila_3seq	end	23824916	23824916	.	-	.	FlyBase_ID "FBgn0067433"; genomic_feature "3UTR"; Head "0"; Ovary "32"; Testis "1"; Embryo0-12h "0"; Embryo12-24h "29";
2L	Drosophila_3seq	end	3467196	3467196	.	+	.	FlyBase_ID "FBgn0067434"; genomic_feature "3UTR"; Head "4920"; Ovary "2323"; Testis "1314"; Embryo0-12h "1389"; Embryo12-24h "1996";
2L	Drosophila_3seq	end	19454671	19454671	.	+	.	FlyBase_ID "FBgn0067435"; genomic_feature "3UTR"; Head "33"; Ovary "0"; Testis "12"; Embryo0-12h "0"; Embryo12-24h "0";
X	Drosophila_3seq	end	19610978	19610978	.	-	.	FlyBase_ID "FBgn0067437"; genomic_feature "3UTR"; Head "256"; Ovary "576"; Testis "50"; Embryo0-12h "153"; Embryo12-24h "1012";
2R	Drosophila_3seq	end	8854099	8854099	.	+	.	FlyBase_ID "FBgn0067438"; genomic_feature "3UTR"; Head "3"; Ovary "0"; Testis "55"; Embryo0-12h "0"; Embryo12-24h "701";
2L	Drosophila_3seq	end	4145577	4145577	.	+	.	FlyBase_ID "FBgn0067439"; genomic_feature "3UTR"; Head "143"; Ovary "5"; Testis "16"; Embryo0-12h "33"; Embryo12-24h "390";
X	Drosophila_3seq	end	18353601	18353601	.	+	.	FlyBase_ID "FBgn0067440"; genomic_feature "3UTR"; Head "961"; Ovary "2"; Testis "21"; Embryo0-12h "0"; Embryo12-24h "0";
X	Drosophila_3seq	end	18353633	18353633	.	+	.	FlyBase_ID "FBgn0067440"; genomic_feature "3UTR"; Head "10"; Ovary "0"; Testis "0"; Embryo0-12h "0"; Embryo12-24h "0";
3L	Drosophila_3seq	end	8251588	8251588	.	+	.	FlyBase_ID "FBgn0067441"; genomic_feature "3UTR"; Head "113"; Ovary "2"; Testis "26"; Embryo0-12h "0"; Embryo12-24h "34";
3L	Drosophila_3seq	end	8252003	8252003	.	+	.	FlyBase_ID "FBgn0067441"; genomic_feature "3UTR"; Head "14"; Ovary "0"; Testis "3"; Embryo0-12h "0"; Embryo12-24h "0";
X	Drosophila_3seq	end	10706954	10706954	.	-	.	FlyBase_ID "FBgn0067442"; genomic_feature "3UTR"; Head "170"; Ovary "4"; Testis "45"; Embryo0-12h "0"; Embryo12-24h "0";
X	Drosophila_3seq	end	10707060	10707060	.	-	.	FlyBase_ID "FBgn0067442"; genomic_feature "3UTR"; Head "162"; Ovary "2"; Testis "17"; Embryo0-12h "8"; Embryo12-24h "11";
3L	Drosophila_3seq	end	2589877	2589877	.	-	.	FlyBase_ID "FBgn0067443"; genomic_feature "3UTR"; Head "11"; Ovary "1"; Testis "5"; Embryo0-12h "0"; Embryo12-24h "0";
3L	Drosophila_3seq	end	2590724	2590724	.	-	.	FlyBase_ID "FBgn0067443"; genomic_feature "3UTR"; Head "98"; Ovary "15"; Testis "7"; Embryo0-12h "0"; Embryo12-24h "12";
X	Drosophila_3seq	end	20117049	20117049	.	+	.	FlyBase_ID "FBgn0067444"; genomic_feature "3UTR"; Head "5"; Ovary "36"; Testis "29"; Embryo0-12h "0"; Embryo12-24h "68";
X	Drosophila_3seq	end	20117348	20117348	.	+	.	FlyBase_ID "FBgn0067444"; genomic_feature "3UTR"; Head "5"; Ovary "26"; Testis "9"; Embryo0-12h "0"; Embryo12-24h "48";
X	Drosophila_3seq	end	20117551	20117551	.	+	.	FlyBase_ID "FBgn0067444"; genomic_feature "3UTR"; Head "305"; Ovary "664"; Testis "55"; Embryo0-12h "50"; Embryo12-24h "814";
2R	Drosophila_3seq	end	5915283	5915283	.	+	.	FlyBase_ID "FBgn0067446"; genomic_feature "3UTR"; Head "1"; Ovary "2"; Testis "2"; Embryo0-12h "0"; Embryo12-24h "0";
3R	Drosophila_3seq	end	23375978	23375978	.	-	.	FlyBase_ID "FBgn0067447"; genomic_feature "3UTR"; Head "405"; Ovary "966"; Testis "208"; Embryo0-12h "25"; Embryo12-24h "1165";
3L	Drosophila_3seq	end	15388260	15388260	.	-	.	FlyBase_ID "FBgn0067448"; genomic_feature "3UTR"; Head "248"; Ovary "176"; Testis "11"; Embryo0-12h "13"; Embryo12-24h "128";
X	Drosophila_3seq	end	448770	448770	.	-	.	FlyBase_ID "FBgn0067449"; genomic_feature "3UTR"; Head "82"; Ovary "227"; Testis "90"; Embryo0-12h "7"; Embryo12-24h "234";
2R	Drosophila_3seq	end	3687162	3687162	.	+	.	FlyBase_ID "FBgn0067450"; genomic_feature "3UTR"; Head "1"; Ovary "0"; Testis "35"; Embryo0-12h "0"; Embryo12-24h "0";
2R	Drosophila_3seq	end	3689286	3689286	.	+	.	FlyBase_ID "FBgn0067450"; genomic_feature "3UTR"; Head "945"; Ovary "2"; Testis "37"; Embryo0-12h "146"; Embryo12-24h "64";
2L	Drosophila_3seq	end	3512417	3512417	.	-	.	FlyBase_ID "FBgn0067451"; genomic_feature "3UTR"; Head "1"; Ovary "6"; Testis "253"; Embryo0-12h "2"; Embryo12-24h "0";
3R	Drosophila_3seq	end	21642366	21642366	.	+	.	FlyBase_ID "FBgn0067452"; genomic_feature "3UTR"; Head "1"; Ovary "46"; Testis "27"; Embryo0-12h "0"; Embryo12-24h "21";
3R	Drosophila_3seq	end	21642431	21642431	.	+	.	FlyBase_ID "FBgn0067452"; genomic_feature "3UTR"; Head "18"; Ovary "33"; Testis "0"; Embryo0-12h "0"; Embryo12-24h "48";
2R	Drosophila_3seq	end	13203338	13203338	.	-	.	FlyBase_ID "FBgn0067453"; genomic_feature "3UTR"; Head "491"; Ovary "271"; Testis "56"; Embryo0-12h "75"; Embryo12-24h "2010";
2R	Drosophila_3seq	end	13203440	13203440	.	-	.	FlyBase_ID "FBgn0067453"; genomic_feature "3UTR"; Head "8"; Ovary "2"; Testis "0"; Embryo0-12h "0"; Embryo12-24h "0";
2R	Drosophila_3seq	end	13204093	13204093	.	-	.	FlyBase_ID "FBgn0067453"; genomic_feature "3UTR"; Head "3"; Ovary "2"; Testis "0"; Embryo0-12h "0"; Embryo12-24h "86";
2L	Drosophila_3seq	end	16011273	16011273	.	-	.	FlyBase_ID "FBgn0067454"; genomic_feature "3UTR"; Head "231"; Ovary "607"; Testis "56"; Embryo0-12h "12"; Embryo12-24h "1029";
3L	Drosophila_3seq	end	6612270	6612270	.	+	.	FlyBase_ID "FBgn0067915"; genomic_feature "3UTR"; Head "934"; Ovary "947"; Testis "396"; Embryo0-12h "490"; Embryo12-24h "18";
v2_chr2h_random_002	Drosophila_3seq	end	100192	100192	.	+	.	FlyBase_ID "FBgn0067916"; genomic_feature "3UTR"; Head "14157"; Ovary "22653"; Testis "2897"; Embryo0-12h "4561"; Embryo12-24h "29827";
2L	Drosophila_3seq	end	12608451	12608451	.	+	.	FlyBase_ID "FBgn0067917"; genomic_feature "3UTR"; Head "1210"; Ovary "2680"; Testis "585"; Embryo0-12h "163"; Embryo12-24h "1725";
2L	Drosophila_3seq	end	12608500	12608500	.	+	.	FlyBase_ID "FBgn0067917"; genomic_feature "3UTR"; Head "352"; Ovary "811"; Testis "112"; Embryo0-12h "24"; Embryo12-24h "504";
X	Drosophila_3seq	end	16623879	16623879	.	-	.	FlyBase_ID "FBgn0067918"; genomic_feature "3UTR"; Head "9"; Ovary "1"; Testis "5"; Embryo0-12h "8"; Embryo12-24h "54";
X	Drosophila_3seq	end	16623911	16623911	.	-	.	FlyBase_ID "FBgn0067918"; genomic_feature "3UTR"; Head "2393"; Ovary "137"; Testis "242"; Embryo0-12h "2675"; Embryo12-24h "1811";
X	Drosophila_3seq	end	16624097	16624097	.	-	.	FlyBase_ID "FBgn0067918"; genomic_feature "3UTR"; Head "1714"; Ovary "93"; Testis "124"; Embryo0-12h "2994"; Embryo12-24h "1552";
X	Drosophila_3seq	end	16624145	16624145	.	-	.	FlyBase_ID "FBgn0067918"; genomic_feature "3UTR"; Head "22"; Ovary "0"; Testis "4"; Embryo0-12h "7"; Embryo12-24h "3";
X	Drosophila_3seq	end	16624188	16624188	.	-	.	FlyBase_ID "FBgn0067918"; genomic_feature "3UTR"; Head "341"; Ovary "8"; Testis "138"; Embryo0-12h "56"; Embryo12-24h "67";
X	Drosophila_3seq	end	16624216	16624216	.	-	.	FlyBase_ID "FBgn0067918"; genomic_feature "3UTR"; Head "116"; Ovary "4"; Testis "94"; Embryo0-12h "67"; Embryo12-24h "35";
X	Drosophila_3seq	end	16627806	16627806	.	-	.	FlyBase_ID "FBgn0067918"; genomic_feature "CDS"; Head "4"; Ovary "0"; Testis "0"; Embryo0-12h "0"; Embryo12-24h "7";
3R	Drosophila_3seq	end	21871908	21871908	.	+	.	FlyBase_ID "FBgn0067919"; genomic_feature "3UTR"; Head "14"; Ovary "108"; Testis "48"; Embryo0-12h "0"; Embryo12-24h "90";
3R	Drosophila_3seq	end	21871965	21871965	.	+	.	FlyBase_ID "FBgn0067919"; genomic_feature "3UTR"; Head "91"; Ovary "402"; Testis "17"; Embryo0-12h "40"; Embryo12-24h "327";
2R	Drosophila_3seq	end	9380647	9380647	.	+	.	FlyBase_ID "FBgn0067920"; genomic_feature "3UTR"; Head "196"; Ovary "130"; Testis "63"; Embryo0-12h "51"; Embryo12-24h "218";
2R	Drosophila_3seq	end	9380747	9380747	.	+	.	FlyBase_ID "FBgn0067920"; genomic_feature "3UTR"; Head "938"; Ovary "1397"; Testis "163"; Embryo0-12h "190"; Embryo12-24h "1467";
2R	Drosophila_3seq	end	9380835	9380835	.	+	.	FlyBase_ID "FBgn0067920"; genomic_feature "3UTR"; Head "0"; Ovary "6"; Testis "0"; Embryo0-12h "0"; Embryo12-24h "8";
2R	Drosophila_3seq	end	9381058	9381058	.	+	.	FlyBase_ID "FBgn0067920"; genomic_feature "3UTR"; Head "12"; Ovary "8"; Testis "6"; Embryo0-12h "0"; Embryo12-24h "43";
3R	Drosophila_3seq	end	25423255	25423255	.	-	.	FlyBase_ID "FBgn0067921"; genomic_feature "3UTR"; Head "480"; Ovary "0"; Testis "5"; Embryo0-12h "0"; Embryo12-24h "0";
3R	Drosophila_3seq	end	25423340	25423340	.	-	.	FlyBase_ID "FBgn0067921"; genomic_feature "3UTR"; Head "205"; Ovary "1"; Testis "6"; Embryo0-12h "0"; Embryo12-24h "0";
3R	Drosophila_3seq	end	876812	876812	.	-	.	FlyBase_ID "FBgn0067922"; genomic_feature "CDS"; Head "4"; Ovary "1"; Testis "0"; Embryo0-12h "0"; Embryo12-24h "53";
3R	Drosophila_3seq	end	874893	874893	.	-	.	FlyBase_ID "FBgn0067922"; genomic_feature "3UTR"; Head "262"; Ovary "9"; Testis "12"; Embryo0-12h "25"; Embryo12-24h "109";
3R	Drosophila_3seq	end	875630	875630	.	-	.	FlyBase_ID "FBgn0067922"; genomic_feature "3UTR"; Head "1144"; Ovary "3178"; Testis "655"; Embryo0-12h "255"; Embryo12-24h "2735";
3R	Drosophila_3seq	end	876040	876040	.	-	.	FlyBase_ID "FBgn0067922"; genomic_feature "3UTR"; Head "0"; Ovary "4"; Testis "14"; Embryo0-12h "0"; Embryo12-24h "0";
3R	Drosophila_3seq	end	876087	876087	.	-	.	FlyBase_ID "FBgn0067922"; genomic_feature "3UTR"; Head "0"; Ovary "22"; Testis "116"; Embryo0-12h "0"; Embryo12-24h "31";
3R	Drosophila_3seq	end	876129	876129	.	-	.	FlyBase_ID "FBgn0067922"; genomic_feature "3UTR"; Head "1"; Ovary "4"; Testis "15"; Embryo0-12h "0"; Embryo12-24h "0";
3R	Drosophila_3seq	end	876488	876488	.	-	.	FlyBase_ID "FBgn0067922"; genomic_feature "CDS"; Head "3"; Ovary "2"; Testis "0"; Embryo0-12h "0"; Embryo12-24h "4";
3R	Drosophila_3seq	end	887358	887358	.	-	.	FlyBase_ID "FBgn0067922"; genomic_feature "CDS"; Head "0"; Ovary "0"; Testis "17"; Embryo0-12h "0"; Embryo12-24h "0";
3R	Drosophila_3seq	end	877675	877675	.	-	.	FlyBase_ID "FBgn0067922"; genomic_feature "CDS"; Head "15"; Ovary "7"; Testis "0"; Embryo0-12h "5"; Embryo12-24h "35";
2L	Drosophila_3seq	end	6789478	6789478	.	-	.	FlyBase_ID "FBgn0067923"; genomic_feature "3UTR"; Head "1776"; Ovary "2"; Testis "11"; Embryo0-12h "68"; Embryo12-24h "127";
2L	Drosophila_3seq	end	6790252	6790252	.	-	.	FlyBase_ID "FBgn0067923"; genomic_feature "3UTR"; Head "635"; Ovary "3549"; Testis "116"; Embryo0-12h "178"; Embryo12-24h "1536";
2L	Drosophila_3seq	end	6790306	6790306	.	-	.	FlyBase_ID "FBgn0067923"; genomic_feature "3UTR"; Head "24"; Ovary "1076"; Testis "91"; Embryo0-12h "23"; Embryo12-24h "150";
2L	Drosophila_3seq	end	6790371	6790371	.	-	.	FlyBase_ID "FBgn0067923"; genomic_feature "3UTR"; Head "5"; Ovary "373"; Testis "86"; Embryo0-12h "0"; Embryo12-24h "44";
2L	Drosophila_3seq	end	6790449	6790449	.	-	.	FlyBase_ID "FBgn0067923"; genomic_feature "3UTR"; Head "0"; Ovary "24"; Testis "60"; Embryo0-12h "0"; Embryo12-24h "0";
2L	Drosophila_3seq	end	6790821	6790821	.	-	.	FlyBase_ID "FBgn0067923"; genomic_feature "3UTR"; Head "13"; Ovary "15"; Testis "10"; Embryo0-12h "0"; Embryo12-24h "15";
2L	Drosophila_3seq	end	6790981	6790981	.	-	.	FlyBase_ID "FBgn0067923"; genomic_feature "3UTR"; Head "0"; Ovary "14"; Testis "8"; Embryo0-12h "0"; Embryo12-24h "5";
2L	Drosophila_3seq	end	6793540	6793540	.	-	.	FlyBase_ID "FBgn0067923, FBgn0275467"; genomic_feature "ambiguous"; Head "0"; Ovary "0"; Testis "16"; Embryo0-12h "0"; Embryo12-24h "0";
X	Drosophila_3seq	end	2121526	2121526	.	-	.	FlyBase_ID "FBgn0067924"; genomic_feature "3UTR"; Head "1453"; Ovary "1820"; Testis "587"; Embryo0-12h "310"; Embryo12-24h "4135";
X	Drosophila_3seq	end	2121560	2121560	.	-	.	FlyBase_ID "FBgn0067924"; genomic_feature "3UTR"; Head "311"; Ovary "530"; Testis "259"; Embryo0-12h "5"; Embryo12-24h "444";
X	Drosophila_3seq	end	2121676	2121676	.	-	.	FlyBase_ID "FBgn0067924"; genomic_feature "3UTR"; Head "193"; Ovary "396"; Testis "278"; Embryo0-12h "32"; Embryo12-24h "682";
X	Drosophila_3seq	end	2121751	2121751	.	-	.	FlyBase_ID "FBgn0067924"; genomic_feature "3UTR"; Head "14"; Ovary "13"; Testis "25"; Embryo0-12h "4"; Embryo12-24h "0";
2L	Drosophila_3seq	end	12587699	12587699	.	-	.	FlyBase_ID "FBgn0067925"; genomic_feature "3UTR"; Head "12112"; Ovary "29802"; Testis "2971"; Embryo0-12h "8101"; Embryo12-24h "53559";
3R	Drosophila_3seq	end	15858685	15858685	.	+	.	FlyBase_ID "FBgn0067926"; genomic_feature "3UTR"; Head "2121"; Ovary "180"; Testis "840"; Embryo0-12h "674"; Embryo12-24h "257";
3R	Drosophila_3seq	end	15858715	15858715	.	+	.	FlyBase_ID "FBgn0067926"; genomic_feature "3UTR"; Head "5"; Ovary "3"; Testis "2"; Embryo0-12h "0"; Embryo12-24h "0";
3L	Drosophila_3seq	end	2928286	2928286	.	+	.	FlyBase_ID "FBgn0067927"; genomic_feature "3UTR"; Head "1"; Ovary "3"; Testis "14"; Embryo0-12h "0"; Embryo12-24h "0";
3L	Drosophila_3seq	end	2929084	2929084	.	+	.	FlyBase_ID "FBgn0067927"; genomic_feature "3UTR"; Head "0"; Ovary "15"; Testis "6"; Embryo0-12h "0"; Embryo12-24h "7";
3L	Drosophila_3seq	end	2929391	2929391	.	+	.	FlyBase_ID "FBgn0067927"; genomic_feature "3UTR"; Head "0"; Ovary "83"; Testis "1"; Embryo0-12h "0"; Embryo12-24h "1";
3L	Drosophila_3seq	end	2929501	2929501	.	+	.	FlyBase_ID "FBgn0067927"; genomic_feature "3UTR"; Head "3"; Ovary "148"; Testis "1"; Embryo0-12h "0"; Embryo12-24h "151";
3L	Drosophila_3seq	end	2929565	2929565	.	+	.	FlyBase_ID "FBgn0067927"; genomic_feature "3UTR"; Head "23"; Ovary "1257"; Testis "5"; Embryo0-12h "25"; Embryo12-24h "875";
3L	Drosophila_3seq	end	2929632	2929632	.	+	.	FlyBase_ID "FBgn0067927"; genomic_feature "3UTR"; Head "1"; Ovary "77"; Testis "0"; Embryo0-12h "0"; Embryo12-24h "23";
3L	Drosophila_3seq	end	2929694	2929694	.	+	.	FlyBase_ID "FBgn0067927"; genomic_feature "3UTR"; Head "27"; Ovary "1882"; Testis "3"; Embryo0-12h "9"; Embryo12-24h "911";
3L	Drosophila_3seq	end	2929740	2929740	.	+	.	FlyBase_ID "FBgn0067927"; genomic_feature "3UTR"; Head "0"; Ovary "60"; Testis "0"; Embryo0-12h "0"; Embryo12-24h "59";
3L	Drosophila_3seq	end	2929919	2929919	.	+	.	FlyBase_ID "FBgn0067927"; genomic_feature "3UTR"; Head "505"; Ovary "1054"; Testis "56"; Embryo0-12h "85"; Embryo12-24h "738";
X	Drosophila_3seq	end	472395	472395	.	+	.	FlyBase_ID "FBgn0067928"; genomic_feature "3UTR"; Head "2"; Ovary "56"; Testis "7"; Embryo0-12h "0"; Embryo12-24h "10";
X	Drosophila_3seq	end	472444	472444	.	+	.	FlyBase_ID "FBgn0067928"; genomic_feature "3UTR"; Head "2555"; Ovary "5151"; Testis "892"; Embryo0-12h "1009"; Embryo12-24h "10207";
2L	Drosophila_3seq	end	5947965	5947965	.	+	.	FlyBase_ID "FBgn0067929"; genomic_feature "3UTR"; Head "6"; Ovary "590"; Testis "319"; Embryo0-12h "26"; Embryo12-24h "876";
X	Drosophila_3seq	end	19245128	19245128	.	-	.	FlyBase_ID "FBgn0067930"; genomic_feature "3UTR"; Head "46707"; Ovary "23325"; Testis "3807"; Embryo0-12h "4068"; Embryo12-24h "20106";
X	Drosophila_3seq	end	19245499	19245499	.	-	.	FlyBase_ID "FBgn0067930"; genomic_feature "3UTR"; Head "49"; Ovary "6"; Testis "2"; Embryo0-12h "0"; Embryo12-24h "8";
X	Drosophila_3seq	end	19245616	19245616	.	-	.	FlyBase_ID "FBgn0067930"; genomic_feature "3UTR"; Head "51"; Ovary "37"; Testis "9"; Embryo0-12h "14"; Embryo12-24h "35";
X	Drosophila_3seq	end	19245696	19245696	.	-	.	FlyBase_ID "FBgn0067930"; genomic_feature "3UTR"; Head "5754"; Ovary "9471"; Testis "1400"; Embryo0-12h "3254"; Embryo12-24h "6053";
3R	Drosophila_3seq	end	17310546	17310546	.	+	.	FlyBase_ID "FBgn0067931"; genomic_feature "3UTR"; Head "442"; Ovary "1737"; Testis "1486"; Embryo0-12h "75"; Embryo12-24h "579";
2L	Drosophila_3seq	end	17155337	17155337	.	+	.	FlyBase_ID "FBgn0067932"; genomic_feature "3UTR"; Head "400"; Ovary "387"; Testis "61"; Embryo0-12h "3"; Embryo12-24h "227";
X	Drosophila_3seq	end	1941757	1941757	.	-	.	FlyBase_ID "FBgn0067933"; genomic_feature "3UTR"; Head "2407"; Ovary "53"; Testis "1515"; Embryo0-12h "129"; Embryo12-24h "385";
X	Drosophila_3seq	end	11087786	11087786	.	+	.	FlyBase_ID "FBgn0067934"; genomic_feature "3UTR"; Head "1"; Ovary "28"; Testis "9"; Embryo0-12h "0"; Embryo12-24h "16";
X	Drosophila_3seq	end	11087822	11087822	.	+	.	FlyBase_ID "FBgn0067934"; genomic_feature "3UTR"; Head "10"; Ovary "248"; Testis "42"; Embryo0-12h "0"; Embryo12-24h "225";
X	Drosophila_3seq	end	11087860	11087860	.	+	.	FlyBase_ID "FBgn0067934"; genomic_feature "3UTR"; Head "490"; Ovary "5370"; Testis "790"; Embryo0-12h "163"; Embryo12-24h "8948";
X	Drosophila_3seq	end	11088141	11088141	.	+	.	FlyBase_ID "FBgn0067934"; genomic_feature "3UTR"; Head "1868"; Ovary "9963"; Testis "628"; Embryo0-12h "619"; Embryo12-24h "19614";
3L	Drosophila_3seq	end	23688948	23688948	.	-	.	FlyBase_ID "FBgn0067935"; genomic_feature "3UTR"; Head "15"; Ovary "18"; Testis "3"; Embryo0-12h "0"; Embryo12-24h "114";
3L	Drosophila_3seq	end	23689345	23689345	.	-	.	FlyBase_ID "FBgn0067935"; genomic_feature "3UTR"; Head "2"; Ovary "20"; Testis "1"; Embryo0-12h "0"; Embryo12-24h "38";
3L	Drosophila_3seq	end	23689380	23689380	.	-	.	FlyBase_ID "FBgn0067935"; genomic_feature "3UTR"; Head "20"; Ovary "80"; Testis "8"; Embryo0-12h "16"; Embryo12-24h "176";
3L	Drosophila_3seq	end	23689430	23689430	.	-	.	FlyBase_ID "FBgn0067935"; genomic_feature "3UTR"; Head "34210"; Ovary "72081"; Testis "9584"; Embryo0-12h "10434"; Embryo12-24h "71209";
3L	Drosophila_3seq	end	23689486	23689486	.	-	.	FlyBase_ID "FBgn0067935"; genomic_feature "3UTR"; Head "8"; Ovary "111"; Testis "13"; Embryo0-12h "0"; Embryo12-24h "32";
3L	Drosophila_3seq	end	7955002	7955002	.	-	.	FlyBase_ID "FBgn0067936"; genomic_feature "3UTR"; Head "342"; Ovary "56"; Testis "63"; Embryo0-12h "30"; Embryo12-24h "56";
3L	Drosophila_3seq	end	7955077	7955077	.	-	.	FlyBase_ID "FBgn0067936"; genomic_feature "3UTR"; Head "26"; Ovary "6"; Testis "12"; Embryo0-12h "0"; Embryo12-24h "4";
3R	Drosophila_3seq	end	13844185	13844185	.	-	.	FlyBase_ID "FBgn0067937, FBgn0241536"; genomic_feature "ambiguous"; Head "1285"; Ovary "2434"; Testis "2399"; Embryo0-12h "79"; Embryo12-24h "1031";
2L	Drosophila_3seq	end	7254928	7254928	.	-	.	FlyBase_ID "FBgn0067938"; genomic_feature "3UTR"; Head "1592"; Ovary "1255"; Testis "223"; Embryo0-12h "171"; Embryo12-24h "1514";
2L	Drosophila_3seq	end	7255098	7255098	.	-	.	FlyBase_ID "FBgn0067938"; genomic_feature "3UTR"; Head "13073"; Ovary "13230"; Testis "2037"; Embryo0-12h "1486"; Embryo12-24h "15451";
2L	Drosophila_3seq	end	7255361	7255361	.	-	.	FlyBase_ID "FBgn0067938"; genomic_feature "3UTR"; Head "173"; Ovary "252"; Testis "40"; Embryo0-12h "24"; Embryo12-24h "200";
2L	Drosophila_3seq	end	7255398	7255398	.	-	.	FlyBase_ID "FBgn0067938"; genomic_feature "3UTR"; Head "2501"; Ovary "4616"; Testis "1046"; Embryo0-12h "688"; Embryo12-24h "5316";
2L	Drosophila_3seq	end	7255427	7255427	.	-	.	FlyBase_ID "FBgn0067938"; genomic_feature "3UTR"; Head "1752"; Ovary "2655"; Testis "642"; Embryo0-12h "308"; Embryo12-24h "4301";
2R	Drosophila_3seq	end	8305281	8305281	.	+	.	FlyBase_ID "FBgn0067939"; genomic_feature "3UTR"; Head "2004"; Ovary "1171"; Testis "1304"; Embryo0-12h "329"; Embryo12-24h "1201";
X	Drosophila_3seq	end	16114040	16114040	.	+	.	FlyBase_ID "FBgn0067941"; genomic_feature "3UTR"; Head "0"; Ovary "0"; Testis "540"; Embryo0-12h "0"; Embryo12-24h "0";
X	Drosophila_3seq	end	16114075	16114075	.	+	.	FlyBase_ID "FBgn0067941"; genomic_feature "3UTR"; Head "0"; Ovary "1"; Testis "248"; Embryo0-12h "0"; Embryo12-24h "0";
3L	Drosophila_3seq	end	16679440	16679440	.	+	.	FlyBase_ID "FBgn0067942"; genomic_feature "3UTR"; Head "23"; Ovary "112"; Testis "18"; Embryo0-12h "16"; Embryo12-24h "56";
3L	Drosophila_3seq	end	16679482	16679482	.	+	.	FlyBase_ID "FBgn0067942"; genomic_feature "3UTR"; Head "522"; Ovary "1089"; Testis "195"; Embryo0-12h "29"; Embryo12-24h "780";
X	Drosophila_3seq	end	17736093	17736093	.	+	.	FlyBase_ID "FBgn0067943"; genomic_feature "3UTR"; Head "74"; Ovary "837"; Testis "42"; Embryo0-12h "11"; Embryo12-24h "222";
X	Drosophila_3seq	end	17736264	17736264	.	+	.	FlyBase_ID "FBgn0067943"; genomic_feature "3UTR"; Head "2"; Ovary "16"; Testis "1"; Embryo0-12h "0"; Embryo12-24h "20";
3L	Drosophila_3seq	end	1290517	1290517	.	+	.	FlyBase_ID "FBgn0067944"; genomic_feature "3UTR"; Head "728"; Ovary "968"; Testis "370"; Embryo0-12h "89"; Embryo12-24h "163";
3L	Drosophila_3seq	end	1290551	1290551	.	+	.	FlyBase_ID "FBgn0067944"; genomic_feature "3UTR"; Head "4652"; Ovary "4837"; Testis "1452"; Embryo0-12h "1044"; Embryo12-24h "2945";
3L	Drosophila_3seq	end	1290629	1290629	.	+	.	FlyBase_ID "FBgn0067944"; genomic_feature "3UTR"; Head "45"; Ovary "40"; Testis "5"; Embryo0-12h "7"; Embryo12-24h "18";
2L	Drosophila_3seq	end	4476806	4476806	.	-	.	FlyBase_ID "FBgn0067945"; genomic_feature "3UTR"; Head "113"; Ovary "224"; Testis "84"; Embryo0-12h "33"; Embryo12-24h "298";
2L	Drosophila_3seq	end	12916494	12916494	.	+	.	FlyBase_ID "FBgn0067947"; genomic_feature "3UTR"; Head "357"; Ovary "13471"; Testis "402"; Embryo0-12h "68"; Embryo12-24h "4926";
2L	Drosophila_3seq	end	12916537	12916537	.	+	.	FlyBase_ID "FBgn0067947"; genomic_feature "3UTR"; Head "295"; Ovary "10412"; Testis "406"; Embryo0-12h "118"; Embryo12-24h "4119";
2L	Drosophila_3seq	end	12916574	12916574	.	+	.	FlyBase_ID "FBgn0067947"; genomic_feature "3UTR"; Head "1"; Ovary "35"; Testis "0"; Embryo0-12h "0"; Embryo12-24h "42";
2L	Drosophila_3seq	end	12916867	12916867	.	+	.	FlyBase_ID "FBgn0067947"; genomic_feature "3UTR"; Head "3"; Ovary "51"; Testis "7"; Embryo0-12h "0"; Embryo12-24h "15";
3L	Drosophila_3seq	end	17488245	17488245	.	-	.	FlyBase_ID "FBgn0067948"; genomic_feature "3UTR"; Head "355"; Ovary "158"; Testis "55"; Embryo0-12h "5"; Embryo12-24h "210";
3L	Drosophila_3seq	end	17488475	17488475	.	-	.	FlyBase_ID "FBgn0067948"; genomic_feature "3UTR"; Head "6"; Ovary "13"; Testis "6"; Embryo0-12h "0"; Embryo12-24h "51";
3L	Drosophila_3seq	end	17488567	17488567	.	-	.	FlyBase_ID "FBgn0067948"; genomic_feature "3UTR"; Head "14"; Ovary "41"; Testis "24"; Embryo0-12h "0"; Embryo12-24h "63";
3L	Drosophila_3seq	end	17488700	17488700	.	-	.	FlyBase_ID "FBgn0067948"; genomic_feature "3UTR"; Head "525"; Ovary "2600"; Testis "1436"; Embryo0-12h "416"; Embryo12-24h "1268";
2R	Drosophila_3seq	end	12177385	12177385	.	-	.	FlyBase_ID "FBgn0067949"; genomic_feature "3UTR"; Head "78"; Ovary "298"; Testis "4"; Embryo0-12h "6"; Embryo12-24h "766";
2R	Drosophila_3seq	end	12177574	12177574	.	-	.	FlyBase_ID "FBgn0067949"; genomic_feature "3UTR"; Head "8"; Ovary "20"; Testis "2"; Embryo0-12h "0"; Embryo12-24h "67";
2R	Drosophila_3seq	end	12177758	12177758	.	-	.	FlyBase_ID "FBgn0067949"; genomic_feature "3UTR"; Head "117"; Ovary "901"; Testis "241"; Embryo0-12h "62"; Embryo12-24h "1555";
2R	Drosophila_3seq	end	12667020	12667020	.	-	.	FlyBase_ID "FBgn0067950, FBgn0229896"; genomic_feature "ambiguous"; Head "330"; Ovary "355"; Testis "244"; Embryo0-12h "159"; Embryo12-24h "755";
3L	Drosophila_3seq	end	23205468	23205468	.	+	.	FlyBase_ID "FBgn0067951"; genomic_feature "CDS"; Head "16"; Ovary "26"; Testis "5"; Embryo0-12h "0"; Embryo12-24h "2";
3L	Drosophila_3seq	end	23206169	23206169	.	+	.	FlyBase_ID "FBgn0067951"; genomic_feature "3UTR"; Head "4"; Ovary "28"; Testis "4"; Embryo0-12h "0"; Embryo12-24h "9";
3L	Drosophila_3seq	end	23206231	23206231	.	+	.	FlyBase_ID "FBgn0067951"; genomic_feature "3UTR"; Head "130"; Ovary "1999"; Testis "90"; Embryo0-12h "109"; Embryo12-24h "1169";
2R	Drosophila_3seq	end	14701950	14701950	.	+	.	FlyBase_ID "FBgn0067952"; genomic_feature "3UTR"; Head "79"; Ovary "484"; Testis "68"; Embryo0-12h "56"; Embryo12-24h "372";
2R	Drosophila_3seq	end	8305247	8305247	.	-	.	FlyBase_ID "FBgn0067953"; genomic_feature "3UTR"; Head "437"; Ovary "1292"; Testis "216"; Embryo0-12h "55"; Embryo12-24h "669";
2R	Drosophila_3seq	end	5340186	5340186	.	+	.	FlyBase_ID "FBgn0067954"; genomic_feature "3UTR"; Head "1"; Ovary "16"; Testis "2"; Embryo0-12h "0"; Embryo12-24h "38";
2R	Drosophila_3seq	end	5340321	5340321	.	+	.	FlyBase_ID "FBgn0067954"; genomic_feature "3UTR"; Head "448"; Ovary "1002"; Testis "194"; Embryo0-12h "26"; Embryo12-24h "121";
2R	Drosophila_3seq	end	5340352	5340352	.	+	.	FlyBase_ID "FBgn0067954"; genomic_feature "3UTR"; Head "8"; Ovary "26"; Testis "4"; Embryo0-12h "0"; Embryo12-24h "19";
2R	Drosophila_3seq	end	5340416	5340416	.	+	.	FlyBase_ID "FBgn0067954"; genomic_feature "3UTR"; Head "11"; Ovary "31"; Testis "7"; Embryo0-12h "9"; Embryo12-24h "8";
2R	Drosophila_3seq	end	5340494	5340494	.	+	.	FlyBase_ID "FBgn0067954"; genomic_feature "3UTR"; Head "1"; Ovary "6"; Testis "2"; Embryo0-12h "0"; Embryo12-24h "0";
3L	Drosophila_3seq	end	12178561	12178561	.	-	.	FlyBase_ID "FBgn0067956"; genomic_feature "3UTR"; Head "150"; Ovary "82"; Testis "6"; Embryo0-12h "8"; Embryo12-24h "129";
3L	Drosophila_3seq	end	12178630	12178630	.	-	.	FlyBase_ID "FBgn0067956"; genomic_feature "3UTR"; Head "1169"; Ovary "798"; Testis "277"; Embryo0-12h "249"; Embryo12-24h "1072";
2R	Drosophila_3seq	end	18921535	18921535	.	+	.	FlyBase_ID "FBgn0067957"; genomic_feature "3UTR"; Head "6"; Ovary "5"; Testis "9"; Embryo0-12h "0"; Embryo12-24h "0";
2R	Drosophila_3seq	end	18921721	18921721	.	+	.	FlyBase_ID "FBgn0067957"; genomic_feature "3UTR"; Head "2724"; Ovary "1268"; Testis "539"; Embryo0-12h "237"; Embryo12-24h "1465";
2L	Drosophila_3seq	end	20898040	20898040	.	-	.	FlyBase_ID "FBgn0067958"; genomic_feature "3UTR"; Head "23"; Ovary "22"; Testis "2"; Embryo0-12h "0"; Embryo12-24h "70";
2L	Drosophila_3seq	end	20898106	20898106	.	-	.	FlyBase_ID "FBgn0067958"; genomic_feature "3UTR"; Head "2"; Ovary "3"; Testis "1"; Embryo0-12h "0"; Embryo12-24h "1";
2L	Drosophila_3seq	end	20899103	20899103	.	-	.	FlyBase_ID "FBgn0067958"; genomic_feature "3UTR"; Head "215"; Ovary "1476"; Testis "132"; Embryo0-12h "108"; Embryo12-24h "1455";
2L	Drosophila_3seq	end	20899131	20899131	.	-	.	FlyBase_ID "FBgn0067958"; genomic_feature "3UTR"; Head "9"; Ovary "155"; Testis "13"; Embryo0-12h "8"; Embryo12-24h "95";
2L	Drosophila_3seq	end	7367297	7367297	.	-	.	FlyBase_ID "FBgn0067959"; genomic_feature "3UTR"; Head "47"; Ovary "2"; Testis "1"; Embryo0-12h "18"; Embryo12-24h "13";
2L	Drosophila_3seq	end	7367370	7367370	.	-	.	FlyBase_ID "FBgn0067959"; genomic_feature "3UTR"; Head "406"; Ovary "19"; Testis "12"; Embryo0-12h "14"; Embryo12-24h "75";
2L	Drosophila_3seq	end	7367646	7367646	.	-	.	FlyBase_ID "FBgn0067959"; genomic_feature "3UTR"; Head "2"; Ovary "5"; Testis "0"; Embryo0-12h "0"; Embryo12-24h "27";
2L	Drosophila_3seq	end	7367865	7367865	.	-	.	FlyBase_ID "FBgn0067959"; genomic_feature "3UTR"; Head "10222"; Ovary "6203"; Testis "1773"; Embryo0-12h "1438"; Embryo12-24h "6859";
2L	Drosophila_3seq	end	13145524	13145524	.	+	.	FlyBase_ID "FBgn0067960"; genomic_feature "3UTR"; Head "2"; Ovary "5"; Testis "94"; Embryo0-12h "0"; Embryo12-24h "0";
2L	Drosophila_3seq	end	13145726	13145726	.	+	.	FlyBase_ID "FBgn0067960"; genomic_feature "3UTR"; Head "1219"; Ovary "1723"; Testis "1527"; Embryo0-12h "177"; Embryo12-24h "728";
2L	Drosophila_3seq	end	13145868	13145868	.	+	.	FlyBase_ID "FBgn0067960"; genomic_feature "3UTR"; Head "75"; Ovary "128"; Testis "46"; Embryo0-12h "34"; Embryo12-24h "101";
2R	Drosophila_3seq	end	19750264	19750264	.	+	.	FlyBase_ID "FBgn0067962"; genomic_feature "3UTR"; Head "136"; Ovary "925"; Testis "20"; Embryo0-12h "122"; Embryo12-24h "612";
2R	Drosophila_3seq	end	19750323	19750323	.	+	.	FlyBase_ID "FBgn0067962"; genomic_feature "3UTR"; Head "63"; Ovary "143"; Testis "17"; Embryo0-12h "157"; Embryo12-24h "254";
2L	Drosophila_3seq	end	13204785	13204785	.	-	.	FlyBase_ID "FBgn0067963"; genomic_feature "3UTR"; Head "4"; Ovary "0"; Testis "2"; Embryo0-12h "0"; Embryo12-24h "30";
2L	Drosophila_3seq	end	13205390	13205390	.	-	.	FlyBase_ID "FBgn0067963"; genomic_feature "3UTR"; Head "38"; Ovary "91"; Testis "27"; Embryo0-12h "0"; Embryo12-24h "67";
2L	Drosophila_3seq	end	13205426	13205426	.	-	.	FlyBase_ID "FBgn0067963"; genomic_feature "3UTR"; Head "801"; Ovary "2477"; Testis "1225"; Embryo0-12h "288"; Embryo12-24h "2177";
3L	Drosophila_3seq	end	4467914	4467914	.	+	.	FlyBase_ID "FBgn0067964"; genomic_feature "3UTR"; Head "11"; Ovary "223"; Testis "60"; Embryo0-12h "6"; Embryo12-24h "161";
3L	Drosophila_3seq	end	4467953	4467953	.	+	.	FlyBase_ID "FBgn0067964"; genomic_feature "3UTR"; Head "1"; Ovary "16"; Testis "2"; Embryo0-12h "0"; Embryo12-24h "9";
3L	Drosophila_3seq	end	4467980	4467980	.	+	.	FlyBase_ID "FBgn0067964"; genomic_feature "3UTR"; Head "0"; Ovary "11"; Testis "0"; Embryo0-12h "0"; Embryo12-24h "7";
2R	Drosophila_3seq	end	15706312	15706312	.	-	.	FlyBase_ID "FBgn0067965"; genomic_feature "3UTR"; Head "38"; Ovary "404"; Testis "77"; Embryo0-12h "14"; Embryo12-24h "431";
v2_chr2L_random_028	Drosophila_3seq	end	819828	819828	.	+	.	FlyBase_ID "FBgn0067966"; genomic_feature "3UTR"; Head "2"; Ovary "49"; Testis "0"; Embryo0-12h "0"; Embryo12-24h "2";
v2_chr2L_random_028	Drosophila_3seq	end	819867	819867	.	+	.	FlyBase_ID "FBgn0067966"; genomic_feature "3UTR"; Head "20"; Ovary "559"; Testis "11"; Embryo0-12h "4"; Embryo12-24h "236";
v2_chr2L_random_028	Drosophila_3seq	end	819915	819915	.	+	.	FlyBase_ID "FBgn0067966"; genomic_feature "3UTR"; Head "2"; Ovary "69"; Testis "3"; Embryo0-12h "26"; Embryo12-24h "50";
v2_chr2L_random_028	Drosophila_3seq	end	819947	819947	.	+	.	FlyBase_ID "FBgn0067966"; genomic_feature "3UTR"; Head "141"; Ovary "1348"; Testis "52"; Embryo0-12h "85"; Embryo12-24h "1100";
v2_chr2L_random_028	Drosophila_3seq	end	820007	820007	.	+	.	FlyBase_ID "FBgn0067966"; genomic_feature "3UTR"; Head "254"; Ovary "1646"; Testis "54"; Embryo0-12h "125"; Embryo12-24h "1721";
v2_chr2L_random_028	Drosophila_3seq	end	820046	820046	.	+	.	FlyBase_ID "FBgn0067966"; genomic_feature "3UTR"; Head "8"; Ovary "31"; Testis "0"; Embryo0-12h "11"; Embryo12-24h "111";
v2_chr2L_random_028	Drosophila_3seq	end	820233	820233	.	+	.	FlyBase_ID "FBgn0067966"; genomic_feature "3UTR"; Head "66"; Ovary "19"; Testis "6"; Embryo0-12h "8"; Embryo12-24h "187";
v2_chr2L_random_028	Drosophila_3seq	end	820274	820274	.	+	.	FlyBase_ID "FBgn0067966"; genomic_feature "3UTR"; Head "41"; Ovary "3"; Testis "1"; Embryo0-12h "9"; Embryo12-24h "20";
2R	Drosophila_3seq	end	15453644	15453644	.	-	.	FlyBase_ID "FBgn0067967"; genomic_feature "3UTR"; Head "17"; Ovary "0"; Testis "0"; Embryo0-12h "0"; Embryo12-24h "30";
2R	Drosophila_3seq	end	15454217	15454217	.	-	.	FlyBase_ID "FBgn0067967"; genomic_feature "3UTR"; Head "31"; Ovary "0"; Testis "0"; Embryo0-12h "14"; Embryo12-24h "280";
2L	Drosophila_3seq	end	15286856	15286856	.	-	.	FlyBase_ID "FBgn0067968"; genomic_feature "3UTR"; Head "0"; Ovary "0"; Testis "40"; Embryo0-12h "0"; Embryo12-24h "0";
2L	Drosophila_3seq	end	15287617	15287617	.	-	.	FlyBase_ID "FBgn0067968"; genomic_feature "3UTR"; Head "0"; Ovary "4"; Testis "0"; Embryo0-12h "0"; Embryo12-24h "7";
2L	Drosophila_3seq	end	15287781	15287781	.	-	.	FlyBase_ID "FBgn0067968"; genomic_feature "3UTR"; Head "85"; Ovary "2510"; Testis "298"; Embryo0-12h "24"; Embryo12-24h "3577";
2L	Drosophila_3seq	end	15287819	15287819	.	-	.	FlyBase_ID "FBgn0067968"; genomic_feature "3UTR"; Head "15"; Ovary "514"; Testis "79"; Embryo0-12h "0"; Embryo12-24h "344";
3L	Drosophila_3seq	end	2308327	2308327	.	+	.	FlyBase_ID "FBgn0067969"; genomic_feature "3UTR"; Head "530"; Ovary "289"; Testis "267"; Embryo0-12h "108"; Embryo12-24h "336";
2R	Drosophila_3seq	end	6545991	6545991	.	-	.	FlyBase_ID "FBgn0067970"; genomic_feature "3UTR"; Head "855"; Ovary "346"; Testis "50"; Embryo0-12h "257"; Embryo12-24h "677";
X	Drosophila_3seq	end	7105465	7105465	.	+	.	FlyBase_ID "FBgn0067971"; genomic_feature "5UTR"; Head "4"; Ovary "0"; Testis "0"; Embryo0-12h "0"; Embryo12-24h "0";
X	Drosophila_3seq	end	7109743	7109743	.	+	.	FlyBase_ID "FBgn0067971"; genomic_feature "3UTR"; Head "64"; Ovary "0"; Testis "1"; Embryo0-12h "35"; Embryo12-24h "264";
X	Drosophila_3seq	end	7109981	7109981	.	+	.	FlyBase_ID "FBgn0067971"; genomic_feature "3UTR"; Head "6"; Ovary "0"; Testis "0"; Embryo0-12h "22"; Embryo12-24h "48";
X	Drosophila_3seq	end	7110555	7110555	.	+	.	FlyBase_ID "FBgn0067971"; genomic_feature "3UTR"; Head "45"; Ovary "0"; Testis "0"; Embryo0-12h "19"; Embryo12-24h "310";
X	Drosophila_3seq	end	7110619	7110619	.	+	.	FlyBase_ID "FBgn0067971"; genomic_feature "3UTR"; Head "561"; Ovary "0"; Testis "0"; Embryo0-12h "217"; Embryo12-24h "1917";
X	Drosophila_3seq	end	7111202	7111202	.	+	.	FlyBase_ID "FBgn0067971"; genomic_feature "3UTR"; Head "4"; Ovary "0"; Testis "0"; Embryo0-12h "27"; Embryo12-24h "13";
X	Drosophila_3seq	end	7114295	7114295	.	+	.	FlyBase_ID "FBgn0067971"; genomic_feature "3UTR"; Head "945"; Ovary "0"; Testis "0"; Embryo0-12h "195"; Embryo12-24h "56";
3L	Drosophila_3seq	end	20586863	20586863	.	+	.	FlyBase_ID "FBgn0067972"; genomic_feature "3UTR"; Head "2241"; Ovary "1"; Testis "94"; Embryo0-12h "1"; Embryo12-24h "7";
X	Drosophila_3seq	end	12274887	12274887	.	+	.	FlyBase_ID "FBgn0067973"; genomic_feature "3UTR"; Head "4"; Ovary "16"; Testis "1"; Embryo0-12h "0"; Embryo12-24h "4";
X	Drosophila_3seq	end	12275084	12275084	.	+	.	FlyBase_ID "FBgn0067973"; genomic_feature "3UTR"; Head "16"; Ovary "92"; Testis "2"; Embryo0-12h "0"; Embryo12-24h "48";
X	Drosophila_3seq	end	12275168	12275168	.	+	.	FlyBase_ID "FBgn0067973"; genomic_feature "3UTR"; Head "1"; Ovary "21"; Testis "0"; Embryo0-12h "0"; Embryo12-24h "11";
3L	Drosophila_3seq	end	20175296	20175296	.	-	.	FlyBase_ID "FBgn0067974"; genomic_feature "3UTR"; Head "96"; Ovary "57"; Testis "29"; Embryo0-12h "36"; Embryo12-24h "117";
3L	Drosophila_3seq	end	20175376	20175376	.	-	.	FlyBase_ID "FBgn0067974"; genomic_feature "3UTR"; Head "45"; Ovary "41"; Testis "7"; Embryo0-12h "27"; Embryo12-24h "19";
3L	Drosophila_3seq	end	20175466	20175466	.	-	.	FlyBase_ID "FBgn0067974"; genomic_feature "3UTR"; Head "132"; Ovary "203"; Testis "29"; Embryo0-12h "27"; Embryo12-24h "110";
3L	Drosophila_3seq	end	20175634	20175634	.	-	.	FlyBase_ID "FBgn0067974"; genomic_feature "3UTR"; Head "11"; Ovary "17"; Testis "10"; Embryo0-12h "1"; Embryo12-24h "15";
3L	Drosophila_3seq	end	20175839	20175839	.	-	.	FlyBase_ID "FBgn0067974"; genomic_feature "3UTR"; Head "6"; Ovary "25"; Testis "16"; Embryo0-12h "0"; Embryo12-24h "12";
3R	Drosophila_3seq	end	10634948	10634948	.	-	.	FlyBase_ID "FBgn0067975"; genomic_feature "3UTR"; Head "232"; Ovary "4"; Testis "9"; Embryo0-12h "216"; Embryo12-24h "41";
3R	Drosophila_3seq	end	10635088	10635088	.	-	.	FlyBase_ID "FBgn0067975"; genomic_feature "3UTR"; Head "992"; Ovary "27"; Testis "40"; Embryo0-12h "774"; Embryo12-24h "109";
3R	Drosophila_3seq	end	10640266	10640266	.	-	.	FlyBase_ID "FBgn0067975"; genomic_feature "3UTR"; Head "3399"; Ovary "264"; Testis "378"; Embryo0-12h "1296"; Embryo12-24h "206";
3R	Drosophila_3seq	end	10640507	10640507	.	-	.	FlyBase_ID "FBgn0067975"; genomic_feature "3UTR"; Head "7"; Ovary "1"; Testis "0"; Embryo0-12h "0"; Embryo12-24h "14";
3R	Drosophila_3seq	end	10636816	10636816	.	-	.	FlyBase_ID "FBgn0067975"; genomic_feature "3UTR"; Head "498"; Ovary "23"; Testis "26"; Embryo0-12h "210"; Embryo12-24h "25";
3R	Drosophila_3seq	end	10636944	10636944	.	-	.	FlyBase_ID "FBgn0067975"; genomic_feature "3UTR"; Head "21"; Ovary "7"; Testis "2"; Embryo0-12h "24"; Embryo12-24h "0";
3R	Drosophila_3seq	end	10637258	10637258	.	-	.	FlyBase_ID "FBgn0067975"; genomic_feature "3UTR"; Head "529"; Ovary "3"; Testis "11"; Embryo0-12h "45"; Embryo12-24h "7";
3L	Drosophila_3seq	end	8690834	8690834	.	+	.	FlyBase_ID "FBgn0067976"; genomic_feature "3UTR"; Head "0"; Ovary "0"; Testis "467"; Embryo0-12h "0"; Embryo12-24h "0";
3L	Drosophila_3seq	end	8690884	8690884	.	+	.	FlyBase_ID "FBgn0067976"; genomic_feature "3UTR"; Head "10"; Ovary "1"; Testis "3433"; Embryo0-12h "0"; Embryo12-24h "60";
2L	Drosophila_3seq	end	11045706	11045706	.	+	.	FlyBase_ID "FBgn0067977"; genomic_feature "3UTR"; Head "0"; Ovary "17"; Testis "18"; Embryo0-12h "0"; Embryo12-24h "6";
2L	Drosophila_3seq	end	11045748	11045748	.	+	.	FlyBase_ID "FBgn0067977"; genomic_feature "3UTR"; Head "6"; Ovary "410"; Testis "5"; Embryo0-12h "10"; Embryo12-24h "256";
2L	Drosophila_3seq	end	11045800	11045800	.	+	.	FlyBase_ID "FBgn0067977"; genomic_feature "3UTR"; Head "3"; Ovary "153"; Testis "19"; Embryo0-12h "2"; Embryo12-24h "153";
2L	Drosophila_3seq	end	11045998	11045998	.	+	.	FlyBase_ID "FBgn0067977"; genomic_feature "3UTR"; Head "0"; Ovary "55"; Testis "11"; Embryo0-12h "0"; Embryo12-24h "28";
2L	Drosophila_3seq	end	11046150	11046150	.	+	.	FlyBase_ID "FBgn0067977"; genomic_feature "3UTR"; Head "13"; Ovary "23"; Testis "9"; Embryo0-12h "14"; Embryo12-24h "105";
2L	Drosophila_3seq	end	11046296	11046296	.	+	.	FlyBase_ID "FBgn0067977"; genomic_feature "3UTR"; Head "2"; Ovary "20"; Testis "0"; Embryo0-12h "0"; Embryo12-24h "20";
2L	Drosophila_3seq	end	11046386	11046386	.	+	.	FlyBase_ID "FBgn0067977"; genomic_feature "3UTR"; Head "92"; Ovary "247"; Testis "23"; Embryo0-12h "24"; Embryo12-24h "704";
2L	Drosophila_3seq	end	11046472	11046472	.	+	.	FlyBase_ID "FBgn0067977"; genomic_feature "3UTR"; Head "492"; Ovary "1219"; Testis "179"; Embryo0-12h "26"; Embryo12-24h "996";
2L	Drosophila_3seq	end	11046570	11046570	.	+	.	FlyBase_ID "FBgn0067977"; genomic_feature "3UTR"; Head "5"; Ovary "1"; Testis "1"; Embryo0-12h "0"; Embryo12-24h "6";
3R	Drosophila_3seq	end	15864854	15864854	.	+	.	FlyBase_ID "FBgn0067978"; genomic_feature "5UTR"; Head "16"; Ovary "55"; Testis "24"; Embryo0-12h "32"; Embryo12-24h "440";
3R	Drosophila_3seq	end	15872133	15872133	.	+	.	FlyBase_ID "FBgn0067978"; genomic_feature "3UTR"; Head "41"; Ovary "78"; Testis "32"; Embryo0-12h "26"; Embryo12-24h "167";
3R	Drosophila_3seq	end	15872597	15872597	.	+	.	FlyBase_ID "FBgn0067978"; genomic_feature "3UTR"; Head "0"; Ovary "0"; Testis "0"; Embryo0-12h "0"; Embryo12-24h "9";
3R	Drosophila_3seq	end	15872628	15872628	.	+	.	FlyBase_ID "FBgn0067978"; genomic_feature "3UTR"; Head "15"; Ovary "150"; Testis "285"; Embryo0-12h "7"; Embryo12-24h "30";
3R	Drosophila_3seq	end	15872680	15872680	.	+	.	FlyBase_ID "FBgn0067978"; genomic_feature "3UTR"; Head "394"; Ovary "1292"; Testis "1292"; Embryo0-12h "139"; Embryo12-24h "1261";
3R	Drosophila_3seq	end	15872744	15872744	.	+	.	FlyBase_ID "FBgn0067978"; genomic_feature "3UTR"; Head "2358"; Ovary "6808"; Testis "4408"; Embryo0-12h "1041"; Embryo12-24h "10161";
3R	Drosophila_3seq	end	15872802	15872802	.	+	.	FlyBase_ID "FBgn0067978"; genomic_feature "3UTR"; Head "4387"; Ovary "10008"; Testis "2561"; Embryo0-12h "1165"; Embryo12-24h "10674";
3R	Drosophila_3seq	end	15872920	15872920	.	+	.	FlyBase_ID "FBgn0067978"; genomic_feature "3UTR"; Head "7"; Ovary "15"; Testis "4"; Embryo0-12h "0"; Embryo12-24h "17";
3R	Drosophila_3seq	end	15872983	15872983	.	+	.	FlyBase_ID "FBgn0067978"; genomic_feature "3UTR"; Head "38"; Ovary "139"; Testis "32"; Embryo0-12h "0"; Embryo12-24h "97";
3R	Drosophila_3seq	end	15873011	15873011	.	+	.	FlyBase_ID "FBgn0067978"; genomic_feature "3UTR"; Head "242"; Ovary "761"; Testis "166"; Embryo0-12h "53"; Embryo12-24h "631";
3R	Drosophila_3seq	end	15873144	15873144	.	+	.	FlyBase_ID "FBgn0067978"; genomic_feature "3UTR"; Head "51"; Ovary "83"; Testis "27"; Embryo0-12h "0"; Embryo12-24h "29";
X	Drosophila_3seq	end	10069693	10069693	.	-	.	FlyBase_ID "FBgn0067979"; genomic_feature "3UTR"; Head "4234"; Ovary "7517"; Testis "3392"; Embryo0-12h "1154"; Embryo12-24h "8827";
X	Drosophila_3seq	end	10069858	10069858	.	-	.	FlyBase_ID "FBgn0067979"; genomic_feature "3UTR"; Head "300"; Ovary "1040"; Testis "1049"; Embryo0-12h "99"; Embryo12-24h "1156";
3R	Drosophila_3seq	end	17390699	17390699	.	-	.	FlyBase_ID "FBgn0067980"; genomic_feature "5UTR"; Head "4"; Ovary "7"; Testis "10"; Embryo0-12h "0"; Embryo12-24h "8";
3R	Drosophila_3seq	end	17385783	17385783	.	-	.	FlyBase_ID "FBgn0067980"; genomic_feature "3UTR"; Head "1079"; Ovary "1033"; Testis "249"; Embryo0-12h "195"; Embryo12-24h "2442";
3R	Drosophila_3seq	end	17386128	17386128	.	-	.	FlyBase_ID "FBgn0067980"; genomic_feature "3UTR"; Head "149"; Ovary "754"; Testis "43"; Embryo0-12h "29"; Embryo12-24h "436";
3R	Drosophila_3seq	end	17386281	17386281	.	-	.	FlyBase_ID "FBgn0067980"; genomic_feature "3UTR"; Head "0"; Ovary "1"; Testis "3"; Embryo0-12h "0"; Embryo12-24h "7";
3R	Drosophila_3seq	end	17386308	17386308	.	-	.	FlyBase_ID "FBgn0067980"; genomic_feature "3UTR"; Head "3204"; Ovary "11435"; Testis "2955"; Embryo0-12h "597"; Embryo12-24h "9626";
2R	Drosophila_3seq	end	19925047	19925047	.	+	.	FlyBase_ID "FBgn0067981"; genomic_feature "CDS"; Head "2"; Ovary "4"; Testis "0"; Embryo0-12h "0"; Embryo12-24h "0";
2R	Drosophila_3seq	end	19925766	19925766	.	+	.	FlyBase_ID "FBgn0067981"; genomic_feature "3UTR"; Head "73"; Ovary "488"; Testis "65"; Embryo0-12h "26"; Embryo12-24h "179";
2R	Drosophila_3seq	end	19925811	19925811	.	+	.	FlyBase_ID "FBgn0067981"; genomic_feature "3UTR"; Head "2256"; Ovary "7548"; Testis "1306"; Embryo0-12h "358"; Embryo12-24h "3580";
2R	Drosophila_3seq	end	19925841	19925841	.	+	.	FlyBase_ID "FBgn0067981"; genomic_feature "3UTR"; Head "14396"; Ovary "36061"; Testis "4728"; Embryo0-12h "4463"; Embryo12-24h "41384";
2L	Drosophila_3seq	end	13208436	13208436	.	-	.	FlyBase_ID "FBgn0067982"; genomic_feature "3UTR"; Head "1759"; Ovary "2844"; Testis "358"; Embryo0-12h "290"; Embryo12-24h "5722";
2L	Drosophila_3seq	end	13208471	13208471	.	-	.	FlyBase_ID "FBgn0067982"; genomic_feature "3UTR"; Head "2808"; Ovary "5322"; Testis "779"; Embryo0-12h "658"; Embryo12-24h "8006";
2L	Drosophila_3seq	end	13208662	13208662	.	-	.	FlyBase_ID "FBgn0067982"; genomic_feature "3UTR"; Head "17061"; Ovary "34035"; Testis "9338"; Embryo0-12h "4845"; Embryo12-24h "49001";
2L	Drosophila_3seq	end	13208903	13208903	.	-	.	FlyBase_ID "FBgn0067982"; genomic_feature "3UTR"; Head "35"; Ovary "20"; Testis "4"; Embryo0-12h "16"; Embryo12-24h "127";
2L	Drosophila_3seq	end	13209044	13209044	.	-	.	FlyBase_ID "FBgn0067982"; genomic_feature "3UTR"; Head "13"; Ovary "13"; Testis "3"; Embryo0-12h "10"; Embryo12-24h "224";
3R	Drosophila_3seq	end	2734713	2734713	.	+	.	FlyBase_ID "FBgn0067983"; genomic_feature "3UTR"; Head "141"; Ovary "474"; Testis "819"; Embryo0-12h "51"; Embryo12-24h "293";
3R	Drosophila_3seq	end	2734791	2734791	.	+	.	FlyBase_ID "FBgn0067983"; genomic_feature "3UTR"; Head "155"; Ovary "1005"; Testis "492"; Embryo0-12h "58"; Embryo12-24h "284";
3R	Drosophila_3seq	end	2734849	2734849	.	+	.	FlyBase_ID "FBgn0067983"; genomic_feature "3UTR"; Head "1971"; Ovary "4566"; Testis "1747"; Embryo0-12h "765"; Embryo12-24h "4770";
3R	Drosophila_3seq	end	2734945	2734945	.	+	.	FlyBase_ID "FBgn0067983"; genomic_feature "3UTR"; Head "1339"; Ovary "574"; Testis "168"; Embryo0-12h "202"; Embryo12-24h "1230";
3R	Drosophila_3seq	end	2735033	2735033	.	+	.	FlyBase_ID "FBgn0067983"; genomic_feature "3UTR"; Head "3"; Ovary "7"; Testis "0"; Embryo0-12h "0"; Embryo12-24h "20";
3R	Drosophila_3seq	end	2735176	2735176	.	+	.	FlyBase_ID "FBgn0067983"; genomic_feature "3UTR"; Head "5"; Ovary "3"; Testis "3"; Embryo0-12h "0"; Embryo12-24h "8";
2L	Drosophila_3seq	end	12908801	12908801	.	+	.	FlyBase_ID "FBgn0067984"; genomic_feature "3UTR"; Head "2128"; Ovary "7338"; Testis "1552"; Embryo0-12h "384"; Embryo12-24h "7259";
2L	Drosophila_3seq	end	12908979	12908979	.	+	.	FlyBase_ID "FBgn0067984"; genomic_feature "3UTR"; Head "3"; Ovary "19"; Testis "1"; Embryo0-12h "0"; Embryo12-24h "42";
2R	Drosophila_3seq	end	17738240	17738240	.	+	.	FlyBase_ID "FBgn0067985"; genomic_feature "3UTR"; Head "36"; Ovary "1069"; Testis "12"; Embryo0-12h "50"; Embryo12-24h "1120";
2R	Drosophila_3seq	end	17738267	17738267	.	+	.	FlyBase_ID "FBgn0067985"; genomic_feature "3UTR"; Head "2"; Ovary "121"; Testis "2"; Embryo0-12h "32"; Embryo12-24h "151";
2R	Drosophila_3seq	end	11977307	11977307	.	-	.	FlyBase_ID "FBgn0067986"; genomic_feature "5UTR"; Head "0"; Ovary "0"; Testis "27"; Embryo0-12h "0"; Embryo12-24h "0";
2R	Drosophila_3seq	end	11958898	11958898	.	-	.	FlyBase_ID "FBgn0067986"; genomic_feature "3UTR"; Head "12"; Ovary "107"; Testis "9"; Embryo0-12h "0"; Embryo12-24h "116";
2R	Drosophila_3seq	end	11959044	11959044	.	-	.	FlyBase_ID "FBgn0067986"; genomic_feature "3UTR"; Head "0"; Ovary "2"; Testis "7"; Embryo0-12h "0"; Embryo12-24h "0";
2R	Drosophila_3seq	end	11972068	11972068	.	-	.	FlyBase_ID "FBgn0067986"; genomic_feature "CDS"; Head "3"; Ovary "26"; Testis "1"; Embryo0-12h "0"; Embryo12-24h "73";
2L	Drosophila_3seq	end	111505	111505	.	-	.	FlyBase_ID "FBgn0067987"; genomic_feature "3UTR"; Head "1571"; Ovary "264"; Testis "254"; Embryo0-12h "172"; Embryo12-24h "486";
2L	Drosophila_3seq	end	111604	111604	.	-	.	FlyBase_ID "FBgn0067987"; genomic_feature "3UTR"; Head "157"; Ovary "27"; Testis "7"; Embryo0-12h "0"; Embryo12-24h "26";
2L	Drosophila_3seq	end	111804	111804	.	-	.	FlyBase_ID "FBgn0067987"; genomic_feature "3UTR"; Head "1941"; Ovary "753"; Testis "215"; Embryo0-12h "205"; Embryo12-24h "465";
2L	Drosophila_3seq	end	112027	112027	.	-	.	FlyBase_ID "FBgn0067987"; genomic_feature "3UTR"; Head "7"; Ovary "11"; Testis "0"; Embryo0-12h "0"; Embryo12-24h "2";
3R	Drosophila_3seq	end	12595984	12595984	.	+	.	FlyBase_ID "FBgn0067988"; genomic_feature "CDS"; Head "10"; Ovary "2"; Testis "0"; Embryo0-12h "0"; Embryo12-24h "4";
3R	Drosophila_3seq	end	12596064	12596064	.	+	.	FlyBase_ID "FBgn0067988"; genomic_feature "3UTR"; Head "85"; Ovary "16"; Testis "3"; Embryo0-12h "6"; Embryo12-24h "6";
3R	Drosophila_3seq	end	12596162	12596162	.	+	.	FlyBase_ID "FBgn0067988"; genomic_feature "3UTR"; Head "33"; Ovary "12"; Testis "11"; Embryo0-12h "0"; Embryo12-24h "0";
3R	Drosophila_3seq	end	12596208	12596208	.	+	.	FlyBase_ID "FBgn0067988"; genomic_feature "3UTR"; Head "33"; Ovary "9"; Testis "1"; Embryo0-12h "0"; Embryo12-24h "0";
3R	Drosophila_3seq	end	12596293	12596293	.	+	.	FlyBase_ID "FBgn0067988"; genomic_feature "3UTR"; Head "13"; Ovary "7"; Testis "0"; Embryo0-12h "0"; Embryo12-24h "4";
3R	Drosophila_3seq	end	12596348	12596348	.	+	.	FlyBase_ID "FBgn0067988"; genomic_feature "3UTR"; Head "26"; Ovary "13"; Testis "2"; Embryo0-12h "0"; Embryo12-24h "0";
3R	Drosophila_3seq	end	12596551	12596551	.	+	.	FlyBase_ID "FBgn0067988"; genomic_feature "3UTR"; Head "21785"; Ovary "4439"; Testis "1352"; Embryo0-12h "361"; Embryo12-24h "1000";
3R	Drosophila_3seq	end	12596601	12596601	.	+	.	FlyBase_ID "FBgn0067988"; genomic_feature "3UTR"; Head "31"; Ovary "7"; Testis "2"; Embryo0-12h "0"; Embryo12-24h "15";
chr2h	Drosophila_3seq	end	698064	698064	.	+	.	FlyBase_ID "FBgn0067990"; genomic_feature "CDS"; Head "3"; Ovary "10"; Testis "1"; Embryo0-12h "0"; Embryo12-24h "18";
chr2h	Drosophila_3seq	end	698388	698388	.	+	.	FlyBase_ID "FBgn0067990"; genomic_feature "3UTR"; Head "10"; Ovary "75"; Testis "9"; Embryo0-12h "1"; Embryo12-24h "104";
chr2h	Drosophila_3seq	end	698575	698575	.	+	.	FlyBase_ID "FBgn0067990"; genomic_feature "3UTR"; Head "9"; Ovary "326"; Testis "10"; Embryo0-12h "0"; Embryo12-24h "457";
chr2h	Drosophila_3seq	end	698681	698681	.	+	.	FlyBase_ID "FBgn0067990"; genomic_feature "3UTR"; Head "50"; Ovary "881"; Testis "17"; Embryo0-12h "58"; Embryo12-24h "503";
chr2h	Drosophila_3seq	end	698769	698769	.	+	.	FlyBase_ID "FBgn0067990"; genomic_feature "3UTR"; Head "0"; Ovary "38"; Testis "0"; Embryo0-12h "0"; Embryo12-24h "27";
chr2h	Drosophila_3seq	end	698883	698883	.	+	.	FlyBase_ID "FBgn0067990"; genomic_feature "3UTR"; Head "213"; Ovary "83"; Testis "15"; Embryo0-12h "46"; Embryo12-24h "313";
chr2h	Drosophila_3seq	end	699513	699513	.	+	.	FlyBase_ID "FBgn0067990"; genomic_feature "3UTR"; Head "38"; Ovary "29"; Testis "4"; Embryo0-12h "0"; Embryo12-24h "173";
X	Drosophila_3seq	end	10594999	10594999	.	+	.	FlyBase_ID "FBgn0067991"; genomic_feature "3UTR"; Head "222"; Ovary "221"; Testis "107"; Embryo0-12h "56"; Embryo12-24h "583";
X	Drosophila_3seq	end	10595221	10595221	.	+	.	FlyBase_ID "FBgn0067991"; genomic_feature "3UTR"; Head "266"; Ovary "349"; Testis "311"; Embryo0-12h "28"; Embryo12-24h "367";
X	Drosophila_3seq	end	10595253	10595253	.	+	.	FlyBase_ID "FBgn0067991"; genomic_feature "3UTR"; Head "3"; Ovary "4"; Testis "4"; Embryo0-12h "16"; Embryo12-24h "5";
X	Drosophila_3seq	end	10595281	10595281	.	+	.	FlyBase_ID "FBgn0067991"; genomic_feature "3UTR"; Head "75"; Ovary "118"; Testis "57"; Embryo0-12h "0"; Embryo12-24h "147";
X	Drosophila_3seq	end	10595319	10595319	.	+	.	FlyBase_ID "FBgn0067991"; genomic_feature "3UTR"; Head "225"; Ovary "295"; Testis "98"; Embryo0-12h "32"; Embryo12-24h "502";
X	Drosophila_3seq	end	10595555	10595555	.	+	.	FlyBase_ID "FBgn0067991"; genomic_feature "3UTR"; Head "138"; Ovary "219"; Testis "24"; Embryo0-12h "27"; Embryo12-24h "408";
X	Drosophila_3seq	end	10595682	10595682	.	+	.	FlyBase_ID "FBgn0067991"; genomic_feature "3UTR"; Head "3"; Ovary "2"; Testis "0"; Embryo0-12h "0"; Embryo12-24h "0";
2L	Drosophila_3seq	end	13673650	13673650	.	-	.	FlyBase_ID "FBgn0067992"; genomic_feature "3UTR"; Head "2327"; Ovary "2616"; Testis "1876"; Embryo0-12h "176"; Embryo12-24h "1655";
3R	Drosophila_3seq	end	27965868	27965868	.	-	.	FlyBase_ID "FBgn0067993"; genomic_feature "3UTR"; Head "40"; Ovary "0"; Testis "0"; Embryo0-12h "0"; Embryo12-24h "6";
3R	Drosophila_3seq	end	27966286	27966286	.	-	.	FlyBase_ID "FBgn0067993"; genomic_feature "3UTR"; Head "14619"; Ovary "7"; Testis "33"; Embryo0-12h "6"; Embryo12-24h "5";
2R	Drosophila_3seq	end	8211882	8211882	.	-	.	FlyBase_ID "FBgn0067995"; genomic_feature "3UTR"; Head "58"; Ovary "0"; Testis "1"; Embryo0-12h "0"; Embryo12-24h "34";
2R	Drosophila_3seq	end	8212607	8212607	.	-	.	FlyBase_ID "FBgn0067995"; genomic_feature "3UTR"; Head "8"; Ovary "8"; Testis "3"; Embryo0-12h "7"; Embryo12-24h "9";
2R	Drosophila_3seq	end	8212634	8212634	.	-	.	FlyBase_ID "FBgn0067995"; genomic_feature "3UTR"; Head "1111"; Ovary "1727"; Testis "922"; Embryo0-12h "312"; Embryo12-24h "1473";
2R	Drosophila_3seq	end	8212949	8212949	.	-	.	FlyBase_ID "FBgn0067995"; genomic_feature "3UTR"; Head "56"; Ovary "93"; Testis "29"; Embryo0-12h "0"; Embryo12-24h "75";
2R	Drosophila_3seq	end	8213053	8213053	.	-	.	FlyBase_ID "FBgn0067995"; genomic_feature "3UTR"; Head "362"; Ovary "3076"; Testis "258"; Embryo0-12h "582"; Embryo12-24h "2678";
2R	Drosophila_3seq	end	8213187	8213187	.	-	.	FlyBase_ID "FBgn0067995"; genomic_feature "3UTR"; Head "969"; Ovary "3585"; Testis "622"; Embryo0-12h "459"; Embryo12-24h "5253";
2R	Drosophila_3seq	end	8213223	8213223	.	-	.	FlyBase_ID "FBgn0067995"; genomic_feature "3UTR"; Head "21"; Ovary "137"; Testis "19"; Embryo0-12h "0"; Embryo12-24h "237";
2R	Drosophila_3seq	end	8213443	8213443	.	-	.	FlyBase_ID "FBgn0067995"; genomic_feature "3UTR"; Head "3"; Ovary "10"; Testis "1"; Embryo0-12h "1"; Embryo12-24h "152";
3R	Drosophila_3seq	end	8548666	8548666	.	-	.	FlyBase_ID "FBgn0067996"; genomic_feature "5UTR"; Head "37"; Ovary "130"; Testis "62"; Embryo0-12h "30"; Embryo12-24h "133";
3R	Drosophila_3seq	end	8543545	8543545	.	-	.	FlyBase_ID "FBgn0067996"; genomic_feature "3UTR"; Head "403"; Ovary "927"; Testis "156"; Embryo0-12h "56"; Embryo12-24h "676";
3R	Drosophila_3seq	end	8543876	8543876	.	-	.	FlyBase_ID "FBgn0067996"; genomic_feature "3UTR"; Head "4"; Ovary "30"; Testis "11"; Embryo0-12h "0"; Embryo12-24h "14";
3R	Drosophila_3seq	end	8544013	8544013	.	-	.	FlyBase_ID "FBgn0067996"; genomic_feature "3UTR"; Head "0"; Ovary "1"; Testis "8"; Embryo0-12h "9"; Embryo12-24h "19";
3R	Drosophila_3seq	end	8544044	8544044	.	-	.	FlyBase_ID "FBgn0067996"; genomic_feature "3UTR"; Head "2"; Ovary "67"; Testis "904"; Embryo0-12h "0"; Embryo12-24h "25";
3R	Drosophila_3seq	end	8544135	8544135	.	-	.	FlyBase_ID "FBgn0067996"; genomic_feature "3UTR"; Head "28"; Ovary "255"; Testis "254"; Embryo0-12h "27"; Embryo12-24h "251";
3R	Drosophila_3seq	end	28505552	28505552	.	-	.	FlyBase_ID "FBgn0067997"; genomic_feature "3UTR"; Head "13268"; Ovary "50012"; Testis "5707"; Embryo0-12h "1918"; Embryo12-24h "12864";
3R	Drosophila_3seq	end	414849	414849	.	+	.	FlyBase_ID "FBgn0067998"; genomic_feature "3UTR"; Head "9"; Ovary "123"; Testis "39"; Embryo0-12h "7"; Embryo12-24h "146";
3R	Drosophila_3seq	end	415066	415066	.	+	.	FlyBase_ID "FBgn0067998"; genomic_feature "3UTR"; Head "57"; Ovary "214"; Testis "32"; Embryo0-12h "16"; Embryo12-24h "200";
3R	Drosophila_3seq	end	415118	415118	.	+	.	FlyBase_ID "FBgn0067998"; genomic_feature "3UTR"; Head "3"; Ovary "11"; Testis "0"; Embryo0-12h "0"; Embryo12-24h "7";
3R	Drosophila_3seq	end	415175	415175	.	+	.	FlyBase_ID "FBgn0067998"; genomic_feature "3UTR"; Head "102"; Ovary "160"; Testis "31"; Embryo0-12h "24"; Embryo12-24h "252";
3R	Drosophila_3seq	end	416501	416501	.	+	.	FlyBase_ID "FBgn0067998"; genomic_feature "3UTR"; Head "25"; Ovary "3"; Testis "1"; Embryo0-12h "0"; Embryo12-24h "0";
3L	Drosophila_3seq	end	20930248	20930248	.	-	.	FlyBase_ID "FBgn0067999"; genomic_feature "3UTR"; Head "0"; Ovary "24"; Testis "1"; Embryo0-12h "0"; Embryo12-24h "7";
3L	Drosophila_3seq	end	20930404	20930404	.	-	.	FlyBase_ID "FBgn0067999"; genomic_feature "3UTR"; Head "0"; Ovary "8"; Testis "0"; Embryo0-12h "0"; Embryo12-24h "0";
3L	Drosophila_3seq	end	20930437	20930437	.	-	.	FlyBase_ID "FBgn0067999"; genomic_feature "3UTR"; Head "31"; Ovary "345"; Testis "5"; Embryo0-12h "0"; Embryo12-24h "124";
3L	Drosophila_3seq	end	20930509	20930509	.	-	.	FlyBase_ID "FBgn0067999"; genomic_feature "3UTR"; Head "2"; Ovary "11"; Testis "0"; Embryo0-12h "0"; Embryo12-24h "8";
3L	Drosophila_3seq	end	20930559	20930559	.	-	.	FlyBase_ID "FBgn0067999"; genomic_feature "3UTR"; Head "138"; Ovary "1598"; Testis "87"; Embryo0-12h "26"; Embryo12-24h "867";
3R	Drosophila_3seq	end	7455584	7455584	.	+	.	FlyBase_ID "FBgn0068000"; genomic_feature "3UTR"; Head "0"; Ovary "7"; Testis "0"; Embryo0-12h "0"; Embryo12-24h "7";
3R	Drosophila_3seq	end	7455660	7455660	.	+	.	FlyBase_ID "FBgn0068000"; genomic_feature "3UTR"; Head "0"; Ovary "16"; Testis "6"; Embryo0-12h "0"; Embryo12-24h "38";
3R	Drosophila_3seq	end	7455750	7455750	.	+	.	FlyBase_ID "FBgn0068000"; genomic_feature "3UTR"; Head "655"; Ovary "2887"; Testis "284"; Embryo0-12h "140"; Embryo12-24h "4183";
3R	Drosophila_3seq	end	7455848	7455848	.	+	.	FlyBase_ID "FBgn0068000"; genomic_feature "3UTR"; Head "73"; Ovary "96"; Testis "16"; Embryo0-12h "49"; Embryo12-24h "630";
X	Drosophila_3seq	end	6933565	6933565	.	-	.	FlyBase_ID "FBgn0068001"; genomic_feature "3UTR"; Head "12458"; Ovary "3051"; Testis "428"; Embryo0-12h "280"; Embryo12-24h "1891";
2L	Drosophila_3seq	end	15265902	15265902	.	-	.	FlyBase_ID "FBgn0068002"; genomic_feature "5UTR"; Head "5"; Ovary "3"; Testis "1"; Embryo0-12h "0"; Embryo12-24h "0";
2L	Drosophila_3seq	end	15259166	15259166	.	-	.	FlyBase_ID "FBgn0068002"; genomic_feature "3UTR"; Head "25386"; Ovary "13235"; Testis "6242"; Embryo0-12h "12877"; Embryo12-24h "15044";
2L	Drosophila_3seq	end	15259201	15259201	.	-	.	FlyBase_ID "FBgn0068002"; genomic_feature "3UTR"; Head "2808"; Ovary "2457"; Testis "1443"; Embryo0-12h "755"; Embryo12-24h "1109";
2L	Drosophila_3seq	end	15259564	15259564	.	-	.	FlyBase_ID "FBgn0068002"; genomic_feature "3UTR"; Head "15"; Ovary "23"; Testis "6"; Embryo0-12h "17"; Embryo12-24h "31";
2L	Drosophila_3seq	end	15260004	15260004	.	-	.	FlyBase_ID "FBgn0068002"; genomic_feature "3UTR"; Head "136"; Ovary "100"; Testis "14"; Embryo0-12h "238"; Embryo12-24h "274";
2L	Drosophila_3seq	end	15260055	15260055	.	-	.	FlyBase_ID "FBgn0068002"; genomic_feature "3UTR"; Head "28"; Ovary "171"; Testis "23"; Embryo0-12h "14"; Embryo12-24h "89";
2L	Drosophila_3seq	end	15260132	15260132	.	-	.	FlyBase_ID "FBgn0068002"; genomic_feature "3UTR"; Head "7"; Ovary "37"; Testis "1"; Embryo0-12h "0"; Embryo12-24h "30";
2L	Drosophila_3seq	end	15260288	15260288	.	-	.	FlyBase_ID "FBgn0068002"; genomic_feature "3UTR"; Head "7"; Ovary "71"; Testis "2"; Embryo0-12h "0"; Embryo12-24h "29";
2L	Drosophila_3seq	end	15260357	15260357	.	-	.	FlyBase_ID "FBgn0068002"; genomic_feature "3UTR"; Head "186"; Ovary "3123"; Testis "124"; Embryo0-12h "198"; Embryo12-24h "920";
2L	Drosophila_3seq	end	15260441	15260441	.	-	.	FlyBase_ID "FBgn0068002"; genomic_feature "3UTR"; Head "4"; Ovary "73"; Testis "5"; Embryo0-12h "6"; Embryo12-24h "146";
2L	Drosophila_3seq	end	15260791	15260791	.	-	.	FlyBase_ID "FBgn0068002"; genomic_feature "3UTR"; Head "55"; Ovary "974"; Testis "24"; Embryo0-12h "48"; Embryo12-24h "142";
2L	Drosophila_3seq	end	15260858	15260858	.	-	.	FlyBase_ID "FBgn0068002"; genomic_feature "3UTR"; Head "7"; Ovary "32"; Testis "2"; Embryo0-12h "0"; Embryo12-24h "0";
2L	Drosophila_3seq	end	15260919	15260919	.	-	.	FlyBase_ID "FBgn0068002"; genomic_feature "3UTR"; Head "5"; Ovary "22"; Testis "1"; Embryo0-12h "0"; Embryo12-24h "37";
2L	Drosophila_3seq	end	15260955	15260955	.	-	.	FlyBase_ID "FBgn0068002"; genomic_feature "3UTR"; Head "27"; Ovary "325"; Testis "32"; Embryo0-12h "0"; Embryo12-24h "190";
3R	Drosophila_3seq	end	4239618	4239618	.	-	.	FlyBase_ID "FBgn0068003"; genomic_feature "3UTR"; Head "1"; Ovary "2"; Testis "1"; Embryo0-12h "0"; Embryo12-24h "21";
3R	Drosophila_3seq	end	4239857	4239857	.	-	.	FlyBase_ID "FBgn0068003"; genomic_feature "3UTR"; Head "1371"; Ovary "2040"; Testis "425"; Embryo0-12h "800"; Embryo12-24h "1334";
3R	Drosophila_3seq	end	4239949	4239949	.	-	.	FlyBase_ID "FBgn0068003"; genomic_feature "3UTR"; Head "3318"; Ovary "4618"; Testis "1442"; Embryo0-12h "1735"; Embryo12-24h "2270";
3R	Drosophila_3seq	end	4240008	4240008	.	-	.	FlyBase_ID "FBgn0068003"; genomic_feature "3UTR"; Head "92"; Ovary "210"; Testis "163"; Embryo0-12h "21"; Embryo12-24h "82";
2L	Drosophila_3seq	end	18105512	18105512	.	+	.	FlyBase_ID "FBgn0068004"; genomic_feature "3UTR"; Head "205"; Ovary "382"; Testis "98"; Embryo0-12h "18"; Embryo12-24h "415";
3L	Drosophila_3seq	end	5922405	5922405	.	-	.	FlyBase_ID "FBgn0068005"; genomic_feature "3UTR"; Head "1086"; Ovary "389"; Testis "88"; Embryo0-12h "65"; Embryo12-24h "315";
3L	Drosophila_3seq	end	5922611	5922611	.	-	.	FlyBase_ID "FBgn0068005"; genomic_feature "3UTR"; Head "0"; Ovary "5"; Testis "2"; Embryo0-12h "0"; Embryo12-24h "10";
3L	Drosophila_3seq	end	5922658	5922658	.	-	.	FlyBase_ID "FBgn0068005"; genomic_feature "3UTR"; Head "219"; Ovary "1292"; Testis "128"; Embryo0-12h "29"; Embryo12-24h "1589";
3L	Drosophila_3seq	end	5922699	5922699	.	-	.	FlyBase_ID "FBgn0068005"; genomic_feature "3UTR"; Head "304"; Ovary "1091"; Testis "178"; Embryo0-12h "30"; Embryo12-24h "549";
3L	Drosophila_3seq	end	5922915	5922915	.	-	.	FlyBase_ID "FBgn0068005"; genomic_feature "3UTR"; Head "29"; Ovary "630"; Testis "109"; Embryo0-12h "0"; Embryo12-24h "190";
3L	Drosophila_3seq	end	5922941	5922941	.	-	.	FlyBase_ID "FBgn0068005"; genomic_feature "3UTR"; Head "610"; Ovary "1626"; Testis "223"; Embryo0-12h "128"; Embryo12-24h "1905";
3L	Drosophila_3seq	end	5923095	5923095	.	-	.	FlyBase_ID "FBgn0068005"; genomic_feature "3UTR"; Head "0"; Ovary "8"; Testis "0"; Embryo0-12h "0"; Embryo12-24h "10";
3L	Drosophila_3seq	end	5923137	5923137	.	-	.	FlyBase_ID "FBgn0068005"; genomic_feature "3UTR"; Head "49"; Ovary "195"; Testis "71"; Embryo0-12h "14"; Embryo12-24h "201";
2R	Drosophila_3seq	end	15507709	15507709	.	+	.	FlyBase_ID "FBgn0068006"; genomic_feature "3UTR"; Head "722"; Ovary "1647"; Testis "338"; Embryo0-12h "179"; Embryo12-24h "1527";
2L	Drosophila_3seq	end	7404536	7404536	.	+	.	FlyBase_ID "FBgn0068007"; genomic_feature "3UTR"; Head "19"; Ovary "1846"; Testis "14"; Embryo0-12h "0"; Embryo12-24h "49";
2L	Drosophila_3seq	end	7404563	7404563	.	+	.	FlyBase_ID "FBgn0068007"; genomic_feature "3UTR"; Head "85"; Ovary "8497"; Testis "83"; Embryo0-12h "189"; Embryo12-24h "9855";
3L	Drosophila_3seq	end	2988889	2988889	.	-	.	FlyBase_ID "FBgn0068008"; genomic_feature "3UTR"; Head "54"; Ovary "170"; Testis "5"; Embryo0-12h "34"; Embryo12-24h "135";
3L	Drosophila_3seq	end	2989011	2989011	.	-	.	FlyBase_ID "FBgn0068008"; genomic_feature "3UTR"; Head "5"; Ovary "172"; Testis "0"; Embryo0-12h "0"; Embryo12-24h "9";
2L	Drosophila_3seq	end	15620054	15620054	.	+	.	FlyBase_ID "FBgn0068009"; genomic_feature "3UTR"; Head "148"; Ovary "607"; Testis "159"; Embryo0-12h "58"; Embryo12-24h "231";
2L	Drosophila_3seq	end	15620154	15620154	.	+	.	FlyBase_ID "FBgn0068009"; genomic_feature "3UTR"; Head "212"; Ovary "499"; Testis "156"; Embryo0-12h "34"; Embryo12-24h "175";
2L	Drosophila_3seq	end	15620305	15620305	.	+	.	FlyBase_ID "FBgn0068009"; genomic_feature "3UTR"; Head "2391"; Ovary "1352"; Testis "1125"; Embryo0-12h "735"; Embryo12-24h "2234";
2L	Drosophila_3seq	end	15611961	15611961	.	-	.	FlyBase_ID "FBgn0068010"; genomic_feature "3UTR"; Head "29"; Ovary "27"; Testis "63"; Embryo0-12h "66"; Embryo12-24h "31";
2L	Drosophila_3seq	end	15612157	15612157	.	-	.	FlyBase_ID "FBgn0068010"; genomic_feature "3UTR"; Head "155"; Ovary "175"; Testis "413"; Embryo0-12h "224"; Embryo12-24h "228";
3L	Drosophila_3seq	end	13194669	13194669	.	+	.	FlyBase_ID "FBgn0068011"; genomic_feature "3UTR"; Head "0"; Ovary "0"; Testis "0"; Embryo0-12h "0"; Embryo12-24h "53";
3L	Drosophila_3seq	end	13194863	13194863	.	+	.	FlyBase_ID "FBgn0068011"; genomic_feature "3UTR"; Head "1"; Ovary "0"; Testis "1"; Embryo0-12h "0"; Embryo12-24h "32";
3L	Drosophila_3seq	end	13195049	13195049	.	+	.	FlyBase_ID "FBgn0068011"; genomic_feature "3UTR"; Head "388"; Ovary "22"; Testis "27"; Embryo0-12h "314"; Embryo12-24h "5698";
2L	Drosophila_3seq	end	10560508	10560508	.	+	.	FlyBase_ID "FBgn0068012"; genomic_feature "3UTR"; Head "893"; Ovary "2357"; Testis "360"; Embryo0-12h "679"; Embryo12-24h "5240";
2L	Drosophila_3seq	end	10560567	10560567	.	+	.	FlyBase_ID "FBgn0068012"; genomic_feature "3UTR"; Head "5"; Ovary "20"; Testis "9"; Embryo0-12h "0"; Embryo12-24h "29";
X	Drosophila_3seq	end	10430513	10430513	.	+	.	FlyBase_ID "FBgn0068013"; genomic_feature "3UTR"; Head "0"; Ovary "0"; Testis "1"; Embryo0-12h "52"; Embryo12-24h "9";
X	Drosophila_3seq	end	10430650	10430650	.	+	.	FlyBase_ID "FBgn0068013"; genomic_feature "3UTR"; Head "5"; Ovary "1"; Testis "3"; Embryo0-12h "46"; Embryo12-24h "17";
2L	Drosophila_3seq	end	4414249	4414249	.	+	.	FlyBase_ID "FBgn0068014"; genomic_feature "3UTR"; Head "155"; Ovary "70"; Testis "12"; Embryo0-12h "76"; Embryo12-24h "3540";
2R	Drosophila_3seq	end	1978444	1978444	.	+	.	FlyBase_ID "FBgn0068015"; genomic_feature "3UTR"; Head "57"; Ovary "51"; Testis "327"; Embryo0-12h "2787"; Embryo12-24h "2283";
2R	Drosophila_3seq	end	1978481	1978481	.	+	.	FlyBase_ID "FBgn0068015"; genomic_feature "3UTR"; Head "2"; Ovary "3"; Testis "22"; Embryo0-12h "121"; Embryo12-24h "41";
2R	Drosophila_3seq	end	1978520	1978520	.	+	.	FlyBase_ID "FBgn0068015"; genomic_feature "3UTR"; Head "2"; Ovary "1"; Testis "1"; Embryo0-12h "5"; Embryo12-24h "18";
v2_chr2L_random_001	Drosophila_3seq	end	284689	284689	.	-	.	FlyBase_ID "FBgn0068016"; genomic_feature "3UTR"; Head "778"; Ovary "17"; Testis "46"; Embryo0-12h "8"; Embryo12-24h "7";
3R	Drosophila_3seq	end	15291789	15291789	.	-	.	FlyBase_ID "FBgn0068017"; genomic_feature "3UTR"; Head "456"; Ovary "1"; Testis "21"; Embryo0-12h "72"; Embryo12-24h "27";
3R	Drosophila_3seq	end	15291818	15291818	.	-	.	FlyBase_ID "FBgn0068017"; genomic_feature "3UTR"; Head "5740"; Ovary "84"; Testis "189"; Embryo0-12h "2186"; Embryo12-24h "1122";
3R	Drosophila_3seq	end	15292066	15292066	.	-	.	FlyBase_ID "FBgn0068017"; genomic_feature "3UTR"; Head "245"; Ovary "12"; Testis "21"; Embryo0-12h "397"; Embryo12-24h "122";
3R	Drosophila_3seq	end	15292169	15292169	.	-	.	FlyBase_ID "FBgn0068017"; genomic_feature "3UTR"; Head "89"; Ovary "3"; Testis "7"; Embryo0-12h "237"; Embryo12-24h "99";
3R	Drosophila_3seq	end	15292196	15292196	.	-	.	FlyBase_ID "FBgn0068017"; genomic_feature "3UTR"; Head "3713"; Ovary "284"; Testis "417"; Embryo0-12h "6054"; Embryo12-24h "2834";
2R	Drosophila_3seq	end	39014	39014	.	-	.	FlyBase_ID "FBgn0068019"; genomic_feature "CDS"; Head "4"; Ovary "2"; Testis "1"; Embryo0-12h "0"; Embryo12-24h "20";
2R	Drosophila_3seq	end	36621	36621	.	-	.	FlyBase_ID "FBgn0068019"; genomic_feature "3UTR"; Head "761"; Ovary "2719"; Testis "477"; Embryo0-12h "197"; Embryo12-24h "2504";
2L	Drosophila_3seq	end	5198350	5198350	.	+	.	FlyBase_ID "FBgn0068020"; genomic_feature "3UTR"; Head "1613"; Ovary "74"; Testis "127"; Embryo0-12h "70"; Embryo12-24h "405";
3R	Drosophila_3seq	end	20486596	20486596	.	+	.	FlyBase_ID "FBgn0068021"; genomic_feature "3UTR"; Head "280"; Ovary "1416"; Testis "346"; Embryo0-12h "48"; Embryo12-24h "618";
3R	Drosophila_3seq	end	20486782	20486782	.	+	.	FlyBase_ID "FBgn0068021"; genomic_feature "3UTR"; Head "201"; Ovary "472"; Testis "53"; Embryo0-12h "7"; Embryo12-24h "380";
2R	Drosophila_3seq	end	9702520	9702520	.	+	.	FlyBase_ID "FBgn0068022"; genomic_feature "3UTR"; Head "1505"; Ovary "2283"; Testis "1006"; Embryo0-12h "403"; Embryo12-24h "5847";
2R	Drosophila_3seq	end	19807054	19807054	.	+	.	FlyBase_ID "FBgn0068023"; genomic_feature "3UTR"; Head "75"; Ovary "54"; Testis "19"; Embryo0-12h "0"; Embryo12-24h "12";
2R	Drosophila_3seq	end	19807091	19807091	.	+	.	FlyBase_ID "FBgn0068023"; genomic_feature "3UTR"; Head "4125"; Ovary "3201"; Testis "602"; Embryo0-12h "762"; Embryo12-24h "2229";
X	Drosophila_3seq	end	5716606	5716606	.	+	.	FlyBase_ID "FBgn0068024"; genomic_feature "3UTR"; Head "58"; Ovary "20"; Testis "43"; Embryo0-12h "19"; Embryo12-24h "5";
X	Drosophila_3seq	end	5716663	5716663	.	+	.	FlyBase_ID "FBgn0068024"; genomic_feature "3UTR"; Head "2"; Ovary "3"; Testis "6"; Embryo0-12h "0"; Embryo12-24h "9";
3R	Drosophila_3seq	end	26049218	26049218	.	+	.	FlyBase_ID "FBgn0068025"; genomic_feature "3UTR"; Head "234"; Ovary "974"; Testis "439"; Embryo0-12h "64"; Embryo12-24h "700";
2L	Drosophila_3seq	end	18763863	18763863	.	-	.	FlyBase_ID "FBgn0068026"; genomic_feature "intronic"; Head "7"; Ovary "4"; Testis "3"; Embryo0-12h "0"; Embryo12-24h "59";
2L	Drosophila_3seq	end	18762833	18762833	.	-	.	FlyBase_ID "FBgn0068026"; genomic_feature "3UTR"; Head "617"; Ovary "1133"; Testis "572"; Embryo0-12h "122"; Embryo12-24h "3148";
2L	Drosophila_3seq	end	18762859	18762859	.	-	.	FlyBase_ID "FBgn0068026"; genomic_feature "3UTR"; Head "321"; Ovary "497"; Testis "338"; Embryo0-12h "15"; Embryo12-24h "715";
2L	Drosophila_3seq	end	18762916	18762916	.	-	.	FlyBase_ID "FBgn0068026"; genomic_feature "3UTR"; Head "4"; Ovary "5"; Testis "7"; Embryo0-12h "0"; Embryo12-24h "0";
2L	Drosophila_3seq	end	18762948	18762948	.	-	.	FlyBase_ID "FBgn0068026"; genomic_feature "3UTR"; Head "426"; Ovary "329"; Testis "569"; Embryo0-12h "39"; Embryo12-24h "643";
2L	Drosophila_3seq	end	10841950	10841950	.	-	.	FlyBase_ID "FBgn0068027"; genomic_feature "3UTR"; Head "366"; Ovary "2753"; Testis "616"; Embryo0-12h "152"; Embryo12-24h "6985";
v2_chr3L_random_118	Drosophila_3seq	end	4738	4738	.	+	.	FlyBase_ID "FBgn0068028"; genomic_feature "3UTR"; Head "2961"; Ovary "3244"; Testis "1014"; Embryo0-12h "815"; Embryo12-24h "7589";
3L	Drosophila_3seq	end	3198232	3198232	.	+	.	FlyBase_ID "FBgn0068029"; genomic_feature "3UTR"; Head "0"; Ovary "3"; Testis "3"; Embryo0-12h "0"; Embryo12-24h "0";
2L	Drosophila_3seq	end	10875617	10875617	.	-	.	FlyBase_ID "FBgn0068030"; genomic_feature "3UTR"; Head "0"; Ovary "0"; Testis "6"; Embryo0-12h "0"; Embryo12-24h "0";
2L	Drosophila_3seq	end	10875658	10875658	.	-	.	FlyBase_ID "FBgn0068030"; genomic_feature "3UTR"; Head "0"; Ovary "1"; Testis "387"; Embryo0-12h "0"; Embryo12-24h "0";
2L	Drosophila_3seq	end	10875716	10875716	.	-	.	FlyBase_ID "FBgn0068030"; genomic_feature "3UTR"; Head "0"; Ovary "0"; Testis "1608"; Embryo0-12h "0"; Embryo12-24h "0";
2L	Drosophila_3seq	end	10875764	10875764	.	-	.	FlyBase_ID "FBgn0068030"; genomic_feature "3UTR"; Head "0"; Ovary "0"; Testis "133"; Embryo0-12h "0"; Embryo12-24h "0";
2L	Drosophila_3seq	end	10875831	10875831	.	-	.	FlyBase_ID "FBgn0068030"; genomic_feature "3UTR"; Head "0"; Ovary "0"; Testis "39"; Embryo0-12h "0"; Embryo12-24h "0";
2L	Drosophila_3seq	end	10876021	10876021	.	-	.	FlyBase_ID "FBgn0068030"; genomic_feature "3UTR"; Head "0"; Ovary "0"; Testis "12"; Embryo0-12h "0"; Embryo12-24h "0";
2L	Drosophila_3seq	end	10876071	10876071	.	-	.	FlyBase_ID "FBgn0068030"; genomic_feature "3UTR"; Head "0"; Ovary "1"; Testis "399"; Embryo0-12h "0"; Embryo12-24h "0";
2L	Drosophila_3seq	end	10876098	10876098	.	-	.	FlyBase_ID "FBgn0068030"; genomic_feature "3UTR"; Head "4"; Ovary "3"; Testis "3437"; Embryo0-12h "0"; Embryo12-24h "0";
2L	Drosophila_3seq	end	10876199	10876199	.	-	.	FlyBase_ID "FBgn0068030"; genomic_feature "3UTR"; Head "0"; Ovary "0"; Testis "559"; Embryo0-12h "0"; Embryo12-24h "0";
2L	Drosophila_3seq	end	10876228	10876228	.	-	.	FlyBase_ID "FBgn0068030"; genomic_feature "3UTR"; Head "2"; Ovary "4"; Testis "2109"; Embryo0-12h "0"; Embryo12-24h "0";
2L	Drosophila_3seq	end	10876254	10876254	.	-	.	FlyBase_ID "FBgn0068030"; genomic_feature "3UTR"; Head "3"; Ovary "6"; Testis "7212"; Embryo0-12h "0"; Embryo12-24h "0";
X	Drosophila_3seq	end	2397416	2397416	.	+	.	FlyBase_ID "FBgn0068031"; genomic_feature "3UTR"; Head "2598"; Ovary "44"; Testis "121"; Embryo0-12h "154"; Embryo12-24h "177";
2R	Drosophila_3seq	end	16317671	16317671	.	+	.	FlyBase_ID "FBgn0068032"; genomic_feature "3UTR"; Head "569"; Ovary "619"; Testis "214"; Embryo0-12h "21"; Embryo12-24h "226";
2R	Drosophila_3seq	end	16317724	16317724	.	+	.	FlyBase_ID "FBgn0068032"; genomic_feature "3UTR"; Head "253"; Ovary "660"; Testis "217"; Embryo0-12h "30"; Embryo12-24h "380";
2L	Drosophila_3seq	end	13104854	13104854	.	-	.	FlyBase_ID "FBgn0068033"; genomic_feature "3UTR"; Head "1"; Ovary "4"; Testis "1"; Embryo0-12h "0"; Embryo12-24h "0";
2L	Drosophila_3seq	end	13105916	13105916	.	-	.	FlyBase_ID "FBgn0068033"; genomic_feature "3UTR"; Head "5"; Ovary "120"; Testis "8"; Embryo0-12h "0"; Embryo12-24h "267";
2L	Drosophila_3seq	end	13106016	13106016	.	-	.	FlyBase_ID "FBgn0068033"; genomic_feature "3UTR"; Head "173"; Ovary "1718"; Testis "193"; Embryo0-12h "77"; Embryo12-24h "4597";
v2_chr3R_random_004	Drosophila_3seq	end	1282	1282	.	-	.	FlyBase_ID "FBgn0068034"; genomic_feature "3UTR"; Head "5"; Ovary "81"; Testis "47"; Embryo0-12h "38"; Embryo12-24h "0";
2L	Drosophila_3seq	end	10572673	10572673	.	+	.	FlyBase_ID "FBgn0068035"; genomic_feature "3UTR"; Head "120"; Ovary "260"; Testis "194"; Embryo0-12h "283"; Embryo12-24h "7";
2R	Drosophila_3seq	end	10435794	10435794	.	+	.	FlyBase_ID "FBgn0068037"; genomic_feature "3UTR"; Head "225"; Ovary "302"; Testis "469"; Embryo0-12h "108"; Embryo12-24h "882";
2R	Drosophila_3seq	end	10435934	10435934	.	+	.	FlyBase_ID "FBgn0068037"; genomic_feature "3UTR"; Head "20"; Ovary "47"; Testis "40"; Embryo0-12h "8"; Embryo12-24h "85";
2R	Drosophila_3seq	end	10436097	10436097	.	+	.	FlyBase_ID "FBgn0068037"; genomic_feature "3UTR"; Head "4367"; Ovary "8102"; Testis "2853"; Embryo0-12h "968"; Embryo12-24h "10908";
3L	Drosophila_3seq	end	4374989	4374989	.	+	.	FlyBase_ID "FBgn0068038"; genomic_feature "3UTR"; Head "148"; Ovary "783"; Testis "70"; Embryo0-12h "47"; Embryo12-24h "223";
3L	Drosophila_3seq	end	4375020	4375020	.	+	.	FlyBase_ID "FBgn0068038"; genomic_feature "3UTR"; Head "2501"; Ovary "3967"; Testis "384"; Embryo0-12h "632"; Embryo12-24h "1813";
3L	Drosophila_3seq	end	4375115	4375115	.	+	.	FlyBase_ID "FBgn0068038"; genomic_feature "3UTR"; Head "28"; Ovary "78"; Testis "5"; Embryo0-12h "5"; Embryo12-24h "74";
3L	Drosophila_3seq	end	4375248	4375248	.	+	.	FlyBase_ID "FBgn0068038"; genomic_feature "3UTR"; Head "1558"; Ovary "1219"; Testis "189"; Embryo0-12h "87"; Embryo12-24h "521";
3L	Drosophila_3seq	end	4375276	4375276	.	+	.	FlyBase_ID "FBgn0068038"; genomic_feature "3UTR"; Head "339"; Ovary "180"; Testis "35"; Embryo0-12h "16"; Embryo12-24h "130";
3L	Drosophila_3seq	end	4375504	4375504	.	+	.	FlyBase_ID "FBgn0068038"; genomic_feature "3UTR"; Head "58"; Ovary "12"; Testis "5"; Embryo0-12h "0"; Embryo12-24h "7";
X	Drosophila_3seq	end	9528510	9528510	.	-	.	FlyBase_ID "FBgn0068040"; genomic_feature "3UTR"; Head "11"; Ovary "8"; Testis "2"; Embryo0-12h "0"; Embryo12-24h "32";
X	Drosophila_3seq	end	9528638	9528638	.	-	.	FlyBase_ID "FBgn0068040"; genomic_feature "3UTR"; Head "711"; Ovary "840"; Testis "299"; Embryo0-12h "89"; Embryo12-24h "1108";
X	Drosophila_3seq	end	9528817	9528817	.	-	.	FlyBase_ID "FBgn0068040"; genomic_feature "3UTR"; Head "2"; Ovary "14"; Testis "2"; Embryo0-12h "0"; Embryo12-24h "16";
X	Drosophila_3seq	end	9529061	9529061	.	-	.	FlyBase_ID "FBgn0068040"; genomic_feature "3UTR"; Head "23"; Ovary "180"; Testis "25"; Embryo0-12h "5"; Embryo12-24h "237";
X	Drosophila_3seq	end	9529618	9529618	.	-	.	FlyBase_ID "FBgn0068040"; genomic_feature "3UTR"; Head "49"; Ovary "89"; Testis "61"; Embryo0-12h "10"; Embryo12-24h "316";
2L	Drosophila_3seq	end	13020267	13020267	.	+	.	FlyBase_ID "FBgn0068041"; genomic_feature "3UTR"; Head "0"; Ovary "0"; Testis "7"; Embryo0-12h "0"; Embryo12-24h "3";
2L	Drosophila_3seq	end	13020352	13020352	.	+	.	FlyBase_ID "FBgn0068041"; genomic_feature "3UTR"; Head "323"; Ovary "535"; Testis "855"; Embryo0-12h "100"; Embryo12-24h "430";
2L	Drosophila_3seq	end	13020418	13020418	.	+	.	FlyBase_ID "FBgn0068041"; genomic_feature "3UTR"; Head "31"; Ovary "72"; Testis "59"; Embryo0-12h "2"; Embryo12-24h "76";
2L	Drosophila_3seq	end	13020450	13020450	.	+	.	FlyBase_ID "FBgn0068041"; genomic_feature "3UTR"; Head "31"; Ovary "66"; Testis "46"; Embryo0-12h "12"; Embryo12-24h "81";
X	Drosophila_3seq	end	21375255	21375255	.	+	.	FlyBase_ID "FBgn0068042"; genomic_feature "3UTR"; Head "3"; Ovary "56"; Testis "37"; Embryo0-12h "0"; Embryo12-24h "17";
3R	Drosophila_3seq	end	20462896	20462896	.	-	.	FlyBase_ID "FBgn0068043"; genomic_feature "3UTR"; Head "30"; Ovary "5"; Testis "0"; Embryo0-12h "0"; Embryo12-24h "38";
3R	Drosophila_3seq	end	20463041	20463041	.	-	.	FlyBase_ID "FBgn0068043"; genomic_feature "3UTR"; Head "11"; Ovary "18"; Testis "4"; Embryo0-12h "8"; Embryo12-24h "20";
3R	Drosophila_3seq	end	20463087	20463087	.	-	.	FlyBase_ID "FBgn0068043"; genomic_feature "3UTR"; Head "833"; Ovary "3888"; Testis "1108"; Embryo0-12h "154"; Embryo12-24h "2143";
3R	Drosophila_3seq	end	19131872	19131872	.	-	.	FlyBase_ID "FBgn0068044"; genomic_feature "3UTR"; Head "21"; Ovary "89"; Testis "13"; Embryo0-12h "30"; Embryo12-24h "120";
3R	Drosophila_3seq	end	19131912	19131912	.	-	.	FlyBase_ID "FBgn0068044"; genomic_feature "3UTR"; Head "657"; Ovary "3456"; Testis "967"; Embryo0-12h "223"; Embryo12-24h "2589";
2L	Drosophila_3seq	end	10466953	10466953	.	+	.	FlyBase_ID "FBgn0068045"; genomic_feature "3UTR"; Head "979"; Ovary "5166"; Testis "1453"; Embryo0-12h "122"; Embryo12-24h "2181";
2L	Drosophila_3seq	end	10467017	10467017	.	+	.	FlyBase_ID "FBgn0068045"; genomic_feature "3UTR"; Head "5"; Ovary "8"; Testis "5"; Embryo0-12h "0"; Embryo12-24h "11";
3L	Drosophila_3seq	end	2420198	2420198	.	+	.	FlyBase_ID "FBgn0068046"; genomic_feature "3UTR"; Head "1"; Ovary "2"; Testis "0"; Embryo0-12h "0"; Embryo12-24h "28";
3L	Drosophila_3seq	end	2420268	2420268	.	+	.	FlyBase_ID "FBgn0068046"; genomic_feature "3UTR"; Head "3549"; Ovary "10385"; Testis "1243"; Embryo0-12h "2614"; Embryo12-24h "16427";
X	Drosophila_3seq	end	13519882	13519882	.	+	.	FlyBase_ID "FBgn0068047"; genomic_feature "3UTR"; Head "70"; Ovary "204"; Testis "16"; Embryo0-12h "32"; Embryo12-24h "181";
X	Drosophila_3seq	end	13519933	13519933	.	+	.	FlyBase_ID "FBgn0068047"; genomic_feature "3UTR"; Head "8038"; Ovary "15428"; Testis "2221"; Embryo0-12h "4703"; Embryo12-24h "26356";
3L	Drosophila_3seq	end	13118279	13118279	.	+	.	FlyBase_ID "FBgn0068048"; genomic_feature "3UTR"; Head "10365"; Ovary "23660"; Testis "3426"; Embryo0-12h "3230"; Embryo12-24h "21275";
3L	Drosophila_3seq	end	13118401	13118401	.	+	.	FlyBase_ID "FBgn0068048"; genomic_feature "3UTR"; Head "1"; Ovary "142"; Testis "7"; Embryo0-12h "0"; Embryo12-24h "83";
3L	Drosophila_3seq	end	13118464	13118464	.	+	.	FlyBase_ID "FBgn0068048"; genomic_feature "3UTR"; Head "72"; Ovary "881"; Testis "13"; Embryo0-12h "45"; Embryo12-24h "1253";
3L	Drosophila_3seq	end	13118598	13118598	.	+	.	FlyBase_ID "FBgn0068048"; genomic_feature "3UTR"; Head "0"; Ovary "33"; Testis "1"; Embryo0-12h "0"; Embryo12-24h "56";
4	Drosophila_3seq	end	55212	55212	.	-	.	FlyBase_ID "FBgn0068049"; genomic_feature "CDS"; Head "40"; Ovary "41"; Testis "0"; Embryo0-12h "0"; Embryo12-24h "142";
4	Drosophila_3seq	end	51498	51498	.	-	.	FlyBase_ID "FBgn0068049"; genomic_feature "3UTR"; Head "105"; Ovary "20"; Testis "9"; Embryo0-12h "3"; Embryo12-24h "132";
4	Drosophila_3seq	end	51592	51592	.	-	.	FlyBase_ID "FBgn0068049"; genomic_feature "3UTR"; Head "9"; Ovary "8"; Testis "0"; Embryo0-12h "18"; Embryo12-24h "29";
4	Drosophila_3seq	end	52039	52039	.	-	.	FlyBase_ID "FBgn0068049"; genomic_feature "3UTR"; Head "381"; Ovary "496"; Testis "31"; Embryo0-12h "160"; Embryo12-24h "1011";
4	Drosophila_3seq	end	52217	52217	.	-	.	FlyBase_ID "FBgn0068049"; genomic_feature "3UTR"; Head "25"; Ovary "77"; Testis "2"; Embryo0-12h "0"; Embryo12-24h "120";
4	Drosophila_3seq	end	52328	52328	.	-	.	FlyBase_ID "FBgn0068049"; genomic_feature "3UTR"; Head "51"; Ovary "102"; Testis "3"; Embryo0-12h "10"; Embryo12-24h "209";
4	Drosophila_3seq	end	52449	52449	.	-	.	FlyBase_ID "FBgn0068049"; genomic_feature "3UTR"; Head "4"; Ovary "5"; Testis "1"; Embryo0-12h "0"; Embryo12-24h "7";
4	Drosophila_3seq	end	52478	52478	.	-	.	FlyBase_ID "FBgn0068049"; genomic_feature "3UTR"; Head "20"; Ovary "36"; Testis "4"; Embryo0-12h "31"; Embryo12-24h "10";
4	Drosophila_3seq	end	53014	53014	.	-	.	FlyBase_ID "FBgn0068049"; genomic_feature "3UTR"; Head "3"; Ovary "47"; Testis "2"; Embryo0-12h "0"; Embryo12-24h "37";
4	Drosophila_3seq	end	53240	53240	.	-	.	FlyBase_ID "FBgn0068049"; genomic_feature "3UTR"; Head "23"; Ovary "146"; Testis "6"; Embryo0-12h "16"; Embryo12-24h "291";
4	Drosophila_3seq	end	53281	53281	.	-	.	FlyBase_ID "FBgn0068049"; genomic_feature "3UTR"; Head "27"; Ovary "78"; Testis "2"; Embryo0-12h "0"; Embryo12-24h "118";
4	Drosophila_3seq	end	53337	53337	.	-	.	FlyBase_ID "FBgn0068049"; genomic_feature "3UTR"; Head "2"; Ovary "23"; Testis "5"; Embryo0-12h "0"; Embryo12-24h "26";
4	Drosophila_3seq	end	53498	53498	.	-	.	FlyBase_ID "FBgn0068049"; genomic_feature "3UTR"; Head "3"; Ovary "4"; Testis "3"; Embryo0-12h "0"; Embryo12-24h "3";
4	Drosophila_3seq	end	54016	54016	.	-	.	FlyBase_ID "FBgn0068049"; genomic_feature "3UTR"; Head "15"; Ovary "23"; Testis "1"; Embryo0-12h "0"; Embryo12-24h "23";
4	Drosophila_3seq	end	54292	54292	.	-	.	FlyBase_ID "FBgn0068049"; genomic_feature "3UTR"; Head "14019"; Ovary "28571"; Testis "3154"; Embryo0-12h "6064"; Embryo12-24h "39708";
4	Drosophila_3seq	end	54318	54318	.	-	.	FlyBase_ID "FBgn0068049"; genomic_feature "3UTR"; Head "3078"; Ovary "8397"; Testis "1130"; Embryo0-12h "1073"; Embryo12-24h "5691";
3R	Drosophila_3seq	end	20063758	20063758	.	+	.	FlyBase_ID "FBgn0068050"; genomic_feature "3UTR"; Head "5338"; Ovary "12186"; Testis "1178"; Embryo0-12h "2398"; Embryo12-24h "19612";
3R	Drosophila_3seq	end	20063795	20063795	.	+	.	FlyBase_ID "FBgn0068050"; genomic_feature "3UTR"; Head "20907"; Ovary "46355"; Testis "7243"; Embryo0-12h "10170"; Embryo12-24h "61476";
3R	Drosophila_3seq	end	20064117	20064117	.	+	.	FlyBase_ID "FBgn0068050"; genomic_feature "3UTR"; Head "0"; Ovary "7"; Testis "0"; Embryo0-12h "0"; Embryo12-24h "8";
v2_chr2L_random_006	Drosophila_3seq	end	1692	1692	.	+	.	FlyBase_ID "FBgn0068051"; genomic_feature "3UTR"; Head "7980"; Ovary "18291"; Testis "2259"; Embryo0-12h "3650"; Embryo12-24h "27830";
2R	Drosophila_3seq	end	4958686	4958686	.	-	.	FlyBase_ID "FBgn0068052"; genomic_feature "3UTR"; Head "112"; Ovary "117"; Testis "3"; Embryo0-12h "23"; Embryo12-24h "289";
2R	Drosophila_3seq	end	4958829	4958829	.	-	.	FlyBase_ID "FBgn0068052"; genomic_feature "3UTR"; Head "12"; Ovary "20"; Testis "0"; Embryo0-12h "0"; Embryo12-24h "32";
2R	Drosophila_3seq	end	4959306	4959306	.	-	.	FlyBase_ID "FBgn0068052"; genomic_feature "3UTR"; Head "3019"; Ovary "6666"; Testis "905"; Embryo0-12h "1150"; Embryo12-24h "10762";
2R	Drosophila_3seq	end	4959347	4959347	.	-	.	FlyBase_ID "FBgn0068052"; genomic_feature "3UTR"; Head "11763"; Ovary "22302"; Testis "3301"; Embryo0-12h "3780"; Embryo12-24h "28484";
3R	Drosophila_3seq	end	11073511	11073511	.	-	.	FlyBase_ID "FBgn0068053"; genomic_feature "3UTR"; Head "7"; Ovary "28"; Testis "1"; Embryo0-12h "0"; Embryo12-24h "74";
3R	Drosophila_3seq	end	11073557	11073557	.	-	.	FlyBase_ID "FBgn0068053"; genomic_feature "3UTR"; Head "22623"; Ovary "49464"; Testis "6184"; Embryo0-12h "13273"; Embryo12-24h "81427";
3R	Drosophila_3seq	end	5444887	5444887	.	+	.	FlyBase_ID "FBgn0068054"; genomic_feature "3UTR"; Head "12"; Ovary "93"; Testis "11"; Embryo0-12h "12"; Embryo12-24h "108";
3R	Drosophila_3seq	end	5444936	5444936	.	+	.	FlyBase_ID "FBgn0068054"; genomic_feature "3UTR"; Head "9345"; Ovary "24624"; Testis "3107"; Embryo0-12h "6177"; Embryo12-24h "35650";
X	Drosophila_3seq	end	10639646	10639646	.	+	.	FlyBase_ID "FBgn0068055"; genomic_feature "3UTR"; Head "24979"; Ovary "54618"; Testis "6304"; Embryo0-12h "16934"; Embryo12-24h "94104";
X	Drosophila_3seq	end	10639673	10639673	.	+	.	FlyBase_ID "FBgn0068055"; genomic_feature "3UTR"; Head "7"; Ovary "24"; Testis "1"; Embryo0-12h "3"; Embryo12-24h "21";
X	Drosophila_3seq	end	10640131	10640131	.	+	.	FlyBase_ID "FBgn0068055"; genomic_feature "3UTR"; Head "14"; Ovary "28"; Testis "3"; Embryo0-12h "0"; Embryo12-24h "15";
X	Drosophila_3seq	end	10640252	10640252	.	+	.	FlyBase_ID "FBgn0068055"; genomic_feature "3UTR"; Head "2"; Ovary "6"; Testis "1"; Embryo0-12h "0"; Embryo12-24h "24";
3L	Drosophila_3seq	end	2498524	2498524	.	+	.	FlyBase_ID "FBgn0068056"; genomic_feature "3UTR"; Head "6239"; Ovary "11176"; Testis "1729"; Embryo0-12h "1511"; Embryo12-24h "10759";
3L	Drosophila_3seq	end	2498802	2498802	.	+	.	FlyBase_ID "FBgn0068056"; genomic_feature "3UTR"; Head "5"; Ovary "25"; Testis "3"; Embryo0-12h "0"; Embryo12-24h "34";
3L	Drosophila_3seq	end	2498836	2498836	.	+	.	FlyBase_ID "FBgn0068056"; genomic_feature "3UTR"; Head "29"; Ovary "111"; Testis "16"; Embryo0-12h "8"; Embryo12-24h "231";
X	Drosophila_3seq	end	7509305	7509305	.	-	.	FlyBase_ID "FBgn0068057"; genomic_feature "3UTR"; Head "2547"; Ovary "7137"; Testis "553"; Embryo0-12h "1138"; Embryo12-24h "10613";
X	Drosophila_3seq	end	7509340	7509340	.	-	.	FlyBase_ID "FBgn0068057"; genomic_feature "3UTR"; Head "153"; Ovary "707"; Testis "76"; Embryo0-12h "34"; Embryo12-24h "275";
X	Drosophila_3seq	end	7509400	7509400	.	-	.	FlyBase_ID "FBgn0068057"; genomic_feature "3UTR"; Head "14418"; Ovary "31844"; Testis "4214"; Embryo0-12h "7555"; Embryo12-24h "41475";
X	Drosophila_3seq	end	7509497	7509497	.	-	.	FlyBase_ID "FBgn0068057"; genomic_feature "3UTR"; Head "37"; Ovary "69"; Testis "9"; Embryo0-12h "17"; Embryo12-24h "220";
X	Drosophila_3seq	end	13484033	13484033	.	-	.	FlyBase_ID "FBgn0068058"; genomic_feature "3UTR"; Head "5854"; Ovary "11405"; Testis "1370"; Embryo0-12h "3641"; Embryo12-24h "19938";
2L	Drosophila_3seq	end	11001741	11001741	.	-	.	FlyBase_ID "FBgn0068059"; genomic_feature "3UTR"; Head "17948"; Ovary "42411"; Testis "5628"; Embryo0-12h "9078"; Embryo12-24h "50132";
2L	Drosophila_3seq	end	11001768	11001768	.	-	.	FlyBase_ID "FBgn0068059"; genomic_feature "3UTR"; Head "3072"; Ovary "6397"; Testis "1022"; Embryo0-12h "1512"; Embryo12-24h "8621";
3L	Drosophila_3seq	end	13097088	13097088	.	+	.	FlyBase_ID "FBgn0068060"; genomic_feature "3UTR"; Head "9622"; Ovary "25089"; Testis "3292"; Embryo0-12h "5844"; Embryo12-24h "28670";
3L	Drosophila_3seq	end	13097115	13097115	.	+	.	FlyBase_ID "FBgn0068060"; genomic_feature "3UTR"; Head "170"; Ovary "516"; Testis "44"; Embryo0-12h "184"; Embryo12-24h "540";
2L	Drosophila_3seq	end	405048	405048	.	+	.	FlyBase_ID "FBgn0068061"; genomic_feature "3UTR"; Head "1492"; Ovary "3469"; Testis "409"; Embryo0-12h "1257"; Embryo12-24h "6207";
2R	Drosophila_3seq	end	16508868	16508868	.	-	.	FlyBase_ID "FBgn0068062"; genomic_feature "3UTR"; Head "15330"; Ovary "35239"; Testis "4601"; Embryo0-12h "6591"; Embryo12-24h "55890";
3L	Drosophila_3seq	end	22414004	22414004	.	+	.	FlyBase_ID "FBgn0068063"; genomic_feature "3UTR"; Head "4377"; Ovary "8064"; Testis "1067"; Embryo0-12h "2139"; Embryo12-24h "13037";
2L	Drosophila_3seq	end	7394539	7394539	.	-	.	FlyBase_ID "FBgn0068064"; genomic_feature "3UTR"; Head "2"; Ovary "5"; Testis "2"; Embryo0-12h "0"; Embryo12-24h "7";
2L	Drosophila_3seq	end	7395128	7395128	.	-	.	FlyBase_ID "FBgn0068064"; genomic_feature "3UTR"; Head "7"; Ovary "32"; Testis "2"; Embryo0-12h "0"; Embryo12-24h "79";
2L	Drosophila_3seq	end	7395158	7395158	.	-	.	FlyBase_ID "FBgn0068064"; genomic_feature "3UTR"; Head "18179"; Ovary "33727"; Testis "4531"; Embryo0-12h "9353"; Embryo12-24h "42897";
X	Drosophila_3seq	end	2398560	2398560	.	-	.	FlyBase_ID "FBgn0068065"; genomic_feature "CDS"; Head "1"; Ovary "2"; Testis "0"; Embryo0-12h "0"; Embryo12-24h "0";
X	Drosophila_3seq	end	2397417	2397417	.	-	.	FlyBase_ID "FBgn0068065"; genomic_feature "3UTR"; Head "0"; Ovary "16"; Testis "0"; Embryo0-12h "0"; Embryo12-24h "8";
X	Drosophila_3seq	end	2397581	2397581	.	-	.	FlyBase_ID "FBgn0068065"; genomic_feature "3UTR"; Head "168"; Ovary "314"; Testis "5"; Embryo0-12h "31"; Embryo12-24h "235";
X	Drosophila_3seq	end	2397693	2397693	.	-	.	FlyBase_ID "FBgn0068065"; genomic_feature "3UTR"; Head "4737"; Ovary "9953"; Testis "1442"; Embryo0-12h "1414"; Embryo12-24h "11748";
2L	Drosophila_3seq	end	12875600	12875600	.	+	.	FlyBase_ID "FBgn0068066"; genomic_feature "3UTR"; Head "1766"; Ovary "3301"; Testis "463"; Embryo0-12h "204"; Embryo12-24h "2441";
2L	Drosophila_3seq	end	12875627	12875627	.	+	.	FlyBase_ID "FBgn0068066"; genomic_feature "3UTR"; Head "28837"; Ovary "56569"; Testis "6588"; Embryo0-12h "11399"; Embryo12-24h "74929";
2L	Drosophila_3seq	end	12875654	12875654	.	+	.	FlyBase_ID "FBgn0068066"; genomic_feature "3UTR"; Head "9"; Ovary "15"; Testis "1"; Embryo0-12h "16"; Embryo12-24h "49";
2L	Drosophila_3seq	end	12875923	12875923	.	+	.	FlyBase_ID "FBgn0068066"; genomic_feature "3UTR"; Head "3"; Ovary "14"; Testis "0"; Embryo0-12h "0"; Embryo12-24h "10";
2L	Drosophila_3seq	end	12876080	12876080	.	+	.	FlyBase_ID "FBgn0068066"; genomic_feature "3UTR"; Head "4"; Ovary "11"; Testis "1"; Embryo0-12h "0"; Embryo12-24h "19";
2L	Drosophila_3seq	end	4254030	4254030	.	+	.	FlyBase_ID "FBgn0068068"; genomic_feature "3UTR"; Head "3496"; Ovary "8318"; Testis "1461"; Embryo0-12h "1326"; Embryo12-24h "8288";
2L	Drosophila_3seq	end	4254074	4254074	.	+	.	FlyBase_ID "FBgn0068068"; genomic_feature "3UTR"; Head "1103"; Ovary "2774"; Testis "337"; Embryo0-12h "846"; Embryo12-24h "3801";
X	Drosophila_3seq	end	443407	443407	.	-	.	FlyBase_ID "FBgn0068069"; genomic_feature "3UTR"; Head "17712"; Ovary "44526"; Testis "5879"; Embryo0-12h "16517"; Embryo12-24h "84622";
3R	Drosophila_3seq	end	26793767	26793767	.	-	.	FlyBase_ID "FBgn0068070"; genomic_feature "3UTR"; Head "2"; Ovary "63"; Testis "4"; Embryo0-12h "8"; Embryo12-24h "62";
3R	Drosophila_3seq	end	26794035	26794035	.	-	.	FlyBase_ID "FBgn0068070"; genomic_feature "3UTR"; Head "634"; Ovary "1726"; Testis "212"; Embryo0-12h "580"; Embryo12-24h "3460";
3R	Drosophila_3seq	end	26794061	26794061	.	-	.	FlyBase_ID "FBgn0068070"; genomic_feature "3UTR"; Head "4781"; Ovary "11264"; Testis "1618"; Embryo0-12h "2492"; Embryo12-24h "17113";
2L	Drosophila_3seq	end	18107466	18107466	.	+	.	FlyBase_ID "FBgn0068071"; genomic_feature "3UTR"; Head "3335"; Ovary "7176"; Testis "1302"; Embryo0-12h "308"; Embryo12-24h "3697";
2L	Drosophila_3seq	end	18107502	18107502	.	+	.	FlyBase_ID "FBgn0068071"; genomic_feature "3UTR"; Head "10391"; Ovary "22073"; Testis "3002"; Embryo0-12h "3339"; Embryo12-24h "21310";
2R	Drosophila_3seq	end	5526775	5526775	.	-	.	FlyBase_ID "FBgn0068072"; genomic_feature "CDS"; Head "5"; Ovary "9"; Testis "2"; Embryo0-12h "16"; Embryo12-24h "61";
2R	Drosophila_3seq	end	5525646	5525646	.	-	.	FlyBase_ID "FBgn0068072"; genomic_feature "3UTR"; Head "25"; Ovary "92"; Testis "6"; Embryo0-12h "12"; Embryo12-24h "222";
2R	Drosophila_3seq	end	5525771	5525771	.	-	.	FlyBase_ID "FBgn0068072"; genomic_feature "3UTR"; Head "2"; Ovary "19"; Testis "3"; Embryo0-12h "0"; Embryo12-24h "19";
2R	Drosophila_3seq	end	5525867	5525867	.	-	.	FlyBase_ID "FBgn0068072"; genomic_feature "3UTR"; Head "79"; Ovary "186"; Testis "12"; Embryo0-12h "29"; Embryo12-24h "276";
2R	Drosophila_3seq	end	5525933	5525933	.	-	.	FlyBase_ID "FBgn0068072"; genomic_feature "3UTR"; Head "10418"; Ovary "27058"; Testis "3154"; Embryo0-12h "6756"; Embryo12-24h "40250";
2R	Drosophila_3seq	end	5525965	5525965	.	-	.	FlyBase_ID "FBgn0068072"; genomic_feature "3UTR"; Head "2381"; Ovary "6377"; Testis "978"; Embryo0-12h "886"; Embryo12-24h "5549";
2R	Drosophila_3seq	end	12006442	12006442	.	-	.	FlyBase_ID "FBgn0068073"; genomic_feature "3UTR"; Head "6558"; Ovary "14838"; Testis "1867"; Embryo0-12h "2492"; Embryo12-24h "16768";
2L	Drosophila_3seq	end	4491935	4491935	.	-	.	FlyBase_ID "FBgn0068074"; genomic_feature "3UTR"; Head "2"; Ovary "66"; Testis "1"; Embryo0-12h "0"; Embryo12-24h "50";
2L	Drosophila_3seq	end	4492250	4492250	.	-	.	FlyBase_ID "FBgn0068074"; genomic_feature "3UTR"; Head "18369"; Ovary "50836"; Testis "5805"; Embryo0-12h "8932"; Embryo12-24h "64376";
2L	Drosophila_3seq	end	4492289	4492289	.	-	.	FlyBase_ID "FBgn0068074"; genomic_feature "3UTR"; Head "64"; Ovary "763"; Testis "89"; Embryo0-12h "111"; Embryo12-24h "780";
3L	Drosophila_3seq	end	1617948	1617948	.	-	.	FlyBase_ID "FBgn0068075, FBgn0258991"; genomic_feature "ambiguous"; Head "17512"; Ovary "36546"; Testis "4698"; Embryo0-12h "5722"; Embryo12-24h "58222";
2R	Drosophila_3seq	end	20819119	20819119	.	-	.	FlyBase_ID "FBgn0068076"; genomic_feature "3UTR"; Head "13"; Ovary "0"; Testis "0"; Embryo0-12h "0"; Embryo12-24h "7";
2R	Drosophila_3seq	end	20819529	20819529	.	-	.	FlyBase_ID "FBgn0068076"; genomic_feature "3UTR"; Head "1090"; Ovary "3682"; Testis "320"; Embryo0-12h "868"; Embryo12-24h "5449";
2R	Drosophila_3seq	end	20819592	20819592	.	-	.	FlyBase_ID "FBgn0068076"; genomic_feature "3UTR"; Head "113"; Ovary "942"; Testis "80"; Embryo0-12h "232"; Embryo12-24h "1778";
2R	Drosophila_3seq	end	20819710	20819710	.	-	.	FlyBase_ID "FBgn0068076"; genomic_feature "3UTR"; Head "10849"; Ovary "23406"; Testis "2655"; Embryo0-12h "5166"; Embryo12-24h "30893";
2R	Drosophila_3seq	end	20819994	20819994	.	-	.	FlyBase_ID "FBgn0068076"; genomic_feature "CDS"; Head "0"; Ovary "3"; Testis "0"; Embryo0-12h "0"; Embryo12-24h "23";
2R	Drosophila_3seq	end	15753314	15753314	.	+	.	FlyBase_ID "FBgn0068077"; genomic_feature "3UTR"; Head "8488"; Ovary "20117"; Testis "2497"; Embryo0-12h "5187"; Embryo12-24h "29165";
2R	Drosophila_3seq	end	15753358	15753358	.	+	.	FlyBase_ID "FBgn0068077"; genomic_feature "3UTR"; Head "38"; Ovary "124"; Testis "8"; Embryo0-12h "48"; Embryo12-24h "487";
2R	Drosophila_3seq	end	18706568	18706568	.	+	.	FlyBase_ID "FBgn0068078"; genomic_feature "5UTR"; Head "0"; Ovary "5"; Testis "0"; Embryo0-12h "12"; Embryo12-24h "0";
2R	Drosophila_3seq	end	18707681	18707681	.	+	.	FlyBase_ID "FBgn0068078"; genomic_feature "3UTR"; Head "1182"; Ovary "2594"; Testis "350"; Embryo0-12h "152"; Embryo12-24h "4069";
2R	Drosophila_3seq	end	18707710	18707710	.	+	.	FlyBase_ID "FBgn0068078"; genomic_feature "3UTR"; Head "11493"; Ovary "25937"; Testis "3324"; Embryo0-12h "5913"; Embryo12-24h "43761";
v2_chr3h_random_002	Drosophila_3seq	end	526812	526812	.	+	.	FlyBase_ID "FBgn0068079"; genomic_feature "3UTR"; Head "5579"; Ovary "10164"; Testis "1372"; Embryo0-12h "2309"; Embryo12-24h "19702";
v2_chr3h_random_002	Drosophila_3seq	end	526864	526864	.	+	.	FlyBase_ID "FBgn0068079"; genomic_feature "3UTR"; Head "6"; Ovary "34"; Testis "2"; Embryo0-12h "0"; Embryo12-24h "32";
v2_chr3h_random_002	Drosophila_3seq	end	526968	526968	.	+	.	FlyBase_ID "FBgn0068079"; genomic_feature "3UTR"; Head "13"; Ovary "65"; Testis "8"; Embryo0-12h "25"; Embryo12-24h "54";
v2_chr3h_random_002	Drosophila_3seq	end	527030	527030	.	+	.	FlyBase_ID "FBgn0068079"; genomic_feature "3UTR"; Head "1435"; Ovary "970"; Testis "217"; Embryo0-12h "316"; Embryo12-24h "2864";
3L	Drosophila_3seq	end	3317862	3317862	.	-	.	FlyBase_ID "FBgn0068080"; genomic_feature "3UTR"; Head "13"; Ovary "77"; Testis "6"; Embryo0-12h "24"; Embryo12-24h "109";
3L	Drosophila_3seq	end	3317947	3317947	.	-	.	FlyBase_ID "FBgn0068080"; genomic_feature "3UTR"; Head "7842"; Ovary "15997"; Testis "1974"; Embryo0-12h "3553"; Embryo12-24h "24414";
2L	Drosophila_3seq	end	12659148	12659148	.	+	.	FlyBase_ID "FBgn0068081"; genomic_feature "3UTR"; Head "3067"; Ovary "5784"; Testis "1035"; Embryo0-12h "295"; Embryo12-24h "2621";
2L	Drosophila_3seq	end	12659176	12659176	.	+	.	FlyBase_ID "FBgn0068081"; genomic_feature "3UTR"; Head "34278"; Ovary "60908"; Testis "8359"; Embryo0-12h "11681"; Embryo12-24h "69039";
2L	Drosophila_3seq	end	12659226	12659226	.	+	.	FlyBase_ID "FBgn0068081"; genomic_feature "3UTR"; Head "11"; Ovary "5"; Testis "2"; Embryo0-12h "14"; Embryo12-24h "20";
2L	Drosophila_3seq	end	12659352	12659352	.	+	.	FlyBase_ID "FBgn0068081"; genomic_feature "3UTR"; Head "9"; Ovary "30"; Testis "4"; Embryo0-12h "6"; Embryo12-24h "90";
2R	Drosophila_3seq	end	19927728	19927728	.	+	.	FlyBase_ID "FBgn0068082"; genomic_feature "3UTR"; Head "1018"; Ovary "2962"; Testis "425"; Embryo0-12h "322"; Embryo12-24h "3500";
2R	Drosophila_3seq	end	19927756	19927756	.	+	.	FlyBase_ID "FBgn0068082"; genomic_feature "3UTR"; Head "11895"; Ovary "25795"; Testis "3582"; Embryo0-12h "3643"; Embryo12-24h "24766";
2R	Drosophila_3seq	end	19927809	19927809	.	+	.	FlyBase_ID "FBgn0068082"; genomic_feature "3UTR"; Head "3"; Ovary "23"; Testis "0"; Embryo0-12h "5"; Embryo12-24h "20";
3R	Drosophila_3seq	end	22747060	22747060	.	-	.	FlyBase_ID "FBgn0068083"; genomic_feature "3UTR"; Head "271"; Ovary "974"; Testis "88"; Embryo0-12h "101"; Embryo12-24h "1053";
3R	Drosophila_3seq	end	22747090	22747090	.	-	.	FlyBase_ID "FBgn0068083"; genomic_feature "3UTR"; Head "14200"; Ovary "26665"; Testis "4047"; Embryo0-12h "4391"; Embryo12-24h "27603";
3R	Drosophila_3seq	end	22747116	22747116	.	-	.	FlyBase_ID "FBgn0068083"; genomic_feature "3UTR"; Head "2793"; Ovary "6887"; Testis "1000"; Embryo0-12h "1048"; Embryo12-24h "7424";
2L	Drosophila_3seq	end	5397766	5397766	.	+	.	FlyBase_ID "FBgn0068084"; genomic_feature "3UTR"; Head "10"; Ovary "4"; Testis "16"; Embryo0-12h "8"; Embryo12-24h "112";
2L	Drosophila_3seq	end	5398357	5398357	.	+	.	FlyBase_ID "FBgn0068084"; genomic_feature "3UTR"; Head "5"; Ovary "23"; Testis "0"; Embryo0-12h "0"; Embryo12-24h "0";
2L	Drosophila_3seq	end	5398809	5398809	.	+	.	FlyBase_ID "FBgn0068084"; genomic_feature "3UTR"; Head "328"; Ovary "242"; Testis "91"; Embryo0-12h "41"; Embryo12-24h "500";
2L	Drosophila_3seq	end	5072423	5072423	.	+	.	FlyBase_ID "FBgn0068085"; genomic_feature "3UTR"; Head "2256"; Ovary "4584"; Testis "494"; Embryo0-12h "937"; Embryo12-24h "7199";
2L	Drosophila_3seq	end	5072575	5072575	.	+	.	FlyBase_ID "FBgn0068085"; genomic_feature "3UTR"; Head "132"; Ovary "500"; Testis "24"; Embryo0-12h "130"; Embryo12-24h "979";
2L	Drosophila_3seq	end	5072888	5072888	.	+	.	FlyBase_ID "FBgn0068085"; genomic_feature "3UTR"; Head "3"; Ovary "3"; Testis "0"; Embryo0-12h "0"; Embryo12-24h "22";
3R	Drosophila_3seq	end	17473098	17473098	.	-	.	FlyBase_ID "FBgn0068086"; genomic_feature "3UTR"; Head "24"; Ovary "636"; Testis "3"; Embryo0-12h "0"; Embryo12-24h "368";
3R	Drosophila_3seq	end	17473712	17473712	.	-	.	FlyBase_ID "FBgn0068086"; genomic_feature "3UTR"; Head "0"; Ovary "6"; Testis "1"; Embryo0-12h "0"; Embryo12-24h "11";
3R	Drosophila_3seq	end	17473818	17473818	.	-	.	FlyBase_ID "FBgn0068086"; genomic_feature "3UTR"; Head "0"; Ovary "3"; Testis "7"; Embryo0-12h "0"; Embryo12-24h "0";
3R	Drosophila_3seq	end	5881131	5881131	.	-	.	FlyBase_ID "FBgn0068087"; genomic_feature "3UTR"; Head "14"; Ovary "0"; Testis "0"; Embryo0-12h "0"; Embryo12-24h "20";
3R	Drosophila_3seq	end	5881397	5881397	.	-	.	FlyBase_ID "FBgn0068087"; genomic_feature "3UTR"; Head "109"; Ovary "0"; Testis "3"; Embryo0-12h "12"; Embryo12-24h "16";
3R	Drosophila_3seq	end	5882168	5882168	.	-	.	FlyBase_ID "FBgn0068087"; genomic_feature "3UTR"; Head "414"; Ovary "75"; Testis "45"; Embryo0-12h "41"; Embryo12-24h "476";
3R	Drosophila_3seq	end	5882298	5882298	.	-	.	FlyBase_ID "FBgn0068087"; genomic_feature "3UTR"; Head "466"; Ovary "257"; Testis "132"; Embryo0-12h "123"; Embryo12-24h "1018";
3R	Drosophila_3seq	end	5882395	5882395	.	-	.	FlyBase_ID "FBgn0068087"; genomic_feature "3UTR"; Head "4"; Ovary "14"; Testis "0"; Embryo0-12h "0"; Embryo12-24h "17";
3R	Drosophila_3seq	end	5882500	5882500	.	-	.	FlyBase_ID "FBgn0068087"; genomic_feature "3UTR"; Head "7"; Ovary "13"; Testis "6"; Embryo0-12h "11"; Embryo12-24h "23";
3R	Drosophila_3seq	end	5882918	5882918	.	-	.	FlyBase_ID "FBgn0068087"; genomic_feature "3UTR"; Head "12"; Ovary "26"; Testis "17"; Embryo0-12h "12"; Embryo12-24h "25";
3R	Drosophila_3seq	end	5882969	5882969	.	-	.	FlyBase_ID "FBgn0068087"; genomic_feature "3UTR"; Head "768"; Ovary "1379"; Testis "672"; Embryo0-12h "225"; Embryo12-24h "1199";
2R	Drosophila_3seq	end	7080465	7080465	.	+	.	FlyBase_ID "FBgn0068088"; genomic_feature "3UTR"; Head "0"; Ovary "7"; Testis "53"; Embryo0-12h "0"; Embryo12-24h "0";
2R	Drosophila_3seq	end	7080667	7080667	.	+	.	FlyBase_ID "FBgn0068088"; genomic_feature "3UTR"; Head "0"; Ovary "11"; Testis "4"; Embryo0-12h "0"; Embryo12-24h "1";
2R	Drosophila_3seq	end	7080768	7080768	.	+	.	FlyBase_ID "FBgn0068088"; genomic_feature "3UTR"; Head "386"; Ovary "333"; Testis "122"; Embryo0-12h "47"; Embryo12-24h "597";
2L	Drosophila_3seq	end	1585917	1585917	.	-	.	FlyBase_ID "FBgn0068089"; genomic_feature "3UTR"; Head "4753"; Ovary "1775"; Testis "1227"; Embryo0-12h "289"; Embryo12-24h "817";
2L	Drosophila_3seq	end	1586050	1586050	.	-	.	FlyBase_ID "FBgn0068089"; genomic_feature "3UTR"; Head "3741"; Ovary "2148"; Testis "611"; Embryo0-12h "1211"; Embryo12-24h "3424";
3R	Drosophila_3seq	end	19042278	19042278	.	+	.	FlyBase_ID "FBgn0068090"; genomic_feature "3UTR"; Head "752"; Ovary "753"; Testis "144"; Embryo0-12h "69"; Embryo12-24h "96";
3R	Drosophila_3seq	end	19042305	19042305	.	+	.	FlyBase_ID "FBgn0068090"; genomic_feature "3UTR"; Head "12318"; Ovary "10155"; Testis "2369"; Embryo0-12h "549"; Embryo12-24h "977";
2R	Drosophila_3seq	end	18167010	18167010	.	-	.	FlyBase_ID "FBgn0068091"; genomic_feature "3UTR"; Head "982"; Ovary "4317"; Testis "1456"; Embryo0-12h "184"; Embryo12-24h "3247";
2L	Drosophila_3seq	end	12896281	12896281	.	+	.	FlyBase_ID "FBgn0068092"; genomic_feature "3UTR"; Head "505"; Ovary "2354"; Testis "395"; Embryo0-12h "57"; Embryo12-24h "1765";
2R	Drosophila_3seq	end	2422141	2422141	.	-	.	FlyBase_ID "FBgn0068093"; genomic_feature "3UTR"; Head "16"; Ovary "73"; Testis "2"; Embryo0-12h "0"; Embryo12-24h "59";
2R	Drosophila_3seq	end	2422253	2422253	.	-	.	FlyBase_ID "FBgn0068093"; genomic_feature "3UTR"; Head "4"; Ovary "17"; Testis "2"; Embryo0-12h "0"; Embryo12-24h "35";
2R	Drosophila_3seq	end	2422289	2422289	.	-	.	FlyBase_ID "FBgn0068093"; genomic_feature "3UTR"; Head "323"; Ovary "1291"; Testis "317"; Embryo0-12h "92"; Embryo12-24h "1307";
2L	Drosophila_3seq	end	16382426	16382426	.	-	.	FlyBase_ID "FBgn0068094"; genomic_feature "5UTR"; Head "0"; Ovary "1"; Testis "11"; Embryo0-12h "0"; Embryo12-24h "0";
2L	Drosophila_3seq	end	16381143	16381143	.	-	.	FlyBase_ID "FBgn0068094"; genomic_feature "3UTR"; Head "344"; Ovary "2146"; Testis "1179"; Embryo0-12h "120"; Embryo12-24h "2343";
2L	Drosophila_3seq	end	11008199	11008199	.	+	.	FlyBase_ID "FBgn0068095"; genomic_feature "3UTR"; Head "101"; Ovary "564"; Testis "133"; Embryo0-12h "49"; Embryo12-24h "305";
2L	Drosophila_3seq	end	11008262	11008262	.	+	.	FlyBase_ID "FBgn0068095"; genomic_feature "3UTR"; Head "1459"; Ovary "3789"; Testis "833"; Embryo0-12h "670"; Embryo12-24h "4011";
2L	Drosophila_3seq	end	11008439	11008439	.	+	.	FlyBase_ID "FBgn0068095"; genomic_feature "3UTR"; Head "3"; Ovary "0"; Testis "4"; Embryo0-12h "1"; Embryo12-24h "0";
2L	Drosophila_3seq	end	12368105	12368105	.	-	.	FlyBase_ID "FBgn0068096"; genomic_feature "3UTR"; Head "28"; Ovary "27"; Testis "35"; Embryo0-12h "44"; Embryo12-24h "233";
2L	Drosophila_3seq	end	12368875	12368875	.	-	.	FlyBase_ID "FBgn0068096"; genomic_feature "3UTR"; Head "4052"; Ovary "248"; Testis "551"; Embryo0-12h "939"; Embryo12-24h "1240";
2L	Drosophila_3seq	end	12368963	12368963	.	-	.	FlyBase_ID "FBgn0068096"; genomic_feature "3UTR"; Head "540"; Ovary "52"; Testis "61"; Embryo0-12h "205"; Embryo12-24h "423";
2L	Drosophila_3seq	end	12369007	12369007	.	-	.	FlyBase_ID "FBgn0068096"; genomic_feature "3UTR"; Head "235"; Ovary "25"; Testis "41"; Embryo0-12h "25"; Embryo12-24h "81";
2L	Drosophila_3seq	end	12369234	12369234	.	-	.	FlyBase_ID "FBgn0068096"; genomic_feature "3UTR"; Head "6"; Ovary "2"; Testis "2"; Embryo0-12h "0"; Embryo12-24h "3";
2L	Drosophila_3seq	end	12369929	12369929	.	-	.	FlyBase_ID "FBgn0068096"; genomic_feature "3UTR"; Head "85"; Ovary "754"; Testis "48"; Embryo0-12h "49"; Embryo12-24h "588";
2L	Drosophila_3seq	end	12370305	12370305	.	-	.	FlyBase_ID "FBgn0068096"; genomic_feature "3UTR"; Head "38"; Ovary "25"; Testis "6"; Embryo0-12h "8"; Embryo12-24h "65";
2L	Drosophila_3seq	end	12370483	12370483	.	-	.	FlyBase_ID "FBgn0068096"; genomic_feature "3UTR"; Head "243"; Ovary "83"; Testis "26"; Embryo0-12h "107"; Embryo12-24h "329";
2L	Drosophila_3seq	end	12371275	12371275	.	-	.	FlyBase_ID "FBgn0068096"; genomic_feature "3UTR"; Head "10"; Ovary "7"; Testis "3"; Embryo0-12h "8"; Embryo12-24h "14";
2L	Drosophila_3seq	end	12371517	12371517	.	-	.	FlyBase_ID "FBgn0068096"; genomic_feature "3UTR"; Head "381"; Ovary "154"; Testis "54"; Embryo0-12h "60"; Embryo12-24h "149";
2L	Drosophila_3seq	end	12375968	12375968	.	-	.	FlyBase_ID "FBgn0068096"; genomic_feature "3UTR"; Head "7"; Ovary "3"; Testis "1"; Embryo0-12h "0"; Embryo12-24h "21";
2L	Drosophila_3seq	end	12376095	12376095	.	-	.	FlyBase_ID "FBgn0068096"; genomic_feature "3UTR"; Head "0"; Ovary "7"; Testis "1"; Embryo0-12h "0"; Embryo12-24h "15";
X	Drosophila_3seq	end	17317657	17317657	.	+	.	FlyBase_ID "FBgn0068097"; genomic_feature "3UTR"; Head "2"; Ovary "19"; Testis "13"; Embryo0-12h "0"; Embryo12-24h "26";
X	Drosophila_3seq	end	17317784	17317784	.	+	.	FlyBase_ID "FBgn0068097"; genomic_feature "3UTR"; Head "28"; Ovary "253"; Testis "44"; Embryo0-12h "0"; Embryo12-24h "143";
X	Drosophila_3seq	end	17317964	17317964	.	+	.	FlyBase_ID "FBgn0068097"; genomic_feature "3UTR"; Head "643"; Ovary "736"; Testis "36"; Embryo0-12h "108"; Embryo12-24h "425";
X	Drosophila_3seq	end	17318165	17318165	.	+	.	FlyBase_ID "FBgn0068097"; genomic_feature "3UTR"; Head "13"; Ovary "11"; Testis "0"; Embryo0-12h "0"; Embryo12-24h "0";
X	Drosophila_3seq	end	17304623	17304623	.	+	.	FlyBase_ID "FBgn0068097, FBgn0276551"; genomic_feature "ambiguous"; Head "707"; Ovary "302"; Testis "53"; Embryo0-12h "145"; Embryo12-24h "597";
2R	Drosophila_3seq	end	20822111	20822111	.	-	.	FlyBase_ID "FBgn0068098"; genomic_feature "3UTR"; Head "2761"; Ovary "47"; Testis "346"; Embryo0-12h "2627"; Embryo12-24h "956";
2R	Drosophila_3seq	end	20822141	20822141	.	-	.	FlyBase_ID "FBgn0068098"; genomic_feature "3UTR"; Head "79"; Ovary "3"; Testis "21"; Embryo0-12h "114"; Embryo12-24h "18";
3R	Drosophila_3seq	end	21522676	21522676	.	-	.	FlyBase_ID "FBgn0068099"; genomic_feature "3UTR"; Head "3201"; Ovary "2773"; Testis "257"; Embryo0-12h "275"; Embryo12-24h "1252";
2L	Drosophila_3seq	end	18629968	18629968	.	+	.	FlyBase_ID "FBgn0068100"; genomic_feature "CDS"; Head "10"; Ovary "0"; Testis "5"; Embryo0-12h "34"; Embryo12-24h "16";
2L	Drosophila_3seq	end	18637445	18637445	.	+	.	FlyBase_ID "FBgn0068100"; genomic_feature "3UTR"; Head "613"; Ovary "1034"; Testis "2329"; Embryo0-12h "361"; Embryo12-24h "1001";
2L	Drosophila_3seq	end	18637770	18637770	.	+	.	FlyBase_ID "FBgn0068100"; genomic_feature "3UTR"; Head "1554"; Ovary "345"; Testis "60"; Embryo0-12h "131"; Embryo12-24h "190";
2L	Drosophila_3seq	end	9634229	9634229	.	+	.	FlyBase_ID "FBgn0068101"; genomic_feature "3UTR"; Head "0"; Ovary "2"; Testis "72"; Embryo0-12h "0"; Embryo12-24h "0";
2L	Drosophila_3seq	end	9634318	9634318	.	+	.	FlyBase_ID "FBgn0068101"; genomic_feature "3UTR"; Head "298"; Ovary "72"; Testis "2542"; Embryo0-12h "16"; Embryo12-24h "111";
2L	Drosophila_3seq	end	9634355	9634355	.	+	.	FlyBase_ID "FBgn0068101"; genomic_feature "3UTR"; Head "5"; Ovary "6"; Testis "150"; Embryo0-12h "0"; Embryo12-24h "0";
2L	Drosophila_3seq	end	9634441	9634441	.	+	.	FlyBase_ID "FBgn0068101"; genomic_feature "3UTR"; Head "0"; Ovary "1"; Testis "14"; Embryo0-12h "0"; Embryo12-24h "0";
2L	Drosophila_3seq	end	9634467	9634467	.	+	.	FlyBase_ID "FBgn0068101"; genomic_feature "3UTR"; Head "0"; Ovary "4"; Testis "51"; Embryo0-12h "0"; Embryo12-24h "0";
2L	Drosophila_3seq	end	9634529	9634529	.	+	.	FlyBase_ID "FBgn0068101"; genomic_feature "3UTR"; Head "7638"; Ovary "1933"; Testis "1711"; Embryo0-12h "524"; Embryo12-24h "1812";
2R	Drosophila_3seq	end	19893697	19893697	.	+	.	FlyBase_ID "FBgn0068102"; genomic_feature "3UTR"; Head "29306"; Ovary "116"; Testis "1696"; Embryo0-12h "358"; Embryo12-24h "55";
2R	Drosophila_3seq	end	21016859	21016859	.	-	.	FlyBase_ID "FBgn0068103"; genomic_feature "3UTR"; Head "5"; Ovary "1"; Testis "3316"; Embryo0-12h "1"; Embryo12-24h "0";
2R	Drosophila_3seq	end	21016974	21016974	.	-	.	FlyBase_ID "FBgn0068103"; genomic_feature "3UTR"; Head "0"; Ovary "0"; Testis "60"; Embryo0-12h "0"; Embryo12-24h "0";
v2_chr3L_random_057	Drosophila_3seq	end	2477	2477	.	-	.	FlyBase_ID "FBgn0068104"; genomic_feature "3UTR"; Head "36108"; Ovary "22"; Testis "46"; Embryo0-12h "0"; Embryo12-24h "0";
2L	Drosophila_3seq	end	16670630	16670630	.	+	.	FlyBase_ID "FBgn0068105"; genomic_feature "3UTR"; Head "10"; Ovary "116"; Testis "16"; Embryo0-12h "11"; Embryo12-24h "296";
2L	Drosophila_3seq	end	16671072	16671072	.	+	.	FlyBase_ID "FBgn0068105"; genomic_feature "3UTR"; Head "1"; Ovary "25"; Testis "3"; Embryo0-12h "20"; Embryo12-24h "83";
2L	Drosophila_3seq	end	16671134	16671134	.	+	.	FlyBase_ID "FBgn0068105"; genomic_feature "3UTR"; Head "122"; Ovary "954"; Testis "153"; Embryo0-12h "122"; Embryo12-24h "2261";
2L	Drosophila_3seq	end	16671266	16671266	.	+	.	FlyBase_ID "FBgn0068105"; genomic_feature "3UTR"; Head "41"; Ovary "382"; Testis "61"; Embryo0-12h "0"; Embryo12-24h "1202";
2L	Drosophila_3seq	end	16671293	16671293	.	+	.	FlyBase_ID "FBgn0068105"; genomic_feature "3UTR"; Head "2"; Ovary "36"; Testis "15"; Embryo0-12h "0"; Embryo12-24h "131";
2R	Drosophila_3seq	end	6436250	6436250	.	-	.	FlyBase_ID "FBgn0068106"; genomic_feature "3UTR"; Head "429"; Ovary "8"; Testis "39"; Embryo0-12h "0"; Embryo12-24h "112";
2R	Drosophila_3seq	end	6436320	6436320	.	-	.	FlyBase_ID "FBgn0068106"; genomic_feature "3UTR"; Head "7"; Ovary "0"; Testis "2"; Embryo0-12h "0"; Embryo12-24h "0";
2R	Drosophila_3seq	end	8896441	8896441	.	+	.	FlyBase_ID "FBgn0068107"; genomic_feature "3UTR"; Head "1"; Ovary "2"; Testis "0"; Embryo0-12h "0"; Embryo12-24h "12";
2R	Drosophila_3seq	end	8896556	8896556	.	+	.	FlyBase_ID "FBgn0068107"; genomic_feature "3UTR"; Head "3"; Ovary "0"; Testis "10"; Embryo0-12h "0"; Embryo12-24h "0";
2R	Drosophila_3seq	end	8896742	8896742	.	+	.	FlyBase_ID "FBgn0068107"; genomic_feature "3UTR"; Head "3248"; Ovary "1618"; Testis "578"; Embryo0-12h "629"; Embryo12-24h "3729";
2R	Drosophila_3seq	end	8896768	8896768	.	+	.	FlyBase_ID "FBgn0068107"; genomic_feature "3UTR"; Head "16"; Ovary "24"; Testis "38"; Embryo0-12h "0"; Embryo12-24h "1";
2R	Drosophila_3seq	end	8896810	8896810	.	+	.	FlyBase_ID "FBgn0068107"; genomic_feature "3UTR"; Head "4"; Ovary "10"; Testis "4"; Embryo0-12h "0"; Embryo12-24h "15";
2R	Drosophila_3seq	end	8896838	8896838	.	+	.	FlyBase_ID "FBgn0068107"; genomic_feature "3UTR"; Head "6"; Ovary "20"; Testis "25"; Embryo0-12h "4"; Embryo12-24h "6";
2R	Drosophila_3seq	end	8896872	8896872	.	+	.	FlyBase_ID "FBgn0068107"; genomic_feature "3UTR"; Head "1"; Ovary "65"; Testis "22"; Embryo0-12h "11"; Embryo12-24h "32";
2R	Drosophila_3seq	end	8896912	8896912	.	+	.	FlyBase_ID "FBgn0068107"; genomic_feature "3UTR"; Head "116"; Ovary "325"; Testis "125"; Embryo0-12h "72"; Embryo12-24h "454";
2R	Drosophila_3seq	end	8896938	8896938	.	+	.	FlyBase_ID "FBgn0068107"; genomic_feature "3UTR"; Head "7"; Ovary "12"; Testis "3"; Embryo0-12h "1"; Embryo12-24h "31";
2R	Drosophila_3seq	end	8897082	8897082	.	+	.	FlyBase_ID "FBgn0068107"; genomic_feature "3UTR"; Head "4965"; Ovary "5835"; Testis "1613"; Embryo0-12h "961"; Embryo12-24h "8104";
2R	Drosophila_3seq	end	8897160	8897160	.	+	.	FlyBase_ID "FBgn0068107"; genomic_feature "3UTR"; Head "18101"; Ovary "3304"; Testis "2586"; Embryo0-12h "1785"; Embryo12-24h "7886";
2R	Drosophila_3seq	end	8897186	8897186	.	+	.	FlyBase_ID "FBgn0068107"; genomic_feature "3UTR"; Head "10"; Ovary "1"; Testis "0"; Embryo0-12h "0"; Embryo12-24h "0";
2R	Drosophila_3seq	end	8897212	8897212	.	+	.	FlyBase_ID "FBgn0068107"; genomic_feature "3UTR"; Head "402"; Ovary "45"; Testis "46"; Embryo0-12h "59"; Embryo12-24h "162";
3R	Drosophila_3seq	end	20960859	20960859	.	+	.	FlyBase_ID "FBgn0068108"; genomic_feature "3UTR"; Head "3448"; Ovary "50"; Testis "230"; Embryo0-12h "118"; Embryo12-24h "1228";
3R	Drosophila_3seq	end	20960931	20960931	.	+	.	FlyBase_ID "FBgn0068108"; genomic_feature "3UTR"; Head "34"; Ovary "0"; Testis "3"; Embryo0-12h "0"; Embryo12-24h "2";
3R	Drosophila_3seq	end	20974495	20974495	.	-	.	FlyBase_ID "FBgn0068109"; genomic_feature "3UTR"; Head "4682"; Ovary "320"; Testis "9725"; Embryo0-12h "196"; Embryo12-24h "13854";
2R	Drosophila_3seq	end	13569966	13569966	.	-	.	FlyBase_ID "FBgn0068110"; genomic_feature "3UTR"; Head "11"; Ovary "0"; Testis "0"; Embryo0-12h "0"; Embryo12-24h "0";
2R	Drosophila_3seq	end	13570072	13570072	.	-	.	FlyBase_ID "FBgn0068110"; genomic_feature "3UTR"; Head "12"; Ovary "0"; Testis "1"; Embryo0-12h "0"; Embryo12-24h "0";
2R	Drosophila_3seq	end	13570099	13570099	.	-	.	FlyBase_ID "FBgn0068110"; genomic_feature "3UTR"; Head "54753"; Ovary "40"; Testis "20447"; Embryo0-12h "85"; Embryo12-24h "23";
2R	Drosophila_3seq	end	8366371	8366371	.	+	.	FlyBase_ID "FBgn0068111"; genomic_feature "3UTR"; Head "110"; Ovary "0"; Testis "1"; Embryo0-12h "2"; Embryo12-24h "0";
2R	Drosophila_3seq	end	8366416	8366416	.	+	.	FlyBase_ID "FBgn0068111"; genomic_feature "3UTR"; Head "6223"; Ovary "6"; Testis "50"; Embryo0-12h "95"; Embryo12-24h "57";
2R	Drosophila_3seq	end	8366466	8366466	.	+	.	FlyBase_ID "FBgn0068111"; genomic_feature "3UTR"; Head "6"; Ovary "0"; Testis "0"; Embryo0-12h "0"; Embryo12-24h "0";
2R	Drosophila_3seq	end	19680873	19680873	.	-	.	FlyBase_ID "FBgn0068112"; genomic_feature "3UTR"; Head "130"; Ovary "881"; Testis "60"; Embryo0-12h "41"; Embryo12-24h "627";
3L	Drosophila_3seq	end	15324796	15324796	.	+	.	FlyBase_ID "FBgn0068113"; genomic_feature "3UTR"; Head "19"; Ovary "312"; Testis "44"; Embryo0-12h "16"; Embryo12-24h "164";
v2_chr3L_random_130	Drosophila_3seq	end	22132	22132	.	+	.	FlyBase_ID "FBgn0068114"; genomic_feature "3UTR"; Head "76"; Ovary "0"; Testis "1"; Embryo0-12h "1"; Embryo12-24h "7";
3L	Drosophila_3seq	end	13445625	13445625	.	+	.	FlyBase_ID "FBgn0068115"; genomic_feature "5UTR"; Head "39"; Ovary "1"; Testis "0"; Embryo0-12h "20"; Embryo12-24h "26";
3L	Drosophila_3seq	end	13446238	13446238	.	+	.	FlyBase_ID "FBgn0068115"; genomic_feature "3UTR"; Head "6916"; Ovary "62"; Testis "232"; Embryo0-12h "364"; Embryo12-24h "480";
3L	Drosophila_3seq	end	13446277	13446277	.	+	.	FlyBase_ID "FBgn0068115"; genomic_feature "3UTR"; Head "19267"; Ovary "244"; Testis "986"; Embryo0-12h "755"; Embryo12-24h "636";
3L	Drosophila_3seq	end	13446305	13446305	.	+	.	FlyBase_ID "FBgn0068115"; genomic_feature "3UTR"; Head "117976"; Ovary "867"; Testis "2978"; Embryo0-12h "11548"; Embryo12-24h "11679";
3L	Drosophila_3seq	end	13446331	13446331	.	+	.	FlyBase_ID "FBgn0068115"; genomic_feature "3UTR"; Head "15"; Ovary "0"; Testis "0"; Embryo0-12h "0"; Embryo12-24h "0";
3L	Drosophila_3seq	end	13446623	13446623	.	+	.	FlyBase_ID "FBgn0068115"; genomic_feature "3UTR"; Head "128"; Ovary "2"; Testis "14"; Embryo0-12h "41"; Embryo12-24h "59";
2R	Drosophila_3seq	end	19777685	19777685	.	-	.	FlyBase_ID "FBgn0068116"; genomic_feature "3UTR"; Head "2301"; Ovary "10440"; Testis "405"; Embryo0-12h "395"; Embryo12-24h "3588";
2R	Drosophila_3seq	end	19777722	19777722	.	-	.	FlyBase_ID "FBgn0068116"; genomic_feature "3UTR"; Head "2200"; Ovary "11763"; Testis "623"; Embryo0-12h "476"; Embryo12-24h "2275";
2R	Drosophila_3seq	end	8302743	8302743	.	+	.	FlyBase_ID "FBgn0068117"; genomic_feature "3UTR"; Head "529"; Ovary "1636"; Testis "197"; Embryo0-12h "125"; Embryo12-24h "1303";
2R	Drosophila_3seq	end	8302770	8302770	.	+	.	FlyBase_ID "FBgn0068117"; genomic_feature "3UTR"; Head "9208"; Ovary "24157"; Testis "2136"; Embryo0-12h "3159"; Embryo12-24h "16775";
3L	Drosophila_3seq	end	14883029	14883029	.	-	.	FlyBase_ID "FBgn0068118"; genomic_feature "3UTR"; Head "0"; Ovary "8"; Testis "0"; Embryo0-12h "0"; Embryo12-24h "23";
3L	Drosophila_3seq	end	14883065	14883065	.	-	.	FlyBase_ID "FBgn0068118"; genomic_feature "3UTR"; Head "4"; Ovary "16"; Testis "0"; Embryo0-12h "0"; Embryo12-24h "37";
3L	Drosophila_3seq	end	14883198	14883198	.	-	.	FlyBase_ID "FBgn0068118"; genomic_feature "3UTR"; Head "34"; Ovary "443"; Testis "18"; Embryo0-12h "52"; Embryo12-24h "835";
X	Drosophila_3seq	end	5302035	5302035	.	-	.	FlyBase_ID "FBgn0068119"; genomic_feature "3UTR"; Head "423"; Ovary "282"; Testis "21"; Embryo0-12h "19"; Embryo12-24h "2671";
X	Drosophila_3seq	end	5302384	5302384	.	-	.	FlyBase_ID "FBgn0068119"; genomic_feature "3UTR"; Head "9"; Ovary "302"; Testis "1"; Embryo0-12h "0"; Embryo12-24h "348";
X	Drosophila_3seq	end	5302563	5302563	.	-	.	FlyBase_ID "FBgn0068119"; genomic_feature "3UTR"; Head "0"; Ovary "12"; Testis "0"; Embryo0-12h "0"; Embryo12-24h "34";
3R	Drosophila_3seq	end	14335567	14335567	.	-	.	FlyBase_ID "FBgn0068120"; genomic_feature "3UTR"; Head "0"; Ovary "0"; Testis "87"; Embryo0-12h "0"; Embryo12-24h "0";
3R	Drosophila_3seq	end	14335620	14335620	.	-	.	FlyBase_ID "FBgn0068120"; genomic_feature "3UTR"; Head "1"; Ovary "0"; Testis "920"; Embryo0-12h "0"; Embryo12-24h "0";
3R	Drosophila_3seq	end	14335646	14335646	.	-	.	FlyBase_ID "FBgn0068120"; genomic_feature "3UTR"; Head "0"; Ovary "0"; Testis "13"; Embryo0-12h "0"; Embryo12-24h "0";
2R	Drosophila_3seq	end	7827385	7827385	.	-	.	FlyBase_ID "FBgn0068121"; genomic_feature "3UTR"; Head "10"; Ovary "0"; Testis "1"; Embryo0-12h "22"; Embryo12-24h "0";
2R	Drosophila_3seq	end	7827412	7827412	.	-	.	FlyBase_ID "FBgn0068121"; genomic_feature "3UTR"; Head "4439"; Ovary "594"; Testis "904"; Embryo0-12h "5266"; Embryo12-24h "758";
2R	Drosophila_3seq	end	7827529	7827529	.	-	.	FlyBase_ID "FBgn0068121"; genomic_feature "3UTR"; Head "337"; Ovary "113"; Testis "132"; Embryo0-12h "519"; Embryo12-24h "89";
3R	Drosophila_3seq	end	22331646	22331646	.	-	.	FlyBase_ID "FBgn0068122"; genomic_feature "3UTR"; Head "338"; Ovary "549"; Testis "118"; Embryo0-12h "46"; Embryo12-24h "802";
2R	Drosophila_3seq	end	17158532	17158532	.	+	.	FlyBase_ID "FBgn0068124"; genomic_feature "3UTR"; Head "13"; Ovary "116"; Testis "2697"; Embryo0-12h "0"; Embryo12-24h "47";
2R	Drosophila_3seq	end	17158726	17158726	.	+	.	FlyBase_ID "FBgn0068124"; genomic_feature "3UTR"; Head "111"; Ovary "167"; Testis "24"; Embryo0-12h "0"; Embryo12-24h "94";
2R	Drosophila_3seq	end	17158754	17158754	.	+	.	FlyBase_ID "FBgn0068124"; genomic_feature "3UTR"; Head "1047"; Ovary "1142"; Testis "85"; Embryo0-12h "89"; Embryo12-24h "1333";
2R	Drosophila_3seq	end	17158810	17158810	.	+	.	FlyBase_ID "FBgn0068124"; genomic_feature "3UTR"; Head "1"; Ovary "2"; Testis "0"; Embryo0-12h "0"; Embryo12-24h "6";
3R	Drosophila_3seq	end	26930585	26930585	.	-	.	FlyBase_ID "FBgn0068125"; genomic_feature "3UTR"; Head "259"; Ovary "3"; Testis "15"; Embryo0-12h "13"; Embryo12-24h "257";
3R	Drosophila_3seq	end	26931092	26931092	.	-	.	FlyBase_ID "FBgn0068125"; genomic_feature "3UTR"; Head "2129"; Ovary "26"; Testis "63"; Embryo0-12h "163"; Embryo12-24h "90";
3R	Drosophila_3seq	end	26931127	26931127	.	-	.	FlyBase_ID "FBgn0068125"; genomic_feature "3UTR"; Head "13"; Ovary "0"; Testis "2"; Embryo0-12h "41"; Embryo12-24h "25";
3R	Drosophila_3seq	end	26931363	26931363	.	-	.	FlyBase_ID "FBgn0068125"; genomic_feature "3UTR"; Head "252"; Ovary "5"; Testis "8"; Embryo0-12h "7"; Embryo12-24h "15";
3R	Drosophila_3seq	end	26931651	26931651	.	-	.	FlyBase_ID "FBgn0068125"; genomic_feature "3UTR"; Head "20"; Ovary "0"; Testis "1"; Embryo0-12h "0"; Embryo12-24h "24";
3R	Drosophila_3seq	end	26931748	26931748	.	-	.	FlyBase_ID "FBgn0068125"; genomic_feature "3UTR"; Head "1592"; Ovary "42"; Testis "140"; Embryo0-12h "2351"; Embryo12-24h "1667";
3R	Drosophila_3seq	end	26931808	26931808	.	-	.	FlyBase_ID "FBgn0068125"; genomic_feature "3UTR"; Head "91"; Ovary "2"; Testis "11"; Embryo0-12h "48"; Embryo12-24h "9";
3R	Drosophila_3seq	end	26931981	26931981	.	-	.	FlyBase_ID "FBgn0068125"; genomic_feature "3UTR"; Head "32"; Ovary "4"; Testis "0"; Embryo0-12h "47"; Embryo12-24h "2";
3R	Drosophila_3seq	end	26932121	26932121	.	-	.	FlyBase_ID "FBgn0068125"; genomic_feature "3UTR"; Head "142"; Ovary "3"; Testis "7"; Embryo0-12h "88"; Embryo12-24h "85";
3R	Drosophila_3seq	end	26932152	26932152	.	-	.	FlyBase_ID "FBgn0068125"; genomic_feature "3UTR"; Head "39841"; Ovary "914"; Testis "1950"; Embryo0-12h "32202"; Embryo12-24h "14817";
2R	Drosophila_3seq	end	4314700	4314700	.	-	.	FlyBase_ID "FBgn0068126"; genomic_feature "3UTR"; Head "223"; Ovary "0"; Testis "6"; Embryo0-12h "1"; Embryo12-24h "0";
2R	Drosophila_3seq	end	4314898	4314898	.	-	.	FlyBase_ID "FBgn0068126"; genomic_feature "3UTR"; Head "87"; Ovary "0"; Testis "8"; Embryo0-12h "0"; Embryo12-24h "0";
2R	Drosophila_3seq	end	4313342	4313342	.	-	.	FlyBase_ID "FBgn0068126"; genomic_feature "3UTR"; Head "9974"; Ovary "159"; Testis "407"; Embryo0-12h "3318"; Embryo12-24h "1482";
2R	Drosophila_3seq	end	4313896	4313896	.	-	.	FlyBase_ID "FBgn0068126"; genomic_feature "3UTR"; Head "2223"; Ovary "45"; Testis "90"; Embryo0-12h "3507"; Embryo12-24h "1280";
2R	Drosophila_3seq	end	4332504	4332504	.	-	.	FlyBase_ID "FBgn0068126"; genomic_feature "CDS"; Head "6"; Ovary "0"; Testis "0"; Embryo0-12h "10"; Embryo12-24h "23";
3R	Drosophila_3seq	end	9438485	9438485	.	+	.	FlyBase_ID "FBgn0068128"; genomic_feature "3UTR"; Head "196"; Ovary "789"; Testis "198"; Embryo0-12h "67"; Embryo12-24h "2009";
3R	Drosophila_3seq	end	9438515	9438515	.	+	.	FlyBase_ID "FBgn0068128"; genomic_feature "3UTR"; Head "13"; Ovary "58"; Testis "6"; Embryo0-12h "8"; Embryo12-24h "123";
3R	Drosophila_3seq	end	7372091	7372091	.	+	.	FlyBase_ID "FBgn0068129"; genomic_feature "3UTR"; Head "13"; Ovary "330"; Testis "101"; Embryo0-12h "24"; Embryo12-24h "324";
3L	Drosophila_3seq	end	1186891	1186891	.	+	.	FlyBase_ID "FBgn0068130"; genomic_feature "3UTR"; Head "15"; Ovary "0"; Testis "0"; Embryo0-12h "76"; Embryo12-24h "0";
3L	Drosophila_3seq	end	2315938	2315938	.	-	.	FlyBase_ID "FBgn0068131"; genomic_feature "3UTR"; Head "9"; Ovary "10"; Testis "12"; Embryo0-12h "30"; Embryo12-24h "342";
3L	Drosophila_3seq	end	2316007	2316007	.	-	.	FlyBase_ID "FBgn0068131"; genomic_feature "3UTR"; Head "246"; Ovary "247"; Testis "128"; Embryo0-12h "295"; Embryo12-24h "2885";
3L	Drosophila_3seq	end	2316063	2316063	.	-	.	FlyBase_ID "FBgn0068131"; genomic_feature "3UTR"; Head "41"; Ovary "27"; Testis "23"; Embryo0-12h "62"; Embryo12-24h "292";
2R	Drosophila_3seq	end	10386908	10386908	.	-	.	FlyBase_ID "FBgn0068132"; genomic_feature "3UTR"; Head "357"; Ovary "204"; Testis "152"; Embryo0-12h "2157"; Embryo12-24h "657";
2R	Drosophila_3seq	end	16807396	16807396	.	-	.	FlyBase_ID "FBgn0068133"; genomic_feature "3UTR"; Head "592"; Ovary "57"; Testis "53"; Embryo0-12h "124"; Embryo12-24h "1902";
X	Drosophila_3seq	end	7502501	7502501	.	+	.	FlyBase_ID "FBgn0068134"; genomic_feature "5UTR"; Head "7"; Ovary "29"; Testis "1"; Embryo0-12h "0"; Embryo12-24h "37";
X	Drosophila_3seq	end	7504581	7504581	.	+	.	FlyBase_ID "FBgn0068134"; genomic_feature "3UTR"; Head "1659"; Ovary "5829"; Testis "769"; Embryo0-12h "231"; Embryo12-24h "468";
X	Drosophila_3seq	end	7505583	7505583	.	+	.	FlyBase_ID "FBgn0068134"; genomic_feature "3UTR"; Head "1"; Ovary "1"; Testis "2"; Embryo0-12h "0"; Embryo12-24h "0";
X	Drosophila_3seq	end	7506486	7506486	.	+	.	FlyBase_ID "FBgn0068134"; genomic_feature "3UTR"; Head "28"; Ovary "25"; Testis "3"; Embryo0-12h "0"; Embryo12-24h "0";
X	Drosophila_3seq	end	7507471	7507471	.	+	.	FlyBase_ID "FBgn0068134"; genomic_feature "3UTR"; Head "23"; Ovary "4"; Testis "0"; Embryo0-12h "0"; Embryo12-24h "0";
3R	Drosophila_3seq	end	20224724	20224724	.	-	.	FlyBase_ID "FBgn0068135"; genomic_feature "3UTR"; Head "1016"; Ovary "11"; Testis "60"; Embryo0-12h "120"; Embryo12-24h "7";
2L	Drosophila_3seq	end	13089688	13089688	.	+	.	FlyBase_ID "FBgn0068136"; genomic_feature "CDS"; Head "5"; Ovary "5"; Testis "1"; Embryo0-12h "0"; Embryo12-24h "0";
2L	Drosophila_3seq	end	13090354	13090354	.	+	.	FlyBase_ID "FBgn0068136"; genomic_feature "3UTR"; Head "3261"; Ovary "4487"; Testis "1007"; Embryo0-12h "1143"; Embryo12-24h "9872";
3L	Drosophila_3seq	end	17289792	17289792	.	+	.	FlyBase_ID "FBgn0068137"; genomic_feature "3UTR"; Head "1290"; Ovary "3097"; Testis "633"; Embryo0-12h "142"; Embryo12-24h "4305";
3L	Drosophila_3seq	end	9770075	9770075	.	-	.	FlyBase_ID "FBgn0068138"; genomic_feature "3UTR"; Head "3"; Ovary "0"; Testis "1"; Embryo0-12h "12"; Embryo12-24h "1600";
3L	Drosophila_3seq	end	9770146	9770146	.	-	.	FlyBase_ID "FBgn0068138"; genomic_feature "3UTR"; Head "0"; Ovary "0"; Testis "0"; Embryo0-12h "0"; Embryo12-24h "30";
2R	Drosophila_3seq	end	17162545	17162545	.	+	.	FlyBase_ID "FBgn0068139"; genomic_feature "3UTR"; Head "361"; Ovary "797"; Testis "416"; Embryo0-12h "94"; Embryo12-24h "747";
3L	Drosophila_3seq	end	2552722	2552722	.	+	.	FlyBase_ID "FBgn0068140"; genomic_feature "3UTR"; Head "766"; Ovary "3"; Testis "13"; Embryo0-12h "68"; Embryo12-24h "386";
3L	Drosophila_3seq	end	2552798	2552798	.	+	.	FlyBase_ID "FBgn0068140"; genomic_feature "3UTR"; Head "46"; Ovary "0"; Testis "1"; Embryo0-12h "0"; Embryo12-24h "26";
X	Drosophila_3seq	end	15002452	15002452	.	+	.	FlyBase_ID "FBgn0068142"; genomic_feature "3UTR"; Head "326"; Ovary "394"; Testis "211"; Embryo0-12h "19"; Embryo12-24h "611";
X	Drosophila_3seq	end	15002586	15002586	.	+	.	FlyBase_ID "FBgn0068142"; genomic_feature "3UTR"; Head "1257"; Ovary "1615"; Testis "780"; Embryo0-12h "165"; Embryo12-24h "3258";
X	Drosophila_3seq	end	15002660	15002660	.	+	.	FlyBase_ID "FBgn0068142"; genomic_feature "3UTR"; Head "29"; Ovary "37"; Testis "21"; Embryo0-12h "0"; Embryo12-24h "26";
X	Drosophila_3seq	end	15002884	15002884	.	+	.	FlyBase_ID "FBgn0068142"; genomic_feature "3UTR"; Head "11"; Ovary "45"; Testis "10"; Embryo0-12h "0"; Embryo12-24h "24";
X	Drosophila_3seq	end	15003206	15003206	.	+	.	FlyBase_ID "FBgn0068142"; genomic_feature "3UTR"; Head "821"; Ovary "2178"; Testis "1387"; Embryo0-12h "377"; Embryo12-24h "3898";
X	Drosophila_3seq	end	15003545	15003545	.	+	.	FlyBase_ID "FBgn0068142"; genomic_feature "3UTR"; Head "5"; Ovary "4"; Testis "4"; Embryo0-12h "0"; Embryo12-24h "42";
2R	Drosophila_3seq	end	5940137	5940137	.	-	.	FlyBase_ID "FBgn0068143"; genomic_feature "3UTR"; Head "354"; Ovary "977"; Testis "213"; Embryo0-12h "60"; Embryo12-24h "478";
2R	Drosophila_3seq	end	5940220	5940220	.	-	.	FlyBase_ID "FBgn0068143"; genomic_feature "3UTR"; Head "4"; Ovary "7"; Testis "4"; Embryo0-12h "0"; Embryo12-24h "7";
2R	Drosophila_3seq	end	5940350	5940350	.	-	.	FlyBase_ID "FBgn0068143"; genomic_feature "3UTR"; Head "2"; Ovary "7"; Testis "10"; Embryo0-12h "0"; Embryo12-24h "18";
3L	Drosophila_3seq	end	8357062	8357062	.	+	.	FlyBase_ID "FBgn0068144"; genomic_feature "3UTR"; Head "5657"; Ovary "22"; Testis "78"; Embryo0-12h "314"; Embryo12-24h "501";
2R	Drosophila_3seq	end	11584858	11584858	.	+	.	FlyBase_ID "FBgn0068145"; genomic_feature "5UTR"; Head "4"; Ovary "0"; Testis "0"; Embryo0-12h "0"; Embryo12-24h "47";
2R	Drosophila_3seq	end	11585453	11585453	.	+	.	FlyBase_ID "FBgn0068145"; genomic_feature "3UTR"; Head "5968"; Ovary "1585"; Testis "674"; Embryo0-12h "2972"; Embryo12-24h "25225";
2R	Drosophila_3seq	end	11585928	11585928	.	+	.	FlyBase_ID "FBgn0068145"; genomic_feature "3UTR"; Head "2842"; Ovary "980"; Testis "279"; Embryo0-12h "605"; Embryo12-24h "6130";
2R	Drosophila_3seq	end	11566263	11566263	.	-	.	FlyBase_ID "FBgn0068146"; genomic_feature "3UTR"; Head "297"; Ovary "5283"; Testis "158"; Embryo0-12h "329"; Embryo12-24h "20895";
2R	Drosophila_3seq	end	11566608	11566608	.	-	.	FlyBase_ID "FBgn0068146"; genomic_feature "3UTR"; Head "106"; Ovary "9183"; Testis "462"; Embryo0-12h "165"; Embryo12-24h "14494";
2R	Drosophila_3seq	end	11566882	11566882	.	-	.	FlyBase_ID "FBgn0068146"; genomic_feature "3UTR"; Head "3"; Ovary "177"; Testis "62"; Embryo0-12h "27"; Embryo12-24h "1104";
2R	Drosophila_3seq	end	11566987	11566987	.	-	.	FlyBase_ID "FBgn0068146"; genomic_feature "3UTR"; Head "0"; Ovary "2"; Testis "0"; Embryo0-12h "0"; Embryo12-24h "30";
2R	Drosophila_3seq	end	11567056	11567056	.	-	.	FlyBase_ID "FBgn0068146"; genomic_feature "3UTR"; Head "0"; Ovary "1"; Testis "0"; Embryo0-12h "0"; Embryo12-24h "57";
2L	Drosophila_3seq	end	10469131	10469131	.	-	.	FlyBase_ID "FBgn0068147"; genomic_feature "3UTR"; Head "40"; Ovary "55"; Testis "11"; Embryo0-12h "39"; Embryo12-24h "503";
2L	Drosophila_3seq	end	10469236	10469236	.	-	.	FlyBase_ID "FBgn0068147"; genomic_feature "3UTR"; Head "20"; Ovary "18"; Testis "4"; Embryo0-12h "0"; Embryo12-24h "108";
2L	Drosophila_3seq	end	10469282	10469282	.	-	.	FlyBase_ID "FBgn0068147"; genomic_feature "3UTR"; Head "3"; Ovary "12"; Testis "2"; Embryo0-12h "0"; Embryo12-24h "16";
2L	Drosophila_3seq	end	10469310	10469310	.	-	.	FlyBase_ID "FBgn0068147"; genomic_feature "3UTR"; Head "65"; Ovary "76"; Testis "22"; Embryo0-12h "14"; Embryo12-24h "353";
2L	Drosophila_3seq	end	10469336	10469336	.	-	.	FlyBase_ID "FBgn0068147"; genomic_feature "3UTR"; Head "681"; Ovary "1277"; Testis "236"; Embryo0-12h "100"; Embryo12-24h "4623";
2L	Drosophila_3seq	end	10469367	10469367	.	-	.	FlyBase_ID "FBgn0068147"; genomic_feature "3UTR"; Head "2081"; Ovary "3226"; Testis "1500"; Embryo0-12h "327"; Embryo12-24h "9922";
2L	Drosophila_3seq	end	13655400	13655400	.	+	.	FlyBase_ID "FBgn0068148"; genomic_feature "3UTR"; Head "1685"; Ovary "15004"; Testis "1238"; Embryo0-12h "541"; Embryo12-24h "16754";
2L	Drosophila_3seq	end	13655611	13655611	.	+	.	FlyBase_ID "FBgn0068148"; genomic_feature "3UTR"; Head "74"; Ovary "554"; Testis "41"; Embryo0-12h "62"; Embryo12-24h "1999";
X	Drosophila_3seq	end	11106287	11106287	.	+	.	FlyBase_ID "FBgn0068149"; genomic_feature "3UTR"; Head "363"; Ovary "565"; Testis "195"; Embryo0-12h "75"; Embryo12-24h "995";
2R	Drosophila_3seq	end	14899703	14899703	.	-	.	FlyBase_ID "FBgn0068150"; genomic_feature "3UTR"; Head "15"; Ovary "0"; Testis "14"; Embryo0-12h "10"; Embryo12-24h "44";
2R	Drosophila_3seq	end	14899774	14899774	.	-	.	FlyBase_ID "FBgn0068150"; genomic_feature "3UTR"; Head "788"; Ovary "88"; Testis "374"; Embryo0-12h "389"; Embryo12-24h "1177";
2R	Drosophila_3seq	end	14900955	14900955	.	-	.	FlyBase_ID "FBgn0068151"; genomic_feature "3UTR"; Head "173"; Ovary "3"; Testis "2"; Embryo0-12h "45"; Embryo12-24h "94";
X	Drosophila_3seq	end	4402191	4402191	.	-	.	FlyBase_ID "FBgn0068152"; genomic_feature "3UTR"; Head "218"; Ovary "612"; Testis "26"; Embryo0-12h "11"; Embryo12-24h "538";
X	Drosophila_3seq	end	18800181	18800181	.	-	.	FlyBase_ID "FBgn0068153"; genomic_feature "3UTR"; Head "1367"; Ovary "1119"; Testis "408"; Embryo0-12h "460"; Embryo12-24h "615";
2R	Drosophila_3seq	end	11166296	11166296	.	+	.	FlyBase_ID "FBgn0068154"; genomic_feature "3UTR"; Head "143"; Ovary "241"; Testis "179"; Embryo0-12h "34"; Embryo12-24h "224";
2R	Drosophila_3seq	end	11166346	11166346	.	+	.	FlyBase_ID "FBgn0068154"; genomic_feature "3UTR"; Head "50"; Ovary "93"; Testis "49"; Embryo0-12h "0"; Embryo12-24h "206";
2R	Drosophila_3seq	end	11166418	11166418	.	+	.	FlyBase_ID "FBgn0068154"; genomic_feature "3UTR"; Head "20"; Ovary "31"; Testis "6"; Embryo0-12h "6"; Embryo12-24h "60";
2R	Drosophila_3seq	end	11166597	11166597	.	+	.	FlyBase_ID "FBgn0068154"; genomic_feature "3UTR"; Head "75"; Ovary "37"; Testis "18"; Embryo0-12h "5"; Embryo12-24h "89";
X	Drosophila_3seq	end	10395103	10395103	.	+	.	FlyBase_ID "FBgn0068155"; genomic_feature "3UTR"; Head "250"; Ovary "847"; Testis "184"; Embryo0-12h "100"; Embryo12-24h "260";
X	Drosophila_3seq	end	10395132	10395132	.	+	.	FlyBase_ID "FBgn0068155"; genomic_feature "3UTR"; Head "0"; Ovary "3"; Testis "1"; Embryo0-12h "0"; Embryo12-24h "8";
X	Drosophila_3seq	end	10395323	10395323	.	+	.	FlyBase_ID "FBgn0068155"; genomic_feature "3UTR"; Head "83"; Ovary "259"; Testis "7"; Embryo0-12h "4"; Embryo12-24h "109";
2R	Drosophila_3seq	end	11805070	11805070	.	+	.	FlyBase_ID "FBgn0068156"; genomic_feature "3UTR"; Head "11"; Ovary "11"; Testis "30"; Embryo0-12h "0"; Embryo12-24h "107";
2R	Drosophila_3seq	end	11805115	11805115	.	+	.	FlyBase_ID "FBgn0068156"; genomic_feature "3UTR"; Head "214"; Ovary "203"; Testis "460"; Embryo0-12h "132"; Embryo12-24h "848";
2R	Drosophila_3seq	end	11805274	11805274	.	+	.	FlyBase_ID "FBgn0068156"; genomic_feature "3UTR"; Head "7"; Ovary "12"; Testis "7"; Embryo0-12h "0"; Embryo12-24h "15";
2R	Drosophila_3seq	end	11805443	11805443	.	+	.	FlyBase_ID "FBgn0068156"; genomic_feature "3UTR"; Head "725"; Ovary "1118"; Testis "1226"; Embryo0-12h "638"; Embryo12-24h "5136";
2R	Drosophila_3seq	end	18922853	18922853	.	-	.	FlyBase_ID "FBgn0068157"; genomic_feature "3UTR"; Head "102"; Ovary "1315"; Testis "53"; Embryo0-12h "211"; Embryo12-24h "2824";
2R	Drosophila_3seq	end	18922919	18922919	.	-	.	FlyBase_ID "FBgn0068157"; genomic_feature "3UTR"; Head "115"; Ovary "1085"; Testis "218"; Embryo0-12h "188"; Embryo12-24h "2514";
3R	Drosophila_3seq	end	27135976	27135976	.	-	.	FlyBase_ID "FBgn0068158"; genomic_feature "3UTR"; Head "4965"; Ovary "3593"; Testis "1677"; Embryo0-12h "238"; Embryo12-24h "3318";
3R	Drosophila_3seq	end	27136002	27136002	.	-	.	FlyBase_ID "FBgn0068158"; genomic_feature "3UTR"; Head "552"; Ovary "836"; Testis "527"; Embryo0-12h "13"; Embryo12-24h "335";
3R	Drosophila_3seq	end	27136230	27136230	.	-	.	FlyBase_ID "FBgn0068158"; genomic_feature "3UTR"; Head "342"; Ovary "249"; Testis "295"; Embryo0-12h "22"; Embryo12-24h "602";
2L	Drosophila_3seq	end	12581465	12581465	.	+	.	FlyBase_ID "FBgn0068159"; genomic_feature "3UTR"; Head "205"; Ovary "1204"; Testis "259"; Embryo0-12h "37"; Embryo12-24h "235";
2R	Drosophila_3seq	end	13998768	13998768	.	-	.	FlyBase_ID "FBgn0068160"; genomic_feature "3UTR"; Head "7"; Ovary "19"; Testis "1"; Embryo0-12h "5"; Embryo12-24h "30";
2R	Drosophila_3seq	end	13998925	13998925	.	-	.	FlyBase_ID "FBgn0068160"; genomic_feature "3UTR"; Head "4645"; Ovary "14521"; Testis "2709"; Embryo0-12h "1781"; Embryo12-24h "25594";
2R	Drosophila_3seq	end	13998952	13998952	.	-	.	FlyBase_ID "FBgn0068160"; genomic_feature "3UTR"; Head "970"; Ovary "3488"; Testis "842"; Embryo0-12h "114"; Embryo12-24h "2410";
2R	Drosophila_3seq	end	13999006	13999006	.	-	.	FlyBase_ID "FBgn0068160"; genomic_feature "3UTR"; Head "10"; Ovary "54"; Testis "11"; Embryo0-12h "0"; Embryo12-24h "202";
2R	Drosophila_3seq	end	13843780	13843780	.	+	.	FlyBase_ID "FBgn0068161"; genomic_feature "3UTR"; Head "1387"; Ovary "2158"; Testis "911"; Embryo0-12h "93"; Embryo12-24h "2829";
2R	Drosophila_3seq	end	13843816	13843816	.	+	.	FlyBase_ID "FBgn0068161"; genomic_feature "3UTR"; Head "3"; Ovary "5"; Testis "4"; Embryo0-12h "0"; Embryo12-24h "0";
2R	Drosophila_3seq	end	13845234	13845234	.	+	.	FlyBase_ID "FBgn0068161"; genomic_feature "3UTR"; Head "6"; Ovary "14"; Testis "3"; Embryo0-12h "0"; Embryo12-24h "0";
2R	Drosophila_3seq	end	1164677	1164677	.	+	.	FlyBase_ID "FBgn0068162"; genomic_feature "3UTR"; Head "2298"; Ovary "3174"; Testis "428"; Embryo0-12h "707"; Embryo12-24h "4851";
2R	Drosophila_3seq	end	1164742	1164742	.	+	.	FlyBase_ID "FBgn0068162"; genomic_feature "3UTR"; Head "18217"; Ovary "30635"; Testis "4497"; Embryo0-12h "4542"; Embryo12-24h "28070";
2R	Drosophila_3seq	end	1164778	1164778	.	+	.	FlyBase_ID "FBgn0068162"; genomic_feature "3UTR"; Head "246"; Ovary "374"; Testis "29"; Embryo0-12h "93"; Embryo12-24h "719";
2R	Drosophila_3seq	end	1164840	1164840	.	+	.	FlyBase_ID "FBgn0068162"; genomic_feature "3UTR"; Head "23"; Ovary "44"; Testis "7"; Embryo0-12h "6"; Embryo12-24h "104";
3R	Drosophila_3seq	end	21449537	21449537	.	-	.	FlyBase_ID "FBgn0068163"; genomic_feature "3UTR"; Head "6425"; Ovary "14434"; Testis "1717"; Embryo0-12h "2066"; Embryo12-24h "18201";
3R	Drosophila_3seq	end	21449766	21449766	.	-	.	FlyBase_ID "FBgn0068163"; genomic_feature "3UTR"; Head "761"; Ovary "1123"; Testis "403"; Embryo0-12h "288"; Embryo12-24h "2017";
3R	Drosophila_3seq	end	21449794	21449794	.	-	.	FlyBase_ID "FBgn0068163"; genomic_feature "3UTR"; Head "60"; Ovary "152"; Testis "27"; Embryo0-12h "6"; Embryo12-24h "97";
2R	Drosophila_3seq	end	16219143	16219143	.	-	.	FlyBase_ID "FBgn0068164"; genomic_feature "3UTR"; Head "1"; Ovary "7"; Testis "0"; Embryo0-12h "0"; Embryo12-24h "0";
2R	Drosophila_3seq	end	16219202	16219202	.	-	.	FlyBase_ID "FBgn0068164"; genomic_feature "3UTR"; Head "13"; Ovary "55"; Testis "4"; Embryo0-12h "0"; Embryo12-24h "41";
2R	Drosophila_3seq	end	16219284	16219284	.	-	.	FlyBase_ID "FBgn0068164"; genomic_feature "3UTR"; Head "8"; Ovary "18"; Testis "2"; Embryo0-12h "0"; Embryo12-24h "15";
2R	Drosophila_3seq	end	16219312	16219312	.	-	.	FlyBase_ID "FBgn0068164"; genomic_feature "3UTR"; Head "9035"; Ovary "21685"; Testis "2669"; Embryo0-12h "2713"; Embryo12-24h "20836";
2R	Drosophila_3seq	end	14441547	14441547	.	-	.	FlyBase_ID "FBgn0068165"; genomic_feature "3UTR"; Head "214"; Ovary "4"; Testis "50"; Embryo0-12h "0"; Embryo12-24h "0";
2R	Drosophila_3seq	end	14443253	14443253	.	-	.	FlyBase_ID "FBgn0068166"; genomic_feature "3UTR"; Head "1389"; Ovary "8"; Testis "165"; Embryo0-12h "0"; Embryo12-24h "0";
3R	Drosophila_3seq	end	19256321	19256321	.	-	.	FlyBase_ID "FBgn0068167"; genomic_feature "3UTR"; Head "53"; Ovary "646"; Testis "53"; Embryo0-12h "57"; Embryo12-24h "599";
2R	Drosophila_3seq	end	16227371	16227371	.	-	.	FlyBase_ID "FBgn0068169"; genomic_feature "3UTR"; Head "117"; Ovary "11"; Testis "4"; Embryo0-12h "0"; Embryo12-24h "83";
2R	Drosophila_3seq	end	16228028	16228028	.	-	.	FlyBase_ID "FBgn0068169"; genomic_feature "3UTR"; Head "1"; Ovary "6"; Testis "0"; Embryo0-12h "0"; Embryo12-24h "0";
2R	Drosophila_3seq	end	9197984	9197984	.	+	.	FlyBase_ID "FBgn0068170"; genomic_feature "3UTR"; Head "22"; Ovary "59"; Testis "75"; Embryo0-12h "0"; Embryo12-24h "23";
3R	Drosophila_3seq	end	16041065	16041065	.	+	.	FlyBase_ID "FBgn0068171"; genomic_feature "3UTR"; Head "4200"; Ovary "212"; Testis "1735"; Embryo0-12h "562"; Embryo12-24h "7622";
3R	Drosophila_3seq	end	16041258	16041258	.	+	.	FlyBase_ID "FBgn0068171"; genomic_feature "3UTR"; Head "2"; Ovary "1"; Testis "0"; Embryo0-12h "0"; Embryo12-24h "45";
2R	Drosophila_3seq	end	8874332	8874332	.	-	.	FlyBase_ID "FBgn0068172"; genomic_feature "3UTR"; Head "190"; Ovary "14"; Testis "20"; Embryo0-12h "6"; Embryo12-24h "5";
2R	Drosophila_3seq	end	8874415	8874415	.	-	.	FlyBase_ID "FBgn0068172"; genomic_feature "3UTR"; Head "138"; Ovary "7"; Testis "9"; Embryo0-12h "3"; Embryo12-24h "6";
X	Drosophila_3seq	end	6249168	6249168	.	-	.	FlyBase_ID "FBgn0068173"; genomic_feature "3UTR"; Head "92"; Ovary "0"; Testis "6"; Embryo0-12h "0"; Embryo12-24h "0";
X	Drosophila_3seq	end	10342190	10342190	.	-	.	FlyBase_ID "FBgn0068174"; genomic_feature "3UTR"; Head "5482"; Ovary "6465"; Testis "849"; Embryo0-12h "749"; Embryo12-24h "4623";
X	Drosophila_3seq	end	10342548	10342548	.	-	.	FlyBase_ID "FBgn0068174"; genomic_feature "3UTR"; Head "3555"; Ovary "34811"; Testis "1856"; Embryo0-12h "945"; Embryo12-24h "12388";
X	Drosophila_3seq	end	10342636	10342636	.	-	.	FlyBase_ID "FBgn0068174"; genomic_feature "3UTR"; Head "10"; Ovary "55"; Testis "5"; Embryo0-12h "0"; Embryo12-24h "10";
2L	Drosophila_3seq	end	7518735	7518735	.	-	.	FlyBase_ID "FBgn0068175"; genomic_feature "3UTR"; Head "0"; Ovary "14"; Testis "0"; Embryo0-12h "0"; Embryo12-24h "6";
2L	Drosophila_3seq	end	7518764	7518764	.	-	.	FlyBase_ID "FBgn0068175"; genomic_feature "3UTR"; Head "13"; Ovary "215"; Testis "22"; Embryo0-12h "0"; Embryo12-24h "180";
2L	Drosophila_3seq	end	7519007	7519007	.	-	.	FlyBase_ID "FBgn0068175"; genomic_feature "3UTR"; Head "14"; Ovary "45"; Testis "16"; Embryo0-12h "0"; Embryo12-24h "90";
3L	Drosophila_3seq	end	3185348	3185348	.	-	.	FlyBase_ID "FBgn0068176"; genomic_feature "5UTR"; Head "1"; Ovary "20"; Testis "0"; Embryo0-12h "0"; Embryo12-24h "0";
3L	Drosophila_3seq	end	3184708	3184708	.	-	.	FlyBase_ID "FBgn0068176"; genomic_feature "3UTR"; Head "2"; Ovary "116"; Testis "1"; Embryo0-12h "0"; Embryo12-24h "0";
3L	Drosophila_3seq	end	3184743	3184743	.	-	.	FlyBase_ID "FBgn0068176"; genomic_feature "3UTR"; Head "13"; Ovary "25399"; Testis "22"; Embryo0-12h "2"; Embryo12-24h "5";
2L	Drosophila_3seq	end	11075907	11075907	.	+	.	FlyBase_ID "FBgn0068177, FBgn0236160"; genomic_feature "ambiguous"; Head "97"; Ovary "2733"; Testis "16"; Embryo0-12h "22"; Embryo12-24h "1158";
3L	Drosophila_3seq	end	15382268	15382268	.	+	.	FlyBase_ID "FBgn0068178"; genomic_feature "3UTR"; Head "726"; Ovary "843"; Testis "853"; Embryo0-12h "158"; Embryo12-24h "872";
3L	Drosophila_3seq	end	15382383	15382383	.	+	.	FlyBase_ID "FBgn0068178"; genomic_feature "3UTR"; Head "96"; Ovary "99"; Testis "50"; Embryo0-12h "16"; Embryo12-24h "55";
3L	Drosophila_3seq	end	15382437	15382437	.	+	.	FlyBase_ID "FBgn0068178"; genomic_feature "3UTR"; Head "107"; Ovary "91"; Testis "29"; Embryo0-12h "13"; Embryo12-24h "43";
3L	Drosophila_3seq	end	15382474	15382474	.	+	.	FlyBase_ID "FBgn0068178"; genomic_feature "3UTR"; Head "9"; Ovary "8"; Testis "1"; Embryo0-12h "9"; Embryo12-24h "0";
3L	Drosophila_3seq	end	15382525	15382525	.	+	.	FlyBase_ID "FBgn0068178"; genomic_feature "3UTR"; Head "97"; Ovary "63"; Testis "18"; Embryo0-12h "2"; Embryo12-24h "33";
3L	Drosophila_3seq	end	15382567	15382567	.	+	.	FlyBase_ID "FBgn0068178"; genomic_feature "3UTR"; Head "101"; Ovary "40"; Testis "8"; Embryo0-12h "0"; Embryo12-24h "60";
2R	Drosophila_3seq	end	8783283	8783283	.	-	.	FlyBase_ID "FBgn0068179"; genomic_feature "3UTR"; Head "5232"; Ovary "36"; Testis "19"; Embryo0-12h "28"; Embryo12-24h "53";
2R	Drosophila_3seq	end	8784906	8784906	.	-	.	FlyBase_ID "FBgn0068179"; genomic_feature "3UTR"; Head "6257"; Ovary "95"; Testis "76"; Embryo0-12h "978"; Embryo12-24h "299";
2R	Drosophila_3seq	end	8786371	8786371	.	-	.	FlyBase_ID "FBgn0068179"; genomic_feature "3UTR"; Head "488"; Ovary "89"; Testis "77"; Embryo0-12h "11"; Embryo12-24h "44";
2R	Drosophila_3seq	end	8786549	8786549	.	-	.	FlyBase_ID "FBgn0068179"; genomic_feature "3UTR"; Head "97"; Ovary "4"; Testis "3"; Embryo0-12h "0"; Embryo12-24h "7";
2R	Drosophila_3seq	end	8787037	8787037	.	-	.	FlyBase_ID "FBgn0068179"; genomic_feature "3UTR"; Head "86"; Ovary "8"; Testis "18"; Embryo0-12h "25"; Embryo12-24h "23";
2R	Drosophila_3seq	end	8787078	8787078	.	-	.	FlyBase_ID "FBgn0068179"; genomic_feature "3UTR"; Head "27678"; Ovary "2791"; Testis "1559"; Embryo0-12h "1875"; Embryo12-24h "2812";
2R	Drosophila_3seq	end	8787174	8787174	.	-	.	FlyBase_ID "FBgn0068179"; genomic_feature "3UTR"; Head "729"; Ovary "360"; Testis "95"; Embryo0-12h "43"; Embryo12-24h "354";
2R	Drosophila_3seq	end	8787209	8787209	.	-	.	FlyBase_ID "FBgn0068179"; genomic_feature "3UTR"; Head "270"; Ovary "137"; Testis "38"; Embryo0-12h "26"; Embryo12-24h "267";
2R	Drosophila_3seq	end	8787377	8787377	.	-	.	FlyBase_ID "FBgn0068179"; genomic_feature "3UTR"; Head "21299"; Ovary "20707"; Testis "5015"; Embryo0-12h "2470"; Embryo12-24h "18754";
2R	Drosophila_3seq	end	8787752	8787752	.	-	.	FlyBase_ID "FBgn0068179"; genomic_feature "3UTR"; Head "147"; Ovary "56"; Testis "9"; Embryo0-12h "21"; Embryo12-24h "186";
2R	Drosophila_3seq	end	8787994	8787994	.	-	.	FlyBase_ID "FBgn0068179"; genomic_feature "3UTR"; Head "746"; Ovary "219"; Testis "33"; Embryo0-12h "136"; Embryo12-24h "626";
4	Drosophila_3seq	end	516940	516940	.	+	.	FlyBase_ID "FBgn0068180"; genomic_feature "5UTR"; Head "2"; Ovary "3"; Testis "1"; Embryo0-12h "0"; Embryo12-24h "0";
4	Drosophila_3seq	end	522077	522077	.	+	.	FlyBase_ID "FBgn0068180"; genomic_feature "3UTR"; Head "15"; Ovary "10"; Testis "1"; Embryo0-12h "0"; Embryo12-24h "4";
4	Drosophila_3seq	end	524376	524376	.	+	.	FlyBase_ID "FBgn0068180"; genomic_feature "3UTR"; Head "16"; Ovary "0"; Testis "0"; Embryo0-12h "0"; Embryo12-24h "2";
4	Drosophila_3seq	end	525161	525161	.	+	.	FlyBase_ID "FBgn0068180"; genomic_feature "3UTR"; Head "126"; Ovary "107"; Testis "20"; Embryo0-12h "0"; Embryo12-24h "37";
4	Drosophila_3seq	end	525198	525198	.	+	.	FlyBase_ID "FBgn0068180"; genomic_feature "3UTR"; Head "78"; Ovary "148"; Testis "15"; Embryo0-12h "6"; Embryo12-24h "47";
4	Drosophila_3seq	end	525355	525355	.	+	.	FlyBase_ID "FBgn0068180"; genomic_feature "3UTR"; Head "1034"; Ovary "784"; Testis "46"; Embryo0-12h "163"; Embryo12-24h "563";
4	Drosophila_3seq	end	525679	525679	.	+	.	FlyBase_ID "FBgn0068180"; genomic_feature "3UTR"; Head "2989"; Ovary "1470"; Testis "197"; Embryo0-12h "177"; Embryo12-24h "817";
4	Drosophila_3seq	end	526035	526035	.	+	.	FlyBase_ID "FBgn0068180"; genomic_feature "3UTR"; Head "149"; Ovary "2"; Testis "5"; Embryo0-12h "9"; Embryo12-24h "89";
4	Drosophila_3seq	end	526111	526111	.	+	.	FlyBase_ID "FBgn0068180"; genomic_feature "3UTR"; Head "246"; Ovary "1"; Testis "2"; Embryo0-12h "4"; Embryo12-24h "40";
4	Drosophila_3seq	end	526391	526391	.	+	.	FlyBase_ID "FBgn0068180"; genomic_feature "3UTR"; Head "18"; Ovary "0"; Testis "0"; Embryo0-12h "0"; Embryo12-24h "8";
4	Drosophila_3seq	end	528658	528658	.	+	.	FlyBase_ID "FBgn0068180"; genomic_feature "3UTR"; Head "69"; Ovary "0"; Testis "0"; Embryo0-12h "0"; Embryo12-24h "0";
3R	Drosophila_3seq	end	14116372	14116372	.	-	.	FlyBase_ID "FBgn0068181"; genomic_feature "3UTR"; Head "4"; Ovary "10"; Testis "1"; Embryo0-12h "0"; Embryo12-24h "5";
3R	Drosophila_3seq	end	14116545	14116545	.	-	.	FlyBase_ID "FBgn0068181"; genomic_feature "3UTR"; Head "151"; Ovary "788"; Testis "135"; Embryo0-12h "1"; Embryo12-24h "635";
2R	Drosophila_3seq	end	5916833	5916833	.	+	.	FlyBase_ID "FBgn0068182"; genomic_feature "3UTR"; Head "2"; Ovary "13"; Testis "19"; Embryo0-12h "0"; Embryo12-24h "0";
3R	Drosophila_3seq	end	14091318	14091318	.	-	.	FlyBase_ID "FBgn0068183"; genomic_feature "3UTR"; Head "4"; Ovary "879"; Testis "9"; Embryo0-12h "10"; Embryo12-24h "58";
3R	Drosophila_3seq	end	14091476	14091476	.	-	.	FlyBase_ID "FBgn0068183"; genomic_feature "3UTR"; Head "0"; Ovary "15"; Testis "4"; Embryo0-12h "0"; Embryo12-24h "0";
3R	Drosophila_3seq	end	14091614	14091614	.	-	.	FlyBase_ID "FBgn0068183"; genomic_feature "3UTR"; Head "0"; Ovary "22"; Testis "4"; Embryo0-12h "0"; Embryo12-24h "0";
X	Drosophila_3seq	end	10336158	10336158	.	-	.	FlyBase_ID "FBgn0068184"; genomic_feature "CDS"; Head "4"; Ovary "7"; Testis "0"; Embryo0-12h "0"; Embryo12-24h "3";
2R	Drosophila_3seq	end	18832953	18832953	.	-	.	FlyBase_ID "FBgn0068185"; genomic_feature "3UTR"; Head "2"; Ovary "32"; Testis "1"; Embryo0-12h "0"; Embryo12-24h "0";
2L	Drosophila_3seq	end	2751920	2751920	.	+	.	FlyBase_ID "FBgn0068186"; genomic_feature "3UTR"; Head "2800"; Ovary "1971"; Testis "152"; Embryo0-12h "1379"; Embryo12-24h "16086";
2L	Drosophila_3seq	end	2751962	2751962	.	+	.	FlyBase_ID "FBgn0068186"; genomic_feature "3UTR"; Head "240"; Ovary "203"; Testis "16"; Embryo0-12h "62"; Embryo12-24h "1389";
2L	Drosophila_3seq	end	2752064	2752064	.	+	.	FlyBase_ID "FBgn0068186"; genomic_feature "3UTR"; Head "67"; Ovary "120"; Testis "11"; Embryo0-12h "44"; Embryo12-24h "502";
2L	Drosophila_3seq	end	2752163	2752163	.	+	.	FlyBase_ID "FBgn0068186"; genomic_feature "3UTR"; Head "685"; Ovary "1930"; Testis "61"; Embryo0-12h "606"; Embryo12-24h "15551";
2L	Drosophila_3seq	end	2752253	2752253	.	+	.	FlyBase_ID "FBgn0068186"; genomic_feature "3UTR"; Head "29"; Ovary "19"; Testis "1"; Embryo0-12h "0"; Embryo12-24h "165";
2L	Drosophila_3seq	end	2752295	2752295	.	+	.	FlyBase_ID "FBgn0068186"; genomic_feature "3UTR"; Head "8"; Ovary "22"; Testis "0"; Embryo0-12h "0"; Embryo12-24h "300";
2L	Drosophila_3seq	end	2752447	2752447	.	+	.	FlyBase_ID "FBgn0068186"; genomic_feature "3UTR"; Head "3351"; Ovary "702"; Testis "236"; Embryo0-12h "1017"; Embryo12-24h "10813";
2L	Drosophila_3seq	end	2752488	2752488	.	+	.	FlyBase_ID "FBgn0068186"; genomic_feature "3UTR"; Head "698"; Ovary "167"; Testis "49"; Embryo0-12h "222"; Embryo12-24h "2052";
2L	Drosophila_3seq	end	2752852	2752852	.	+	.	FlyBase_ID "FBgn0068186"; genomic_feature "3UTR"; Head "356"; Ovary "60"; Testis "12"; Embryo0-12h "163"; Embryo12-24h "3280";
2L	Drosophila_3seq	end	2752946	2752946	.	+	.	FlyBase_ID "FBgn0068186"; genomic_feature "3UTR"; Head "2"; Ovary "0"; Testis "0"; Embryo0-12h "0"; Embryo12-24h "50";
2L	Drosophila_3seq	end	2753364	2753364	.	+	.	FlyBase_ID "FBgn0068186"; genomic_feature "3UTR"; Head "4323"; Ovary "35"; Testis "22"; Embryo0-12h "484"; Embryo12-24h "1527";
2R	Drosophila_3seq	end	18791696	18791696	.	+	.	FlyBase_ID "FBgn0068187"; genomic_feature "3UTR"; Head "20"; Ovary "80"; Testis "43"; Embryo0-12h "0"; Embryo12-24h "4";
2R	Drosophila_3seq	end	18791726	18791726	.	+	.	FlyBase_ID "FBgn0068187"; genomic_feature "3UTR"; Head "83"; Ovary "266"; Testis "113"; Embryo0-12h "0"; Embryo12-24h "205";
2R	Drosophila_3seq	end	18791754	18791754	.	+	.	FlyBase_ID "FBgn0068187"; genomic_feature "3UTR"; Head "1"; Ovary "11"; Testis "6"; Embryo0-12h "0"; Embryo12-24h "0";
3R	Drosophila_3seq	end	13531242	13531242	.	-	.	FlyBase_ID "FBgn0068188"; genomic_feature "3UTR"; Head "1065"; Ovary "2187"; Testis "628"; Embryo0-12h "176"; Embryo12-24h "3201";
3R	Drosophila_3seq	end	513822	513822	.	+	.	FlyBase_ID "FBgn0068189"; genomic_feature "3UTR"; Head "1"; Ovary "10"; Testis "1"; Embryo0-12h "0"; Embryo12-24h "0";
3R	Drosophila_3seq	end	514107	514107	.	+	.	FlyBase_ID "FBgn0068189"; genomic_feature "3UTR"; Head "60"; Ovary "66"; Testis "10"; Embryo0-12h "0"; Embryo12-24h "78";
3R	Drosophila_3seq	end	514134	514134	.	+	.	FlyBase_ID "FBgn0068189"; genomic_feature "3UTR"; Head "176"; Ovary "46"; Testis "19"; Embryo0-12h "16"; Embryo12-24h "157";
3R	Drosophila_3seq	end	519896	519896	.	-	.	FlyBase_ID "FBgn0068190"; genomic_feature "3UTR"; Head "25"; Ovary "173"; Testis "2"; Embryo0-12h "0"; Embryo12-24h "124";
3R	Drosophila_3seq	end	520501	520501	.	-	.	FlyBase_ID "FBgn0068190"; genomic_feature "3UTR"; Head "13"; Ovary "1860"; Testis "71"; Embryo0-12h "133"; Embryo12-24h "1239";
3R	Drosophila_3seq	end	520539	520539	.	-	.	FlyBase_ID "FBgn0068190"; genomic_feature "3UTR"; Head "1"; Ovary "54"; Testis "1"; Embryo0-12h "0"; Embryo12-24h "19";
2L	Drosophila_3seq	end	11670884	11670884	.	+	.	FlyBase_ID "FBgn0068191"; genomic_feature "3UTR"; Head "5"; Ovary "122"; Testis "397"; Embryo0-12h "686"; Embryo12-24h "576";
2L	Drosophila_3seq	end	6426516	6426516	.	-	.	FlyBase_ID "FBgn0068192"; genomic_feature "3UTR"; Head "1"; Ovary "8"; Testis "1"; Embryo0-12h "0"; Embryo12-24h "17";
2L	Drosophila_3seq	end	6426558	6426558	.	-	.	FlyBase_ID "FBgn0068192"; genomic_feature "3UTR"; Head "785"; Ovary "2494"; Testis "1449"; Embryo0-12h "192"; Embryo12-24h "2340";
3R	Drosophila_3seq	end	9641748	9641748	.	-	.	FlyBase_ID "FBgn0068193"; genomic_feature "3UTR"; Head "17"; Ovary "5"; Testis "4"; Embryo0-12h "0"; Embryo12-24h "0";
3R	Drosophila_3seq	end	9642584	9642584	.	-	.	FlyBase_ID "FBgn0068193"; genomic_feature "3UTR"; Head "94"; Ovary "274"; Testis "227"; Embryo0-12h "4"; Embryo12-24h "282";
3R	Drosophila_3seq	end	9642683	9642683	.	-	.	FlyBase_ID "FBgn0068193"; genomic_feature "3UTR"; Head "43"; Ovary "97"; Testis "112"; Embryo0-12h "10"; Embryo12-24h "71";
2L	Drosophila_3seq	end	15300574	15300574	.	+	.	FlyBase_ID "FBgn0068194"; genomic_feature "3UTR"; Head "8"; Ovary "28"; Testis "102"; Embryo0-12h "0"; Embryo12-24h "21";
2L	Drosophila_3seq	end	15300606	15300606	.	+	.	FlyBase_ID "FBgn0068194"; genomic_feature "3UTR"; Head "175"; Ovary "170"; Testis "615"; Embryo0-12h "39"; Embryo12-24h "171";
2L	Drosophila_3seq	end	15300654	15300654	.	+	.	FlyBase_ID "FBgn0068194"; genomic_feature "3UTR"; Head "21"; Ovary "25"; Testis "12"; Embryo0-12h "21"; Embryo12-24h "44";
2L	Drosophila_3seq	end	15300685	15300685	.	+	.	FlyBase_ID "FBgn0068194"; genomic_feature "3UTR"; Head "1"; Ovary "11"; Testis "2"; Embryo0-12h "0"; Embryo12-24h "12";
3R	Drosophila_3seq	end	9272940	9272940	.	-	.	FlyBase_ID "FBgn0068195"; genomic_feature "3UTR"; Head "183"; Ovary "192"; Testis "17"; Embryo0-12h "44"; Embryo12-24h "231";
3R	Drosophila_3seq	end	9273115	9273115	.	-	.	FlyBase_ID "FBgn0068195"; genomic_feature "3UTR"; Head "13647"; Ovary "26904"; Testis "3503"; Embryo0-12h "5772"; Embryo12-24h "33657";
2R	Drosophila_3seq	end	12331817	12331817	.	-	.	FlyBase_ID "FBgn0068196"; genomic_feature "3UTR"; Head "1"; Ovary "47"; Testis "7"; Embryo0-12h "12"; Embryo12-24h "41";
2R	Drosophila_3seq	end	12331862	12331862	.	-	.	FlyBase_ID "FBgn0068196"; genomic_feature "3UTR"; Head "136"; Ovary "1372"; Testis "352"; Embryo0-12h "48"; Embryo12-24h "1306";
2R	Drosophila_3seq	end	12332015	12332015	.	-	.	FlyBase_ID "FBgn0068196"; genomic_feature "3UTR"; Head "0"; Ovary "7"; Testis "5"; Embryo0-12h "0"; Embryo12-24h "5";
2R	Drosophila_3seq	end	1831883	1831883	.	+	.	FlyBase_ID "FBgn0068197"; genomic_feature "3UTR"; Head "662"; Ovary "611"; Testis "32"; Embryo0-12h "171"; Embryo12-24h "1471";
2R	Drosophila_3seq	end	1831932	1831932	.	+	.	FlyBase_ID "FBgn0068197"; genomic_feature "3UTR"; Head "9"; Ovary "18"; Testis "1"; Embryo0-12h "0"; Embryo12-24h "44";
2R	Drosophila_3seq	end	1832220	1832220	.	+	.	FlyBase_ID "FBgn0068197"; genomic_feature "3UTR"; Head "1"; Ovary "0"; Testis "0"; Embryo0-12h "0"; Embryo12-24h "16";
2R	Drosophila_3seq	end	1848588	1848588	.	+	.	FlyBase_ID "FBgn0068197, FBgn0230724"; genomic_feature "ambiguous"; Head "6"; Ovary "5"; Testis "0"; Embryo0-12h "3"; Embryo12-24h "4";
2R	Drosophila_3seq	end	1881494	1881494	.	-	.	FlyBase_ID "FBgn0068198"; genomic_feature "3UTR"; Head "0"; Ovary "0"; Testis "17"; Embryo0-12h "0"; Embryo12-24h "0";
2R	Drosophila_3seq	end	1882444	1882444	.	-	.	FlyBase_ID "FBgn0068198"; genomic_feature "3UTR"; Head "5"; Ovary "0"; Testis "4"; Embryo0-12h "0"; Embryo12-24h "1";
2R	Drosophila_3seq	end	1882473	1882473	.	-	.	FlyBase_ID "FBgn0068198"; genomic_feature "3UTR"; Head "2464"; Ovary "309"; Testis "764"; Embryo0-12h "105"; Embryo12-24h "108";
2R	Drosophila_3seq	end	9773546	9773546	.	-	.	FlyBase_ID "FBgn0068199"; genomic_feature "3UTR"; Head "123"; Ovary "311"; Testis "30"; Embryo0-12h "9"; Embryo12-24h "291";
2R	Drosophila_3seq	end	9773696	9773696	.	-	.	FlyBase_ID "FBgn0068199"; genomic_feature "3UTR"; Head "3"; Ovary "15"; Testis "2"; Embryo0-12h "0"; Embryo12-24h "5";
2R	Drosophila_3seq	end	9773741	9773741	.	-	.	FlyBase_ID "FBgn0068199"; genomic_feature "3UTR"; Head "60"; Ovary "254"; Testis "143"; Embryo0-12h "5"; Embryo12-24h "260";
2R	Drosophila_3seq	end	9773906	9773906	.	-	.	FlyBase_ID "FBgn0068199"; genomic_feature "3UTR"; Head "54"; Ovary "250"; Testis "133"; Embryo0-12h "9"; Embryo12-24h "224";
2R	Drosophila_3seq	end	9773934	9773934	.	-	.	FlyBase_ID "FBgn0068199"; genomic_feature "3UTR"; Head "228"; Ovary "920"; Testis "735"; Embryo0-12h "45"; Embryo12-24h "656";
2R	Drosophila_3seq	end	9773968	9773968	.	-	.	FlyBase_ID "FBgn0068199"; genomic_feature "3UTR"; Head "15"; Ovary "117"; Testis "101"; Embryo0-12h "0"; Embryo12-24h "54";
2L	Drosophila_3seq	end	9809311	9809311	.	-	.	FlyBase_ID "FBgn0068200"; genomic_feature "3UTR"; Head "400"; Ovary "359"; Testis "77"; Embryo0-12h "20"; Embryo12-24h "541";
2L	Drosophila_3seq	end	9809477	9809477	.	-	.	FlyBase_ID "FBgn0068200"; genomic_feature "3UTR"; Head "144"; Ovary "134"; Testis "98"; Embryo0-12h "29"; Embryo12-24h "248";
2L	Drosophila_3seq	end	9809532	9809532	.	-	.	FlyBase_ID "FBgn0068200"; genomic_feature "3UTR"; Head "655"; Ovary "448"; Testis "367"; Embryo0-12h "136"; Embryo12-24h "458";
3R	Drosophila_3seq	end	13915221	13915221	.	+	.	FlyBase_ID "FBgn0068201"; genomic_feature "3UTR"; Head "28"; Ovary "68"; Testis "90"; Embryo0-12h "0"; Embryo12-24h "119";
3R	Drosophila_3seq	end	13915275	13915275	.	+	.	FlyBase_ID "FBgn0068201"; genomic_feature "3UTR"; Head "252"; Ovary "953"; Testis "163"; Embryo0-12h "85"; Embryo12-24h "1141";
2R	Drosophila_3seq	end	1676625	1676625	.	-	.	FlyBase_ID "FBgn0068202"; genomic_feature "3UTR"; Head "2"; Ovary "32"; Testis "24"; Embryo0-12h "0"; Embryo12-24h "0";
2R	Drosophila_3seq	end	1676667	1676667	.	-	.	FlyBase_ID "FBgn0068202"; genomic_feature "3UTR"; Head "12"; Ovary "134"; Testis "89"; Embryo0-12h "0"; Embryo12-24h "7";
3L	Drosophila_3seq	end	1280822	1280822	.	-	.	FlyBase_ID "FBgn0068203"; genomic_feature "3UTR"; Head "2"; Ovary "1"; Testis "0"; Embryo0-12h "45"; Embryo12-24h "38313";
3L	Drosophila_3seq	end	1280849	1280849	.	-	.	FlyBase_ID "FBgn0068203"; genomic_feature "3UTR"; Head "0"; Ovary "0"; Testis "0"; Embryo0-12h "0"; Embryo12-24h "1311";
3L	Drosophila_3seq	end	1208724	1208724	.	+	.	FlyBase_ID "FBgn0068204"; genomic_feature "5UTR"; Head "0"; Ovary "0"; Testis "33"; Embryo0-12h "0"; Embryo12-24h "0";
3L	Drosophila_3seq	end	1209617	1209617	.	+	.	FlyBase_ID "FBgn0068204"; genomic_feature "3UTR"; Head "9"; Ovary "10"; Testis "6352"; Embryo0-12h "9"; Embryo12-24h "36";
X	Drosophila_3seq	end	9222582	9222582	.	-	.	FlyBase_ID "FBgn0068205"; genomic_feature "3UTR"; Head "92"; Ovary "88"; Testis "1"; Embryo0-12h "27"; Embryo12-24h "123";
X	Drosophila_3seq	end	9222778	9222778	.	-	.	FlyBase_ID "FBgn0068205"; genomic_feature "3UTR"; Head "1"; Ovary "2"; Testis "0"; Embryo0-12h "0"; Embryo12-24h "9";
X	Drosophila_3seq	end	9222871	9222871	.	-	.	FlyBase_ID "FBgn0068205"; genomic_feature "3UTR"; Head "10667"; Ovary "21899"; Testis "4026"; Embryo0-12h "4394"; Embryo12-24h "25705";
X	Drosophila_3seq	end	9222897	9222897	.	-	.	FlyBase_ID "FBgn0068205"; genomic_feature "3UTR"; Head "7828"; Ovary "10743"; Testis "2732"; Embryo0-12h "2465"; Embryo12-24h "11980";
X	Drosophila_3seq	end	9222953	9222953	.	-	.	FlyBase_ID "FBgn0068205"; genomic_feature "3UTR"; Head "7"; Ovary "113"; Testis "24"; Embryo0-12h "0"; Embryo12-24h "48";
X	Drosophila_3seq	end	9973053	9973053	.	-	.	FlyBase_ID "FBgn0068206"; genomic_feature "3UTR"; Head "2527"; Ovary "3375"; Testis "958"; Embryo0-12h "339"; Embryo12-24h "2545";
X	Drosophila_3seq	end	9973162	9973162	.	-	.	FlyBase_ID "FBgn0068206"; genomic_feature "3UTR"; Head "14"; Ovary "86"; Testis "45"; Embryo0-12h "0"; Embryo12-24h "62";
X	Drosophila_3seq	end	9973294	9973294	.	-	.	FlyBase_ID "FBgn0068206"; genomic_feature "3UTR"; Head "20"; Ovary "60"; Testis "184"; Embryo0-12h "16"; Embryo12-24h "76";
X	Drosophila_3seq	end	9973441	9973441	.	-	.	FlyBase_ID "FBgn0068206"; genomic_feature "3UTR"; Head "2"; Ovary "7"; Testis "5"; Embryo0-12h "0"; Embryo12-24h "18";
2L	Drosophila_3seq	end	10574555	10574555	.	+	.	FlyBase_ID "FBgn0068207"; genomic_feature "3UTR"; Head "290"; Ovary "516"; Testis "211"; Embryo0-12h "702"; Embryo12-24h "53";
2R	Drosophila_3seq	end	8863295	8863295	.	+	.	FlyBase_ID "FBgn0068208"; genomic_feature "3UTR"; Head "883"; Ovary "2635"; Testis "403"; Embryo0-12h "131"; Embryo12-24h "1676";
2R	Drosophila_3seq	end	8863333	8863333	.	+	.	FlyBase_ID "FBgn0068208"; genomic_feature "3UTR"; Head "15581"; Ovary "35743"; Testis "4664"; Embryo0-12h "7637"; Embryo12-24h "44387";
2R	Drosophila_3seq	end	8615978	8615978	.	+	.	FlyBase_ID "FBgn0068209"; genomic_feature "3UTR"; Head "0"; Ovary "2"; Testis "45"; Embryo0-12h "0"; Embryo12-24h "2";
2R	Drosophila_3seq	end	8616165	8616165	.	+	.	FlyBase_ID "FBgn0068209"; genomic_feature "3UTR"; Head "1"; Ovary "19"; Testis "56"; Embryo0-12h "0"; Embryo12-24h "29";
2R	Drosophila_3seq	end	8616201	8616201	.	+	.	FlyBase_ID "FBgn0068209"; genomic_feature "3UTR"; Head "0"; Ovary "7"; Testis "28"; Embryo0-12h "0"; Embryo12-24h "0";
2R	Drosophila_3seq	end	8616303	8616303	.	+	.	FlyBase_ID "FBgn0068209"; genomic_feature "3UTR"; Head "21"; Ovary "223"; Testis "581"; Embryo0-12h "0"; Embryo12-24h "113";
2R	Drosophila_3seq	end	8616353	8616353	.	+	.	FlyBase_ID "FBgn0068209"; genomic_feature "3UTR"; Head "1"; Ovary "11"; Testis "15"; Embryo0-12h "1"; Embryo12-24h "0";
2R	Drosophila_3seq	end	8616625	8616625	.	+	.	FlyBase_ID "FBgn0068209"; genomic_feature "3UTR"; Head "3"; Ovary "3"; Testis "0"; Embryo0-12h "0"; Embryo12-24h "0";
2R	Drosophila_3seq	end	8616681	8616681	.	+	.	FlyBase_ID "FBgn0068209"; genomic_feature "3UTR"; Head "5"; Ovary "28"; Testis "15"; Embryo0-12h "0"; Embryo12-24h "9";
2R	Drosophila_3seq	end	8616769	8616769	.	+	.	FlyBase_ID "FBgn0068209"; genomic_feature "3UTR"; Head "363"; Ovary "334"; Testis "68"; Embryo0-12h "19"; Embryo12-24h "233";
2L	Drosophila_3seq	end	17931059	17931059	.	-	.	FlyBase_ID "FBgn0068210"; genomic_feature "3UTR"; Head "6446"; Ovary "7265"; Testis "878"; Embryo0-12h "2127"; Embryo12-24h "12432";
2L	Drosophila_3seq	end	16699283	16699283	.	-	.	FlyBase_ID "FBgn0068211"; genomic_feature "3UTR"; Head "476"; Ovary "886"; Testis "234"; Embryo0-12h "68"; Embryo12-24h "853";
2L	Drosophila_3seq	end	16916126	16916126	.	+	.	FlyBase_ID "FBgn0068212"; genomic_feature "3UTR"; Head "4"; Ovary "3"; Testis "9750"; Embryo0-12h "0"; Embryo12-24h "0";
X	Drosophila_3seq	end	15792596	15792596	.	-	.	FlyBase_ID "FBgn0068213"; genomic_feature "3UTR"; Head "40"; Ovary "89"; Testis "25"; Embryo0-12h "102"; Embryo12-24h "23";
2L	Drosophila_3seq	end	17242559	17242559	.	-	.	FlyBase_ID "FBgn0068214"; genomic_feature "3UTR"; Head "14"; Ovary "0"; Testis "2"; Embryo0-12h "0"; Embryo12-24h "0";
2L	Drosophila_3seq	end	17243672	17243672	.	-	.	FlyBase_ID "FBgn0068214"; genomic_feature "3UTR"; Head "11"; Ovary "0"; Testis "0"; Embryo0-12h "0"; Embryo12-24h "0";
2L	Drosophila_3seq	end	17243701	17243701	.	-	.	FlyBase_ID "FBgn0068214"; genomic_feature "3UTR"; Head "4293"; Ovary "23"; Testis "181"; Embryo0-12h "2"; Embryo12-24h "19";
3L	Drosophila_3seq	end	7962003	7962003	.	+	.	FlyBase_ID "FBgn0068215"; genomic_feature "3UTR"; Head "1"; Ovary "2"; Testis "6"; Embryo0-12h "0"; Embryo12-24h "5";
3L	Drosophila_3seq	end	7962073	7962073	.	+	.	FlyBase_ID "FBgn0068215"; genomic_feature "3UTR"; Head "678"; Ovary "1140"; Testis "817"; Embryo0-12h "80"; Embryo12-24h "1388";
3L	Drosophila_3seq	end	7962422	7962422	.	+	.	FlyBase_ID "FBgn0068215"; genomic_feature "3UTR"; Head "20"; Ovary "7"; Testis "13"; Embryo0-12h "0"; Embryo12-24h "17";
3L	Drosophila_3seq	end	7970467	7970467	.	+	.	FlyBase_ID "FBgn0068216"; genomic_feature "3UTR"; Head "8"; Ovary "68"; Testis "218"; Embryo0-12h "0"; Embryo12-24h "162";
3L	Drosophila_3seq	end	7970579	7970579	.	+	.	FlyBase_ID "FBgn0068216"; genomic_feature "3UTR"; Head "0"; Ovary "23"; Testis "1"; Embryo0-12h "0"; Embryo12-24h "102";
3L	Drosophila_3seq	end	7970636	7970636	.	+	.	FlyBase_ID "FBgn0068216"; genomic_feature "3UTR"; Head "97"; Ovary "1970"; Testis "644"; Embryo0-12h "34"; Embryo12-24h "2023";
3L	Drosophila_3seq	end	7970892	7970892	.	+	.	FlyBase_ID "FBgn0068216"; genomic_feature "3UTR"; Head "0"; Ovary "14"; Testis "3"; Embryo0-12h "0"; Embryo12-24h "7";
3L	Drosophila_3seq	end	7971120	7971120	.	+	.	FlyBase_ID "FBgn0068216"; genomic_feature "3UTR"; Head "7"; Ovary "269"; Testis "27"; Embryo0-12h "0"; Embryo12-24h "596";
3L	Drosophila_3seq	end	7971186	7971186	.	+	.	FlyBase_ID "FBgn0068216"; genomic_feature "3UTR"; Head "2"; Ovary "23"; Testis "0"; Embryo0-12h "0"; Embryo12-24h "39";
3L	Drosophila_3seq	end	7971305	7971305	.	+	.	FlyBase_ID "FBgn0068216"; genomic_feature "3UTR"; Head "511"; Ovary "2304"; Testis "187"; Embryo0-12h "182"; Embryo12-24h "8646";
3L	Drosophila_3seq	end	7971462	7971462	.	+	.	FlyBase_ID "FBgn0068216"; genomic_feature "3UTR"; Head "18"; Ovary "55"; Testis "16"; Embryo0-12h "16"; Embryo12-24h "604";
3L	Drosophila_3seq	end	7971504	7971504	.	+	.	FlyBase_ID "FBgn0068216"; genomic_feature "3UTR"; Head "16"; Ovary "6"; Testis "4"; Embryo0-12h "15"; Embryo12-24h "82";
3L	Drosophila_3seq	end	7971778	7971778	.	+	.	FlyBase_ID "FBgn0068216"; genomic_feature "3UTR"; Head "43"; Ovary "23"; Testis "2"; Embryo0-12h "1"; Embryo12-24h "153";
2L	Drosophila_3seq	end	10793458	10793458	.	-	.	FlyBase_ID "FBgn0068217"; genomic_feature "3UTR"; Head "990"; Ovary "2802"; Testis "1175"; Embryo0-12h "112"; Embryo12-24h "1591";
3R	Drosophila_3seq	end	9650941	9650941	.	+	.	FlyBase_ID "FBgn0068218"; genomic_feature "3UTR"; Head "0"; Ovary "33"; Testis "0"; Embryo0-12h "0"; Embryo12-24h "51";
3R	Drosophila_3seq	end	9651053	9651053	.	+	.	FlyBase_ID "FBgn0068218"; genomic_feature "3UTR"; Head "15933"; Ovary "33089"; Testis "4851"; Embryo0-12h "5865"; Embryo12-24h "51301";
3R	Drosophila_3seq	end	9651592	9651592	.	+	.	FlyBase_ID "FBgn0068218"; genomic_feature "3UTR"; Head "8"; Ovary "48"; Testis "1"; Embryo0-12h "0"; Embryo12-24h "14";
3R	Drosophila_3seq	end	9651636	9651636	.	+	.	FlyBase_ID "FBgn0068218"; genomic_feature "3UTR"; Head "785"; Ovary "716"; Testis "49"; Embryo0-12h "170"; Embryo12-24h "817";
3R	Drosophila_3seq	end	9145103	9145103	.	+	.	FlyBase_ID "FBgn0068219"; genomic_feature "3UTR"; Head "2"; Ovary "5"; Testis "8"; Embryo0-12h "0"; Embryo12-24h "8";
3R	Drosophila_3seq	end	9145311	9145311	.	+	.	FlyBase_ID "FBgn0068219"; genomic_feature "3UTR"; Head "3310"; Ovary "4039"; Testis "1178"; Embryo0-12h "1743"; Embryo12-24h "4058";
3R	Drosophila_3seq	end	9145382	9145382	.	+	.	FlyBase_ID "FBgn0068219"; genomic_feature "3UTR"; Head "9"; Ovary "1"; Testis "3"; Embryo0-12h "0"; Embryo12-24h "24";
3R	Drosophila_3seq	end	9633987	9633987	.	+	.	FlyBase_ID "FBgn0068220"; genomic_feature "3UTR"; Head "1033"; Ovary "474"; Testis "1246"; Embryo0-12h "98"; Embryo12-24h "370";
3R	Drosophila_3seq	end	9634131	9634131	.	+	.	FlyBase_ID "FBgn0068220"; genomic_feature "3UTR"; Head "4"; Ovary "6"; Testis "0"; Embryo0-12h "0"; Embryo12-24h "12";
2R	Drosophila_3seq	end	10040347	10040347	.	-	.	FlyBase_ID "FBgn0068221"; genomic_feature "3UTR"; Head "18"; Ovary "97"; Testis "0"; Embryo0-12h "11"; Embryo12-24h "169";
2R	Drosophila_3seq	end	10040410	10040410	.	-	.	FlyBase_ID "FBgn0068221"; genomic_feature "3UTR"; Head "0"; Ovary "14"; Testis "0"; Embryo0-12h "0"; Embryo12-24h "4";
2R	Drosophila_3seq	end	10040521	10040521	.	-	.	FlyBase_ID "FBgn0068221"; genomic_feature "3UTR"; Head "0"; Ovary "8"; Testis "0"; Embryo0-12h "0"; Embryo12-24h "29";
2R	Drosophila_3seq	end	10040610	10040610	.	-	.	FlyBase_ID "FBgn0068221"; genomic_feature "3UTR"; Head "5"; Ovary "10"; Testis "0"; Embryo0-12h "0"; Embryo12-24h "7";
2R	Drosophila_3seq	end	10040660	10040660	.	-	.	FlyBase_ID "FBgn0068221"; genomic_feature "3UTR"; Head "4628"; Ovary "7581"; Testis "1208"; Embryo0-12h "1191"; Embryo12-24h "9978";
2R	Drosophila_3seq	end	10040701	10040701	.	-	.	FlyBase_ID "FBgn0068221"; genomic_feature "3UTR"; Head "12585"; Ovary "35693"; Testis "4017"; Embryo0-12h "6222"; Embryo12-24h "44595";
2R	Drosophila_3seq	end	16527224	16527224	.	+	.	FlyBase_ID "FBgn0068222"; genomic_feature "3UTR"; Head "4937"; Ovary "12132"; Testis "1467"; Embryo0-12h "2762"; Embryo12-24h "19890";
2R	Drosophila_3seq	end	16527291	16527291	.	+	.	FlyBase_ID "FBgn0068222"; genomic_feature "3UTR"; Head "204"; Ovary "456"; Testis "61"; Embryo0-12h "120"; Embryo12-24h "1481";
2R	Drosophila_3seq	end	16527318	16527318	.	+	.	FlyBase_ID "FBgn0068222"; genomic_feature "3UTR"; Head "1"; Ovary "6"; Testis "0"; Embryo0-12h "0"; Embryo12-24h "22";
2R	Drosophila_3seq	end	9986575	9986575	.	-	.	FlyBase_ID "FBgn0068224"; genomic_feature "3UTR"; Head "161"; Ovary "819"; Testis "64"; Embryo0-12h "60"; Embryo12-24h "945";
2R	Drosophila_3seq	end	9986631	9986631	.	-	.	FlyBase_ID "FBgn0068224"; genomic_feature "3UTR"; Head "11"; Ovary "64"; Testis "6"; Embryo0-12h "0"; Embryo12-24h "55";
2R	Drosophila_3seq	end	9986674	9986674	.	-	.	FlyBase_ID "FBgn0068224"; genomic_feature "3UTR"; Head "9"; Ovary "49"; Testis "7"; Embryo0-12h "0"; Embryo12-24h "34";
2R	Drosophila_3seq	end	9986814	9986814	.	-	.	FlyBase_ID "FBgn0068224"; genomic_feature "3UTR"; Head "1063"; Ovary "1628"; Testis "544"; Embryo0-12h "270"; Embryo12-24h "2088";
2R	Drosophila_3seq	end	9075162	9075162	.	-	.	FlyBase_ID "FBgn0068225"; genomic_feature "3UTR"; Head "41"; Ovary "13"; Testis "2"; Embryo0-12h "21"; Embryo12-24h "83";
2R	Drosophila_3seq	end	9075987	9075987	.	-	.	FlyBase_ID "FBgn0068225"; genomic_feature "3UTR"; Head "35"; Ovary "327"; Testis "140"; Embryo0-12h "14"; Embryo12-24h "115";
2R	Drosophila_3seq	end	9076110	9076110	.	-	.	FlyBase_ID "FBgn0068225"; genomic_feature "3UTR"; Head "0"; Ovary "3"; Testis "63"; Embryo0-12h "0"; Embryo12-24h "0";
2L	Drosophila_3seq	end	17493173	17493173	.	-	.	FlyBase_ID "FBgn0068226"; genomic_feature "3UTR"; Head "1223"; Ovary "3"; Testis "2"; Embryo0-12h "19"; Embryo12-24h "18";
2L	Drosophila_3seq	end	17493269	17493269	.	-	.	FlyBase_ID "FBgn0068226"; genomic_feature "3UTR"; Head "16"; Ovary "0"; Testis "0"; Embryo0-12h "0"; Embryo12-24h "0";
2L	Drosophila_3seq	end	17493317	17493317	.	-	.	FlyBase_ID "FBgn0068226"; genomic_feature "3UTR"; Head "13"; Ovary "0"; Testis "0"; Embryo0-12h "0"; Embryo12-24h "0";
2L	Drosophila_3seq	end	17493356	17493356	.	-	.	FlyBase_ID "FBgn0068226"; genomic_feature "3UTR"; Head "49"; Ovary "1"; Testis "1"; Embryo0-12h "12"; Embryo12-24h "16";
2L	Drosophila_3seq	end	17493714	17493714	.	-	.	FlyBase_ID "FBgn0068226"; genomic_feature "3UTR"; Head "3400"; Ovary "3331"; Testis "538"; Embryo0-12h "209"; Embryo12-24h "2153";
2L	Drosophila_3seq	end	17493863	17493863	.	-	.	FlyBase_ID "FBgn0068226"; genomic_feature "3UTR"; Head "72"; Ovary "91"; Testis "65"; Embryo0-12h "0"; Embryo12-24h "15";
2L	Drosophila_3seq	end	17493891	17493891	.	-	.	FlyBase_ID "FBgn0068226"; genomic_feature "3UTR"; Head "190"; Ovary "118"; Testis "225"; Embryo0-12h "4"; Embryo12-24h "106";
2L	Drosophila_3seq	end	17494026	17494026	.	-	.	FlyBase_ID "FBgn0068226"; genomic_feature "3UTR"; Head "18"; Ovary "9"; Testis "31"; Embryo0-12h "0"; Embryo12-24h "10";
2L	Drosophila_3seq	end	17494079	17494079	.	-	.	FlyBase_ID "FBgn0068226"; genomic_feature "3UTR"; Head "7"; Ovary "4"; Testis "9"; Embryo0-12h "0"; Embryo12-24h "11";
X	Drosophila_3seq	end	9669226	9669226	.	+	.	FlyBase_ID "FBgn0068227"; genomic_feature "3UTR"; Head "0"; Ovary "0"; Testis "5"; Embryo0-12h "0"; Embryo12-24h "0";
X	Drosophila_3seq	end	9669364	9669364	.	+	.	FlyBase_ID "FBgn0068227"; genomic_feature "3UTR"; Head "8"; Ovary "62"; Testis "16"; Embryo0-12h "15"; Embryo12-24h "0";
2R	Drosophila_3seq	end	11023627	11023627	.	-	.	FlyBase_ID "FBgn0068228"; genomic_feature "3UTR"; Head "0"; Ovary "10"; Testis "40"; Embryo0-12h "0"; Embryo12-24h "0";
3R	Drosophila_3seq	end	8565574	8565574	.	+	.	FlyBase_ID "FBgn0068229, FBgn0242944"; genomic_feature "ambiguous"; Head "0"; Ovary "0"; Testis "15"; Embryo0-12h "0"; Embryo12-24h "0";
3R	Drosophila_3seq	end	8566782	8566782	.	+	.	FlyBase_ID "FBgn0068229"; genomic_feature "3UTR"; Head "92"; Ovary "144"; Testis "3988"; Embryo0-12h "0"; Embryo12-24h "81";
3R	Drosophila_3seq	end	13128330	13128330	.	-	.	FlyBase_ID "FBgn0068230"; genomic_feature "3UTR"; Head "256"; Ovary "275"; Testis "145"; Embryo0-12h "105"; Embryo12-24h "1031";
3R	Drosophila_3seq	end	13128432	13128432	.	-	.	FlyBase_ID "FBgn0068230"; genomic_feature "3UTR"; Head "27"; Ovary "65"; Testis "6"; Embryo0-12h "1"; Embryo12-24h "50";
3R	Drosophila_3seq	end	13128520	13128520	.	-	.	FlyBase_ID "FBgn0068230"; genomic_feature "3UTR"; Head "78"; Ovary "625"; Testis "81"; Embryo0-12h "19"; Embryo12-24h "302";
2L	Drosophila_3seq	end	17751591	17751591	.	+	.	FlyBase_ID "FBgn0068231"; genomic_feature "3UTR"; Head "30"; Ovary "113"; Testis "97"; Embryo0-12h "73"; Embryo12-24h "136";
2L	Drosophila_3seq	end	17751996	17751996	.	+	.	FlyBase_ID "FBgn0068231"; genomic_feature "3UTR"; Head "1837"; Ovary "2006"; Testis "646"; Embryo0-12h "1096"; Embryo12-24h "1699";
2L	Drosophila_3seq	end	17752116	17752116	.	+	.	FlyBase_ID "FBgn0068231"; genomic_feature "3UTR"; Head "701"; Ovary "265"; Testis "169"; Embryo0-12h "184"; Embryo12-24h "596";
3L	Drosophila_3seq	end	10630726	10630726	.	+	.	FlyBase_ID "FBgn0068232"; genomic_feature "3UTR"; Head "44"; Ovary "129"; Testis "28"; Embryo0-12h "15"; Embryo12-24h "215";
2L	Drosophila_3seq	end	10264202	10264202	.	+	.	FlyBase_ID "FBgn0068235"; genomic_feature "3UTR"; Head "2"; Ovary "67"; Testis "99"; Embryo0-12h "29"; Embryo12-24h "0";
3R	Drosophila_3seq	end	20841119	20841119	.	+	.	FlyBase_ID "FBgn0068236"; genomic_feature "3UTR"; Head "1488"; Ovary "2058"; Testis "316"; Embryo0-12h "355"; Embryo12-24h "2718";
3R	Drosophila_3seq	end	20841734	20841734	.	+	.	FlyBase_ID "FBgn0068236"; genomic_feature "3UTR"; Head "66"; Ovary "30"; Testis "6"; Embryo0-12h "12"; Embryo12-24h "60";
3R	Drosophila_3seq	end	20775312	20775312	.	-	.	FlyBase_ID "FBgn0068237"; genomic_feature "3UTR"; Head "2"; Ovary "37"; Testis "2"; Embryo0-12h "11"; Embryo12-24h "96";
3R	Drosophila_3seq	end	20775483	20775483	.	-	.	FlyBase_ID "FBgn0068237"; genomic_feature "3UTR"; Head "447"; Ovary "1441"; Testis "206"; Embryo0-12h "416"; Embryo12-24h "3006";
3R	Drosophila_3seq	end	20775584	20775584	.	-	.	FlyBase_ID "FBgn0068237"; genomic_feature "3UTR"; Head "10564"; Ovary "23851"; Testis "3368"; Embryo0-12h "6017"; Embryo12-24h "33180";
3R	Drosophila_3seq	end	20775610	20775610	.	-	.	FlyBase_ID "FBgn0068237"; genomic_feature "3UTR"; Head "2571"; Ovary "5275"; Testis "738"; Embryo0-12h "888"; Embryo12-24h "5951";
3R	Drosophila_3seq	end	20775660	20775660	.	-	.	FlyBase_ID "FBgn0068237"; genomic_feature "CDS"; Head "228"; Ovary "768"; Testis "111"; Embryo0-12h "87"; Embryo12-24h "623";
2L	Drosophila_3seq	end	10958921	10958921	.	+	.	FlyBase_ID "FBgn0068238"; genomic_feature "3UTR"; Head "34"; Ovary "144"; Testis "36"; Embryo0-12h "0"; Embryo12-24h "254";
2L	Drosophila_3seq	end	10959021	10959021	.	+	.	FlyBase_ID "FBgn0068238"; genomic_feature "3UTR"; Head "4"; Ovary "48"; Testis "8"; Embryo0-12h "2"; Embryo12-24h "30";
2L	Drosophila_3seq	end	10959049	10959049	.	+	.	FlyBase_ID "FBgn0068238"; genomic_feature "3UTR"; Head "15"; Ovary "117"; Testis "8"; Embryo0-12h "0"; Embryo12-24h "205";
2L	Drosophila_3seq	end	10959168	10959168	.	+	.	FlyBase_ID "FBgn0068238"; genomic_feature "3UTR"; Head "63"; Ovary "172"; Testis "21"; Embryo0-12h "0"; Embryo12-24h "144";
2L	Drosophila_3seq	end	10988513	10988513	.	+	.	FlyBase_ID "FBgn0068239"; genomic_feature "3UTR"; Head "41"; Ovary "2"; Testis "20"; Embryo0-12h "6"; Embryo12-24h "11";
2L	Drosophila_3seq	end	10988566	10988566	.	+	.	FlyBase_ID "FBgn0068239"; genomic_feature "3UTR"; Head "714"; Ovary "111"; Testis "514"; Embryo0-12h "67"; Embryo12-24h "10";
2R	Drosophila_3seq	end	9632889	9632889	.	-	.	FlyBase_ID "FBgn0068240"; genomic_feature "3UTR"; Head "2"; Ovary "61"; Testis "3"; Embryo0-12h "0"; Embryo12-24h "15";
2R	Drosophila_3seq	end	9632918	9632918	.	-	.	FlyBase_ID "FBgn0068240"; genomic_feature "3UTR"; Head "200"; Ovary "3706"; Testis "231"; Embryo0-12h "58"; Embryo12-24h "472";
2R	Drosophila_3seq	end	9632963	9632963	.	-	.	FlyBase_ID "FBgn0068240"; genomic_feature "3UTR"; Head "8"; Ovary "314"; Testis "25"; Embryo0-12h "0"; Embryo12-24h "42";
3L	Drosophila_3seq	end	20659658	20659658	.	-	.	FlyBase_ID "FBgn0068241"; genomic_feature "3UTR"; Head "26"; Ovary "139"; Testis "70"; Embryo0-12h "9"; Embryo12-24h "225";
3L	Drosophila_3seq	end	20659804	20659804	.	-	.	FlyBase_ID "FBgn0068241"; genomic_feature "3UTR"; Head "359"; Ovary "1244"; Testis "644"; Embryo0-12h "286"; Embryo12-24h "1711";
3L	Drosophila_3seq	end	14309736	14309736	.	+	.	FlyBase_ID "FBgn0068242"; genomic_feature "3UTR"; Head "0"; Ovary "0"; Testis "11"; Embryo0-12h "0"; Embryo12-24h "0";
3L	Drosophila_3seq	end	14309864	14309864	.	+	.	FlyBase_ID "FBgn0068242"; genomic_feature "3UTR"; Head "1"; Ovary "1"; Testis "1317"; Embryo0-12h "0"; Embryo12-24h "0";
3R	Drosophila_3seq	end	3228069	3228069	.	-	.	FlyBase_ID "FBgn0068243"; genomic_feature "3UTR"; Head "99"; Ovary "364"; Testis "223"; Embryo0-12h "37"; Embryo12-24h "295";
3R	Drosophila_3seq	end	3228163	3228163	.	-	.	FlyBase_ID "FBgn0068243"; genomic_feature "3UTR"; Head "1"; Ovary "0"; Testis "13"; Embryo0-12h "0"; Embryo12-24h "0";
3R	Drosophila_3seq	end	3158499	3158499	.	+	.	FlyBase_ID "FBgn0068244"; genomic_feature "3UTR"; Head "76"; Ovary "261"; Testis "35"; Embryo0-12h "35"; Embryo12-24h "460";
3L	Drosophila_3seq	end	16516880	16516880	.	-	.	FlyBase_ID "FBgn0068245"; genomic_feature "3UTR"; Head "48"; Ovary "49"; Testis "60"; Embryo0-12h "0"; Embryo12-24h "0";
3L	Drosophila_3seq	end	16517045	16517045	.	-	.	FlyBase_ID "FBgn0068245"; genomic_feature "3UTR"; Head "12"; Ovary "26"; Testis "13"; Embryo0-12h "0"; Embryo12-24h "0";
2R	Drosophila_3seq	end	13982346	13982346	.	-	.	FlyBase_ID "FBgn0068246"; genomic_feature "3UTR"; Head "19"; Ovary "24"; Testis "3"; Embryo0-12h "0"; Embryo12-24h "42";
2R	Drosophila_3seq	end	13982568	13982568	.	-	.	FlyBase_ID "FBgn0068246"; genomic_feature "3UTR"; Head "67"; Ovary "109"; Testis "3"; Embryo0-12h "0"; Embryo12-24h "63";
2R	Drosophila_3seq	end	13982711	13982711	.	-	.	FlyBase_ID "FBgn0068246"; genomic_feature "3UTR"; Head "1469"; Ovary "1540"; Testis "235"; Embryo0-12h "216"; Embryo12-24h "1332";
2L	Drosophila_3seq	end	10671566	10671566	.	-	.	FlyBase_ID "FBgn0068247"; genomic_feature "3UTR"; Head "1"; Ovary "9"; Testis "0"; Embryo0-12h "0"; Embryo12-24h "0";
2L	Drosophila_3seq	end	10671597	10671597	.	-	.	FlyBase_ID "FBgn0068247"; genomic_feature "3UTR"; Head "1683"; Ovary "3990"; Testis "401"; Embryo0-12h "529"; Embryo12-24h "3829";
2L	Drosophila_3seq	end	10659579	10659579	.	+	.	FlyBase_ID "FBgn0068248"; genomic_feature "3UTR"; Head "209"; Ovary "1286"; Testis "186"; Embryo0-12h "65"; Embryo12-24h "2844";
3L	Drosophila_3seq	end	3708850	3708850	.	+	.	FlyBase_ID "FBgn0068249"; genomic_feature "3UTR"; Head "100"; Ovary "332"; Testis "302"; Embryo0-12h "79"; Embryo12-24h "666";
3L	Drosophila_3seq	end	3708905	3708905	.	+	.	FlyBase_ID "FBgn0068249"; genomic_feature "3UTR"; Head "343"; Ovary "1645"; Testis "2132"; Embryo0-12h "178"; Embryo12-24h "3669";
3L	Drosophila_3seq	end	3709713	3709713	.	+	.	FlyBase_ID "FBgn0068249"; genomic_feature "3UTR"; Head "242"; Ovary "195"; Testis "66"; Embryo0-12h "10"; Embryo12-24h "391";
X	Drosophila_3seq	end	631023	631023	.	+	.	FlyBase_ID "FBgn0068250"; genomic_feature "3UTR"; Head "4"; Ovary "13"; Testis "25"; Embryo0-12h "15"; Embryo12-24h "8";
X	Drosophila_3seq	end	631520	631520	.	+	.	FlyBase_ID "FBgn0068250"; genomic_feature "3UTR"; Head "386"; Ovary "822"; Testis "455"; Embryo0-12h "82"; Embryo12-24h "1050";
X	Drosophila_3seq	end	631554	631554	.	+	.	FlyBase_ID "FBgn0068250"; genomic_feature "3UTR"; Head "10"; Ovary "12"; Testis "8"; Embryo0-12h "0"; Embryo12-24h "40";
X	Drosophila_3seq	end	631937	631937	.	+	.	FlyBase_ID "FBgn0068250"; genomic_feature "3UTR"; Head "11"; Ovary "0"; Testis "2"; Embryo0-12h "0"; Embryo12-24h "0";
3L	Drosophila_3seq	end	11849992	11849992	.	+	.	FlyBase_ID "FBgn0068251"; genomic_feature "CDS"; Head "3"; Ovary "9"; Testis "0"; Embryo0-12h "0"; Embryo12-24h "103";
3L	Drosophila_3seq	end	11850398	11850398	.	+	.	FlyBase_ID "FBgn0068251"; genomic_feature "3UTR"; Head "654"; Ovary "1573"; Testis "268"; Embryo0-12h "240"; Embryo12-24h "2227";
3L	Drosophila_3seq	end	11850426	11850426	.	+	.	FlyBase_ID "FBgn0068251"; genomic_feature "3UTR"; Head "23759"; Ovary "48649"; Testis "6964"; Embryo0-12h "11071"; Embryo12-24h "53673";
2L	Drosophila_3seq	end	10633566	10633566	.	+	.	FlyBase_ID "FBgn0068252"; genomic_feature "3UTR"; Head "6133"; Ovary "2075"; Testis "1165"; Embryo0-12h "330"; Embryo12-24h "740";
3R	Drosophila_3seq	end	2592363	2592363	.	-	.	FlyBase_ID "FBgn0068253, FBgn0242319"; genomic_feature "ambiguous"; Head "68"; Ovary "419"; Testis "161"; Embryo0-12h "2"; Embryo12-24h "476";
3R	Drosophila_3seq	end	2590224	2590224	.	-	.	FlyBase_ID "FBgn0068253"; genomic_feature "3UTR"; Head "0"; Ovary "2"; Testis "3"; Embryo0-12h "0"; Embryo12-24h "0";
3R	Drosophila_3seq	end	2591208	2591208	.	-	.	FlyBase_ID "FBgn0068253"; genomic_feature "3UTR"; Head "3939"; Ovary "2578"; Testis "689"; Embryo0-12h "86"; Embryo12-24h "1242";
3L	Drosophila_3seq	end	18995269	18995269	.	+	.	FlyBase_ID "FBgn0068254"; genomic_feature "3UTR"; Head "5320"; Ovary "3025"; Testis "822"; Embryo0-12h "363"; Embryo12-24h "3158";
3L	Drosophila_3seq	end	3511860	3511860	.	+	.	FlyBase_ID "FBgn0068255"; genomic_feature "3UTR"; Head "6"; Ovary "569"; Testis "89"; Embryo0-12h "48"; Embryo12-24h "0";
3L	Drosophila_3seq	end	3511898	3511898	.	+	.	FlyBase_ID "FBgn0068255"; genomic_feature "3UTR"; Head "0"; Ovary "53"; Testis "10"; Embryo0-12h "1"; Embryo12-24h "0";
3L	Drosophila_3seq	end	3500801	3500801	.	+	.	FlyBase_ID "FBgn0068256"; genomic_feature "5UTR"; Head "3"; Ovary "23"; Testis "30"; Embryo0-12h "0"; Embryo12-24h "56";
3L	Drosophila_3seq	end	3502924	3502924	.	+	.	FlyBase_ID "FBgn0068256"; genomic_feature "3UTR"; Head "8"; Ovary "58"; Testis "98"; Embryo0-12h "8"; Embryo12-24h "34";
3L	Drosophila_3seq	end	3502970	3502970	.	+	.	FlyBase_ID "FBgn0068256"; genomic_feature "3UTR"; Head "0"; Ovary "23"; Testis "27"; Embryo0-12h "0"; Embryo12-24h "13";
3L	Drosophila_3seq	end	3503001	3503001	.	+	.	FlyBase_ID "FBgn0068256"; genomic_feature "3UTR"; Head "3"; Ovary "19"; Testis "21"; Embryo0-12h "0"; Embryo12-24h "6";
3L	Drosophila_3seq	end	3503033	3503033	.	+	.	FlyBase_ID "FBgn0068256"; genomic_feature "3UTR"; Head "5"; Ovary "32"; Testis "170"; Embryo0-12h "0"; Embryo12-24h "25";
3L	Drosophila_3seq	end	3503070	3503070	.	+	.	FlyBase_ID "FBgn0068256"; genomic_feature "3UTR"; Head "1"; Ovary "8"; Testis "34"; Embryo0-12h "0"; Embryo12-24h "0";
3L	Drosophila_3seq	end	3503212	3503212	.	+	.	FlyBase_ID "FBgn0068256"; genomic_feature "3UTR"; Head "50"; Ovary "150"; Testis "90"; Embryo0-12h "13"; Embryo12-24h "121";
3L	Drosophila_3seq	end	3503438	3503438	.	+	.	FlyBase_ID "FBgn0068256"; genomic_feature "3UTR"; Head "5"; Ovary "42"; Testis "1"; Embryo0-12h "9"; Embryo12-24h "71";
3L	Drosophila_3seq	end	3505409	3505409	.	+	.	FlyBase_ID "FBgn0068256"; genomic_feature "3UTR"; Head "11"; Ovary "1"; Testis "8"; Embryo0-12h "0"; Embryo12-24h "0";
3L	Drosophila_3seq	end	3505800	3505800	.	+	.	FlyBase_ID "FBgn0068256"; genomic_feature "3UTR"; Head "36"; Ovary "2"; Testis "12"; Embryo0-12h "0"; Embryo12-24h "6";
3L	Drosophila_3seq	end	3512494	3512494	.	-	.	FlyBase_ID "FBgn0068257"; genomic_feature "3UTR"; Head "6"; Ovary "330"; Testis "29"; Embryo0-12h "43"; Embryo12-24h "0";
3R	Drosophila_3seq	end	19159186	19159186	.	+	.	FlyBase_ID "FBgn0068258"; genomic_feature "3UTR"; Head "103"; Ovary "500"; Testis "131"; Embryo0-12h "92"; Embryo12-24h "627";
3R	Drosophila_3seq	end	19159216	19159216	.	+	.	FlyBase_ID "FBgn0068258"; genomic_feature "3UTR"; Head "5"; Ovary "43"; Testis "7"; Embryo0-12h "4"; Embryo12-24h "23";
3R	Drosophila_3seq	end	19159245	19159245	.	+	.	FlyBase_ID "FBgn0068258"; genomic_feature "3UTR"; Head "35"; Ovary "198"; Testis "34"; Embryo0-12h "13"; Embryo12-24h "144";
3R	Drosophila_3seq	end	19159334	19159334	.	+	.	FlyBase_ID "FBgn0068258"; genomic_feature "3UTR"; Head "23"; Ovary "163"; Testis "21"; Embryo0-12h "0"; Embryo12-24h "106";
X	Drosophila_3seq	end	12328862	12328862	.	-	.	FlyBase_ID "FBgn0068259"; genomic_feature "3UTR"; Head "0"; Ovary "9"; Testis "1"; Embryo0-12h "14"; Embryo12-24h "174";
X	Drosophila_3seq	end	12329030	12329030	.	-	.	FlyBase_ID "FBgn0068259"; genomic_feature "3UTR"; Head "834"; Ovary "5855"; Testis "465"; Embryo0-12h "317"; Embryo12-24h "2514";
X	Drosophila_3seq	end	12329312	12329312	.	-	.	FlyBase_ID "FBgn0068259"; genomic_feature "3UTR"; Head "0"; Ovary "15"; Testis "1"; Embryo0-12h "0"; Embryo12-24h "3";
X	Drosophila_3seq	end	12329343	12329343	.	-	.	FlyBase_ID "FBgn0068259"; genomic_feature "3UTR"; Head "28"; Ovary "4562"; Testis "128"; Embryo0-12h "60"; Embryo12-24h "1800";
2L	Drosophila_3seq	end	5202804	5202804	.	+	.	FlyBase_ID "FBgn0068260"; genomic_feature "3UTR"; Head "0"; Ovary "14"; Testis "7"; Embryo0-12h "113"; Embryo12-24h "199";
3R	Drosophila_3seq	end	25820060	25820060	.	-	.	FlyBase_ID "FBgn0068261"; genomic_feature "3UTR"; Head "2"; Ovary "130"; Testis "18"; Embryo0-12h "10"; Embryo12-24h "245";
3R	Drosophila_3seq	end	25820100	25820100	.	-	.	FlyBase_ID "FBgn0068261"; genomic_feature "3UTR"; Head "0"; Ovary "9"; Testis "0"; Embryo0-12h "0"; Embryo12-24h "0";
3R	Drosophila_3seq	end	25820174	25820174	.	-	.	FlyBase_ID "FBgn0068261"; genomic_feature "3UTR"; Head "23"; Ovary "284"; Testis "49"; Embryo0-12h "31"; Embryo12-24h "576";
3R	Drosophila_3seq	end	19229591	19229591	.	+	.	FlyBase_ID "FBgn0068262"; genomic_feature "3UTR"; Head "0"; Ovary "0"; Testis "41"; Embryo0-12h "0"; Embryo12-24h "0";
3R	Drosophila_3seq	end	19229896	19229896	.	+	.	FlyBase_ID "FBgn0068262"; genomic_feature "3UTR"; Head "384"; Ovary "580"; Testis "290"; Embryo0-12h "308"; Embryo12-24h "184";
3L	Drosophila_3seq	end	12228625	12228625	.	+	.	FlyBase_ID "FBgn0068263"; genomic_feature "3UTR"; Head "1290"; Ovary "58"; Testis "72"; Embryo0-12h "26"; Embryo12-24h "188";
3L	Drosophila_3seq	end	12228653	12228653	.	+	.	FlyBase_ID "FBgn0068263"; genomic_feature "3UTR"; Head "4"; Ovary "0"; Testis "2"; Embryo0-12h "0"; Embryo12-24h "0";
3R	Drosophila_3seq	end	15438220	15438220	.	+	.	FlyBase_ID "FBgn0068265"; genomic_feature "3UTR"; Head "222"; Ovary "5"; Testis "7"; Embryo0-12h "82"; Embryo12-24h "3";
3R	Drosophila_3seq	end	15438319	15438319	.	+	.	FlyBase_ID "FBgn0068265"; genomic_feature "3UTR"; Head "4340"; Ovary "71"; Testis "97"; Embryo0-12h "479"; Embryo12-24h "45";
3R	Drosophila_3seq	end	15438345	15438345	.	+	.	FlyBase_ID "FBgn0068265"; genomic_feature "3UTR"; Head "70"; Ovary "3"; Testis "3"; Embryo0-12h "15"; Embryo12-24h "16";
3R	Drosophila_3seq	end	15438416	15438416	.	+	.	FlyBase_ID "FBgn0068265"; genomic_feature "3UTR"; Head "18"; Ovary "1"; Testis "0"; Embryo0-12h "17"; Embryo12-24h "0";
3R	Drosophila_3seq	end	15438635	15438635	.	+	.	FlyBase_ID "FBgn0068265"; genomic_feature "3UTR"; Head "7838"; Ovary "98"; Testis "220"; Embryo0-12h "1734"; Embryo12-24h "163";
3R	Drosophila_3seq	end	15432276	15432276	.	+	.	FlyBase_ID "FBgn0068265"; genomic_feature "5UTR"; Head "291"; Ovary "0"; Testis "0"; Embryo0-12h "0"; Embryo12-24h "1";
3R	Drosophila_3seq	end	15433146	15433146	.	+	.	FlyBase_ID "FBgn0068265"; genomic_feature "3UTR"; Head "171"; Ovary "4"; Testis "6"; Embryo0-12h "265"; Embryo12-24h "72";
2L	Drosophila_3seq	end	8467443	8467443	.	-	.	FlyBase_ID "FBgn0068266"; genomic_feature "3UTR"; Head "10214"; Ovary "13997"; Testis "2279"; Embryo0-12h "1438"; Embryo12-24h "3064";
2L	Drosophila_3seq	end	8467543	8467543	.	-	.	FlyBase_ID "FBgn0068266"; genomic_feature "3UTR"; Head "447"; Ovary "248"; Testis "375"; Embryo0-12h "25"; Embryo12-24h "57";
2L	Drosophila_3seq	end	8467572	8467572	.	-	.	FlyBase_ID "FBgn0068266"; genomic_feature "3UTR"; Head "504"; Ovary "612"; Testis "163"; Embryo0-12h "50"; Embryo12-24h "186";
2L	Drosophila_3seq	end	8467697	8467697	.	-	.	FlyBase_ID "FBgn0068266"; genomic_feature "3UTR"; Head "210"; Ovary "265"; Testis "31"; Embryo0-12h "27"; Embryo12-24h "180";
2L	Drosophila_3seq	end	8467737	8467737	.	-	.	FlyBase_ID "FBgn0068266"; genomic_feature "3UTR"; Head "344"; Ovary "456"; Testis "79"; Embryo0-12h "43"; Embryo12-24h "96";
2L	Drosophila_3seq	end	8467886	8467886	.	-	.	FlyBase_ID "FBgn0068266"; genomic_feature "CDS"; Head "13"; Ovary "18"; Testis "0"; Embryo0-12h "4"; Embryo12-24h "10";
2L	Drosophila_3seq	end	8420186	8420186	.	-	.	FlyBase_ID "FBgn0068267"; genomic_feature "3UTR"; Head "304"; Ovary "313"; Testis "90"; Embryo0-12h "88"; Embryo12-24h "569";
2L	Drosophila_3seq	end	7173498	7173498	.	-	.	FlyBase_ID "FBgn0068268"; genomic_feature "3UTR"; Head "5"; Ovary "58"; Testis "0"; Embryo0-12h "0"; Embryo12-24h "34";
2L	Drosophila_3seq	end	7173594	7173594	.	-	.	FlyBase_ID "FBgn0068268"; genomic_feature "3UTR"; Head "160"; Ovary "1104"; Testis "107"; Embryo0-12h "93"; Embryo12-24h "1093";
3R	Drosophila_3seq	end	11064880	11064880	.	-	.	FlyBase_ID "FBgn0068269"; genomic_feature "3UTR"; Head "10"; Ovary "3"; Testis "0"; Embryo0-12h "0"; Embryo12-24h "61";
3R	Drosophila_3seq	end	11067334	11067334	.	-	.	FlyBase_ID "FBgn0068269"; genomic_feature "3UTR"; Head "2901"; Ovary "1522"; Testis "712"; Embryo0-12h "173"; Embryo12-24h "813";
2L	Drosophila_3seq	end	8601304	8601304	.	-	.	FlyBase_ID "FBgn0068270"; genomic_feature "3UTR"; Head "5"; Ovary "14"; Testis "4"; Embryo0-12h "0"; Embryo12-24h "50";
2L	Drosophila_3seq	end	8601337	8601337	.	-	.	FlyBase_ID "FBgn0068270"; genomic_feature "3UTR"; Head "421"; Ovary "1178"; Testis "227"; Embryo0-12h "222"; Embryo12-24h "2202";
2L	Drosophila_3seq	end	8601554	8601554	.	-	.	FlyBase_ID "FBgn0068270"; genomic_feature "3UTR"; Head "0"; Ovary "11"; Testis "3"; Embryo0-12h "3"; Embryo12-24h "13";
2R	Drosophila_3seq	end	7213251	7213251	.	+	.	FlyBase_ID "FBgn0068271"; genomic_feature "3UTR"; Head "2083"; Ovary "5928"; Testis "547"; Embryo0-12h "391"; Embryo12-24h "933";
2R	Drosophila_3seq	end	7213281	7213281	.	+	.	FlyBase_ID "FBgn0068271"; genomic_feature "3UTR"; Head "0"; Ovary "6"; Testis "2"; Embryo0-12h "0"; Embryo12-24h "0";
3R	Drosophila_3seq	end	24238617	24238617	.	+	.	FlyBase_ID "FBgn0068272"; genomic_feature "3UTR"; Head "396"; Ovary "16"; Testis "33"; Embryo0-12h "4"; Embryo12-24h "0";
3R	Drosophila_3seq	end	24238643	24238643	.	+	.	FlyBase_ID "FBgn0068272"; genomic_feature "3UTR"; Head "2938"; Ovary "55"; Testis "454"; Embryo0-12h "1"; Embryo12-24h "0";
3R	Drosophila_3seq	end	24238696	24238696	.	+	.	FlyBase_ID "FBgn0068272"; genomic_feature "3UTR"; Head "31022"; Ovary "484"; Testis "3154"; Embryo0-12h "70"; Embryo12-24h "30";
3R	Drosophila_3seq	end	24238727	24238727	.	+	.	FlyBase_ID "FBgn0068272"; genomic_feature "3UTR"; Head "12"; Ovary "0"; Testis "5"; Embryo0-12h "0"; Embryo12-24h "0";
3R	Drosophila_3seq	end	24239766	24239766	.	+	.	FlyBase_ID "FBgn0068272"; genomic_feature "3UTR"; Head "15"; Ovary "0"; Testis "0"; Embryo0-12h "0"; Embryo12-24h "0";
2L	Drosophila_3seq	end	7903323	7903323	.	-	.	FlyBase_ID "FBgn0068273"; genomic_feature "3UTR"; Head "30"; Ovary "61"; Testis "15"; Embryo0-12h "0"; Embryo12-24h "99";
2L	Drosophila_3seq	end	7903375	7903375	.	-	.	FlyBase_ID "FBgn0068273"; genomic_feature "3UTR"; Head "65"; Ovary "107"; Testis "67"; Embryo0-12h "24"; Embryo12-24h "221";
3R	Drosophila_3seq	end	24039571	24039571	.	-	.	FlyBase_ID "FBgn0068274"; genomic_feature "3UTR"; Head "0"; Ovary "0"; Testis "31"; Embryo0-12h "8440"; Embryo12-24h "812";
3L	Drosophila_3seq	end	6616493	6616493	.	+	.	FlyBase_ID "FBgn0068275"; genomic_feature "3UTR"; Head "826"; Ovary "1053"; Testis "727"; Embryo0-12h "1042"; Embryo12-24h "31";
2R	Drosophila_3seq	end	15569089	15569089	.	+	.	FlyBase_ID "FBgn0068276"; genomic_feature "3UTR"; Head "98"; Ovary "530"; Testis "37"; Embryo0-12h "39"; Embryo12-24h "282";
2R	Drosophila_3seq	end	15569136	15569136	.	+	.	FlyBase_ID "FBgn0068276"; genomic_feature "3UTR"; Head "13"; Ovary "62"; Testis "9"; Embryo0-12h "0"; Embryo12-24h "67";
X	Drosophila_3seq	end	16362846	16362846	.	+	.	FlyBase_ID "FBgn0068277"; genomic_feature "3UTR"; Head "12"; Ovary "62"; Testis "8"; Embryo0-12h "0"; Embryo12-24h "61";
X	Drosophila_3seq	end	16363174	16363174	.	+	.	FlyBase_ID "FBgn0068277"; genomic_feature "3UTR"; Head "22"; Ovary "78"; Testis "2"; Embryo0-12h "0"; Embryo12-24h "175";
X	Drosophila_3seq	end	16363300	16363300	.	+	.	FlyBase_ID "FBgn0068277"; genomic_feature "3UTR"; Head "488"; Ovary "717"; Testis "217"; Embryo0-12h "110"; Embryo12-24h "2309";
3R	Drosophila_3seq	end	26386895	26386895	.	-	.	FlyBase_ID "FBgn0068278"; genomic_feature "3UTR"; Head "16"; Ovary "5"; Testis "4"; Embryo0-12h "0"; Embryo12-24h "16";
3R	Drosophila_3seq	end	26386952	26386952	.	-	.	FlyBase_ID "FBgn0068278"; genomic_feature "3UTR"; Head "226"; Ovary "41"; Testis "51"; Embryo0-12h "4"; Embryo12-24h "91";
3R	Drosophila_3seq	end	26514040	26514040	.	-	.	FlyBase_ID "FBgn0068279"; genomic_feature "3UTR"; Head "8"; Ovary "44"; Testis "7"; Embryo0-12h "9"; Embryo12-24h "80";
3R	Drosophila_3seq	end	26514364	26514364	.	-	.	FlyBase_ID "FBgn0068279"; genomic_feature "3UTR"; Head "24"; Ovary "365"; Testis "42"; Embryo0-12h "50"; Embryo12-24h "261";
3R	Drosophila_3seq	end	15244034	15244034	.	+	.	FlyBase_ID "FBgn0068280"; genomic_feature "3UTR"; Head "5"; Ovary "53"; Testis "20"; Embryo0-12h "0"; Embryo12-24h "24";
3R	Drosophila_3seq	end	15244062	15244062	.	+	.	FlyBase_ID "FBgn0068280"; genomic_feature "3UTR"; Head "173"; Ovary "744"; Testis "283"; Embryo0-12h "50"; Embryo12-24h "567";
2R	Drosophila_3seq	end	4217677	4217677	.	+	.	FlyBase_ID "FBgn0068281"; genomic_feature "3UTR"; Head "4"; Ovary "5"; Testis "1"; Embryo0-12h "1"; Embryo12-24h "10";
2R	Drosophila_3seq	end	4217783	4217783	.	+	.	FlyBase_ID "FBgn0068281"; genomic_feature "3UTR"; Head "1942"; Ovary "1785"; Testis "862"; Embryo0-12h "114"; Embryo12-24h "1454";
2R	Drosophila_3seq	end	4218738	4218738	.	+	.	FlyBase_ID "FBgn0068281"; genomic_feature "3UTR"; Head "21"; Ovary "7"; Testis "4"; Embryo0-12h "22"; Embryo12-24h "0";
3L	Drosophila_3seq	end	11645816	11645816	.	-	.	FlyBase_ID "FBgn0068282"; genomic_feature "CDS"; Head "5"; Ovary "0"; Testis "0"; Embryo0-12h "15"; Embryo12-24h "0";
3L	Drosophila_3seq	end	11641989	11641989	.	-	.	FlyBase_ID "FBgn0068282"; genomic_feature "3UTR"; Head "4895"; Ovary "11114"; Testis "5537"; Embryo0-12h "617"; Embryo12-24h "1906";
2L	Drosophila_3seq	end	9680662	9680662	.	+	.	FlyBase_ID "FBgn0068283"; genomic_feature "3UTR"; Head "1315"; Ovary "8"; Testis "8"; Embryo0-12h "0"; Embryo12-24h "0";
3R	Drosophila_3seq	end	26683749	26683749	.	-	.	FlyBase_ID "FBgn0068284"; genomic_feature "3UTR"; Head "1"; Ovary "0"; Testis "4"; Embryo0-12h "0"; Embryo12-24h "10";
3R	Drosophila_3seq	end	26687347	26687347	.	-	.	FlyBase_ID "FBgn0068284"; genomic_feature "3UTR"; Head "193"; Ovary "410"; Testis "93"; Embryo0-12h "109"; Embryo12-24h "2096";
3R	Drosophila_3seq	end	26687425	26687425	.	-	.	FlyBase_ID "FBgn0068284"; genomic_feature "3UTR"; Head "1"; Ovary "10"; Testis "5"; Embryo0-12h "9"; Embryo12-24h "0";
2L	Drosophila_3seq	end	12608446	12608446	.	-	.	FlyBase_ID "FBgn0068285"; genomic_feature "3UTR"; Head "2679"; Ovary "3916"; Testis "1604"; Embryo0-12h "660"; Embryo12-24h "8090";
3R	Drosophila_3seq	end	12584989	12584989	.	+	.	FlyBase_ID "FBgn0068286"; genomic_feature "3UTR"; Head "328"; Ovary "1581"; Testis "851"; Embryo0-12h "50"; Embryo12-24h "582";
2R	Drosophila_3seq	end	15245687	15245687	.	+	.	FlyBase_ID "FBgn0068287"; genomic_feature "3UTR"; Head "0"; Ovary "61"; Testis "7"; Embryo0-12h "18"; Embryo12-24h "0";
X	Drosophila_3seq	end	16154474	16154474	.	+	.	FlyBase_ID "FBgn0068288"; genomic_feature "3UTR"; Head "1486"; Ovary "1052"; Testis "463"; Embryo0-12h "154"; Embryo12-24h "923";
X	Drosophila_3seq	end	16154534	16154534	.	+	.	FlyBase_ID "FBgn0068288"; genomic_feature "3UTR"; Head "9"; Ovary "9"; Testis "1"; Embryo0-12h "0"; Embryo12-24h "14";
X	Drosophila_3seq	end	16154580	16154580	.	+	.	FlyBase_ID "FBgn0068288"; genomic_feature "3UTR"; Head "238"; Ovary "248"; Testis "46"; Embryo0-12h "93"; Embryo12-24h "512";
3L	Drosophila_3seq	end	16254597	16254597	.	+	.	FlyBase_ID "FBgn0068289"; genomic_feature "3UTR"; Head "308"; Ovary "311"; Testis "145"; Embryo0-12h "61"; Embryo12-24h "14";
X	Drosophila_3seq	end	9150835	9150835	.	+	.	FlyBase_ID "FBgn0068290"; genomic_feature "3UTR"; Head "529"; Ovary "404"; Testis "295"; Embryo0-12h "121"; Embryo12-24h "542";
X	Drosophila_3seq	end	9150884	9150884	.	+	.	FlyBase_ID "FBgn0068290"; genomic_feature "3UTR"; Head "592"; Ovary "383"; Testis "200"; Embryo0-12h "43"; Embryo12-24h "283";
X	Drosophila_3seq	end	9151041	9151041	.	+	.	FlyBase_ID "FBgn0068290"; genomic_feature "3UTR"; Head "123"; Ovary "116"; Testis "27"; Embryo0-12h "13"; Embryo12-24h "49";
X	Drosophila_3seq	end	9151133	9151133	.	+	.	FlyBase_ID "FBgn0068290"; genomic_feature "3UTR"; Head "10"; Ovary "11"; Testis "12"; Embryo0-12h "0"; Embryo12-24h "11";
X	Drosophila_3seq	end	9151609	9151609	.	+	.	FlyBase_ID "FBgn0068290"; genomic_feature "3UTR"; Head "12"; Ovary "0"; Testis "1"; Embryo0-12h "0"; Embryo12-24h "1";
X	Drosophila_3seq	end	9151648	9151648	.	+	.	FlyBase_ID "FBgn0068290"; genomic_feature "3UTR"; Head "61"; Ovary "3"; Testis "1"; Embryo0-12h "0"; Embryo12-24h "0";
X	Drosophila_3seq	end	15785314	15785314	.	+	.	FlyBase_ID "FBgn0068291"; genomic_feature "5UTR"; Head "0"; Ovary "27"; Testis "0"; Embryo0-12h "0"; Embryo12-24h "22";
X	Drosophila_3seq	end	15813973	15813973	.	+	.	FlyBase_ID "FBgn0068291"; genomic_feature "3UTR"; Head "12"; Ovary "49"; Testis "120"; Embryo0-12h "0"; Embryo12-24h "74";
X	Drosophila_3seq	end	15814300	15814300	.	+	.	FlyBase_ID "FBgn0068291"; genomic_feature "3UTR"; Head "11"; Ovary "27"; Testis "3"; Embryo0-12h "0"; Embryo12-24h "5";
X	Drosophila_3seq	end	15814415	15814415	.	+	.	FlyBase_ID "FBgn0068291"; genomic_feature "3UTR"; Head "425"; Ovary "573"; Testis "108"; Embryo0-12h "45"; Embryo12-24h "770";
3R	Drosophila_3seq	end	14914562	14914562	.	-	.	FlyBase_ID "FBgn0068292"; genomic_feature "3UTR"; Head "0"; Ovary "0"; Testis "16"; Embryo0-12h "0"; Embryo12-24h "0";
3R	Drosophila_3seq	end	14915054	14915054	.	-	.	FlyBase_ID "FBgn0068292"; genomic_feature "3UTR"; Head "10"; Ovary "5"; Testis "121"; Embryo0-12h "102"; Embryo12-24h "0";
3R	Drosophila_3seq	end	14915181	14915181	.	-	.	FlyBase_ID "FBgn0068292"; genomic_feature "3UTR"; Head "5"; Ovary "9"; Testis "64"; Embryo0-12h "19"; Embryo12-24h "5";
3R	Drosophila_3seq	end	14915229	14915229	.	-	.	FlyBase_ID "FBgn0068292"; genomic_feature "3UTR"; Head "6"; Ovary "6"; Testis "73"; Embryo0-12h "17"; Embryo12-24h "17";
3R	Drosophila_3seq	end	14915342	14915342	.	-	.	FlyBase_ID "FBgn0068292"; genomic_feature "3UTR"; Head "27"; Ovary "4"; Testis "74"; Embryo0-12h "166"; Embryo12-24h "39";
2L	Drosophila_3seq	end	12978448	12978448	.	-	.	FlyBase_ID "FBgn0068293"; genomic_feature "3UTR"; Head "950"; Ovary "13"; Testis "26"; Embryo0-12h "158"; Embryo12-24h "249";
2L	Drosophila_3seq	end	13006946	13006946	.	-	.	FlyBase_ID "FBgn0068294"; genomic_feature "3UTR"; Head "753"; Ovary "11"; Testis "32"; Embryo0-12h "16"; Embryo12-24h "63";
2L	Drosophila_3seq	end	8479752	8479752	.	+	.	FlyBase_ID "FBgn0068295, FBgn0235975"; genomic_feature "ambiguous"; Head "455"; Ovary "1508"; Testis "104"; Embryo0-12h "351"; Embryo12-24h "3281";
3R	Drosophila_3seq	end	11516148	11516148	.	-	.	FlyBase_ID "FBgn0068296"; genomic_feature "3UTR"; Head "24"; Ovary "67"; Testis "11"; Embryo0-12h "0"; Embryo12-24h "48";
3R	Drosophila_3seq	end	11516222	11516222	.	-	.	FlyBase_ID "FBgn0068296"; genomic_feature "3UTR"; Head "258"; Ovary "455"; Testis "238"; Embryo0-12h "21"; Embryo12-24h "680";
2L	Drosophila_3seq	end	5497358	5497358	.	-	.	FlyBase_ID "FBgn0068297"; genomic_feature "3UTR"; Head "2"; Ovary "0"; Testis "0"; Embryo0-12h "0"; Embryo12-24h "26";
2L	Drosophila_3seq	end	5497404	5497404	.	-	.	FlyBase_ID "FBgn0068297"; genomic_feature "3UTR"; Head "502"; Ovary "23"; Testis "98"; Embryo0-12h "202"; Embryo12-24h "2385";
2R	Drosophila_3seq	end	15130304	15130304	.	-	.	FlyBase_ID "FBgn0068298"; genomic_feature "3UTR"; Head "565"; Ovary "1091"; Testis "421"; Embryo0-12h "149"; Embryo12-24h "779";
3L	Drosophila_3seq	end	2942740	2942740	.	-	.	FlyBase_ID "FBgn0068299"; genomic_feature "3UTR"; Head "11"; Ovary "12"; Testis "1"; Embryo0-12h "0"; Embryo12-24h "52";
3L	Drosophila_3seq	end	2942809	2942809	.	-	.	FlyBase_ID "FBgn0068299"; genomic_feature "3UTR"; Head "208"; Ovary "681"; Testis "140"; Embryo0-12h "47"; Embryo12-24h "696";
X	Drosophila_3seq	end	15585343	15585343	.	+	.	FlyBase_ID "FBgn0068301"; genomic_feature "3UTR"; Head "0"; Ovary "19"; Testis "0"; Embryo0-12h "0"; Embryo12-24h "6";
X	Drosophila_3seq	end	15585423	15585423	.	+	.	FlyBase_ID "FBgn0068301"; genomic_feature "3UTR"; Head "16"; Ovary "372"; Testis "7"; Embryo0-12h "0"; Embryo12-24h "173";
X	Drosophila_3seq	end	15585515	15585515	.	+	.	FlyBase_ID "FBgn0068301"; genomic_feature "3UTR"; Head "19"; Ovary "502"; Testis "3"; Embryo0-12h "29"; Embryo12-24h "468";
3R	Drosophila_3seq	end	11069104	11069104	.	+	.	FlyBase_ID "FBgn0068302"; genomic_feature "3UTR"; Head "10"; Ovary "25"; Testis "9"; Embryo0-12h "5"; Embryo12-24h "50";
3R	Drosophila_3seq	end	11069158	11069158	.	+	.	FlyBase_ID "FBgn0068302"; genomic_feature "3UTR"; Head "50"; Ovary "147"; Testis "74"; Embryo0-12h "5"; Embryo12-24h "226";
3R	Drosophila_3seq	end	11069220	11069220	.	+	.	FlyBase_ID "FBgn0068302"; genomic_feature "3UTR"; Head "4"; Ovary "38"; Testis "6"; Embryo0-12h "0"; Embryo12-24h "66";
3R	Drosophila_3seq	end	11069278	11069278	.	+	.	FlyBase_ID "FBgn0068302"; genomic_feature "3UTR"; Head "1315"; Ovary "5139"; Testis "607"; Embryo0-12h "136"; Embryo12-24h "2780";
3R	Drosophila_3seq	end	11069306	11069306	.	+	.	FlyBase_ID "FBgn0068302"; genomic_feature "3UTR"; Head "3930"; Ovary "15628"; Testis "1287"; Embryo0-12h "1214"; Embryo12-24h "23043";
3R	Drosophila_3seq	end	11069361	11069361	.	+	.	FlyBase_ID "FBgn0068302"; genomic_feature "3UTR"; Head "1408"; Ovary "4685"; Testis "417"; Embryo0-12h "370"; Embryo12-24h "7631";
3R	Drosophila_3seq	end	11069415	11069415	.	+	.	FlyBase_ID "FBgn0068302"; genomic_feature "3UTR"; Head "7429"; Ovary "21408"; Testis "1838"; Embryo0-12h "1770"; Embryo12-24h "43103";
3R	Drosophila_3seq	end	24963181	24963181	.	+	.	FlyBase_ID "FBgn0068303"; genomic_feature "3UTR"; Head "1027"; Ovary "2115"; Testis "411"; Embryo0-12h "116"; Embryo12-24h "775";
3R	Drosophila_3seq	end	24963209	24963209	.	+	.	FlyBase_ID "FBgn0068303"; genomic_feature "3UTR"; Head "25125"; Ovary "44458"; Testis "7037"; Embryo0-12h "8696"; Embryo12-24h "41380";
3R	Drosophila_3seq	end	24963452	24963452	.	+	.	FlyBase_ID "FBgn0068303"; genomic_feature "3UTR"; Head "691"; Ovary "3045"; Testis "150"; Embryo0-12h "286"; Embryo12-24h "1905";
3R	Drosophila_3seq	end	24963492	24963492	.	+	.	FlyBase_ID "FBgn0068303"; genomic_feature "3UTR"; Head "9"; Ovary "23"; Testis "2"; Embryo0-12h "0"; Embryo12-24h "60";
2R	Drosophila_3seq	end	7817525	7817525	.	-	.	FlyBase_ID "FBgn0068304"; genomic_feature "3UTR"; Head "15"; Ovary "0"; Testis "0"; Embryo0-12h "0"; Embryo12-24h "0";
2R	Drosophila_3seq	end	7817775	7817775	.	-	.	FlyBase_ID "FBgn0068304"; genomic_feature "3UTR"; Head "12698"; Ovary "126"; Testis "222"; Embryo0-12h "0"; Embryo12-24h "0";
3R	Drosophila_3seq	end	14812380	14812380	.	-	.	FlyBase_ID "FBgn0068305"; genomic_feature "CDS"; Head "42"; Ovary "49"; Testis "1"; Embryo0-12h "10"; Embryo12-24h "265";
3R	Drosophila_3seq	end	14809875	14809875	.	-	.	FlyBase_ID "FBgn0068305"; genomic_feature "3UTR"; Head "240"; Ovary "67"; Testis "15"; Embryo0-12h "35"; Embryo12-24h "202";
3R	Drosophila_3seq	end	14809919	14809919	.	-	.	FlyBase_ID "FBgn0068305"; genomic_feature "3UTR"; Head "335"; Ovary "227"; Testis "32"; Embryo0-12h "12"; Embryo12-24h "514";
3R	Drosophila_3seq	end	14809983	14809983	.	-	.	FlyBase_ID "FBgn0068305"; genomic_feature "3UTR"; Head "4"; Ovary "4"; Testis "0"; Embryo0-12h "0"; Embryo12-24h "0";
3R	Drosophila_3seq	end	14810026	14810026	.	-	.	FlyBase_ID "FBgn0068305"; genomic_feature "3UTR"; Head "8"; Ovary "11"; Testis "0"; Embryo0-12h "0"; Embryo12-24h "2";
3R	Drosophila_3seq	end	14810150	14810150	.	-	.	FlyBase_ID "FBgn0068305"; genomic_feature "3UTR"; Head "23"; Ovary "97"; Testis "2"; Embryo0-12h "0"; Embryo12-24h "29";
3R	Drosophila_3seq	end	14810347	14810347	.	-	.	FlyBase_ID "FBgn0068305"; genomic_feature "3UTR"; Head "0"; Ovary "32"; Testis "0"; Embryo0-12h "0"; Embryo12-24h "23";
3R	Drosophila_3seq	end	14810440	14810440	.	-	.	FlyBase_ID "FBgn0068305"; genomic_feature "3UTR"; Head "17"; Ovary "160"; Testis "11"; Embryo0-12h "14"; Embryo12-24h "97";
2R	Drosophila_3seq	end	20458401	20458401	.	-	.	FlyBase_ID "FBgn0068306"; genomic_feature "3UTR"; Head "5"; Ovary "1"; Testis "1"; Embryo0-12h "0"; Embryo12-24h "15";
2R	Drosophila_3seq	end	20458427	20458427	.	-	.	FlyBase_ID "FBgn0068306"; genomic_feature "3UTR"; Head "5897"; Ovary "3765"; Testis "1513"; Embryo0-12h "650"; Embryo12-24h "3155";
2R	Drosophila_3seq	end	20458492	20458492	.	-	.	FlyBase_ID "FBgn0068306"; genomic_feature "3UTR"; Head "173"; Ovary "253"; Testis "128"; Embryo0-12h "11"; Embryo12-24h "72";
2L	Drosophila_3seq	end	14868064	14868064	.	+	.	FlyBase_ID "FBgn0068307"; genomic_feature "3UTR"; Head "0"; Ovary "0"; Testis "27"; Embryo0-12h "0"; Embryo12-24h "0";
2L	Drosophila_3seq	end	14868154	14868154	.	+	.	FlyBase_ID "FBgn0068307"; genomic_feature "3UTR"; Head "5"; Ovary "1"; Testis "1065"; Embryo0-12h "0"; Embryo12-24h "0";
2L	Drosophila_3seq	end	14868248	14868248	.	+	.	FlyBase_ID "FBgn0068307"; genomic_feature "3UTR"; Head "3"; Ovary "8"; Testis "6196"; Embryo0-12h "0"; Embryo12-24h "0";
X	Drosophila_3seq	end	1979146	1979146	.	-	.	FlyBase_ID "FBgn0068308"; genomic_feature "3UTR"; Head "1"; Ovary "4"; Testis "2"; Embryo0-12h "0"; Embryo12-24h "0";
X	Drosophila_3seq	end	1979252	1979252	.	-	.	FlyBase_ID "FBgn0068308"; genomic_feature "3UTR"; Head "8"; Ovary "13"; Testis "8"; Embryo0-12h "0"; Embryo12-24h "10";
X	Drosophila_3seq	end	1979621	1979621	.	-	.	FlyBase_ID "FBgn0068308"; genomic_feature "3UTR"; Head "131"; Ovary "398"; Testis "577"; Embryo0-12h "164"; Embryo12-24h "243";
X	Drosophila_3seq	end	7081308	7081308	.	+	.	FlyBase_ID "FBgn0068309"; genomic_feature "3UTR"; Head "53"; Ovary "76"; Testis "63"; Embryo0-12h "17"; Embryo12-24h "131";
X	Drosophila_3seq	end	7081416	7081416	.	+	.	FlyBase_ID "FBgn0068309"; genomic_feature "3UTR"; Head "446"; Ovary "701"; Testis "393"; Embryo0-12h "39"; Embryo12-24h "221";
2R	Drosophila_3seq	end	2784708	2784708	.	+	.	FlyBase_ID "FBgn0068311"; genomic_feature "3UTR"; Head "4"; Ovary "0"; Testis "1"; Embryo0-12h "19"; Embryo12-24h "18077";
2R	Drosophila_3seq	end	11467916	11467916	.	+	.	FlyBase_ID "FBgn0068312"; genomic_feature "3UTR"; Head "0"; Ovary "7"; Testis "29"; Embryo0-12h "0"; Embryo12-24h "0";
3R	Drosophila_3seq	end	15331775	15331775	.	-	.	FlyBase_ID "FBgn0068313"; genomic_feature "3UTR"; Head "1"; Ovary "5"; Testis "0"; Embryo0-12h "0"; Embryo12-24h "16";
3R	Drosophila_3seq	end	15331811	15331811	.	-	.	FlyBase_ID "FBgn0068313"; genomic_feature "3UTR"; Head "50"; Ovary "142"; Testis "21"; Embryo0-12h "32"; Embryo12-24h "165";
3R	Drosophila_3seq	end	15331866	15331866	.	-	.	FlyBase_ID "FBgn0068313"; genomic_feature "3UTR"; Head "73"; Ovary "177"; Testis "80"; Embryo0-12h "14"; Embryo12-24h "115";
3R	Drosophila_3seq	end	15337970	15337970	.	-	.	FlyBase_ID "FBgn0068314"; genomic_feature "3UTR"; Head "17"; Ovary "24"; Testis "5"; Embryo0-12h "0"; Embryo12-24h "37";
3R	Drosophila_3seq	end	15338041	15338041	.	-	.	FlyBase_ID "FBgn0068314"; genomic_feature "3UTR"; Head "5"; Ovary "26"; Testis "2"; Embryo0-12h "0"; Embryo12-24h "23";
3R	Drosophila_3seq	end	15338099	15338099	.	-	.	FlyBase_ID "FBgn0068314"; genomic_feature "3UTR"; Head "74"; Ovary "207"; Testis "29"; Embryo0-12h "59"; Embryo12-24h "147";
X	Drosophila_3seq	end	2901352	2901352	.	-	.	FlyBase_ID "FBgn0068315"; genomic_feature "3UTR"; Head "1"; Ovary "0"; Testis "0"; Embryo0-12h "0"; Embryo12-24h "23";
X	Drosophila_3seq	end	2901837	2901837	.	-	.	FlyBase_ID "FBgn0068315"; genomic_feature "3UTR"; Head "13080"; Ovary "27911"; Testis "4441"; Embryo0-12h "4319"; Embryo12-24h "27335";
X	Drosophila_3seq	end	2539443	2539443	.	+	.	FlyBase_ID "FBgn0068316, FBgn0234258"; genomic_feature "ambiguous"; Head "4154"; Ovary "5474"; Testis "1415"; Embryo0-12h "603"; Embryo12-24h "1881";
2R	Drosophila_3seq	end	15958164	15958164	.	+	.	FlyBase_ID "FBgn0068317"; genomic_feature "3UTR"; Head "2933"; Ovary "6830"; Testis "1100"; Embryo0-12h "816"; Embryo12-24h "5571";
X	Drosophila_3seq	end	6356838	6356838	.	+	.	FlyBase_ID "FBgn0068318"; genomic_feature "3UTR"; Head "57"; Ovary "250"; Testis "21"; Embryo0-12h "20"; Embryo12-24h "416";
3R	Drosophila_3seq	end	11486970	11486970	.	+	.	FlyBase_ID "FBgn0068320"; genomic_feature "3UTR"; Head "108"; Ovary "675"; Testis "52"; Embryo0-12h "61"; Embryo12-24h "688";
3R	Drosophila_3seq	end	11487002	11487002	.	+	.	FlyBase_ID "FBgn0068320"; genomic_feature "3UTR"; Head "24"; Ovary "188"; Testis "11"; Embryo0-12h "15"; Embryo12-24h "176";
X	Drosophila_3seq	end	5297967	5297967	.	-	.	FlyBase_ID "FBgn0068321"; genomic_feature "3UTR"; Head "61"; Ovary "222"; Testis "195"; Embryo0-12h "33"; Embryo12-24h "193";
2R	Drosophila_3seq	end	19886108	19886108	.	-	.	FlyBase_ID "FBgn0068322"; genomic_feature "3UTR"; Head "711"; Ovary "179"; Testis "178"; Embryo0-12h "101"; Embryo12-24h "294";
2R	Drosophila_3seq	end	19886341	19886341	.	-	.	FlyBase_ID "FBgn0068322"; genomic_feature "3UTR"; Head "9"; Ovary "0"; Testis "10"; Embryo0-12h "0"; Embryo12-24h "19";
2R	Drosophila_3seq	end	15991739	15991739	.	-	.	FlyBase_ID "FBgn0068324"; genomic_feature "3UTR"; Head "2"; Ovary "24"; Testis "0"; Embryo0-12h "0"; Embryo12-24h "65";
2R	Drosophila_3seq	end	15991850	15991850	.	-	.	FlyBase_ID "FBgn0068324"; genomic_feature "3UTR"; Head "1"; Ovary "15"; Testis "0"; Embryo0-12h "7"; Embryo12-24h "13";
2R	Drosophila_3seq	end	15992049	15992049	.	-	.	FlyBase_ID "FBgn0068324"; genomic_feature "3UTR"; Head "2576"; Ovary "5203"; Testis "759"; Embryo0-12h "1100"; Embryo12-24h "7312";
2R	Drosophila_3seq	end	15992120	15992120	.	-	.	FlyBase_ID "FBgn0068324"; genomic_feature "3UTR"; Head "347"; Ovary "752"; Testis "108"; Embryo0-12h "178"; Embryo12-24h "1678";
2R	Drosophila_3seq	end	20519710	20519710	.	+	.	FlyBase_ID "FBgn0068325"; genomic_feature "3UTR"; Head "2474"; Ovary "2213"; Testis "1135"; Embryo0-12h "702"; Embryo12-24h "2253";
2R	Drosophila_3seq	end	20519736	20519736	.	+	.	FlyBase_ID "FBgn0068325"; genomic_feature "3UTR"; Head "6"; Ovary "5"; Testis "10"; Embryo0-12h "0"; Embryo12-24h "0";
X	Drosophila_3seq	end	2237845	2237845	.	-	.	FlyBase_ID "FBgn0068326"; genomic_feature "3UTR"; Head "9"; Ovary "0"; Testis "0"; Embryo0-12h "0"; Embryo12-24h "20";
X	Drosophila_3seq	end	2237900	2237900	.	-	.	FlyBase_ID "FBgn0068326"; genomic_feature "3UTR"; Head "172"; Ovary "17"; Testis "8"; Embryo0-12h "1"; Embryo12-24h "89";
X	Drosophila_3seq	end	2238173	2238173	.	-	.	FlyBase_ID "FBgn0068326"; genomic_feature "3UTR"; Head "3074"; Ovary "1759"; Testis "940"; Embryo0-12h "269"; Embryo12-24h "1103";
3L	Drosophila_3seq	end	675463	675463	.	-	.	FlyBase_ID "FBgn0068327"; genomic_feature "3UTR"; Head "34"; Ovary "11"; Testis "7"; Embryo0-12h "60"; Embryo12-24h "106";
2R	Drosophila_3seq	end	1288054	1288054	.	-	.	FlyBase_ID "FBgn0068329"; genomic_feature "3UTR"; Head "8"; Ovary "2"; Testis "1"; Embryo0-12h "0"; Embryo12-24h "14";
2R	Drosophila_3seq	end	1288478	1288478	.	-	.	FlyBase_ID "FBgn0068329"; genomic_feature "3UTR"; Head "2291"; Ovary "1182"; Testis "721"; Embryo0-12h "194"; Embryo12-24h "2120";
2R	Drosophila_3seq	end	1288569	1288569	.	-	.	FlyBase_ID "FBgn0068329"; genomic_feature "3UTR"; Head "49"; Ovary "29"; Testis "6"; Embryo0-12h "0"; Embryo12-24h "92";
2R	Drosophila_3seq	end	1288667	1288667	.	-	.	FlyBase_ID "FBgn0068329"; genomic_feature "3UTR"; Head "268"; Ovary "204"; Testis "90"; Embryo0-12h "59"; Embryo12-24h "412";
2R	Drosophila_3seq	end	1288775	1288775	.	-	.	FlyBase_ID "FBgn0068329"; genomic_feature "3UTR"; Head "174"; Ovary "528"; Testis "127"; Embryo0-12h "51"; Embryo12-24h "397";
2R	Drosophila_3seq	end	1288907	1288907	.	-	.	FlyBase_ID "FBgn0068329"; genomic_feature "3UTR"; Head "7"; Ovary "45"; Testis "25"; Embryo0-12h "0"; Embryo12-24h "60";
2L	Drosophila_3seq	end	2562276	2562276	.	-	.	FlyBase_ID "FBgn0068330"; genomic_feature "3UTR"; Head "9"; Ovary "744"; Testis "45"; Embryo0-12h "33"; Embryo12-24h "1387";
2L	Drosophila_3seq	end	2562331	2562331	.	-	.	FlyBase_ID "FBgn0068330"; genomic_feature "3UTR"; Head "0"; Ovary "10"; Testis "0"; Embryo0-12h "5"; Embryo12-24h "33";
X	Drosophila_3seq	end	2598348	2598348	.	-	.	FlyBase_ID "FBgn0068331"; genomic_feature "3UTR"; Head "141"; Ovary "585"; Testis "29"; Embryo0-12h "25"; Embryo12-24h "356";
X	Drosophila_3seq	end	2598404	2598404	.	-	.	FlyBase_ID "FBgn0068331"; genomic_feature "3UTR"; Head "22"; Ovary "79"; Testis "3"; Embryo0-12h "37"; Embryo12-24h "185";
X	Drosophila_3seq	end	2598431	2598431	.	-	.	FlyBase_ID "FBgn0068331"; genomic_feature "3UTR"; Head "1218"; Ovary "2944"; Testis "258"; Embryo0-12h "468"; Embryo12-24h "5599";
X	Drosophila_3seq	end	2598543	2598543	.	-	.	FlyBase_ID "FBgn0068331"; genomic_feature "3UTR"; Head "2420"; Ovary "4424"; Testis "590"; Embryo0-12h "772"; Embryo12-24h "11313";
X	Drosophila_3seq	end	2598614	2598614	.	-	.	FlyBase_ID "FBgn0068331"; genomic_feature "CDS"; Head "1"; Ovary "10"; Testis "1"; Embryo0-12h "0"; Embryo12-24h "17";
3R	Drosophila_3seq	end	16438954	16438954	.	-	.	FlyBase_ID "FBgn0068332"; genomic_feature "3UTR"; Head "0"; Ovary "0"; Testis "875"; Embryo0-12h "0"; Embryo12-24h "0";
3R	Drosophila_3seq	end	16439023	16439023	.	-	.	FlyBase_ID "FBgn0068332"; genomic_feature "3UTR"; Head "0"; Ovary "0"; Testis "24"; Embryo0-12h "0"; Embryo12-24h "0";
3R	Drosophila_3seq	end	16439098	16439098	.	-	.	FlyBase_ID "FBgn0068332"; genomic_feature "3UTR"; Head "0"; Ovary "0"; Testis "16"; Embryo0-12h "0"; Embryo12-24h "0";
2L	Drosophila_3seq	end	9809114	9809114	.	+	.	FlyBase_ID "FBgn0068333"; genomic_feature "3UTR"; Head "28"; Ovary "135"; Testis "62"; Embryo0-12h "10"; Embryo12-24h "198";
2L	Drosophila_3seq	end	9809187	9809187	.	+	.	FlyBase_ID "FBgn0068333"; genomic_feature "3UTR"; Head "3"; Ovary "6"; Testis "3"; Embryo0-12h "0"; Embryo12-24h "16";
2L	Drosophila_3seq	end	9809333	9809333	.	+	.	FlyBase_ID "FBgn0068333"; genomic_feature "3UTR"; Head "79"; Ovary "670"; Testis "45"; Embryo0-12h "19"; Embryo12-24h "218";
2L	Drosophila_3seq	end	9809422	9809422	.	+	.	FlyBase_ID "FBgn0068333"; genomic_feature "3UTR"; Head "6"; Ovary "11"; Testis "1"; Embryo0-12h "0"; Embryo12-24h "15";
2L	Drosophila_3seq	end	9809564	9809564	.	+	.	FlyBase_ID "FBgn0068333"; genomic_feature "3UTR"; Head "132"; Ovary "110"; Testis "18"; Embryo0-12h "23"; Embryo12-24h "157";
2L	Drosophila_3seq	end	8838606	8838606	.	-	.	FlyBase_ID "FBgn0068334"; genomic_feature "3UTR"; Head "30"; Ovary "0"; Testis "0"; Embryo0-12h "0"; Embryo12-24h "0";
2L	Drosophila_3seq	end	8839237	8839237	.	-	.	FlyBase_ID "FBgn0068334"; genomic_feature "3UTR"; Head "415"; Ovary "12"; Testis "56"; Embryo0-12h "23"; Embryo12-24h "18";
2L	Drosophila_3seq	end	8839303	8839303	.	-	.	FlyBase_ID "FBgn0068334"; genomic_feature "3UTR"; Head "106"; Ovary "5"; Testis "19"; Embryo0-12h "0"; Embryo12-24h "0";
2L	Drosophila_3seq	end	12625484	12625484	.	-	.	FlyBase_ID "FBgn0068335"; genomic_feature "3UTR"; Head "1028"; Ovary "398"; Testis "58"; Embryo0-12h "96"; Embryo12-24h "893";
2L	Drosophila_3seq	end	12625551	12625551	.	-	.	FlyBase_ID "FBgn0068335"; genomic_feature "3UTR"; Head "20"; Ovary "34"; Testis "44"; Embryo0-12h "0"; Embryo12-24h "28";
2L	Drosophila_3seq	end	12625589	12625589	.	-	.	FlyBase_ID "FBgn0068335"; genomic_feature "3UTR"; Head "36"; Ovary "9"; Testis "13"; Embryo0-12h "0"; Embryo12-24h "59";
2R	Drosophila_3seq	end	9730909	9730909	.	-	.	FlyBase_ID "FBgn0068336"; genomic_feature "3UTR"; Head "4"; Ovary "5"; Testis "2"; Embryo0-12h "11"; Embryo12-24h "0";
2L	Drosophila_3seq	end	6258916	6258916	.	+	.	FlyBase_ID "FBgn0068338"; genomic_feature "3UTR"; Head "23"; Ovary "241"; Testis "259"; Embryo0-12h "11"; Embryo12-24h "47";
2L	Drosophila_3seq	end	6259004	6259004	.	+	.	FlyBase_ID "FBgn0068338"; genomic_feature "3UTR"; Head "25"; Ovary "86"; Testis "206"; Embryo0-12h "0"; Embryo12-24h "22";
2L	Drosophila_3seq	end	6259194	6259194	.	+	.	FlyBase_ID "FBgn0068338"; genomic_feature "3UTR"; Head "3"; Ovary "7"; Testis "6"; Embryo0-12h "0"; Embryo12-24h "0";
2R	Drosophila_3seq	end	15110245	15110245	.	-	.	FlyBase_ID "FBgn0068339"; genomic_feature "3UTR"; Head "0"; Ovary "0"; Testis "6"; Embryo0-12h "0"; Embryo12-24h "1";
2R	Drosophila_3seq	end	15110414	15110414	.	-	.	FlyBase_ID "FBgn0068339"; genomic_feature "3UTR"; Head "4"; Ovary "8"; Testis "66"; Embryo0-12h "0"; Embryo12-24h "0";
3R	Drosophila_3seq	end	16393004	16393004	.	+	.	FlyBase_ID "FBgn0068340"; genomic_feature "3UTR"; Head "118"; Ovary "0"; Testis "3"; Embryo0-12h "0"; Embryo12-24h "0";
3R	Drosophila_3seq	end	16393068	16393068	.	+	.	FlyBase_ID "FBgn0068340"; genomic_feature "3UTR"; Head "105"; Ovary "1"; Testis "1"; Embryo0-12h "0"; Embryo12-24h "0";
3R	Drosophila_3seq	end	24467418	24467418	.	-	.	FlyBase_ID "FBgn0068341"; genomic_feature "3UTR"; Head "151"; Ovary "1"; Testis "20"; Embryo0-12h "84"; Embryo12-24h "76";
3R	Drosophila_3seq	end	24467999	24467999	.	-	.	FlyBase_ID "FBgn0068341"; genomic_feature "3UTR"; Head "10"; Ovary "2"; Testis "21"; Embryo0-12h "14"; Embryo12-24h "15";
3R	Drosophila_3seq	end	24468495	24468495	.	-	.	FlyBase_ID "FBgn0068341"; genomic_feature "3UTR"; Head "1"; Ovary "23"; Testis "46"; Embryo0-12h "661"; Embryo12-24h "273";
X	Drosophila_3seq	end	18042781	18042781	.	+	.	FlyBase_ID "FBgn0068343"; genomic_feature "3UTR"; Head "3536"; Ovary "7423"; Testis "958"; Embryo0-12h "2004"; Embryo12-24h "15571";
X	Drosophila_3seq	end	18042820	18042820	.	+	.	FlyBase_ID "FBgn0068343"; genomic_feature "3UTR"; Head "457"; Ovary "1737"; Testis "350"; Embryo0-12h "120"; Embryo12-24h "1167";
X	Drosophila_3seq	end	18042850	18042850	.	+	.	FlyBase_ID "FBgn0068343"; genomic_feature "3UTR"; Head "16079"; Ovary "28194"; Testis "5305"; Embryo0-12h "5860"; Embryo12-24h "47175";
X	Drosophila_3seq	end	18043265	18043265	.	+	.	FlyBase_ID "FBgn0068343"; genomic_feature "3UTR"; Head "26"; Ovary "80"; Testis "2"; Embryo0-12h "18"; Embryo12-24h "41";
X	Drosophila_3seq	end	18043371	18043371	.	+	.	FlyBase_ID "FBgn0068343"; genomic_feature "3UTR"; Head "78"; Ovary "131"; Testis "0"; Embryo0-12h "13"; Embryo12-24h "156";
X	Drosophila_3seq	end	18043404	18043404	.	+	.	FlyBase_ID "FBgn0068343"; genomic_feature "3UTR"; Head "25"; Ovary "43"; Testis "0"; Embryo0-12h "0"; Embryo12-24h "53";
2L	Drosophila_3seq	end	4851441	4851441	.	-	.	FlyBase_ID "FBgn0068344"; genomic_feature "3UTR"; Head "96"; Ovary "9"; Testis "15"; Embryo0-12h "0"; Embryo12-24h "30";
2L	Drosophila_3seq	end	4851534	4851534	.	-	.	FlyBase_ID "FBgn0068344"; genomic_feature "3UTR"; Head "32"; Ovary "9"; Testis "3"; Embryo0-12h "3"; Embryo12-24h "147";
2L	Drosophila_3seq	end	4851570	4851570	.	-	.	FlyBase_ID "FBgn0068344"; genomic_feature "3UTR"; Head "303"; Ovary "39"; Testis "68"; Embryo0-12h "40"; Embryo12-24h "49";
2L	Drosophila_3seq	end	4851609	4851609	.	-	.	FlyBase_ID "FBgn0068344"; genomic_feature "3UTR"; Head "120"; Ovary "18"; Testis "16"; Embryo0-12h "0"; Embryo12-24h "38";
2L	Drosophila_3seq	end	4851689	4851689	.	-	.	FlyBase_ID "FBgn0068344"; genomic_feature "3UTR"; Head "16"; Ovary "1"; Testis "4"; Embryo0-12h "0"; Embryo12-24h "0";
3R	Drosophila_3seq	end	6547760	6547760	.	+	.	FlyBase_ID "FBgn0068345"; genomic_feature "3UTR"; Head "3"; Ovary "10"; Testis "46"; Embryo0-12h "0"; Embryo12-24h "15";
3R	Drosophila_3seq	end	6547843	6547843	.	+	.	FlyBase_ID "FBgn0068345"; genomic_feature "3UTR"; Head "3"; Ovary "23"; Testis "90"; Embryo0-12h "0"; Embryo12-24h "15";
3R	Drosophila_3seq	end	6547882	6547882	.	+	.	FlyBase_ID "FBgn0068345"; genomic_feature "3UTR"; Head "1"; Ovary "0"; Testis "6"; Embryo0-12h "0"; Embryo12-24h "0";
3R	Drosophila_3seq	end	6548068	6548068	.	+	.	FlyBase_ID "FBgn0068345"; genomic_feature "3UTR"; Head "189"; Ovary "599"; Testis "208"; Embryo0-12h "1"; Embryo12-24h "387";
3R	Drosophila_3seq	end	6548106	6548106	.	+	.	FlyBase_ID "FBgn0068345"; genomic_feature "3UTR"; Head "981"; Ovary "1917"; Testis "418"; Embryo0-12h "255"; Embryo12-24h "2679";
3R	Drosophila_3seq	end	6548169	6548169	.	+	.	FlyBase_ID "FBgn0068345"; genomic_feature "3UTR"; Head "10"; Ovary "10"; Testis "4"; Embryo0-12h "1"; Embryo12-24h "30";
3R	Drosophila_3seq	end	6548195	6548195	.	+	.	FlyBase_ID "FBgn0068345"; genomic_feature "3UTR"; Head "1"; Ovary "0"; Testis "2"; Embryo0-12h "0"; Embryo12-24h "11";
2L	Drosophila_3seq	end	16502226	16502226	.	-	.	FlyBase_ID "FBgn0068346"; genomic_feature "3UTR"; Head "230"; Ovary "2211"; Testis "395"; Embryo0-12h "559"; Embryo12-24h "4406";
X	Drosophila_3seq	end	6153500	6153500	.	+	.	FlyBase_ID "FBgn0068347"; genomic_feature "3UTR"; Head "0"; Ovary "3"; Testis "3"; Embryo0-12h "0"; Embryo12-24h "0";
X	Drosophila_3seq	end	6153762	6153762	.	+	.	FlyBase_ID "FBgn0068347"; genomic_feature "3UTR"; Head "230"; Ovary "468"; Testis "39"; Embryo0-12h "124"; Embryo12-24h "815";
X	Drosophila_3seq	end	6153799	6153799	.	+	.	FlyBase_ID "FBgn0068347"; genomic_feature "3UTR"; Head "0"; Ovary "16"; Testis "0"; Embryo0-12h "0"; Embryo12-24h "0";
X	Drosophila_3seq	end	6153892	6153892	.	+	.	FlyBase_ID "FBgn0068347"; genomic_feature "3UTR"; Head "1"; Ovary "93"; Testis "2"; Embryo0-12h "0"; Embryo12-24h "11";
X	Drosophila_3seq	end	6154151	6154151	.	+	.	FlyBase_ID "FBgn0068347"; genomic_feature "3UTR"; Head "2"; Ovary "196"; Testis "2"; Embryo0-12h "4"; Embryo12-24h "58";
X	Drosophila_3seq	end	6154200	6154200	.	+	.	FlyBase_ID "FBgn0068347"; genomic_feature "3UTR"; Head "0"; Ovary "150"; Testis "2"; Embryo0-12h "0"; Embryo12-24h "66";
X	Drosophila_3seq	end	6154699	6154699	.	+	.	FlyBase_ID "FBgn0068347"; genomic_feature "3UTR"; Head "51"; Ovary "128"; Testis "9"; Embryo0-12h "15"; Embryo12-24h "47";
X	Drosophila_3seq	end	6155631	6155631	.	+	.	FlyBase_ID "FBgn0068347"; genomic_feature "3UTR"; Head "137"; Ovary "230"; Testis "48"; Embryo0-12h "84"; Embryo12-24h "993";
X	Drosophila_3seq	end	6156970	6156970	.	+	.	FlyBase_ID "FBgn0068347"; genomic_feature "3UTR"; Head "98"; Ovary "32"; Testis "6"; Embryo0-12h "16"; Embryo12-24h "108";
2R	Drosophila_3seq	end	15996590	15996590	.	-	.	FlyBase_ID "FBgn0068348"; genomic_feature "3UTR"; Head "4330"; Ovary "14280"; Testis "3909"; Embryo0-12h "649"; Embryo12-24h "18439";
X	Drosophila_3seq	end	19231559	19231559	.	-	.	FlyBase_ID "FBgn0068349"; genomic_feature "5UTR"; Head "7"; Ovary "1"; Testis "1"; Embryo0-12h "0"; Embryo12-24h "14";
X	Drosophila_3seq	end	19228245	19228245	.	-	.	FlyBase_ID "FBgn0068349"; genomic_feature "3UTR"; Head "10350"; Ovary "4332"; Testis "2094"; Embryo0-12h "1182"; Embryo12-24h "8971";
X	Drosophila_3seq	end	19228507	19228507	.	-	.	FlyBase_ID "FBgn0068349"; genomic_feature "3UTR"; Head "85"; Ovary "90"; Testis "95"; Embryo0-12h "8"; Embryo12-24h "176";
X	Drosophila_3seq	end	19228552	19228552	.	-	.	FlyBase_ID "FBgn0068349"; genomic_feature "3UTR"; Head "80"; Ovary "80"; Testis "90"; Embryo0-12h "15"; Embryo12-24h "64";
X	Drosophila_3seq	end	19228598	19228598	.	-	.	FlyBase_ID "FBgn0068349"; genomic_feature "3UTR"; Head "2372"; Ovary "731"; Testis "270"; Embryo0-12h "328"; Embryo12-24h "2074";
X	Drosophila_3seq	end	19228746	19228746	.	-	.	FlyBase_ID "FBgn0068349"; genomic_feature "3UTR"; Head "42"; Ovary "18"; Testis "13"; Embryo0-12h "6"; Embryo12-24h "28";
X	Drosophila_3seq	end	14884621	14884621	.	+	.	FlyBase_ID "FBgn0068350"; genomic_feature "3UTR"; Head "447"; Ovary "121"; Testis "50"; Embryo0-12h "187"; Embryo12-24h "78";
X	Drosophila_3seq	end	14884994	14884994	.	+	.	FlyBase_ID "FBgn0068350"; genomic_feature "3UTR"; Head "19"; Ovary "3"; Testis "0"; Embryo0-12h "7"; Embryo12-24h "0";
X	Drosophila_3seq	end	13339809	13339809	.	+	.	FlyBase_ID "FBgn0068351"; genomic_feature "3UTR"; Head "180"; Ovary "6"; Testis "48"; Embryo0-12h "64"; Embryo12-24h "54";
X	Drosophila_3seq	end	13339844	13339844	.	+	.	FlyBase_ID "FBgn0068351"; genomic_feature "3UTR"; Head "783"; Ovary "25"; Testis "155"; Embryo0-12h "21"; Embryo12-24h "463";
X	Drosophila_3seq	end	13339873	13339873	.	+	.	FlyBase_ID "FBgn0068351"; genomic_feature "3UTR"; Head "20"; Ovary "1"; Testis "5"; Embryo0-12h "0"; Embryo12-24h "20";
X	Drosophila_3seq	end	13340039	13340039	.	+	.	FlyBase_ID "FBgn0068351"; genomic_feature "3UTR"; Head "10"; Ovary "0"; Testis "1"; Embryo0-12h "0"; Embryo12-24h "6";
2L	Drosophila_3seq	end	18570122	18570122	.	+	.	FlyBase_ID "FBgn0068352"; genomic_feature "3UTR"; Head "10052"; Ovary "5452"; Testis "971"; Embryo0-12h "683"; Embryo12-24h "7665";
2L	Drosophila_3seq	end	18570276	18570276	.	+	.	FlyBase_ID "FBgn0068352"; genomic_feature "3UTR"; Head "23"; Ovary "46"; Testis "10"; Embryo0-12h "4"; Embryo12-24h "115";
2L	Drosophila_3seq	end	18570460	18570460	.	+	.	FlyBase_ID "FBgn0068352"; genomic_feature "3UTR"; Head "2"; Ovary "10"; Testis "0"; Embryo0-12h "0"; Embryo12-24h "9";
3R	Drosophila_3seq	end	27232348	27232348	.	+	.	FlyBase_ID "FBgn0068353"; genomic_feature "3UTR"; Head "12"; Ovary "425"; Testis "309"; Embryo0-12h "442"; Embryo12-24h "5";
4	Drosophila_3seq	end	371264	371264	.	-	.	FlyBase_ID "FBgn0068354"; genomic_feature "3UTR"; Head "23"; Ovary "0"; Testis "3"; Embryo0-12h "0"; Embryo12-24h "15";
4	Drosophila_3seq	end	371669	371669	.	-	.	FlyBase_ID "FBgn0068354"; genomic_feature "3UTR"; Head "0"; Ovary "4"; Testis "0"; Embryo0-12h "0"; Embryo12-24h "24";
4	Drosophila_3seq	end	371721	371721	.	-	.	FlyBase_ID "FBgn0068354"; genomic_feature "3UTR"; Head "826"; Ovary "725"; Testis "224"; Embryo0-12h "139"; Embryo12-24h "997";
4	Drosophila_3seq	end	372090	372090	.	-	.	FlyBase_ID "FBgn0068354"; genomic_feature "3UTR"; Head "317"; Ovary "670"; Testis "118"; Embryo0-12h "27"; Embryo12-24h "719";
4	Drosophila_3seq	end	372282	372282	.	-	.	FlyBase_ID "FBgn0068354"; genomic_feature "3UTR"; Head "24"; Ovary "114"; Testis "57"; Embryo0-12h "18"; Embryo12-24h "64";
3R	Drosophila_3seq	end	17572041	17572041	.	-	.	FlyBase_ID "FBgn0068356"; genomic_feature "3UTR"; Head "324"; Ovary "1304"; Testis "896"; Embryo0-12h "21"; Embryo12-24h "599";
3R	Drosophila_3seq	end	7451066	7451066	.	-	.	FlyBase_ID "FBgn0068358"; genomic_feature "3UTR"; Head "5"; Ovary "6"; Testis "627"; Embryo0-12h "0"; Embryo12-24h "37";
3R	Drosophila_3seq	end	7451104	7451104	.	-	.	FlyBase_ID "FBgn0068358"; genomic_feature "3UTR"; Head "0"; Ovary "0"; Testis "86"; Embryo0-12h "0"; Embryo12-24h "4";
3R	Drosophila_3seq	end	7451545	7451545	.	-	.	FlyBase_ID "FBgn0068358"; genomic_feature "3UTR"; Head "387"; Ovary "1059"; Testis "415"; Embryo0-12h "109"; Embryo12-24h "1530";
3R	Drosophila_3seq	end	26965533	26965533	.	-	.	FlyBase_ID "FBgn0068359"; genomic_feature "3UTR"; Head "23727"; Ovary "58320"; Testis "6184"; Embryo0-12h "11992"; Embryo12-24h "66160";
2L	Drosophila_3seq	end	11665460	11665460	.	+	.	FlyBase_ID "FBgn0068360"; genomic_feature "3UTR"; Head "79"; Ovary "121"; Testis "52"; Embryo0-12h "0"; Embryo12-24h "143";
X	Drosophila_3seq	end	13524246	13524246	.	+	.	FlyBase_ID "FBgn0068361"; genomic_feature "3UTR"; Head "1418"; Ovary "1225"; Testis "268"; Embryo0-12h "188"; Embryo12-24h "1453";
2R	Drosophila_3seq	end	14569129	14569129	.	+	.	FlyBase_ID "FBgn0068362"; genomic_feature "3UTR"; Head "4"; Ovary "9"; Testis "256"; Embryo0-12h "55"; Embryo12-24h "49";
3R	Drosophila_3seq	end	19137919	19137919	.	+	.	FlyBase_ID "FBgn0068363"; genomic_feature "3UTR"; Head "169"; Ovary "456"; Testis "722"; Embryo0-12h "1367"; Embryo12-24h "169";
3R	Drosophila_3seq	end	19138059	19138059	.	+	.	FlyBase_ID "FBgn0068363"; genomic_feature "3UTR"; Head "3"; Ovary "14"; Testis "14"; Embryo0-12h "40"; Embryo12-24h "0";
3R	Drosophila_3seq	end	12110227	12110227	.	+	.	FlyBase_ID "FBgn0068365, FBgn0243189"; genomic_feature "ambiguous"; Head "0"; Ovary "3"; Testis "12"; Embryo0-12h "0"; Embryo12-24h "0";
3R	Drosophila_3seq	end	12110261	12110261	.	+	.	FlyBase_ID "FBgn0068365, FBgn0243189"; genomic_feature "ambiguous"; Head "4"; Ovary "6"; Testis "30"; Embryo0-12h "0"; Embryo12-24h "6";
3R	Drosophila_3seq	end	12110442	12110442	.	+	.	FlyBase_ID "FBgn0068365, FBgn0243189"; genomic_feature "ambiguous"; Head "9"; Ovary "111"; Testis "9"; Embryo0-12h "13"; Embryo12-24h "42";
3R	Drosophila_3seq	end	12110697	12110697	.	+	.	FlyBase_ID "FBgn0068365, FBgn0243189"; genomic_feature "ambiguous"; Head "795"; Ovary "1742"; Testis "87"; Embryo0-12h "250"; Embryo12-24h "1030";
2L	Drosophila_3seq	end	7046462	7046462	.	+	.	FlyBase_ID "FBgn0068366"; genomic_feature "3UTR"; Head "1"; Ovary "0"; Testis "837"; Embryo0-12h "0"; Embryo12-24h "0";
2L	Drosophila_3seq	end	7048909	7048909	.	+	.	FlyBase_ID "FBgn0068366"; genomic_feature "3UTR"; Head "12"; Ovary "16"; Testis "20222"; Embryo0-12h "0"; Embryo12-24h "0";
3L	Drosophila_3seq	end	2298260	2298260	.	-	.	FlyBase_ID "FBgn0068367"; genomic_feature "3UTR"; Head "14"; Ovary "204"; Testis "51"; Embryo0-12h "45"; Embryo12-24h "0";
3L	Drosophila_3seq	end	2221885	2221885	.	+	.	FlyBase_ID "FBgn0068368"; genomic_feature "3UTR"; Head "12"; Ovary "167"; Testis "16"; Embryo0-12h "8"; Embryo12-24h "166";
3L	Drosophila_3seq	end	2221911	2221911	.	+	.	FlyBase_ID "FBgn0068368"; genomic_feature "3UTR"; Head "73"; Ovary "838"; Testis "59"; Embryo0-12h "56"; Embryo12-24h "1239";
3L	Drosophila_3seq	end	2221955	2221955	.	+	.	FlyBase_ID "FBgn0068368"; genomic_feature "3UTR"; Head "18"; Ovary "213"; Testis "0"; Embryo0-12h "34"; Embryo12-24h "296";
2L	Drosophila_3seq	end	12872686	12872686	.	-	.	FlyBase_ID "FBgn0068369"; genomic_feature "3UTR"; Head "2"; Ovary "28"; Testis "4"; Embryo0-12h "0"; Embryo12-24h "104";
2L	Drosophila_3seq	end	12872722	12872722	.	-	.	FlyBase_ID "FBgn0068369"; genomic_feature "3UTR"; Head "41"; Ovary "563"; Testis "91"; Embryo0-12h "30"; Embryo12-24h "202";
2L	Drosophila_3seq	end	12872873	12872873	.	-	.	FlyBase_ID "FBgn0068369"; genomic_feature "3UTR"; Head "5"; Ovary "107"; Testis "67"; Embryo0-12h "0"; Embryo12-24h "28";
2L	Drosophila_3seq	end	12872916	12872916	.	-	.	FlyBase_ID "FBgn0068369"; genomic_feature "3UTR"; Head "1"; Ovary "10"; Testis "23"; Embryo0-12h "0"; Embryo12-24h "0";
2L	Drosophila_3seq	end	12872953	12872953	.	-	.	FlyBase_ID "FBgn0068369"; genomic_feature "3UTR"; Head "0"; Ovary "3"; Testis "9"; Embryo0-12h "0"; Embryo12-24h "0";
3L	Drosophila_3seq	end	18435713	18435713	.	-	.	FlyBase_ID "FBgn0068370"; genomic_feature "3UTR"; Head "18"; Ovary "37"; Testis "6"; Embryo0-12h "0"; Embryo12-24h "95";
2R	Drosophila_3seq	end	12773429	12773429	.	-	.	FlyBase_ID "FBgn0068371"; genomic_feature "3UTR"; Head "1229"; Ovary "105"; Testis "149"; Embryo0-12h "0"; Embryo12-24h "0";
2L	Drosophila_3seq	end	13083749	13083749	.	-	.	FlyBase_ID "FBgn0068373"; genomic_feature "3UTR"; Head "46"; Ovary "22"; Testis "1"; Embryo0-12h "0"; Embryo12-24h "36";
2L	Drosophila_3seq	end	13084065	13084065	.	-	.	FlyBase_ID "FBgn0068373"; genomic_feature "3UTR"; Head "86"; Ovary "291"; Testis "50"; Embryo0-12h "37"; Embryo12-24h "542";
2L	Drosophila_3seq	end	13084120	13084120	.	-	.	FlyBase_ID "FBgn0068373"; genomic_feature "3UTR"; Head "29"; Ovary "63"; Testis "16"; Embryo0-12h "0"; Embryo12-24h "65";
3L	Drosophila_3seq	end	3769121	3769121	.	+	.	FlyBase_ID "FBgn0068374"; genomic_feature "3UTR"; Head "50"; Ovary "423"; Testis "347"; Embryo0-12h "4"; Embryo12-24h "171";
3L	Drosophila_3seq	end	3769162	3769162	.	+	.	FlyBase_ID "FBgn0068374"; genomic_feature "3UTR"; Head "4383"; Ovary "9633"; Testis "7912"; Embryo0-12h "621"; Embryo12-24h "6566";
3L	Drosophila_3seq	end	3769206	3769206	.	+	.	FlyBase_ID "FBgn0068374"; genomic_feature "3UTR"; Head "387"; Ovary "1398"; Testis "250"; Embryo0-12h "64"; Embryo12-24h "1171";
2R	Drosophila_3seq	end	8229079	8229079	.	+	.	FlyBase_ID "FBgn0068376"; genomic_feature "3UTR"; Head "4"; Ovary "1"; Testis "2264"; Embryo0-12h "8"; Embryo12-24h "0";
2R	Drosophila_3seq	end	8229120	8229120	.	+	.	FlyBase_ID "FBgn0068376"; genomic_feature "3UTR"; Head "0"; Ovary "2"; Testis "5"; Embryo0-12h "0"; Embryo12-24h "0";
2R	Drosophila_3seq	end	6646998	6646998	.	-	.	FlyBase_ID "FBgn0068377"; genomic_feature "3UTR"; Head "1"; Ovary "1"; Testis "5"; Embryo0-12h "0"; Embryo12-24h "0";
2R	Drosophila_3seq	end	6647138	6647138	.	-	.	FlyBase_ID "FBgn0068377"; genomic_feature "3UTR"; Head "2"; Ovary "75"; Testis "84"; Embryo0-12h "125"; Embryo12-24h "3";
chr2h	Drosophila_3seq	end	239523	239523	.	-	.	FlyBase_ID "FBgn0068379"; genomic_feature "3UTR"; Head "6"; Ovary "1"; Testis "0"; Embryo0-12h "0"; Embryo12-24h "8";
chr2h	Drosophila_3seq	end	239659	239659	.	-	.	FlyBase_ID "FBgn0068379"; genomic_feature "3UTR"; Head "3"; Ovary "2"; Testis "1"; Embryo0-12h "0"; Embryo12-24h "0";
chr2h	Drosophila_3seq	end	240026	240026	.	-	.	FlyBase_ID "FBgn0068379"; genomic_feature "3UTR"; Head "6"; Ovary "8"; Testis "1"; Embryo0-12h "0"; Embryo12-24h "12";
chr2h	Drosophila_3seq	end	240212	240212	.	-	.	FlyBase_ID "FBgn0068379"; genomic_feature "3UTR"; Head "2"; Ovary "3"; Testis "4"; Embryo0-12h "0"; Embryo12-24h "0";
chr2h	Drosophila_3seq	end	240242	240242	.	-	.	FlyBase_ID "FBgn0068379"; genomic_feature "3UTR"; Head "113"; Ovary "306"; Testis "168"; Embryo0-12h "22"; Embryo12-24h "329";
chr2h	Drosophila_3seq	end	240525	240525	.	-	.	FlyBase_ID "FBgn0068379"; genomic_feature "3UTR"; Head "6"; Ovary "37"; Testis "9"; Embryo0-12h "0"; Embryo12-24h "46";
chr2h	Drosophila_3seq	end	240687	240687	.	-	.	FlyBase_ID "FBgn0068379"; genomic_feature "3UTR"; Head "346"; Ovary "1876"; Testis "2183"; Embryo0-12h "251"; Embryo12-24h "3092";
chr2h	Drosophila_3seq	end	240834	240834	.	-	.	FlyBase_ID "FBgn0068379"; genomic_feature "3UTR"; Head "12"; Ovary "28"; Testis "24"; Embryo0-12h "0"; Embryo12-24h "48";
chr2h	Drosophila_3seq	end	619244	619244	.	-	.	FlyBase_ID "FBgn0068380"; genomic_feature "3UTR"; Head "3"; Ovary "12"; Testis "5"; Embryo0-12h "5"; Embryo12-24h "46";
chr2h	Drosophila_3seq	end	619860	619860	.	-	.	FlyBase_ID "FBgn0068380"; genomic_feature "3UTR"; Head "4"; Ovary "24"; Testis "0"; Embryo0-12h "0"; Embryo12-24h "34";
chr2h	Drosophila_3seq	end	619917	619917	.	-	.	FlyBase_ID "FBgn0068380"; genomic_feature "3UTR"; Head "17"; Ovary "367"; Testis "18"; Embryo0-12h "34"; Embryo12-24h "467";
2R	Drosophila_3seq	end	6982940	6982940	.	+	.	FlyBase_ID "FBgn0068381"; genomic_feature "CDS"; Head "0"; Ovary "0"; Testis "27"; Embryo0-12h "0"; Embryo12-24h "0";
2R	Drosophila_3seq	end	6983047	6983047	.	+	.	FlyBase_ID "FBgn0068381"; genomic_feature "3UTR"; Head "1"; Ovary "0"; Testis "1179"; Embryo0-12h "0"; Embryo12-24h "0";
2R	Drosophila_3seq	end	6983074	6983074	.	+	.	FlyBase_ID "FBgn0068381"; genomic_feature "3UTR"; Head "5"; Ovary "4"; Testis "7241"; Embryo0-12h "0"; Embryo12-24h "0";
2R	Drosophila_3seq	end	6983119	6983119	.	+	.	FlyBase_ID "FBgn0068381"; genomic_feature "3UTR"; Head "0"; Ovary "0"; Testis "18"; Embryo0-12h "0"; Embryo12-24h "0";
2R	Drosophila_3seq	end	6983345	6983345	.	+	.	FlyBase_ID "FBgn0068381"; genomic_feature "3UTR"; Head "0"; Ovary "0"; Testis "26"; Embryo0-12h "0"; Embryo12-24h "0";
4	Drosophila_3seq	end	1323139	1323139	.	-	.	FlyBase_ID "FBgn0068382"; genomic_feature "5UTR"; Head "11"; Ovary "23"; Testis "2"; Embryo0-12h "0"; Embryo12-24h "15";
4	Drosophila_3seq	end	1318436	1318436	.	-	.	FlyBase_ID "FBgn0068382"; genomic_feature "3UTR"; Head "169"; Ovary "72"; Testis "15"; Embryo0-12h "0"; Embryo12-24h "140";
4	Drosophila_3seq	end	1318579	1318579	.	-	.	FlyBase_ID "FBgn0068382"; genomic_feature "3UTR"; Head "949"; Ovary "1355"; Testis "342"; Embryo0-12h "174"; Embryo12-24h "1000";
3R	Drosophila_3seq	end	27978235	27978235	.	-	.	FlyBase_ID "FBgn0068383"; genomic_feature "3UTR"; Head "15654"; Ovary "9191"; Testis "1380"; Embryo0-12h "2597"; Embryo12-24h "7189";
3R	Drosophila_3seq	end	27978310	27978310	.	-	.	FlyBase_ID "FBgn0068383"; genomic_feature "3UTR"; Head "18"; Ovary "5"; Testis "0"; Embryo0-12h "0"; Embryo12-24h "0";
3R	Drosophila_3seq	end	27978358	27978358	.	-	.	FlyBase_ID "FBgn0068383"; genomic_feature "3UTR"; Head "12"; Ovary "13"; Testis "1"; Embryo0-12h "0"; Embryo12-24h "11";
3R	Drosophila_3seq	end	27978702	27978702	.	-	.	FlyBase_ID "FBgn0068383"; genomic_feature "3UTR"; Head "41"; Ovary "19"; Testis "1"; Embryo0-12h "1"; Embryo12-24h "8";
3R	Drosophila_3seq	end	27978785	27978785	.	-	.	FlyBase_ID "FBgn0068383"; genomic_feature "3UTR"; Head "8"; Ovary "19"; Testis "1"; Embryo0-12h "0"; Embryo12-24h "4";
3R	Drosophila_3seq	end	27978830	27978830	.	-	.	FlyBase_ID "FBgn0068383"; genomic_feature "3UTR"; Head "109"; Ovary "154"; Testis "21"; Embryo0-12h "23"; Embryo12-24h "38";
3R	Drosophila_3seq	end	27978858	27978858	.	-	.	FlyBase_ID "FBgn0068383"; genomic_feature "3UTR"; Head "16165"; Ovary "14811"; Testis "2857"; Embryo0-12h "2674"; Embryo12-24h "8636";
3R	Drosophila_3seq	end	27978909	27978909	.	-	.	FlyBase_ID "FBgn0068383"; genomic_feature "3UTR"; Head "1241"; Ovary "1851"; Testis "482"; Embryo0-12h "44"; Embryo12-24h "311";
2R	Drosophila_3seq	end	10230479	10230479	.	-	.	FlyBase_ID "FBgn0068384"; genomic_feature "3UTR"; Head "5"; Ovary "8"; Testis "1"; Embryo0-12h "6"; Embryo12-24h "28";
2R	Drosophila_3seq	end	10230516	10230516	.	-	.	FlyBase_ID "FBgn0068384"; genomic_feature "3UTR"; Head "306"; Ovary "977"; Testis "113"; Embryo0-12h "55"; Embryo12-24h "1188";
2R	Drosophila_3seq	end	10230545	10230545	.	-	.	FlyBase_ID "FBgn0068384"; genomic_feature "3UTR"; Head "4"; Ovary "23"; Testis "4"; Embryo0-12h "0"; Embryo12-24h "32";
2R	Drosophila_3seq	end	10230573	10230573	.	-	.	FlyBase_ID "FBgn0068384"; genomic_feature "3UTR"; Head "104"; Ovary "269"; Testis "58"; Embryo0-12h "24"; Embryo12-24h "319";
2R	Drosophila_3seq	end	5648232	5648232	.	+	.	FlyBase_ID "FBgn0068385"; genomic_feature "3UTR"; Head "54"; Ovary "232"; Testis "118"; Embryo0-12h "21"; Embryo12-24h "364";
2L	Drosophila_3seq	end	20967817	20967817	.	-	.	FlyBase_ID "FBgn0068386"; genomic_feature "3UTR"; Head "600"; Ovary "2732"; Testis "499"; Embryo0-12h "378"; Embryo12-24h "1743";
X	Drosophila_3seq	end	19314444	19314444	.	+	.	FlyBase_ID "FBgn0068387"; genomic_feature "3UTR"; Head "621"; Ovary "796"; Testis "164"; Embryo0-12h "93"; Embryo12-24h "355";
3R	Drosophila_3seq	end	13116832	13116832	.	-	.	FlyBase_ID "FBgn0068388, FBgn0277165"; genomic_feature "ambiguous"; Head "398"; Ovary "1362"; Testis "232"; Embryo0-12h "106"; Embryo12-24h "1589";
2R	Drosophila_3seq	end	19397273	19397273	.	+	.	FlyBase_ID "FBgn0068389"; genomic_feature "3UTR"; Head "3391"; Ovary "2180"; Testis "688"; Embryo0-12h "801"; Embryo12-24h "3772";
2R	Drosophila_3seq	end	19397315	19397315	.	+	.	FlyBase_ID "FBgn0068389"; genomic_feature "3UTR"; Head "4984"; Ovary "1811"; Testis "778"; Embryo0-12h "661"; Embryo12-24h "3598";
2R	Drosophila_3seq	end	19397518	19397518	.	+	.	FlyBase_ID "FBgn0068389"; genomic_feature "3UTR"; Head "611"; Ovary "660"; Testis "71"; Embryo0-12h "145"; Embryo12-24h "1239";
3R	Drosophila_3seq	end	19663279	19663279	.	+	.	FlyBase_ID "FBgn0068390"; genomic_feature "3UTR"; Head "202"; Ovary "3"; Testis "10"; Embryo0-12h "9"; Embryo12-24h "0";
3R	Drosophila_3seq	end	19663314	19663314	.	+	.	FlyBase_ID "FBgn0068390"; genomic_feature "3UTR"; Head "1013"; Ovary "9"; Testis "22"; Embryo0-12h "33"; Embryo12-24h "8";
3R	Drosophila_3seq	end	19663398	19663398	.	+	.	FlyBase_ID "FBgn0068390"; genomic_feature "3UTR"; Head "9"; Ovary "0"; Testis "0"; Embryo0-12h "0"; Embryo12-24h "0";
3R	Drosophila_3seq	end	19663559	19663559	.	+	.	FlyBase_ID "FBgn0068390"; genomic_feature "3UTR"; Head "440"; Ovary "11"; Testis "19"; Embryo0-12h "9"; Embryo12-24h "11";
3R	Drosophila_3seq	end	19663689	19663689	.	+	.	FlyBase_ID "FBgn0068390"; genomic_feature "3UTR"; Head "269"; Ovary "9"; Testis "8"; Embryo0-12h "13"; Embryo12-24h "8";
3R	Drosophila_3seq	end	12572623	12572623	.	+	.	FlyBase_ID "FBgn0068392"; genomic_feature "3UTR"; Head "384"; Ovary "4285"; Testis "1081"; Embryo0-12h "73"; Embryo12-24h "921";
3R	Drosophila_3seq	end	12572726	12572726	.	+	.	FlyBase_ID "FBgn0068392"; genomic_feature "3UTR"; Head "5"; Ovary "65"; Testis "3"; Embryo0-12h "0"; Embryo12-24h "47";
2L	Drosophila_3seq	end	12205029	12205029	.	+	.	FlyBase_ID "FBgn0068393"; genomic_feature "3UTR"; Head "0"; Ovary "0"; Testis "56"; Embryo0-12h "0"; Embryo12-24h "0";
2L	Drosophila_3seq	end	12205067	12205067	.	+	.	FlyBase_ID "FBgn0068393"; genomic_feature "3UTR"; Head "2"; Ovary "0"; Testis "1906"; Embryo0-12h "0"; Embryo12-24h "0";
2L	Drosophila_3seq	end	12205101	12205101	.	+	.	FlyBase_ID "FBgn0068393"; genomic_feature "3UTR"; Head "7"; Ovary "12"; Testis "17494"; Embryo0-12h "0"; Embryo12-24h "0";
2L	Drosophila_3seq	end	9565995	9565995	.	-	.	FlyBase_ID "FBgn0068394"; genomic_feature "3UTR"; Head "2162"; Ovary "4"; Testis "61"; Embryo0-12h "0"; Embryo12-24h "0";
2L	Drosophila_3seq	end	9606459	9606459	.	-	.	FlyBase_ID "FBgn0068395"; genomic_feature "3UTR"; Head "4"; Ovary "2"; Testis "12"; Embryo0-12h "0"; Embryo12-24h "0";
2L	Drosophila_3seq	end	9607068	9607068	.	-	.	FlyBase_ID "FBgn0068395"; genomic_feature "3UTR"; Head "8"; Ovary "2"; Testis "2"; Embryo0-12h "0"; Embryo12-24h "0";
2L	Drosophila_3seq	end	9608533	9608533	.	-	.	FlyBase_ID "FBgn0068395"; genomic_feature "3UTR"; Head "8"; Ovary "2"; Testis "1"; Embryo0-12h "0"; Embryo12-24h "10";
2L	Drosophila_3seq	end	9608559	9608559	.	-	.	FlyBase_ID "FBgn0068395"; genomic_feature "3UTR"; Head "1996"; Ovary "2561"; Testis "244"; Embryo0-12h "222"; Embryo12-24h "3731";
2L	Drosophila_3seq	end	9608850	9608850	.	-	.	FlyBase_ID "FBgn0068395"; genomic_feature "3UTR"; Head "3"; Ovary "28"; Testis "1"; Embryo0-12h "0"; Embryo12-24h "29";
2L	Drosophila_3seq	end	9608937	9608937	.	-	.	FlyBase_ID "FBgn0068395"; genomic_feature "3UTR"; Head "114"; Ovary "107"; Testis "34"; Embryo0-12h "0"; Embryo12-24h "101";
X	Drosophila_3seq	end	20368086	20368086	.	-	.	FlyBase_ID "FBgn0068396"; genomic_feature "3UTR"; Head "235"; Ovary "400"; Testis "42"; Embryo0-12h "117"; Embryo12-24h "814";
X	Drosophila_3seq	end	20368338	20368338	.	-	.	FlyBase_ID "FBgn0068396"; genomic_feature "3UTR"; Head "3"; Ovary "5"; Testis "1"; Embryo0-12h "11"; Embryo12-24h "3";
X	Drosophila_3seq	end	20368672	20368672	.	-	.	FlyBase_ID "FBgn0068396"; genomic_feature "3UTR"; Head "0"; Ovary "21"; Testis "0"; Embryo0-12h "0"; Embryo12-24h "3";
X	Drosophila_3seq	end	20368807	20368807	.	-	.	FlyBase_ID "FBgn0068396"; genomic_feature "3UTR"; Head "3"; Ovary "85"; Testis "1"; Embryo0-12h "1"; Embryo12-24h "127";
X	Drosophila_3seq	end	20368833	20368833	.	-	.	FlyBase_ID "FBgn0068396"; genomic_feature "3UTR"; Head "0"; Ovary "34"; Testis "1"; Embryo0-12h "1"; Embryo12-24h "31";
X	Drosophila_3seq	end	20369068	20369068	.	-	.	FlyBase_ID "FBgn0068396"; genomic_feature "3UTR"; Head "1"; Ovary "63"; Testis "113"; Embryo0-12h "15"; Embryo12-24h "31";
2R	Drosophila_3seq	end	20613718	20613718	.	-	.	FlyBase_ID "FBgn0068397"; genomic_feature "3UTR"; Head "8"; Ovary "8"; Testis "3"; Embryo0-12h "0"; Embryo12-24h "8";
2R	Drosophila_3seq	end	20613745	20613745	.	-	.	FlyBase_ID "FBgn0068397"; genomic_feature "3UTR"; Head "4563"; Ovary "1483"; Testis "546"; Embryo0-12h "261"; Embryo12-24h "692";
2L	Drosophila_3seq	end	14142173	14142173	.	+	.	FlyBase_ID "FBgn0068398"; genomic_feature "3UTR"; Head "159"; Ovary "4"; Testis "26"; Embryo0-12h "29"; Embryo12-24h "4724";
2R	Drosophila_3seq	end	13033676	13033676	.	+	.	FlyBase_ID "FBgn0068399"; genomic_feature "3UTR"; Head "3"; Ovary "83"; Testis "8"; Embryo0-12h "1"; Embryo12-24h "26";
2R	Drosophila_3seq	end	13033707	13033707	.	+	.	FlyBase_ID "FBgn0068399"; genomic_feature "3UTR"; Head "111"; Ovary "623"; Testis "31"; Embryo0-12h "88"; Embryo12-24h "755";
2L	Drosophila_3seq	end	9786381	9786381	.	+	.	FlyBase_ID "FBgn0068400"; genomic_feature "3UTR"; Head "1455"; Ovary "2"; Testis "12"; Embryo0-12h "0"; Embryo12-24h "0";
2L	Drosophila_3seq	end	9786437	9786437	.	+	.	FlyBase_ID "FBgn0068400"; genomic_feature "3UTR"; Head "67"; Ovary "0"; Testis "2"; Embryo0-12h "0"; Embryo12-24h "0";
X	Drosophila_3seq	end	20451181	20451181	.	-	.	FlyBase_ID "FBgn0068401"; genomic_feature "3UTR"; Head "1674"; Ovary "1"; Testis "84"; Embryo0-12h "11"; Embryo12-24h "0";
X	Drosophila_3seq	end	3146628	3146628	.	-	.	FlyBase_ID "FBgn0068402"; genomic_feature "3UTR"; Head "220"; Ovary "83"; Testis "79"; Embryo0-12h "6"; Embryo12-24h "0";
X	Drosophila_3seq	end	3148009	3148009	.	-	.	FlyBase_ID "FBgn0068402"; genomic_feature "3UTR"; Head "40"; Ovary "0"; Testis "6"; Embryo0-12h "10"; Embryo12-24h "0";
X	Drosophila_3seq	end	3148083	3148083	.	-	.	FlyBase_ID "FBgn0068402"; genomic_feature "3UTR"; Head "62"; Ovary "0"; Testis "7"; Embryo0-12h "0"; Embryo12-24h "0";
2L	Drosophila_3seq	end	7365252	7365252	.	+	.	FlyBase_ID "FBgn0068403"; genomic_feature "3UTR"; Head "55"; Ovary "2"; Testis "1"; Embryo0-12h "32"; Embryo12-24h "0";
2L	Drosophila_3seq	end	7365304	7365304	.	+	.	FlyBase_ID "FBgn0068403"; genomic_feature "3UTR"; Head "1675"; Ovary "27"; Testis "30"; Embryo0-12h "79"; Embryo12-24h "9";
2L	Drosophila_3seq	end	16102803	16102803	.	-	.	FlyBase_ID "FBgn0068404"; genomic_feature "3UTR"; Head "9"; Ovary "32"; Testis "20"; Embryo0-12h "0"; Embryo12-24h "14";
2L	Drosophila_3seq	end	16102831	16102831	.	-	.	FlyBase_ID "FBgn0068404"; genomic_feature "3UTR"; Head "106"; Ovary "134"; Testis "90"; Embryo0-12h "5"; Embryo12-24h "52";
3L	Drosophila_3seq	end	9560035	9560035	.	+	.	FlyBase_ID "FBgn0068405"; genomic_feature "3UTR"; Head "63"; Ovary "679"; Testis "35"; Embryo0-12h "36"; Embryo12-24h "476";
3R	Drosophila_3seq	end	5475727	5475727	.	+	.	FlyBase_ID "FBgn0068406"; genomic_feature "CDS"; Head "11"; Ovary "9"; Testis "2"; Embryo0-12h "9"; Embryo12-24h "127";
X	Drosophila_3seq	end	12960375	12960375	.	+	.	FlyBase_ID "FBgn0068407"; genomic_feature "3UTR"; Head "20"; Ovary "60"; Testis "237"; Embryo0-12h "171"; Embryo12-24h "215";
X	Drosophila_3seq	end	20108893	20108893	.	-	.	FlyBase_ID "FBgn0068408"; genomic_feature "3UTR"; Head "210"; Ovary "987"; Testis "143"; Embryo0-12h "10"; Embryo12-24h "203";
X	Drosophila_3seq	end	20108959	20108959	.	-	.	FlyBase_ID "FBgn0068408"; genomic_feature "3UTR"; Head "48"; Ovary "320"; Testis "91"; Embryo0-12h "0"; Embryo12-24h "8";
X	Drosophila_3seq	end	20109005	20109005	.	-	.	FlyBase_ID "FBgn0068408"; genomic_feature "3UTR"; Head "1"; Ovary "7"; Testis "4"; Embryo0-12h "0"; Embryo12-24h "0";
X	Drosophila_3seq	end	20109058	20109058	.	-	.	FlyBase_ID "FBgn0068408"; genomic_feature "3UTR"; Head "76"; Ovary "172"; Testis "82"; Embryo0-12h "16"; Embryo12-24h "46";
X	Drosophila_3seq	end	18928740	18928740	.	+	.	FlyBase_ID "FBgn0068409"; genomic_feature "3UTR"; Head "2960"; Ovary "2229"; Testis "488"; Embryo0-12h "770"; Embryo12-24h "3774";
X	Drosophila_3seq	end	10998518	10998518	.	-	.	FlyBase_ID "FBgn0068410"; genomic_feature "3UTR"; Head "2"; Ovary "3"; Testis "2951"; Embryo0-12h "0"; Embryo12-24h "0";
3R	Drosophila_3seq	end	18092983	18092983	.	+	.	FlyBase_ID "FBgn0068412"; genomic_feature "3UTR"; Head "0"; Ovary "8"; Testis "68"; Embryo0-12h "1178"; Embryo12-24h "2133";
X	Drosophila_3seq	end	17018452	17018452	.	-	.	FlyBase_ID "FBgn0068413"; genomic_feature "3UTR"; Head "61"; Ovary "16"; Testis "28"; Embryo0-12h "52"; Embryo12-24h "22";
X	Drosophila_3seq	end	17018592	17018592	.	-	.	FlyBase_ID "FBgn0068413"; genomic_feature "3UTR"; Head "59"; Ovary "11"; Testis "24"; Embryo0-12h "48"; Embryo12-24h "0";
X	Drosophila_3seq	end	17018703	17018703	.	-	.	FlyBase_ID "FBgn0068413"; genomic_feature "3UTR"; Head "213"; Ovary "17"; Testis "49"; Embryo0-12h "41"; Embryo12-24h "1";
X	Drosophila_3seq	end	9170398	9170398	.	-	.	FlyBase_ID "FBgn0068414"; genomic_feature "3UTR"; Head "247"; Ovary "1484"; Testis "77"; Embryo0-12h "207"; Embryo12-24h "1391";
3L	Drosophila_3seq	end	4872998	4872998	.	-	.	FlyBase_ID "FBgn0068415"; genomic_feature "3UTR"; Head "1039"; Ovary "1049"; Testis "533"; Embryo0-12h "83"; Embryo12-24h "1801";
2L	Drosophila_3seq	end	8265014	8265014	.	+	.	FlyBase_ID "FBgn0068416, FBgn0276315"; genomic_feature "ambiguous"; Head "2401"; Ovary "61"; Testis "249"; Embryo0-12h "75"; Embryo12-24h "462";
2L	Drosophila_3seq	end	7466953	7466953	.	+	.	FlyBase_ID "FBgn0068417"; genomic_feature "3UTR"; Head "0"; Ovary "0"; Testis "0"; Embryo0-12h "0"; Embryo12-24h "2313";
3R	Drosophila_3seq	end	17416161	17416161	.	+	.	FlyBase_ID "FBgn0068418"; genomic_feature "3UTR"; Head "31"; Ovary "232"; Testis "22"; Embryo0-12h "18"; Embryo12-24h "83";
3R	Drosophila_3seq	end	17416197	17416197	.	+	.	FlyBase_ID "FBgn0068418"; genomic_feature "3UTR"; Head "22682"; Ovary "48035"; Testis "5922"; Embryo0-12h "7737"; Embryo12-24h "63850";
3R	Drosophila_3seq	end	17416241	17416241	.	+	.	FlyBase_ID "FBgn0068418"; genomic_feature "3UTR"; Head "54"; Ovary "166"; Testis "19"; Embryo0-12h "7"; Embryo12-24h "165";
3R	Drosophila_3seq	end	17416276	17416276	.	+	.	FlyBase_ID "FBgn0068418"; genomic_feature "3UTR"; Head "496"; Ovary "1513"; Testis "128"; Embryo0-12h "140"; Embryo12-24h "2271";
3R	Drosophila_3seq	end	17416471	17416471	.	+	.	FlyBase_ID "FBgn0068418"; genomic_feature "3UTR"; Head "3"; Ovary "46"; Testis "4"; Embryo0-12h "0"; Embryo12-24h "44";
3R	Drosophila_3seq	end	17417434	17417434	.	+	.	FlyBase_ID "FBgn0068418"; genomic_feature "3UTR"; Head "4"; Ovary "25"; Testis "0"; Embryo0-12h "0"; Embryo12-24h "31";
3R	Drosophila_3seq	end	10566622	10566622	.	+	.	FlyBase_ID "FBgn0068419"; genomic_feature "3UTR"; Head "31"; Ovary "0"; Testis "3"; Embryo0-12h "0"; Embryo12-24h "15";
3R	Drosophila_3seq	end	10566666	10566666	.	+	.	FlyBase_ID "FBgn0068419"; genomic_feature "3UTR"; Head "357"; Ovary "26"; Testis "96"; Embryo0-12h "13"; Embryo12-24h "60";
3R	Drosophila_3seq	end	10566712	10566712	.	+	.	FlyBase_ID "FBgn0068419"; genomic_feature "3UTR"; Head "1234"; Ovary "106"; Testis "62"; Embryo0-12h "36"; Embryo12-24h "374";
3R	Drosophila_3seq	end	10566862	10566862	.	+	.	FlyBase_ID "FBgn0068419"; genomic_feature "3UTR"; Head "76"; Ovary "7"; Testis "3"; Embryo0-12h "6"; Embryo12-24h "74";
3R	Drosophila_3seq	end	520545	520545	.	+	.	FlyBase_ID "FBgn0068420"; genomic_feature "3UTR"; Head "17098"; Ovary "23"; Testis "103"; Embryo0-12h "30"; Embryo12-24h "58";
3R	Drosophila_3seq	end	520579	520579	.	+	.	FlyBase_ID "FBgn0068420"; genomic_feature "3UTR"; Head "97"; Ovary "0"; Testis "0"; Embryo0-12h "0"; Embryo12-24h "0";
X	Drosophila_3seq	end	21314781	21314781	.	+	.	FlyBase_ID "FBgn0068422"; genomic_feature "3UTR"; Head "3"; Ovary "8"; Testis "15"; Embryo0-12h "10"; Embryo12-24h "22";
X	Drosophila_3seq	end	21314994	21314994	.	+	.	FlyBase_ID "FBgn0068422"; genomic_feature "3UTR"; Head "38"; Ovary "83"; Testis "545"; Embryo0-12h "12"; Embryo12-24h "50";
X	Drosophila_3seq	end	21315128	21315128	.	+	.	FlyBase_ID "FBgn0068422"; genomic_feature "3UTR"; Head "2"; Ovary "8"; Testis "5"; Embryo0-12h "0"; Embryo12-24h "16";
X	Drosophila_3seq	end	21315442	21315442	.	+	.	FlyBase_ID "FBgn0068422"; genomic_feature "3UTR"; Head "5"; Ovary "7"; Testis "1"; Embryo0-12h "0"; Embryo12-24h "24";
X	Drosophila_3seq	end	21315864	21315864	.	+	.	FlyBase_ID "FBgn0068422"; genomic_feature "3UTR"; Head "11"; Ovary "9"; Testis "1"; Embryo0-12h "4"; Embryo12-24h "11";
X	Drosophila_3seq	end	21315932	21315932	.	+	.	FlyBase_ID "FBgn0068422"; genomic_feature "3UTR"; Head "7"; Ovary "27"; Testis "0"; Embryo0-12h "0"; Embryo12-24h "32";
X	Drosophila_3seq	end	21316054	21316054	.	+	.	FlyBase_ID "FBgn0068422"; genomic_feature "3UTR"; Head "130"; Ovary "49"; Testis "13"; Embryo0-12h "21"; Embryo12-24h "156";
X	Drosophila_3seq	end	21316218	21316218	.	+	.	FlyBase_ID "FBgn0068422"; genomic_feature "3UTR"; Head "763"; Ovary "70"; Testis "32"; Embryo0-12h "190"; Embryo12-24h "476";
2R	Drosophila_3seq	end	15726078	15726078	.	+	.	FlyBase_ID "FBgn0068423"; genomic_feature "CDS"; Head "2"; Ovary "1"; Testis "0"; Embryo0-12h "0"; Embryo12-24h "5";
2R	Drosophila_3seq	end	15726166	15726166	.	+	.	FlyBase_ID "FBgn0068423"; genomic_feature "3UTR"; Head "3689"; Ovary "1947"; Testis "693"; Embryo0-12h "543"; Embryo12-24h "2558";
X	Drosophila_3seq	end	11714184	11714184	.	+	.	FlyBase_ID "FBgn0068424"; genomic_feature "3UTR"; Head "4648"; Ovary "2803"; Testis "1295"; Embryo0-12h "1217"; Embryo12-24h "3752";
X	Drosophila_3seq	end	11714302	11714302	.	+	.	FlyBase_ID "FBgn0068424"; genomic_feature "3UTR"; Head "6251"; Ovary "2849"; Testis "957"; Embryo0-12h "707"; Embryo12-24h "2886";
X	Drosophila_3seq	end	11714336	11714336	.	+	.	FlyBase_ID "FBgn0068424"; genomic_feature "3UTR"; Head "32"; Ovary "37"; Testis "3"; Embryo0-12h "18"; Embryo12-24h "32";
X	Drosophila_3seq	end	11845900	11845900	.	-	.	FlyBase_ID "FBgn0068425"; genomic_feature "3UTR"; Head "38"; Ovary "27"; Testis "1"; Embryo0-12h "7"; Embryo12-24h "159";
X	Drosophila_3seq	end	11847051	11847051	.	-	.	FlyBase_ID "FBgn0068425"; genomic_feature "3UTR"; Head "8862"; Ovary "14739"; Testis "2353"; Embryo0-12h "2187"; Embryo12-24h "15232";
X	Drosophila_3seq	end	11847106	11847106	.	-	.	FlyBase_ID "FBgn0068425"; genomic_feature "3UTR"; Head "2952"; Ovary "6215"; Testis "813"; Embryo0-12h "1683"; Embryo12-24h "11900";
X	Drosophila_3seq	end	11847145	11847145	.	-	.	FlyBase_ID "FBgn0068425"; genomic_feature "3UTR"; Head "149"; Ovary "312"; Testis "42"; Embryo0-12h "9"; Embryo12-24h "332";
3L	Drosophila_3seq	end	13519226	13519226	.	-	.	FlyBase_ID "FBgn0068427"; genomic_feature "3UTR"; Head "265"; Ovary "0"; Testis "0"; Embryo0-12h "20"; Embryo12-24h "0";
3L	Drosophila_3seq	end	13519319	13519319	.	-	.	FlyBase_ID "FBgn0068427"; genomic_feature "3UTR"; Head "8"; Ovary "0"; Testis "0"; Embryo0-12h "0"; Embryo12-24h "0";
3L	Drosophila_3seq	end	20764896	20764896	.	+	.	FlyBase_ID "FBgn0068428"; genomic_feature "3UTR"; Head "4"; Ovary "17"; Testis "1"; Embryo0-12h "3"; Embryo12-24h "11";
3R	Drosophila_3seq	end	21906276	21906276	.	+	.	FlyBase_ID "FBgn0068429"; genomic_feature "3UTR"; Head "4"; Ovary "3"; Testis "4129"; Embryo0-12h "0"; Embryo12-24h "0";
3R	Drosophila_3seq	end	21906341	21906341	.	+	.	FlyBase_ID "FBgn0068429"; genomic_feature "3UTR"; Head "0"; Ovary "0"; Testis "31"; Embryo0-12h "0"; Embryo12-24h "0";
2L	Drosophila_3seq	end	10553026	10553026	.	-	.	FlyBase_ID "FBgn0068430"; genomic_feature "3UTR"; Head "99"; Ovary "341"; Testis "228"; Embryo0-12h "40"; Embryo12-24h "182";
2L	Drosophila_3seq	end	10553111	10553111	.	-	.	FlyBase_ID "FBgn0068430"; genomic_feature "3UTR"; Head "101"; Ovary "384"; Testis "196"; Embryo0-12h "21"; Embryo12-24h "226";
2L	Drosophila_3seq	end	13869359	13869359	.	+	.	FlyBase_ID "FBgn0068431"; genomic_feature "3UTR"; Head "441"; Ovary "0"; Testis "58"; Embryo0-12h "2"; Embryo12-24h "0";
2L	Drosophila_3seq	end	17642556	17642556	.	-	.	FlyBase_ID "FBgn0068432"; genomic_feature "3UTR"; Head "2"; Ovary "64"; Testis "3"; Embryo0-12h "5"; Embryo12-24h "0";
3R	Drosophila_3seq	end	26146318	26146318	.	-	.	FlyBase_ID "FBgn0068433"; genomic_feature "3UTR"; Head "3"; Ovary "0"; Testis "20"; Embryo0-12h "67"; Embryo12-24h "0";
3R	Drosophila_3seq	end	26690876	26690876	.	+	.	FlyBase_ID "FBgn0068434"; genomic_feature "3UTR"; Head "739"; Ovary "1203"; Testis "200"; Embryo0-12h "52"; Embryo12-24h "775";
2R	Drosophila_3seq	end	20389868	20389868	.	+	.	FlyBase_ID "FBgn0068435"; genomic_feature "3UTR"; Head "14"; Ovary "6"; Testis "18"; Embryo0-12h "0"; Embryo12-24h "9";
2R	Drosophila_3seq	end	20390002	20390002	.	+	.	FlyBase_ID "FBgn0068435"; genomic_feature "3UTR"; Head "35"; Ovary "35"; Testis "31"; Embryo0-12h "14"; Embryo12-24h "88";
2R	Drosophila_3seq	end	20390041	20390041	.	+	.	FlyBase_ID "FBgn0068435"; genomic_feature "3UTR"; Head "127"; Ovary "89"; Testis "257"; Embryo0-12h "6"; Embryo12-24h "110";
2R	Drosophila_3seq	end	20390079	20390079	.	+	.	FlyBase_ID "FBgn0068435"; genomic_feature "3UTR"; Head "2615"; Ovary "859"; Testis "2446"; Embryo0-12h "543"; Embryo12-24h "1659";
2R	Drosophila_3seq	end	20390128	20390128	.	+	.	FlyBase_ID "FBgn0068435"; genomic_feature "3UTR"; Head "102"; Ovary "25"; Testis "113"; Embryo0-12h "10"; Embryo12-24h "86";
2R	Drosophila_3seq	end	16011830	16011830	.	+	.	FlyBase_ID "FBgn0068436"; genomic_feature "3UTR"; Head "17"; Ovary "96"; Testis "7"; Embryo0-12h "0"; Embryo12-24h "56";
2R	Drosophila_3seq	end	16012255	16012255	.	+	.	FlyBase_ID "FBgn0068436"; genomic_feature "3UTR"; Head "3"; Ovary "54"; Testis "8"; Embryo0-12h "0"; Embryo12-24h "27";
2R	Drosophila_3seq	end	12577881	12577881	.	+	.	FlyBase_ID "FBgn0068437"; genomic_feature "3UTR"; Head "0"; Ovary "0"; Testis "223"; Embryo0-12h "0"; Embryo12-24h "0";
X	Drosophila_3seq	end	605824	605824	.	-	.	FlyBase_ID "FBgn0068438"; genomic_feature "3UTR"; Head "765"; Ovary "9"; Testis "34"; Embryo0-12h "0"; Embryo12-24h "0";
X	Drosophila_3seq	end	605857	605857	.	-	.	FlyBase_ID "FBgn0068438"; genomic_feature "3UTR"; Head "106"; Ovary "3"; Testis "9"; Embryo0-12h "0"; Embryo12-24h "0";
X	Drosophila_3seq	end	21701404	21701404	.	-	.	FlyBase_ID "FBgn0068439"; genomic_feature "3UTR"; Head "9"; Ovary "0"; Testis "0"; Embryo0-12h "0"; Embryo12-24h "0";
X	Drosophila_3seq	end	21701495	21701495	.	-	.	FlyBase_ID "FBgn0068439"; genomic_feature "3UTR"; Head "1877"; Ovary "1"; Testis "3"; Embryo0-12h "2"; Embryo12-24h "10";
X	Drosophila_3seq	end	21701598	21701598	.	-	.	FlyBase_ID "FBgn0068439"; genomic_feature "3UTR"; Head "9"; Ovary "0"; Testis "0"; Embryo0-12h "0"; Embryo12-24h "0";
X	Drosophila_3seq	end	21701629	21701629	.	-	.	FlyBase_ID "FBgn0068439"; genomic_feature "3UTR"; Head "3608"; Ovary "1"; Testis "1"; Embryo0-12h "12"; Embryo12-24h "0";
2R	Drosophila_3seq	end	7240515	7240515	.	-	.	FlyBase_ID "FBgn0068440"; genomic_feature "3UTR"; Head "0"; Ovary "36"; Testis "0"; Embryo0-12h "0"; Embryo12-24h "14";
2R	Drosophila_3seq	end	7240628	7240628	.	-	.	FlyBase_ID "FBgn0068440"; genomic_feature "3UTR"; Head "6"; Ovary "75"; Testis "6"; Embryo0-12h "8"; Embryo12-24h "30";
2R	Drosophila_3seq	end	7240757	7240757	.	-	.	FlyBase_ID "FBgn0068440"; genomic_feature "3UTR"; Head "3"; Ovary "7"; Testis "0"; Embryo0-12h "0"; Embryo12-24h "8";
2R	Drosophila_3seq	end	7240841	7240841	.	-	.	FlyBase_ID "FBgn0068440"; genomic_feature "3UTR"; Head "62"; Ovary "242"; Testis "87"; Embryo0-12h "3"; Embryo12-24h "98";
2R	Drosophila_3seq	end	7493748	7493748	.	+	.	FlyBase_ID "FBgn0068441"; genomic_feature "3UTR"; Head "9"; Ovary "16"; Testis "10"; Embryo0-12h "0"; Embryo12-24h "0";
2R	Drosophila_3seq	end	8028481	8028481	.	+	.	FlyBase_ID "FBgn0068442"; genomic_feature "3UTR"; Head "425"; Ovary "138"; Testis "255"; Embryo0-12h "430"; Embryo12-24h "19";
3L	Drosophila_3seq	end	2827510	2827510	.	-	.	FlyBase_ID "FBgn0068443"; genomic_feature "3UTR"; Head "1415"; Ovary "248"; Testis "851"; Embryo0-12h "242"; Embryo12-24h "38";
3L	Drosophila_3seq	end	2827612	2827612	.	-	.	FlyBase_ID "FBgn0068443"; genomic_feature "3UTR"; Head "185"; Ovary "25"; Testis "130"; Embryo0-12h "7"; Embryo12-24h "0";
3L	Drosophila_3seq	end	2827658	2827658	.	-	.	FlyBase_ID "FBgn0068443"; genomic_feature "3UTR"; Head "36"; Ovary "9"; Testis "27"; Embryo0-12h "0"; Embryo12-24h "0";
3L	Drosophila_3seq	end	3110506	3110506	.	-	.	FlyBase_ID "FBgn0068444"; genomic_feature "3UTR"; Head "0"; Ovary "19"; Testis "40"; Embryo0-12h "0"; Embryo12-24h "0";
3L	Drosophila_3seq	end	3110565	3110565	.	-	.	FlyBase_ID "FBgn0068444"; genomic_feature "3UTR"; Head "0"; Ovary "5"; Testis "10"; Embryo0-12h "0"; Embryo12-24h "0";
3L	Drosophila_3seq	end	3110640	3110640	.	-	.	FlyBase_ID "FBgn0068444"; genomic_feature "3UTR"; Head "5"; Ovary "51"; Testis "126"; Embryo0-12h "0"; Embryo12-24h "0";
3L	Drosophila_3seq	end	6774232	6774232	.	-	.	FlyBase_ID "FBgn0068445"; genomic_feature "3UTR"; Head "789"; Ovary "2630"; Testis "1177"; Embryo0-12h "194"; Embryo12-24h "6090";
X	Drosophila_3seq	end	19833652	19833652	.	-	.	FlyBase_ID "FBgn0068446"; genomic_feature "3UTR"; Head "3"; Ovary "5"; Testis "4480"; Embryo0-12h "7"; Embryo12-24h "18";
X	Drosophila_3seq	end	19834789	19834789	.	-	.	FlyBase_ID "FBgn0068446"; genomic_feature "5UTR"; Head "0"; Ovary "0"; Testis "25"; Embryo0-12h "0"; Embryo12-24h "0";
3L	Drosophila_3seq	end	4868380	4868380	.	+	.	FlyBase_ID "FBgn0068447"; genomic_feature "3UTR"; Head "8"; Ovary "47"; Testis "17"; Embryo0-12h "0"; Embryo12-24h "15";
3L	Drosophila_3seq	end	4868518	4868518	.	+	.	FlyBase_ID "FBgn0068447"; genomic_feature "3UTR"; Head "557"; Ovary "397"; Testis "132"; Embryo0-12h "93"; Embryo12-24h "1045";
3L	Drosophila_3seq	end	4868553	4868553	.	+	.	FlyBase_ID "FBgn0068447"; genomic_feature "3UTR"; Head "12"; Ovary "14"; Testis "1"; Embryo0-12h "0"; Embryo12-24h "9";
2R	Drosophila_3seq	end	8679264	8679264	.	+	.	FlyBase_ID "FBgn0068448"; genomic_feature "3UTR"; Head "8"; Ovary "6"; Testis "12"; Embryo0-12h "0"; Embryo12-24h "0";
2L	Drosophila_3seq	end	11140191	11140191	.	-	.	FlyBase_ID "FBgn0068449"; genomic_feature "3UTR"; Head "300"; Ovary "325"; Testis "170"; Embryo0-12h "82"; Embryo12-24h "7";
2L	Drosophila_3seq	end	11162376	11162376	.	+	.	FlyBase_ID "FBgn0068450"; genomic_feature "3UTR"; Head "259"; Ovary "1096"; Testis "349"; Embryo0-12h "23"; Embryo12-24h "1297";
X	Drosophila_3seq	end	15177702	15177702	.	+	.	FlyBase_ID "FBgn0068453"; genomic_feature "3UTR"; Head "0"; Ovary "0"; Testis "6"; Embryo0-12h "0"; Embryo12-24h "155";
2R	Drosophila_3seq	end	10578867	10578867	.	+	.	FlyBase_ID "FBgn0068454"; genomic_feature "3UTR"; Head "3389"; Ovary "2778"; Testis "1354"; Embryo0-12h "613"; Embryo12-24h "3673";
2R	Drosophila_3seq	end	10579036	10579036	.	+	.	FlyBase_ID "FBgn0068454"; genomic_feature "3UTR"; Head "13"; Ovary "21"; Testis "19"; Embryo0-12h "0"; Embryo12-24h "16";
2R	Drosophila_3seq	end	20611468	20611468	.	-	.	FlyBase_ID "FBgn0068455"; genomic_feature "3UTR"; Head "450"; Ovary "1553"; Testis "873"; Embryo0-12h "250"; Embryo12-24h "2184";
2R	Drosophila_3seq	end	57751	57751	.	-	.	FlyBase_ID "FBgn0068456"; genomic_feature "3UTR"; Head "0"; Ovary "5"; Testis "0"; Embryo0-12h "13"; Embryo12-24h "100";
2R	Drosophila_3seq	end	58338	58338	.	-	.	FlyBase_ID "FBgn0068456"; genomic_feature "3UTR"; Head "1"; Ovary "27"; Testis "0"; Embryo0-12h "0"; Embryo12-24h "25";
2R	Drosophila_3seq	end	58647	58647	.	-	.	FlyBase_ID "FBgn0068456"; genomic_feature "3UTR"; Head "26"; Ovary "67"; Testis "7"; Embryo0-12h "31"; Embryo12-24h "94";
2R	Drosophila_3seq	end	58678	58678	.	-	.	FlyBase_ID "FBgn0068456"; genomic_feature "3UTR"; Head "14664"; Ovary "28453"; Testis "3212"; Embryo0-12h "6743"; Embryo12-24h "52189";
2R	Drosophila_3seq	end	4961390	4961390	.	-	.	FlyBase_ID "FBgn0068457"; genomic_feature "3UTR"; Head "300"; Ovary "1254"; Testis "250"; Embryo0-12h "95"; Embryo12-24h "1419";
3L	Drosophila_3seq	end	3765267	3765267	.	-	.	FlyBase_ID "FBgn0068458"; genomic_feature "3UTR"; Head "21"; Ovary "3"; Testis "0"; Embryo0-12h "7"; Embryo12-24h "12";
3L	Drosophila_3seq	end	3765347	3765347	.	-	.	FlyBase_ID "FBgn0068458"; genomic_feature "3UTR"; Head "177"; Ovary "250"; Testis "11"; Embryo0-12h "90"; Embryo12-24h "274";
3L	Drosophila_3seq	end	3765427	3765427	.	-	.	FlyBase_ID "FBgn0068458"; genomic_feature "3UTR"; Head "4"; Ovary "11"; Testis "0"; Embryo0-12h "0"; Embryo12-24h "29";
3L	Drosophila_3seq	end	3765647	3765647	.	-	.	FlyBase_ID "FBgn0068458"; genomic_feature "3UTR"; Head "13639"; Ovary "28481"; Testis "3742"; Embryo0-12h "6631"; Embryo12-24h "43917";
2R	Drosophila_3seq	end	18340739	18340739	.	+	.	FlyBase_ID "FBgn0068459"; genomic_feature "3UTR"; Head "0"; Ovary "0"; Testis "9"; Embryo0-12h "0"; Embryo12-24h "0";
2R	Drosophila_3seq	end	18340851	18340851	.	+	.	FlyBase_ID "FBgn0068459"; genomic_feature "3UTR"; Head "0"; Ovary "0"; Testis "164"; Embryo0-12h "0"; Embryo12-24h "0";
2R	Drosophila_3seq	end	18340888	18340888	.	+	.	FlyBase_ID "FBgn0068459"; genomic_feature "3UTR"; Head "3"; Ovary "2"; Testis "3171"; Embryo0-12h "0"; Embryo12-24h "0";
2R	Drosophila_3seq	end	18340916	18340916	.	+	.	FlyBase_ID "FBgn0068459"; genomic_feature "3UTR"; Head "16"; Ovary "19"; Testis "24028"; Embryo0-12h "0"; Embryo12-24h "0";
X	Drosophila_3seq	end	18739888	18739888	.	-	.	FlyBase_ID "FBgn0068460"; genomic_feature "3UTR"; Head "303"; Ovary "10"; Testis "10"; Embryo0-12h "6"; Embryo12-24h "296";
X	Drosophila_3seq	end	18739930	18739930	.	-	.	FlyBase_ID "FBgn0068460"; genomic_feature "3UTR"; Head "368"; Ovary "10"; Testis "38"; Embryo0-12h "46"; Embryo12-24h "206";
3L	Drosophila_3seq	end	15023240	15023240	.	-	.	FlyBase_ID "FBgn0068461"; genomic_feature "3UTR"; Head "0"; Ovary "0"; Testis "0"; Embryo0-12h "0"; Embryo12-24h "1183";
3L	Drosophila_3seq	end	9167953	9167953	.	-	.	FlyBase_ID "FBgn0068462"; genomic_feature "3UTR"; Head "1"; Ovary "1"; Testis "1"; Embryo0-12h "0"; Embryo12-24h "0";
3L	Drosophila_3seq	end	9168204	9168204	.	-	.	FlyBase_ID "FBgn0068462"; genomic_feature "3UTR"; Head "436"; Ovary "2616"; Testis "397"; Embryo0-12h "62"; Embryo12-24h "6098";
3L	Drosophila_3seq	end	9168334	9168334	.	-	.	FlyBase_ID "FBgn0068462"; genomic_feature "3UTR"; Head "9"; Ovary "136"; Testis "46"; Embryo0-12h "0"; Embryo12-24h "521";
3L	Drosophila_3seq	end	9169032	9169032	.	-	.	FlyBase_ID "FBgn0068462"; genomic_feature "CDS"; Head "0"; Ovary "2"; Testis "0"; Embryo0-12h "0"; Embryo12-24h "78";
2R	Drosophila_3seq	end	2108765	2108765	.	+	.	FlyBase_ID "FBgn0068463"; genomic_feature "3UTR"; Head "82"; Ovary "351"; Testis "42"; Embryo0-12h "28"; Embryo12-24h "241";
2R	Drosophila_3seq	end	2108837	2108837	.	+	.	FlyBase_ID "FBgn0068463"; genomic_feature "3UTR"; Head "50"; Ovary "280"; Testis "7"; Embryo0-12h "0"; Embryo12-24h "380";
2R	Drosophila_3seq	end	9716154	9716154	.	+	.	FlyBase_ID "FBgn0068464"; genomic_feature "3UTR"; Head "349"; Ovary "705"; Testis "434"; Embryo0-12h "36"; Embryo12-24h "474";
2R	Drosophila_3seq	end	9716187	9716187	.	+	.	FlyBase_ID "FBgn0068464"; genomic_feature "3UTR"; Head "2496"; Ovary "3369"; Testis "1715"; Embryo0-12h "303"; Embryo12-24h "4636";
2R	Drosophila_3seq	end	8298677	8298677	.	-	.	FlyBase_ID "FBgn0068465"; genomic_feature "3UTR"; Head "37"; Ovary "27"; Testis "95"; Embryo0-12h "0"; Embryo12-24h "0";
2R	Drosophila_3seq	end	8298721	8298721	.	-	.	FlyBase_ID "FBgn0068465"; genomic_feature "3UTR"; Head "365"; Ovary "456"; Testis "472"; Embryo0-12h "0"; Embryo12-24h "0";
3R	Drosophila_3seq	end	2319463	2319463	.	+	.	FlyBase_ID "FBgn0068466"; genomic_feature "3UTR"; Head "1"; Ovary "1"; Testis "42"; Embryo0-12h "0"; Embryo12-24h "0";
3R	Drosophila_3seq	end	2319690	2319690	.	+	.	FlyBase_ID "FBgn0068466"; genomic_feature "3UTR"; Head "0"; Ovary "0"; Testis "131"; Embryo0-12h "0"; Embryo12-24h "0";
3R	Drosophila_3seq	end	2319735	2319735	.	+	.	FlyBase_ID "FBgn0068466"; genomic_feature "3UTR"; Head "0"; Ovary "0"; Testis "33"; Embryo0-12h "0"; Embryo12-24h "0";
3R	Drosophila_3seq	end	2320592	2320592	.	+	.	FlyBase_ID "FBgn0068466"; genomic_feature "3UTR"; Head "0"; Ovary "0"; Testis "38"; Embryo0-12h "0"; Embryo12-24h "0";
2R	Drosophila_3seq	end	2542250	2542250	.	+	.	FlyBase_ID "FBgn0068467"; genomic_feature "3UTR"; Head "336"; Ovary "133"; Testis "51"; Embryo0-12h "24"; Embryo12-24h "514";
2R	Drosophila_3seq	end	2542448	2542448	.	+	.	FlyBase_ID "FBgn0068467"; genomic_feature "3UTR"; Head "14"; Ovary "12"; Testis "1"; Embryo0-12h "0"; Embryo12-24h "28";
2L	Drosophila_3seq	end	9145422	9145422	.	+	.	FlyBase_ID "FBgn0068468"; genomic_feature "3UTR"; Head "278"; Ovary "514"; Testis "143"; Embryo0-12h "62"; Embryo12-24h "459";
2L	Drosophila_3seq	end	9145529	9145529	.	+	.	FlyBase_ID "FBgn0068468"; genomic_feature "3UTR"; Head "13"; Ovary "1"; Testis "1"; Embryo0-12h "0"; Embryo12-24h "14";
2L	Drosophila_3seq	end	9145603	9145603	.	+	.	FlyBase_ID "FBgn0068468"; genomic_feature "3UTR"; Head "4"; Ovary "9"; Testis "3"; Embryo0-12h "0"; Embryo12-24h "20";
2L	Drosophila_3seq	end	9145790	9145790	.	+	.	FlyBase_ID "FBgn0068468"; genomic_feature "3UTR"; Head "5"; Ovary "3"; Testis "2"; Embryo0-12h "0"; Embryo12-24h "13";
2L	Drosophila_3seq	end	7380950	7380950	.	+	.	FlyBase_ID "FBgn0068469"; genomic_feature "3UTR"; Head "5"; Ovary "5"; Testis "15"; Embryo0-12h "0"; Embryo12-24h "21";
2L	Drosophila_3seq	end	7381020	7381020	.	+	.	FlyBase_ID "FBgn0068469"; genomic_feature "3UTR"; Head "87"; Ovary "431"; Testis "75"; Embryo0-12h "6"; Embryo12-24h "629";
2L	Drosophila_3seq	end	7381048	7381048	.	+	.	FlyBase_ID "FBgn0068469"; genomic_feature "3UTR"; Head "0"; Ovary "2"; Testis "0"; Embryo0-12h "0"; Embryo12-24h "23";
X	Drosophila_3seq	end	11946657	11946657	.	-	.	FlyBase_ID "FBgn0068470"; genomic_feature "3UTR"; Head "5"; Ovary "8"; Testis "2"; Embryo0-12h "0"; Embryo12-24h "0";
X	Drosophila_3seq	end	11948453	11948453	.	-	.	FlyBase_ID "FBgn0068470"; genomic_feature "3UTR"; Head "914"; Ovary "510"; Testis "320"; Embryo0-12h "69"; Embryo12-24h "582";
3R	Drosophila_3seq	end	1424704	1424704	.	-	.	FlyBase_ID "FBgn0068471"; genomic_feature "3UTR"; Head "12"; Ovary "24"; Testis "6"; Embryo0-12h "0"; Embryo12-24h "57";
3R	Drosophila_3seq	end	1424917	1424917	.	-	.	FlyBase_ID "FBgn0068471"; genomic_feature "3UTR"; Head "5428"; Ovary "6783"; Testis "2107"; Embryo0-12h "634"; Embryo12-24h "8843";
3R	Drosophila_3seq	end	1424961	1424961	.	-	.	FlyBase_ID "FBgn0068471"; genomic_feature "3UTR"; Head "66"; Ovary "213"; Testis "66"; Embryo0-12h "7"; Embryo12-24h "102";
3R	Drosophila_3seq	end	1425089	1425089	.	-	.	FlyBase_ID "FBgn0068471"; genomic_feature "3UTR"; Head "45"; Ovary "74"; Testis "59"; Embryo0-12h "9"; Embryo12-24h "279";
3R	Drosophila_3seq	end	1425121	1425121	.	-	.	FlyBase_ID "FBgn0068471"; genomic_feature "3UTR"; Head "0"; Ovary "5"; Testis "9"; Embryo0-12h "0"; Embryo12-24h "6";
3L	Drosophila_3seq	end	1483946	1483946	.	-	.	FlyBase_ID "FBgn0068472"; genomic_feature "3UTR"; Head "349"; Ovary "197"; Testis "29"; Embryo0-12h "80"; Embryo12-24h "409";
3L	Drosophila_3seq	end	1484029	1484029	.	-	.	FlyBase_ID "FBgn0068472"; genomic_feature "3UTR"; Head "512"; Ovary "573"; Testis "205"; Embryo0-12h "115"; Embryo12-24h "684";
3R	Drosophila_3seq	end	27983517	27983517	.	+	.	FlyBase_ID "FBgn0068473"; genomic_feature "5UTR"; Head "0"; Ovary "1"; Testis "5"; Embryo0-12h "0"; Embryo12-24h "0";
3R	Drosophila_3seq	end	27990423	27990423	.	+	.	FlyBase_ID "FBgn0068473"; genomic_feature "3UTR"; Head "0"; Ovary "5"; Testis "3"; Embryo0-12h "0"; Embryo12-24h "0";
3R	Drosophila_3seq	end	27990465	27990465	.	+	.	FlyBase_ID "FBgn0068473"; genomic_feature "3UTR"; Head "48"; Ovary "448"; Testis "156"; Embryo0-12h "0"; Embryo12-24h "165";
3R	Drosophila_3seq	end	27991935	27991935	.	+	.	FlyBase_ID "FBgn0068473"; genomic_feature "3UTR"; Head "1"; Ovary "51"; Testis "5"; Embryo0-12h "0"; Embryo12-24h "7";
3R	Drosophila_3seq	end	27991973	27991973	.	+	.	FlyBase_ID "FBgn0068473"; genomic_feature "3UTR"; Head "13"; Ovary "175"; Testis "12"; Embryo0-12h "0"; Embryo12-24h "85";
3R	Drosophila_3seq	end	27992001	27992001	.	+	.	FlyBase_ID "FBgn0068473"; genomic_feature "3UTR"; Head "0"; Ovary "40"; Testis "8"; Embryo0-12h "0"; Embryo12-24h "19";
3R	Drosophila_3seq	end	27992174	27992174	.	+	.	FlyBase_ID "FBgn0068473"; genomic_feature "3UTR"; Head "2"; Ovary "65"; Testis "0"; Embryo0-12h "0"; Embryo12-24h "57";
3R	Drosophila_3seq	end	27992567	27992567	.	+	.	FlyBase_ID "FBgn0068473"; genomic_feature "3UTR"; Head "43"; Ovary "80"; Testis "10"; Embryo0-12h "13"; Embryo12-24h "203";
3R	Drosophila_3seq	end	27993290	27993290	.	+	.	FlyBase_ID "FBgn0068473"; genomic_feature "3UTR"; Head "88"; Ovary "38"; Testis "10"; Embryo0-12h "67"; Embryo12-24h "199";
3R	Drosophila_3seq	end	27993603	27993603	.	+	.	FlyBase_ID "FBgn0068473"; genomic_feature "3UTR"; Head "454"; Ovary "56"; Testis "27"; Embryo0-12h "86"; Embryo12-24h "362";
3R	Drosophila_3seq	end	21557684	21557684	.	-	.	FlyBase_ID "FBgn0068475"; genomic_feature "3UTR"; Head "225"; Ovary "394"; Testis "125"; Embryo0-12h "63"; Embryo12-24h "559";
3R	Drosophila_3seq	end	21556468	21556468	.	-	.	FlyBase_ID "FBgn0068475"; genomic_feature "3UTR"; Head "5884"; Ovary "2225"; Testis "2481"; Embryo0-12h "836"; Embryo12-24h "1692";
3R	Drosophila_3seq	end	25425816	25425816	.	-	.	FlyBase_ID "FBgn0068476"; genomic_feature "3UTR"; Head "452"; Ovary "12"; Testis "68"; Embryo0-12h "596"; Embryo12-24h "17";
X	Drosophila_3seq	end	10907900	10907900	.	-	.	FlyBase_ID "FBgn0068477"; genomic_feature "3UTR"; Head "79"; Ovary "54"; Testis "14"; Embryo0-12h "31"; Embryo12-24h "116";
X	Drosophila_3seq	end	10907926	10907926	.	-	.	FlyBase_ID "FBgn0068477"; genomic_feature "3UTR"; Head "2362"; Ovary "1413"; Testis "353"; Embryo0-12h "478"; Embryo12-24h "1245";
X	Drosophila_3seq	end	19491455	19491455	.	+	.	FlyBase_ID "FBgn0068478"; genomic_feature "3UTR"; Head "254"; Ovary "1013"; Testis "272"; Embryo0-12h "94"; Embryo12-24h "1685";
X	Drosophila_3seq	end	19491491	19491491	.	+	.	FlyBase_ID "FBgn0068478"; genomic_feature "3UTR"; Head "17"; Ovary "93"; Testis "10"; Embryo0-12h "47"; Embryo12-24h "132";
2L	Drosophila_3seq	end	21055320	21055320	.	+	.	FlyBase_ID "FBgn0068479"; genomic_feature "CDS"; Head "0"; Ovary "4"; Testis "2"; Embryo0-12h "0"; Embryo12-24h "0";
2L	Drosophila_3seq	end	21055885	21055885	.	+	.	FlyBase_ID "FBgn0068479"; genomic_feature "CDS"; Head "0"; Ovary "0"; Testis "14"; Embryo0-12h "0"; Embryo12-24h "0";
2L	Drosophila_3seq	end	21056730	21056730	.	+	.	FlyBase_ID "FBgn0068479"; genomic_feature "3UTR"; Head "72"; Ovary "461"; Testis "245"; Embryo0-12h "13"; Embryo12-24h "272";
2L	Drosophila_3seq	end	21056856	21056856	.	+	.	FlyBase_ID "FBgn0068479"; genomic_feature "3UTR"; Head "719"; Ovary "780"; Testis "186"; Embryo0-12h "142"; Embryo12-24h "1537";
2L	Drosophila_3seq	end	21058949	21058949	.	+	.	FlyBase_ID "FBgn0068479"; genomic_feature "3UTR"; Head "58"; Ovary "5"; Testis "4"; Embryo0-12h "26"; Embryo12-24h "99";
3L	Drosophila_3seq	end	4863028	4863028	.	-	.	FlyBase_ID "FBgn0068480"; genomic_feature "3UTR"; Head "221"; Ovary "1789"; Testis "280"; Embryo0-12h "197"; Embryo12-24h "1763";
3L	Drosophila_3seq	end	4863080	4863080	.	-	.	FlyBase_ID "FBgn0068480"; genomic_feature "3UTR"; Head "35"; Ovary "349"; Testis "82"; Embryo0-12h "49"; Embryo12-24h "289";
3R	Drosophila_3seq	end	18056850	18056850	.	+	.	FlyBase_ID "FBgn0068481"; genomic_feature "3UTR"; Head "0"; Ovary "0"; Testis "0"; Embryo0-12h "1038"; Embryo12-24h "1858";
3R	Drosophila_3seq	end	28356030	28356030	.	-	.	FlyBase_ID "FBgn0068482"; genomic_feature "3UTR"; Head "41"; Ovary "221"; Testis "8"; Embryo0-12h "20"; Embryo12-24h "296";
3R	Drosophila_3seq	end	28356084	28356084	.	-	.	FlyBase_ID "FBgn0068482"; genomic_feature "3UTR"; Head "8"; Ovary "38"; Testis "2"; Embryo0-12h "12"; Embryo12-24h "58";
3R	Drosophila_3seq	end	28356210	28356210	.	-	.	FlyBase_ID "FBgn0068482"; genomic_feature "3UTR"; Head "23"; Ovary "54"; Testis "8"; Embryo0-12h "8"; Embryo12-24h "29";
3R	Drosophila_3seq	end	28356241	28356241	.	-	.	FlyBase_ID "FBgn0068482"; genomic_feature "3UTR"; Head "13566"; Ovary "29010"; Testis "3370"; Embryo0-12h "5739"; Embryo12-24h "37114";
3R	Drosophila_3seq	end	28356309	28356309	.	-	.	FlyBase_ID "FBgn0068482"; genomic_feature "3UTR"; Head "1"; Ovary "2"; Testis "1"; Embryo0-12h "0"; Embryo12-24h "10";
2L	Drosophila_3seq	end	145398	145398	.	+	.	FlyBase_ID "FBgn0068483"; genomic_feature "3UTR"; Head "1609"; Ovary "975"; Testis "1119"; Embryo0-12h "249"; Embryo12-24h "1296";
3L	Drosophila_3seq	end	23214346	23214346	.	+	.	FlyBase_ID "FBgn0068484"; genomic_feature "3UTR"; Head "74"; Ovary "285"; Testis "117"; Embryo0-12h "13"; Embryo12-24h "282";
3L	Drosophila_3seq	end	5126522	5126522	.	+	.	FlyBase_ID "FBgn0068485"; genomic_feature "3UTR"; Head "0"; Ovary "46"; Testis "2"; Embryo0-12h "0"; Embryo12-24h "22";
3L	Drosophila_3seq	end	5126779	5126779	.	+	.	FlyBase_ID "FBgn0068485"; genomic_feature "3UTR"; Head "6"; Ovary "265"; Testis "48"; Embryo0-12h "0"; Embryo12-24h "128";
3L	Drosophila_3seq	end	5126813	5126813	.	+	.	FlyBase_ID "FBgn0068485"; genomic_feature "3UTR"; Head "2"; Ovary "20"; Testis "0"; Embryo0-12h "0"; Embryo12-24h "25";
3L	Drosophila_3seq	end	5127047	5127047	.	+	.	FlyBase_ID "FBgn0068485"; genomic_feature "3UTR"; Head "0"; Ovary "22"; Testis "1"; Embryo0-12h "0"; Embryo12-24h "0";
3L	Drosophila_3seq	end	5127233	5127233	.	+	.	FlyBase_ID "FBgn0068485"; genomic_feature "3UTR"; Head "55"; Ovary "271"; Testis "114"; Embryo0-12h "10"; Embryo12-24h "153";
3L	Drosophila_3seq	end	5127261	5127261	.	+	.	FlyBase_ID "FBgn0068485"; genomic_feature "3UTR"; Head "44"; Ovary "135"; Testis "58"; Embryo0-12h "3"; Embryo12-24h "54";
3L	Drosophila_3seq	end	5127291	5127291	.	+	.	FlyBase_ID "FBgn0068485"; genomic_feature "3UTR"; Head "262"; Ovary "645"; Testis "124"; Embryo0-12h "20"; Embryo12-24h "1111";
3L	Drosophila_3seq	end	4939081	4939081	.	-	.	FlyBase_ID "FBgn0068486"; genomic_feature "3UTR"; Head "2"; Ovary "19"; Testis "42"; Embryo0-12h "0"; Embryo12-24h "17";
3L	Drosophila_3seq	end	4940352	4940352	.	-	.	FlyBase_ID "FBgn0068486"; genomic_feature "3UTR"; Head "7"; Ovary "44"; Testis "8"; Embryo0-12h "0"; Embryo12-24h "26";
3L	Drosophila_3seq	end	4940438	4940438	.	-	.	FlyBase_ID "FBgn0068486"; genomic_feature "3UTR"; Head "2"; Ovary "16"; Testis "0"; Embryo0-12h "0"; Embryo12-24h "10";
3R	Drosophila_3seq	end	1133881	1133881	.	+	.	FlyBase_ID "FBgn0068487"; genomic_feature "3UTR"; Head "137"; Ovary "1"; Testis "15"; Embryo0-12h "7"; Embryo12-24h "22";
X	Drosophila_3seq	end	7929049	7929049	.	+	.	FlyBase_ID "FBgn0068488"; genomic_feature "3UTR"; Head "1827"; Ovary "2291"; Testis "694"; Embryo0-12h "1439"; Embryo12-24h "1877";
3R	Drosophila_3seq	end	25772315	25772315	.	-	.	FlyBase_ID "FBgn0068489"; genomic_feature "3UTR"; Head "1"; Ovary "5"; Testis "0"; Embryo0-12h "0"; Embryo12-24h "27";
3R	Drosophila_3seq	end	25772356	25772356	.	-	.	FlyBase_ID "FBgn0068489"; genomic_feature "3UTR"; Head "3"; Ovary "5"; Testis "1"; Embryo0-12h "0"; Embryo12-24h "33";
3R	Drosophila_3seq	end	25772408	25772408	.	-	.	FlyBase_ID "FBgn0068489"; genomic_feature "3UTR"; Head "127"; Ovary "155"; Testis "29"; Embryo0-12h "65"; Embryo12-24h "515";
3R	Drosophila_3seq	end	494537	494537	.	+	.	FlyBase_ID "FBgn0068490"; genomic_feature "3UTR"; Head "764"; Ovary "120"; Testis "31"; Embryo0-12h "47"; Embryo12-24h "636";
2L	Drosophila_3seq	end	6356935	6356935	.	-	.	FlyBase_ID "FBgn0068491"; genomic_feature "3UTR"; Head "1023"; Ovary "540"; Testis "83"; Embryo0-12h "46"; Embryo12-24h "543";
2L	Drosophila_3seq	end	6356967	6356967	.	-	.	FlyBase_ID "FBgn0068491"; genomic_feature "3UTR"; Head "173"; Ovary "103"; Testis "26"; Embryo0-12h "28"; Embryo12-24h "77";
2L	Drosophila_3seq	end	6357099	6357099	.	-	.	FlyBase_ID "FBgn0068491"; genomic_feature "3UTR"; Head "2743"; Ovary "2062"; Testis "341"; Embryo0-12h "808"; Embryo12-24h "4465";
2L	Drosophila_3seq	end	6357172	6357172	.	-	.	FlyBase_ID "FBgn0068491"; genomic_feature "3UTR"; Head "746"; Ovary "799"; Testis "236"; Embryo0-12h "170"; Embryo12-24h "829";
X	Drosophila_3seq	end	7966563	7966563	.	-	.	FlyBase_ID "FBgn0068492"; genomic_feature "3UTR"; Head "48"; Ovary "14"; Testis "16"; Embryo0-12h "0"; Embryo12-24h "113";
X	Drosophila_3seq	end	7966594	7966594	.	-	.	FlyBase_ID "FBgn0068492"; genomic_feature "3UTR"; Head "19"; Ovary "14"; Testis "4"; Embryo0-12h "0"; Embryo12-24h "57";
X	Drosophila_3seq	end	7966624	7966624	.	-	.	FlyBase_ID "FBgn0068492"; genomic_feature "3UTR"; Head "27"; Ovary "28"; Testis "15"; Embryo0-12h "0"; Embryo12-24h "113";
X	Drosophila_3seq	end	7966742	7966742	.	-	.	FlyBase_ID "FBgn0068492"; genomic_feature "3UTR"; Head "6035"; Ovary "3245"; Testis "2822"; Embryo0-12h "235"; Embryo12-24h "6250";
X	Drosophila_3seq	end	7966769	7966769	.	-	.	FlyBase_ID "FBgn0068492"; genomic_feature "3UTR"; Head "1609"; Ovary "969"; Testis "937"; Embryo0-12h "7"; Embryo12-24h "877";
3R	Drosophila_3seq	end	17559370	17559370	.	+	.	FlyBase_ID "FBgn0068493"; genomic_feature "3UTR"; Head "1"; Ovary "12"; Testis "18"; Embryo0-12h "0"; Embryo12-24h "5";
3R	Drosophila_3seq	end	17559511	17559511	.	+	.	FlyBase_ID "FBgn0068493"; genomic_feature "3UTR"; Head "0"; Ovary "9"; Testis "4"; Embryo0-12h "0"; Embryo12-24h "11";
3R	Drosophila_3seq	end	17559617	17559617	.	+	.	FlyBase_ID "FBgn0068493"; genomic_feature "3UTR"; Head "15"; Ovary "120"; Testis "85"; Embryo0-12h "3"; Embryo12-24h "132";
3R	Drosophila_3seq	end	17559713	17559713	.	+	.	FlyBase_ID "FBgn0068493"; genomic_feature "3UTR"; Head "0"; Ovary "7"; Testis "1"; Embryo0-12h "0"; Embryo12-24h "13";
3R	Drosophila_3seq	end	17559963	17559963	.	+	.	FlyBase_ID "FBgn0068493"; genomic_feature "3UTR"; Head "1"; Ovary "16"; Testis "3"; Embryo0-12h "0"; Embryo12-24h "33";
3R	Drosophila_3seq	end	17560028	17560028	.	+	.	FlyBase_ID "FBgn0068493"; genomic_feature "3UTR"; Head "1"; Ovary "20"; Testis "1"; Embryo0-12h "0"; Embryo12-24h "7";
3R	Drosophila_3seq	end	17560153	17560153	.	+	.	FlyBase_ID "FBgn0068493"; genomic_feature "3UTR"; Head "226"; Ovary "434"; Testis "53"; Embryo0-12h "81"; Embryo12-24h "645";
3L	Drosophila_3seq	end	12892453	12892453	.	-	.	FlyBase_ID "FBgn0068494"; genomic_feature "3UTR"; Head "51"; Ovary "15"; Testis "11"; Embryo0-12h "4"; Embryo12-24h "41";
3L	Drosophila_3seq	end	12892701	12892701	.	-	.	FlyBase_ID "FBgn0068494"; genomic_feature "3UTR"; Head "2244"; Ovary "3203"; Testis "577"; Embryo0-12h "326"; Embryo12-24h "936";
3L	Drosophila_3seq	end	12892852	12892852	.	-	.	FlyBase_ID "FBgn0068494"; genomic_feature "3UTR"; Head "61"; Ovary "626"; Testis "23"; Embryo0-12h "18"; Embryo12-24h "118";
3L	Drosophila_3seq	end	12892911	12892911	.	-	.	FlyBase_ID "FBgn0068494"; genomic_feature "3UTR"; Head "0"; Ovary "69"; Testis "0"; Embryo0-12h "9"; Embryo12-24h "22";
2R	Drosophila_3seq	end	15238037	15238037	.	+	.	FlyBase_ID "FBgn0068495"; genomic_feature "3UTR"; Head "37"; Ovary "180"; Testis "481"; Embryo0-12h "33"; Embryo12-24h "0";
v2_chrUn_127	Drosophila_3seq	end	61747	61747	.	+	.	FlyBase_ID "FBgn0068496"; genomic_feature "3UTR"; Head "293"; Ovary "1150"; Testis "186"; Embryo0-12h "125"; Embryo12-24h "770";
v2_chrUn_127	Drosophila_3seq	end	61777	61777	.	+	.	FlyBase_ID "FBgn0068496"; genomic_feature "3UTR"; Head "67"; Ovary "206"; Testis "17"; Embryo0-12h "14"; Embryo12-24h "192";
v2_chrUn_127	Drosophila_3seq	end	61814	61814	.	+	.	FlyBase_ID "FBgn0068496"; genomic_feature "3UTR"; Head "2"; Ovary "20"; Testis "1"; Embryo0-12h "0"; Embryo12-24h "15";
v2_chrUn_127	Drosophila_3seq	end	61883	61883	.	+	.	FlyBase_ID "FBgn0068496"; genomic_feature "3UTR"; Head "51"; Ovary "426"; Testis "17"; Embryo0-12h "46"; Embryo12-24h "441";
v2_chrUn_127	Drosophila_3seq	end	61984	61984	.	+	.	FlyBase_ID "FBgn0068496"; genomic_feature "3UTR"; Head "9"; Ovary "23"; Testis "7"; Embryo0-12h "0"; Embryo12-24h "13";
v2_chrUn_127	Drosophila_3seq	end	62020	62020	.	+	.	FlyBase_ID "FBgn0068496"; genomic_feature "3UTR"; Head "16"; Ovary "53"; Testis "6"; Embryo0-12h "26"; Embryo12-24h "48";
v2_chrUn_127	Drosophila_3seq	end	62118	62118	.	+	.	FlyBase_ID "FBgn0068496"; genomic_feature "3UTR"; Head "332"; Ovary "211"; Testis "29"; Embryo0-12h "46"; Embryo12-24h "213";
2R	Drosophila_3seq	end	7814130	7814130	.	-	.	FlyBase_ID "FBgn0068497"; genomic_feature "3UTR"; Head "32"; Ovary "0"; Testis "2"; Embryo0-12h "13"; Embryo12-24h "0";
2R	Drosophila_3seq	end	7814331	7814331	.	-	.	FlyBase_ID "FBgn0068497"; genomic_feature "3UTR"; Head "37"; Ovary "4"; Testis "6"; Embryo0-12h "17"; Embryo12-24h "15";
2R	Drosophila_3seq	end	16946833	16946833	.	+	.	FlyBase_ID "FBgn0068498"; genomic_feature "3UTR"; Head "19"; Ovary "4"; Testis "12"; Embryo0-12h "0"; Embryo12-24h "4";
2R	Drosophila_3seq	end	16946968	16946968	.	+	.	FlyBase_ID "FBgn0068498"; genomic_feature "3UTR"; Head "210"; Ovary "422"; Testis "527"; Embryo0-12h "0"; Embryo12-24h "55";
2R	Drosophila_3seq	end	5580987	5580987	.	-	.	FlyBase_ID "FBgn0068499"; genomic_feature "3UTR"; Head "16"; Ovary "58"; Testis "7"; Embryo0-12h "0"; Embryo12-24h "64";
2R	Drosophila_3seq	end	5581521	5581521	.	-	.	FlyBase_ID "FBgn0068499"; genomic_feature "3UTR"; Head "232"; Ovary "749"; Testis "25"; Embryo0-12h "62"; Embryo12-24h "702";
3L	Drosophila_3seq	end	12573566	12573566	.	+	.	FlyBase_ID "FBgn0068500"; genomic_feature "3UTR"; Head "0"; Ovary "15"; Testis "8"; Embryo0-12h "0"; Embryo12-24h "6";
3L	Drosophila_3seq	end	12573868	12573868	.	+	.	FlyBase_ID "FBgn0068500"; genomic_feature "3UTR"; Head "25"; Ovary "172"; Testis "3"; Embryo0-12h "2"; Embryo12-24h "140";
3L	Drosophila_3seq	end	12573952	12573952	.	+	.	FlyBase_ID "FBgn0068500"; genomic_feature "3UTR"; Head "2"; Ovary "125"; Testis "0"; Embryo0-12h "0"; Embryo12-24h "32";
3L	Drosophila_3seq	end	12573994	12573994	.	+	.	FlyBase_ID "FBgn0068500"; genomic_feature "3UTR"; Head "135"; Ovary "5615"; Testis "67"; Embryo0-12h "18"; Embryo12-24h "1441";
3L	Drosophila_3seq	end	12574032	12574032	.	+	.	FlyBase_ID "FBgn0068500"; genomic_feature "3UTR"; Head "1"; Ovary "72"; Testis "3"; Embryo0-12h "0"; Embryo12-24h "3";
3L	Drosophila_3seq	end	12574176	12574176	.	+	.	FlyBase_ID "FBgn0068500"; genomic_feature "3UTR"; Head "59"; Ovary "3765"; Testis "32"; Embryo0-12h "43"; Embryo12-24h "1689";
3L	Drosophila_3seq	end	12574963	12574963	.	+	.	FlyBase_ID "FBgn0068500"; genomic_feature "3UTR"; Head "607"; Ovary "1045"; Testis "88"; Embryo0-12h "76"; Embryo12-24h "1033";
3L	Drosophila_3seq	end	12575280	12575280	.	+	.	FlyBase_ID "FBgn0068500"; genomic_feature "3UTR"; Head "818"; Ovary "169"; Testis "53"; Embryo0-12h "34"; Embryo12-24h "625";
3L	Drosophila_3seq	end	5690222	5690222	.	-	.	FlyBase_ID "FBgn0068501"; genomic_feature "3UTR"; Head "386"; Ovary "693"; Testis "330"; Embryo0-12h "64"; Embryo12-24h "1040";
v2_chr3L_random_262	Drosophila_3seq	end	6572	6572	.	+	.	FlyBase_ID "FBgn0068503"; genomic_feature "3UTR"; Head "91"; Ovary "397"; Testis "103"; Embryo0-12h "71"; Embryo12-24h "476";
v2_chr3L_random_262	Drosophila_3seq	end	6642	6642	.	+	.	FlyBase_ID "FBgn0068503"; genomic_feature "3UTR"; Head "40"; Ovary "101"; Testis "8"; Embryo0-12h "8"; Embryo12-24h "110";
v2_chr3L_random_262	Drosophila_3seq	end	6710	6710	.	+	.	FlyBase_ID "FBgn0068503"; genomic_feature "3UTR"; Head "1"; Ovary "12"; Testis "1"; Embryo0-12h "0"; Embryo12-24h "17";
v2_chr3L_random_262	Drosophila_3seq	end	6787	6787	.	+	.	FlyBase_ID "FBgn0068503"; genomic_feature "3UTR"; Head "7"; Ovary "4"; Testis "0"; Embryo0-12h "9"; Embryo12-24h "26";
2R	Drosophila_3seq	end	5324059	5324059	.	-	.	FlyBase_ID "FBgn0068504, FBgn0277340"; genomic_feature "ambiguous"; Head "20"; Ovary "0"; Testis "2"; Embryo0-12h "0"; Embryo12-24h "0";
2R	Drosophila_3seq	end	5321715	5321715	.	-	.	FlyBase_ID "FBgn0068504, FBgn0277340"; genomic_feature "ambiguous"; Head "158"; Ovary "0"; Testis "3"; Embryo0-12h "0"; Embryo12-24h "0";
2R	Drosophila_3seq	end	5323295	5323295	.	-	.	FlyBase_ID "FBgn0068504, FBgn0277340"; genomic_feature "ambiguous"; Head "17365"; Ovary "33"; Testis "1599"; Embryo0-12h "0"; Embryo12-24h "0";
2R	Drosophila_3seq	end	12237625	12237625	.	+	.	FlyBase_ID "FBgn0068505"; genomic_feature "3UTR"; Head "5273"; Ovary "2843"; Testis "1974"; Embryo0-12h "751"; Embryo12-24h "201";
2R	Drosophila_3seq	end	12237659	12237659	.	+	.	FlyBase_ID "FBgn0068505"; genomic_feature "3UTR"; Head "25"; Ovary "0"; Testis "5"; Embryo0-12h "0"; Embryo12-24h "0";
2R	Drosophila_3seq	end	12237712	12237712	.	+	.	FlyBase_ID "FBgn0068505"; genomic_feature "3UTR"; Head "281"; Ovary "15"; Testis "56"; Embryo0-12h "7"; Embryo12-24h "0";
2R	Drosophila_3seq	end	12237765	12237765	.	+	.	FlyBase_ID "FBgn0068505"; genomic_feature "3UTR"; Head "489"; Ovary "4"; Testis "41"; Embryo0-12h "0"; Embryo12-24h "0";
2R	Drosophila_3seq	end	12237791	12237791	.	+	.	FlyBase_ID "FBgn0068505"; genomic_feature "3UTR"; Head "141"; Ovary "3"; Testis "19"; Embryo0-12h "0"; Embryo12-24h "0";
2R	Drosophila_3seq	end	12238557	12238557	.	+	.	FlyBase_ID "FBgn0068505"; genomic_feature "3UTR"; Head "19"; Ovary "0"; Testis "0"; Embryo0-12h "0"; Embryo12-24h "0";
2R	Drosophila_3seq	end	5564035	5564035	.	+	.	FlyBase_ID "FBgn0068506"; genomic_feature "3UTR"; Head "16"; Ovary "291"; Testis "50"; Embryo0-12h "29"; Embryo12-24h "516";
2R	Drosophila_3seq	end	5564067	5564067	.	+	.	FlyBase_ID "FBgn0068506"; genomic_feature "3UTR"; Head "0"; Ovary "9"; Testis "1"; Embryo0-12h "0"; Embryo12-24h "31";
2R	Drosophila_3seq	end	5564176	5564176	.	+	.	FlyBase_ID "FBgn0068506"; genomic_feature "3UTR"; Head "0"; Ovary "20"; Testis "2"; Embryo0-12h "0"; Embryo12-24h "40";
2R	Drosophila_3seq	end	5564266	5564266	.	+	.	FlyBase_ID "FBgn0068506"; genomic_feature "3UTR"; Head "0"; Ovary "8"; Testis "3"; Embryo0-12h "0"; Embryo12-24h "35";
2R	Drosophila_3seq	end	5564467	5564467	.	+	.	FlyBase_ID "FBgn0068506"; genomic_feature "3UTR"; Head "50"; Ovary "42"; Testis "6"; Embryo0-12h "0"; Embryo12-24h "119";
2R	Drosophila_3seq	end	5564560	5564560	.	+	.	FlyBase_ID "FBgn0068506"; genomic_feature "3UTR"; Head "295"; Ovary "246"; Testis "24"; Embryo0-12h "35"; Embryo12-24h "955";
2R	Drosophila_3seq	end	5564696	5564696	.	+	.	FlyBase_ID "FBgn0068506"; genomic_feature "3UTR"; Head "201"; Ovary "72"; Testis "7"; Embryo0-12h "8"; Embryo12-24h "351";
3L	Drosophila_3seq	end	6636362	6636362	.	-	.	FlyBase_ID "FBgn0068507"; genomic_feature "3UTR"; Head "57"; Ovary "440"; Testis "371"; Embryo0-12h "606"; Embryo12-24h "58";
v2_chr2L_random_028	Drosophila_3seq	end	1535415	1535415	.	-	.	FlyBase_ID "FBgn0068508"; genomic_feature "3UTR"; Head "281"; Ovary "944"; Testis "114"; Embryo0-12h "67"; Embryo12-24h "1129";
v2_chr2L_random_028	Drosophila_3seq	end	1535452	1535452	.	-	.	FlyBase_ID "FBgn0068508"; genomic_feature "3UTR"; Head "2"; Ovary "20"; Testis "4"; Embryo0-12h "0"; Embryo12-24h "22";
v2_chr2L_random_028	Drosophila_3seq	end	1535487	1535487	.	-	.	FlyBase_ID "FBgn0068508"; genomic_feature "3UTR"; Head "28"; Ovary "241"; Testis "291"; Embryo0-12h "58"; Embryo12-24h "275";
v2_chr3L_random_150	Drosophila_3seq	end	2619	2619	.	-	.	FlyBase_ID "FBgn0068509"; genomic_feature "3UTR"; Head "20"; Ovary "25"; Testis "5"; Embryo0-12h "0"; Embryo12-24h "11";
3R	Drosophila_3seq	end	25418178	25418178	.	+	.	FlyBase_ID "FBgn0068510"; genomic_feature "3UTR"; Head "7903"; Ovary "17843"; Testis "2630"; Embryo0-12h "5768"; Embryo12-24h "28334";
3R	Drosophila_3seq	end	25418241	25418241	.	+	.	FlyBase_ID "FBgn0068510"; genomic_feature "3UTR"; Head "1215"; Ovary "1342"; Testis "350"; Embryo0-12h "76"; Embryo12-24h "1096";
3R	Drosophila_3seq	end	25418286	25418286	.	+	.	FlyBase_ID "FBgn0068510"; genomic_feature "3UTR"; Head "3543"; Ovary "5400"; Testis "1050"; Embryo0-12h "1591"; Embryo12-24h "12940";
3R	Drosophila_3seq	end	25418521	25418521	.	+	.	FlyBase_ID "FBgn0068510"; genomic_feature "3UTR"; Head "4222"; Ovary "13544"; Testis "733"; Embryo0-12h "2518"; Embryo12-24h "16985";
3L	Drosophila_3seq	end	21489344	21489344	.	+	.	FlyBase_ID "FBgn0068511"; genomic_feature "3UTR"; Head "0"; Ovary "36"; Testis "17"; Embryo0-12h "0"; Embryo12-24h "9";
3L	Drosophila_3seq	end	21489513	21489513	.	+	.	FlyBase_ID "FBgn0068511"; genomic_feature "3UTR"; Head "4"; Ovary "44"; Testis "2"; Embryo0-12h "0"; Embryo12-24h "54";
2R	Drosophila_3seq	end	11625791	11625791	.	-	.	FlyBase_ID "FBgn0068512"; genomic_feature "3UTR"; Head "163"; Ovary "102"; Testis "37"; Embryo0-12h "1"; Embryo12-24h "169";
2R	Drosophila_3seq	end	11625841	11625841	.	-	.	FlyBase_ID "FBgn0068512"; genomic_feature "3UTR"; Head "1651"; Ovary "1032"; Testis "656"; Embryo0-12h "191"; Embryo12-24h "1795";
2R	Drosophila_3seq	end	11597461	11597461	.	-	.	FlyBase_ID "FBgn0068513"; genomic_feature "3UTR"; Head "145"; Ovary "146"; Testis "17"; Embryo0-12h "67"; Embryo12-24h "594";
2R	Drosophila_3seq	end	11597588	11597588	.	-	.	FlyBase_ID "FBgn0068513"; genomic_feature "3UTR"; Head "2162"; Ovary "4592"; Testis "1364"; Embryo0-12h "389"; Embryo12-24h "6956";
3R	Drosophila_3seq	end	20419589	20419589	.	-	.	FlyBase_ID "FBgn0068514"; genomic_feature "5UTR"; Head "0"; Ovary "0"; Testis "12"; Embryo0-12h "0"; Embryo12-24h "0";
3R	Drosophila_3seq	end	20418610	20418610	.	-	.	FlyBase_ID "FBgn0068514"; genomic_feature "3UTR"; Head "11"; Ovary "10"; Testis "21446"; Embryo0-12h "0"; Embryo12-24h "0";
3R	Drosophila_3seq	end	20418645	20418645	.	-	.	FlyBase_ID "FBgn0068514"; genomic_feature "3UTR"; Head "5"; Ovary "1"; Testis "5043"; Embryo0-12h "0"; Embryo12-24h "0";
3R	Drosophila_3seq	end	18127214	18127214	.	-	.	FlyBase_ID "FBgn0068515"; genomic_feature "3UTR"; Head "16"; Ovary "4"; Testis "0"; Embryo0-12h "0"; Embryo12-24h "6";
3R	Drosophila_3seq	end	18127972	18127972	.	-	.	FlyBase_ID "FBgn0068515"; genomic_feature "3UTR"; Head "6"; Ovary "21"; Testis "1"; Embryo0-12h "0"; Embryo12-24h "20";
3R	Drosophila_3seq	end	18128021	18128021	.	-	.	FlyBase_ID "FBgn0068515"; genomic_feature "3UTR"; Head "36"; Ovary "622"; Testis "58"; Embryo0-12h "57"; Embryo12-24h "408";
2R	Drosophila_3seq	end	10686093	10686093	.	-	.	FlyBase_ID "FBgn0068516"; genomic_feature "3UTR"; Head "8"; Ovary "0"; Testis "0"; Embryo0-12h "0"; Embryo12-24h "4";
2R	Drosophila_3seq	end	10686178	10686178	.	-	.	FlyBase_ID "FBgn0068516"; genomic_feature "3UTR"; Head "274"; Ovary "57"; Testis "42"; Embryo0-12h "32"; Embryo12-24h "287";
2R	Drosophila_3seq	end	10686307	10686307	.	-	.	FlyBase_ID "FBgn0068516"; genomic_feature "3UTR"; Head "111"; Ovary "497"; Testis "45"; Embryo0-12h "60"; Embryo12-24h "767";
2R	Drosophila_3seq	end	10686359	10686359	.	-	.	FlyBase_ID "FBgn0068516"; genomic_feature "3UTR"; Head "17"; Ovary "107"; Testis "5"; Embryo0-12h "5"; Embryo12-24h "196";
2R	Drosophila_3seq	end	10687082	10687082	.	-	.	FlyBase_ID "FBgn0068516"; genomic_feature "CDS"; Head "23"; Ovary "28"; Testis "10"; Embryo0-12h "13"; Embryo12-24h "78";
3R	Drosophila_3seq	end	20491696	20491696	.	-	.	FlyBase_ID "FBgn0068517"; genomic_feature "3UTR"; Head "113"; Ovary "63"; Testis "21"; Embryo0-12h "0"; Embryo12-24h "29";
3R	Drosophila_3seq	end	20491851	20491851	.	-	.	FlyBase_ID "FBgn0068517"; genomic_feature "3UTR"; Head "2432"; Ovary "1330"; Testis "1367"; Embryo0-12h "316"; Embryo12-24h "1181";
3R	Drosophila_3seq	end	20492952	20492952	.	-	.	FlyBase_ID "FBgn0068518"; genomic_feature "3UTR"; Head "496"; Ovary "1238"; Testis "301"; Embryo0-12h "232"; Embryo12-24h "3297";
3R	Drosophila_3seq	end	20493135	20493135	.	-	.	FlyBase_ID "FBgn0068518"; genomic_feature "3UTR"; Head "2"; Ovary "7"; Testis "0"; Embryo0-12h "0"; Embryo12-24h "14";
2R	Drosophila_3seq	end	5996262	5996262	.	+	.	FlyBase_ID "FBgn0068519"; genomic_feature "3UTR"; Head "0"; Ovary "33"; Testis "12"; Embryo0-12h "6"; Embryo12-24h "24";
2R	Drosophila_3seq	end	5996339	5996339	.	+	.	FlyBase_ID "FBgn0068519"; genomic_feature "3UTR"; Head "1"; Ovary "23"; Testis "0"; Embryo0-12h "0"; Embryo12-24h "37";
2R	Drosophila_3seq	end	5996489	5996489	.	+	.	FlyBase_ID "FBgn0068519"; genomic_feature "3UTR"; Head "13"; Ovary "112"; Testis "5"; Embryo0-12h "0"; Embryo12-24h "73";
2R	Drosophila_3seq	end	5996677	5996677	.	+	.	FlyBase_ID "FBgn0068519"; genomic_feature "3UTR"; Head "331"; Ovary "958"; Testis "61"; Embryo0-12h "132"; Embryo12-24h "1080";
3R	Drosophila_3seq	end	7397113	7397113	.	+	.	FlyBase_ID "FBgn0068520"; genomic_feature "CDS"; Head "8"; Ovary "1"; Testis "0"; Embryo0-12h "0"; Embryo12-24h "15";
3R	Drosophila_3seq	end	7398273	7398273	.	+	.	FlyBase_ID "FBgn0068520"; genomic_feature "3UTR"; Head "10"; Ovary "14"; Testis "11"; Embryo0-12h "0"; Embryo12-24h "0";
3R	Drosophila_3seq	end	12492937	12492937	.	-	.	FlyBase_ID "FBgn0068521"; genomic_feature "3UTR"; Head "11"; Ovary "22"; Testis "2"; Embryo0-12h "0"; Embryo12-24h "5";
3R	Drosophila_3seq	end	12492964	12492964	.	-	.	FlyBase_ID "FBgn0068521"; genomic_feature "3UTR"; Head "35"; Ovary "156"; Testis "38"; Embryo0-12h "0"; Embryo12-24h "209";
[truncated: 34,864 more rows]
