# Supplementary material for: Landscape and evolution of tissue-specific alternative polyadenylation across Drosophila species
Source: Genome Biol. 2017 Nov 30;18:229. doi: 10.1186/s13059-017-1358-0 (PMC5707805; doi:10.1186/s13059-017-1358-0)
Supplement: Supplementary file 15 — GTF file of coordinates of the D. virilis 3′ ends identified in this study. The attribute field lists the same information as given in Additional file 3: Table S2, including counts for all libraries. (BZ2 787 kb) [file 13059_2017_1358_MOESM15_ESM.bz2 › 13059_2017_1358_MOESM15_ESM]

scaffold_12823	Drosophila_3seq	end	1023532	1023532	.	-	.	FlyBase_ID "FBgn0013065"; genomic_feature "3UTR"; Head "3"; Ovary "0"; Testis "1"; Embryo0-12h "0"; Embryo12-24h "0"; Embryo24-36h "37"; Embryo36-48h "19";
scaffold_12823	Drosophila_3seq	end	1023614	1023614	.	-	.	FlyBase_ID "FBgn0013065"; genomic_feature "3UTR"; Head "181"; Ovary "121"; Testis "52"; Embryo0-12h "45"; Embryo12-24h "30"; Embryo24-36h "1621"; Embryo36-48h "288";
scaffold_12823	Drosophila_3seq	end	1023755	1023755	.	-	.	FlyBase_ID "FBgn0013065"; genomic_feature "3UTR"; Head "4"; Ovary "0"; Testis "0"; Embryo0-12h "0"; Embryo12-24h "0"; Embryo24-36h "42"; Embryo36-48h "6";
scaffold_12823	Drosophila_3seq	end	1023787	1023787	.	-	.	FlyBase_ID "FBgn0013065"; genomic_feature "3UTR"; Head "67"; Ovary "29"; Testis "18"; Embryo0-12h "15"; Embryo12-24h "1"; Embryo24-36h "987"; Embryo36-48h "185";
scaffold_13049	Drosophila_3seq	end	4109944	4109944	.	-	.	FlyBase_ID "FBgn0013067"; genomic_feature "CDS"; Head "4"; Ovary "25"; Testis "48"; Embryo0-12h "33"; Embryo12-24h "18"; Embryo24-36h "9"; Embryo36-48h "2";
scaffold_13049	Drosophila_3seq	end	4109782	4109782	.	-	.	FlyBase_ID "FBgn0013067"; genomic_feature "CDS"; Head "0"; Ovary "0"; Testis "1"; Embryo0-12h "5"; Embryo12-24h "4"; Embryo24-36h "0"; Embryo36-48h "0";
scaffold_13049	Drosophila_3seq	end	4108618	4108618	.	-	.	FlyBase_ID "FBgn0013067"; genomic_feature "3UTR"; Head "233"; Ovary "846"; Testis "1420"; Embryo0-12h "926"; Embryo12-24h "348"; Embryo24-36h "352"; Embryo36-48h "165";
scaffold_13049	Drosophila_3seq	end	4108664	4108664	.	-	.	FlyBase_ID "FBgn0013067"; genomic_feature "3UTR"; Head "0"; Ovary "9"; Testis "58"; Embryo0-12h "24"; Embryo12-24h "0"; Embryo24-36h "0"; Embryo36-48h "10";
scaffold_13049	Drosophila_3seq	end	6381871	6381871	.	+	.	FlyBase_ID "FBgn0013068"; genomic_feature "3UTR"; Head "11"; Ovary "11099"; Testis "2"; Embryo0-12h "0"; Embryo12-24h "0"; Embryo24-36h "2"; Embryo36-48h "0";
scaffold_13049	Drosophila_3seq	end	6381901	6381901	.	+	.	FlyBase_ID "FBgn0013068"; genomic_feature "3UTR"; Head "13"; Ovary "58356"; Testis "24"; Embryo0-12h "0"; Embryo12-24h "0"; Embryo24-36h "0"; Embryo36-48h "0";
scaffold_13049	Drosophila_3seq	end	6386768	6386768	.	+	.	FlyBase_ID "FBgn0013069"; genomic_feature "3UTR"; Head "23"; Ovary "48940"; Testis "30"; Embryo0-12h "0"; Embryo12-24h "0"; Embryo24-36h "0"; Embryo36-48h "0";
scaffold_13049	Drosophila_3seq	end	6386953	6386953	.	+	.	FlyBase_ID "FBgn0013069"; genomic_feature "3UTR"; Head "0"; Ovary "10"; Testis "0"; Embryo0-12h "0"; Embryo12-24h "0"; Embryo24-36h "0"; Embryo36-48h "0";
scaffold_13049	Drosophila_3seq	end	6387534	6387534	.	+	.	FlyBase_ID "FBgn0013069"; genomic_feature "3UTR"; Head "0"; Ovary "107"; Testis "0"; Embryo0-12h "0"; Embryo12-24h "0"; Embryo24-36h "0"; Embryo36-48h "0";
scaffold_13049	Drosophila_3seq	end	6380412	6380412	.	+	.	FlyBase_ID "FBgn0013070"; genomic_feature "3UTR"; Head "41"; Ovary "94433"; Testis "55"; Embryo0-12h "14"; Embryo12-24h "0"; Embryo24-36h "0"; Embryo36-48h "0";
scaffold_13049	Drosophila_3seq	end	6384044	6384044	.	+	.	FlyBase_ID "FBgn0013071"; genomic_feature "3UTR"; Head "11"; Ovary "35095"; Testis "24"; Embryo0-12h "0"; Embryo12-24h "0"; Embryo24-36h "0"; Embryo36-48h "0";
scaffold_13049	Drosophila_3seq	end	6384300	6384300	.	+	.	FlyBase_ID "FBgn0013071"; genomic_feature "3UTR"; Head "0"; Ovary "23"; Testis "0"; Embryo0-12h "0"; Embryo12-24h "0"; Embryo24-36h "0"; Embryo36-48h "0";
scaffold_12970	Drosophila_3seq	end	11019351	11019351	.	-	.	FlyBase_ID "FBgn0013072"; genomic_feature "3UTR"; Head "26"; Ovary "63491"; Testis "34"; Embryo0-12h "0"; Embryo12-24h "0"; Embryo24-36h "0"; Embryo36-48h "0";
scaffold_12723	Drosophila_3seq	end	3070128	3070128	.	-	.	FlyBase_ID "FBgn0013073"; genomic_feature "3UTR"; Head "2147"; Ovary "10"; Testis "79"; Embryo0-12h "10"; Embryo12-24h "33"; Embryo24-36h "379"; Embryo36-48h "134";
scaffold_12855	Drosophila_3seq	end	9355501	9355501	.	-	.	FlyBase_ID "FBgn0013077"; genomic_feature "3UTR"; Head "1"; Ovary "1"; Testis "257"; Embryo0-12h "0"; Embryo12-24h "0"; Embryo24-36h "0"; Embryo36-48h "0";
scaffold_12875	Drosophila_3seq	end	20466406	20466406	.	+	.	FlyBase_ID "FBgn0013078"; genomic_feature "3UTR"; Head "9"; Ovary "1"; Testis "0"; Embryo0-12h "0"; Embryo12-24h "0"; Embryo24-36h "9"; Embryo36-48h "0";
scaffold_12875	Drosophila_3seq	end	20466466	20466466	.	+	.	FlyBase_ID "FBgn0013078"; genomic_feature "3UTR"; Head "66"; Ovary "0"; Testis "0"; Embryo0-12h "0"; Embryo12-24h "0"; Embryo24-36h "25"; Embryo36-48h "9";
scaffold_12855	Drosophila_3seq	end	5931712	5931712	.	-	.	FlyBase_ID "FBgn0013080"; genomic_feature "3UTR"; Head "76"; Ovary "0"; Testis "0"; Embryo0-12h "0"; Embryo12-24h "71"; Embryo24-36h "23"; Embryo36-48h "0";
scaffold_12963	Drosophila_3seq	end	3213702	3213702	.	+	.	FlyBase_ID "FBgn0013081"; genomic_feature "CDS"; Head "6"; Ovary "5"; Testis "0"; Embryo0-12h "14"; Embryo12-24h "5"; Embryo24-36h "11"; Embryo36-48h "4";
scaffold_12963	Drosophila_3seq	end	3218770	3218770	.	+	.	FlyBase_ID "FBgn0013081"; genomic_feature "3UTR"; Head "101"; Ovary "358"; Testis "12"; Embryo0-12h "583"; Embryo12-24h "126"; Embryo24-36h "121"; Embryo36-48h "76";
scaffold_13049	Drosophila_3seq	end	8228891	8228891	.	+	.	FlyBase_ID "FBgn0013086"; genomic_feature "5UTR"; Head "3"; Ovary "29"; Testis "14"; Embryo0-12h "25"; Embryo12-24h "0"; Embryo24-36h "7"; Embryo36-48h "0";
scaffold_13049	Drosophila_3seq	end	8230578	8230578	.	+	.	FlyBase_ID "FBgn0013086"; genomic_feature "CDS"; Head "3"; Ovary "11"; Testis "6"; Embryo0-12h "16"; Embryo12-24h "0"; Embryo24-36h "7"; Embryo36-48h "0";
scaffold_13049	Drosophila_3seq	end	8230608	8230608	.	+	.	FlyBase_ID "FBgn0013086"; genomic_feature "CDS"; Head "12"; Ovary "36"; Testis "17"; Embryo0-12h "97"; Embryo12-24h "4"; Embryo24-36h "18"; Embryo36-48h "25";
scaffold_13049	Drosophila_3seq	end	8230689	8230689	.	+	.	FlyBase_ID "FBgn0013086"; genomic_feature "CDS"; Head "99"; Ovary "430"; Testis "147"; Embryo0-12h "552"; Embryo12-24h "98"; Embryo24-36h "234"; Embryo36-48h "195";
scaffold_13049	Drosophila_3seq	end	8232177	8232177	.	+	.	FlyBase_ID "FBgn0013086"; genomic_feature "3UTR"; Head "39"; Ovary "67"; Testis "51"; Embryo0-12h "25"; Embryo12-24h "3"; Embryo24-36h "1"; Embryo36-48h "9";
scaffold_13049	Drosophila_3seq	end	8232245	8232245	.	+	.	FlyBase_ID "FBgn0013086"; genomic_feature "3UTR"; Head "6"; Ovary "23"; Testis "27"; Embryo0-12h "23"; Embryo12-24h "0"; Embryo24-36h "4"; Embryo36-48h "0";
scaffold_13049	Drosophila_3seq	end	8232350	8232350	.	+	.	FlyBase_ID "FBgn0013086"; genomic_feature "3UTR"; Head "24"; Ovary "231"; Testis "56"; Embryo0-12h "111"; Embryo12-24h "1"; Embryo24-36h "22"; Embryo36-48h "6";
scaffold_13049	Drosophila_3seq	end	8232395	8232395	.	+	.	FlyBase_ID "FBgn0013086"; genomic_feature "3UTR"; Head "35"; Ovary "211"; Testis "46"; Embryo0-12h "64"; Embryo12-24h "0"; Embryo24-36h "20"; Embryo36-48h "5";
scaffold_13049	Drosophila_3seq	end	8232426	8232426	.	+	.	FlyBase_ID "FBgn0013086"; genomic_feature "3UTR"; Head "221"; Ovary "1382"; Testis "368"; Embryo0-12h "645"; Embryo12-24h "80"; Embryo24-36h "218"; Embryo36-48h "114";
scaffold_13049	Drosophila_3seq	end	8232452	8232452	.	+	.	FlyBase_ID "FBgn0013086"; genomic_feature "3UTR"; Head "760"; Ovary "5413"; Testis "1568"; Embryo0-12h "2776"; Embryo12-24h "415"; Embryo24-36h "801"; Embryo36-48h "632";
scaffold_13049	Drosophila_3seq	end	8232527	8232527	.	+	.	FlyBase_ID "FBgn0013086"; genomic_feature "3UTR"; Head "7410"; Ovary "53497"; Testis "13281"; Embryo0-12h "19027"; Embryo12-24h "4462"; Embryo24-36h "6298"; Embryo36-48h "5055";
scaffold_13049	Drosophila_3seq	end	8232574	8232574	.	+	.	FlyBase_ID "FBgn0013086"; genomic_feature "3UTR"; Head "105"; Ovary "1045"; Testis "168"; Embryo0-12h "334"; Embryo12-24h "74"; Embryo24-36h "93"; Embryo36-48h "103";
scaffold_12855	Drosophila_3seq	end	2132565	2132565	.	+	.	FlyBase_ID "FBgn0013088"; genomic_feature "3UTR"; Head "1460"; Ovary "106"; Testis "27"; Embryo0-12h "2"; Embryo12-24h "170"; Embryo24-36h "787"; Embryo36-48h "135";
scaffold_12855	Drosophila_3seq	end	2132649	2132649	.	+	.	FlyBase_ID "FBgn0013088"; genomic_feature "3UTR"; Head "35337"; Ovary "2209"; Testis "544"; Embryo0-12h "123"; Embryo12-24h "7083"; Embryo24-36h "16751"; Embryo36-48h "4094";
scaffold_12855	Drosophila_3seq	end	2132724	2132724	.	+	.	FlyBase_ID "FBgn0013088"; genomic_feature "3UTR"; Head "170"; Ovary "5"; Testis "1"; Embryo0-12h "0"; Embryo12-24h "5"; Embryo24-36h "28"; Embryo36-48h "0";
scaffold_12855	Drosophila_3seq	end	2132775	2132775	.	+	.	FlyBase_ID "FBgn0013088"; genomic_feature "3UTR"; Head "4670"; Ovary "176"; Testis "54"; Embryo0-12h "21"; Embryo12-24h "376"; Embryo24-36h "2049"; Embryo36-48h "578";
scaffold_12855	Drosophila_3seq	end	2132839	2132839	.	+	.	FlyBase_ID "FBgn0013088"; genomic_feature "3UTR"; Head "41"; Ovary "3"; Testis "1"; Embryo0-12h "0"; Embryo12-24h "0"; Embryo24-36h "18"; Embryo36-48h "7";
scaffold_12855	Drosophila_3seq	end	2132989	2132989	.	+	.	FlyBase_ID "FBgn0013088"; genomic_feature "3UTR"; Head "19"; Ovary "1"; Testis "0"; Embryo0-12h "3"; Embryo12-24h "0"; Embryo24-36h "16"; Embryo36-48h "0";
scaffold_12822	Drosophila_3seq	end	3279976	3279976	.	+	.	FlyBase_ID "FBgn0013090"; genomic_feature "3UTR"; Head "669"; Ovary "2"; Testis "18"; Embryo0-12h "0"; Embryo12-24h "0"; Embryo24-36h "0"; Embryo36-48h "0";
scaffold_12822	Drosophila_3seq	end	3280023	3280023	.	+	.	FlyBase_ID "FBgn0013090"; genomic_feature "3UTR"; Head "111"; Ovary "0"; Testis "3"; Embryo0-12h "0"; Embryo12-24h "0"; Embryo24-36h "0"; Embryo36-48h "0";
scaffold_13047	Drosophila_3seq	end	2886029	2886029	.	-	.	FlyBase_ID "FBgn0013091"; genomic_feature "3UTR"; Head "104"; Ovary "0"; Testis "0"; Embryo0-12h "0"; Embryo12-24h "0"; Embryo24-36h "0"; Embryo36-48h "0";
scaffold_13047	Drosophila_3seq	end	2886152	2886152	.	-	.	FlyBase_ID "FBgn0013091"; genomic_feature "3UTR"; Head "1882"; Ovary "0"; Testis "0"; Embryo0-12h "0"; Embryo12-24h "0"; Embryo24-36h "0"; Embryo36-48h "0";
scaffold_13049	Drosophila_3seq	end	22736847	22736847	.	-	.	FlyBase_ID "FBgn0013092"; genomic_feature "3UTR"; Head "17"; Ovary "0"; Testis "0"; Embryo0-12h "0"; Embryo12-24h "0"; Embryo24-36h "0"; Embryo36-48h "0";
scaffold_13049	Drosophila_3seq	end	22736882	22736882	.	-	.	FlyBase_ID "FBgn0013092"; genomic_feature "3UTR"; Head "452"; Ovary "0"; Testis "0"; Embryo0-12h "0"; Embryo12-24h "0"; Embryo24-36h "0"; Embryo36-48h "0";
scaffold_13049	Drosophila_3seq	end	22737008	22737008	.	-	.	FlyBase_ID "FBgn0013092"; genomic_feature "3UTR"; Head "178"; Ovary "0"; Testis "1"; Embryo0-12h "0"; Embryo12-24h "0"; Embryo24-36h "0"; Embryo36-48h "0";
scaffold_13047	Drosophila_3seq	end	17992133	17992133	.	+	.	FlyBase_ID "FBgn0013093"; genomic_feature "CDS"; Head "0"; Ovary "0"; Testis "3"; Embryo0-12h "3"; Embryo12-24h "0"; Embryo24-36h "1"; Embryo36-48h "0";
scaffold_13047	Drosophila_3seq	end	17994817	17994817	.	+	.	FlyBase_ID "FBgn0013093"; genomic_feature "3UTR"; Head "25"; Ovary "276"; Testis "32"; Embryo0-12h "154"; Embryo12-24h "14"; Embryo24-36h "19"; Embryo36-48h "2";
scaffold_13047	Drosophila_3seq	end	17994850	17994850	.	+	.	FlyBase_ID "FBgn0013093"; genomic_feature "3UTR"; Head "130"; Ovary "1196"; Testis "197"; Embryo0-12h "1172"; Embryo12-24h "425"; Embryo24-36h "340"; Embryo36-48h "111";
scaffold_13047	Drosophila_3seq	end	17994888	17994888	.	+	.	FlyBase_ID "FBgn0013093"; genomic_feature "3UTR"; Head "0"; Ovary "4"; Testis "0"; Embryo0-12h "26"; Embryo12-24h "0"; Embryo24-36h "11"; Embryo36-48h "0";
scaffold_13047	Drosophila_3seq	end	17995182	17995182	.	+	.	FlyBase_ID "FBgn0013093"; genomic_feature "3UTR"; Head "6"; Ovary "88"; Testis "4"; Embryo0-12h "73"; Embryo12-24h "16"; Embryo24-36h "23"; Embryo36-48h "6";
scaffold_13047	Drosophila_3seq	end	17995256	17995256	.	+	.	FlyBase_ID "FBgn0013093"; genomic_feature "3UTR"; Head "0"; Ovary "20"; Testis "3"; Embryo0-12h "28"; Embryo12-24h "4"; Embryo24-36h "3"; Embryo36-48h "3";
scaffold_13047	Drosophila_3seq	end	17995284	17995284	.	+	.	FlyBase_ID "FBgn0013093"; genomic_feature "3UTR"; Head "0"; Ovary "2"; Testis "0"; Embryo0-12h "1"; Embryo12-24h "1"; Embryo24-36h "5"; Embryo36-48h "0";
scaffold_13047	Drosophila_3seq	end	17995674	17995674	.	+	.	FlyBase_ID "FBgn0013093"; genomic_feature "3UTR"; Head "35"; Ovary "291"; Testis "19"; Embryo0-12h "369"; Embryo12-24h "97"; Embryo24-36h "88"; Embryo36-48h "43";
scaffold_13047	Drosophila_3seq	end	17995756	17995756	.	+	.	FlyBase_ID "FBgn0013093"; genomic_feature "3UTR"; Head "0"; Ovary "23"; Testis "1"; Embryo0-12h "35"; Embryo12-24h "2"; Embryo24-36h "6"; Embryo36-48h "0";
scaffold_13047	Drosophila_3seq	end	17997340	17997340	.	+	.	FlyBase_ID "FBgn0013093"; genomic_feature "3UTR"; Head "0"; Ovary "1"; Testis "0"; Embryo0-12h "4"; Embryo12-24h "2"; Embryo24-36h "0"; Embryo36-48h "0";
scaffold_13049	Drosophila_3seq	end	23150932	23150932	.	-	.	FlyBase_ID "FBgn0013096"; genomic_feature "3UTR"; Head "4"; Ovary "5"; Testis "0"; Embryo0-12h "0"; Embryo12-24h "0"; Embryo24-36h "0"; Embryo36-48h "0";
scaffold_13049	Drosophila_3seq	end	23152806	23152806	.	-	.	FlyBase_ID "FBgn0013096"; genomic_feature "3UTR"; Head "50"; Ovary "60"; Testis "5"; Embryo0-12h "66"; Embryo12-24h "6"; Embryo24-36h "50"; Embryo36-48h "28";
scaffold_13049	Drosophila_3seq	end	23152875	23152875	.	-	.	FlyBase_ID "FBgn0013096"; genomic_feature "3UTR"; Head "22"; Ovary "8"; Testis "0"; Embryo0-12h "8"; Embryo12-24h "5"; Embryo24-36h "1"; Embryo36-48h "0";
scaffold_13049	Drosophila_3seq	end	23152936	23152936	.	-	.	FlyBase_ID "FBgn0013096"; genomic_feature "3UTR"; Head "44"; Ovary "68"; Testis "15"; Embryo0-12h "88"; Embryo12-24h "16"; Embryo24-36h "39"; Embryo36-48h "8";
scaffold_13049	Drosophila_3seq	end	23152983	23152983	.	-	.	FlyBase_ID "FBgn0013096"; genomic_feature "3UTR"; Head "1155"; Ovary "1839"; Testis "744"; Embryo0-12h "2278"; Embryo12-24h "652"; Embryo24-36h "810"; Embryo36-48h "289";
scaffold_13049	Drosophila_3seq	end	23153016	23153016	.	-	.	FlyBase_ID "FBgn0013096"; genomic_feature "3UTR"; Head "231"; Ovary "345"; Testis "186"; Embryo0-12h "358"; Embryo12-24h "108"; Embryo24-36h "104"; Embryo36-48h "19";
scaffold_13049	Drosophila_3seq	end	23153043	23153043	.	-	.	FlyBase_ID "FBgn0013096"; genomic_feature "3UTR"; Head "39"; Ovary "71"; Testis "98"; Embryo0-12h "76"; Embryo12-24h "30"; Embryo24-36h "27"; Embryo36-48h "22";
scaffold_13049	Drosophila_3seq	end	23153089	23153089	.	-	.	FlyBase_ID "FBgn0013096"; genomic_feature "3UTR"; Head "7"; Ovary "12"; Testis "11"; Embryo0-12h "10"; Embryo12-24h "21"; Embryo24-36h "0"; Embryo36-48h "0";
scaffold_13049	Drosophila_3seq	end	23153122	23153122	.	-	.	FlyBase_ID "FBgn0013096"; genomic_feature "3UTR"; Head "2003"; Ovary "2291"; Testis "1152"; Embryo0-12h "1920"; Embryo12-24h "1166"; Embryo24-36h "1195"; Embryo36-48h "518";
scaffold_12963	Drosophila_3seq	end	9636789	9636789	.	+	.	FlyBase_ID "FBgn0013097"; genomic_feature "3UTR"; Head "4"; Ovary "93"; Testis "30"; Embryo0-12h "129"; Embryo12-24h "34"; Embryo24-36h "25"; Embryo36-48h "4";
scaffold_12963	Drosophila_3seq	end	9636825	9636825	.	+	.	FlyBase_ID "FBgn0013097"; genomic_feature "3UTR"; Head "442"; Ovary "4219"; Testis "1002"; Embryo0-12h "9389"; Embryo12-24h "1802"; Embryo24-36h "1261"; Embryo36-48h "495";
scaffold_12963	Drosophila_3seq	end	9636853	9636853	.	+	.	FlyBase_ID "FBgn0013097"; genomic_feature "3UTR"; Head "8"; Ovary "83"; Testis "14"; Embryo0-12h "156"; Embryo12-24h "28"; Embryo24-36h "23"; Embryo36-48h "0";
scaffold_12963	Drosophila_3seq	end	9637688	9637688	.	+	.	FlyBase_ID "FBgn0013097"; genomic_feature "3UTR"; Head "0"; Ovary "0"; Testis "17"; Embryo0-12h "0"; Embryo12-24h "0"; Embryo24-36h "0"; Embryo36-48h "0";
scaffold_12963	Drosophila_3seq	end	9637947	9637947	.	+	.	FlyBase_ID "FBgn0013097"; genomic_feature "3UTR"; Head "0"; Ovary "0"; Testis "14"; Embryo0-12h "1"; Embryo12-24h "0"; Embryo24-36h "0"; Embryo36-48h "0";
scaffold_13047	Drosophila_3seq	end	11991331	11991331	.	+	.	FlyBase_ID "FBgn0013098"; genomic_feature "3UTR"; Head "3"; Ovary "28"; Testis "1"; Embryo0-12h "195"; Embryo12-24h "54"; Embryo24-36h "43"; Embryo36-48h "13";
scaffold_13047	Drosophila_3seq	end	11992048	11992048	.	+	.	FlyBase_ID "FBgn0013098"; genomic_feature "3UTR"; Head "68"; Ovary "1048"; Testis "5"; Embryo0-12h "2679"; Embryo12-24h "784"; Embryo24-36h "743"; Embryo36-48h "198";
scaffold_13047	Drosophila_3seq	end	11992162	11992162	.	+	.	FlyBase_ID "FBgn0013098"; genomic_feature "3UTR"; Head "72"; Ovary "78"; Testis "5"; Embryo0-12h "568"; Embryo12-24h "207"; Embryo24-36h "129"; Embryo36-48h "50";
scaffold_13047	Drosophila_3seq	end	11992439	11992439	.	+	.	FlyBase_ID "FBgn0013098"; genomic_feature "3UTR"; Head "0"; Ovary "15"; Testis "0"; Embryo0-12h "40"; Embryo12-24h "0"; Embryo24-36h "8"; Embryo36-48h "0";
scaffold_13047	Drosophila_3seq	end	11992479	11992479	.	+	.	FlyBase_ID "FBgn0013098"; genomic_feature "3UTR"; Head "0"; Ovary "5"; Testis "0"; Embryo0-12h "0"; Embryo12-24h "0"; Embryo24-36h "2"; Embryo36-48h "3";
scaffold_13047	Drosophila_3seq	end	11992613	11992613	.	+	.	FlyBase_ID "FBgn0013098"; genomic_feature "3UTR"; Head "150"; Ovary "228"; Testis "9"; Embryo0-12h "241"; Embryo12-24h "138"; Embryo24-36h "93"; Embryo36-48h "19";
scaffold_13047	Drosophila_3seq	end	11992860	11992860	.	+	.	FlyBase_ID "FBgn0013098"; genomic_feature "3UTR"; Head "20"; Ovary "5"; Testis "4"; Embryo0-12h "10"; Embryo12-24h "23"; Embryo24-36h "8"; Embryo36-48h "0";
scaffold_12855	Drosophila_3seq	end	3733902	3733902	.	+	.	FlyBase_ID "FBgn0013101"; genomic_feature "3UTR"; Head "0"; Ovary "0"; Testis "3"; Embryo0-12h "0"; Embryo12-24h "0"; Embryo24-36h "36"; Embryo36-48h "72";
scaffold_13047	Drosophila_3seq	end	6166553	6166553	.	+	.	FlyBase_ID "FBgn0013104"; genomic_feature "3UTR"; Head "0"; Ovary "0"; Testis "0"; Embryo0-12h "0"; Embryo12-24h "9"; Embryo24-36h "6"; Embryo36-48h "0";
scaffold_13047	Drosophila_3seq	end	6166996	6166996	.	+	.	FlyBase_ID "FBgn0013104"; genomic_feature "3UTR"; Head "0"; Ovary "163"; Testis "0"; Embryo0-12h "149"; Embryo12-24h "47"; Embryo24-36h "44"; Embryo36-48h "15";
scaffold_13047	Drosophila_3seq	end	6167041	6167041	.	+	.	FlyBase_ID "FBgn0013104"; genomic_feature "3UTR"; Head "0"; Ovary "593"; Testis "0"; Embryo0-12h "1191"; Embryo12-24h "351"; Embryo24-36h "414"; Embryo36-48h "150";
scaffold_13047	Drosophila_3seq	end	5365261	5365261	.	+	.	FlyBase_ID "FBgn0013105"; genomic_feature "3UTR"; Head "103"; Ovary "0"; Testis "0"; Embryo0-12h "0"; Embryo12-24h "0"; Embryo24-36h "1"; Embryo36-48h "0";
scaffold_13047	Drosophila_3seq	end	5365292	5365292	.	+	.	FlyBase_ID "FBgn0013105"; genomic_feature "3UTR"; Head "44"; Ovary "0"; Testis "0"; Embryo0-12h "0"; Embryo12-24h "0"; Embryo24-36h "0"; Embryo36-48h "0";
scaffold_13047	Drosophila_3seq	end	5365341	5365341	.	+	.	FlyBase_ID "FBgn0013105"; genomic_feature "3UTR"; Head "1829"; Ovary "3"; Testis "1"; Embryo0-12h "0"; Embryo12-24h "32"; Embryo24-36h "11"; Embryo36-48h "0";
scaffold_12963	Drosophila_3seq	end	9808828	9808828	.	+	.	FlyBase_ID "FBgn0013109"; genomic_feature "5UTR"; Head "1"; Ovary "0"; Testis "7"; Embryo0-12h "0"; Embryo12-24h "0"; Embryo24-36h "0"; Embryo36-48h "0";
scaffold_12963	Drosophila_3seq	end	9818614	9818614	.	+	.	FlyBase_ID "FBgn0013109"; genomic_feature "3UTR"; Head "19"; Ovary "15"; Testis "13"; Embryo0-12h "50"; Embryo12-24h "18"; Embryo24-36h "14"; Embryo36-48h "4";
scaffold_12963	Drosophila_3seq	end	9819070	9819070	.	+	.	FlyBase_ID "FBgn0013109"; genomic_feature "3UTR"; Head "289"; Ovary "69"; Testis "72"; Embryo0-12h "169"; Embryo12-24h "116"; Embryo24-36h "80"; Embryo36-48h "19";
scaffold_12932	Drosophila_3seq	end	1373326	1373326	.	-	.	FlyBase_ID "FBgn0013110"; genomic_feature "3UTR"; Head "203"; Ovary "25"; Testis "8"; Embryo0-12h "300"; Embryo12-24h "350"; Embryo24-36h "113"; Embryo36-48h "62";
scaffold_12875	Drosophila_3seq	end	13057980	13057980	.	+	.	FlyBase_ID "FBgn0013111"; genomic_feature "3UTR"; Head "39"; Ovary "0"; Testis "0"; Embryo0-12h "297"; Embryo12-24h "133"; Embryo24-36h "28"; Embryo36-48h "6";
scaffold_12823	Drosophila_3seq	end	2213074	2213074	.	+	.	FlyBase_ID "FBgn0013112"; genomic_feature "3UTR"; Head "3"; Ovary "337"; Testis "36"; Embryo0-12h "331"; Embryo12-24h "29"; Embryo24-36h "22"; Embryo36-48h "12";
scaffold_12823	Drosophila_3seq	end	2213119	2213119	.	+	.	FlyBase_ID "FBgn0013112"; genomic_feature "3UTR"; Head "18"; Ovary "2240"; Testis "9816"; Embryo0-12h "2400"; Embryo12-24h "176"; Embryo24-36h "126"; Embryo36-48h "61";
scaffold_12823	Drosophila_3seq	end	2213167	2213167	.	+	.	FlyBase_ID "FBgn0013112"; genomic_feature "3UTR"; Head "0"; Ovary "132"; Testis "227"; Embryo0-12h "74"; Embryo12-24h "0"; Embryo24-36h "0"; Embryo36-48h "1";
scaffold_12823	Drosophila_3seq	end	2213195	2213195	.	+	.	FlyBase_ID "FBgn0013112"; genomic_feature "3UTR"; Head "0"; Ovary "8"; Testis "111"; Embryo0-12h "23"; Embryo12-24h "0"; Embryo24-36h "0"; Embryo36-48h "0";
scaffold_12823	Drosophila_3seq	end	2213223	2213223	.	+	.	FlyBase_ID "FBgn0013112"; genomic_feature "3UTR"; Head "0"; Ovary "0"; Testis "69"; Embryo0-12h "0"; Embryo12-24h "0"; Embryo24-36h "0"; Embryo36-48h "0";
scaffold_12823	Drosophila_3seq	end	2213296	2213296	.	+	.	FlyBase_ID "FBgn0013112"; genomic_feature "3UTR"; Head "0"; Ovary "5"; Testis "95"; Embryo0-12h "0"; Embryo12-24h "0"; Embryo24-36h "0"; Embryo36-48h "0";
scaffold_12823	Drosophila_3seq	end	2213324	2213324	.	+	.	FlyBase_ID "FBgn0013112"; genomic_feature "3UTR"; Head "0"; Ovary "52"; Testis "1154"; Embryo0-12h "45"; Embryo12-24h "2"; Embryo24-36h "6"; Embryo36-48h "0";
scaffold_12823	Drosophila_3seq	end	2213368	2213368	.	+	.	FlyBase_ID "FBgn0013112"; genomic_feature "3UTR"; Head "0"; Ovary "1"; Testis "20"; Embryo0-12h "3"; Embryo12-24h "0"; Embryo24-36h "0"; Embryo36-48h "0";
scaffold_12823	Drosophila_3seq	end	2213400	2213400	.	+	.	FlyBase_ID "FBgn0013112"; genomic_feature "3UTR"; Head "0"; Ovary "0"; Testis "19"; Embryo0-12h "0"; Embryo12-24h "0"; Embryo24-36h "0"; Embryo36-48h "0";
scaffold_12823	Drosophila_3seq	end	2213474	2213474	.	+	.	FlyBase_ID "FBgn0013112"; genomic_feature "3UTR"; Head "0"; Ovary "0"; Testis "22"; Embryo0-12h "0"; Embryo12-24h "0"; Embryo24-36h "0"; Embryo36-48h "0";
scaffold_12823	Drosophila_3seq	end	2213504	2213504	.	+	.	FlyBase_ID "FBgn0013112"; genomic_feature "3UTR"; Head "0"; Ovary "1"; Testis "92"; Embryo0-12h "0"; Embryo12-24h "0"; Embryo24-36h "0"; Embryo36-48h "0";
scaffold_12823	Drosophila_3seq	end	2213702	2213702	.	+	.	FlyBase_ID "FBgn0013112"; genomic_feature "3UTR"; Head "0"; Ovary "0"; Testis "45"; Embryo0-12h "0"; Embryo12-24h "0"; Embryo24-36h "0"; Embryo36-48h "0";
scaffold_12823	Drosophila_3seq	end	2213755	2213755	.	+	.	FlyBase_ID "FBgn0013112"; genomic_feature "3UTR"; Head "3"; Ovary "7"; Testis "3227"; Embryo0-12h "5"; Embryo12-24h "0"; Embryo24-36h "0"; Embryo36-48h "0";
scaffold_12823	Drosophila_3seq	end	2213921	2213921	.	+	.	FlyBase_ID "FBgn0013112"; genomic_feature "3UTR"; Head "0"; Ovary "0"; Testis "22"; Embryo0-12h "0"; Embryo12-24h "0"; Embryo24-36h "0"; Embryo36-48h "0";
scaffold_12823	Drosophila_3seq	end	2214003	2214003	.	+	.	FlyBase_ID "FBgn0013112"; genomic_feature "3UTR"; Head "0"; Ovary "1"; Testis "100"; Embryo0-12h "3"; Embryo12-24h "0"; Embryo24-36h "0"; Embryo36-48h "0";
scaffold_12823	Drosophila_3seq	end	2214148	2214148	.	+	.	FlyBase_ID "FBgn0013112"; genomic_feature "3UTR"; Head "0"; Ovary "0"; Testis "29"; Embryo0-12h "0"; Embryo12-24h "0"; Embryo24-36h "0"; Embryo36-48h "0";
scaffold_12823	Drosophila_3seq	end	2214198	2214198	.	+	.	FlyBase_ID "FBgn0013112"; genomic_feature "3UTR"; Head "15"; Ovary "443"; Testis "31216"; Embryo0-12h "262"; Embryo12-24h "31"; Embryo24-36h "27"; Embryo36-48h "14";
scaffold_13049	Drosophila_3seq	end	6328400	6328400	.	+	.	FlyBase_ID "FBgn0013115"; genomic_feature "3UTR"; Head "668"; Ovary "309"; Testis "120"; Embryo0-12h "309"; Embryo12-24h "163"; Embryo24-36h "983"; Embryo36-48h "221";
scaffold_13047	Drosophila_3seq	end	17053078	17053078	.	+	.	FlyBase_ID "FBgn0013116"; genomic_feature "5UTR"; Head "1"; Ovary "1"; Testis "33"; Embryo0-12h "8"; Embryo12-24h "4"; Embryo24-36h "1"; Embryo36-48h "1";
scaffold_13047	Drosophila_3seq	end	17060837	17060837	.	+	.	FlyBase_ID "FBgn0013116"; genomic_feature "3UTR"; Head "0"; Ovary "0"; Testis "26"; Embryo0-12h "0"; Embryo12-24h "7"; Embryo24-36h "0"; Embryo36-48h "0";
scaffold_13047	Drosophila_3seq	end	17060921	17060921	.	+	.	FlyBase_ID "FBgn0013116"; genomic_feature "3UTR"; Head "0"; Ovary "8"; Testis "300"; Embryo0-12h "14"; Embryo12-24h "5"; Embryo24-36h "2"; Embryo36-48h "0";
scaffold_13047	Drosophila_3seq	end	17061273	17061273	.	+	.	FlyBase_ID "FBgn0013116"; genomic_feature "3UTR"; Head "16"; Ovary "324"; Testis "15"; Embryo0-12h "495"; Embryo12-24h "86"; Embryo24-36h "39"; Embryo36-48h "15";
scaffold_13047	Drosophila_3seq	end	17061373	17061373	.	+	.	FlyBase_ID "FBgn0013116"; genomic_feature "3UTR"; Head "9"; Ovary "185"; Testis "4"; Embryo0-12h "147"; Embryo12-24h "30"; Embryo24-36h "8"; Embryo36-48h "0";
scaffold_13047	Drosophila_3seq	end	17061743	17061743	.	+	.	FlyBase_ID "FBgn0013116"; genomic_feature "3UTR"; Head "1"; Ovary "0"; Testis "0"; Embryo0-12h "8"; Embryo12-24h "6"; Embryo24-36h "0"; Embryo36-48h "0";
scaffold_13047	Drosophila_3seq	end	17061803	17061803	.	+	.	FlyBase_ID "FBgn0013116"; genomic_feature "3UTR"; Head "34"; Ovary "169"; Testis "15"; Embryo0-12h "186"; Embryo12-24h "89"; Embryo24-36h "45"; Embryo36-48h "4";
scaffold_13049	Drosophila_3seq	end	18651132	18651132	.	+	.	FlyBase_ID "FBgn0013118"; genomic_feature "3UTR"; Head "207"; Ovary "13"; Testis "8"; Embryo0-12h "390"; Embryo12-24h "269"; Embryo24-36h "41"; Embryo36-48h "21";
scaffold_12855	Drosophila_3seq	end	5284239	5284239	.	+	.	FlyBase_ID "FBgn0013132"; genomic_feature "5UTR"; Head "0"; Ovary "2"; Testis "25"; Embryo0-12h "0"; Embryo12-24h "0"; Embryo24-36h "0"; Embryo36-48h "0";
scaffold_12855	Drosophila_3seq	end	5304189	5304189	.	+	.	FlyBase_ID "FBgn0013132"; genomic_feature "3UTR"; Head "1"; Ovary "7"; Testis "8"; Embryo0-12h "11"; Embryo12-24h "10"; Embryo24-36h "0"; Embryo36-48h "0";
scaffold_12855	Drosophila_3seq	end	5304482	5304482	.	+	.	FlyBase_ID "FBgn0013132"; genomic_feature "3UTR"; Head "3"; Ovary "48"; Testis "7"; Embryo0-12h "106"; Embryo12-24h "13"; Embryo24-36h "16"; Embryo36-48h "5";
scaffold_12855	Drosophila_3seq	end	5304537	5304537	.	+	.	FlyBase_ID "FBgn0013132"; genomic_feature "3UTR"; Head "0"; Ovary "30"; Testis "0"; Embryo0-12h "7"; Embryo12-24h "6"; Embryo24-36h "5"; Embryo36-48h "0";
scaffold_12855	Drosophila_3seq	end	5304576	5304576	.	+	.	FlyBase_ID "FBgn0013132"; genomic_feature "3UTR"; Head "3"; Ovary "130"; Testis "7"; Embryo0-12h "230"; Embryo12-24h "35"; Embryo24-36h "38"; Embryo36-48h "9";
scaffold_12855	Drosophila_3seq	end	5305056	5305056	.	+	.	FlyBase_ID "FBgn0013132"; genomic_feature "3UTR"; Head "24"; Ovary "332"; Testis "1"; Embryo0-12h "805"; Embryo12-24h "144"; Embryo24-36h "123"; Embryo36-48h "37";
scaffold_12855	Drosophila_3seq	end	5305186	5305186	.	+	.	FlyBase_ID "FBgn0013132"; genomic_feature "3UTR"; Head "5"; Ovary "3"; Testis "0"; Embryo0-12h "47"; Embryo12-24h "5"; Embryo24-36h "0"; Embryo36-48h "0";
scaffold_12855	Drosophila_3seq	end	5305534	5305534	.	+	.	FlyBase_ID "FBgn0013132"; genomic_feature "3UTR"; Head "9"; Ovary "2"; Testis "0"; Embryo0-12h "18"; Embryo12-24h "4"; Embryo24-36h "0"; Embryo36-48h "0";
scaffold_12855	Drosophila_3seq	end	5305595	5305595	.	+	.	FlyBase_ID "FBgn0013132"; genomic_feature "3UTR"; Head "152"; Ovary "84"; Testis "10"; Embryo0-12h "672"; Embryo12-24h "172"; Embryo24-36h "33"; Embryo36-48h "22";
scaffold_12855	Drosophila_3seq	end	5305631	5305631	.	+	.	FlyBase_ID "FBgn0013132"; genomic_feature "3UTR"; Head "22"; Ovary "7"; Testis "0"; Embryo0-12h "233"; Embryo12-24h "67"; Embryo24-36h "0"; Embryo36-48h "1";
scaffold_12855	Drosophila_3seq	end	7416212	7416212	.	-	.	FlyBase_ID "FBgn0013133"; genomic_feature "5UTR"; Head "1441"; Ovary "1"; Testis "0"; Embryo0-12h "0"; Embryo12-24h "0"; Embryo24-36h "0"; Embryo36-48h "0";
scaffold_12855	Drosophila_3seq	end	7414158	7414158	.	-	.	FlyBase_ID "FBgn0013133"; genomic_feature "3UTR"; Head "5542"; Ovary "3"; Testis "3"; Embryo0-12h "0"; Embryo12-24h "0"; Embryo24-36h "0"; Embryo36-48h "0";
scaffold_12855	Drosophila_3seq	end	7414237	7414237	.	-	.	FlyBase_ID "FBgn0013133"; genomic_feature "3UTR"; Head "3792"; Ovary "4"; Testis "1"; Embryo0-12h "0"; Embryo12-24h "0"; Embryo24-36h "0"; Embryo36-48h "0";
scaffold_12855	Drosophila_3seq	end	7414308	7414308	.	-	.	FlyBase_ID "FBgn0013133"; genomic_feature "3UTR"; Head "69"; Ovary "0"; Testis "0"; Embryo0-12h "0"; Embryo12-24h "0"; Embryo24-36h "0"; Embryo36-48h "0";
scaffold_12855	Drosophila_3seq	end	7414369	7414369	.	-	.	FlyBase_ID "FBgn0013133"; genomic_feature "3UTR"; Head "48"; Ovary "0"; Testis "0"; Embryo0-12h "0"; Embryo12-24h "0"; Embryo24-36h "0"; Embryo36-48h "0";
scaffold_12855	Drosophila_3seq	end	7414396	7414396	.	-	.	FlyBase_ID "FBgn0013133"; genomic_feature "3UTR"; Head "141786"; Ovary "89"; Testis "60"; Embryo0-12h "0"; Embryo12-24h "0"; Embryo24-36h "0"; Embryo36-48h "0";
scaffold_12855	Drosophila_3seq	end	7414422	7414422	.	-	.	FlyBase_ID "FBgn0013133"; genomic_feature "3UTR"; Head "96416"; Ovary "44"; Testis "36"; Embryo0-12h "0"; Embryo12-24h "6"; Embryo24-36h "0"; Embryo36-48h "0";
scaffold_12855	Drosophila_3seq	end	7414564	7414564	.	-	.	FlyBase_ID "FBgn0013133"; genomic_feature "3UTR"; Head "206"; Ovary "0"; Testis "0"; Embryo0-12h "0"; Embryo12-24h "0"; Embryo24-36h "0"; Embryo36-48h "0";
scaffold_13047	Drosophila_3seq	end	3173122	3173122	.	+	.	FlyBase_ID "FBgn0013134"; genomic_feature "3UTR"; Head "6"; Ovary "48"; Testis "92"; Embryo0-12h "31"; Embryo12-24h "8"; Embryo24-36h "5"; Embryo36-48h "0";
scaffold_13047	Drosophila_3seq	end	3173745	3173745	.	+	.	FlyBase_ID "FBgn0013134"; genomic_feature "3UTR"; Head "0"; Ovary "12"; Testis "0"; Embryo0-12h "8"; Embryo12-24h "0"; Embryo24-36h "5"; Embryo36-48h "3";
scaffold_13047	Drosophila_3seq	end	3173821	3173821	.	+	.	FlyBase_ID "FBgn0013134"; genomic_feature "3UTR"; Head "0"; Ovary "61"; Testis "0"; Embryo0-12h "19"; Embryo12-24h "1"; Embryo24-36h "2"; Embryo36-48h "3";
scaffold_13047	Drosophila_3seq	end	3173879	3173879	.	+	.	FlyBase_ID "FBgn0013134"; genomic_feature "3UTR"; Head "5"; Ovary "10987"; Testis "16"; Embryo0-12h "5685"; Embryo12-24h "507"; Embryo24-36h "653"; Embryo36-48h "285";
scaffold_13047	Drosophila_3seq	end	3173906	3173906	.	+	.	FlyBase_ID "FBgn0013134"; genomic_feature "3UTR"; Head "0"; Ovary "128"; Testis "0"; Embryo0-12h "23"; Embryo12-24h "3"; Embryo24-36h "5"; Embryo36-48h "5";
scaffold_13047	Drosophila_3seq	end	3173940	3173940	.	+	.	FlyBase_ID "FBgn0013134"; genomic_feature "3UTR"; Head "0"; Ovary "70"; Testis "0"; Embryo0-12h "26"; Embryo12-24h "4"; Embryo24-36h "0"; Embryo36-48h "0";
scaffold_13047	Drosophila_3seq	end	3173981	3173981	.	+	.	FlyBase_ID "FBgn0013134"; genomic_feature "3UTR"; Head "0"; Ovary "34"; Testis "0"; Embryo0-12h "11"; Embryo12-24h "0"; Embryo24-36h "3"; Embryo36-48h "0";
scaffold_13047	Drosophila_3seq	end	3174085	3174085	.	+	.	FlyBase_ID "FBgn0013134"; genomic_feature "3UTR"; Head "0"; Ovary "24"; Testis "0"; Embryo0-12h "8"; Embryo12-24h "0"; Embryo24-36h "0"; Embryo36-48h "0";
scaffold_13047	Drosophila_3seq	end	3174241	3174241	.	+	.	FlyBase_ID "FBgn0013134"; genomic_feature "3UTR"; Head "8"; Ovary "556"; Testis "0"; Embryo0-12h "214"; Embryo12-24h "17"; Embryo24-36h "31"; Embryo36-48h "10";
scaffold_12928	Drosophila_3seq	end	368787	368787	.	-	.	FlyBase_ID "FBgn0013135"; genomic_feature "3UTR"; Head "0"; Ovary "3"; Testis "1"; Embryo0-12h "0"; Embryo12-24h "0"; Embryo24-36h "0"; Embryo36-48h "0";
scaffold_12928	Drosophila_3seq	end	369032	369032	.	-	.	FlyBase_ID "FBgn0013135"; genomic_feature "3UTR"; Head "520"; Ovary "265"; Testis "23"; Embryo0-12h "0"; Embryo12-24h "14"; Embryo24-36h "3"; Embryo36-48h "0";
scaffold_12928	Drosophila_3seq	end	369081	369081	.	-	.	FlyBase_ID "FBgn0013135"; genomic_feature "3UTR"; Head "82"; Ovary "34"; Testis "5"; Embryo0-12h "0"; Embryo12-24h "0"; Embryo24-36h "1"; Embryo36-48h "0";
scaffold_13042	Drosophila_3seq	end	3135701	3135701	.	+	.	FlyBase_ID "FBgn0013140"; genomic_feature "3UTR"; Head "336"; Ovary "128"; Testis "14"; Embryo0-12h "21"; Embryo12-24h "7"; Embryo24-36h "14"; Embryo36-48h "6";
scaffold_13042	Drosophila_3seq	end	3135827	3135827	.	+	.	FlyBase_ID "FBgn0013140"; genomic_feature "3UTR"; Head "16"; Ovary "8"; Testis "0"; Embryo0-12h "0"; Embryo12-24h "0"; Embryo24-36h "3"; Embryo36-48h "0";
scaffold_13042	Drosophila_3seq	end	3135977	3135977	.	+	.	FlyBase_ID "FBgn0013140"; genomic_feature "3UTR"; Head "228"; Ovary "40"; Testis "11"; Embryo0-12h "9"; Embryo12-24h "13"; Embryo24-36h "12"; Embryo36-48h "4";
scaffold_13042	Drosophila_3seq	end	3136026	3136026	.	+	.	FlyBase_ID "FBgn0013140"; genomic_feature "3UTR"; Head "195"; Ovary "8"; Testis "5"; Embryo0-12h "0"; Embryo12-24h "8"; Embryo24-36h "8"; Embryo36-48h "2";
scaffold_13049	Drosophila_3seq	end	5727301	5727301	.	-	.	FlyBase_ID "FBgn0013142"; genomic_feature "3UTR"; Head "507"; Ovary "248"; Testis "65"; Embryo0-12h "188"; Embryo12-24h "183"; Embryo24-36h "182"; Embryo36-48h "41";
scaffold_13049	Drosophila_3seq	end	5727718	5727718	.	-	.	FlyBase_ID "FBgn0013142"; genomic_feature "3UTR"; Head "201"; Ovary "541"; Testis "111"; Embryo0-12h "995"; Embryo12-24h "337"; Embryo24-36h "290"; Embryo36-48h "95";
scaffold_13049	Drosophila_3seq	end	5727793	5727793	.	-	.	FlyBase_ID "FBgn0013142"; genomic_feature "3UTR"; Head "12"; Ovary "71"; Testis "37"; Embryo0-12h "156"; Embryo12-24h "62"; Embryo24-36h "84"; Embryo36-48h "15";
scaffold_12875	Drosophila_3seq	end	7329183	7329183	.	-	.	FlyBase_ID "FBgn0013143"; genomic_feature "3UTR"; Head "0"; Ovary "253"; Testis "1"; Embryo0-12h "0"; Embryo12-24h "1469"; Embryo24-36h "49"; Embryo36-48h "4";
scaffold_12875	Drosophila_3seq	end	7329703	7329703	.	-	.	FlyBase_ID "FBgn0013143"; genomic_feature "3UTR"; Head "0"; Ovary "60"; Testis "2"; Embryo0-12h "13"; Embryo12-24h "521"; Embryo24-36h "6"; Embryo36-48h "10";
scaffold_12822	Drosophila_3seq	end	919533	919533	.	-	.	FlyBase_ID "FBgn0013144"; genomic_feature "3UTR"; Head "56"; Ovary "379"; Testis "59"; Embryo0-12h "605"; Embryo12-24h "160"; Embryo24-36h "141"; Embryo36-48h "31";
scaffold_12822	Drosophila_3seq	end	919621	919621	.	-	.	FlyBase_ID "FBgn0013144"; genomic_feature "3UTR"; Head "2"; Ovary "17"; Testis "11"; Embryo0-12h "27"; Embryo12-24h "0"; Embryo24-36h "6"; Embryo36-48h "0";
scaffold_12963	Drosophila_3seq	end	9876235	9876235	.	+	.	FlyBase_ID "FBgn0013146"; genomic_feature "3UTR"; Head "0"; Ovary "3"; Testis "50"; Embryo0-12h "4"; Embryo12-24h "9"; Embryo24-36h "8"; Embryo36-48h "1";
scaffold_12963	Drosophila_3seq	end	9876385	9876385	.	+	.	FlyBase_ID "FBgn0013146"; genomic_feature "3UTR"; Head "0"; Ovary "8"; Testis "14"; Embryo0-12h "16"; Embryo12-24h "0"; Embryo24-36h "1"; Embryo36-48h "0";
scaffold_12963	Drosophila_3seq	end	9876573	9876573	.	+	.	FlyBase_ID "FBgn0013146"; genomic_feature "3UTR"; Head "0"; Ovary "32"; Testis "29"; Embryo0-12h "8"; Embryo12-24h "0"; Embryo24-36h "1"; Embryo36-48h "0";
scaffold_12963	Drosophila_3seq	end	9876617	9876617	.	+	.	FlyBase_ID "FBgn0013146"; genomic_feature "3UTR"; Head "0"; Ovary "16"; Testis "17"; Embryo0-12h "15"; Embryo12-24h "6"; Embryo24-36h "0"; Embryo36-48h "0";
scaffold_12963	Drosophila_3seq	end	9877031	9877031	.	+	.	FlyBase_ID "FBgn0013146"; genomic_feature "3UTR"; Head "0"; Ovary "1"; Testis "14"; Embryo0-12h "4"; Embryo12-24h "0"; Embryo24-36h "0"; Embryo36-48h "0";
scaffold_12963	Drosophila_3seq	end	9877127	9877127	.	+	.	FlyBase_ID "FBgn0013146"; genomic_feature "3UTR"; Head "0"; Ovary "0"; Testis "4"; Embryo0-12h "0"; Embryo12-24h "0"; Embryo24-36h "0"; Embryo36-48h "0";
scaffold_12963	Drosophila_3seq	end	9877234	9877234	.	+	.	FlyBase_ID "FBgn0013146"; genomic_feature "3UTR"; Head "0"; Ovary "5"; Testis "6"; Embryo0-12h "0"; Embryo12-24h "0"; Embryo24-36h "0"; Embryo36-48h "0";
scaffold_12963	Drosophila_3seq	end	9877411	9877411	.	+	.	FlyBase_ID "FBgn0013146"; genomic_feature "3UTR"; Head "1"; Ovary "6"; Testis "94"; Embryo0-12h "5"; Embryo12-24h "0"; Embryo24-36h "8"; Embryo36-48h "0";
scaffold_12963	Drosophila_3seq	end	9877854	9877854	.	+	.	FlyBase_ID "FBgn0013146"; genomic_feature "3UTR"; Head "21"; Ovary "138"; Testis "30"; Embryo0-12h "184"; Embryo12-24h "25"; Embryo24-36h "40"; Embryo36-48h "25";
scaffold_12963	Drosophila_3seq	end	9878163	9878163	.	+	.	FlyBase_ID "FBgn0013146"; genomic_feature "3UTR"; Head "239"; Ovary "465"; Testis "16"; Embryo0-12h "635"; Embryo12-24h "243"; Embryo24-36h "203"; Embryo36-48h "51";
scaffold_12963	Drosophila_3seq	end	9878243	9878243	.	+	.	FlyBase_ID "FBgn0013146"; genomic_feature "3UTR"; Head "5"; Ovary "5"; Testis "0"; Embryo0-12h "6"; Embryo12-24h "0"; Embryo24-36h "0"; Embryo36-48h "0";
scaffold_13049	Drosophila_3seq	end	1962272	1962272	.	-	.	FlyBase_ID "FBgn0013147"; genomic_feature "3UTR"; Head "114"; Ovary "143"; Testis "8"; Embryo0-12h "113"; Embryo12-24h "79"; Embryo24-36h "8"; Embryo36-48h "14";
scaffold_13047	Drosophila_3seq	end	11823627	11823627	.	-	.	FlyBase_ID "FBgn0013148"; genomic_feature "3UTR"; Head "161"; Ovary "554"; Testis "146"; Embryo0-12h "630"; Embryo12-24h "101"; Embryo24-36h "137"; Embryo36-48h "40";
scaffold_13047	Drosophila_3seq	end	11823736	11823736	.	-	.	FlyBase_ID "FBgn0013148"; genomic_feature "3UTR"; Head "8"; Ovary "9"; Testis "22"; Embryo0-12h "11"; Embryo12-24h "0"; Embryo24-36h "3"; Embryo36-48h "0";
scaffold_13047	Drosophila_3seq	end	11824247	11824247	.	-	.	FlyBase_ID "FBgn0013148"; genomic_feature "CDS"; Head "0"; Ovary "0"; Testis "0"; Embryo0-12h "16"; Embryo12-24h "0"; Embryo24-36h "0"; Embryo36-48h "0";
scaffold_12928	Drosophila_3seq	end	1313655	1313655	.	+	.	FlyBase_ID "FBgn0013149"; genomic_feature "3UTR"; Head "1"; Ovary "0"; Testis "33"; Embryo0-12h "6"; Embryo12-24h "0"; Embryo24-36h "0"; Embryo36-48h "0";
scaffold_12928	Drosophila_3seq	end	1313721	1313721	.	+	.	FlyBase_ID "FBgn0013149"; genomic_feature "3UTR"; Head "0"; Ovary "2"; Testis "8"; Embryo0-12h "3"; Embryo12-24h "0"; Embryo24-36h "0"; Embryo36-48h "0";
scaffold_12928	Drosophila_3seq	end	1313947	1313947	.	+	.	FlyBase_ID "FBgn0013149"; genomic_feature "3UTR"; Head "134"; Ovary "131"; Testis "13"; Embryo0-12h "228"; Embryo12-24h "177"; Embryo24-36h "96"; Embryo36-48h "40";
scaffold_12928	Drosophila_3seq	end	1313992	1313992	.	+	.	FlyBase_ID "FBgn0013149"; genomic_feature "3UTR"; Head "19"; Ovary "36"; Testis "1"; Embryo0-12h "104"; Embryo12-24h "28"; Embryo24-36h "33"; Embryo36-48h "8";
scaffold_13052	Drosophila_3seq	end	935372	935372	.	+	.	FlyBase_ID "FBgn0013912"; genomic_feature "CDS"; Head "0"; Ovary "2"; Testis "0"; Embryo0-12h "0"; Embryo12-24h "0"; Embryo24-36h "2"; Embryo36-48h "5";
scaffold_13052	Drosophila_3seq	end	935730	935730	.	+	.	FlyBase_ID "FBgn0013912"; genomic_feature "3UTR"; Head "2978"; Ovary "1670"; Testis "128"; Embryo0-12h "231"; Embryo12-24h "214"; Embryo24-36h "388"; Embryo36-48h "120";
scaffold_13052	Drosophila_3seq	end	935783	935783	.	+	.	FlyBase_ID "FBgn0013912"; genomic_feature "3UTR"; Head "28561"; Ovary "21356"; Testis "1809"; Embryo0-12h "7773"; Embryo12-24h "4785"; Embryo24-36h "10444"; Embryo36-48h "5691";
scaffold_12963	Drosophila_3seq	end	10138690	10138690	.	-	.	FlyBase_ID "FBgn0013913"; genomic_feature "3UTR"; Head "4214"; Ovary "42"; Testis "38"; Embryo0-12h "178"; Embryo12-24h "228"; Embryo24-36h "380"; Embryo36-48h "173";
scaffold_12963	Drosophila_3seq	end	10138745	10138745	.	-	.	FlyBase_ID "FBgn0013913"; genomic_feature "3UTR"; Head "412"; Ovary "3"; Testis "4"; Embryo0-12h "7"; Embryo12-24h "17"; Embryo24-36h "33"; Embryo36-48h "20";
scaffold_12963	Drosophila_3seq	end	10138880	10138880	.	-	.	FlyBase_ID "FBgn0013913"; genomic_feature "3UTR"; Head "3"; Ovary "0"; Testis "0"; Embryo0-12h "0"; Embryo12-24h "0"; Embryo24-36h "0"; Embryo36-48h "0";
scaffold_12963	Drosophila_3seq	end	10138914	10138914	.	-	.	FlyBase_ID "FBgn0013913"; genomic_feature "3UTR"; Head "69"; Ovary "0"; Testis "2"; Embryo0-12h "0"; Embryo12-24h "0"; Embryo24-36h "18"; Embryo36-48h "0";
scaffold_12875	Drosophila_3seq	end	18731139	18731139	.	-	.	FlyBase_ID "FBgn0013916"; genomic_feature "3UTR"; Head "32"; Ovary "0"; Testis "12"; Embryo0-12h "0"; Embryo12-24h "5"; Embryo24-36h "0"; Embryo36-48h "0";
scaffold_12875	Drosophila_3seq	end	18731296	18731296	.	-	.	FlyBase_ID "FBgn0013916"; genomic_feature "3UTR"; Head "166"; Ovary "0"; Testis "34"; Embryo0-12h "0"; Embryo12-24h "16"; Embryo24-36h "0"; Embryo36-48h "0";
scaffold_13047	Drosophila_3seq	end	1520307	1520307	.	-	.	FlyBase_ID "FBgn0013918"; genomic_feature "3UTR"; Head "6"; Ovary "1916"; Testis "7"; Embryo0-12h "2193"; Embryo12-24h "78"; Embryo24-36h "63"; Embryo36-48h "29";
scaffold_13047	Drosophila_3seq	end	1520559	1520559	.	-	.	FlyBase_ID "FBgn0013918"; genomic_feature "3UTR"; Head "0"; Ovary "18"; Testis "7"; Embryo0-12h "30"; Embryo12-24h "0"; Embryo24-36h "0"; Embryo36-48h "0";
scaffold_13047	Drosophila_3seq	end	1520872	1520872	.	-	.	FlyBase_ID "FBgn0013918"; genomic_feature "3UTR"; Head "0"; Ovary "67"; Testis "34"; Embryo0-12h "22"; Embryo12-24h "0"; Embryo24-36h "1"; Embryo36-48h "0";
scaffold_13047	Drosophila_3seq	end	1520925	1520925	.	-	.	FlyBase_ID "FBgn0013918"; genomic_feature "3UTR"; Head "0"; Ovary "34"; Testis "7"; Embryo0-12h "11"; Embryo12-24h "0"; Embryo24-36h "0"; Embryo36-48h "0";
scaffold_12928	Drosophila_3seq	end	86512	86512	.	-	.	FlyBase_ID "FBgn0013921"; genomic_feature "5UTR"; Head "2"; Ovary "8"; Testis "0"; Embryo0-12h "16"; Embryo12-24h "3"; Embryo24-36h "7"; Embryo36-48h "0";
scaffold_12928	Drosophila_3seq	end	76324	76324	.	-	.	FlyBase_ID "FBgn0013921"; genomic_feature "3UTR"; Head "1"; Ovary "10"; Testis "2"; Embryo0-12h "32"; Embryo12-24h "8"; Embryo24-36h "0"; Embryo36-48h "3";
scaffold_12928	Drosophila_3seq	end	76360	76360	.	-	.	FlyBase_ID "FBgn0013921"; genomic_feature "3UTR"; Head "58"; Ovary "159"; Testis "7"; Embryo0-12h "243"; Embryo12-24h "59"; Embryo24-36h "52"; Embryo36-48h "17";
scaffold_12928	Drosophila_3seq	end	76613	76613	.	-	.	FlyBase_ID "FBgn0013921"; genomic_feature "3UTR"; Head "3"; Ovary "14"; Testis "4"; Embryo0-12h "7"; Embryo12-24h "4"; Embryo24-36h "0"; Embryo36-48h "0";
scaffold_12928	Drosophila_3seq	end	76671	76671	.	-	.	FlyBase_ID "FBgn0013921"; genomic_feature "3UTR"; Head "5"; Ovary "32"; Testis "20"; Embryo0-12h "39"; Embryo12-24h "18"; Embryo24-36h "3"; Embryo36-48h "0";
scaffold_12928	Drosophila_3seq	end	76971	76971	.	-	.	FlyBase_ID "FBgn0013921"; genomic_feature "3UTR"; Head "0"; Ovary "2"; Testis "0"; Embryo0-12h "7"; Embryo12-24h "5"; Embryo24-36h "3"; Embryo36-48h "4";
scaffold_12723	Drosophila_3seq	end	2511507	2511507	.	+	.	FlyBase_ID "FBgn0014837"; genomic_feature "3UTR"; Head "47937"; Ovary "1097"; Testis "1077"; Embryo0-12h "6477"; Embryo12-24h "2850"; Embryo24-36h "15128"; Embryo36-48h "7371";
scaffold_12726	Drosophila_3seq	end	2652915	2652915	.	-	.	FlyBase_ID "FBgn0014840"; genomic_feature "3UTR"; Head "215"; Ovary "707"; Testis "182"; Embryo0-12h "764"; Embryo12-24h "181"; Embryo24-36h "133"; Embryo36-48h "52";
scaffold_12726	Drosophila_3seq	end	2653082	2653082	.	-	.	FlyBase_ID "FBgn0014840"; genomic_feature "3UTR"; Head "43"; Ovary "316"; Testis "340"; Embryo0-12h "604"; Embryo12-24h "87"; Embryo24-36h "44"; Embryo36-48h "15";
scaffold_12726	Drosophila_3seq	end	2653108	2653108	.	-	.	FlyBase_ID "FBgn0014840"; genomic_feature "3UTR"; Head "14"; Ovary "146"; Testis "173"; Embryo0-12h "142"; Embryo12-24h "74"; Embryo24-36h "14"; Embryo36-48h "6";
scaffold_12726	Drosophila_3seq	end	2653200	2653200	.	-	.	FlyBase_ID "FBgn0014840"; genomic_feature "3UTR"; Head "8"; Ovary "62"; Testis "412"; Embryo0-12h "276"; Embryo12-24h "80"; Embryo24-36h "28"; Embryo36-48h "31";
scaffold_13049	Drosophila_3seq	end	21976395	21976395	.	-	.	FlyBase_ID "FBgn0014841"; genomic_feature "3UTR"; Head "150"; Ovary "377"; Testis "9"; Embryo0-12h "471"; Embryo12-24h "210"; Embryo24-36h "171"; Embryo36-48h "48";
scaffold_13049	Drosophila_3seq	end	21976498	21976498	.	-	.	FlyBase_ID "FBgn0014841"; genomic_feature "3UTR"; Head "3"; Ovary "232"; Testis "0"; Embryo0-12h "311"; Embryo12-24h "79"; Embryo24-36h "79"; Embryo36-48h "72";
scaffold_13049	Drosophila_3seq	end	21976530	21976530	.	-	.	FlyBase_ID "FBgn0014841"; genomic_feature "3UTR"; Head "30"; Ovary "116"; Testis "1"; Embryo0-12h "283"; Embryo12-24h "134"; Embryo24-36h "93"; Embryo36-48h "31";
scaffold_13049	Drosophila_3seq	end	21976827	21976827	.	-	.	FlyBase_ID "FBgn0014841"; genomic_feature "3UTR"; Head "0"; Ovary "24"; Testis "0"; Embryo0-12h "35"; Embryo12-24h "0"; Embryo24-36h "2"; Embryo36-48h "0";
scaffold_13049	Drosophila_3seq	end	21976883	21976883	.	-	.	FlyBase_ID "FBgn0014841"; genomic_feature "3UTR"; Head "0"; Ovary "72"; Testis "0"; Embryo0-12h "95"; Embryo12-24h "15"; Embryo24-36h "41"; Embryo36-48h "13";
scaffold_13049	Drosophila_3seq	end	21977039	21977039	.	-	.	FlyBase_ID "FBgn0014841"; genomic_feature "3UTR"; Head "0"; Ovary "9"; Testis "0"; Embryo0-12h "20"; Embryo12-24h "0"; Embryo24-36h "11"; Embryo36-48h "4";
scaffold_13049	Drosophila_3seq	end	21977281	21977281	.	-	.	FlyBase_ID "FBgn0014841"; genomic_feature "3UTR"; Head "0"; Ovary "18"; Testis "0"; Embryo0-12h "25"; Embryo12-24h "16"; Embryo24-36h "6"; Embryo36-48h "3";
scaffold_13047	Drosophila_3seq	end	18146955	18146955	.	-	.	FlyBase_ID "FBgn0014844"; genomic_feature "3UTR"; Head "276"; Ovary "209"; Testis "13"; Embryo0-12h "155"; Embryo12-24h "98"; Embryo24-36h "105"; Embryo36-48h "29";
scaffold_13047	Drosophila_3seq	end	18147137	18147137	.	-	.	FlyBase_ID "FBgn0014844"; genomic_feature "3UTR"; Head "0"; Ovary "44"; Testis "1"; Embryo0-12h "39"; Embryo12-24h "1"; Embryo24-36h "10"; Embryo36-48h "0";
scaffold_13047	Drosophila_3seq	end	18147203	18147203	.	-	.	FlyBase_ID "FBgn0014844"; genomic_feature "3UTR"; Head "2"; Ovary "18"; Testis "0"; Embryo0-12h "0"; Embryo12-24h "3"; Embryo24-36h "0"; Embryo36-48h "2";
scaffold_13047	Drosophila_3seq	end	18147317	18147317	.	-	.	FlyBase_ID "FBgn0014844"; genomic_feature "3UTR"; Head "3"; Ovary "8"; Testis "0"; Embryo0-12h "8"; Embryo12-24h "12"; Embryo24-36h "5"; Embryo36-48h "0";
scaffold_13047	Drosophila_3seq	end	18148344	18148344	.	-	.	FlyBase_ID "FBgn0014844"; genomic_feature "3UTR"; Head "0"; Ovary "10"; Testis "11"; Embryo0-12h "17"; Embryo12-24h "0"; Embryo24-36h "2"; Embryo36-48h "0";
scaffold_13047	Drosophila_3seq	end	18148411	18148411	.	-	.	FlyBase_ID "FBgn0014844"; genomic_feature "3UTR"; Head "0"; Ovary "1"; Testis "2"; Embryo0-12h "0"; Embryo12-24h "0"; Embryo24-36h "0"; Embryo36-48h "0";
scaffold_13047	Drosophila_3seq	end	18148439	18148439	.	-	.	FlyBase_ID "FBgn0014844"; genomic_feature "3UTR"; Head "0"; Ovary "4"; Testis "10"; Embryo0-12h "5"; Embryo12-24h "0"; Embryo24-36h "4"; Embryo36-48h "0";
scaffold_13047	Drosophila_3seq	end	18148465	18148465	.	-	.	FlyBase_ID "FBgn0014844"; genomic_feature "3UTR"; Head "4"; Ovary "20"; Testis "40"; Embryo0-12h "0"; Embryo12-24h "0"; Embryo24-36h "0"; Embryo36-48h "0";
scaffold_13047	Drosophila_3seq	end	17989041	17989041	.	-	.	FlyBase_ID "FBgn0015205"; genomic_feature "3UTR"; Head "8"; Ovary "31"; Testis "2"; Embryo0-12h "36"; Embryo12-24h "1"; Embryo24-36h "9"; Embryo36-48h "3";
scaffold_13047	Drosophila_3seq	end	17989183	17989183	.	-	.	FlyBase_ID "FBgn0015205"; genomic_feature "3UTR"; Head "10"; Ovary "12"; Testis "9"; Embryo0-12h "9"; Embryo12-24h "5"; Embryo24-36h "3"; Embryo36-48h "4";
scaffold_13047	Drosophila_3seq	end	17989217	17989217	.	-	.	FlyBase_ID "FBgn0015205"; genomic_feature "3UTR"; Head "298"; Ovary "393"; Testis "515"; Embryo0-12h "228"; Embryo12-24h "150"; Embryo24-36h "101"; Embryo36-48h "63";
scaffold_13049	Drosophila_3seq	end	14832883	14832883	.	+	.	FlyBase_ID "FBgn0015207"; genomic_feature "3UTR"; Head "86"; Ovary "599"; Testis "292"; Embryo0-12h "381"; Embryo12-24h "120"; Embryo24-36h "49"; Embryo36-48h "26";
scaffold_13049	Drosophila_3seq	end	14832912	14832912	.	+	.	FlyBase_ID "FBgn0015207"; genomic_feature "3UTR"; Head "14"; Ovary "63"; Testis "50"; Embryo0-12h "17"; Embryo12-24h "2"; Embryo24-36h "0"; Embryo36-48h "5";
scaffold_12970	Drosophila_3seq	end	11737483	11737483	.	+	.	FlyBase_ID "FBgn0015210"; genomic_feature "3UTR"; Head "217"; Ovary "523"; Testis "112"; Embryo0-12h "520"; Embryo12-24h "149"; Embryo24-36h "119"; Embryo36-48h "66";
scaffold_12855	Drosophila_3seq	end	4699124	4699124	.	+	.	FlyBase_ID "FBgn0015211"; genomic_feature "3UTR"; Head "317"; Ovary "0"; Testis "0"; Embryo0-12h "0"; Embryo12-24h "18"; Embryo24-36h "0"; Embryo36-48h "0";
scaffold_13047	Drosophila_3seq	end	16735943	16735943	.	+	.	FlyBase_ID "FBgn0015212"; genomic_feature "3UTR"; Head "0"; Ovary "0"; Testis "13"; Embryo0-12h "0"; Embryo12-24h "0"; Embryo24-36h "0"; Embryo36-48h "0";
scaffold_13047	Drosophila_3seq	end	16736285	16736285	.	+	.	FlyBase_ID "FBgn0015212"; genomic_feature "3UTR"; Head "4"; Ovary "22"; Testis "54"; Embryo0-12h "34"; Embryo12-24h "5"; Embryo24-36h "10"; Embryo36-48h "0";
scaffold_13047	Drosophila_3seq	end	16736333	16736333	.	+	.	FlyBase_ID "FBgn0015212"; genomic_feature "3UTR"; Head "0"; Ovary "2"; Testis "15"; Embryo0-12h "6"; Embryo12-24h "0"; Embryo24-36h "0"; Embryo36-48h "0";
scaffold_13047	Drosophila_3seq	end	16736412	16736412	.	+	.	FlyBase_ID "FBgn0015212"; genomic_feature "3UTR"; Head "7"; Ovary "55"; Testis "41"; Embryo0-12h "38"; Embryo12-24h "17"; Embryo24-36h "33"; Embryo36-48h "5";
scaffold_13047	Drosophila_3seq	end	16736504	16736504	.	+	.	FlyBase_ID "FBgn0015212"; genomic_feature "3UTR"; Head "1"; Ovary "11"; Testis "0"; Embryo0-12h "31"; Embryo12-24h "0"; Embryo24-36h "13"; Embryo36-48h "0";
scaffold_13047	Drosophila_3seq	end	16736696	16736696	.	+	.	FlyBase_ID "FBgn0015212"; genomic_feature "3UTR"; Head "57"; Ovary "284"; Testis "4"; Embryo0-12h "461"; Embryo12-24h "115"; Embryo24-36h "202"; Embryo36-48h "40";
scaffold_13047	Drosophila_3seq	end	16737255	16737255	.	+	.	FlyBase_ID "FBgn0015212"; genomic_feature "3UTR"; Head "25"; Ovary "3"; Testis "1"; Embryo0-12h "0"; Embryo12-24h "3"; Embryo24-36h "0"; Embryo36-48h "0";
scaffold_13049	Drosophila_3seq	end	9831498	9831498	.	+	.	FlyBase_ID "FBgn0015213"; genomic_feature "3UTR"; Head "0"; Ovary "24"; Testis "0"; Embryo0-12h "14"; Embryo12-24h "7"; Embryo24-36h "5"; Embryo36-48h "0";
scaffold_13049	Drosophila_3seq	end	9832134	9832134	.	+	.	FlyBase_ID "FBgn0015213"; genomic_feature "3UTR"; Head "0"; Ovary "97"; Testis "1"; Embryo0-12h "45"; Embryo12-24h "11"; Embryo24-36h "10"; Embryo36-48h "1";
scaffold_13049	Drosophila_3seq	end	9832372	9832372	.	+	.	FlyBase_ID "FBgn0015213"; genomic_feature "3UTR"; Head "57"; Ovary "271"; Testis "9"; Embryo0-12h "210"; Embryo12-24h "61"; Embryo24-36h "72"; Embryo36-48h "37";
scaffold_13049	Drosophila_3seq	end	9832705	9832705	.	+	.	FlyBase_ID "FBgn0015213"; genomic_feature "3UTR"; Head "2"; Ovary "3"; Testis "0"; Embryo0-12h "4"; Embryo12-24h "0"; Embryo24-36h "7"; Embryo36-48h "3";
scaffold_13049	Drosophila_3seq	end	9832778	9832778	.	+	.	FlyBase_ID "FBgn0015213"; genomic_feature "3UTR"; Head "4"; Ovary "6"; Testis "75"; Embryo0-12h "6"; Embryo12-24h "2"; Embryo24-36h "0"; Embryo36-48h "6";
scaffold_12875	Drosophila_3seq	end	11850785	11850785	.	+	.	FlyBase_ID "FBgn0015681"; genomic_feature "3UTR"; Head "131"; Ovary "87"; Testis "35"; Embryo0-12h "240"; Embryo12-24h "143"; Embryo24-36h "47"; Embryo36-48h "7";
scaffold_12875	Drosophila_3seq	end	11850957	11850957	.	+	.	FlyBase_ID "FBgn0015681"; genomic_feature "3UTR"; Head "155"; Ovary "98"; Testis "40"; Embryo0-12h "203"; Embryo12-24h "117"; Embryo24-36h "34"; Embryo36-48h "7";
scaffold_13049	Drosophila_3seq	end	8107354	8107354	.	-	.	FlyBase_ID "FBgn0015684"; genomic_feature "3UTR"; Head "565"; Ovary "837"; Testis "41"; Embryo0-12h "471"; Embryo12-24h "424"; Embryo24-36h "374"; Embryo36-48h "202";
scaffold_13049	Drosophila_3seq	end	8107383	8107383	.	-	.	FlyBase_ID "FBgn0015684"; genomic_feature "3UTR"; Head "27"; Ovary "28"; Testis "4"; Embryo0-12h "20"; Embryo12-24h "25"; Embryo24-36h "16"; Embryo36-48h "1";
scaffold_12875	Drosophila_3seq	end	9999528	9999528	.	+	.	FlyBase_ID "FBgn0015686"; genomic_feature "3UTR"; Head "2"; Ovary "0"; Testis "5"; Embryo0-12h "0"; Embryo12-24h "0"; Embryo24-36h "0"; Embryo36-48h "0";
scaffold_12875	Drosophila_3seq	end	9999723	9999723	.	+	.	FlyBase_ID "FBgn0015686"; genomic_feature "3UTR"; Head "46"; Ovary "168"; Testis "1369"; Embryo0-12h "251"; Embryo12-24h "50"; Embryo24-36h "43"; Embryo36-48h "30";
scaffold_12875	Drosophila_3seq	end	9999847	9999847	.	+	.	FlyBase_ID "FBgn0015686"; genomic_feature "3UTR"; Head "0"; Ovary "1"; Testis "0"; Embryo0-12h "4"; Embryo12-24h "0"; Embryo24-36h "1"; Embryo36-48h "0";
scaffold_12875	Drosophila_3seq	end	9999900	9999900	.	+	.	FlyBase_ID "FBgn0015686"; genomic_feature "3UTR"; Head "75"; Ovary "494"; Testis "16"; Embryo0-12h "612"; Embryo12-24h "153"; Embryo24-36h "74"; Embryo36-48h "52";
scaffold_13042	Drosophila_3seq	end	3894313	3894313	.	-	.	FlyBase_ID "FBgn0015690"; genomic_feature "3UTR"; Head "6"; Ovary "0"; Testis "1"; Embryo0-12h "0"; Embryo12-24h "0"; Embryo24-36h "2"; Embryo36-48h "0";
scaffold_13042	Drosophila_3seq	end	3894339	3894339	.	-	.	FlyBase_ID "FBgn0015690"; genomic_feature "3UTR"; Head "207"; Ovary "0"; Testis "4"; Embryo0-12h "0"; Embryo12-24h "9"; Embryo24-36h "91"; Embryo36-48h "16";
scaffold_12823	Drosophila_3seq	end	1820304	1820304	.	-	.	FlyBase_ID "FBgn0016401"; genomic_feature "3UTR"; Head "553"; Ovary "263"; Testis "28"; Embryo0-12h "27"; Embryo12-24h "485"; Embryo24-36h "1368"; Embryo36-48h "358";
scaffold_12823	Drosophila_3seq	end	1820335	1820335	.	-	.	FlyBase_ID "FBgn0016401"; genomic_feature "3UTR"; Head "17592"; Ovary "3097"; Testis "585"; Embryo0-12h "159"; Embryo12-24h "6278"; Embryo24-36h "22411"; Embryo36-48h "4869";
scaffold_12823	Drosophila_3seq	end	1820361	1820361	.	-	.	FlyBase_ID "FBgn0016401"; genomic_feature "3UTR"; Head "7043"; Ovary "934"; Testis "221"; Embryo0-12h "46"; Embryo12-24h "1634"; Embryo24-36h "9024"; Embryo36-48h "2516";
scaffold_12823	Drosophila_3seq	end	1820402	1820402	.	-	.	FlyBase_ID "FBgn0016401"; genomic_feature "3UTR"; Head "635"; Ovary "74"; Testis "25"; Embryo0-12h "0"; Embryo12-24h "60"; Embryo24-36h "214"; Embryo36-48h "32";
scaffold_12823	Drosophila_3seq	end	1820440	1820440	.	-	.	FlyBase_ID "FBgn0016401"; genomic_feature "3UTR"; Head "261"; Ovary "43"; Testis "12"; Embryo0-12h "0"; Embryo12-24h "61"; Embryo24-36h "397"; Embryo36-48h "98";
scaffold_12823	Drosophila_3seq	end	1820466	1820466	.	-	.	FlyBase_ID "FBgn0016401"; genomic_feature "3UTR"; Head "249"; Ovary "49"; Testis "13"; Embryo0-12h "1"; Embryo12-24h "37"; Embryo24-36h "330"; Embryo36-48h "56";
scaffold_12823	Drosophila_3seq	end	1820513	1820513	.	-	.	FlyBase_ID "FBgn0016401"; genomic_feature "3UTR"; Head "5797"; Ovary "1257"; Testis "193"; Embryo0-12h "69"; Embryo12-24h "2980"; Embryo24-36h "15061"; Embryo36-48h "4067";
scaffold_13049	Drosophila_3seq	end	20950181	20950181	.	+	.	FlyBase_ID "FBgn0016402"; genomic_feature "3UTR"; Head "16"; Ovary "0"; Testis "0"; Embryo0-12h "0"; Embryo12-24h "0"; Embryo24-36h "0"; Embryo36-48h "0";
scaffold_13049	Drosophila_3seq	end	20950241	20950241	.	+	.	FlyBase_ID "FBgn0016402"; genomic_feature "3UTR"; Head "38"; Ovary "0"; Testis "0"; Embryo0-12h "0"; Embryo12-24h "0"; Embryo24-36h "0"; Embryo36-48h "0";
scaffold_13049	Drosophila_3seq	end	20950380	20950380	.	+	.	FlyBase_ID "FBgn0016402"; genomic_feature "3UTR"; Head "35"; Ovary "0"; Testis "0"; Embryo0-12h "0"; Embryo12-24h "0"; Embryo24-36h "0"; Embryo36-48h "0";
scaffold_13049	Drosophila_3seq	end	20950503	20950503	.	+	.	FlyBase_ID "FBgn0016402"; genomic_feature "3UTR"; Head "2109"; Ovary "1"; Testis "1"; Embryo0-12h "0"; Embryo12-24h "0"; Embryo24-36h "0"; Embryo36-48h "0";
scaffold_12855	Drosophila_3seq	end	2896678	2896678	.	-	.	FlyBase_ID "FBgn0016403"; genomic_feature "3UTR"; Head "42616"; Ovary "1041"; Testis "7722"; Embryo0-12h "954"; Embryo12-24h "2334"; Embryo24-36h "4321"; Embryo36-48h "237";
scaffold_12855	Drosophila_3seq	end	2896705	2896705	.	-	.	FlyBase_ID "FBgn0016403"; genomic_feature "3UTR"; Head "5087"; Ovary "146"; Testis "535"; Embryo0-12h "90"; Embryo12-24h "315"; Embryo24-36h "577"; Embryo36-48h "28";
scaffold_12855	Drosophila_3seq	end	2896768	2896768	.	-	.	FlyBase_ID "FBgn0016403"; genomic_feature "3UTR"; Head "198"; Ovary "5"; Testis "38"; Embryo0-12h "7"; Embryo12-24h "24"; Embryo24-36h "11"; Embryo36-48h "0";
scaffold_13047	Drosophila_3seq	end	13310593	13310593	.	-	.	FlyBase_ID "FBgn0016404"; genomic_feature "3UTR"; Head "536"; Ovary "0"; Testis "10"; Embryo0-12h "0"; Embryo12-24h "0"; Embryo24-36h "1"; Embryo36-48h "0";
scaffold_13047	Drosophila_3seq	end	13310624	13310624	.	-	.	FlyBase_ID "FBgn0016404"; genomic_feature "3UTR"; Head "1661"; Ovary "0"; Testis "39"; Embryo0-12h "0"; Embryo12-24h "14"; Embryo24-36h "0"; Embryo36-48h "0";
scaffold_13047	Drosophila_3seq	end	13310692	13310692	.	-	.	FlyBase_ID "FBgn0016404"; genomic_feature "3UTR"; Head "43"; Ovary "0"; Testis "1"; Embryo0-12h "0"; Embryo12-24h "0"; Embryo24-36h "0"; Embryo36-48h "0";
scaffold_12855	Drosophila_3seq	end	3450623	3450623	.	-	.	FlyBase_ID "FBgn0016459"; genomic_feature "3UTR"; Head "2"; Ovary "5"; Testis "0"; Embryo0-12h "4"; Embryo12-24h "0"; Embryo24-36h "0"; Embryo36-48h "0";
scaffold_12855	Drosophila_3seq	end	3451144	3451144	.	-	.	FlyBase_ID "FBgn0016459"; genomic_feature "3UTR"; Head "5"; Ovary "5"; Testis "8"; Embryo0-12h "3"; Embryo12-24h "10"; Embryo24-36h "0"; Embryo36-48h "3";
scaffold_12855	Drosophila_3seq	end	3451236	3451236	.	-	.	FlyBase_ID "FBgn0016459"; genomic_feature "3UTR"; Head "12"; Ovary "11"; Testis "6"; Embryo0-12h "7"; Embryo12-24h "2"; Embryo24-36h "8"; Embryo36-48h "4";
scaffold_12855	Drosophila_3seq	end	3451303	3451303	.	-	.	FlyBase_ID "FBgn0016459"; genomic_feature "3UTR"; Head "13"; Ovary "37"; Testis "7"; Embryo0-12h "44"; Embryo12-24h "27"; Embryo24-36h "47"; Embryo36-48h "4";
scaffold_12855	Drosophila_3seq	end	3451404	3451404	.	-	.	FlyBase_ID "FBgn0016459"; genomic_feature "3UTR"; Head "10747"; Ovary "46928"; Testis "4293"; Embryo0-12h "36062"; Embryo12-24h "17160"; Embryo24-36h "17043"; Embryo36-48h "6409";
scaffold_12855	Drosophila_3seq	end	3451438	3451438	.	-	.	FlyBase_ID "FBgn0016459"; genomic_feature "3UTR"; Head "422"; Ovary "1895"; Testis "106"; Embryo0-12h "498"; Embryo12-24h "275"; Embryo24-36h "243"; Embryo36-48h "37";
scaffold_12928	Drosophila_3seq	end	67972	67972	.	-	.	FlyBase_ID "FBgn0016470"; genomic_feature "5UTR"; Head "1"; Ovary "2"; Testis "0"; Embryo0-12h "4"; Embryo12-24h "0"; Embryo24-36h "0"; Embryo36-48h "0";
scaffold_12970	Drosophila_3seq	end	8793385	8793385	.	-	.	FlyBase_ID "FBgn0016474"; genomic_feature "3UTR"; Head "9"; Ovary "45"; Testis "0"; Embryo0-12h "0"; Embryo12-24h "0"; Embryo24-36h "0"; Embryo36-48h "0";
scaffold_12970	Drosophila_3seq	end	8793464	8793464	.	-	.	FlyBase_ID "FBgn0016474"; genomic_feature "3UTR"; Head "5"; Ovary "12"; Testis "0"; Embryo0-12h "0"; Embryo12-24h "0"; Embryo24-36h "0"; Embryo36-48h "0";
scaffold_12970	Drosophila_3seq	end	8793526	8793526	.	-	.	FlyBase_ID "FBgn0016474"; genomic_feature "3UTR"; Head "3"; Ovary "11"; Testis "0"; Embryo0-12h "0"; Embryo12-24h "0"; Embryo24-36h "0"; Embryo36-48h "0";
scaffold_12970	Drosophila_3seq	end	8793565	8793565	.	-	.	FlyBase_ID "FBgn0016474"; genomic_feature "3UTR"; Head "364"; Ovary "1468"; Testis "1"; Embryo0-12h "0"; Embryo12-24h "0"; Embryo24-36h "0"; Embryo36-48h "0";
scaffold_12970	Drosophila_3seq	end	8793782	8793782	.	-	.	FlyBase_ID "FBgn0016474"; genomic_feature "3UTR"; Head "131"; Ovary "1725"; Testis "1"; Embryo0-12h "0"; Embryo12-24h "0"; Embryo24-36h "0"; Embryo36-48h "0";
scaffold_12970	Drosophila_3seq	end	8793816	8793816	.	-	.	FlyBase_ID "FBgn0016474"; genomic_feature "3UTR"; Head "10"; Ovary "281"; Testis "0"; Embryo0-12h "0"; Embryo12-24h "0"; Embryo24-36h "0"; Embryo36-48h "0";
scaffold_12970	Drosophila_3seq	end	8793850	8793850	.	-	.	FlyBase_ID "FBgn0016474"; genomic_feature "3UTR"; Head "2839"; Ovary "125607"; Testis "56"; Embryo0-12h "0"; Embryo12-24h "0"; Embryo24-36h "0"; Embryo36-48h "0";
scaffold_12928	Drosophila_3seq	end	4847142	4847142	.	+	.	FlyBase_ID "FBgn0016496"; genomic_feature "3UTR"; Head "2"; Ovary "2"; Testis "134"; Embryo0-12h "0"; Embryo12-24h "0"; Embryo24-36h "0"; Embryo36-48h "0";
scaffold_12928	Drosophila_3seq	end	4847234	4847234	.	+	.	FlyBase_ID "FBgn0016496"; genomic_feature "3UTR"; Head "10"; Ovary "9"; Testis "324"; Embryo0-12h "10"; Embryo12-24h "0"; Embryo24-36h "3"; Embryo36-48h "0";
scaffold_12823	Drosophila_3seq	end	553904	553904	.	+	.	FlyBase_ID "FBgn0016537"; genomic_feature "3UTR"; Head "164"; Ovary "670"; Testis "178"; Embryo0-12h "236"; Embryo12-24h "134"; Embryo24-36h "96"; Embryo36-48h "32";
scaffold_12823	Drosophila_3seq	end	554024	554024	.	+	.	FlyBase_ID "FBgn0016537"; genomic_feature "3UTR"; Head "2"; Ovary "34"; Testis "3"; Embryo0-12h "21"; Embryo12-24h "6"; Embryo24-36h "1"; Embryo36-48h "0";
scaffold_12823	Drosophila_3seq	end	552047	552047	.	-	.	FlyBase_ID "FBgn0016538"; genomic_feature "5UTR"; Head "0"; Ovary "0"; Testis "3"; Embryo0-12h "4"; Embryo12-24h "0"; Embryo24-36h "7"; Embryo36-48h "0";
scaffold_12823	Drosophila_3seq	end	549651	549651	.	-	.	FlyBase_ID "FBgn0016538"; genomic_feature "3UTR"; Head "1"; Ovary "9"; Testis "6"; Embryo0-12h "7"; Embryo12-24h "6"; Embryo24-36h "0"; Embryo36-48h "0";
scaffold_12823	Drosophila_3seq	end	549677	549677	.	-	.	FlyBase_ID "FBgn0016538"; genomic_feature "3UTR"; Head "6"; Ovary "49"; Testis "24"; Embryo0-12h "39"; Embryo12-24h "7"; Embryo24-36h "12"; Embryo36-48h "7";
scaffold_12823	Drosophila_3seq	end	549719	549719	.	-	.	FlyBase_ID "FBgn0016538"; genomic_feature "3UTR"; Head "246"; Ovary "936"; Testis "1231"; Embryo0-12h "589"; Embryo12-24h "219"; Embryo24-36h "225"; Embryo36-48h "160";
scaffold_12823	Drosophila_3seq	end	549795	549795	.	-	.	FlyBase_ID "FBgn0016538"; genomic_feature "3UTR"; Head "2"; Ovary "1"; Testis "6"; Embryo0-12h "4"; Embryo12-24h "0"; Embryo24-36h "0"; Embryo36-48h "1";
scaffold_12823	Drosophila_3seq	end	550012	550012	.	-	.	FlyBase_ID "FBgn0016538"; genomic_feature "3UTR"; Head "5"; Ovary "12"; Testis "12"; Embryo0-12h "7"; Embryo12-24h "0"; Embryo24-36h "0"; Embryo36-48h "0";
scaffold_12855	Drosophila_3seq	end	3950851	3950851	.	-	.	FlyBase_ID "FBgn0017793"; genomic_feature "3UTR"; Head "403"; Ovary "11"; Testis "51"; Embryo0-12h "99"; Embryo12-24h "20"; Embryo24-36h "105"; Embryo36-48h "35";
scaffold_12963	Drosophila_3seq	end	15954743	15954743	.	-	.	FlyBase_ID "FBgn0017795"; genomic_feature "5UTR"; Head "0"; Ovary "22"; Testis "23"; Embryo0-12h "5"; Embryo12-24h "0"; Embryo24-36h "2"; Embryo36-48h "3";
scaffold_12963	Drosophila_3seq	end	15950976	15950976	.	-	.	FlyBase_ID "FBgn0017795"; genomic_feature "3UTR"; Head "104"; Ovary "516"; Testis "21"; Embryo0-12h "746"; Embryo12-24h "226"; Embryo24-36h "190"; Embryo36-48h "84";
scaffold_12963	Drosophila_3seq	end	15951067	15951067	.	-	.	FlyBase_ID "FBgn0017795"; genomic_feature "3UTR"; Head "0"; Ovary "4"; Testis "0"; Embryo0-12h "0"; Embryo12-24h "0"; Embryo24-36h "1"; Embryo36-48h "0";
scaffold_12963	Drosophila_3seq	end	15951229	15951229	.	-	.	FlyBase_ID "FBgn0017795"; genomic_feature "3UTR"; Head "0"; Ovary "3"; Testis "11"; Embryo0-12h "1"; Embryo12-24h "0"; Embryo24-36h "0"; Embryo36-48h "0";
scaffold_12963	Drosophila_3seq	end	15951278	15951278	.	-	.	FlyBase_ID "FBgn0017795"; genomic_feature "3UTR"; Head "4"; Ovary "7"; Testis "36"; Embryo0-12h "14"; Embryo12-24h "5"; Embryo24-36h "1"; Embryo36-48h "0";
scaffold_12963	Drosophila_3seq	end	15951415	15951415	.	-	.	FlyBase_ID "FBgn0017795"; genomic_feature "3UTR"; Head "0"; Ovary "0"; Testis "10"; Embryo0-12h "6"; Embryo12-24h "0"; Embryo24-36h "0"; Embryo36-48h "0";
scaffold_12723	Drosophila_3seq	end	3067800	3067800	.	+	.	FlyBase_ID "FBgn0017805"; genomic_feature "3UTR"; Head "83"; Ovary "28"; Testis "0"; Embryo0-12h "0"; Embryo12-24h "31"; Embryo24-36h "0"; Embryo36-48h "0";
scaffold_12723	Drosophila_3seq	end	3067852	3067852	.	+	.	FlyBase_ID "FBgn0017805"; genomic_feature "3UTR"; Head "789"; Ovary "380"; Testis "2"; Embryo0-12h "35"; Embryo12-24h "483"; Embryo24-36h "15"; Embryo36-48h "0";
scaffold_12723	Drosophila_3seq	end	3067892	3067892	.	+	.	FlyBase_ID "FBgn0017805"; genomic_feature "3UTR"; Head "661"; Ovary "272"; Testis "2"; Embryo0-12h "29"; Embryo12-24h "564"; Embryo24-36h "11"; Embryo36-48h "4";
scaffold_12855	Drosophila_3seq	end	3122475	3122475	.	+	.	FlyBase_ID "FBgn0017815"; genomic_feature "3UTR"; Head "30"; Ovary "2"; Testis "3"; Embryo0-12h "0"; Embryo12-24h "0"; Embryo24-36h "14"; Embryo36-48h "12";
scaffold_12855	Drosophila_3seq	end	3118720	3118720	.	-	.	FlyBase_ID "FBgn0017816"; genomic_feature "3UTR"; Head "35"; Ovary "0"; Testis "12"; Embryo0-12h "0"; Embryo12-24h "0"; Embryo24-36h "4"; Embryo36-48h "7";
scaffold_13049	Drosophila_3seq	end	8223914	8223914	.	-	.	FlyBase_ID "FBgn0020069"; genomic_feature "3UTR"; Head "7"; Ovary "72"; Testis "1"; Embryo0-12h "91"; Embryo12-24h "41"; Embryo24-36h "18"; Embryo36-48h "37";
scaffold_13049	Drosophila_3seq	end	8224093	8224093	.	-	.	FlyBase_ID "FBgn0020069"; genomic_feature "3UTR"; Head "1"; Ovary "24"; Testis "0"; Embryo0-12h "15"; Embryo12-24h "14"; Embryo24-36h "11"; Embryo36-48h "1";
scaffold_13049	Drosophila_3seq	end	8224211	8224211	.	-	.	FlyBase_ID "FBgn0020069"; genomic_feature "3UTR"; Head "66"; Ovary "254"; Testis "102"; Embryo0-12h "190"; Embryo12-24h "69"; Embryo24-36h "107"; Embryo36-48h "40";
scaffold_13049	Drosophila_3seq	end	8227129	8227129	.	-	.	FlyBase_ID "FBgn0020069"; genomic_feature "3UTR"; Head "0"; Ovary "12"; Testis "10"; Embryo0-12h "26"; Embryo12-24h "7"; Embryo24-36h "3"; Embryo36-48h "3";
scaffold_13049	Drosophila_3seq	end	6387234	6387234	.	-	.	FlyBase_ID "FBgn0020071"; genomic_feature "3UTR"; Head "375"; Ovary "23"; Testis "6"; Embryo0-12h "0"; Embryo12-24h "31"; Embryo24-36h "36"; Embryo36-48h "26";
scaffold_13049	Drosophila_3seq	end	6387458	6387458	.	-	.	FlyBase_ID "FBgn0020071"; genomic_feature "3UTR"; Head "3081"; Ovary "193"; Testis "72"; Embryo0-12h "8"; Embryo12-24h "447"; Embryo24-36h "1977"; Embryo36-48h "480";
scaffold_13049	Drosophila_3seq	end	6387552	6387552	.	-	.	FlyBase_ID "FBgn0020071"; genomic_feature "3UTR"; Head "4822"; Ovary "361"; Testis "80"; Embryo0-12h "7"; Embryo12-24h "471"; Embryo24-36h "2021"; Embryo36-48h "427";
scaffold_13049	Drosophila_3seq	end	6387706	6387706	.	-	.	FlyBase_ID "FBgn0020071"; genomic_feature "3UTR"; Head "208"; Ovary "24"; Testis "7"; Embryo0-12h "0"; Embryo12-24h "20"; Embryo24-36h "161"; Embryo36-48h "40";
scaffold_13049	Drosophila_3seq	end	6387844	6387844	.	-	.	FlyBase_ID "FBgn0020071"; genomic_feature "3UTR"; Head "3768"; Ovary "659"; Testis "142"; Embryo0-12h "7"; Embryo12-24h "502"; Embryo24-36h "2158"; Embryo36-48h "667";
scaffold_13049	Drosophila_3seq	end	6388214	6388214	.	-	.	FlyBase_ID "FBgn0020071"; genomic_feature "3UTR"; Head "1737"; Ovary "587"; Testis "100"; Embryo0-12h "12"; Embryo12-24h "167"; Embryo24-36h "771"; Embryo36-48h "108";
scaffold_12723	Drosophila_3seq	end	3953327	3953327	.	-	.	FlyBase_ID "FBgn0020450"; genomic_feature "3UTR"; Head "0"; Ovary "4"; Testis "82"; Embryo0-12h "2"; Embryo12-24h "0"; Embryo24-36h "0"; Embryo36-48h "0";
scaffold_12723	Drosophila_3seq	end	3953401	3953401	.	-	.	FlyBase_ID "FBgn0020450"; genomic_feature "3UTR"; Head "0"; Ovary "0"; Testis "43"; Embryo0-12h "6"; Embryo12-24h "0"; Embryo24-36h "0"; Embryo36-48h "0";
scaffold_12723	Drosophila_3seq	end	3953460	3953460	.	-	.	FlyBase_ID "FBgn0020450"; genomic_feature "3UTR"; Head "0"; Ovary "0"; Testis "22"; Embryo0-12h "0"; Embryo12-24h "0"; Embryo24-36h "0"; Embryo36-48h "0";
scaffold_12723	Drosophila_3seq	end	3953572	3953572	.	-	.	FlyBase_ID "FBgn0020450"; genomic_feature "3UTR"; Head "0"; Ovary "0"; Testis "4"; Embryo0-12h "3"; Embryo12-24h "0"; Embryo24-36h "0"; Embryo36-48h "0";
scaffold_12723	Drosophila_3seq	end	3953664	3953664	.	-	.	FlyBase_ID "FBgn0020450"; genomic_feature "3UTR"; Head "0"; Ovary "0"; Testis "54"; Embryo0-12h "0"; Embryo12-24h "0"; Embryo24-36h "0"; Embryo36-48h "0";
scaffold_13047	Drosophila_3seq	end	8069061	8069061	.	+	.	FlyBase_ID "FBgn0020452"; genomic_feature "3UTR"; Head "15"; Ovary "58"; Testis "11"; Embryo0-12h "36"; Embryo12-24h "15"; Embryo24-36h "4"; Embryo36-48h "0";
scaffold_13047	Drosophila_3seq	end	8069110	8069110	.	+	.	FlyBase_ID "FBgn0020452"; genomic_feature "3UTR"; Head "59"; Ovary "158"; Testis "23"; Embryo0-12h "86"; Embryo12-24h "19"; Embryo24-36h "21"; Embryo36-48h "11";
scaffold_13047	Drosophila_3seq	end	8069325	8069325	.	+	.	FlyBase_ID "FBgn0020452"; genomic_feature "3UTR"; Head "1"; Ovary "1"; Testis "50"; Embryo0-12h "0"; Embryo12-24h "0"; Embryo24-36h "0"; Embryo36-48h "0";
scaffold_13047	Drosophila_3seq	end	8069357	8069357	.	+	.	FlyBase_ID "FBgn0020452"; genomic_feature "3UTR"; Head "1"; Ovary "0"; Testis "10"; Embryo0-12h "0"; Embryo12-24h "0"; Embryo24-36h "0"; Embryo36-48h "0";
scaffold_12875	Drosophila_3seq	end	5747699	5747699	.	+	.	FlyBase_ID "FBgn0020672"; genomic_feature "3UTR"; Head "28"; Ovary "54"; Testis "50"; Embryo0-12h "6"; Embryo12-24h "27"; Embryo24-36h "15"; Embryo36-48h "16";
scaffold_12875	Drosophila_3seq	end	5747740	5747740	.	+	.	FlyBase_ID "FBgn0020672"; genomic_feature "3UTR"; Head "141"; Ovary "306"; Testis "424"; Embryo0-12h "76"; Embryo12-24h "75"; Embryo24-36h "40"; Embryo36-48h "10";
scaffold_12875	Drosophila_3seq	end	5748026	5748026	.	+	.	FlyBase_ID "FBgn0020672"; genomic_feature "3UTR"; Head "49"; Ovary "68"; Testis "22"; Embryo0-12h "81"; Embryo12-24h "18"; Embryo24-36h "2"; Embryo36-48h "0";
scaffold_12875	Drosophila_3seq	end	5748142	5748142	.	+	.	FlyBase_ID "FBgn0020672"; genomic_feature "3UTR"; Head "16"; Ovary "17"; Testis "2"; Embryo0-12h "34"; Embryo12-24h "0"; Embryo24-36h "0"; Embryo36-48h "0";
scaffold_12875	Drosophila_3seq	end	5744706	5744706	.	+	.	FlyBase_ID "FBgn0020673"; genomic_feature "3UTR"; Head "5"; Ovary "0"; Testis "0"; Embryo0-12h "4"; Embryo12-24h "49"; Embryo24-36h "116"; Embryo36-48h "47";
scaffold_12875	Drosophila_3seq	end	5743276	5743276	.	+	.	FlyBase_ID "FBgn0020674"; genomic_feature "3UTR"; Head "0"; Ovary "0"; Testis "0"; Embryo0-12h "9"; Embryo12-24h "0"; Embryo24-36h "135"; Embryo36-48h "168";
scaffold_12875	Drosophila_3seq	end	5749426	5749426	.	+	.	FlyBase_ID "FBgn0020676"; genomic_feature "3UTR"; Head "122"; Ovary "480"; Testis "26"; Embryo0-12h "480"; Embryo12-24h "233"; Embryo24-36h "271"; Embryo36-48h "71";
scaffold_12875	Drosophila_3seq	end	5749471	5749471	.	+	.	FlyBase_ID "FBgn0020676"; genomic_feature "3UTR"; Head "3059"; Ovary "15120"; Testis "909"; Embryo0-12h "11794"; Embryo12-24h "6468"; Embryo24-36h "5728"; Embryo36-48h "1645";
scaffold_12875	Drosophila_3seq	end	5749519	5749519	.	+	.	FlyBase_ID "FBgn0020676"; genomic_feature "3UTR"; Head "2437"; Ovary "10125"; Testis "837"; Embryo0-12h "8942"; Embryo12-24h "4146"; Embryo24-36h "3918"; Embryo36-48h "1498";
scaffold_12875	Drosophila_3seq	end	5749639	5749639	.	+	.	FlyBase_ID "FBgn0020676"; genomic_feature "3UTR"; Head "8"; Ovary "29"; Testis "1"; Embryo0-12h "19"; Embryo12-24h "13"; Embryo24-36h "15"; Embryo36-48h "10";
scaffold_12875	Drosophila_3seq	end	5749831	5749831	.	+	.	FlyBase_ID "FBgn0020676"; genomic_feature "3UTR"; Head "23"; Ovary "85"; Testis "2"; Embryo0-12h "109"; Embryo12-24h "62"; Embryo24-36h "25"; Embryo36-48h "19";
scaffold_12875	Drosophila_3seq	end	5750222	5750222	.	+	.	FlyBase_ID "FBgn0020676"; genomic_feature "3UTR"; Head "14"; Ovary "39"; Testis "15"; Embryo0-12h "17"; Embryo12-24h "18"; Embryo24-36h "0"; Embryo36-48h "12";
scaffold_12875	Drosophila_3seq	end	5751315	5751315	.	+	.	FlyBase_ID "FBgn0020676"; genomic_feature "3UTR"; Head "0"; Ovary "0"; Testis "24"; Embryo0-12h "0"; Embryo12-24h "0"; Embryo24-36h "0"; Embryo36-48h "0";
scaffold_12726	Drosophila_3seq	end	173875	173875	.	-	.	FlyBase_ID "FBgn0020976"; genomic_feature "3UTR"; Head "107"; Ovary "8"; Testis "0"; Embryo0-12h "150"; Embryo12-24h "204"; Embryo24-36h "63"; Embryo36-48h "11";
scaffold_12970	Drosophila_3seq	end	10956109	10956109	.	-	.	FlyBase_ID "FBgn0022424"; genomic_feature "CDS"; Head "41"; Ovary "2"; Testis "0"; Embryo0-12h "0"; Embryo12-24h "28"; Embryo24-36h "97"; Embryo36-48h "23";
scaffold_12970	Drosophila_3seq	end	10958479	10958479	.	-	.	FlyBase_ID "FBgn0022424"; genomic_feature "CDS"; Head "42"; Ovary "3"; Testis "0"; Embryo0-12h "0"; Embryo12-24h "8"; Embryo24-36h "54"; Embryo36-48h "45";
scaffold_12963	Drosophila_3seq	end	9868515	9868515	.	-	.	FlyBase_ID "FBgn0022427"; genomic_feature "3UTR"; Head "167"; Ovary "388"; Testis "206"; Embryo0-12h "213"; Embryo12-24h "137"; Embryo24-36h "75"; Embryo36-48h "26";
scaffold_12963	Drosophila_3seq	end	10124831	10124831	.	+	.	FlyBase_ID "FBgn0022428"; genomic_feature "CDS"; Head "0"; Ovary "0"; Testis "0"; Embryo0-12h "0"; Embryo12-24h "0"; Embryo24-36h "10"; Embryo36-48h "0";
scaffold_12963	Drosophila_3seq	end	10134961	10134961	.	+	.	FlyBase_ID "FBgn0022428"; genomic_feature "3UTR"; Head "1884"; Ovary "5"; Testis "6"; Embryo0-12h "0"; Embryo12-24h "28"; Embryo24-36h "29"; Embryo36-48h "23";
scaffold_12963	Drosophila_3seq	end	10135078	10135078	.	+	.	FlyBase_ID "FBgn0022428"; genomic_feature "3UTR"; Head "145"; Ovary "0"; Testis "0"; Embryo0-12h "0"; Embryo12-24h "0"; Embryo24-36h "10"; Embryo36-48h "0";
scaffold_12963	Drosophila_3seq	end	10135209	10135209	.	+	.	FlyBase_ID "FBgn0022428"; genomic_feature "3UTR"; Head "771"; Ovary "1"; Testis "3"; Embryo0-12h "0"; Embryo12-24h "15"; Embryo24-36h "32"; Embryo36-48h "15";
scaffold_12963	Drosophila_3seq	end	10136457	10136457	.	+	.	FlyBase_ID "FBgn0022428"; genomic_feature "3UTR"; Head "8260"; Ovary "370"; Testis "154"; Embryo0-12h "23"; Embryo12-24h "1529"; Embryo24-36h "5072"; Embryo36-48h "1504";
scaffold_12963	Drosophila_3seq	end	10136589	10136589	.	+	.	FlyBase_ID "FBgn0022428"; genomic_feature "3UTR"; Head "5"; Ovary "0"; Testis "0"; Embryo0-12h "0"; Embryo12-24h "7"; Embryo24-36h "11"; Embryo36-48h "3";
scaffold_12963	Drosophila_3seq	end	10137093	10137093	.	+	.	FlyBase_ID "FBgn0022428"; genomic_feature "3UTR"; Head "25046"; Ovary "1168"; Testis "487"; Embryo0-12h "102"; Embryo12-24h "3067"; Embryo24-36h "11767"; Embryo36-48h "3155";
scaffold_12963	Drosophila_3seq	end	15290100	15290100	.	+	.	FlyBase_ID "FBgn0022834"; genomic_feature "3UTR"; Head "449"; Ovary "59"; Testis "10"; Embryo0-12h "0"; Embryo12-24h "2"; Embryo24-36h "0"; Embryo36-48h "0";
scaffold_12963	Drosophila_3seq	end	13340126	13340126	.	-	.	FlyBase_ID "FBgn0022838"; genomic_feature "3UTR"; Head "85"; Ovary "232"; Testis "8"; Embryo0-12h "184"; Embryo12-24h "56"; Embryo24-36h "65"; Embryo36-48h "51";
scaffold_12963	Drosophila_3seq	end	13340585	13340585	.	-	.	FlyBase_ID "FBgn0022838"; genomic_feature "3UTR"; Head "2"; Ovary "3"; Testis "0"; Embryo0-12h "5"; Embryo12-24h "4"; Embryo24-36h "1"; Embryo36-48h "0";
scaffold_12963	Drosophila_3seq	end	13340613	13340613	.	-	.	FlyBase_ID "FBgn0022838"; genomic_feature "3UTR"; Head "14"; Ovary "65"; Testis "14"; Embryo0-12h "100"; Embryo12-24h "32"; Embryo24-36h "18"; Embryo36-48h "9";
scaffold_12963	Drosophila_3seq	end	13340670	13340670	.	-	.	FlyBase_ID "FBgn0022838"; genomic_feature "3UTR"; Head "22"; Ovary "67"; Testis "24"; Embryo0-12h "59"; Embryo12-24h "7"; Embryo24-36h "16"; Embryo36-48h "0";
scaffold_12963	Drosophila_3seq	end	13344554	13344554	.	-	.	FlyBase_ID "FBgn0022839"; genomic_feature "3UTR"; Head "8"; Ovary "2"; Testis "9"; Embryo0-12h "0"; Embryo12-24h "0"; Embryo24-36h "0"; Embryo36-48h "0";
scaffold_12963	Drosophila_3seq	end	8471805	8471805	.	+	.	FlyBase_ID "FBgn0023229"; genomic_feature "5UTR"; Head "0"; Ovary "5"; Testis "0"; Embryo0-12h "1"; Embryo12-24h "13"; Embryo24-36h "3"; Embryo36-48h "0";
scaffold_12963	Drosophila_3seq	end	8494832	8494832	.	+	.	FlyBase_ID "FBgn0023229"; genomic_feature "3UTR"; Head "107"; Ovary "189"; Testis "40"; Embryo0-12h "749"; Embryo12-24h "294"; Embryo24-36h "257"; Embryo36-48h "132";
scaffold_12963	Drosophila_3seq	end	8494898	8494898	.	+	.	FlyBase_ID "FBgn0023229"; genomic_feature "3UTR"; Head "1"; Ovary "25"; Testis "0"; Embryo0-12h "23"; Embryo12-24h "18"; Embryo24-36h "15"; Embryo36-48h "3";
scaffold_12963	Drosophila_3seq	end	8495047	8495047	.	+	.	FlyBase_ID "FBgn0023229"; genomic_feature "3UTR"; Head "0"; Ovary "1"; Testis "0"; Embryo0-12h "26"; Embryo12-24h "1"; Embryo24-36h "0"; Embryo36-48h "0";
scaffold_12963	Drosophila_3seq	end	8495348	8495348	.	+	.	FlyBase_ID "FBgn0023229"; genomic_feature "3UTR"; Head "29"; Ovary "237"; Testis "6"; Embryo0-12h "523"; Embryo12-24h "149"; Embryo24-36h "119"; Embryo36-48h "29";
scaffold_12963	Drosophila_3seq	end	8495506	8495506	.	+	.	FlyBase_ID "FBgn0023229"; genomic_feature "3UTR"; Head "62"; Ovary "56"; Testis "4"; Embryo0-12h "255"; Embryo12-24h "104"; Embryo24-36h "64"; Embryo36-48h "22";
scaffold_12963	Drosophila_3seq	end	8495587	8495587	.	+	.	FlyBase_ID "FBgn0023229"; genomic_feature "3UTR"; Head "415"; Ovary "380"; Testis "12"; Embryo0-12h "957"; Embryo12-24h "357"; Embryo24-36h "228"; Embryo36-48h "50";
scaffold_12822	Drosophila_3seq	end	767198	767198	.	-	.	FlyBase_ID "FBgn0023233"; genomic_feature "3UTR"; Head "4"; Ovary "12"; Testis "0"; Embryo0-12h "13"; Embryo12-24h "29"; Embryo24-36h "8"; Embryo36-48h "0";
scaffold_12822	Drosophila_3seq	end	767241	767241	.	-	.	FlyBase_ID "FBgn0023233"; genomic_feature "3UTR"; Head "358"; Ovary "1300"; Testis "91"; Embryo0-12h "987"; Embryo12-24h "409"; Embryo24-36h "340"; Embryo36-48h "136";
scaffold_12822	Drosophila_3seq	end	767313	767313	.	-	.	FlyBase_ID "FBgn0023233"; genomic_feature "3UTR"; Head "3"; Ovary "7"; Testis "1"; Embryo0-12h "6"; Embryo12-24h "6"; Embryo24-36h "4"; Embryo36-48h "1";
scaffold_12822	Drosophila_3seq	end	767348	767348	.	-	.	FlyBase_ID "FBgn0023233"; genomic_feature "3UTR"; Head "14"; Ovary "57"; Testis "2"; Embryo0-12h "30"; Embryo12-24h "29"; Embryo24-36h "21"; Embryo36-48h "5";
scaffold_12822	Drosophila_3seq	end	767486	767486	.	-	.	FlyBase_ID "FBgn0023233"; genomic_feature "3UTR"; Head "13"; Ovary "21"; Testis "293"; Embryo0-12h "0"; Embryo12-24h "1"; Embryo24-36h "2"; Embryo36-48h "0";
scaffold_12822	Drosophila_3seq	end	767568	767568	.	-	.	FlyBase_ID "FBgn0023233"; genomic_feature "3UTR"; Head "6"; Ovary "5"; Testis "153"; Embryo0-12h "0"; Embryo12-24h "3"; Embryo24-36h "3"; Embryo36-48h "0";
scaffold_12963	Drosophila_3seq	end	15553428	15553428	.	-	.	FlyBase_ID "FBgn0023562"; genomic_feature "3UTR"; Head "29"; Ovary "0"; Testis "1"; Embryo0-12h "406"; Embryo12-24h "137"; Embryo24-36h "53"; Embryo36-48h "6";
scaffold_12963	Drosophila_3seq	end	5110487	5110487	.	-	.	FlyBase_ID "FBgn0024376"; genomic_feature "3UTR"; Head "18"; Ovary "10"; Testis "0"; Embryo0-12h "11"; Embryo12-24h "0"; Embryo24-36h "0"; Embryo36-48h "0";
scaffold_12963	Drosophila_3seq	end	5110937	5110937	.	-	.	FlyBase_ID "FBgn0024376"; genomic_feature "3UTR"; Head "14"; Ovary "11"; Testis "1"; Embryo0-12h "32"; Embryo12-24h "21"; Embryo24-36h "6"; Embryo36-48h "5";
scaffold_12963	Drosophila_3seq	end	5111266	5111266	.	-	.	FlyBase_ID "FBgn0024376"; genomic_feature "3UTR"; Head "1"; Ovary "6"; Testis "1"; Embryo0-12h "15"; Embryo12-24h "5"; Embryo24-36h "0"; Embryo36-48h "0";
scaffold_12963	Drosophila_3seq	end	5111340	5111340	.	-	.	FlyBase_ID "FBgn0024376"; genomic_feature "3UTR"; Head "113"; Ovary "85"; Testis "53"; Embryo0-12h "153"; Embryo12-24h "64"; Embryo24-36h "33"; Embryo36-48h "7";
scaffold_12963	Drosophila_3seq	end	5111452	5111452	.	-	.	FlyBase_ID "FBgn0024376"; genomic_feature "3UTR"; Head "10"; Ovary "8"; Testis "2"; Embryo0-12h "12"; Embryo12-24h "0"; Embryo24-36h "0"; Embryo36-48h "0";
scaffold_12875	Drosophila_3seq	end	19832547	19832547	.	+	.	FlyBase_ID "FBgn0024377"; genomic_feature "3UTR"; Head "2"; Ovary "1"; Testis "4"; Embryo0-12h "13"; Embryo12-24h "0"; Embryo24-36h "9"; Embryo36-48h "0";
scaffold_12875	Drosophila_3seq	end	19832600	19832600	.	+	.	FlyBase_ID "FBgn0024377"; genomic_feature "3UTR"; Head "0"; Ovary "6"; Testis "27"; Embryo0-12h "2"; Embryo12-24h "0"; Embryo24-36h "0"; Embryo36-48h "5";
scaffold_12875	Drosophila_3seq	end	19832839	19832839	.	+	.	FlyBase_ID "FBgn0024377"; genomic_feature "3UTR"; Head "2719"; Ovary "2153"; Testis "772"; Embryo0-12h "3842"; Embryo12-24h "2265"; Embryo24-36h "1856"; Embryo36-48h "643";
scaffold_12875	Drosophila_3seq	end	19832890	19832890	.	+	.	FlyBase_ID "FBgn0024377"; genomic_feature "3UTR"; Head "199"; Ovary "368"; Testis "244"; Embryo0-12h "407"; Embryo12-24h "191"; Embryo24-36h "239"; Embryo36-48h "66";
scaffold_12875	Drosophila_3seq	end	19832933	19832933	.	+	.	FlyBase_ID "FBgn0024377"; genomic_feature "3UTR"; Head "61"; Ovary "143"; Testis "69"; Embryo0-12h "180"; Embryo12-24h "59"; Embryo24-36h "67"; Embryo36-48h "24";
scaffold_12875	Drosophila_3seq	end	19832980	19832980	.	+	.	FlyBase_ID "FBgn0024377"; genomic_feature "3UTR"; Head "748"; Ovary "1836"; Testis "633"; Embryo0-12h "2582"; Embryo12-24h "982"; Embryo24-36h "1152"; Embryo36-48h "337";
scaffold_12875	Drosophila_3seq	end	19833024	19833024	.	+	.	FlyBase_ID "FBgn0024377"; genomic_feature "3UTR"; Head "5"; Ovary "5"; Testis "1"; Embryo0-12h "20"; Embryo12-24h "0"; Embryo24-36h "11"; Embryo36-48h "0";
scaffold_12875	Drosophila_3seq	end	19833053	19833053	.	+	.	FlyBase_ID "FBgn0024377"; genomic_feature "3UTR"; Head "27"; Ovary "57"; Testis "10"; Embryo0-12h "59"; Embryo12-24h "18"; Embryo24-36h "36"; Embryo36-48h "13";
scaffold_12875	Drosophila_3seq	end	19833114	19833114	.	+	.	FlyBase_ID "FBgn0024377"; genomic_feature "3UTR"; Head "27"; Ovary "149"; Testis "5"; Embryo0-12h "588"; Embryo12-24h "93"; Embryo24-36h "128"; Embryo36-48h "55";
scaffold_12875	Drosophila_3seq	end	19833140	19833140	.	+	.	FlyBase_ID "FBgn0024377"; genomic_feature "3UTR"; Head "328"; Ovary "626"; Testis "31"; Embryo0-12h "404"; Embryo12-24h "209"; Embryo24-36h "255"; Embryo36-48h "4";
scaffold_12875	Drosophila_3seq	end	19833197	19833197	.	+	.	FlyBase_ID "FBgn0024377"; genomic_feature "3UTR"; Head "2180"; Ovary "3903"; Testis "252"; Embryo0-12h "7883"; Embryo12-24h "2975"; Embryo24-36h "2939"; Embryo36-48h "1104";
scaffold_12875	Drosophila_3seq	end	19833258	19833258	.	+	.	FlyBase_ID "FBgn0024377"; genomic_feature "3UTR"; Head "298"; Ovary "575"; Testis "39"; Embryo0-12h "994"; Embryo12-24h "459"; Embryo24-36h "409"; Embryo36-48h "165";
scaffold_12875	Drosophila_3seq	end	19833342	19833342	.	+	.	FlyBase_ID "FBgn0024377"; genomic_feature "3UTR"; Head "2467"; Ovary "1104"; Testis "231"; Embryo0-12h "1248"; Embryo12-24h "1533"; Embryo24-36h "1276"; Embryo36-48h "425";
scaffold_12855	Drosophila_3seq	end	3446634	3446634	.	+	.	FlyBase_ID "FBgn0025403"; genomic_feature "3UTR"; Head "14"; Ovary "69"; Testis "135"; Embryo0-12h "97"; Embryo12-24h "13"; Embryo24-36h "22"; Embryo36-48h "6";
scaffold_12855	Drosophila_3seq	end	3446669	3446669	.	+	.	FlyBase_ID "FBgn0025403"; genomic_feature "3UTR"; Head "10"; Ovary "73"; Testis "63"; Embryo0-12h "84"; Embryo12-24h "5"; Embryo24-36h "21"; Embryo36-48h "17";
scaffold_12855	Drosophila_3seq	end	3446740	3446740	.	+	.	FlyBase_ID "FBgn0025403"; genomic_feature "3UTR"; Head "4"; Ovary "74"; Testis "8"; Embryo0-12h "53"; Embryo12-24h "19"; Embryo24-36h "7"; Embryo36-48h "9";
scaffold_12855	Drosophila_3seq	end	3446771	3446771	.	+	.	FlyBase_ID "FBgn0025403"; genomic_feature "3UTR"; Head "2"; Ovary "8"; Testis "0"; Embryo0-12h "20"; Embryo12-24h "0"; Embryo24-36h "6"; Embryo36-48h "0";
scaffold_12970	Drosophila_3seq	end	7551649	7551649	.	+	.	FlyBase_ID "FBgn0025404"; genomic_feature "3UTR"; Head "1"; Ovary "0"; Testis "940"; Embryo0-12h "0"; Embryo12-24h "0"; Embryo24-36h "0"; Embryo36-48h "0";
scaffold_12970	Drosophila_3seq	end	7551679	7551679	.	+	.	FlyBase_ID "FBgn0025404"; genomic_feature "3UTR"; Head "0"; Ovary "0"; Testis "14"; Embryo0-12h "0"; Embryo12-24h "0"; Embryo24-36h "0"; Embryo36-48h "0";
scaffold_12472	Drosophila_3seq	end	276652	276652	.	-	.	FlyBase_ID "FBgn0025405"; genomic_feature "3UTR"; Head "5"; Ovary "6"; Testis "0"; Embryo0-12h "12"; Embryo12-24h "11"; Embryo24-36h "2"; Embryo36-48h "3";
scaffold_12472	Drosophila_3seq	end	276708	276708	.	-	.	FlyBase_ID "FBgn0025405"; genomic_feature "3UTR"; Head "2"; Ovary "12"; Testis "0"; Embryo0-12h "29"; Embryo12-24h "0"; Embryo24-36h "0"; Embryo36-48h "7";
scaffold_12472	Drosophila_3seq	end	276787	276787	.	-	.	FlyBase_ID "FBgn0025405"; genomic_feature "3UTR"; Head "13"; Ovary "12"; Testis "1"; Embryo0-12h "3"; Embryo12-24h "2"; Embryo24-36h "0"; Embryo36-48h "0";
scaffold_12472	Drosophila_3seq	end	276919	276919	.	-	.	FlyBase_ID "FBgn0025405"; genomic_feature "3UTR"; Head "18"; Ovary "101"; Testis "8"; Embryo0-12h "126"; Embryo12-24h "15"; Embryo24-36h "6"; Embryo36-48h "9";
scaffold_12472	Drosophila_3seq	end	277028	277028	.	-	.	FlyBase_ID "FBgn0025405"; genomic_feature "3UTR"; Head "1691"; Ovary "5785"; Testis "1045"; Embryo0-12h "3526"; Embryo12-24h "825"; Embryo24-36h "484"; Embryo36-48h "337";
scaffold_12970	Drosophila_3seq	end	11286406	11286406	.	-	.	FlyBase_ID "FBgn0025646"; genomic_feature "3UTR"; Head "0"; Ovary "0"; Testis "3"; Embryo0-12h "82"; Embryo12-24h "24"; Embryo24-36h "2"; Embryo36-48h "0";
scaffold_12932	Drosophila_3seq	end	1317989	1317989	.	-	.	FlyBase_ID "FBgn0025844"; genomic_feature "3UTR"; Head "252"; Ovary "4611"; Testis "335"; Embryo0-12h "2096"; Embryo12-24h "504"; Embryo24-36h "461"; Embryo36-48h "394";
scaffold_12932	Drosophila_3seq	end	1318070	1318070	.	-	.	FlyBase_ID "FBgn0025844"; genomic_feature "3UTR"; Head "0"; Ovary "18"; Testis "2"; Embryo0-12h "16"; Embryo12-24h "8"; Embryo24-36h "0"; Embryo36-48h "0";
scaffold_12932	Drosophila_3seq	end	1318191	1318191	.	-	.	FlyBase_ID "FBgn0025844"; genomic_feature "3UTR"; Head "5"; Ovary "117"; Testis "2"; Embryo0-12h "35"; Embryo12-24h "19"; Embryo24-36h "22"; Embryo36-48h "10";
scaffold_12723	Drosophila_3seq	end	3980947	3980947	.	+	.	FlyBase_ID "FBgn0025845"; genomic_feature "3UTR"; Head "159"; Ovary "919"; Testis "77"; Embryo0-12h "1570"; Embryo12-24h "482"; Embryo24-36h "424"; Embryo36-48h "92";
scaffold_13049	Drosophila_3seq	end	1388286	1388286	.	-	.	FlyBase_ID "FBgn0026093"; genomic_feature "3UTR"; Head "2496"; Ovary "460"; Testis "621"; Embryo0-12h "4588"; Embryo12-24h "6418"; Embryo24-36h "1928"; Embryo36-48h "457";
scaffold_13049	Drosophila_3seq	end	1388694	1388694	.	-	.	FlyBase_ID "FBgn0026093"; genomic_feature "3UTR"; Head "40"; Ovary "3"; Testis "10"; Embryo0-12h "167"; Embryo12-24h "175"; Embryo24-36h "60"; Embryo36-48h "35";
scaffold_13049	Drosophila_3seq	end	1389094	1389094	.	-	.	FlyBase_ID "FBgn0026093"; genomic_feature "3UTR"; Head "314"; Ovary "122"; Testis "109"; Embryo0-12h "1045"; Embryo12-24h "1175"; Embryo24-36h "390"; Embryo36-48h "64";
scaffold_13049	Drosophila_3seq	end	1389154	1389154	.	-	.	FlyBase_ID "FBgn0026093"; genomic_feature "3UTR"; Head "108"; Ovary "60"; Testis "26"; Embryo0-12h "236"; Embryo12-24h "353"; Embryo24-36h "74"; Embryo36-48h "15";
scaffold_13049	Drosophila_3seq	end	1389203	1389203	.	-	.	FlyBase_ID "FBgn0026093"; genomic_feature "3UTR"; Head "17"; Ovary "9"; Testis "1"; Embryo0-12h "17"; Embryo12-24h "32"; Embryo24-36h "0"; Embryo36-48h "2";
scaffold_13049	Drosophila_3seq	end	1389329	1389329	.	-	.	FlyBase_ID "FBgn0026093"; genomic_feature "3UTR"; Head "148"; Ovary "33"; Testis "48"; Embryo0-12h "442"; Embryo12-24h "568"; Embryo24-36h "162"; Embryo36-48h "38";
scaffold_13049	Drosophila_3seq	end	1389384	1389384	.	-	.	FlyBase_ID "FBgn0026093"; genomic_feature "3UTR"; Head "23"; Ovary "5"; Testis "8"; Embryo0-12h "162"; Embryo12-24h "171"; Embryo24-36h "48"; Embryo36-48h "20";
scaffold_13049	Drosophila_3seq	end	1389512	1389512	.	-	.	FlyBase_ID "FBgn0026093"; genomic_feature "3UTR"; Head "1624"; Ovary "3152"; Testis "1580"; Embryo0-12h "7736"; Embryo12-24h "4357"; Embryo24-36h "1798"; Embryo36-48h "753";
scaffold_13049	Drosophila_3seq	end	1389618	1389618	.	-	.	FlyBase_ID "FBgn0026093"; genomic_feature "3UTR"; Head "50"; Ovary "58"; Testis "22"; Embryo0-12h "85"; Embryo12-24h "50"; Embryo24-36h "23"; Embryo36-48h "9";
scaffold_13049	Drosophila_3seq	end	1389648	1389648	.	-	.	FlyBase_ID "FBgn0026093"; genomic_feature "3UTR"; Head "410"; Ovary "990"; Testis "265"; Embryo0-12h "2494"; Embryo12-24h "943"; Embryo24-36h "595"; Embryo36-48h "171";
scaffold_13049	Drosophila_3seq	end	1389894	1389894	.	-	.	FlyBase_ID "FBgn0026093"; genomic_feature "3UTR"; Head "47"; Ovary "61"; Testis "48"; Embryo0-12h "455"; Embryo12-24h "242"; Embryo24-36h "108"; Embryo36-48h "29";
scaffold_13049	Drosophila_3seq	end	1390186	1390186	.	-	.	FlyBase_ID "FBgn0026093"; genomic_feature "3UTR"; Head "5"; Ovary "15"; Testis "25"; Embryo0-12h "66"; Embryo12-24h "39"; Embryo24-36h "35"; Embryo36-48h "16";
scaffold_13049	Drosophila_3seq	end	1390311	1390311	.	-	.	FlyBase_ID "FBgn0026093"; genomic_feature "3UTR"; Head "467"; Ovary "373"; Testis "282"; Embryo0-12h "1414"; Embryo12-24h "758"; Embryo24-36h "415"; Embryo36-48h "144";
scaffold_13049	Drosophila_3seq	end	1390408	1390408	.	-	.	FlyBase_ID "FBgn0026093"; genomic_feature "3UTR"; Head "297"; Ovary "353"; Testis "280"; Embryo0-12h "1127"; Embryo12-24h "838"; Embryo24-36h "419"; Embryo36-48h "101";
scaffold_13049	Drosophila_3seq	end	1405830	1405830	.	+	.	FlyBase_ID "FBgn0026096"; genomic_feature "3UTR"; Head "675"; Ovary "3561"; Testis "328"; Embryo0-12h "751"; Embryo12-24h "341"; Embryo24-36h "472"; Embryo36-48h "209";
scaffold_13042	Drosophila_3seq	end	2578107	2578107	.	-	.	FlyBase_ID "FBgn0027387"; genomic_feature "3UTR"; Head "0"; Ovary "145"; Testis "0"; Embryo0-12h "0"; Embryo12-24h "0"; Embryo24-36h "0"; Embryo36-48h "0";
scaffold_13042	Drosophila_3seq	end	2578355	2578355	.	-	.	FlyBase_ID "FBgn0027387"; genomic_feature "3UTR"; Head "1"; Ovary "1081"; Testis "4"; Embryo0-12h "0"; Embryo12-24h "0"; Embryo24-36h "0"; Embryo36-48h "0";
scaffold_13042	Drosophila_3seq	end	2578412	2578412	.	-	.	FlyBase_ID "FBgn0027387"; genomic_feature "3UTR"; Head "3"; Ovary "11658"; Testis "37"; Embryo0-12h "2"; Embryo12-24h "0"; Embryo24-36h "0"; Embryo36-48h "0";
scaffold_13042	Drosophila_3seq	end	2578458	2578458	.	-	.	FlyBase_ID "FBgn0027387"; genomic_feature "3UTR"; Head "0"; Ovary "172"; Testis "0"; Embryo0-12h "0"; Embryo12-24h "0"; Embryo24-36h "0"; Embryo36-48h "0";
scaffold_13042	Drosophila_3seq	end	2578583	2578583	.	-	.	FlyBase_ID "FBgn0027387"; genomic_feature "3UTR"; Head "0"; Ovary "27"; Testis "0"; Embryo0-12h "0"; Embryo12-24h "0"; Embryo24-36h "0"; Embryo36-48h "0";
scaffold_12822	Drosophila_3seq	end	3886212	3886212	.	-	.	FlyBase_ID "FBgn0028438"; genomic_feature "3UTR"; Head "70"; Ovary "0"; Testis "5"; Embryo0-12h "492"; Embryo12-24h "380"; Embryo24-36h "180"; Embryo36-48h "53";
scaffold_12822	Drosophila_3seq	end	3886560	3886560	.	-	.	FlyBase_ID "FBgn0028438"; genomic_feature "3UTR"; Head "18"; Ovary "0"; Testis "4"; Embryo0-12h "209"; Embryo12-24h "153"; Embryo24-36h "62"; Embryo36-48h "9";
scaffold_13049	Drosophila_3seq	end	3057410	3057410	.	-	.	FlyBase_ID "FBgn0028439"; genomic_feature "3UTR"; Head "29"; Ovary "6"; Testis "4"; Embryo0-12h "8"; Embryo12-24h "2"; Embryo24-36h "8"; Embryo36-48h "0";
scaffold_13049	Drosophila_3seq	end	3074804	3074804	.	-	.	FlyBase_ID "FBgn0028440"; genomic_feature "3UTR"; Head "13"; Ovary "1"; Testis "1"; Embryo0-12h "0"; Embryo12-24h "0"; Embryo24-36h "3"; Embryo36-48h "0";
scaffold_13047	Drosophila_3seq	end	3232521	3232521	.	-	.	FlyBase_ID "FBgn0028753"; genomic_feature "3UTR"; Head "31"; Ovary "1"; Testis "0"; Embryo0-12h "0"; Embryo12-24h "0"; Embryo24-36h "0"; Embryo36-48h "0";
scaffold_13047	Drosophila_3seq	end	3235805	3235805	.	-	.	FlyBase_ID "FBgn0028753"; genomic_feature "3UTR"; Head "675"; Ovary "0"; Testis "0"; Embryo0-12h "6"; Embryo12-24h "34"; Embryo24-36h "40"; Embryo36-48h "20";
scaffold_13047	Drosophila_3seq	end	3237702	3237702	.	-	.	FlyBase_ID "FBgn0028753"; genomic_feature "3UTR"; Head "141"; Ovary "2"; Testis "0"; Embryo0-12h "603"; Embryo12-24h "392"; Embryo24-36h "54"; Embryo36-48h "12";
scaffold_13052	Drosophila_3seq	end	1531428	1531428	.	+	.	FlyBase_ID "FBgn0028754"; genomic_feature "3UTR"; Head "126"; Ovary "0"; Testis "0"; Embryo0-12h "21"; Embryo12-24h "43"; Embryo24-36h "7"; Embryo36-48h "6";
scaffold_13052	Drosophila_3seq	end	1532172	1532172	.	+	.	FlyBase_ID "FBgn0028754"; genomic_feature "3UTR"; Head "3"; Ovary "0"; Testis "0"; Embryo0-12h "3"; Embryo12-24h "1"; Embryo24-36h "0"; Embryo36-48h "0";
scaffold_12875	Drosophila_3seq	end	15079090	15079090	.	+	.	FlyBase_ID "FBgn0040402"; genomic_feature "5UTR"; Head "7"; Ovary "1"; Testis "28"; Embryo0-12h "0"; Embryo12-24h "0"; Embryo24-36h "1"; Embryo36-48h "0";
scaffold_12875	Drosophila_3seq	end	15085240	15085240	.	+	.	FlyBase_ID "FBgn0040402"; genomic_feature "CDS"; Head "8"; Ovary "0"; Testis "5"; Embryo0-12h "31"; Embryo12-24h "3"; Embryo24-36h "9"; Embryo36-48h "0";
scaffold_12875	Drosophila_3seq	end	15085785	15085785	.	+	.	FlyBase_ID "FBgn0040402"; genomic_feature "3UTR"; Head "4"; Ovary "20"; Testis "56"; Embryo0-12h "36"; Embryo12-24h "2"; Embryo24-36h "1"; Embryo36-48h "4";
scaffold_12875	Drosophila_3seq	end	15085954	15085954	.	+	.	FlyBase_ID "FBgn0040402"; genomic_feature "3UTR"; Head "0"; Ovary "4"; Testis "44"; Embryo0-12h "10"; Embryo12-24h "0"; Embryo24-36h "0"; Embryo36-48h "0";
scaffold_12875	Drosophila_3seq	end	15085988	15085988	.	+	.	FlyBase_ID "FBgn0040402"; genomic_feature "3UTR"; Head "0"; Ovary "0"; Testis "2"; Embryo0-12h "1"; Embryo12-24h "0"; Embryo24-36h "0"; Embryo36-48h "0";
scaffold_12875	Drosophila_3seq	end	15086104	15086104	.	+	.	FlyBase_ID "FBgn0040402"; genomic_feature "3UTR"; Head "0"; Ovary "2"; Testis "47"; Embryo0-12h "4"; Embryo12-24h "0"; Embryo24-36h "0"; Embryo36-48h "0";
scaffold_12875	Drosophila_3seq	end	15086160	15086160	.	+	.	FlyBase_ID "FBgn0040402"; genomic_feature "3UTR"; Head "10"; Ovary "40"; Testis "759"; Embryo0-12h "35"; Embryo12-24h "7"; Embryo24-36h "15"; Embryo36-48h "1";
scaffold_12875	Drosophila_3seq	end	15086187	15086187	.	+	.	FlyBase_ID "FBgn0040402"; genomic_feature "3UTR"; Head "0"; Ovary "7"; Testis "367"; Embryo0-12h "13"; Embryo12-24h "6"; Embryo24-36h "6"; Embryo36-48h "0";
scaffold_12875	Drosophila_3seq	end	15086392	15086392	.	+	.	FlyBase_ID "FBgn0040402"; genomic_feature "3UTR"; Head "2"; Ovary "12"; Testis "5"; Embryo0-12h "50"; Embryo12-24h "10"; Embryo24-36h "1"; Embryo36-48h "3";
scaffold_12875	Drosophila_3seq	end	15086476	15086476	.	+	.	FlyBase_ID "FBgn0040402"; genomic_feature "3UTR"; Head "13"; Ovary "146"; Testis "8"; Embryo0-12h "224"; Embryo12-24h "26"; Embryo24-36h "20"; Embryo36-48h "30";
scaffold_12875	Drosophila_3seq	end	15086518	15086518	.	+	.	FlyBase_ID "FBgn0040402"; genomic_feature "3UTR"; Head "0"; Ovary "3"; Testis "0"; Embryo0-12h "15"; Embryo12-24h "0"; Embryo24-36h "0"; Embryo36-48h "2";
scaffold_12875	Drosophila_3seq	end	15087228	15087228	.	+	.	FlyBase_ID "FBgn0040402"; genomic_feature "3UTR"; Head "1"; Ovary "30"; Testis "2"; Embryo0-12h "39"; Embryo12-24h "9"; Embryo24-36h "11"; Embryo36-48h "1";
scaffold_12875	Drosophila_3seq	end	15087376	15087376	.	+	.	FlyBase_ID "FBgn0040402"; genomic_feature "3UTR"; Head "68"; Ovary "293"; Testis "17"; Embryo0-12h "496"; Embryo12-24h "171"; Embryo24-36h "132"; Embryo36-48h "30";
scaffold_12875	Drosophila_3seq	end	15087453	15087453	.	+	.	FlyBase_ID "FBgn0040402"; genomic_feature "3UTR"; Head "49"; Ovary "140"; Testis "4"; Embryo0-12h "152"; Embryo12-24h "52"; Embryo24-36h "36"; Embryo36-48h "27";
scaffold_12875	Drosophila_3seq	end	15088017	15088017	.	+	.	FlyBase_ID "FBgn0040402"; genomic_feature "3UTR"; Head "1723"; Ovary "227"; Testis "36"; Embryo0-12h "597"; Embryo12-24h "431"; Embryo24-36h "200"; Embryo36-48h "46";
scaffold_12875	Drosophila_3seq	end	19202705	19202705	.	+	.	FlyBase_ID "FBgn0040407"; genomic_feature "3UTR"; Head "808"; Ovary "418"; Testis "93"; Embryo0-12h "161"; Embryo12-24h "234"; Embryo24-36h "482"; Embryo36-48h "131";
scaffold_12875	Drosophila_3seq	end	19202736	19202736	.	+	.	FlyBase_ID "FBgn0040407"; genomic_feature "3UTR"; Head "312"; Ovary "118"; Testis "41"; Embryo0-12h "60"; Embryo12-24h "68"; Embryo24-36h "89"; Embryo36-48h "63";
scaffold_12875	Drosophila_3seq	end	19202926	19202926	.	+	.	FlyBase_ID "FBgn0040407"; genomic_feature "3UTR"; Head "46"; Ovary "10"; Testis "3"; Embryo0-12h "13"; Embryo12-24h "3"; Embryo24-36h "20"; Embryo36-48h "2";
scaffold_12875	Drosophila_3seq	end	19203177	19203177	.	+	.	FlyBase_ID "FBgn0040407"; genomic_feature "3UTR"; Head "12"; Ovary "3"; Testis "0"; Embryo0-12h "10"; Embryo12-24h "0"; Embryo24-36h "6"; Embryo36-48h "1";
scaffold_12875	Drosophila_3seq	end	19203415	19203415	.	+	.	FlyBase_ID "FBgn0040407"; genomic_feature "3UTR"; Head "33"; Ovary "14"; Testis "4"; Embryo0-12h "5"; Embryo12-24h "3"; Embryo24-36h "8"; Embryo36-48h "0";
scaffold_12875	Drosophila_3seq	end	19203449	19203449	.	+	.	FlyBase_ID "FBgn0040407"; genomic_feature "3UTR"; Head "2021"; Ovary "1257"; Testis "366"; Embryo0-12h "1163"; Embryo12-24h "1154"; Embryo24-36h "809"; Embryo36-48h "257";
scaffold_12875	Drosophila_3seq	end	19203515	19203515	.	+	.	FlyBase_ID "FBgn0040407"; genomic_feature "3UTR"; Head "585"; Ovary "342"; Testis "159"; Embryo0-12h "241"; Embryo12-24h "240"; Embryo24-36h "217"; Embryo36-48h "66";
scaffold_12875	Drosophila_3seq	end	19203549	19203549	.	+	.	FlyBase_ID "FBgn0040407"; genomic_feature "3UTR"; Head "107"; Ovary "44"; Testis "14"; Embryo0-12h "25"; Embryo12-24h "73"; Embryo24-36h "31"; Embryo36-48h "3";
scaffold_12875	Drosophila_3seq	end	19203637	19203637	.	+	.	FlyBase_ID "FBgn0040407"; genomic_feature "3UTR"; Head "134"; Ovary "83"; Testis "24"; Embryo0-12h "94"; Embryo12-24h "104"; Embryo24-36h "52"; Embryo36-48h "14";
scaffold_12875	Drosophila_3seq	end	19203666	19203666	.	+	.	FlyBase_ID "FBgn0040407"; genomic_feature "3UTR"; Head "21"; Ovary "5"; Testis "2"; Embryo0-12h "16"; Embryo12-24h "0"; Embryo24-36h "0"; Embryo36-48h "0";
scaffold_12875	Drosophila_3seq	end	19203747	19203747	.	+	.	FlyBase_ID "FBgn0040407"; genomic_feature "3UTR"; Head "101"; Ovary "28"; Testis "9"; Embryo0-12h "27"; Embryo12-24h "21"; Embryo24-36h "18"; Embryo36-48h "23";
scaffold_12875	Drosophila_3seq	end	19203922	19203922	.	+	.	FlyBase_ID "FBgn0040407"; genomic_feature "3UTR"; Head "7"; Ovary "2"; Testis "2"; Embryo0-12h "5"; Embryo12-24h "0"; Embryo24-36h "0"; Embryo36-48h "0";
scaffold_10324	Drosophila_3seq	end	749788	749788	.	-	.	FlyBase_ID "FBgn0041262"; genomic_feature "5UTR"; Head "15"; Ovary "1"; Testis "0"; Embryo0-12h "4"; Embryo12-24h "11"; Embryo24-36h "8"; Embryo36-48h "1";
scaffold_10324	Drosophila_3seq	end	728324	728324	.	-	.	FlyBase_ID "FBgn0041262"; genomic_feature "3UTR"; Head "9"; Ovary "0"; Testis "1"; Embryo0-12h "0"; Embryo12-24h "0"; Embryo24-36h "0"; Embryo36-48h "0";
scaffold_12963	Drosophila_3seq	end	4559712	4559712	.	+	.	FlyBase_ID "FBgn0041649"; genomic_feature "3UTR"; Head "571"; Ovary "1477"; Testis "397"; Embryo0-12h "2315"; Embryo12-24h "986"; Embryo24-36h "543"; Embryo36-48h "219";
scaffold_12963	Drosophila_3seq	end	1027961	1027961	.	-	.	FlyBase_ID "FBgn0041650"; genomic_feature "3UTR"; Head "35"; Ovary "66"; Testis "2"; Embryo0-12h "292"; Embryo12-24h "105"; Embryo24-36h "108"; Embryo36-48h "34";
scaffold_12963	Drosophila_3seq	end	1028066	1028066	.	-	.	FlyBase_ID "FBgn0041650"; genomic_feature "3UTR"; Head "2"; Ovary "21"; Testis "1"; Embryo0-12h "11"; Embryo12-24h "18"; Embryo24-36h "17"; Embryo36-48h "5";
scaffold_12963	Drosophila_3seq	end	1028154	1028154	.	-	.	FlyBase_ID "FBgn0041650"; genomic_feature "3UTR"; Head "4"; Ovary "11"; Testis "8"; Embryo0-12h "49"; Embryo12-24h "21"; Embryo24-36h "19"; Embryo36-48h "0";
scaffold_12963	Drosophila_3seq	end	1028180	1028180	.	-	.	FlyBase_ID "FBgn0041650"; genomic_feature "3UTR"; Head "64"; Ovary "225"; Testis "210"; Embryo0-12h "428"; Embryo12-24h "109"; Embryo24-36h "108"; Embryo36-48h "39";
scaffold_12963	Drosophila_3seq	end	1028235	1028235	.	-	.	FlyBase_ID "FBgn0041650"; genomic_feature "3UTR"; Head "3"; Ovary "2"; Testis "15"; Embryo0-12h "19"; Embryo12-24h "0"; Embryo24-36h "4"; Embryo36-48h "0";
scaffold_12963	Drosophila_3seq	end	1028323	1028323	.	-	.	FlyBase_ID "FBgn0041650"; genomic_feature "3UTR"; Head "126"; Ovary "448"; Testis "682"; Embryo0-12h "973"; Embryo12-24h "334"; Embryo24-36h "287"; Embryo36-48h "93";
scaffold_12875	Drosophila_3seq	end	1855937	1855937	.	+	.	FlyBase_ID "FBgn0041651"; genomic_feature "3UTR"; Head "55"; Ovary "346"; Testis "115"; Embryo0-12h "405"; Embryo12-24h "106"; Embryo24-36h "122"; Embryo36-48h "79";
scaffold_12970	Drosophila_3seq	end	7618819	7618819	.	-	.	FlyBase_ID "FBgn0042729"; genomic_feature "3UTR"; Head "249"; Ovary "122"; Testis "11"; Embryo0-12h "154"; Embryo12-24h "81"; Embryo24-36h "75"; Embryo36-48h "34";
scaffold_12970	Drosophila_3seq	end	7621455	7621455	.	-	.	FlyBase_ID "FBgn0042729"; genomic_feature "3UTR"; Head "8"; Ovary "3"; Testis "0"; Embryo0-12h "19"; Embryo12-24h "7"; Embryo24-36h "6"; Embryo36-48h "1";
scaffold_12970	Drosophila_3seq	end	7621883	7621883	.	-	.	FlyBase_ID "FBgn0042729"; genomic_feature "3UTR"; Head "110"; Ovary "342"; Testis "12"; Embryo0-12h "484"; Embryo12-24h "101"; Embryo24-36h "51"; Embryo36-48h "15";
scaffold_12970	Drosophila_3seq	end	7622114	7622114	.	-	.	FlyBase_ID "FBgn0042729"; genomic_feature "3UTR"; Head "20"; Ovary "50"; Testis "7"; Embryo0-12h "56"; Embryo12-24h "7"; Embryo24-36h "6"; Embryo36-48h "0";
scaffold_12970	Drosophila_3seq	end	7622157	7622157	.	-	.	FlyBase_ID "FBgn0042729"; genomic_feature "3UTR"; Head "140"; Ovary "618"; Testis "186"; Embryo0-12h "1250"; Embryo12-24h "501"; Embryo24-36h "274"; Embryo36-48h "72";
scaffold_12970	Drosophila_3seq	end	7630077	7630077	.	-	.	FlyBase_ID "FBgn0042731"; genomic_feature "3UTR"; Head "97"; Ovary "295"; Testis "135"; Embryo0-12h "299"; Embryo12-24h "109"; Embryo24-36h "36"; Embryo36-48h "17";
scaffold_12970	Drosophila_3seq	end	7630116	7630116	.	-	.	FlyBase_ID "FBgn0042731"; genomic_feature "3UTR"; Head "21"; Ovary "20"; Testis "12"; Embryo0-12h "24"; Embryo12-24h "4"; Embryo24-36h "6"; Embryo36-48h "0";
scaffold_12875	Drosophila_3seq	end	2804847	2804847	.	+	.	FlyBase_ID "FBgn0042732"; genomic_feature "3UTR"; Head "0"; Ovary "0"; Testis "0"; Embryo0-12h "0"; Embryo12-24h "0"; Embryo24-36h "225"; Embryo36-48h "79";
scaffold_12875	Drosophila_3seq	end	2804972	2804972	.	+	.	FlyBase_ID "FBgn0042732"; genomic_feature "3UTR"; Head "0"; Ovary "0"; Testis "0"; Embryo0-12h "0"; Embryo12-24h "0"; Embryo24-36h "17"; Embryo36-48h "3";
scaffold_12855	Drosophila_3seq	end	4643020	4643020	.	+	.	FlyBase_ID "FBgn0043390"; genomic_feature "3UTR"; Head "4"; Ovary "4"; Testis "0"; Embryo0-12h "0"; Embryo12-24h "0"; Embryo24-36h "2"; Embryo36-48h "1";
scaffold_12855	Drosophila_3seq	end	4643178	4643178	.	+	.	FlyBase_ID "FBgn0043390"; genomic_feature "3UTR"; Head "329"; Ovary "2"; Testis "2"; Embryo0-12h "0"; Embryo12-24h "0"; Embryo24-36h "0"; Embryo36-48h "8";
scaffold_13049	Drosophila_3seq	end	6252670	6252670	.	-	.	FlyBase_ID "FBgn0044887"; genomic_feature "3UTR"; Head "29"; Ovary "38"; Testis "6"; Embryo0-12h "41"; Embryo12-24h "28"; Embryo24-36h "24"; Embryo36-48h "19";
scaffold_13049	Drosophila_3seq	end	6252726	6252726	.	-	.	FlyBase_ID "FBgn0044887"; genomic_feature "3UTR"; Head "255"; Ovary "596"; Testis "122"; Embryo0-12h "584"; Embryo12-24h "264"; Embryo24-36h "252"; Embryo36-48h "130";
scaffold_13049	Drosophila_3seq	end	6250824	6250824	.	-	.	FlyBase_ID "FBgn0044888"; genomic_feature "CDS"; Head "5"; Ovary "19"; Testis "5"; Embryo0-12h "33"; Embryo12-24h "18"; Embryo24-36h "1"; Embryo36-48h "1";
scaffold_13049	Drosophila_3seq	end	6249583	6249583	.	-	.	FlyBase_ID "FBgn0044888"; genomic_feature "3UTR"; Head "16"; Ovary "22"; Testis "2"; Embryo0-12h "4"; Embryo12-24h "13"; Embryo24-36h "10"; Embryo36-48h "2";
scaffold_13049	Drosophila_3seq	end	6249714	6249714	.	-	.	FlyBase_ID "FBgn0044888"; genomic_feature "3UTR"; Head "1"; Ovary "16"; Testis "1"; Embryo0-12h "29"; Embryo12-24h "2"; Embryo24-36h "1"; Embryo36-48h "5";
scaffold_13049	Drosophila_3seq	end	6249763	6249763	.	-	.	FlyBase_ID "FBgn0044888, FBgn0199561"; genomic_feature "ambiguous"; Head "0"; Ovary "9"; Testis "0"; Embryo0-12h "16"; Embryo12-24h "0"; Embryo24-36h "9"; Embryo36-48h "4";
scaffold_13049	Drosophila_3seq	end	6252672	6252672	.	+	.	FlyBase_ID "FBgn0044889"; genomic_feature "3UTR"; Head "12009"; Ovary "47227"; Testis "3836"; Embryo0-12h "46757"; Embryo12-24h "24092"; Embryo24-36h "23489"; Embryo36-48h "8113";
scaffold_13049	Drosophila_3seq	end	6252710	6252710	.	+	.	FlyBase_ID "FBgn0044889"; genomic_feature "3UTR"; Head "2"; Ovary "20"; Testis "0"; Embryo0-12h "19"; Embryo12-24h "13"; Embryo24-36h "2"; Embryo36-48h "0";
scaffold_13049	Drosophila_3seq	end	6252754	6252754	.	+	.	FlyBase_ID "FBgn0044889"; genomic_feature "3UTR"; Head "5"; Ovary "30"; Testis "2"; Embryo0-12h "30"; Embryo12-24h "6"; Embryo24-36h "15"; Embryo36-48h "3";
scaffold_13049	Drosophila_3seq	end	6252795	6252795	.	+	.	FlyBase_ID "FBgn0044889"; genomic_feature "3UTR"; Head "2"; Ovary "13"; Testis "0"; Embryo0-12h "6"; Embryo12-24h "0"; Embryo24-36h "6"; Embryo36-48h "2";
scaffold_12855	Drosophila_3seq	end	1112544	1112544	.	+	.	FlyBase_ID "FBgn0044890"; genomic_feature "3UTR"; Head "1314"; Ovary "583"; Testis "935"; Embryo0-12h "364"; Embryo12-24h "629"; Embryo24-36h "849"; Embryo36-48h "245";
scaffold_12970	Drosophila_3seq	end	9763397	9763397	.	-	.	FlyBase_ID "FBgn0046720"; genomic_feature "3UTR"; Head "0"; Ovary "12"; Testis "4"; Embryo0-12h "6"; Embryo12-24h "0"; Embryo24-36h "0"; Embryo36-48h "0";
scaffold_12970	Drosophila_3seq	end	9763424	9763424	.	-	.	FlyBase_ID "FBgn0046720"; genomic_feature "3UTR"; Head "12"; Ovary "158"; Testis "202"; Embryo0-12h "90"; Embryo12-24h "26"; Embryo24-36h "10"; Embryo36-48h "4";
scaffold_12970	Drosophila_3seq	end	9763636	9763636	.	-	.	FlyBase_ID "FBgn0046720"; genomic_feature "3UTR"; Head "0"; Ovary "0"; Testis "139"; Embryo0-12h "4"; Embryo12-24h "0"; Embryo24-36h "0"; Embryo36-48h "0";
scaffold_12970	Drosophila_3seq	end	9763663	9763663	.	-	.	FlyBase_ID "FBgn0046720"; genomic_feature "3UTR"; Head "0"; Ovary "0"; Testis "73"; Embryo0-12h "0"; Embryo12-24h "0"; Embryo24-36h "0"; Embryo36-48h "0";
scaffold_12875	Drosophila_3seq	end	5912090	5912090	.	+	.	FlyBase_ID "FBgn0046896"; genomic_feature "5UTR"; Head "2"; Ovary "61"; Testis "5"; Embryo0-12h "255"; Embryo12-24h "134"; Embryo24-36h "35"; Embryo36-48h "8";
scaffold_12875	Drosophila_3seq	end	5914515	5914515	.	+	.	FlyBase_ID "FBgn0046896"; genomic_feature "3UTR"; Head "0"; Ovary "6"; Testis "73"; Embryo0-12h "7"; Embryo12-24h "0"; Embryo24-36h "0"; Embryo36-48h "0";
scaffold_12875	Drosophila_3seq	end	5914583	5914583	.	+	.	FlyBase_ID "FBgn0046896"; genomic_feature "3UTR"; Head "0"; Ovary "4"; Testis "27"; Embryo0-12h "0"; Embryo12-24h "0"; Embryo24-36h "0"; Embryo36-48h "0";
scaffold_12875	Drosophila_3seq	end	5914858	5914858	.	+	.	FlyBase_ID "FBgn0046896"; genomic_feature "3UTR"; Head "0"; Ovary "11"; Testis "0"; Embryo0-12h "30"; Embryo12-24h "9"; Embryo24-36h "24"; Embryo36-48h "3";
scaffold_12875	Drosophila_3seq	end	5915854	5915854	.	+	.	FlyBase_ID "FBgn0046896"; genomic_feature "3UTR"; Head "89"; Ovary "169"; Testis "9"; Embryo0-12h "416"; Embryo12-24h "247"; Embryo24-36h "48"; Embryo36-48h "4";
scaffold_12875	Drosophila_3seq	end	5915888	5915888	.	+	.	FlyBase_ID "FBgn0046896"; genomic_feature "3UTR"; Head "1"; Ovary "3"; Testis "1"; Embryo0-12h "16"; Embryo12-24h "4"; Embryo24-36h "6"; Embryo36-48h "0";
scaffold_13049	Drosophila_3seq	end	7257050	7257050	.	-	.	FlyBase_ID "FBgn0046898"; genomic_feature "3UTR"; Head "91"; Ovary "2"; Testis "3"; Embryo0-12h "0"; Embryo12-24h "1"; Embryo24-36h "5"; Embryo36-48h "0";
scaffold_13049	Drosophila_3seq	end	7257091	7257091	.	-	.	FlyBase_ID "FBgn0046898"; genomic_feature "3UTR"; Head "560"; Ovary "15"; Testis "23"; Embryo0-12h "5"; Embryo12-24h "19"; Embryo24-36h "26"; Embryo36-48h "4";
scaffold_13047	Drosophila_3seq	end	19138988	19138988	.	+	.	FlyBase_ID "FBgn0046899"; genomic_feature "3UTR"; Head "10"; Ovary "49"; Testis "1"; Embryo0-12h "29"; Embryo12-24h "26"; Embryo24-36h "32"; Embryo36-48h "6";
scaffold_13047	Drosophila_3seq	end	19139401	19139401	.	+	.	FlyBase_ID "FBgn0046899"; genomic_feature "3UTR"; Head "1"; Ovary "39"; Testis "0"; Embryo0-12h "28"; Embryo12-24h "17"; Embryo24-36h "28"; Embryo36-48h "0";
scaffold_13047	Drosophila_3seq	end	19139447	19139447	.	+	.	FlyBase_ID "FBgn0046899"; genomic_feature "3UTR"; Head "2"; Ovary "59"; Testis "1"; Embryo0-12h "35"; Embryo12-24h "8"; Embryo24-36h "6"; Embryo36-48h "3";
scaffold_13047	Drosophila_3seq	end	8818947	8818947	.	+	.	FlyBase_ID "FBgn0061220"; genomic_feature "3UTR"; Head "1021"; Ovary "3725"; Testis "201"; Embryo0-12h "1007"; Embryo12-24h "616"; Embryo24-36h "599"; Embryo36-48h "95";
scaffold_13047	Drosophila_3seq	end	8819016	8819016	.	+	.	FlyBase_ID "FBgn0061220"; genomic_feature "3UTR"; Head "10058"; Ovary "43439"; Testis "2343"; Embryo0-12h "37726"; Embryo12-24h "16176"; Embryo24-36h "20312"; Embryo36-48h "7283";
scaffold_13047	Drosophila_3seq	end	8819042	8819042	.	+	.	FlyBase_ID "FBgn0061220"; genomic_feature "3UTR"; Head "1459"; Ovary "6029"; Testis "268"; Embryo0-12h "2402"; Embryo12-24h "976"; Embryo24-36h "991"; Embryo36-48h "308";
scaffold_13047	Drosophila_3seq	end	8819078	8819078	.	+	.	FlyBase_ID "FBgn0061220"; genomic_feature "3UTR"; Head "5821"; Ovary "26328"; Testis "1551"; Embryo0-12h "19850"; Embryo12-24h "7477"; Embryo24-36h "8507"; Embryo36-48h "3374";
scaffold_13047	Drosophila_3seq	end	8819892	8819892	.	+	.	FlyBase_ID "FBgn0061220"; genomic_feature "3UTR"; Head "3"; Ovary "12"; Testis "0"; Embryo0-12h "9"; Embryo12-24h "0"; Embryo24-36h "0"; Embryo36-48h "0";
scaffold_13047	Drosophila_3seq	end	8819957	8819957	.	+	.	FlyBase_ID "FBgn0061220"; genomic_feature "3UTR"; Head "11"; Ovary "28"; Testis "5"; Embryo0-12h "5"; Embryo12-24h "9"; Embryo24-36h "14"; Embryo36-48h "4";
scaffold_13049	Drosophila_3seq	end	3597639	3597639	.	+	.	FlyBase_ID "FBgn0062278"; genomic_feature "5UTR"; Head "1"; Ovary "3"; Testis "0"; Embryo0-12h "26"; Embryo12-24h "0"; Embryo24-36h "9"; Embryo36-48h "0";
scaffold_13049	Drosophila_3seq	end	3600644	3600644	.	+	.	FlyBase_ID "FBgn0062278"; genomic_feature "3UTR"; Head "9"; Ovary "1"; Testis "5"; Embryo0-12h "6"; Embryo12-24h "12"; Embryo24-36h "7"; Embryo36-48h "0";
scaffold_13049	Drosophila_3seq	end	1460277	1460277	.	-	.	FlyBase_ID "FBgn0062279"; genomic_feature "3UTR"; Head "62"; Ovary "17"; Testis "2"; Embryo0-12h "98"; Embryo12-24h "77"; Embryo24-36h "50"; Embryo36-48h "11";
scaffold_13049	Drosophila_3seq	end	1460555	1460555	.	-	.	FlyBase_ID "FBgn0062279"; genomic_feature "3UTR"; Head "11"; Ovary "3"; Testis "0"; Embryo0-12h "7"; Embryo12-24h "15"; Embryo24-36h "16"; Embryo36-48h "0";
scaffold_12963	Drosophila_3seq	end	4544549	4544549	.	-	.	FlyBase_ID "FBgn0062715"; genomic_feature "3UTR"; Head "4"; Ovary "1511"; Testis "199"; Embryo0-12h "289"; Embryo12-24h "38"; Embryo24-36h "16"; Embryo36-48h "11";
scaffold_12963	Drosophila_3seq	end	4544600	4544600	.	-	.	FlyBase_ID "FBgn0062715"; genomic_feature "3UTR"; Head "0"; Ovary "125"; Testis "43"; Embryo0-12h "32"; Embryo12-24h "0"; Embryo24-36h "0"; Embryo36-48h "0";
scaffold_12963	Drosophila_3seq	end	4544695	4544695	.	-	.	FlyBase_ID "FBgn0062715"; genomic_feature "3UTR"; Head "2"; Ovary "1100"; Testis "278"; Embryo0-12h "382"; Embryo12-24h "17"; Embryo24-36h "29"; Embryo36-48h "19";
scaffold_13047	Drosophila_3seq	end	11084859	11084859	.	+	.	FlyBase_ID "FBgn0062716"; genomic_feature "3UTR"; Head "1"; Ovary "0"; Testis "0"; Embryo0-12h "19"; Embryo12-24h "4"; Embryo24-36h "0"; Embryo36-48h "0";
scaffold_13047	Drosophila_3seq	end	11085115	11085115	.	+	.	FlyBase_ID "FBgn0062716"; genomic_feature "3UTR"; Head "311"; Ovary "48"; Testis "27"; Embryo0-12h "231"; Embryo12-24h "250"; Embryo24-36h "59"; Embryo36-48h "23";
scaffold_12970	Drosophila_3seq	end	7637674	7637674	.	-	.	FlyBase_ID "FBgn0063930"; genomic_feature "3UTR"; Head "35"; Ovary "223"; Testis "4"; Embryo0-12h "133"; Embryo12-24h "71"; Embryo24-36h "56"; Embryo36-48h "8";
scaffold_12970	Drosophila_3seq	end	7638902	7638902	.	-	.	FlyBase_ID "FBgn0063930"; genomic_feature "3UTR"; Head "4"; Ovary "9"; Testis "4"; Embryo0-12h "0"; Embryo12-24h "0"; Embryo24-36h "0"; Embryo36-48h "4";
scaffold_13049	Drosophila_3seq	end	5164468	5164468	.	-	.	FlyBase_ID "FBgn0063931"; genomic_feature "3UTR"; Head "4"; Ovary "10"; Testis "0"; Embryo0-12h "17"; Embryo12-24h "0"; Embryo24-36h "0"; Embryo36-48h "5";
scaffold_13049	Drosophila_3seq	end	5164652	5164652	.	-	.	FlyBase_ID "FBgn0063931"; genomic_feature "3UTR"; Head "17"; Ovary "92"; Testis "5"; Embryo0-12h "74"; Embryo12-24h "20"; Embryo24-36h "23"; Embryo36-48h "1";
scaffold_13049	Drosophila_3seq	end	5164697	5164697	.	-	.	FlyBase_ID "FBgn0063931"; genomic_feature "3UTR"; Head "6"; Ovary "14"; Testis "6"; Embryo0-12h "85"; Embryo12-24h "13"; Embryo24-36h "1"; Embryo36-48h "0";
scaffold_13049	Drosophila_3seq	end	5164763	5164763	.	-	.	FlyBase_ID "FBgn0063931"; genomic_feature "3UTR"; Head "76"; Ovary "197"; Testis "109"; Embryo0-12h "269"; Embryo12-24h "88"; Embryo24-36h "28"; Embryo36-48h "9";
scaffold_13049	Drosophila_3seq	end	5164866	5164866	.	-	.	FlyBase_ID "FBgn0063931"; genomic_feature "3UTR"; Head "0"; Ovary "42"; Testis "0"; Embryo0-12h "32"; Embryo12-24h "0"; Embryo24-36h "9"; Embryo36-48h "6";
scaffold_13049	Drosophila_3seq	end	5164898	5164898	.	-	.	FlyBase_ID "FBgn0063931"; genomic_feature "3UTR"; Head "0"; Ovary "16"; Testis "1"; Embryo0-12h "3"; Embryo12-24h "5"; Embryo24-36h "0"; Embryo36-48h "2";
scaffold_10324	Drosophila_3seq	end	718605	718605	.	+	.	FlyBase_ID "FBgn0064305"; genomic_feature "CDS"; Head "0"; Ovary "8"; Testis "4"; Embryo0-12h "40"; Embryo12-24h "5"; Embryo24-36h "1"; Embryo36-48h "0";
scaffold_10324	Drosophila_3seq	end	720218	720218	.	+	.	FlyBase_ID "FBgn0064305"; genomic_feature "3UTR"; Head "0"; Ovary "4"; Testis "4"; Embryo0-12h "26"; Embryo12-24h "0"; Embryo24-36h "0"; Embryo36-48h "0";
scaffold_10324	Drosophila_3seq	end	720362	720362	.	+	.	FlyBase_ID "FBgn0064305"; genomic_feature "3UTR"; Head "26"; Ovary "199"; Testis "143"; Embryo0-12h "73"; Embryo12-24h "12"; Embryo24-36h "11"; Embryo36-48h "0";
scaffold_10324	Drosophila_3seq	end	720457	720457	.	+	.	FlyBase_ID "FBgn0064305"; genomic_feature "3UTR"; Head "21"; Ovary "116"; Testis "52"; Embryo0-12h "297"; Embryo12-24h "27"; Embryo24-36h "24"; Embryo36-48h "9";
scaffold_10324	Drosophila_3seq	end	720502	720502	.	+	.	FlyBase_ID "FBgn0064305"; genomic_feature "3UTR"; Head "0"; Ovary "13"; Testis "54"; Embryo0-12h "11"; Embryo12-24h "0"; Embryo24-36h "0"; Embryo36-48h "0";
scaffold_10324	Drosophila_3seq	end	720546	720546	.	+	.	FlyBase_ID "FBgn0064305"; genomic_feature "3UTR"; Head "0"; Ovary "2"; Testis "21"; Embryo0-12h "15"; Embryo12-24h "0"; Embryo24-36h "0"; Embryo36-48h "0";
scaffold_10324	Drosophila_3seq	end	720623	720623	.	+	.	FlyBase_ID "FBgn0064305"; genomic_feature "3UTR"; Head "0"; Ovary "23"; Testis "42"; Embryo0-12h "151"; Embryo12-24h "12"; Embryo24-36h "20"; Embryo36-48h "0";
scaffold_10324	Drosophila_3seq	end	720780	720780	.	+	.	FlyBase_ID "FBgn0064305"; genomic_feature "3UTR"; Head "4"; Ovary "191"; Testis "40"; Embryo0-12h "132"; Embryo12-24h "27"; Embryo24-36h "27"; Embryo36-48h "7";
scaffold_10324	Drosophila_3seq	end	720837	720837	.	+	.	FlyBase_ID "FBgn0064305"; genomic_feature "3UTR"; Head "0"; Ovary "28"; Testis "37"; Embryo0-12h "38"; Embryo12-24h "4"; Embryo24-36h "3"; Embryo36-48h "0";
scaffold_10324	Drosophila_3seq	end	720906	720906	.	+	.	FlyBase_ID "FBgn0064305"; genomic_feature "3UTR"; Head "44"; Ovary "335"; Testis "112"; Embryo0-12h "126"; Embryo12-24h "22"; Embryo24-36h "4"; Embryo36-48h "0";
scaffold_10324	Drosophila_3seq	end	720963	720963	.	+	.	FlyBase_ID "FBgn0064305"; genomic_feature "3UTR"; Head "440"; Ovary "3868"; Testis "1514"; Embryo0-12h "2451"; Embryo12-24h "314"; Embryo24-36h "188"; Embryo36-48h "100";
scaffold_10324	Drosophila_3seq	end	721334	721334	.	+	.	FlyBase_ID "FBgn0064305"; genomic_feature "3UTR"; Head "0"; Ovary "23"; Testis "0"; Embryo0-12h "27"; Embryo12-24h "5"; Embryo24-36h "0"; Embryo36-48h "1";
scaffold_10324	Drosophila_3seq	end	782575	782575	.	-	.	FlyBase_ID "FBgn0064306"; genomic_feature "3UTR"; Head "173"; Ovary "1"; Testis "2"; Embryo0-12h "449"; Embryo12-24h "202"; Embryo24-36h "67"; Embryo36-48h "6";
scaffold_10324	Drosophila_3seq	end	783356	783356	.	-	.	FlyBase_ID "FBgn0064306"; genomic_feature "3UTR"; Head "10"; Ovary "2"; Testis "34"; Embryo0-12h "16"; Embryo12-24h "9"; Embryo24-36h "10"; Embryo36-48h "3";
scaffold_10324	Drosophila_3seq	end	783597	783597	.	-	.	FlyBase_ID "FBgn0064306"; genomic_feature "3UTR"; Head "1"; Ovary "0"; Testis "48"; Embryo0-12h "9"; Embryo12-24h "2"; Embryo24-36h "0"; Embryo36-48h "1";
scaffold_10324	Drosophila_3seq	end	783664	783664	.	-	.	FlyBase_ID "FBgn0064306"; genomic_feature "3UTR"; Head "5"; Ovary "0"; Testis "14"; Embryo0-12h "5"; Embryo12-24h "0"; Embryo24-36h "4"; Embryo36-48h "0";
scaffold_12875	Drosophila_3seq	end	17037382	17037382	.	-	.	FlyBase_ID "FBgn0064307"; genomic_feature "CDS"; Head "2"; Ovary "3"; Testis "3"; Embryo0-12h "8"; Embryo12-24h "0"; Embryo24-36h "0"; Embryo36-48h "0";
scaffold_12875	Drosophila_3seq	end	17032820	17032820	.	-	.	FlyBase_ID "FBgn0064307"; genomic_feature "3UTR"; Head "9"; Ovary "1119"; Testis "115"; Embryo0-12h "2285"; Embryo12-24h "594"; Embryo24-36h "481"; Embryo36-48h "196";
scaffold_12875	Drosophila_3seq	end	3329253	3329253	.	+	.	FlyBase_ID "FBgn0064308"; genomic_feature "3UTR"; Head "19"; Ovary "140"; Testis "23"; Embryo0-12h "66"; Embryo12-24h "11"; Embryo24-36h "12"; Embryo36-48h "7";
scaffold_12875	Drosophila_3seq	end	3329308	3329308	.	+	.	FlyBase_ID "FBgn0064308"; genomic_feature "3UTR"; Head "92"; Ovary "2062"; Testis "152"; Embryo0-12h "1068"; Embryo12-24h "147"; Embryo24-36h "143"; Embryo36-48h "89";
scaffold_12875	Drosophila_3seq	end	3329340	3329340	.	+	.	FlyBase_ID "FBgn0064308"; genomic_feature "3UTR"; Head "0"; Ovary "66"; Testis "3"; Embryo0-12h "18"; Embryo12-24h "0"; Embryo24-36h "15"; Embryo36-48h "3";
scaffold_13042	Drosophila_3seq	end	264525	264525	.	-	.	FlyBase_ID "FBgn0064309"; genomic_feature "3UTR"; Head "63"; Ovary "25"; Testis "2"; Embryo0-12h "140"; Embryo12-24h "70"; Embryo24-36h "32"; Embryo36-48h "8";
scaffold_13042	Drosophila_3seq	end	265517	265517	.	-	.	FlyBase_ID "FBgn0064309"; genomic_feature "3UTR"; Head "1"; Ovary "60"; Testis "0"; Embryo0-12h "35"; Embryo12-24h "0"; Embryo24-36h "3"; Embryo36-48h "0";
scaffold_13042	Drosophila_3seq	end	265547	265547	.	-	.	FlyBase_ID "FBgn0064309"; genomic_feature "3UTR"; Head "0"; Ovary "243"; Testis "0"; Embryo0-12h "108"; Embryo12-24h "18"; Embryo24-36h "0"; Embryo36-48h "1";
scaffold_13042	Drosophila_3seq	end	265772	265772	.	-	.	FlyBase_ID "FBgn0064309"; genomic_feature "3UTR"; Head "0"; Ovary "82"; Testis "0"; Embryo0-12h "95"; Embryo12-24h "1"; Embryo24-36h "4"; Embryo36-48h "0";
scaffold_13042	Drosophila_3seq	end	266121	266121	.	-	.	FlyBase_ID "FBgn0064309"; genomic_feature "3UTR"; Head "2"; Ovary "47"; Testis "0"; Embryo0-12h "13"; Embryo12-24h "7"; Embryo24-36h "0"; Embryo36-48h "0";
scaffold_13042	Drosophila_3seq	end	266165	266165	.	-	.	FlyBase_ID "FBgn0064309"; genomic_feature "3UTR"; Head "0"; Ovary "135"; Testis "0"; Embryo0-12h "109"; Embryo12-24h "7"; Embryo24-36h "0"; Embryo36-48h "13";
scaffold_13042	Drosophila_3seq	end	266417	266417	.	-	.	FlyBase_ID "FBgn0064309"; genomic_feature "3UTR"; Head "2"; Ovary "34"; Testis "0"; Embryo0-12h "24"; Embryo12-24h "8"; Embryo24-36h "8"; Embryo36-48h "1";
scaffold_13042	Drosophila_3seq	end	266499	266499	.	-	.	FlyBase_ID "FBgn0064309"; genomic_feature "3UTR"; Head "0"; Ovary "0"; Testis "0"; Embryo0-12h "9"; Embryo12-24h "1"; Embryo24-36h "5"; Embryo36-48h "0";
scaffold_12875	Drosophila_3seq	end	3330490	3330490	.	+	.	FlyBase_ID "FBgn0064310"; genomic_feature "3UTR"; Head "88"; Ovary "6126"; Testis "175"; Embryo0-12h "13692"; Embryo12-24h "2981"; Embryo24-36h "2469"; Embryo36-48h "1072";
scaffold_13049	Drosophila_3seq	end	297793	297793	.	-	.	FlyBase_ID "FBgn0064311"; genomic_feature "3UTR"; Head "0"; Ovary "0"; Testis "34"; Embryo0-12h "0"; Embryo12-24h "0"; Embryo24-36h "0"; Embryo36-48h "0";
scaffold_12875	Drosophila_3seq	end	3327509	3327509	.	-	.	FlyBase_ID "FBgn0064312"; genomic_feature "3UTR"; Head "19182"; Ovary "87969"; Testis "7033"; Embryo0-12h "56695"; Embryo12-24h "27665"; Embryo24-36h "34593"; Embryo36-48h "13572";
scaffold_10324	Drosophila_3seq	end	713002	713002	.	-	.	FlyBase_ID "FBgn0064314"; genomic_feature "CDS"; Head "0"; Ovary "0"; Testis "2"; Embryo0-12h "0"; Embryo12-24h "0"; Embryo24-36h "2"; Embryo36-48h "0";
scaffold_10324	Drosophila_3seq	end	711991	711991	.	-	.	FlyBase_ID "FBgn0064314"; genomic_feature "3UTR"; Head "231"; Ovary "1236"; Testis "907"; Embryo0-12h "1384"; Embryo12-24h "794"; Embryo24-36h "793"; Embryo36-48h "357";
scaffold_10324	Drosophila_3seq	end	712062	712062	.	-	.	FlyBase_ID "FBgn0064314"; genomic_feature "3UTR"; Head "86"; Ovary "439"; Testis "3499"; Embryo0-12h "325"; Embryo12-24h "179"; Embryo24-36h "226"; Embryo36-48h "103";
scaffold_10324	Drosophila_3seq	end	712085	712085	.	+	.	FlyBase_ID "FBgn0064315"; genomic_feature "3UTR"; Head "33"; Ovary "117"; Testis "69"; Embryo0-12h "182"; Embryo12-24h "47"; Embryo24-36h "31"; Embryo36-48h "23";
scaffold_10324	Drosophila_3seq	end	712115	712115	.	+	.	FlyBase_ID "FBgn0064315"; genomic_feature "3UTR"; Head "2"; Ovary "3"; Testis "1"; Embryo0-12h "6"; Embryo12-24h "0"; Embryo24-36h "0"; Embryo36-48h "0";
scaffold_12726	Drosophila_3seq	end	411861	411861	.	+	.	FlyBase_ID "FBgn0066145"; genomic_feature "3UTR"; Head "215"; Ovary "10"; Testis "2"; Embryo0-12h "102"; Embryo12-24h "97"; Embryo24-36h "34"; Embryo36-48h "11";
scaffold_13049	Drosophila_3seq	end	5081001	5081001	.	-	.	FlyBase_ID "FBgn0067461"; genomic_feature "3UTR"; Head "25"; Ovary "19"; Testis "3"; Embryo0-12h "0"; Embryo12-24h "78"; Embryo24-36h "189"; Embryo36-48h "57";
scaffold_13049	Drosophila_3seq	end	5081163	5081163	.	-	.	FlyBase_ID "FBgn0067461"; genomic_feature "3UTR"; Head "1056"; Ovary "1957"; Testis "533"; Embryo0-12h "53"; Embryo12-24h "3532"; Embryo24-36h "7361"; Embryo36-48h "1821";
scaffold_13049	Drosophila_3seq	end	5081221	5081221	.	-	.	FlyBase_ID "FBgn0067461"; genomic_feature "3UTR"; Head "766"; Ovary "639"; Testis "178"; Embryo0-12h "24"; Embryo12-24h "2528"; Embryo24-36h "5953"; Embryo36-48h "1195";
scaffold_13049	Drosophila_3seq	end	5081294	5081294	.	-	.	FlyBase_ID "FBgn0067461"; genomic_feature "3UTR"; Head "52"; Ovary "44"; Testis "8"; Embryo0-12h "0"; Embryo12-24h "59"; Embryo24-36h "172"; Embryo36-48h "31";
scaffold_10324	Drosophila_3seq	end	356060	356060	.	-	.	FlyBase_ID "FBgn0067462"; genomic_feature "3UTR"; Head "0"; Ovary "2"; Testis "1"; Embryo0-12h "0"; Embryo12-24h "8"; Embryo24-36h "32"; Embryo36-48h "6";
scaffold_10324	Drosophila_3seq	end	356234	356234	.	-	.	FlyBase_ID "FBgn0067462"; genomic_feature "3UTR"; Head "77"; Ovary "97"; Testis "208"; Embryo0-12h "45"; Embryo12-24h "1359"; Embryo24-36h "7717"; Embryo36-48h "1850";
scaffold_10324	Drosophila_3seq	end	356273	356273	.	-	.	FlyBase_ID "FBgn0067462"; genomic_feature "3UTR"; Head "19"; Ovary "23"; Testis "64"; Embryo0-12h "11"; Embryo12-24h "295"; Embryo24-36h "1557"; Embryo36-48h "369";
scaffold_12875	Drosophila_3seq	end	12271369	12271369	.	+	.	FlyBase_ID "FBgn0067463"; genomic_feature "3UTR"; Head "176"; Ovary "0"; Testis "8"; Embryo0-12h "0"; Embryo12-24h "0"; Embryo24-36h "0"; Embryo36-48h "0";
scaffold_12875	Drosophila_3seq	end	12266831	12266831	.	+	.	FlyBase_ID "FBgn0067464"; genomic_feature "3UTR"; Head "62"; Ovary "0"; Testis "0"; Embryo0-12h "0"; Embryo12-24h "0"; Embryo24-36h "0"; Embryo36-48h "0";
scaffold_12875	Drosophila_3seq	end	12266874	12266874	.	+	.	FlyBase_ID "FBgn0067464"; genomic_feature "3UTR"; Head "3482"; Ovary "3"; Testis "2"; Embryo0-12h "11"; Embryo12-24h "0"; Embryo24-36h "0"; Embryo36-48h "0";
scaffold_12875	Drosophila_3seq	end	12266921	12266921	.	+	.	FlyBase_ID "FBgn0067464"; genomic_feature "3UTR"; Head "378"; Ovary "1"; Testis "1"; Embryo0-12h "0"; Embryo12-24h "0"; Embryo24-36h "0"; Embryo36-48h "0";
scaffold_12875	Drosophila_3seq	end	12267046	12267046	.	+	.	FlyBase_ID "FBgn0067464"; genomic_feature "3UTR"; Head "480"; Ovary "2"; Testis "0"; Embryo0-12h "14"; Embryo12-24h "9"; Embryo24-36h "2"; Embryo36-48h "0";
scaffold_12875	Drosophila_3seq	end	12267123	12267123	.	+	.	FlyBase_ID "FBgn0067464"; genomic_feature "3UTR"; Head "256"; Ovary "0"; Testis "0"; Embryo0-12h "14"; Embryo12-24h "0"; Embryo24-36h "3"; Embryo36-48h "0";
scaffold_12963	Drosophila_3seq	end	14617841	14617841	.	-	.	FlyBase_ID "FBgn0067465"; genomic_feature "3UTR"; Head "8932"; Ovary "87"; Testis "30"; Embryo0-12h "7"; Embryo12-24h "75"; Embryo24-36h "586"; Embryo36-48h "153";
scaffold_13049	Drosophila_3seq	end	11595660	11595660	.	-	.	FlyBase_ID "FBgn0067466"; genomic_feature "3UTR"; Head "0"; Ovary "22"; Testis "0"; Embryo0-12h "8"; Embryo12-24h "9"; Embryo24-36h "0"; Embryo36-48h "0";
scaffold_13049	Drosophila_3seq	end	11596267	11596267	.	-	.	FlyBase_ID "FBgn0067466"; genomic_feature "3UTR"; Head "9"; Ovary "304"; Testis "4"; Embryo0-12h "283"; Embryo12-24h "22"; Embryo24-36h "14"; Embryo36-48h "8";
scaffold_13047	Drosophila_3seq	end	5792619	5792619	.	+	.	FlyBase_ID "FBgn0067469"; genomic_feature "3UTR"; Head "227"; Ovary "9"; Testis "2"; Embryo0-12h "10"; Embryo12-24h "17"; Embryo24-36h "9"; Embryo36-48h "1";
scaffold_13047	Drosophila_3seq	end	5818280	5818280	.	-	.	FlyBase_ID "FBgn0067470"; genomic_feature "3UTR"; Head "0"; Ovary "1"; Testis "837"; Embryo0-12h "0"; Embryo12-24h "0"; Embryo24-36h "0"; Embryo36-48h "0";
scaffold_13047	Drosophila_3seq	end	5818374	5818374	.	-	.	FlyBase_ID "FBgn0067470"; genomic_feature "3UTR"; Head "0"; Ovary "0"; Testis "697"; Embryo0-12h "0"; Embryo12-24h "0"; Embryo24-36h "0"; Embryo36-48h "0";
scaffold_12928	Drosophila_3seq	end	1293911	1293911	.	+	.	FlyBase_ID "FBgn0068554"; genomic_feature "3UTR"; Head "421"; Ovary "29"; Testis "11"; Embryo0-12h "5"; Embryo12-24h "197"; Embryo24-36h "813"; Embryo36-48h "185";
scaffold_12928	Drosophila_3seq	end	1293937	1293937	.	+	.	FlyBase_ID "FBgn0068554"; genomic_feature "3UTR"; Head "404"; Ovary "23"; Testis "17"; Embryo0-12h "0"; Embryo12-24h "74"; Embryo24-36h "291"; Embryo36-48h "92";
scaffold_12928	Drosophila_3seq	end	1294096	1294096	.	+	.	FlyBase_ID "FBgn0068554"; genomic_feature "3UTR"; Head "11294"; Ovary "1469"; Testis "305"; Embryo0-12h "93"; Embryo12-24h "4779"; Embryo24-36h "14686"; Embryo36-48h "3840";
scaffold_12928	Drosophila_3seq	end	1294209	1294209	.	+	.	FlyBase_ID "FBgn0068554"; genomic_feature "3UTR"; Head "16"; Ovary "1"; Testis "0"; Embryo0-12h "0"; Embryo12-24h "0"; Embryo24-36h "0"; Embryo36-48h "0";
scaffold_12928	Drosophila_3seq	end	1295202	1295202	.	+	.	FlyBase_ID "FBgn0068554"; genomic_feature "3UTR"; Head "656"; Ovary "2"; Testis "5"; Embryo0-12h "0"; Embryo12-24h "11"; Embryo24-36h "3"; Embryo36-48h "0";
scaffold_12855	Drosophila_3seq	end	7127497	7127497	.	+	.	FlyBase_ID "FBgn0069457"; genomic_feature "3UTR"; Head "4"; Ovary "0"; Testis "19"; Embryo0-12h "0"; Embryo12-24h "0"; Embryo24-36h "0"; Embryo36-48h "0";
scaffold_12822	Drosophila_3seq	end	1139655	1139655	.	+	.	FlyBase_ID "FBgn0069459"; genomic_feature "3UTR"; Head "54"; Ovary "44"; Testis "4"; Embryo0-12h "99"; Embryo12-24h "48"; Embryo24-36h "15"; Embryo36-48h "4";
scaffold_12822	Drosophila_3seq	end	1139755	1139755	.	+	.	FlyBase_ID "FBgn0069459"; genomic_feature "3UTR"; Head "2"; Ovary "5"; Testis "0"; Embryo0-12h "6"; Embryo12-24h "0"; Embryo24-36h "0"; Embryo36-48h "0";
scaffold_12875	Drosophila_3seq	end	10712758	10712758	.	-	.	FlyBase_ID "FBgn0082392"; genomic_feature "3UTR"; Head "3"; Ovary "0"; Testis "0"; Embryo0-12h "0"; Embryo12-24h "17"; Embryo24-36h "1"; Embryo36-48h "0";
scaffold_12875	Drosophila_3seq	end	10713389	10713389	.	-	.	FlyBase_ID "FBgn0082392"; genomic_feature "3UTR"; Head "8"; Ovary "0"; Testis "0"; Embryo0-12h "0"; Embryo12-24h "0"; Embryo24-36h "0"; Embryo36-48h "0";
scaffold_12875	Drosophila_3seq	end	10713663	10713663	.	-	.	FlyBase_ID "FBgn0082392"; genomic_feature "3UTR"; Head "199"; Ovary "10"; Testis "12"; Embryo0-12h "238"; Embryo12-24h "114"; Embryo24-36h "29"; Embryo36-48h "15";
scaffold_12855	Drosophila_3seq	end	3067322	3067322	.	-	.	FlyBase_ID "FBgn0083351"; genomic_feature "3UTR"; Head "84"; Ovary "572"; Testis "30"; Embryo0-12h "687"; Embryo12-24h "232"; Embryo24-36h "188"; Embryo36-48h "77";
scaffold_12855	Drosophila_3seq	end	3067640	3067640	.	-	.	FlyBase_ID "FBgn0083351"; genomic_feature "3UTR"; Head "0"; Ovary "3"; Testis "42"; Embryo0-12h "9"; Embryo12-24h "3"; Embryo24-36h "7"; Embryo36-48h "0";
scaffold_12932	Drosophila_3seq	end	1201326	1201326	.	-	.	FlyBase_ID "FBgn0083353"; genomic_feature "3UTR"; Head "21"; Ovary "47"; Testis "7"; Embryo0-12h "16"; Embryo12-24h "28"; Embryo24-36h "21"; Embryo36-48h "3";
scaffold_12932	Drosophila_3seq	end	1201355	1201355	.	-	.	FlyBase_ID "FBgn0083353"; genomic_feature "3UTR"; Head "9"; Ovary "11"; Testis "1"; Embryo0-12h "10"; Embryo12-24h "7"; Embryo24-36h "2"; Embryo36-48h "3";
scaffold_12932	Drosophila_3seq	end	1201408	1201408	.	-	.	FlyBase_ID "FBgn0083353"; genomic_feature "3UTR"; Head "8"; Ovary "7"; Testis "3"; Embryo0-12h "6"; Embryo12-24h "0"; Embryo24-36h "0"; Embryo36-48h "0";
scaffold_13049	Drosophila_3seq	end	11855365	11855365	.	+	.	FlyBase_ID "FBgn0084331"; genomic_feature "3UTR"; Head "1"; Ovary "7"; Testis "4"; Embryo0-12h "0"; Embryo12-24h "0"; Embryo24-36h "0"; Embryo36-48h "4";
scaffold_13049	Drosophila_3seq	end	11855413	11855413	.	+	.	FlyBase_ID "FBgn0084331"; genomic_feature "3UTR"; Head "2"; Ovary "0"; Testis "24"; Embryo0-12h "0"; Embryo12-24h "0"; Embryo24-36h "0"; Embryo36-48h "0";
scaffold_13049	Drosophila_3seq	end	11855500	11855500	.	+	.	FlyBase_ID "FBgn0084331"; genomic_feature "3UTR"; Head "10"; Ovary "104"; Testis "39"; Embryo0-12h "41"; Embryo12-24h "12"; Embryo24-36h "0"; Embryo36-48h "4";
scaffold_13049	Drosophila_3seq	end	11855537	11855537	.	+	.	FlyBase_ID "FBgn0084331"; genomic_feature "3UTR"; Head "0"; Ovary "42"; Testis "1"; Embryo0-12h "16"; Embryo12-24h "5"; Embryo24-36h "5"; Embryo36-48h "0";
scaffold_13049	Drosophila_3seq	end	11855947	11855947	.	+	.	FlyBase_ID "FBgn0084331"; genomic_feature "3UTR"; Head "1"; Ovary "8"; Testis "0"; Embryo0-12h "5"; Embryo12-24h "5"; Embryo24-36h "1"; Embryo36-48h "0";
scaffold_13049	Drosophila_3seq	end	11856169	11856169	.	+	.	FlyBase_ID "FBgn0084331"; genomic_feature "3UTR"; Head "81"; Ovary "376"; Testis "6"; Embryo0-12h "280"; Embryo12-24h "74"; Embryo24-36h "106"; Embryo36-48h "18";
scaffold_13049	Drosophila_3seq	end	11856195	11856195	.	+	.	FlyBase_ID "FBgn0084331"; genomic_feature "3UTR"; Head "5"; Ovary "35"; Testis "0"; Embryo0-12h "28"; Embryo12-24h "14"; Embryo24-36h "7"; Embryo36-48h "8";
scaffold_13047	Drosophila_3seq	end	2383834	2383834	.	-	.	FlyBase_ID "FBgn0085843"; genomic_feature "3UTR"; Head "11"; Ovary "7"; Testis "23"; Embryo0-12h "15"; Embryo12-24h "16"; Embryo24-36h "35"; Embryo36-48h "11";
scaffold_13047	Drosophila_3seq	end	2383875	2383875	.	-	.	FlyBase_ID "FBgn0085843"; genomic_feature "3UTR"; Head "1209"; Ovary "627"; Testis "1075"; Embryo0-12h "528"; Embryo12-24h "806"; Embryo24-36h "955"; Embryo36-48h "274";
scaffold_13047	Drosophila_3seq	end	2384149	2384149	.	-	.	FlyBase_ID "FBgn0085843"; genomic_feature "3UTR"; Head "6"; Ovary "0"; Testis "2"; Embryo0-12h "5"; Embryo12-24h "1"; Embryo24-36h "12"; Embryo36-48h "9";
scaffold_13047	Drosophila_3seq	end	4179959	4179959	.	+	.	FlyBase_ID "FBgn0085906"; genomic_feature "3UTR"; Head "0"; Ovary "0"; Testis "12"; Embryo0-12h "0"; Embryo12-24h "0"; Embryo24-36h "0"; Embryo36-48h "0";
scaffold_13047	Drosophila_3seq	end	4180122	4180122	.	+	.	FlyBase_ID "FBgn0085906"; genomic_feature "3UTR"; Head "15"; Ovary "42"; Testis "106"; Embryo0-12h "68"; Embryo12-24h "39"; Embryo24-36h "17"; Embryo36-48h "10";
scaffold_13047	Drosophila_3seq	end	4180225	4180225	.	+	.	FlyBase_ID "FBgn0085906"; genomic_feature "3UTR"; Head "5"; Ovary "17"; Testis "8"; Embryo0-12h "56"; Embryo12-24h "17"; Embryo24-36h "10"; Embryo36-48h "16";
scaffold_13047	Drosophila_3seq	end	4180294	4180294	.	+	.	FlyBase_ID "FBgn0085906"; genomic_feature "3UTR"; Head "23"; Ovary "76"; Testis "13"; Embryo0-12h "135"; Embryo12-24h "33"; Embryo24-36h "49"; Embryo36-48h "5";
scaffold_13047	Drosophila_3seq	end	4180358	4180358	.	+	.	FlyBase_ID "FBgn0085906"; genomic_feature "3UTR"; Head "7"; Ovary "19"; Testis "1"; Embryo0-12h "104"; Embryo12-24h "64"; Embryo24-36h "29"; Embryo36-48h "18";
scaffold_13047	Drosophila_3seq	end	4180558	4180558	.	+	.	FlyBase_ID "FBgn0085906"; genomic_feature "3UTR"; Head "6"; Ovary "16"; Testis "0"; Embryo0-12h "53"; Embryo12-24h "29"; Embryo24-36h "18"; Embryo36-48h "5";
scaffold_13047	Drosophila_3seq	end	4180621	4180621	.	+	.	FlyBase_ID "FBgn0085906"; genomic_feature "3UTR"; Head "0"; Ovary "10"; Testis "2"; Embryo0-12h "25"; Embryo12-24h "2"; Embryo24-36h "5"; Embryo36-48h "0";
scaffold_13047	Drosophila_3seq	end	4180922	4180922	.	+	.	FlyBase_ID "FBgn0085906"; genomic_feature "3UTR"; Head "0"; Ovary "4"; Testis "0"; Embryo0-12h "3"; Embryo12-24h "1"; Embryo24-36h "0"; Embryo36-48h "0";
scaffold_13047	Drosophila_3seq	end	4180986	4180986	.	+	.	FlyBase_ID "FBgn0085906"; genomic_feature "3UTR"; Head "200"; Ovary "280"; Testis "32"; Embryo0-12h "678"; Embryo12-24h "317"; Embryo24-36h "154"; Embryo36-48h "56";
scaffold_13047	Drosophila_3seq	end	4181123	4181123	.	+	.	FlyBase_ID "FBgn0085906"; genomic_feature "3UTR"; Head "7"; Ovary "2"; Testis "0"; Embryo0-12h "2"; Embryo12-24h "8"; Embryo24-36h "0"; Embryo36-48h "3";
scaffold_13047	Drosophila_3seq	end	4181473	4181473	.	+	.	FlyBase_ID "FBgn0085906"; genomic_feature "3UTR"; Head "5"; Ovary "0"; Testis "0"; Embryo0-12h "2"; Embryo12-24h "0"; Embryo24-36h "0"; Embryo36-48h "1";
scaffold_13049	Drosophila_3seq	end	14610678	14610678	.	+	.	FlyBase_ID "FBgn0085961"; genomic_feature "3UTR"; Head "300"; Ovary "1218"; Testis "178"; Embryo0-12h "1319"; Embryo12-24h "279"; Embryo24-36h "286"; Embryo36-48h "145";
scaffold_13049	Drosophila_3seq	end	14610736	14610736	.	+	.	FlyBase_ID "FBgn0085961"; genomic_feature "3UTR"; Head "31"; Ovary "191"; Testis "27"; Embryo0-12h "212"; Embryo12-24h "51"; Embryo24-36h "28"; Embryo36-48h "33";
scaffold_13049	Drosophila_3seq	end	14610824	14610824	.	+	.	FlyBase_ID "FBgn0085961"; genomic_feature "3UTR"; Head "45"; Ovary "117"; Testis "8"; Embryo0-12h "83"; Embryo12-24h "13"; Embryo24-36h "9"; Embryo36-48h "8";
scaffold_13049	Drosophila_3seq	end	14610873	14610873	.	+	.	FlyBase_ID "FBgn0085961"; genomic_feature "3UTR"; Head "0"; Ovary "11"; Testis "1"; Embryo0-12h "0"; Embryo12-24h "0"; Embryo24-36h "0"; Embryo36-48h "0";
scaffold_13049	Drosophila_3seq	end	14611251	14611251	.	+	.	FlyBase_ID "FBgn0085961"; genomic_feature "3UTR"; Head "25"; Ovary "3"; Testis "1"; Embryo0-12h "7"; Embryo12-24h "6"; Embryo24-36h "0"; Embryo36-48h "0";
scaffold_12736	Drosophila_3seq	end	157290	157290	.	+	.	FlyBase_ID "FBgn0085982"; genomic_feature "CDS"; Head "0"; Ovary "0"; Testis "0"; Embryo0-12h "10"; Embryo12-24h "0"; Embryo24-36h "5"; Embryo36-48h "7";
scaffold_12736	Drosophila_3seq	end	157760	157760	.	+	.	FlyBase_ID "FBgn0085982"; genomic_feature "CDS"; Head "5"; Ovary "7"; Testis "1"; Embryo0-12h "80"; Embryo12-24h "9"; Embryo24-36h "30"; Embryo36-48h "2";
scaffold_12736	Drosophila_3seq	end	157791	157791	.	+	.	FlyBase_ID "FBgn0085982"; genomic_feature "CDS"; Head "5"; Ovary "6"; Testis "0"; Embryo0-12h "38"; Embryo12-24h "23"; Embryo24-36h "16"; Embryo36-48h "4";
scaffold_12736	Drosophila_3seq	end	157844	157844	.	+	.	FlyBase_ID "FBgn0085982"; genomic_feature "3UTR"; Head "22737"; Ovary "91505"; Testis "6788"; Embryo0-12h "136667"; Embryo12-24h "52170"; Embryo24-36h "58426"; Embryo36-48h "19040";
scaffold_12736	Drosophila_3seq	end	157888	157888	.	+	.	FlyBase_ID "FBgn0085982"; genomic_feature "3UTR"; Head "18"; Ovary "168"; Testis "5"; Embryo0-12h "128"; Embryo12-24h "33"; Embryo24-36h "54"; Embryo36-48h "29";
scaffold_12736	Drosophila_3seq	end	157965	157965	.	+	.	FlyBase_ID "FBgn0085982"; genomic_feature "3UTR"; Head "6"; Ovary "32"; Testis "1"; Embryo0-12h "88"; Embryo12-24h "23"; Embryo24-36h "14"; Embryo36-48h "7";
scaffold_12736	Drosophila_3seq	end	158094	158094	.	+	.	FlyBase_ID "FBgn0085982"; genomic_feature "3UTR"; Head "3"; Ovary "18"; Testis "1"; Embryo0-12h "15"; Embryo12-24h "3"; Embryo24-36h "4"; Embryo36-48h "4";
scaffold_12736	Drosophila_3seq	end	158315	158315	.	+	.	FlyBase_ID "FBgn0085982"; genomic_feature "3UTR"; Head "107"; Ovary "460"; Testis "7"; Embryo0-12h "455"; Embryo12-24h "158"; Embryo24-36h "184"; Embryo36-48h "73";
scaffold_12736	Drosophila_3seq	end	158729	158729	.	+	.	FlyBase_ID "FBgn0085982"; genomic_feature "3UTR"; Head "1"; Ovary "60"; Testis "0"; Embryo0-12h "136"; Embryo12-24h "42"; Embryo24-36h "13"; Embryo36-48h "19";
scaffold_12875	Drosophila_3seq	end	1070901	1070901	.	-	.	FlyBase_ID "FBgn0086001"; genomic_feature "3UTR"; Head "48"; Ovary "0"; Testis "1"; Embryo0-12h "0"; Embryo12-24h "5"; Embryo24-36h "28"; Embryo36-48h "0";
scaffold_12822	Drosophila_3seq	end	3286619	3286619	.	+	.	FlyBase_ID "FBgn0086436"; genomic_feature "3UTR"; Head "0"; Ovary "0"; Testis "5"; Embryo0-12h "0"; Embryo12-24h "0"; Embryo24-36h "0"; Embryo36-48h "0";
scaffold_12822	Drosophila_3seq	end	3286850	3286850	.	+	.	FlyBase_ID "FBgn0086436"; genomic_feature "3UTR"; Head "530"; Ovary "195"; Testis "281"; Embryo0-12h "276"; Embryo12-24h "191"; Embryo24-36h "207"; Embryo36-48h "42";
scaffold_12822	Drosophila_3seq	end	3286908	3286908	.	+	.	FlyBase_ID "FBgn0086436"; genomic_feature "3UTR"; Head "2"; Ovary "14"; Testis "45"; Embryo0-12h "3"; Embryo12-24h "9"; Embryo24-36h "5"; Embryo36-48h "1";
scaffold_12822	Drosophila_3seq	end	3286935	3286935	.	+	.	FlyBase_ID "FBgn0086436"; genomic_feature "3UTR"; Head "2"; Ovary "13"; Testis "195"; Embryo0-12h "21"; Embryo12-24h "5"; Embryo24-36h "2"; Embryo36-48h "0";
scaffold_12822	Drosophila_3seq	end	3286965	3286965	.	+	.	FlyBase_ID "FBgn0086436"; genomic_feature "3UTR"; Head "5"; Ovary "31"; Testis "218"; Embryo0-12h "9"; Embryo12-24h "11"; Embryo24-36h "11"; Embryo36-48h "0";
scaffold_12822	Drosophila_3seq	end	3287406	3287406	.	+	.	FlyBase_ID "FBgn0086436"; genomic_feature "3UTR"; Head "6"; Ovary "61"; Testis "43"; Embryo0-12h "64"; Embryo12-24h "21"; Embryo24-36h "11"; Embryo36-48h "2";
scaffold_12822	Drosophila_3seq	end	3287531	3287531	.	+	.	FlyBase_ID "FBgn0086436"; genomic_feature "3UTR"; Head "1"; Ovary "14"; Testis "5"; Embryo0-12h "8"; Embryo12-24h "0"; Embryo24-36h "0"; Embryo36-48h "0";
scaffold_12822	Drosophila_3seq	end	3287625	3287625	.	+	.	FlyBase_ID "FBgn0086436"; genomic_feature "3UTR"; Head "14"; Ovary "128"; Testis "0"; Embryo0-12h "134"; Embryo12-24h "8"; Embryo24-36h "21"; Embryo36-48h "8";
scaffold_12822	Drosophila_3seq	end	3287654	3287654	.	+	.	FlyBase_ID "FBgn0086436"; genomic_feature "3UTR"; Head "2"; Ovary "17"; Testis "1"; Embryo0-12h "25"; Embryo12-24h "7"; Embryo24-36h "2"; Embryo36-48h "0";
scaffold_12822	Drosophila_3seq	end	3287745	3287745	.	+	.	FlyBase_ID "FBgn0086436"; genomic_feature "3UTR"; Head "4"; Ovary "25"; Testis "1"; Embryo0-12h "12"; Embryo12-24h "0"; Embryo24-36h "1"; Embryo36-48h "0";
scaffold_12822	Drosophila_3seq	end	3288011	3288011	.	+	.	FlyBase_ID "FBgn0086436"; genomic_feature "3UTR"; Head "135"; Ovary "56"; Testis "1"; Embryo0-12h "45"; Embryo12-24h "31"; Embryo24-36h "37"; Embryo36-48h "10";
scaffold_12822	Drosophila_3seq	end	3288213	3288213	.	+	.	FlyBase_ID "FBgn0086436"; genomic_feature "3UTR"; Head "80"; Ovary "12"; Testis "0"; Embryo0-12h "1"; Embryo12-24h "3"; Embryo24-36h "14"; Embryo36-48h "0";
scaffold_12822	Drosophila_3seq	end	3288325	3288325	.	+	.	FlyBase_ID "FBgn0086436"; genomic_feature "3UTR"; Head "796"; Ovary "36"; Testis "6"; Embryo0-12h "70"; Embryo12-24h "167"; Embryo24-36h "229"; Embryo36-48h "59";
scaffold_12822	Drosophila_3seq	end	3288375	3288375	.	+	.	FlyBase_ID "FBgn0086436"; genomic_feature "3UTR"; Head "1790"; Ovary "54"; Testis "10"; Embryo0-12h "97"; Embryo12-24h "211"; Embryo24-36h "336"; Embryo36-48h "38";
scaffold_12822	Drosophila_3seq	end	3282755	3282755	.	-	.	FlyBase_ID "FBgn0086439"; genomic_feature "3UTR"; Head "75"; Ovary "10"; Testis "4976"; Embryo0-12h "42"; Embryo12-24h "44"; Embryo24-36h "3512"; Embryo36-48h "1496";
scaffold_12822	Drosophila_3seq	end	3289650	3289650	.	-	.	FlyBase_ID "FBgn0086440"; genomic_feature "3UTR"; Head "36"; Ovary "16"; Testis "5"; Embryo0-12h "48"; Embryo12-24h "88"; Embryo24-36h "14"; Embryo36-48h "10";
scaffold_12963	Drosophila_3seq	end	8649537	8649537	.	-	.	FlyBase_ID "FBgn0197335"; genomic_feature "3UTR"; Head "0"; Ovary "11"; Testis "0"; Embryo0-12h "4"; Embryo12-24h "6"; Embryo24-36h "0"; Embryo36-48h "0";
scaffold_12963	Drosophila_3seq	end	8649625	8649625	.	-	.	FlyBase_ID "FBgn0197335"; genomic_feature "3UTR"; Head "1"; Ovary "136"; Testis "4"; Embryo0-12h "185"; Embryo12-24h "37"; Embryo24-36h "29"; Embryo36-48h "6";
scaffold_12855	Drosophila_3seq	end	9941329	9941329	.	-	.	FlyBase_ID "FBgn0197336"; genomic_feature "3UTR"; Head "61"; Ovary "75"; Testis "30"; Embryo0-12h "54"; Embryo12-24h "17"; Embryo24-36h "47"; Embryo36-48h "13";
scaffold_12855	Drosophila_3seq	end	9941397	9941397	.	-	.	FlyBase_ID "FBgn0197336"; genomic_feature "3UTR"; Head "38"; Ovary "81"; Testis "195"; Embryo0-12h "39"; Embryo12-24h "17"; Embryo24-36h "36"; Embryo36-48h "0";
scaffold_12855	Drosophila_3seq	end	9941447	9941447	.	-	.	FlyBase_ID "FBgn0197336"; genomic_feature "3UTR"; Head "2"; Ovary "0"; Testis "9"; Embryo0-12h "0"; Embryo12-24h "0"; Embryo24-36h "3"; Embryo36-48h "0";
scaffold_12855	Drosophila_3seq	end	9941554	9941554	.	-	.	FlyBase_ID "FBgn0197336"; genomic_feature "3UTR"; Head "0"; Ovary "0"; Testis "43"; Embryo0-12h "0"; Embryo12-24h "0"; Embryo24-36h "0"; Embryo36-48h "0";
scaffold_12855	Drosophila_3seq	end	9941008	9941008	.	-	.	FlyBase_ID "FBgn0197337"; genomic_feature "CDS"; Head "0"; Ovary "1"; Testis "4"; Embryo0-12h "0"; Embryo12-24h "0"; Embryo24-36h "0"; Embryo36-48h "0";
scaffold_12855	Drosophila_3seq	end	9939767	9939767	.	-	.	FlyBase_ID "FBgn0197337"; genomic_feature "3UTR"; Head "3"; Ovary "10"; Testis "0"; Embryo0-12h "5"; Embryo12-24h "0"; Embryo24-36h "4"; Embryo36-48h "5";
scaffold_12855	Drosophila_3seq	end	9939842	9939842	.	-	.	FlyBase_ID "FBgn0197337"; genomic_feature "3UTR"; Head "11"; Ovary "24"; Testis "4"; Embryo0-12h "31"; Embryo12-24h "4"; Embryo24-36h "10"; Embryo36-48h "0";
scaffold_12855	Drosophila_3seq	end	9940036	9940036	.	-	.	FlyBase_ID "FBgn0197337"; genomic_feature "3UTR"; Head "441"; Ovary "1417"; Testis "385"; Embryo0-12h "1513"; Embryo12-24h "352"; Embryo24-36h "395"; Embryo36-48h "212";
scaffold_12855	Drosophila_3seq	end	9933537	9933537	.	-	.	FlyBase_ID "FBgn0197338"; genomic_feature "3UTR"; Head "1"; Ovary "34"; Testis "5"; Embryo0-12h "58"; Embryo12-24h "11"; Embryo24-36h "4"; Embryo36-48h "0";
scaffold_12855	Drosophila_3seq	end	9933634	9933634	.	-	.	FlyBase_ID "FBgn0197338"; genomic_feature "3UTR"; Head "27"; Ovary "220"; Testis "109"; Embryo0-12h "222"; Embryo12-24h "41"; Embryo24-36h "36"; Embryo36-48h "3";
scaffold_12855	Drosophila_3seq	end	9927317	9927317	.	-	.	FlyBase_ID "FBgn0197339"; genomic_feature "3UTR"; Head "54"; Ovary "539"; Testis "30"; Embryo0-12h "583"; Embryo12-24h "185"; Embryo24-36h "141"; Embryo36-48h "57";
scaffold_12855	Drosophila_3seq	end	9927706	9927706	.	-	.	FlyBase_ID "FBgn0197339"; genomic_feature "3UTR"; Head "0"; Ovary "6"; Testis "2"; Embryo0-12h "13"; Embryo12-24h "2"; Embryo24-36h "0"; Embryo36-48h "0";
scaffold_12855	Drosophila_3seq	end	9927740	9927740	.	-	.	FlyBase_ID "FBgn0197339"; genomic_feature "3UTR"; Head "0"; Ovary "15"; Testis "0"; Embryo0-12h "23"; Embryo12-24h "0"; Embryo24-36h "0"; Embryo36-48h "4";
scaffold_12855	Drosophila_3seq	end	9927918	9927918	.	-	.	FlyBase_ID "FBgn0197339"; genomic_feature "3UTR"; Head "0"; Ovary "1"; Testis "11"; Embryo0-12h "0"; Embryo12-24h "0"; Embryo24-36h "0"; Embryo36-48h "0";
scaffold_12855	Drosophila_3seq	end	9914869	9914869	.	-	.	FlyBase_ID "FBgn0197340"; genomic_feature "3UTR"; Head "2"; Ovary "13"; Testis "1030"; Embryo0-12h "9"; Embryo12-24h "0"; Embryo24-36h "0"; Embryo36-48h "2";
scaffold_12855	Drosophila_3seq	end	9914905	9914905	.	-	.	FlyBase_ID "FBgn0197340"; genomic_feature "3UTR"; Head "4"; Ovary "29"; Testis "4607"; Embryo0-12h "0"; Embryo12-24h "0"; Embryo24-36h "0"; Embryo36-48h "0";
scaffold_12855	Drosophila_3seq	end	9914958	9914958	.	-	.	FlyBase_ID "FBgn0197340"; genomic_feature "3UTR"; Head "1"; Ovary "1"; Testis "155"; Embryo0-12h "0"; Embryo12-24h "0"; Embryo24-36h "0"; Embryo36-48h "0";
scaffold_12855	Drosophila_3seq	end	9898108	9898108	.	-	.	FlyBase_ID "FBgn0197341"; genomic_feature "5UTR"; Head "4"; Ovary "28"; Testis "0"; Embryo0-12h "51"; Embryo12-24h "7"; Embryo24-36h "0"; Embryo36-48h "0";
scaffold_12855	Drosophila_3seq	end	9895172	9895172	.	-	.	FlyBase_ID "FBgn0197341"; genomic_feature "3UTR"; Head "9"; Ovary "11"; Testis "1"; Embryo0-12h "0"; Embryo12-24h "0"; Embryo24-36h "0"; Embryo36-48h "0";
scaffold_12855	Drosophila_3seq	end	9895237	9895237	.	-	.	FlyBase_ID "FBgn0197341"; genomic_feature "3UTR"; Head "162"; Ovary "475"; Testis "54"; Embryo0-12h "115"; Embryo12-24h "48"; Embryo24-36h "44"; Embryo36-48h "33";
scaffold_12855	Drosophila_3seq	end	9895300	9895300	.	-	.	FlyBase_ID "FBgn0197341"; genomic_feature "3UTR"; Head "20428"; Ovary "27229"; Testis "4557"; Embryo0-12h "14762"; Embryo12-24h "2677"; Embryo24-36h "3024"; Embryo36-48h "1823";
scaffold_12855	Drosophila_3seq	end	9895387	9895387	.	-	.	FlyBase_ID "FBgn0197341"; genomic_feature "3UTR"; Head "4"; Ovary "4"; Testis "0"; Embryo0-12h "23"; Embryo12-24h "0"; Embryo24-36h "5"; Embryo36-48h "0";
scaffold_12855	Drosophila_3seq	end	9895422	9895422	.	-	.	FlyBase_ID "FBgn0197341"; genomic_feature "3UTR"; Head "995"; Ovary "1689"; Testis "269"; Embryo0-12h "1383"; Embryo12-24h "247"; Embryo24-36h "296"; Embryo36-48h "199";
scaffold_12855	Drosophila_3seq	end	9895499	9895499	.	-	.	FlyBase_ID "FBgn0197341"; genomic_feature "3UTR"; Head "27"; Ovary "52"; Testis "5"; Embryo0-12h "45"; Embryo12-24h "8"; Embryo24-36h "11"; Embryo36-48h "4";
scaffold_12855	Drosophila_3seq	end	9890732	9890732	.	-	.	FlyBase_ID "FBgn0197342"; genomic_feature "3UTR"; Head "9"; Ovary "2"; Testis "1"; Embryo0-12h "4"; Embryo12-24h "2"; Embryo24-36h "11"; Embryo36-48h "0";
scaffold_12855	Drosophila_3seq	end	9890867	9890867	.	-	.	FlyBase_ID "FBgn0197342"; genomic_feature "3UTR"; Head "36"; Ovary "64"; Testis "3"; Embryo0-12h "21"; Embryo12-24h "16"; Embryo24-36h "18"; Embryo36-48h "34";
scaffold_12855	Drosophila_3seq	end	9890960	9890960	.	-	.	FlyBase_ID "FBgn0197342"; genomic_feature "3UTR"; Head "618"; Ovary "1428"; Testis "1743"; Embryo0-12h "1178"; Embryo12-24h "606"; Embryo24-36h "1210"; Embryo36-48h "495";
scaffold_12855	Drosophila_3seq	end	9857764	9857764	.	-	.	FlyBase_ID "FBgn0197343"; genomic_feature "3UTR"; Head "133"; Ovary "0"; Testis "0"; Embryo0-12h "0"; Embryo12-24h "0"; Embryo24-36h "16"; Embryo36-48h "11";
scaffold_12855	Drosophila_3seq	end	9733022	9733022	.	-	.	FlyBase_ID "FBgn0197344"; genomic_feature "3UTR"; Head "89"; Ovary "30"; Testis "2"; Embryo0-12h "0"; Embryo12-24h "17"; Embryo24-36h "307"; Embryo36-48h "51";
scaffold_12855	Drosophila_3seq	end	9712828	9712828	.	-	.	FlyBase_ID "FBgn0197345"; genomic_feature "3UTR"; Head "1"; Ovary "0"; Testis "0"; Embryo0-12h "0"; Embryo12-24h "0"; Embryo24-36h "7"; Embryo36-48h "5";
scaffold_12855	Drosophila_3seq	end	9712859	9712859	.	-	.	FlyBase_ID "FBgn0197345"; genomic_feature "3UTR"; Head "459"; Ovary "34"; Testis "30"; Embryo0-12h "5"; Embryo12-24h "66"; Embryo24-36h "269"; Embryo36-48h "37";
scaffold_12963	Drosophila_3seq	end	8639192	8639192	.	-	.	FlyBase_ID "FBgn0197346"; genomic_feature "3UTR"; Head "379"; Ovary "0"; Testis "0"; Embryo0-12h "4"; Embryo12-24h "48"; Embryo24-36h "152"; Embryo36-48h "30";
scaffold_12855	Drosophila_3seq	end	9707384	9707384	.	-	.	FlyBase_ID "FBgn0197347"; genomic_feature "3UTR"; Head "3"; Ovary "3"; Testis "0"; Embryo0-12h "0"; Embryo12-24h "0"; Embryo24-36h "0"; Embryo36-48h "0";
scaffold_12855	Drosophila_3seq	end	9708007	9708007	.	-	.	FlyBase_ID "FBgn0197347"; genomic_feature "3UTR"; Head "61"; Ovary "248"; Testis "2427"; Embryo0-12h "176"; Embryo12-24h "42"; Embryo24-36h "43"; Embryo36-48h "27";
scaffold_12855	Drosophila_3seq	end	9699551	9699551	.	-	.	FlyBase_ID "FBgn0197349"; genomic_feature "3UTR"; Head "1"; Ovary "22"; Testis "0"; Embryo0-12h "5"; Embryo12-24h "4"; Embryo24-36h "25"; Embryo36-48h "5";
scaffold_12855	Drosophila_3seq	end	9700073	9700073	.	-	.	FlyBase_ID "FBgn0197349"; genomic_feature "3UTR"; Head "113"; Ovary "1130"; Testis "126"; Embryo0-12h "1039"; Embryo12-24h "341"; Embryo24-36h "405"; Embryo36-48h "186";
scaffold_12855	Drosophila_3seq	end	9700233	9700233	.	-	.	FlyBase_ID "FBgn0197349"; genomic_feature "3UTR"; Head "0"; Ovary "23"; Testis "9"; Embryo0-12h "13"; Embryo12-24h "0"; Embryo24-36h "4"; Embryo36-48h "6";
scaffold_12855	Drosophila_3seq	end	9498647	9498647	.	-	.	FlyBase_ID "FBgn0197353"; genomic_feature "3UTR"; Head "1"; Ovary "3"; Testis "0"; Embryo0-12h "7"; Embryo12-24h "0"; Embryo24-36h "0"; Embryo36-48h "0";
scaffold_12855	Drosophila_3seq	end	9498746	9498746	.	-	.	FlyBase_ID "FBgn0197353"; genomic_feature "3UTR"; Head "11"; Ovary "80"; Testis "0"; Embryo0-12h "12"; Embryo12-24h "0"; Embryo24-36h "3"; Embryo36-48h "0";
scaffold_12855	Drosophila_3seq	end	9498860	9498860	.	-	.	FlyBase_ID "FBgn0197353"; genomic_feature "3UTR"; Head "13"; Ovary "31"; Testis "0"; Embryo0-12h "14"; Embryo12-24h "10"; Embryo24-36h "0"; Embryo36-48h "5";
scaffold_12855	Drosophila_3seq	end	9493233	9493233	.	-	.	FlyBase_ID "FBgn0197354"; genomic_feature "3UTR"; Head "194"; Ovary "554"; Testis "274"; Embryo0-12h "285"; Embryo12-24h "181"; Embryo24-36h "76"; Embryo36-48h "46";
scaffold_12855	Drosophila_3seq	end	9493277	9493277	.	-	.	FlyBase_ID "FBgn0197354"; genomic_feature "3UTR"; Head "13"; Ovary "81"; Testis "31"; Embryo0-12h "13"; Embryo12-24h "23"; Embryo24-36h "12"; Embryo36-48h "6";
scaffold_12855	Drosophila_3seq	end	9469664	9469664	.	-	.	FlyBase_ID "FBgn0197356"; genomic_feature "5UTR"; Head "0"; Ovary "0"; Testis "3"; Embryo0-12h "0"; Embryo12-24h "0"; Embryo24-36h "0"; Embryo36-48h "0";
scaffold_12855	Drosophila_3seq	end	9467755	9467755	.	-	.	FlyBase_ID "FBgn0197356"; genomic_feature "3UTR"; Head "1"; Ovary "1"; Testis "1392"; Embryo0-12h "0"; Embryo12-24h "0"; Embryo24-36h "0"; Embryo36-48h "0";
scaffold_12963	Drosophila_3seq	end	8628868	8628868	.	-	.	FlyBase_ID "FBgn0197357"; genomic_feature "3UTR"; Head "256"; Ovary "0"; Testis "0"; Embryo0-12h "0"; Embryo12-24h "27"; Embryo24-36h "178"; Embryo36-48h "20";
scaffold_12963	Drosophila_3seq	end	8629193	8629193	.	-	.	FlyBase_ID "FBgn0197357"; genomic_feature "3UTR"; Head "12"; Ovary "0"; Testis "0"; Embryo0-12h "0"; Embryo12-24h "0"; Embryo24-36h "5"; Embryo36-48h "3";
scaffold_12963	Drosophila_3seq	end	8629241	8629241	.	-	.	FlyBase_ID "FBgn0197357"; genomic_feature "3UTR"; Head "21"; Ovary "0"; Testis "0"; Embryo0-12h "0"; Embryo12-24h "8"; Embryo24-36h "48"; Embryo36-48h "6";
scaffold_12855	Drosophila_3seq	end	9404601	9404601	.	-	.	FlyBase_ID "FBgn0197358"; genomic_feature "3UTR"; Head "3041"; Ovary "4"; Testis "1"; Embryo0-12h "23"; Embryo12-24h "0"; Embryo24-36h "0"; Embryo36-48h "0";
scaffold_12855	Drosophila_3seq	end	9368429	9368429	.	-	.	FlyBase_ID "FBgn0197359"; genomic_feature "3UTR"; Head "64"; Ovary "0"; Testis "0"; Embryo0-12h "0"; Embryo12-24h "17"; Embryo24-36h "13"; Embryo36-48h "7";
scaffold_12855	Drosophila_3seq	end	9368503	9368503	.	-	.	FlyBase_ID "FBgn0197359"; genomic_feature "3UTR"; Head "69"; Ovary "0"; Testis "0"; Embryo0-12h "0"; Embryo12-24h "11"; Embryo24-36h "10"; Embryo36-48h "3";
scaffold_12855	Drosophila_3seq	end	9368639	9368639	.	-	.	FlyBase_ID "FBgn0197359"; genomic_feature "3UTR"; Head "30"; Ovary "0"; Testis "0"; Embryo0-12h "7"; Embryo12-24h "0"; Embryo24-36h "8"; Embryo36-48h "0";
scaffold_12855	Drosophila_3seq	end	9364169	9364169	.	-	.	FlyBase_ID "FBgn0197360"; genomic_feature "3UTR"; Head "15"; Ovary "0"; Testis "0"; Embryo0-12h "0"; Embryo12-24h "3"; Embryo24-36h "7"; Embryo36-48h "0";
scaffold_12855	Drosophila_3seq	end	9352582	9352582	.	-	.	FlyBase_ID "FBgn0197361"; genomic_feature "3UTR"; Head "0"; Ovary "0"; Testis "14"; Embryo0-12h "0"; Embryo12-24h "0"; Embryo24-36h "0"; Embryo36-48h "0";
scaffold_12855	Drosophila_3seq	end	9349553	9349553	.	-	.	FlyBase_ID "FBgn0197362"; genomic_feature "3UTR"; Head "612"; Ovary "8"; Testis "7"; Embryo0-12h "0"; Embryo12-24h "0"; Embryo24-36h "0"; Embryo36-48h "0";
scaffold_12855	Drosophila_3seq	end	9349677	9349677	.	-	.	FlyBase_ID "FBgn0197362"; genomic_feature "3UTR"; Head "46"; Ovary "1"; Testis "0"; Embryo0-12h "0"; Embryo12-24h "0"; Embryo24-36h "0"; Embryo36-48h "0";
scaffold_12855	Drosophila_3seq	end	9349796	9349796	.	-	.	FlyBase_ID "FBgn0197362"; genomic_feature "3UTR"; Head "536"; Ovary "3"; Testis "7"; Embryo0-12h "0"; Embryo12-24h "0"; Embryo24-36h "0"; Embryo36-48h "0";
scaffold_12855	Drosophila_3seq	end	9347351	9347351	.	-	.	FlyBase_ID "FBgn0197363"; genomic_feature "3UTR"; Head "44"; Ovary "1"; Testis "1"; Embryo0-12h "7"; Embryo12-24h "45"; Embryo24-36h "59"; Embryo36-48h "12";
scaffold_12855	Drosophila_3seq	end	9327653	9327653	.	-	.	FlyBase_ID "FBgn0197365"; genomic_feature "3UTR"; Head "0"; Ovary "0"; Testis "0"; Embryo0-12h "2"; Embryo12-24h "14"; Embryo24-36h "0"; Embryo36-48h "0";
scaffold_12855	Drosophila_3seq	end	9327684	9327684	.	-	.	FlyBase_ID "FBgn0197365"; genomic_feature "3UTR"; Head "7"; Ovary "0"; Testis "0"; Embryo0-12h "38"; Embryo12-24h "181"; Embryo24-36h "2"; Embryo36-48h "0";
scaffold_12855	Drosophila_3seq	end	9328044	9328044	.	-	.	FlyBase_ID "FBgn0197365"; genomic_feature "3UTR"; Head "27"; Ovary "0"; Testis "50"; Embryo0-12h "62"; Embryo12-24h "2305"; Embryo24-36h "11"; Embryo36-48h "0";
scaffold_12855	Drosophila_3seq	end	9328208	9328208	.	-	.	FlyBase_ID "FBgn0197365"; genomic_feature "3UTR"; Head "0"; Ovary "0"; Testis "18"; Embryo0-12h "0"; Embryo12-24h "4"; Embryo24-36h "0"; Embryo36-48h "0";
scaffold_12855	Drosophila_3seq	end	9265934	9265934	.	-	.	FlyBase_ID "FBgn0197366"; genomic_feature "3UTR"; Head "2"; Ovary "6"; Testis "4453"; Embryo0-12h "5"; Embryo12-24h "0"; Embryo24-36h "0"; Embryo36-48h "0";
scaffold_12855	Drosophila_3seq	end	9265984	9265984	.	-	.	FlyBase_ID "FBgn0197366"; genomic_feature "3UTR"; Head "0"; Ovary "0"; Testis "684"; Embryo0-12h "0"; Embryo12-24h "0"; Embryo24-36h "0"; Embryo36-48h "0";
scaffold_12963	Drosophila_3seq	end	8621682	8621682	.	-	.	FlyBase_ID "FBgn0197367"; genomic_feature "3UTR"; Head "33"; Ovary "100"; Testis "1"; Embryo0-12h "4"; Embryo12-24h "256"; Embryo24-36h "56"; Embryo36-48h "0";
scaffold_12963	Drosophila_3seq	end	8621860	8621860	.	-	.	FlyBase_ID "FBgn0197367"; genomic_feature "3UTR"; Head "4"; Ovary "9"; Testis "0"; Embryo0-12h "0"; Embryo12-24h "27"; Embryo24-36h "9"; Embryo36-48h "0";
scaffold_12855	Drosophila_3seq	end	9249358	9249358	.	-	.	FlyBase_ID "FBgn0197368"; genomic_feature "CDS"; Head "0"; Ovary "0"; Testis "392"; Embryo0-12h "0"; Embryo12-24h "1"; Embryo24-36h "0"; Embryo36-48h "0";
scaffold_12855	Drosophila_3seq	end	9248869	9248869	.	-	.	FlyBase_ID "FBgn0197368"; genomic_feature "3UTR"; Head "2"; Ovary "1"; Testis "4990"; Embryo0-12h "3"; Embryo12-24h "0"; Embryo24-36h "0"; Embryo36-48h "0";
scaffold_12855	Drosophila_3seq	end	9247031	9247031	.	-	.	FlyBase_ID "FBgn0197369"; genomic_feature "3UTR"; Head "0"; Ovary "1"; Testis "335"; Embryo0-12h "0"; Embryo12-24h "0"; Embryo24-36h "0"; Embryo36-48h "0";
scaffold_12855	Drosophila_3seq	end	9244874	9244874	.	-	.	FlyBase_ID "FBgn0197369"; genomic_feature "3UTR"; Head "0"; Ovary "0"; Testis "9"; Embryo0-12h "0"; Embryo12-24h "0"; Embryo24-36h "0"; Embryo36-48h "0";
scaffold_12855	Drosophila_3seq	end	9244988	9244988	.	-	.	FlyBase_ID "FBgn0197369"; genomic_feature "3UTR"; Head "0"; Ovary "0"; Testis "4"; Embryo0-12h "0"; Embryo12-24h "0"; Embryo24-36h "0"; Embryo36-48h "0";
scaffold_12855	Drosophila_3seq	end	9239504	9239504	.	-	.	FlyBase_ID "FBgn0197370"; genomic_feature "3UTR"; Head "0"; Ovary "1"; Testis "225"; Embryo0-12h "0"; Embryo12-24h "0"; Embryo24-36h "0"; Embryo36-48h "0";
scaffold_12855	Drosophila_3seq	end	9239744	9239744	.	-	.	FlyBase_ID "FBgn0197370"; genomic_feature "3UTR"; Head "0"; Ovary "0"; Testis "5"; Embryo0-12h "0"; Embryo12-24h "0"; Embryo24-36h "0"; Embryo36-48h "0";
scaffold_12855	Drosophila_3seq	end	9239817	9239817	.	-	.	FlyBase_ID "FBgn0197370"; genomic_feature "3UTR"; Head "3"; Ovary "2"; Testis "100"; Embryo0-12h "0"; Embryo12-24h "0"; Embryo24-36h "0"; Embryo36-48h "0";
scaffold_12855	Drosophila_3seq	end	9211275	9211275	.	-	.	FlyBase_ID "FBgn0197371"; genomic_feature "3UTR"; Head "366"; Ovary "115"; Testis "42"; Embryo0-12h "67"; Embryo12-24h "2131"; Embryo24-36h "311"; Embryo36-48h "125";
scaffold_12855	Drosophila_3seq	end	9211527	9211527	.	-	.	FlyBase_ID "FBgn0197371"; genomic_feature "3UTR"; Head "7"; Ovary "4"; Testis "4"; Embryo0-12h "0"; Embryo12-24h "11"; Embryo24-36h "5"; Embryo36-48h "15";
scaffold_12855	Drosophila_3seq	end	9178604	9178604	.	-	.	FlyBase_ID "FBgn0197372"; genomic_feature "3UTR"; Head "45"; Ovary "9"; Testis "8"; Embryo0-12h "18"; Embryo12-24h "19"; Embryo24-36h "10"; Embryo36-48h "5";
scaffold_12855	Drosophila_3seq	end	9178675	9178675	.	-	.	FlyBase_ID "FBgn0197372"; genomic_feature "3UTR"; Head "137"; Ovary "23"; Testis "40"; Embryo0-12h "4"; Embryo12-24h "18"; Embryo24-36h "28"; Embryo36-48h "7";
scaffold_12855	Drosophila_3seq	end	9140509	9140509	.	-	.	FlyBase_ID "FBgn0197373"; genomic_feature "3UTR"; Head "0"; Ovary "0"; Testis "175"; Embryo0-12h "0"; Embryo12-24h "1"; Embryo24-36h "0"; Embryo36-48h "0";
scaffold_12855	Drosophila_3seq	end	9140614	9140614	.	-	.	FlyBase_ID "FBgn0197373"; genomic_feature "3UTR"; Head "2"; Ovary "0"; Testis "772"; Embryo0-12h "0"; Embryo12-24h "0"; Embryo24-36h "0"; Embryo36-48h "0";
scaffold_12855	Drosophila_3seq	end	9044780	9044780	.	-	.	FlyBase_ID "FBgn0197374"; genomic_feature "5UTR"; Head "0"; Ovary "0"; Testis "20"; Embryo0-12h "0"; Embryo12-24h "0"; Embryo24-36h "0"; Embryo36-48h "0";
scaffold_12855	Drosophila_3seq	end	9043734	9043734	.	-	.	FlyBase_ID "FBgn0197374"; genomic_feature "3UTR"; Head "1"; Ovary "0"; Testis "2952"; Embryo0-12h "0"; Embryo12-24h "0"; Embryo24-36h "0"; Embryo36-48h "0";
scaffold_12855	Drosophila_3seq	end	9043794	9043794	.	-	.	FlyBase_ID "FBgn0197374"; genomic_feature "3UTR"; Head "0"; Ovary "0"; Testis "6"; Embryo0-12h "0"; Embryo12-24h "0"; Embryo24-36h "0"; Embryo36-48h "0";
scaffold_12855	Drosophila_3seq	end	9036600	9036600	.	-	.	FlyBase_ID "FBgn0197375"; genomic_feature "3UTR"; Head "0"; Ovary "0"; Testis "59"; Embryo0-12h "0"; Embryo12-24h "0"; Embryo24-36h "0"; Embryo36-48h "0";
scaffold_12855	Drosophila_3seq	end	9036888	9036888	.	-	.	FlyBase_ID "FBgn0197375"; genomic_feature "3UTR"; Head "0"; Ovary "0"; Testis "671"; Embryo0-12h "0"; Embryo12-24h "0"; Embryo24-36h "0"; Embryo36-48h "0";
scaffold_12855	Drosophila_3seq	end	9035077	9035077	.	-	.	FlyBase_ID "FBgn0197375"; genomic_feature "3UTR"; Head "0"; Ovary "1"; Testis "182"; Embryo0-12h "0"; Embryo12-24h "0"; Embryo24-36h "0"; Embryo36-48h "0";
scaffold_12855	Drosophila_3seq	end	8977879	8977879	.	-	.	FlyBase_ID "FBgn0197377"; genomic_feature "3UTR"; Head "1"; Ovary "25"; Testis "55"; Embryo0-12h "2"; Embryo12-24h "0"; Embryo24-36h "5"; Embryo36-48h "2";
scaffold_12855	Drosophila_3seq	end	8977961	8977961	.	-	.	FlyBase_ID "FBgn0197377"; genomic_feature "3UTR"; Head "3"; Ovary "16"; Testis "122"; Embryo0-12h "3"; Embryo12-24h "0"; Embryo24-36h "10"; Embryo36-48h "0";
scaffold_12963	Drosophila_3seq	end	8610399	8610399	.	-	.	FlyBase_ID "FBgn0197378"; genomic_feature "3UTR"; Head "33"; Ovary "0"; Testis "1"; Embryo0-12h "0"; Embryo12-24h "0"; Embryo24-36h "5"; Embryo36-48h "3";
scaffold_12855	Drosophila_3seq	end	8972457	8972457	.	-	.	FlyBase_ID "FBgn0197379"; genomic_feature "3UTR"; Head "0"; Ovary "0"; Testis "0"; Embryo0-12h "0"; Embryo12-24h "11"; Embryo24-36h "8"; Embryo36-48h "13";
scaffold_12855	Drosophila_3seq	end	8881590	8881590	.	-	.	FlyBase_ID "FBgn0197381"; genomic_feature "3UTR"; Head "128"; Ovary "374"; Testis "115"; Embryo0-12h "599"; Embryo12-24h "180"; Embryo24-36h "199"; Embryo36-48h "121";
scaffold_12855	Drosophila_3seq	end	8860692	8860692	.	-	.	FlyBase_ID "FBgn0197384"; genomic_feature "3UTR"; Head "32"; Ovary "96"; Testis "65"; Embryo0-12h "110"; Embryo12-24h "24"; Embryo24-36h "14"; Embryo36-48h "2";
scaffold_12855	Drosophila_3seq	end	8860759	8860759	.	-	.	FlyBase_ID "FBgn0197384"; genomic_feature "3UTR"; Head "6"; Ovary "13"; Testis "57"; Embryo0-12h "7"; Embryo12-24h "0"; Embryo24-36h "0"; Embryo36-48h "0";
scaffold_12855	Drosophila_3seq	end	8860815	8860815	.	-	.	FlyBase_ID "FBgn0197384"; genomic_feature "3UTR"; Head "0"; Ovary "4"; Testis "10"; Embryo0-12h "6"; Embryo12-24h "0"; Embryo24-36h "0"; Embryo36-48h "0";
scaffold_12855	Drosophila_3seq	end	8860908	8860908	.	-	.	FlyBase_ID "FBgn0197384"; genomic_feature "3UTR"; Head "2"; Ovary "20"; Testis "5"; Embryo0-12h "66"; Embryo12-24h "26"; Embryo24-36h "6"; Embryo36-48h "8";
scaffold_12855	Drosophila_3seq	end	8858479	8858479	.	-	.	FlyBase_ID "FBgn0197385"; genomic_feature "CDS"; Head "0"; Ovary "0"; Testis "3"; Embryo0-12h "0"; Embryo12-24h "0"; Embryo24-36h "0"; Embryo36-48h "0";
scaffold_12855	Drosophila_3seq	end	8858124	8858124	.	-	.	FlyBase_ID "FBgn0197386"; genomic_feature "5UTR"; Head "1"; Ovary "2"; Testis "139"; Embryo0-12h "4"; Embryo12-24h "0"; Embryo24-36h "0"; Embryo36-48h "0";
scaffold_12855	Drosophila_3seq	end	8858152	8858152	.	-	.	FlyBase_ID "FBgn0197386"; genomic_feature "5UTR"; Head "25"; Ovary "27"; Testis "1255"; Embryo0-12h "64"; Embryo12-24h "89"; Embryo24-36h "11"; Embryo36-48h "0";
scaffold_12855	Drosophila_3seq	end	8852486	8852486	.	-	.	FlyBase_ID "FBgn0197386"; genomic_feature "3UTR"; Head "291"; Ovary "835"; Testis "20"; Embryo0-12h "289"; Embryo12-24h "128"; Embryo24-36h "36"; Embryo36-48h "32";
scaffold_12855	Drosophila_3seq	end	8852747	8852747	.	-	.	FlyBase_ID "FBgn0197386"; genomic_feature "3UTR"; Head "14"; Ovary "239"; Testis "26"; Embryo0-12h "214"; Embryo12-24h "19"; Embryo24-36h "38"; Embryo36-48h "4";
scaffold_12855	Drosophila_3seq	end	8852791	8852791	.	-	.	FlyBase_ID "FBgn0197386"; genomic_feature "3UTR"; Head "3"; Ovary "23"; Testis "2"; Embryo0-12h "22"; Embryo12-24h "17"; Embryo24-36h "0"; Embryo36-48h "0";
scaffold_12855	Drosophila_3seq	end	8852919	8852919	.	-	.	FlyBase_ID "FBgn0197386"; genomic_feature "3UTR"; Head "25"; Ovary "295"; Testis "642"; Embryo0-12h "107"; Embryo12-24h "48"; Embryo24-36h "7"; Embryo36-48h "8";
scaffold_12855	Drosophila_3seq	end	8852949	8852949	.	-	.	FlyBase_ID "FBgn0197386"; genomic_feature "3UTR"; Head "1"; Ovary "27"; Testis "59"; Embryo0-12h "2"; Embryo12-24h "0"; Embryo24-36h "0"; Embryo36-48h "0";
scaffold_12855	Drosophila_3seq	end	8852999	8852999	.	-	.	FlyBase_ID "FBgn0197386"; genomic_feature "3UTR"; Head "5"; Ovary "11"; Testis "65"; Embryo0-12h "2"; Embryo12-24h "4"; Embryo24-36h "0"; Embryo36-48h "0";
scaffold_12963	Drosophila_3seq	end	8606619	8606619	.	-	.	FlyBase_ID "FBgn0197388"; genomic_feature "3UTR"; Head "0"; Ovary "1"; Testis "1183"; Embryo0-12h "0"; Embryo12-24h "0"; Embryo24-36h "0"; Embryo36-48h "0";
scaffold_12855	Drosophila_3seq	end	8802484	8802484	.	-	.	FlyBase_ID "FBgn0197391"; genomic_feature "5UTR"; Head "1"; Ovary "0"; Testis "0"; Embryo0-12h "18"; Embryo12-24h "1"; Embryo24-36h "3"; Embryo36-48h "0";
scaffold_12855	Drosophila_3seq	end	8800551	8800551	.	-	.	FlyBase_ID "FBgn0197391"; genomic_feature "3UTR"; Head "161"; Ovary "644"; Testis "63"; Embryo0-12h "1298"; Embryo12-24h "459"; Embryo24-36h "327"; Embryo36-48h "116";
scaffold_12855	Drosophila_3seq	end	8800597	8800597	.	-	.	FlyBase_ID "FBgn0197391"; genomic_feature "3UTR"; Head "9"; Ovary "32"; Testis "6"; Embryo0-12h "55"; Embryo12-24h "11"; Embryo24-36h "5"; Embryo36-48h "1";
scaffold_12855	Drosophila_3seq	end	8800633	8800633	.	-	.	FlyBase_ID "FBgn0197391"; genomic_feature "3UTR"; Head "73"; Ovary "296"; Testis "44"; Embryo0-12h "500"; Embryo12-24h "215"; Embryo24-36h "98"; Embryo36-48h "37";
scaffold_12855	Drosophila_3seq	end	8800682	8800682	.	-	.	FlyBase_ID "FBgn0197391"; genomic_feature "3UTR"; Head "29"; Ovary "452"; Testis "298"; Embryo0-12h "637"; Embryo12-24h "213"; Embryo24-36h "210"; Embryo36-48h "30";
scaffold_12855	Drosophila_3seq	end	8800814	8800814	.	-	.	FlyBase_ID "FBgn0197391"; genomic_feature "3UTR"; Head "19"; Ovary "109"; Testis "50"; Embryo0-12h "659"; Embryo12-24h "124"; Embryo24-36h "149"; Embryo36-48h "43";
scaffold_12855	Drosophila_3seq	end	8568611	8568611	.	-	.	FlyBase_ID "FBgn0197392"; genomic_feature "3UTR"; Head "356"; Ovary "157"; Testis "13"; Embryo0-12h "108"; Embryo12-24h "203"; Embryo24-36h "75"; Embryo36-48h "23";
scaffold_12855	Drosophila_3seq	end	8569519	8569519	.	-	.	FlyBase_ID "FBgn0197392"; genomic_feature "3UTR"; Head "179"; Ovary "272"; Testis "32"; Embryo0-12h "85"; Embryo12-24h "105"; Embryo24-36h "27"; Embryo36-48h "25";
scaffold_12855	Drosophila_3seq	end	8569582	8569582	.	-	.	FlyBase_ID "FBgn0197392"; genomic_feature "3UTR"; Head "27"; Ovary "63"; Testis "5"; Embryo0-12h "17"; Embryo12-24h "9"; Embryo24-36h "6"; Embryo36-48h "12";
scaffold_12855	Drosophila_3seq	end	8570517	8570517	.	-	.	FlyBase_ID "FBgn0197392"; genomic_feature "3UTR"; Head "0"; Ovary "17"; Testis "0"; Embryo0-12h "4"; Embryo12-24h "0"; Embryo24-36h "1"; Embryo36-48h "0";
scaffold_12855	Drosophila_3seq	end	8570941	8570941	.	-	.	FlyBase_ID "FBgn0197392"; genomic_feature "3UTR"; Head "6"; Ovary "269"; Testis "0"; Embryo0-12h "239"; Embryo12-24h "59"; Embryo24-36h "61"; Embryo36-48h "17";
scaffold_12855	Drosophila_3seq	end	8570999	8570999	.	-	.	FlyBase_ID "FBgn0197392"; genomic_feature "3UTR"; Head "50"; Ovary "1816"; Testis "20"; Embryo0-12h "2195"; Embryo12-24h "351"; Embryo24-36h "431"; Embryo36-48h "65";
scaffold_12855	Drosophila_3seq	end	8571028	8571028	.	-	.	FlyBase_ID "FBgn0197392"; genomic_feature "3UTR"; Head "4"; Ovary "202"; Testis "1"; Embryo0-12h "167"; Embryo12-24h "38"; Embryo24-36h "8"; Embryo36-48h "9";
scaffold_12855	Drosophila_3seq	end	8571105	8571105	.	-	.	FlyBase_ID "FBgn0197392"; genomic_feature "3UTR"; Head "2"; Ovary "172"; Testis "1"; Embryo0-12h "224"; Embryo12-24h "18"; Embryo24-36h "29"; Embryo36-48h "3";
scaffold_12855	Drosophila_3seq	end	8571266	8571266	.	-	.	FlyBase_ID "FBgn0197392"; genomic_feature "3UTR"; Head "0"; Ovary "7"; Testis "0"; Embryo0-12h "16"; Embryo12-24h "5"; Embryo24-36h "0"; Embryo36-48h "0";
scaffold_12855	Drosophila_3seq	end	8571466	8571466	.	-	.	FlyBase_ID "FBgn0197392"; genomic_feature "3UTR"; Head "18"; Ovary "102"; Testis "0"; Embryo0-12h "236"; Embryo12-24h "50"; Embryo24-36h "19"; Embryo36-48h "11";
scaffold_12855	Drosophila_3seq	end	8571589	8571589	.	-	.	FlyBase_ID "FBgn0197392"; genomic_feature "3UTR"; Head "0"; Ovary "14"; Testis "8"; Embryo0-12h "20"; Embryo12-24h "3"; Embryo24-36h "6"; Embryo36-48h "0";
scaffold_12855	Drosophila_3seq	end	8572074	8572074	.	-	.	FlyBase_ID "FBgn0197392"; genomic_feature "3UTR"; Head "704"; Ovary "1001"; Testis "110"; Embryo0-12h "2051"; Embryo12-24h "731"; Embryo24-36h "509"; Embryo36-48h "170";
scaffold_12855	Drosophila_3seq	end	8572540	8572540	.	-	.	FlyBase_ID "FBgn0197392"; genomic_feature "3UTR"; Head "29"; Ovary "134"; Testis "639"; Embryo0-12h "193"; Embryo12-24h "50"; Embryo24-36h "54"; Embryo36-48h "18";
scaffold_12855	Drosophila_3seq	end	8554448	8554448	.	-	.	FlyBase_ID "FBgn0197395"; genomic_feature "3UTR"; Head "1550"; Ovary "70"; Testis "45"; Embryo0-12h "0"; Embryo12-24h "1026"; Embryo24-36h "0"; Embryo36-48h "5";
scaffold_12855	Drosophila_3seq	end	8548783	8548783	.	-	.	FlyBase_ID "FBgn0197396"; genomic_feature "3UTR"; Head "1807"; Ovary "72"; Testis "117"; Embryo0-12h "0"; Embryo12-24h "6"; Embryo24-36h "38"; Embryo36-48h "54";
scaffold_12855	Drosophila_3seq	end	8548861	8548861	.	-	.	FlyBase_ID "FBgn0197396"; genomic_feature "3UTR"; Head "14"; Ovary "1"; Testis "3"; Embryo0-12h "0"; Embryo12-24h "0"; Embryo24-36h "0"; Embryo36-48h "0";
scaffold_12855	Drosophila_3seq	end	8542448	8542448	.	-	.	FlyBase_ID "FBgn0197397"; genomic_feature "3UTR"; Head "101"; Ovary "1"; Testis "2"; Embryo0-12h "3"; Embryo12-24h "24"; Embryo24-36h "41"; Embryo36-48h "7";
scaffold_12855	Drosophila_3seq	end	8542685	8542685	.	-	.	FlyBase_ID "FBgn0197397"; genomic_feature "3UTR"; Head "2"; Ovary "2"; Testis "0"; Embryo0-12h "0"; Embryo12-24h "0"; Embryo24-36h "8"; Embryo36-48h "0";
scaffold_12855	Drosophila_3seq	end	8543218	8543218	.	-	.	FlyBase_ID "FBgn0197397"; genomic_feature "3UTR"; Head "3033"; Ovary "450"; Testis "102"; Embryo0-12h "141"; Embryo12-24h "628"; Embryo24-36h "563"; Embryo36-48h "171";
scaffold_12855	Drosophila_3seq	end	8543853	8543853	.	-	.	FlyBase_ID "FBgn0197397"; genomic_feature "3UTR"; Head "8"; Ovary "10"; Testis "2"; Embryo0-12h "2"; Embryo12-24h "11"; Embryo24-36h "0"; Embryo36-48h "9";
scaffold_12855	Drosophila_3seq	end	8543990	8543990	.	-	.	FlyBase_ID "FBgn0197397"; genomic_feature "3UTR"; Head "273"; Ovary "265"; Testis "42"; Embryo0-12h "120"; Embryo12-24h "146"; Embryo24-36h "131"; Embryo36-48h "38";
scaffold_12855	Drosophila_3seq	end	8544321	8544321	.	-	.	FlyBase_ID "FBgn0197397"; genomic_feature "3UTR"; Head "158"; Ovary "259"; Testis "53"; Embryo0-12h "176"; Embryo12-24h "63"; Embryo24-36h "34"; Embryo36-48h "14";
scaffold_12855	Drosophila_3seq	end	8544499	8544499	.	-	.	FlyBase_ID "FBgn0197397"; genomic_feature "3UTR"; Head "1083"; Ovary "2488"; Testis "1616"; Embryo0-12h "1823"; Embryo12-24h "709"; Embryo24-36h "569"; Embryo36-48h "234";
scaffold_12855	Drosophila_3seq	end	8544551	8544551	.	-	.	FlyBase_ID "FBgn0197397"; genomic_feature "3UTR"; Head "266"; Ovary "377"; Testis "239"; Embryo0-12h "119"; Embryo12-24h "92"; Embryo24-36h "63"; Embryo36-48h "13";
scaffold_12855	Drosophila_3seq	end	8544582	8544582	.	-	.	FlyBase_ID "FBgn0197397"; genomic_feature "3UTR"; Head "2"; Ovary "4"; Testis "26"; Embryo0-12h "5"; Embryo12-24h "3"; Embryo24-36h "5"; Embryo36-48h "8";
scaffold_12855	Drosophila_3seq	end	8544693	8544693	.	-	.	FlyBase_ID "FBgn0197397"; genomic_feature "3UTR"; Head "291"; Ovary "408"; Testis "213"; Embryo0-12h "181"; Embryo12-24h "108"; Embryo24-36h "117"; Embryo36-48h "27";
scaffold_12855	Drosophila_3seq	end	8544793	8544793	.	-	.	FlyBase_ID "FBgn0197397"; genomic_feature "3UTR"; Head "6"; Ovary "2"; Testis "34"; Embryo0-12h "15"; Embryo12-24h "0"; Embryo24-36h "3"; Embryo36-48h "2";
scaffold_12855	Drosophila_3seq	end	8544951	8544951	.	-	.	FlyBase_ID "FBgn0197397"; genomic_feature "3UTR"; Head "6"; Ovary "7"; Testis "266"; Embryo0-12h "3"; Embryo12-24h "12"; Embryo24-36h "3"; Embryo36-48h "0";
scaffold_12855	Drosophila_3seq	end	8468006	8468006	.	-	.	FlyBase_ID "FBgn0197398"; genomic_feature "3UTR"; Head "0"; Ovary "0"; Testis "16"; Embryo0-12h "0"; Embryo12-24h "0"; Embryo24-36h "0"; Embryo36-48h "0";
scaffold_12855	Drosophila_3seq	end	8468044	8468044	.	-	.	FlyBase_ID "FBgn0197398"; genomic_feature "3UTR"; Head "1"; Ovary "1"; Testis "1771"; Embryo0-12h "0"; Embryo12-24h "0"; Embryo24-36h "0"; Embryo36-48h "0";
scaffold_12963	Drosophila_3seq	end	8592089	8592089	.	-	.	FlyBase_ID "FBgn0197399"; genomic_feature "3UTR"; Head "6"; Ovary "14"; Testis "3"; Embryo0-12h "6"; Embryo12-24h "0"; Embryo24-36h "0"; Embryo36-48h "0";
scaffold_12963	Drosophila_3seq	end	8592117	8592117	.	-	.	FlyBase_ID "FBgn0197399"; genomic_feature "3UTR"; Head "1299"; Ovary "4340"; Testis "1220"; Embryo0-12h "1914"; Embryo12-24h "480"; Embryo24-36h "327"; Embryo36-48h "175";
scaffold_12963	Drosophila_3seq	end	8592158	8592158	.	-	.	FlyBase_ID "FBgn0197399"; genomic_feature "3UTR"; Head "103"; Ovary "354"; Testis "145"; Embryo0-12h "87"; Embryo12-24h "36"; Embryo24-36h "7"; Embryo36-48h "1";
scaffold_12963	Drosophila_3seq	end	8592211	8592211	.	-	.	FlyBase_ID "FBgn0197399"; genomic_feature "3UTR"; Head "114"; Ovary "297"; Testis "208"; Embryo0-12h "337"; Embryo12-24h "58"; Embryo24-36h "42"; Embryo36-48h "51";
scaffold_12855	Drosophila_3seq	end	8394218	8394218	.	-	.	FlyBase_ID "FBgn0197400"; genomic_feature "3UTR"; Head "26"; Ovary "127"; Testis "29"; Embryo0-12h "137"; Embryo12-24h "48"; Embryo24-36h "31"; Embryo36-48h "6";
scaffold_12855	Drosophila_3seq	end	8394267	8394267	.	-	.	FlyBase_ID "FBgn0197400"; genomic_feature "3UTR"; Head "94"; Ovary "148"; Testis "255"; Embryo0-12h "304"; Embryo12-24h "134"; Embryo24-36h "71"; Embryo36-48h "37";
scaffold_12855	Drosophila_3seq	end	8394523	8394523	.	-	.	FlyBase_ID "FBgn0197400"; genomic_feature "3UTR"; Head "0"; Ovary "2"; Testis "123"; Embryo0-12h "2"; Embryo12-24h "0"; Embryo24-36h "1"; Embryo36-48h "0";
scaffold_12855	Drosophila_3seq	end	8394848	8394848	.	-	.	FlyBase_ID "FBgn0197400"; genomic_feature "3UTR"; Head "4"; Ovary "0"; Testis "13"; Embryo0-12h "0"; Embryo12-24h "2"; Embryo24-36h "0"; Embryo36-48h "0";
scaffold_12855	Drosophila_3seq	end	8394996	8394996	.	-	.	FlyBase_ID "FBgn0197400"; genomic_feature "3UTR"; Head "0"; Ovary "1"; Testis "311"; Embryo0-12h "16"; Embryo12-24h "0"; Embryo24-36h "0"; Embryo36-48h "0";
scaffold_12855	Drosophila_3seq	end	8384558	8384558	.	-	.	FlyBase_ID "FBgn0197401"; genomic_feature "3UTR"; Head "11"; Ovary "48"; Testis "15"; Embryo0-12h "67"; Embryo12-24h "3"; Embryo24-36h "2"; Embryo36-48h "1";
scaffold_12855	Drosophila_3seq	end	8362173	8362173	.	-	.	FlyBase_ID "FBgn0197403"; genomic_feature "3UTR"; Head "750"; Ovary "602"; Testis "46"; Embryo0-12h "1012"; Embryo12-24h "1191"; Embryo24-36h "494"; Embryo36-48h "77";
scaffold_12855	Drosophila_3seq	end	8362587	8362587	.	-	.	FlyBase_ID "FBgn0197403"; genomic_feature "3UTR"; Head "143"; Ovary "460"; Testis "17"; Embryo0-12h "427"; Embryo12-24h "128"; Embryo24-36h "100"; Embryo36-48h "41";
scaffold_12855	Drosophila_3seq	end	8362917	8362917	.	-	.	FlyBase_ID "FBgn0197403"; genomic_feature "3UTR"; Head "232"; Ovary "1989"; Testis "74"; Embryo0-12h "1817"; Embryo12-24h "335"; Embryo24-36h "290"; Embryo36-48h "151";
scaffold_12855	Drosophila_3seq	end	8363283	8363283	.	-	.	FlyBase_ID "FBgn0197403"; genomic_feature "3UTR"; Head "78"; Ovary "209"; Testis "3537"; Embryo0-12h "195"; Embryo12-24h "52"; Embryo24-36h "46"; Embryo36-48h "15";
scaffold_12855	Drosophila_3seq	end	8363315	8363315	.	-	.	FlyBase_ID "FBgn0197403"; genomic_feature "3UTR"; Head "5"; Ovary "42"; Testis "508"; Embryo0-12h "15"; Embryo12-24h "0"; Embryo24-36h "8"; Embryo36-48h "0";
scaffold_12855	Drosophila_3seq	end	8363620	8363620	.	-	.	FlyBase_ID "FBgn0197403"; genomic_feature "3UTR"; Head "0"; Ovary "15"; Testis "0"; Embryo0-12h "19"; Embryo12-24h "0"; Embryo24-36h "2"; Embryo36-48h "0";
scaffold_12855	Drosophila_3seq	end	8363680	8363680	.	-	.	FlyBase_ID "FBgn0197403"; genomic_feature "3UTR"; Head "0"; Ovary "2"; Testis "4"; Embryo0-12h "25"; Embryo12-24h "0"; Embryo24-36h "4"; Embryo36-48h "0";
scaffold_12855	Drosophila_3seq	end	8363813	8363813	.	-	.	FlyBase_ID "FBgn0197403"; genomic_feature "3UTR"; Head "3"; Ovary "131"; Testis "4"; Embryo0-12h "127"; Embryo12-24h "10"; Embryo24-36h "1"; Embryo36-48h "7";
scaffold_12855	Drosophila_3seq	end	8354281	8354281	.	-	.	FlyBase_ID "FBgn0197405"; genomic_feature "3UTR"; Head "1"; Ovary "0"; Testis "1682"; Embryo0-12h "0"; Embryo12-24h "3"; Embryo24-36h "0"; Embryo36-48h "0";
scaffold_12855	Drosophila_3seq	end	8350473	8350473	.	-	.	FlyBase_ID "FBgn0197406"; genomic_feature "3UTR"; Head "45"; Ovary "1"; Testis "1"; Embryo0-12h "0"; Embryo12-24h "41"; Embryo24-36h "40"; Embryo36-48h "6";
scaffold_12855	Drosophila_3seq	end	8347136	8347136	.	-	.	FlyBase_ID "FBgn0197407"; genomic_feature "3UTR"; Head "0"; Ovary "0"; Testis "15"; Embryo0-12h "0"; Embryo12-24h "3"; Embryo24-36h "0"; Embryo36-48h "0";
scaffold_12855	Drosophila_3seq	end	8316202	8316202	.	-	.	FlyBase_ID "FBgn0197409"; genomic_feature "3UTR"; Head "64"; Ovary "81"; Testis "3"; Embryo0-12h "205"; Embryo12-24h "46"; Embryo24-36h "44"; Embryo36-48h "31";
scaffold_12855	Drosophila_3seq	end	8316303	8316303	.	-	.	FlyBase_ID "FBgn0197409"; genomic_feature "3UTR"; Head "0"; Ovary "22"; Testis "0"; Embryo0-12h "44"; Embryo12-24h "2"; Embryo24-36h "3"; Embryo36-48h "0";
scaffold_12855	Drosophila_3seq	end	8316390	8316390	.	-	.	FlyBase_ID "FBgn0197409"; genomic_feature "3UTR"; Head "11"; Ovary "358"; Testis "13"; Embryo0-12h "392"; Embryo12-24h "152"; Embryo24-36h "98"; Embryo36-48h "39";
scaffold_12855	Drosophila_3seq	end	8316472	8316472	.	-	.	FlyBase_ID "FBgn0197409"; genomic_feature "3UTR"; Head "2"; Ovary "50"; Testis "1"; Embryo0-12h "68"; Embryo12-24h "35"; Embryo24-36h "16"; Embryo36-48h "1";
scaffold_12855	Drosophila_3seq	end	8316520	8316520	.	-	.	FlyBase_ID "FBgn0197409"; genomic_feature "3UTR"; Head "0"; Ovary "5"; Testis "0"; Embryo0-12h "10"; Embryo12-24h "12"; Embryo24-36h "8"; Embryo36-48h "0";
scaffold_12855	Drosophila_3seq	end	8316621	8316621	.	-	.	FlyBase_ID "FBgn0197409"; genomic_feature "3UTR"; Head "0"; Ovary "13"; Testis "0"; Embryo0-12h "16"; Embryo12-24h "7"; Embryo24-36h "6"; Embryo36-48h "4";
scaffold_12855	Drosophila_3seq	end	8316962	8316962	.	-	.	FlyBase_ID "FBgn0197409"; genomic_feature "3UTR"; Head "7"; Ovary "69"; Testis "25"; Embryo0-12h "77"; Embryo12-24h "11"; Embryo24-36h "22"; Embryo36-48h "6";
scaffold_12855	Drosophila_3seq	end	8317191	8317191	.	-	.	FlyBase_ID "FBgn0197409"; genomic_feature "3UTR"; Head "0"; Ovary "4"; Testis "9"; Embryo0-12h "0"; Embryo12-24h "1"; Embryo24-36h "0"; Embryo36-48h "0";
scaffold_12855	Drosophila_3seq	end	8302014	8302014	.	-	.	FlyBase_ID "FBgn0197411"; genomic_feature "CDS"; Head "17"; Ovary "30"; Testis "21"; Embryo0-12h "8"; Embryo12-24h "2"; Embryo24-36h "1"; Embryo36-48h "4";
scaffold_12855	Drosophila_3seq	end	8300165	8300165	.	-	.	FlyBase_ID "FBgn0197411"; genomic_feature "3UTR"; Head "400"; Ovary "5"; Testis "105"; Embryo0-12h "7"; Embryo12-24h "43"; Embryo24-36h "37"; Embryo36-48h "30";
scaffold_12855	Drosophila_3seq	end	8300256	8300256	.	-	.	FlyBase_ID "FBgn0197411"; genomic_feature "3UTR"; Head "71"; Ovary "1"; Testis "58"; Embryo0-12h "0"; Embryo12-24h "2"; Embryo24-36h "2"; Embryo36-48h "4";
scaffold_12855	Drosophila_3seq	end	8300826	8300826	.	-	.	FlyBase_ID "FBgn0197411"; genomic_feature "3UTR"; Head "1736"; Ovary "3348"; Testis "124"; Embryo0-12h "1168"; Embryo12-24h "694"; Embryo24-36h "286"; Embryo36-48h "166";
scaffold_12855	Drosophila_3seq	end	8300867	8300867	.	-	.	FlyBase_ID "FBgn0197411"; genomic_feature "3UTR"; Head "303"; Ovary "871"; Testis "31"; Embryo0-12h "107"; Embryo12-24h "70"; Embryo24-36h "36"; Embryo36-48h "8";
scaffold_12855	Drosophila_3seq	end	8301464	8301464	.	-	.	FlyBase_ID "FBgn0197411"; genomic_feature "3UTR"; Head "0"; Ovary "5"; Testis "399"; Embryo0-12h "1"; Embryo12-24h "0"; Embryo24-36h "0"; Embryo36-48h "0";
scaffold_12855	Drosophila_3seq	end	8298900	8298900	.	-	.	FlyBase_ID "FBgn0197412"; genomic_feature "3UTR"; Head "1"; Ovary "12"; Testis "3291"; Embryo0-12h "5"; Embryo12-24h "0"; Embryo24-36h "0"; Embryo36-48h "0";
scaffold_12855	Drosophila_3seq	end	8298928	8298928	.	-	.	FlyBase_ID "FBgn0197412"; genomic_feature "3UTR"; Head "2"; Ovary "10"; Testis "1235"; Embryo0-12h "0"; Embryo12-24h "5"; Embryo24-36h "0"; Embryo36-48h "0";
scaffold_12855	Drosophila_3seq	end	8297448	8297448	.	-	.	FlyBase_ID "FBgn0197413"; genomic_feature "3UTR"; Head "7"; Ovary "18"; Testis "2"; Embryo0-12h "14"; Embryo12-24h "11"; Embryo24-36h "5"; Embryo36-48h "7";
scaffold_12855	Drosophila_3seq	end	8297621	8297621	.	-	.	FlyBase_ID "FBgn0197413"; genomic_feature "3UTR"; Head "423"; Ovary "650"; Testis "46"; Embryo0-12h "487"; Embryo12-24h "272"; Embryo24-36h "294"; Embryo36-48h "134";
scaffold_12855	Drosophila_3seq	end	8291276	8291276	.	-	.	FlyBase_ID "FBgn0197414"; genomic_feature "3UTR"; Head "32"; Ovary "292"; Testis "51"; Embryo0-12h "250"; Embryo12-24h "42"; Embryo24-36h "26"; Embryo36-48h "8";
scaffold_12855	Drosophila_3seq	end	8291303	8291303	.	-	.	FlyBase_ID "FBgn0197414"; genomic_feature "3UTR"; Head "3"; Ovary "44"; Testis "9"; Embryo0-12h "31"; Embryo12-24h "8"; Embryo24-36h "1"; Embryo36-48h "0";
scaffold_12855	Drosophila_3seq	end	8284291	8284291	.	-	.	FlyBase_ID "FBgn0197415"; genomic_feature "3UTR"; Head "142"; Ovary "945"; Testis "79"; Embryo0-12h "1373"; Embryo12-24h "484"; Embryo24-36h "534"; Embryo36-48h "141";
scaffold_12855	Drosophila_3seq	end	8284374	8284374	.	-	.	FlyBase_ID "FBgn0197415"; genomic_feature "3UTR"; Head "1"; Ovary "39"; Testis "5"; Embryo0-12h "81"; Embryo12-24h "10"; Embryo24-36h "35"; Embryo36-48h "2";
scaffold_12855	Drosophila_3seq	end	8284632	8284632	.	-	.	FlyBase_ID "FBgn0197415"; genomic_feature "3UTR"; Head "14"; Ovary "89"; Testis "75"; Embryo0-12h "68"; Embryo12-24h "71"; Embryo24-36h "81"; Embryo36-48h "15";
scaffold_12855	Drosophila_3seq	end	8284989	8284989	.	-	.	FlyBase_ID "FBgn0197415"; genomic_feature "3UTR"; Head "0"; Ovary "8"; Testis "66"; Embryo0-12h "7"; Embryo12-24h "0"; Embryo24-36h "0"; Embryo36-48h "5";
scaffold_12855	Drosophila_3seq	end	8285040	8285040	.	-	.	FlyBase_ID "FBgn0197415"; genomic_feature "3UTR"; Head "0"; Ovary "23"; Testis "30"; Embryo0-12h "18"; Embryo12-24h "6"; Embryo24-36h "13"; Embryo36-48h "4";
scaffold_12855	Drosophila_3seq	end	8271597	8271597	.	-	.	FlyBase_ID "FBgn0197417"; genomic_feature "3UTR"; Head "0"; Ovary "20"; Testis "31"; Embryo0-12h "21"; Embryo12-24h "5"; Embryo24-36h "2"; Embryo36-48h "3";
scaffold_12855	Drosophila_3seq	end	8271691	8271691	.	-	.	FlyBase_ID "FBgn0197417"; genomic_feature "3UTR"; Head "0"; Ovary "27"; Testis "68"; Embryo0-12h "75"; Embryo12-24h "12"; Embryo24-36h "8"; Embryo36-48h "0";
scaffold_12855	Drosophila_3seq	end	8271877	8271877	.	-	.	FlyBase_ID "FBgn0197417"; genomic_feature "3UTR"; Head "0"; Ovary "7"; Testis "77"; Embryo0-12h "23"; Embryo12-24h "0"; Embryo24-36h "0"; Embryo36-48h "0";
scaffold_12855	Drosophila_3seq	end	8263480	8263480	.	-	.	FlyBase_ID "FBgn0197418"; genomic_feature "3UTR"; Head "5"; Ovary "44"; Testis "0"; Embryo0-12h "27"; Embryo12-24h "13"; Embryo24-36h "0"; Embryo36-48h "0";
scaffold_12855	Drosophila_3seq	end	8263729	8263729	.	-	.	FlyBase_ID "FBgn0197418"; genomic_feature "3UTR"; Head "12"; Ovary "189"; Testis "901"; Embryo0-12h "99"; Embryo12-24h "22"; Embryo24-36h "2"; Embryo36-48h "3";
scaffold_12855	Drosophila_3seq	end	8171569	8171569	.	-	.	FlyBase_ID "FBgn0197420"; genomic_feature "3UTR"; Head "231"; Ovary "479"; Testis "1317"; Embryo0-12h "461"; Embryo12-24h "198"; Embryo24-36h "107"; Embryo36-48h "46";
scaffold_12963	Drosophila_3seq	end	8587137	8587137	.	-	.	FlyBase_ID "FBgn0197421"; genomic_feature "3UTR"; Head "177"; Ovary "588"; Testis "144"; Embryo0-12h "1485"; Embryo12-24h "546"; Embryo24-36h "478"; Embryo36-48h "239";
scaffold_12963	Drosophila_3seq	end	8587172	8587172	.	-	.	FlyBase_ID "FBgn0197421"; genomic_feature "3UTR"; Head "255"; Ovary "445"; Testis "121"; Embryo0-12h "444"; Embryo12-24h "189"; Embryo24-36h "146"; Embryo36-48h "50";
scaffold_12855	Drosophila_3seq	end	8168119	8168119	.	-	.	FlyBase_ID "FBgn0197422"; genomic_feature "3UTR"; Head "63"; Ovary "55"; Testis "6"; Embryo0-12h "58"; Embryo12-24h "24"; Embryo24-36h "10"; Embryo36-48h "0";
scaffold_12855	Drosophila_3seq	end	8168297	8168297	.	-	.	FlyBase_ID "FBgn0197422"; genomic_feature "3UTR"; Head "16"; Ovary "24"; Testis "5"; Embryo0-12h "36"; Embryo12-24h "18"; Embryo24-36h "9"; Embryo36-48h "3";
scaffold_12855	Drosophila_3seq	end	8168599	8168599	.	-	.	FlyBase_ID "FBgn0197422"; genomic_feature "3UTR"; Head "77"; Ovary "144"; Testis "10"; Embryo0-12h "149"; Embryo12-24h "73"; Embryo24-36h "27"; Embryo36-48h "29";
scaffold_12855	Drosophila_3seq	end	8168912	8168912	.	-	.	FlyBase_ID "FBgn0197422"; genomic_feature "3UTR"; Head "244"; Ovary "172"; Testis "123"; Embryo0-12h "77"; Embryo12-24h "73"; Embryo24-36h "29"; Embryo36-48h "31";
scaffold_12855	Drosophila_3seq	end	8154449	8154449	.	-	.	FlyBase_ID "FBgn0197423"; genomic_feature "3UTR"; Head "1"; Ovary "20"; Testis "1"; Embryo0-12h "3"; Embryo12-24h "0"; Embryo24-36h "0"; Embryo36-48h "0";
scaffold_12855	Drosophila_3seq	end	8154696	8154696	.	-	.	FlyBase_ID "FBgn0197423"; genomic_feature "3UTR"; Head "0"; Ovary "4"; Testis "1"; Embryo0-12h "0"; Embryo12-24h "0"; Embryo24-36h "0"; Embryo36-48h "0";
scaffold_12855	Drosophila_3seq	end	8154723	8154723	.	-	.	FlyBase_ID "FBgn0197423"; genomic_feature "3UTR"; Head "26"; Ovary "86"; Testis "3"; Embryo0-12h "48"; Embryo12-24h "10"; Embryo24-36h "9"; Embryo36-48h "1";
scaffold_12855	Drosophila_3seq	end	8154867	8154867	.	-	.	FlyBase_ID "FBgn0197423"; genomic_feature "3UTR"; Head "118"; Ovary "663"; Testis "32"; Embryo0-12h "303"; Embryo12-24h "62"; Embryo24-36h "43"; Embryo36-48h "20";
scaffold_12855	Drosophila_3seq	end	8154956	8154956	.	-	.	FlyBase_ID "FBgn0197423"; genomic_feature "3UTR"; Head "1"; Ovary "122"; Testis "44"; Embryo0-12h "31"; Embryo12-24h "3"; Embryo24-36h "9"; Embryo36-48h "5";
scaffold_12855	Drosophila_3seq	end	8149751	8149751	.	-	.	FlyBase_ID "FBgn0197424"; genomic_feature "3UTR"; Head "0"; Ovary "4"; Testis "0"; Embryo0-12h "6"; Embryo12-24h "0"; Embryo24-36h "0"; Embryo36-48h "0";
scaffold_12855	Drosophila_3seq	end	8149798	8149798	.	-	.	FlyBase_ID "FBgn0197424"; genomic_feature "3UTR"; Head "1343"; Ovary "6013"; Testis "3021"; Embryo0-12h "2705"; Embryo12-24h "925"; Embryo24-36h "961"; Embryo36-48h "599";
scaffold_12855	Drosophila_3seq	end	8144549	8144549	.	-	.	FlyBase_ID "FBgn0197425"; genomic_feature "3UTR"; Head "3"; Ovary "15"; Testis "1"; Embryo0-12h "71"; Embryo12-24h "4"; Embryo24-36h "0"; Embryo36-48h "0";
scaffold_12855	Drosophila_3seq	end	8145068	8145068	.	-	.	FlyBase_ID "FBgn0197425"; genomic_feature "3UTR"; Head "1"; Ovary "522"; Testis "8"; Embryo0-12h "311"; Embryo12-24h "18"; Embryo24-36h "10"; Embryo36-48h "11";
scaffold_12855	Drosophila_3seq	end	8145197	8145197	.	-	.	FlyBase_ID "FBgn0197425"; genomic_feature "3UTR"; Head "5"; Ovary "272"; Testis "223"; Embryo0-12h "231"; Embryo12-24h "31"; Embryo24-36h "8"; Embryo36-48h "3";
scaffold_12855	Drosophila_3seq	end	8145232	8145232	.	-	.	FlyBase_ID "FBgn0197425"; genomic_feature "3UTR"; Head "0"; Ovary "6"; Testis "104"; Embryo0-12h "5"; Embryo12-24h "0"; Embryo24-36h "0"; Embryo36-48h "0";
scaffold_12855	Drosophila_3seq	end	8145260	8145260	.	-	.	FlyBase_ID "FBgn0197425"; genomic_feature "3UTR"; Head "0"; Ovary "6"; Testis "71"; Embryo0-12h "4"; Embryo12-24h "0"; Embryo24-36h "0"; Embryo36-48h "0";
scaffold_12855	Drosophila_3seq	end	8145295	8145295	.	-	.	FlyBase_ID "FBgn0197425"; genomic_feature "3UTR"; Head "0"; Ovary "4"; Testis "72"; Embryo0-12h "0"; Embryo12-24h "0"; Embryo24-36h "0"; Embryo36-48h "0";
scaffold_12855	Drosophila_3seq	end	8022050	8022050	.	-	.	FlyBase_ID "FBgn0197427"; genomic_feature "3UTR"; Head "55"; Ovary "63"; Testis "0"; Embryo0-12h "31"; Embryo12-24h "9"; Embryo24-36h "20"; Embryo36-48h "0";
scaffold_12855	Drosophila_3seq	end	8022156	8022156	.	-	.	FlyBase_ID "FBgn0197427"; genomic_feature "3UTR"; Head "6"; Ovary "31"; Testis "0"; Embryo0-12h "21"; Embryo12-24h "0"; Embryo24-36h "0"; Embryo36-48h "0";
scaffold_12855	Drosophila_3seq	end	8022471	8022471	.	-	.	FlyBase_ID "FBgn0197427"; genomic_feature "3UTR"; Head "0"; Ovary "0"; Testis "10"; Embryo0-12h "0"; Embryo12-24h "0"; Embryo24-36h "1"; Embryo36-48h "0";
scaffold_12855	Drosophila_3seq	end	8033826	8033826	.	-	.	FlyBase_ID "FBgn0197427"; genomic_feature "3UTR"; Head "0"; Ovary "0"; Testis "24"; Embryo0-12h "0"; Embryo12-24h "0"; Embryo24-36h "0"; Embryo36-48h "0";
scaffold_12855	Drosophila_3seq	end	8064632	8064632	.	-	.	FlyBase_ID "FBgn0197427"; genomic_feature "3UTR"; Head "3"; Ovary "5"; Testis "2"; Embryo0-12h "1"; Embryo12-24h "0"; Embryo24-36h "0"; Embryo36-48h "2";
scaffold_12855	Drosophila_3seq	end	8064714	8064714	.	-	.	FlyBase_ID "FBgn0197427"; genomic_feature "3UTR"; Head "91"; Ovary "199"; Testis "108"; Embryo0-12h "63"; Embryo12-24h "13"; Embryo24-36h "21"; Embryo36-48h "5";
scaffold_12855	Drosophila_3seq	end	7939011	7939011	.	-	.	FlyBase_ID "FBgn0197428"; genomic_feature "3UTR"; Head "2"; Ovary "23"; Testis "4"; Embryo0-12h "2"; Embryo12-24h "4"; Embryo24-36h "1"; Embryo36-48h "0";
scaffold_12855	Drosophila_3seq	end	7939039	7939039	.	-	.	FlyBase_ID "FBgn0197428"; genomic_feature "3UTR"; Head "104"; Ovary "388"; Testis "134"; Embryo0-12h "206"; Embryo12-24h "45"; Embryo24-36h "48"; Embryo36-48h "48";
scaffold_12855	Drosophila_3seq	end	7933289	7933289	.	-	.	FlyBase_ID "FBgn0197429"; genomic_feature "3UTR"; Head "119"; Ovary "4"; Testis "3"; Embryo0-12h "2"; Embryo12-24h "0"; Embryo24-36h "18"; Embryo36-48h "9";
scaffold_12855	Drosophila_3seq	end	7906519	7906519	.	-	.	FlyBase_ID "FBgn0197430"; genomic_feature "3UTR"; Head "4"; Ovary "0"; Testis "20"; Embryo0-12h "0"; Embryo12-24h "0"; Embryo24-36h "0"; Embryo36-48h "0";
scaffold_12855	Drosophila_3seq	end	7906655	7906655	.	-	.	FlyBase_ID "FBgn0197430"; genomic_feature "3UTR"; Head "0"; Ovary "0"; Testis "20"; Embryo0-12h "0"; Embryo12-24h "0"; Embryo24-36h "0"; Embryo36-48h "0";
scaffold_12855	Drosophila_3seq	end	7853810	7853810	.	-	.	FlyBase_ID "FBgn0197431"; genomic_feature "3UTR"; Head "4"; Ovary "51"; Testis "31"; Embryo0-12h "44"; Embryo12-24h "3"; Embryo24-36h "4"; Embryo36-48h "0";
scaffold_12855	Drosophila_3seq	end	7853845	7853845	.	-	.	FlyBase_ID "FBgn0197431"; genomic_feature "3UTR"; Head "183"; Ovary "546"; Testis "424"; Embryo0-12h "418"; Embryo12-24h "127"; Embryo24-36h "99"; Embryo36-48h "36";
scaffold_12963	Drosophila_3seq	end	8582592	8582592	.	-	.	FlyBase_ID "FBgn0197432"; genomic_feature "3UTR"; Head "111"; Ovary "27"; Testis "83"; Embryo0-12h "54"; Embryo12-24h "183"; Embryo24-36h "13"; Embryo36-48h "9";
scaffold_12963	Drosophila_3seq	end	8582904	8582904	.	-	.	FlyBase_ID "FBgn0197432"; genomic_feature "3UTR"; Head "0"; Ovary "0"; Testis "169"; Embryo0-12h "0"; Embryo12-24h "1"; Embryo24-36h "0"; Embryo36-48h "0";
scaffold_12963	Drosophila_3seq	end	8582980	8582980	.	-	.	FlyBase_ID "FBgn0197432"; genomic_feature "3UTR"; Head "0"; Ovary "0"; Testis "41"; Embryo0-12h "0"; Embryo12-24h "0"; Embryo24-36h "0"; Embryo36-48h "0";
scaffold_12855	Drosophila_3seq	end	7852490	7852490	.	-	.	FlyBase_ID "FBgn0197433"; genomic_feature "3UTR"; Head "17"; Ovary "37"; Testis "0"; Embryo0-12h "51"; Embryo12-24h "8"; Embryo24-36h "21"; Embryo36-48h "3";
scaffold_12855	Drosophila_3seq	end	7852721	7852721	.	-	.	FlyBase_ID "FBgn0197433"; genomic_feature "3UTR"; Head "255"; Ovary "455"; Testis "237"; Embryo0-12h "789"; Embryo12-24h "315"; Embryo24-36h "222"; Embryo36-48h "82";
scaffold_12855	Drosophila_3seq	end	7847843	7847843	.	-	.	FlyBase_ID "FBgn0197434"; genomic_feature "5UTR"; Head "3"; Ovary "0"; Testis "13"; Embryo0-12h "0"; Embryo12-24h "0"; Embryo24-36h "0"; Embryo36-48h "0";
scaffold_12855	Drosophila_3seq	end	7844135	7844135	.	-	.	FlyBase_ID "FBgn0197434"; genomic_feature "3UTR"; Head "374"; Ovary "1320"; Testis "1639"; Embryo0-12h "453"; Embryo12-24h "215"; Embryo24-36h "181"; Embryo36-48h "110";
scaffold_12855	Drosophila_3seq	end	7828151	7828151	.	-	.	FlyBase_ID "FBgn0197436"; genomic_feature "5UTR"; Head "4"; Ovary "0"; Testis "7"; Embryo0-12h "1"; Embryo12-24h "2"; Embryo24-36h "16"; Embryo36-48h "0";
scaffold_12855	Drosophila_3seq	end	7826133	7826133	.	-	.	FlyBase_ID "FBgn0197436"; genomic_feature "3UTR"; Head "77"; Ovary "93"; Testis "49"; Embryo0-12h "76"; Embryo12-24h "76"; Embryo24-36h "80"; Embryo36-48h "15";
scaffold_12855	Drosophila_3seq	end	7816809	7816809	.	-	.	FlyBase_ID "FBgn0197437"; genomic_feature "3UTR"; Head "16"; Ovary "37"; Testis "9"; Embryo0-12h "17"; Embryo12-24h "3"; Embryo24-36h "3"; Embryo36-48h "9";
scaffold_12855	Drosophila_3seq	end	7816854	7816854	.	-	.	FlyBase_ID "FBgn0197437"; genomic_feature "3UTR"; Head "41"; Ovary "166"; Testis "5"; Embryo0-12h "81"; Embryo12-24h "61"; Embryo24-36h "36"; Embryo36-48h "4";
scaffold_12855	Drosophila_3seq	end	7816897	7816897	.	-	.	FlyBase_ID "FBgn0197437"; genomic_feature "3UTR"; Head "52"; Ovary "190"; Testis "10"; Embryo0-12h "181"; Embryo12-24h "24"; Embryo24-36h "52"; Embryo36-48h "26";
scaffold_12855	Drosophila_3seq	end	7817069	7817069	.	-	.	FlyBase_ID "FBgn0197437"; genomic_feature "3UTR"; Head "15"; Ovary "129"; Testis "4"; Embryo0-12h "110"; Embryo12-24h "11"; Embryo24-36h "26"; Embryo36-48h "3";
scaffold_12855	Drosophila_3seq	end	7817152	7817152	.	-	.	FlyBase_ID "FBgn0197437"; genomic_feature "3UTR"; Head "4"; Ovary "19"; Testis "2"; Embryo0-12h "18"; Embryo12-24h "0"; Embryo24-36h "7"; Embryo36-48h "1";
scaffold_12855	Drosophila_3seq	end	7817292	7817292	.	-	.	FlyBase_ID "FBgn0197437"; genomic_feature "3UTR"; Head "2"; Ovary "2"; Testis "8"; Embryo0-12h "2"; Embryo12-24h "0"; Embryo24-36h "7"; Embryo36-48h "0";
scaffold_12855	Drosophila_3seq	end	7787069	7787069	.	-	.	FlyBase_ID "FBgn0197438"; genomic_feature "3UTR"; Head "0"; Ovary "1"; Testis "276"; Embryo0-12h "0"; Embryo12-24h "0"; Embryo24-36h "4"; Embryo36-48h "0";
scaffold_12855	Drosophila_3seq	end	7787189	7787189	.	-	.	FlyBase_ID "FBgn0197438"; genomic_feature "3UTR"; Head "0"; Ovary "0"; Testis "132"; Embryo0-12h "0"; Embryo12-24h "0"; Embryo24-36h "0"; Embryo36-48h "0";
scaffold_12855	Drosophila_3seq	end	7733014	7733014	.	-	.	FlyBase_ID "FBgn0197440"; genomic_feature "3UTR"; Head "15"; Ovary "459"; Testis "52"; Embryo0-12h "351"; Embryo12-24h "21"; Embryo24-36h "27"; Embryo36-48h "5";
scaffold_12855	Drosophila_3seq	end	7733140	7733140	.	-	.	FlyBase_ID "FBgn0197440"; genomic_feature "3UTR"; Head "10"; Ovary "117"; Testis "27"; Embryo0-12h "104"; Embryo12-24h "0"; Embryo24-36h "12"; Embryo36-48h "18";
scaffold_12855	Drosophila_3seq	end	7730553	7730553	.	-	.	FlyBase_ID "FBgn0197441"; genomic_feature "3UTR"; Head "3"; Ovary "51"; Testis "3"; Embryo0-12h "47"; Embryo12-24h "14"; Embryo24-36h "16"; Embryo36-48h "7";
scaffold_12855	Drosophila_3seq	end	7730754	7730754	.	-	.	FlyBase_ID "FBgn0197441"; genomic_feature "3UTR"; Head "15"; Ovary "32"; Testis "2"; Embryo0-12h "41"; Embryo12-24h "27"; Embryo24-36h "7"; Embryo36-48h "3";
scaffold_12855	Drosophila_3seq	end	7730816	7730816	.	-	.	FlyBase_ID "FBgn0197441"; genomic_feature "3UTR"; Head "13"; Ovary "51"; Testis "2"; Embryo0-12h "85"; Embryo12-24h "38"; Embryo24-36h "27"; Embryo36-48h "12";
scaffold_12855	Drosophila_3seq	end	7730989	7730989	.	-	.	FlyBase_ID "FBgn0197441"; genomic_feature "3UTR"; Head "62"; Ovary "281"; Testis "134"; Embryo0-12h "377"; Embryo12-24h "121"; Embryo24-36h "178"; Embryo36-48h "38";
scaffold_12855	Drosophila_3seq	end	7731056	7731056	.	-	.	FlyBase_ID "FBgn0197441"; genomic_feature "3UTR"; Head "0"; Ovary "0"; Testis "48"; Embryo0-12h "1"; Embryo12-24h "0"; Embryo24-36h "0"; Embryo36-48h "0";
scaffold_12855	Drosophila_3seq	end	7714387	7714387	.	-	.	FlyBase_ID "FBgn0197442"; genomic_feature "3UTR"; Head "4"; Ovary "11"; Testis "0"; Embryo0-12h "7"; Embryo12-24h "0"; Embryo24-36h "0"; Embryo36-48h "0";
scaffold_12855	Drosophila_3seq	end	7714443	7714443	.	-	.	FlyBase_ID "FBgn0197442"; genomic_feature "3UTR"; Head "140"; Ovary "294"; Testis "22"; Embryo0-12h "174"; Embryo12-24h "147"; Embryo24-36h "89"; Embryo36-48h "50";
scaffold_12855	Drosophila_3seq	end	7714475	7714475	.	-	.	FlyBase_ID "FBgn0197442"; genomic_feature "3UTR"; Head "33"; Ovary "84"; Testis "7"; Embryo0-12h "32"; Embryo12-24h "21"; Embryo24-36h "10"; Embryo36-48h "5";
scaffold_12855	Drosophila_3seq	end	7714536	7714536	.	-	.	FlyBase_ID "FBgn0197442"; genomic_feature "3UTR"; Head "15"; Ovary "40"; Testis "0"; Embryo0-12h "10"; Embryo12-24h "13"; Embryo24-36h "5"; Embryo36-48h "4";
scaffold_12855	Drosophila_3seq	end	7714703	7714703	.	-	.	FlyBase_ID "FBgn0197442"; genomic_feature "3UTR"; Head "8"; Ovary "15"; Testis "8"; Embryo0-12h "43"; Embryo12-24h "14"; Embryo24-36h "3"; Embryo36-48h "1";
scaffold_12855	Drosophila_3seq	end	7714787	7714787	.	-	.	FlyBase_ID "FBgn0197442"; genomic_feature "3UTR"; Head "22"; Ovary "221"; Testis "165"; Embryo0-12h "115"; Embryo12-24h "40"; Embryo24-36h "25"; Embryo36-48h "18";
scaffold_12855	Drosophila_3seq	end	7714852	7714852	.	-	.	FlyBase_ID "FBgn0197442"; genomic_feature "3UTR"; Head "1"; Ovary "5"; Testis "12"; Embryo0-12h "6"; Embryo12-24h "0"; Embryo24-36h "2"; Embryo36-48h "0";
scaffold_12855	Drosophila_3seq	end	7714907	7714907	.	-	.	FlyBase_ID "FBgn0197442"; genomic_feature "3UTR"; Head "0"; Ovary "0"; Testis "39"; Embryo0-12h "0"; Embryo12-24h "0"; Embryo24-36h "0"; Embryo36-48h "0";
scaffold_12855	Drosophila_3seq	end	7714967	7714967	.	-	.	FlyBase_ID "FBgn0197442"; genomic_feature "3UTR"; Head "0"; Ovary "0"; Testis "7"; Embryo0-12h "0"; Embryo12-24h "0"; Embryo24-36h "0"; Embryo36-48h "0";
scaffold_12855	Drosophila_3seq	end	7715042	7715042	.	-	.	FlyBase_ID "FBgn0197442"; genomic_feature "3UTR"; Head "0"; Ovary "0"; Testis "55"; Embryo0-12h "0"; Embryo12-24h "0"; Embryo24-36h "0"; Embryo36-48h "0";
scaffold_12855	Drosophila_3seq	end	7715089	7715089	.	-	.	FlyBase_ID "FBgn0197442"; genomic_feature "3UTR"; Head "0"; Ovary "0"; Testis "22"; Embryo0-12h "0"; Embryo12-24h "0"; Embryo24-36h "0"; Embryo36-48h "0";
scaffold_12963	Drosophila_3seq	end	8575332	8575332	.	-	.	FlyBase_ID "FBgn0197443"; genomic_feature "CDS"; Head "1"; Ovary "0"; Testis "4"; Embryo0-12h "0"; Embryo12-24h "0"; Embryo24-36h "0"; Embryo36-48h "0";
scaffold_12963	Drosophila_3seq	end	8573777	8573777	.	-	.	FlyBase_ID "FBgn0197443"; genomic_feature "3UTR"; Head "143"; Ovary "157"; Testis "19"; Embryo0-12h "255"; Embryo12-24h "105"; Embryo24-36h "103"; Embryo36-48h "33";
scaffold_12963	Drosophila_3seq	end	8574157	8574157	.	-	.	FlyBase_ID "FBgn0197443"; genomic_feature "3UTR"; Head "324"; Ovary "531"; Testis "156"; Embryo0-12h "448"; Embryo12-24h "206"; Embryo24-36h "103"; Embryo36-48h "36";
scaffold_12963	Drosophila_3seq	end	8574231	8574231	.	-	.	FlyBase_ID "FBgn0197443"; genomic_feature "3UTR"; Head "20"; Ovary "45"; Testis "23"; Embryo0-12h "60"; Embryo12-24h "12"; Embryo24-36h "10"; Embryo36-48h "1";
scaffold_12963	Drosophila_3seq	end	8574277	8574277	.	-	.	FlyBase_ID "FBgn0197443"; genomic_feature "3UTR"; Head "14"; Ovary "13"; Testis "72"; Embryo0-12h "15"; Embryo12-24h "1"; Embryo24-36h "2"; Embryo36-48h "0";
scaffold_12963	Drosophila_3seq	end	8574344	8574344	.	-	.	FlyBase_ID "FBgn0197443"; genomic_feature "3UTR"; Head "16"; Ovary "5"; Testis "70"; Embryo0-12h "0"; Embryo12-24h "0"; Embryo24-36h "4"; Embryo36-48h "0";
scaffold_12855	Drosophila_3seq	end	7705219	7705219	.	-	.	FlyBase_ID "FBgn0197444"; genomic_feature "3UTR"; Head "421"; Ovary "41"; Testis "2"; Embryo0-12h "61"; Embryo12-24h "71"; Embryo24-36h "48"; Embryo36-48h "21";
scaffold_12855	Drosophila_3seq	end	7705408	7705408	.	-	.	FlyBase_ID "FBgn0197444"; genomic_feature "3UTR"; Head "7"; Ovary "7"; Testis "0"; Embryo0-12h "12"; Embryo12-24h "2"; Embryo24-36h "3"; Embryo36-48h "2";
scaffold_12855	Drosophila_3seq	end	7705707	7705707	.	-	.	FlyBase_ID "FBgn0197444"; genomic_feature "3UTR"; Head "2"; Ovary "39"; Testis "0"; Embryo0-12h "50"; Embryo12-24h "0"; Embryo24-36h "1"; Embryo36-48h "0";
scaffold_12855	Drosophila_3seq	end	7705765	7705765	.	-	.	FlyBase_ID "FBgn0197444"; genomic_feature "3UTR"; Head "0"; Ovary "3"; Testis "0"; Embryo0-12h "12"; Embryo12-24h "0"; Embryo24-36h "0"; Embryo36-48h "0";
scaffold_12855	Drosophila_3seq	end	7705926	7705926	.	-	.	FlyBase_ID "FBgn0197444"; genomic_feature "3UTR"; Head "2"; Ovary "124"; Testis "23"; Embryo0-12h "94"; Embryo12-24h "0"; Embryo24-36h "10"; Embryo36-48h "0";
scaffold_12855	Drosophila_3seq	end	7705982	7705982	.	-	.	FlyBase_ID "FBgn0197444"; genomic_feature "3UTR"; Head "1"; Ovary "8"; Testis "26"; Embryo0-12h "18"; Embryo12-24h "0"; Embryo24-36h "0"; Embryo36-48h "0";
scaffold_12855	Drosophila_3seq	end	7706050	7706050	.	-	.	FlyBase_ID "FBgn0197444"; genomic_feature "3UTR"; Head "0"; Ovary "0"; Testis "18"; Embryo0-12h "5"; Embryo12-24h "0"; Embryo24-36h "0"; Embryo36-48h "0";
scaffold_12855	Drosophila_3seq	end	7706092	7706092	.	-	.	FlyBase_ID "FBgn0197444"; genomic_feature "3UTR"; Head "0"; Ovary "1"; Testis "44"; Embryo0-12h "0"; Embryo12-24h "0"; Embryo24-36h "0"; Embryo36-48h "0";
scaffold_12855	Drosophila_3seq	end	7706155	7706155	.	-	.	FlyBase_ID "FBgn0197444"; genomic_feature "3UTR"; Head "0"; Ovary "1"; Testis "13"; Embryo0-12h "0"; Embryo12-24h "0"; Embryo24-36h "0"; Embryo36-48h "0";
scaffold_12855	Drosophila_3seq	end	7706260	7706260	.	-	.	FlyBase_ID "FBgn0197444"; genomic_feature "3UTR"; Head "0"; Ovary "2"; Testis "25"; Embryo0-12h "0"; Embryo12-24h "0"; Embryo24-36h "0"; Embryo36-48h "0";
scaffold_12855	Drosophila_3seq	end	7686646	7686646	.	-	.	FlyBase_ID "FBgn0197445"; genomic_feature "3UTR"; Head "53"; Ovary "19"; Testis "5"; Embryo0-12h "167"; Embryo12-24h "240"; Embryo24-36h "59"; Embryo36-48h "27";
scaffold_12855	Drosophila_3seq	end	7686762	7686762	.	-	.	FlyBase_ID "FBgn0197445"; genomic_feature "3UTR"; Head "21"; Ovary "16"; Testis "1"; Embryo0-12h "42"; Embryo12-24h "56"; Embryo24-36h "4"; Embryo36-48h "0";
scaffold_12855	Drosophila_3seq	end	7686813	7686813	.	-	.	FlyBase_ID "FBgn0197445"; genomic_feature "3UTR"; Head "0"; Ovary "46"; Testis "0"; Embryo0-12h "78"; Embryo12-24h "63"; Embryo24-36h "12"; Embryo36-48h "2";
scaffold_12855	Drosophila_3seq	end	7686936	7686936	.	-	.	FlyBase_ID "FBgn0197445"; genomic_feature "3UTR"; Head "37"; Ovary "70"; Testis "3"; Embryo0-12h "156"; Embryo12-24h "121"; Embryo24-36h "34"; Embryo36-48h "12";
scaffold_12855	Drosophila_3seq	end	7689470	7689470	.	-	.	FlyBase_ID "FBgn0197445"; genomic_feature "3UTR"; Head "0"; Ovary "10"; Testis "0"; Embryo0-12h "5"; Embryo12-24h "5"; Embryo24-36h "0"; Embryo36-48h "0";
scaffold_12855	Drosophila_3seq	end	7689767	7689767	.	-	.	FlyBase_ID "FBgn0197445"; genomic_feature "3UTR"; Head "76"; Ovary "195"; Testis "6"; Embryo0-12h "422"; Embryo12-24h "415"; Embryo24-36h "74"; Embryo36-48h "11";
scaffold_12855	Drosophila_3seq	end	7689934	7689934	.	-	.	FlyBase_ID "FBgn0197445"; genomic_feature "3UTR"; Head "0"; Ovary "155"; Testis "0"; Embryo0-12h "103"; Embryo12-24h "26"; Embryo24-36h "25"; Embryo36-48h "7";
scaffold_12855	Drosophila_3seq	end	7690074	7690074	.	-	.	FlyBase_ID "FBgn0197445"; genomic_feature "3UTR"; Head "0"; Ovary "32"; Testis "0"; Embryo0-12h "12"; Embryo12-24h "0"; Embryo24-36h "0"; Embryo36-48h "0";
scaffold_12855	Drosophila_3seq	end	7690150	7690150	.	-	.	FlyBase_ID "FBgn0197445"; genomic_feature "3UTR"; Head "0"; Ovary "13"; Testis "2"; Embryo0-12h "4"; Embryo12-24h "1"; Embryo24-36h "0"; Embryo36-48h "6";
scaffold_12855	Drosophila_3seq	end	7690254	7690254	.	-	.	FlyBase_ID "FBgn0197445"; genomic_feature "3UTR"; Head "0"; Ovary "8"; Testis "9"; Embryo0-12h "11"; Embryo12-24h "0"; Embryo24-36h "0"; Embryo36-48h "0";
scaffold_12855	Drosophila_3seq	end	7682068	7682068	.	-	.	FlyBase_ID "FBgn0197446"; genomic_feature "3UTR"; Head "0"; Ovary "8"; Testis "3"; Embryo0-12h "5"; Embryo12-24h "2"; Embryo24-36h "0"; Embryo36-48h "0";
scaffold_12855	Drosophila_3seq	end	7682644	7682644	.	-	.	FlyBase_ID "FBgn0197446"; genomic_feature "3UTR"; Head "6"; Ovary "90"; Testis "0"; Embryo0-12h "4"; Embryo12-24h "5"; Embryo24-36h "29"; Embryo36-48h "19";
scaffold_12855	Drosophila_3seq	end	7682726	7682726	.	-	.	FlyBase_ID "FBgn0197446"; genomic_feature "3UTR"; Head "1"; Ovary "50"; Testis "1"; Embryo0-12h "35"; Embryo12-24h "8"; Embryo24-36h "11"; Embryo36-48h "2";
scaffold_12855	Drosophila_3seq	end	7682778	7682778	.	-	.	FlyBase_ID "FBgn0197446"; genomic_feature "3UTR"; Head "45"; Ovary "1396"; Testis "43"; Embryo0-12h "1163"; Embryo12-24h "591"; Embryo24-36h "531"; Embryo36-48h "202";
scaffold_12855	Drosophila_3seq	end	7682911	7682911	.	-	.	FlyBase_ID "FBgn0197446"; genomic_feature "3UTR"; Head "2"; Ovary "103"; Testis "7"; Embryo0-12h "106"; Embryo12-24h "39"; Embryo24-36h "36"; Embryo36-48h "25";
scaffold_12855	Drosophila_3seq	end	7683038	7683038	.	-	.	FlyBase_ID "FBgn0197446"; genomic_feature "3UTR"; Head "1"; Ovary "123"; Testis "6"; Embryo0-12h "60"; Embryo12-24h "32"; Embryo24-36h "50"; Embryo36-48h "22";
scaffold_12855	Drosophila_3seq	end	7673087	7673087	.	-	.	FlyBase_ID "FBgn0197447"; genomic_feature "3UTR"; Head "4"; Ovary "13"; Testis "2"; Embryo0-12h "39"; Embryo12-24h "21"; Embryo24-36h "16"; Embryo36-48h "0";
scaffold_12855	Drosophila_3seq	end	7673129	7673129	.	-	.	FlyBase_ID "FBgn0197447"; genomic_feature "3UTR"; Head "169"; Ovary "669"; Testis "102"; Embryo0-12h "603"; Embryo12-24h "299"; Embryo24-36h "205"; Embryo36-48h "58";
scaffold_12855	Drosophila_3seq	end	7673299	7673299	.	-	.	FlyBase_ID "FBgn0197447"; genomic_feature "3UTR"; Head "8"; Ovary "12"; Testis "80"; Embryo0-12h "24"; Embryo12-24h "0"; Embryo24-36h "1"; Embryo36-48h "3";
scaffold_12855	Drosophila_3seq	end	7673359	7673359	.	-	.	FlyBase_ID "FBgn0197447"; genomic_feature "3UTR"; Head "0"; Ovary "4"; Testis "19"; Embryo0-12h "0"; Embryo12-24h "0"; Embryo24-36h "0"; Embryo36-48h "0";
scaffold_12855	Drosophila_3seq	end	7673428	7673428	.	-	.	FlyBase_ID "FBgn0197447"; genomic_feature "3UTR"; Head "0"; Ovary "2"; Testis "62"; Embryo0-12h "1"; Embryo12-24h "3"; Embryo24-36h "0"; Embryo36-48h "0";
scaffold_12855	Drosophila_3seq	end	7673458	7673458	.	-	.	FlyBase_ID "FBgn0197447"; genomic_feature "3UTR"; Head "0"; Ovary "2"; Testis "77"; Embryo0-12h "2"; Embryo12-24h "0"; Embryo24-36h "1"; Embryo36-48h "0";
scaffold_12855	Drosophila_3seq	end	7673554	7673554	.	-	.	FlyBase_ID "FBgn0197447"; genomic_feature "3UTR"; Head "0"; Ovary "3"; Testis "13"; Embryo0-12h "0"; Embryo12-24h "0"; Embryo24-36h "0"; Embryo36-48h "0";
scaffold_12855	Drosophila_3seq	end	7673608	7673608	.	-	.	FlyBase_ID "FBgn0197447"; genomic_feature "3UTR"; Head "1"; Ovary "0"; Testis "31"; Embryo0-12h "2"; Embryo12-24h "0"; Embryo24-36h "0"; Embryo36-48h "0";
scaffold_12855	Drosophila_3seq	end	7673638	7673638	.	-	.	FlyBase_ID "FBgn0197447"; genomic_feature "3UTR"; Head "0"; Ovary "11"; Testis "247"; Embryo0-12h "21"; Embryo12-24h "9"; Embryo24-36h "2"; Embryo36-48h "8";
scaffold_12855	Drosophila_3seq	end	7658217	7658217	.	-	.	FlyBase_ID "FBgn0197448"; genomic_feature "3UTR"; Head "250"; Ovary "423"; Testis "39"; Embryo0-12h "207"; Embryo12-24h "64"; Embryo24-36h "79"; Embryo36-48h "19";
scaffold_12855	Drosophila_3seq	end	7658284	7658284	.	-	.	FlyBase_ID "FBgn0197448"; genomic_feature "3UTR"; Head "6"; Ovary "21"; Testis "2"; Embryo0-12h "20"; Embryo12-24h "0"; Embryo24-36h "2"; Embryo36-48h "0";
scaffold_12855	Drosophila_3seq	end	7658312	7658312	.	-	.	FlyBase_ID "FBgn0197448"; genomic_feature "3UTR"; Head "67"; Ovary "319"; Testis "38"; Embryo0-12h "241"; Embryo12-24h "18"; Embryo24-36h "34"; Embryo36-48h "11";
scaffold_12855	Drosophila_3seq	end	7658422	7658422	.	-	.	FlyBase_ID "FBgn0197448"; genomic_feature "3UTR"; Head "15"; Ovary "75"; Testis "38"; Embryo0-12h "39"; Embryo12-24h "0"; Embryo24-36h "5"; Embryo36-48h "0";
scaffold_12855	Drosophila_3seq	end	7658473	7658473	.	-	.	FlyBase_ID "FBgn0197448"; genomic_feature "3UTR"; Head "5"; Ovary "32"; Testis "17"; Embryo0-12h "39"; Embryo12-24h "5"; Embryo24-36h "0"; Embryo36-48h "0";
scaffold_12855	Drosophila_3seq	end	7658644	7658644	.	-	.	FlyBase_ID "FBgn0197448"; genomic_feature "3UTR"; Head "3"; Ovary "2"; Testis "9"; Embryo0-12h "6"; Embryo12-24h "1"; Embryo24-36h "0"; Embryo36-48h "0";
scaffold_12855	Drosophila_3seq	end	7653353	7653353	.	-	.	FlyBase_ID "FBgn0197449"; genomic_feature "3UTR"; Head "48"; Ovary "0"; Testis "0"; Embryo0-12h "0"; Embryo12-24h "0"; Embryo24-36h "0"; Embryo36-48h "0";
scaffold_12855	Drosophila_3seq	end	7653240	7653240	.	-	.	FlyBase_ID "FBgn0197450"; genomic_feature "5UTR"; Head "38"; Ovary "0"; Testis "0"; Embryo0-12h "0"; Embryo12-24h "0"; Embryo24-36h "0"; Embryo36-48h "0";
scaffold_12855	Drosophila_3seq	end	7652003	7652003	.	-	.	FlyBase_ID "FBgn0197450"; genomic_feature "3UTR"; Head "109"; Ovary "0"; Testis "0"; Embryo0-12h "0"; Embryo12-24h "0"; Embryo24-36h "0"; Embryo36-48h "0";
scaffold_12855	Drosophila_3seq	end	7650516	7650516	.	-	.	FlyBase_ID "FBgn0197451"; genomic_feature "3UTR"; Head "181"; Ovary "0"; Testis "0"; Embryo0-12h "5"; Embryo12-24h "0"; Embryo24-36h "0"; Embryo36-48h "0";
scaffold_12855	Drosophila_3seq	end	7650586	7650586	.	-	.	FlyBase_ID "FBgn0197451"; genomic_feature "3UTR"; Head "33"; Ovary "1"; Testis "0"; Embryo0-12h "0"; Embryo12-24h "0"; Embryo24-36h "0"; Embryo36-48h "0";
scaffold_12855	Drosophila_3seq	end	7650822	7650822	.	-	.	FlyBase_ID "FBgn0197451"; genomic_feature "3UTR"; Head "53"; Ovary "0"; Testis "3"; Embryo0-12h "0"; Embryo12-24h "0"; Embryo24-36h "0"; Embryo36-48h "0";
scaffold_12855	Drosophila_3seq	end	7623431	7623431	.	-	.	FlyBase_ID "FBgn0197453"; genomic_feature "3UTR"; Head "895"; Ovary "117"; Testis "46"; Embryo0-12h "61"; Embryo12-24h "46"; Embryo24-36h "196"; Embryo36-48h "83";
scaffold_12963	Drosophila_3seq	end	8539441	8539441	.	-	.	FlyBase_ID "FBgn0197454"; genomic_feature "3UTR"; Head "79"; Ovary "27"; Testis "36"; Embryo0-12h "0"; Embryo12-24h "55"; Embryo24-36h "144"; Embryo36-48h "43";
scaffold_12963	Drosophila_3seq	end	8539604	8539604	.	-	.	FlyBase_ID "FBgn0197454"; genomic_feature "3UTR"; Head "14"; Ovary "28"; Testis "1"; Embryo0-12h "0"; Embryo12-24h "29"; Embryo24-36h "37"; Embryo36-48h "7";
scaffold_12963	Drosophila_3seq	end	8539690	8539690	.	-	.	FlyBase_ID "FBgn0197454"; genomic_feature "3UTR"; Head "53"; Ovary "62"; Testis "1"; Embryo0-12h "3"; Embryo12-24h "28"; Embryo24-36h "38"; Embryo36-48h "13";
scaffold_12963	Drosophila_3seq	end	8539851	8539851	.	-	.	FlyBase_ID "FBgn0197454"; genomic_feature "3UTR"; Head "15"; Ovary "15"; Testis "1"; Embryo0-12h "0"; Embryo12-24h "3"; Embryo24-36h "42"; Embryo36-48h "9";
scaffold_12963	Drosophila_3seq	end	8539912	8539912	.	-	.	FlyBase_ID "FBgn0197454"; genomic_feature "3UTR"; Head "3541"; Ovary "3309"; Testis "441"; Embryo0-12h "38"; Embryo12-24h "1723"; Embryo24-36h "6230"; Embryo36-48h "1389";
scaffold_12963	Drosophila_3seq	end	8540143	8540143	.	-	.	FlyBase_ID "FBgn0197454"; genomic_feature "3UTR"; Head "10"; Ovary "12"; Testis "3"; Embryo0-12h "0"; Embryo12-24h "10"; Embryo24-36h "28"; Embryo36-48h "6";
scaffold_12963	Drosophila_3seq	end	8540178	8540178	.	-	.	FlyBase_ID "FBgn0197454"; genomic_feature "3UTR"; Head "5"; Ovary "5"; Testis "2"; Embryo0-12h "0"; Embryo12-24h "3"; Embryo24-36h "9"; Embryo36-48h "10";
scaffold_12855	Drosophila_3seq	end	7599145	7599145	.	-	.	FlyBase_ID "FBgn0197456"; genomic_feature "3UTR"; Head "2"; Ovary "18"; Testis "1"; Embryo0-12h "18"; Embryo12-24h "0"; Embryo24-36h "5"; Embryo36-48h "0";
scaffold_12855	Drosophila_3seq	end	7599175	7599175	.	-	.	FlyBase_ID "FBgn0197456"; genomic_feature "3UTR"; Head "2"; Ovary "22"; Testis "10"; Embryo0-12h "12"; Embryo12-24h "0"; Embryo24-36h "0"; Embryo36-48h "0";
scaffold_12855	Drosophila_3seq	end	7600901	7600901	.	-	.	FlyBase_ID "FBgn0197456"; genomic_feature "CDS"; Head "0"; Ovary "3"; Testis "0"; Embryo0-12h "16"; Embryo12-24h "0"; Embryo24-36h "1"; Embryo36-48h "0";
scaffold_12855	Drosophila_3seq	end	7595013	7595013	.	-	.	FlyBase_ID "FBgn0197457"; genomic_feature "3UTR"; Head "61"; Ovary "222"; Testis "60"; Embryo0-12h "325"; Embryo12-24h "105"; Embryo24-36h "76"; Embryo36-48h "20";
scaffold_12855	Drosophila_3seq	end	7595091	7595091	.	-	.	FlyBase_ID "FBgn0197457"; genomic_feature "3UTR"; Head "14"; Ovary "95"; Testis "87"; Embryo0-12h "137"; Embryo12-24h "46"; Embryo24-36h "40"; Embryo36-48h "7";
scaffold_12855	Drosophila_3seq	end	7591807	7591807	.	-	.	FlyBase_ID "FBgn0197458"; genomic_feature "3UTR"; Head "4"; Ovary "13"; Testis "2"; Embryo0-12h "19"; Embryo12-24h "0"; Embryo24-36h "0"; Embryo36-48h "0";
scaffold_12855	Drosophila_3seq	end	7591891	7591891	.	-	.	FlyBase_ID "FBgn0197458"; genomic_feature "3UTR"; Head "6"; Ovary "92"; Testis "6"; Embryo0-12h "41"; Embryo12-24h "0"; Embryo24-36h "5"; Embryo36-48h "0";
scaffold_12855	Drosophila_3seq	end	7592011	7592011	.	-	.	FlyBase_ID "FBgn0197458"; genomic_feature "3UTR"; Head "13"; Ovary "153"; Testis "146"; Embryo0-12h "55"; Embryo12-24h "4"; Embryo24-36h "6"; Embryo36-48h "10";
scaffold_12855	Drosophila_3seq	end	7584914	7584914	.	-	.	FlyBase_ID "FBgn0197459"; genomic_feature "3UTR"; Head "454"; Ovary "645"; Testis "54"; Embryo0-12h "736"; Embryo12-24h "220"; Embryo24-36h "203"; Embryo36-48h "90";
scaffold_12855	Drosophila_3seq	end	7585021	7585021	.	-	.	FlyBase_ID "FBgn0197459"; genomic_feature "3UTR"; Head "17"; Ovary "30"; Testis "9"; Embryo0-12h "61"; Embryo12-24h "34"; Embryo24-36h "10"; Embryo36-48h "10";
scaffold_12855	Drosophila_3seq	end	7585101	7585101	.	-	.	FlyBase_ID "FBgn0197459"; genomic_feature "3UTR"; Head "14"; Ovary "22"; Testis "24"; Embryo0-12h "16"; Embryo12-24h "1"; Embryo24-36h "0"; Embryo36-48h "0";
scaffold_12855	Drosophila_3seq	end	7585457	7585457	.	-	.	FlyBase_ID "FBgn0197459"; genomic_feature "3UTR"; Head "0"; Ovary "0"; Testis "18"; Embryo0-12h "0"; Embryo12-24h "0"; Embryo24-36h "0"; Embryo36-48h "0";
scaffold_12855	Drosophila_3seq	end	7585492	7585492	.	-	.	FlyBase_ID "FBgn0197459"; genomic_feature "3UTR"; Head "3"; Ovary "0"; Testis "97"; Embryo0-12h "0"; Embryo12-24h "0"; Embryo24-36h "0"; Embryo36-48h "0";
scaffold_12855	Drosophila_3seq	end	7585644	7585644	.	-	.	FlyBase_ID "FBgn0197459"; genomic_feature "3UTR"; Head "10"; Ovary "15"; Testis "134"; Embryo0-12h "4"; Embryo12-24h "0"; Embryo24-36h "0"; Embryo36-48h "0";
scaffold_12855	Drosophila_3seq	end	7576383	7576383	.	-	.	FlyBase_ID "FBgn0197460"; genomic_feature "3UTR"; Head "128"; Ovary "196"; Testis "43"; Embryo0-12h "0"; Embryo12-24h "2"; Embryo24-36h "112"; Embryo36-48h "44";
scaffold_12855	Drosophila_3seq	end	7466621	7466621	.	-	.	FlyBase_ID "FBgn0197461"; genomic_feature "3UTR"; Head "47"; Ovary "1"; Testis "0"; Embryo0-12h "4"; Embryo12-24h "14"; Embryo24-36h "20"; Embryo36-48h "3";
scaffold_12855	Drosophila_3seq	end	7466787	7466787	.	-	.	FlyBase_ID "FBgn0197461"; genomic_feature "3UTR"; Head "22"; Ovary "3"; Testis "2"; Embryo0-12h "7"; Embryo12-24h "12"; Embryo24-36h "21"; Embryo36-48h "5";
scaffold_12855	Drosophila_3seq	end	7467069	7467069	.	-	.	FlyBase_ID "FBgn0197461"; genomic_feature "3UTR"; Head "127"; Ovary "100"; Testis "14"; Embryo0-12h "216"; Embryo12-24h "119"; Embryo24-36h "66"; Embryo36-48h "11";
scaffold_12855	Drosophila_3seq	end	7467176	7467176	.	-	.	FlyBase_ID "FBgn0197461"; genomic_feature "3UTR"; Head "61"; Ovary "150"; Testis "9"; Embryo0-12h "225"; Embryo12-24h "49"; Embryo24-36h "63"; Embryo36-48h "11";
scaffold_12855	Drosophila_3seq	end	7467329	7467329	.	-	.	FlyBase_ID "FBgn0197461"; genomic_feature "3UTR"; Head "2"; Ovary "5"; Testis "0"; Embryo0-12h "5"; Embryo12-24h "6"; Embryo24-36h "5"; Embryo36-48h "0";
scaffold_12855	Drosophila_3seq	end	7467492	7467492	.	-	.	FlyBase_ID "FBgn0197461"; genomic_feature "3UTR"; Head "0"; Ovary "15"; Testis "5"; Embryo0-12h "15"; Embryo12-24h "0"; Embryo24-36h "5"; Embryo36-48h "4";
scaffold_12855	Drosophila_3seq	end	7467749	7467749	.	-	.	FlyBase_ID "FBgn0197461"; genomic_feature "3UTR"; Head "3"; Ovary "7"; Testis "22"; Embryo0-12h "5"; Embryo12-24h "0"; Embryo24-36h "5"; Embryo36-48h "0";
scaffold_12855	Drosophila_3seq	end	7456719	7456719	.	-	.	FlyBase_ID "FBgn0197464"; genomic_feature "3UTR"; Head "565"; Ovary "332"; Testis "79"; Embryo0-12h "0"; Embryo12-24h "6"; Embryo24-36h "61"; Embryo36-48h "9";
scaffold_12963	Drosophila_3seq	end	8536781	8536781	.	-	.	FlyBase_ID "FBgn0197465"; genomic_feature "3UTR"; Head "1"; Ovary "2"; Testis "0"; Embryo0-12h "4"; Embryo12-24h "0"; Embryo24-36h "0"; Embryo36-48h "0";
scaffold_12963	Drosophila_3seq	end	8537051	8537051	.	-	.	FlyBase_ID "FBgn0197465"; genomic_feature "3UTR"; Head "19"; Ovary "92"; Testis "15"; Embryo0-12h "75"; Embryo12-24h "8"; Embryo24-36h "20"; Embryo36-48h "14";
scaffold_12963	Drosophila_3seq	end	8537104	8537104	.	-	.	FlyBase_ID "FBgn0197465"; genomic_feature "3UTR"; Head "47"; Ovary "72"; Testis "41"; Embryo0-12h "110"; Embryo12-24h "31"; Embryo24-36h "52"; Embryo36-48h "19";
scaffold_12963	Drosophila_3seq	end	8537130	8537130	.	-	.	FlyBase_ID "FBgn0197465"; genomic_feature "3UTR"; Head "166"; Ovary "422"; Testis "137"; Embryo0-12h "250"; Embryo12-24h "187"; Embryo24-36h "175"; Embryo36-48h "60";
scaffold_12855	Drosophila_3seq	end	7448460	7448460	.	-	.	FlyBase_ID "FBgn0197468"; genomic_feature "3UTR"; Head "889"; Ovary "1"; Testis "0"; Embryo0-12h "0"; Embryo12-24h "0"; Embryo24-36h "0"; Embryo36-48h "0";
scaffold_12855	Drosophila_3seq	end	7448498	7448498	.	-	.	FlyBase_ID "FBgn0197468"; genomic_feature "3UTR"; Head "82"; Ovary "0"; Testis "0"; Embryo0-12h "0"; Embryo12-24h "0"; Embryo24-36h "0"; Embryo36-48h "0";
scaffold_12855	Drosophila_3seq	end	7448540	7448540	.	-	.	FlyBase_ID "FBgn0197468"; genomic_feature "3UTR"; Head "208"; Ovary "0"; Testis "0"; Embryo0-12h "0"; Embryo12-24h "0"; Embryo24-36h "0"; Embryo36-48h "0";
scaffold_12855	Drosophila_3seq	end	7435600	7435600	.	-	.	FlyBase_ID "FBgn0197469"; genomic_feature "3UTR"; Head "1"; Ovary "7"; Testis "1"; Embryo0-12h "4"; Embryo12-24h "2"; Embryo24-36h "0"; Embryo36-48h "0";
scaffold_12855	Drosophila_3seq	end	7435630	7435630	.	-	.	FlyBase_ID "FBgn0197469"; genomic_feature "3UTR"; Head "99"; Ovary "1576"; Testis "110"; Embryo0-12h "2274"; Embryo12-24h "758"; Embryo24-36h "669"; Embryo36-48h "284";
scaffold_12855	Drosophila_3seq	end	7435739	7435739	.	-	.	FlyBase_ID "FBgn0197469"; genomic_feature "CDS"; Head "0"; Ovary "18"; Testis "0"; Embryo0-12h "76"; Embryo12-24h "33"; Embryo24-36h "27"; Embryo36-48h "17";
scaffold_12855	Drosophila_3seq	end	7429991	7429991	.	-	.	FlyBase_ID "FBgn0197470"; genomic_feature "3UTR"; Head "0"; Ovary "0"; Testis "22"; Embryo0-12h "10"; Embryo12-24h "0"; Embryo24-36h "0"; Embryo36-48h "4";
scaffold_12855	Drosophila_3seq	end	7430032	7430032	.	-	.	FlyBase_ID "FBgn0197470"; genomic_feature "3UTR"; Head "0"; Ovary "0"; Testis "8"; Embryo0-12h "3"; Embryo12-24h "0"; Embryo24-36h "0"; Embryo36-48h "0";
scaffold_12855	Drosophila_3seq	end	7429380	7429380	.	-	.	FlyBase_ID "FBgn0197470"; genomic_feature "3UTR"; Head "1182"; Ovary "463"; Testis "63"; Embryo0-12h "281"; Embryo12-24h "215"; Embryo24-36h "235"; Embryo36-48h "92";
scaffold_12855	Drosophila_3seq	end	7429668	7429668	.	-	.	FlyBase_ID "FBgn0197470"; genomic_feature "3UTR"; Head "725"; Ovary "1282"; Testis "5047"; Embryo0-12h "1549"; Embryo12-24h "678"; Embryo24-36h "675"; Embryo36-48h "251";
scaffold_12855	Drosophila_3seq	end	7429695	7429695	.	-	.	FlyBase_ID "FBgn0197470"; genomic_feature "3UTR"; Head "96"; Ovary "132"; Testis "463"; Embryo0-12h "144"; Embryo12-24h "39"; Embryo24-36h "50"; Embryo36-48h "5";
scaffold_12855	Drosophila_3seq	end	7382272	7382272	.	-	.	FlyBase_ID "FBgn0197472"; genomic_feature "3UTR"; Head "457"; Ovary "613"; Testis "39"; Embryo0-12h "719"; Embryo12-24h "192"; Embryo24-36h "208"; Embryo36-48h "74";
scaffold_12855	Drosophila_3seq	end	7382351	7382351	.	-	.	FlyBase_ID "FBgn0197472"; genomic_feature "3UTR"; Head "2"; Ovary "73"; Testis "0"; Embryo0-12h "135"; Embryo12-24h "1"; Embryo24-36h "20"; Embryo36-48h "3";
scaffold_12855	Drosophila_3seq	end	7382776	7382776	.	-	.	FlyBase_ID "FBgn0197472"; genomic_feature "3UTR"; Head "1"; Ovary "12"; Testis "27"; Embryo0-12h "12"; Embryo12-24h "0"; Embryo24-36h "0"; Embryo36-48h "0";
scaffold_12855	Drosophila_3seq	end	7382821	7382821	.	-	.	FlyBase_ID "FBgn0197472"; genomic_feature "3UTR"; Head "2"; Ovary "2"; Testis "46"; Embryo0-12h "20"; Embryo12-24h "0"; Embryo24-36h "1"; Embryo36-48h "0";
scaffold_12855	Drosophila_3seq	end	7301558	7301558	.	-	.	FlyBase_ID "FBgn0197473"; genomic_feature "3UTR"; Head "49"; Ovary "4"; Testis "0"; Embryo0-12h "152"; Embryo12-24h "165"; Embryo24-36h "50"; Embryo36-48h "4";
scaffold_12855	Drosophila_3seq	end	7219675	7219675	.	-	.	FlyBase_ID "FBgn0197474"; genomic_feature "3UTR"; Head "0"; Ovary "0"; Testis "22"; Embryo0-12h "0"; Embryo12-24h "0"; Embryo24-36h "0"; Embryo36-48h "0";
scaffold_12855	Drosophila_3seq	end	7220013	7220013	.	-	.	FlyBase_ID "FBgn0197474"; genomic_feature "3UTR"; Head "1"; Ovary "0"; Testis "1155"; Embryo0-12h "0"; Embryo12-24h "0"; Embryo24-36h "0"; Embryo36-48h "0";
scaffold_12963	Drosophila_3seq	end	8507885	8507885	.	-	.	FlyBase_ID "FBgn0197475"; genomic_feature "3UTR"; Head "1188"; Ovary "21"; Testis "130"; Embryo0-12h "629"; Embryo12-24h "209"; Embryo24-36h "64"; Embryo36-48h "18";
scaffold_12963	Drosophila_3seq	end	8508211	8508211	.	-	.	FlyBase_ID "FBgn0197475"; genomic_feature "3UTR"; Head "10"; Ovary "0"; Testis "1"; Embryo0-12h "47"; Embryo12-24h "1"; Embryo24-36h "0"; Embryo36-48h "0";
scaffold_12963	Drosophila_3seq	end	8509191	8509191	.	-	.	FlyBase_ID "FBgn0197475"; genomic_feature "3UTR"; Head "34"; Ovary "1"; Testis "73"; Embryo0-12h "114"; Embryo12-24h "20"; Embryo24-36h "0"; Embryo36-48h "0";
scaffold_12855	Drosophila_3seq	end	7115466	7115466	.	-	.	FlyBase_ID "FBgn0197476"; genomic_feature "3UTR"; Head "325"; Ovary "2"; Testis "392"; Embryo0-12h "12"; Embryo12-24h "75"; Embryo24-36h "56"; Embryo36-48h "19";
scaffold_12855	Drosophila_3seq	end	7115516	7115516	.	-	.	FlyBase_ID "FBgn0197476"; genomic_feature "3UTR"; Head "11"; Ovary "0"; Testis "4"; Embryo0-12h "0"; Embryo12-24h "0"; Embryo24-36h "0"; Embryo36-48h "0";
scaffold_12855	Drosophila_3seq	end	7113590	7113590	.	-	.	FlyBase_ID "FBgn0197477"; genomic_feature "3UTR"; Head "9"; Ovary "180"; Testis "49"; Embryo0-12h "99"; Embryo12-24h "35"; Embryo24-36h "20"; Embryo36-48h "23";
scaffold_12855	Drosophila_3seq	end	7113660	7113660	.	-	.	FlyBase_ID "FBgn0197477"; genomic_feature "3UTR"; Head "130"; Ovary "1103"; Testis "360"; Embryo0-12h "1761"; Embryo12-24h "392"; Embryo24-36h "326"; Embryo36-48h "255";
scaffold_12855	Drosophila_3seq	end	7109501	7109501	.	-	.	FlyBase_ID "FBgn0197478"; genomic_feature "3UTR"; Head "0"; Ovary "35"; Testis "0"; Embryo0-12h "16"; Embryo12-24h "0"; Embryo24-36h "0"; Embryo36-48h "0";
scaffold_12855	Drosophila_3seq	end	7109695	7109695	.	-	.	FlyBase_ID "FBgn0197478"; genomic_feature "3UTR"; Head "0"; Ovary "116"; Testis "0"; Embryo0-12h "49"; Embryo12-24h "17"; Embryo24-36h "0"; Embryo36-48h "0";
scaffold_12855	Drosophila_3seq	end	7109735	7109735	.	-	.	FlyBase_ID "FBgn0197478"; genomic_feature "3UTR"; Head "0"; Ovary "17"; Testis "0"; Embryo0-12h "2"; Embryo12-24h "0"; Embryo24-36h "5"; Embryo36-48h "0";
scaffold_12855	Drosophila_3seq	end	7109776	7109776	.	-	.	FlyBase_ID "FBgn0197478"; genomic_feature "3UTR"; Head "4"; Ovary "6077"; Testis "12"; Embryo0-12h "2836"; Embryo12-24h "214"; Embryo24-36h "214"; Embryo36-48h "120";
scaffold_12855	Drosophila_3seq	end	7109815	7109815	.	-	.	FlyBase_ID "FBgn0197478"; genomic_feature "3UTR"; Head "0"; Ovary "40"; Testis "0"; Embryo0-12h "7"; Embryo12-24h "0"; Embryo24-36h "0"; Embryo36-48h "0";
scaffold_12855	Drosophila_3seq	end	7109994	7109994	.	-	.	FlyBase_ID "FBgn0197478"; genomic_feature "3UTR"; Head "0"; Ovary "440"; Testis "19"; Embryo0-12h "209"; Embryo12-24h "12"; Embryo24-36h "18"; Embryo36-48h "11";
scaffold_12855	Drosophila_3seq	end	7110192	7110192	.	-	.	FlyBase_ID "FBgn0197478"; genomic_feature "3UTR"; Head "0"; Ovary "287"; Testis "391"; Embryo0-12h "153"; Embryo12-24h "17"; Embryo24-36h "36"; Embryo36-48h "11";
scaffold_12855	Drosophila_3seq	end	7070494	7070494	.	-	.	FlyBase_ID "FBgn0197479"; genomic_feature "3UTR"; Head "0"; Ovary "0"; Testis "99"; Embryo0-12h "0"; Embryo12-24h "0"; Embryo24-36h "0"; Embryo36-48h "0";
scaffold_12855	Drosophila_3seq	end	7069737	7069737	.	-	.	FlyBase_ID "FBgn0197480"; genomic_feature "3UTR"; Head "0"; Ovary "0"; Testis "20"; Embryo0-12h "0"; Embryo12-24h "0"; Embryo24-36h "0"; Embryo36-48h "0";
scaffold_12855	Drosophila_3seq	end	7069779	7069779	.	-	.	FlyBase_ID "FBgn0197480"; genomic_feature "3UTR"; Head "0"; Ovary "0"; Testis "172"; Embryo0-12h "0"; Embryo12-24h "0"; Embryo24-36h "0"; Embryo36-48h "0";
scaffold_12855	Drosophila_3seq	end	7069888	7069888	.	-	.	FlyBase_ID "FBgn0197480"; genomic_feature "3UTR"; Head "0"; Ovary "0"; Testis "2248"; Embryo0-12h "0"; Embryo12-24h "0"; Embryo24-36h "0"; Embryo36-48h "0";
scaffold_12855	Drosophila_3seq	end	7069944	7069944	.	-	.	FlyBase_ID "FBgn0197480"; genomic_feature "3UTR"; Head "0"; Ovary "0"; Testis "259"; Embryo0-12h "0"; Embryo12-24h "0"; Embryo24-36h "0"; Embryo36-48h "0";
scaffold_12855	Drosophila_3seq	end	7070456	7070456	.	-	.	FlyBase_ID "FBgn0197480"; genomic_feature "5UTR"; Head "2"; Ovary "2"; Testis "1747"; Embryo0-12h "0"; Embryo12-24h "0"; Embryo24-36h "0"; Embryo36-48h "0";
scaffold_12855	Drosophila_3seq	end	7066020	7066020	.	-	.	FlyBase_ID "FBgn0197481"; genomic_feature "3UTR"; Head "1"; Ovary "1"; Testis "816"; Embryo0-12h "0"; Embryo12-24h "0"; Embryo24-36h "0"; Embryo36-48h "0";
scaffold_12855	Drosophila_3seq	end	7066084	7066084	.	-	.	FlyBase_ID "FBgn0197481"; genomic_feature "CDS"; Head "0"; Ovary "0"; Testis "86"; Embryo0-12h "0"; Embryo12-24h "0"; Embryo24-36h "0"; Embryo36-48h "0";
scaffold_12855	Drosophila_3seq	end	7049598	7049598	.	-	.	FlyBase_ID "FBgn0197482"; genomic_feature "3UTR"; Head "0"; Ovary "0"; Testis "633"; Embryo0-12h "0"; Embryo12-24h "0"; Embryo24-36h "0"; Embryo36-48h "0";
scaffold_12855	Drosophila_3seq	end	7049706	7049706	.	-	.	FlyBase_ID "FBgn0197482"; genomic_feature "3UTR"; Head "0"; Ovary "0"; Testis "393"; Embryo0-12h "0"; Embryo12-24h "0"; Embryo24-36h "0"; Embryo36-48h "0";
scaffold_12855	Drosophila_3seq	end	7049769	7049769	.	-	.	FlyBase_ID "FBgn0197482"; genomic_feature "3UTR"; Head "0"; Ovary "0"; Testis "23"; Embryo0-12h "0"; Embryo12-24h "0"; Embryo24-36h "0"; Embryo36-48h "0";
scaffold_12855	Drosophila_3seq	end	7032276	7032276	.	-	.	FlyBase_ID "FBgn0197483"; genomic_feature "3UTR"; Head "0"; Ovary "0"; Testis "122"; Embryo0-12h "0"; Embryo12-24h "0"; Embryo24-36h "0"; Embryo36-48h "0";
scaffold_12855	Drosophila_3seq	end	7032302	7032302	.	-	.	FlyBase_ID "FBgn0197483"; genomic_feature "3UTR"; Head "0"; Ovary "0"; Testis "189"; Embryo0-12h "0"; Embryo12-24h "0"; Embryo24-36h "0"; Embryo36-48h "0";
scaffold_12855	Drosophila_3seq	end	7032346	7032346	.	-	.	FlyBase_ID "FBgn0197483"; genomic_feature "3UTR"; Head "0"; Ovary "0"; Testis "653"; Embryo0-12h "0"; Embryo12-24h "0"; Embryo24-36h "0"; Embryo36-48h "0";
scaffold_12855	Drosophila_3seq	end	7032583	7032583	.	-	.	FlyBase_ID "FBgn0197483"; genomic_feature "3UTR"; Head "0"; Ovary "0"; Testis "141"; Embryo0-12h "0"; Embryo12-24h "0"; Embryo24-36h "0"; Embryo36-48h "0";
scaffold_12855	Drosophila_3seq	end	7032611	7032611	.	-	.	FlyBase_ID "FBgn0197483"; genomic_feature "3UTR"; Head "0"; Ovary "0"; Testis "29"; Embryo0-12h "0"; Embryo12-24h "0"; Embryo24-36h "0"; Embryo36-48h "0";
scaffold_12855	Drosophila_3seq	end	6994470	6994470	.	-	.	FlyBase_ID "FBgn0197484"; genomic_feature "3UTR"; Head "628"; Ovary "26"; Testis "5"; Embryo0-12h "0"; Embryo12-24h "23"; Embryo24-36h "97"; Embryo36-48h "17";
scaffold_12855	Drosophila_3seq	end	6994612	6994612	.	-	.	FlyBase_ID "FBgn0197484"; genomic_feature "3UTR"; Head "17"; Ovary "0"; Testis "3"; Embryo0-12h "0"; Embryo12-24h "0"; Embryo24-36h "0"; Embryo36-48h "0";
scaffold_12855	Drosophila_3seq	end	6993035	6993035	.	-	.	FlyBase_ID "FBgn0197485"; genomic_feature "5UTR"; Head "0"; Ovary "2"; Testis "0"; Embryo0-12h "13"; Embryo12-24h "0"; Embryo24-36h "4"; Embryo36-48h "0";
scaffold_12963	Drosophila_3seq	end	8500099	8500099	.	-	.	FlyBase_ID "FBgn0197486"; genomic_feature "3UTR"; Head "115"; Ovary "618"; Testis "406"; Embryo0-12h "387"; Embryo12-24h "44"; Embryo24-36h "48"; Embryo36-48h "42";
scaffold_12963	Drosophila_3seq	end	8500800	8500800	.	-	.	FlyBase_ID "FBgn0197486"; genomic_feature "CDS"; Head "0"; Ovary "0"; Testis "7"; Embryo0-12h "0"; Embryo12-24h "0"; Embryo24-36h "0"; Embryo36-48h "0";
scaffold_12855	Drosophila_3seq	end	6928825	6928825	.	-	.	FlyBase_ID "FBgn0197487"; genomic_feature "3UTR"; Head "280"; Ovary "718"; Testis "675"; Embryo0-12h "317"; Embryo12-24h "117"; Embryo24-36h "184"; Embryo36-48h "61";
scaffold_12855	Drosophila_3seq	end	6928883	6928883	.	-	.	FlyBase_ID "FBgn0197487"; genomic_feature "3UTR"; Head "19"; Ovary "6"; Testis "8"; Embryo0-12h "5"; Embryo12-24h "0"; Embryo24-36h "13"; Embryo36-48h "9";
scaffold_12855	Drosophila_3seq	end	6925739	6925739	.	-	.	FlyBase_ID "FBgn0197488"; genomic_feature "CDS"; Head "1"; Ovary "7"; Testis "4"; Embryo0-12h "0"; Embryo12-24h "5"; Embryo24-36h "15"; Embryo36-48h "1";
scaffold_12855	Drosophila_3seq	end	6923917	6923917	.	-	.	FlyBase_ID "FBgn0197488"; genomic_feature "3UTR"; Head "1"; Ovary "77"; Testis "12"; Embryo0-12h "102"; Embryo12-24h "49"; Embryo24-36h "17"; Embryo36-48h "8";
scaffold_12855	Drosophila_3seq	end	6923944	6923944	.	-	.	FlyBase_ID "FBgn0197488"; genomic_feature "3UTR"; Head "3"; Ovary "45"; Testis "33"; Embryo0-12h "107"; Embryo12-24h "54"; Embryo24-36h "7"; Embryo36-48h "3";
scaffold_12855	Drosophila_3seq	end	6924078	6924078	.	-	.	FlyBase_ID "FBgn0197488"; genomic_feature "3UTR"; Head "0"; Ovary "0"; Testis "5"; Embryo0-12h "0"; Embryo12-24h "0"; Embryo24-36h "4"; Embryo36-48h "0";
scaffold_12855	Drosophila_3seq	end	6922298	6922298	.	-	.	FlyBase_ID "FBgn0197489"; genomic_feature "3UTR"; Head "12"; Ovary "17"; Testis "7"; Embryo0-12h "8"; Embryo12-24h "0"; Embryo24-36h "6"; Embryo36-48h "3";
scaffold_12855	Drosophila_3seq	end	6922340	6922340	.	-	.	FlyBase_ID "FBgn0197489"; genomic_feature "3UTR"; Head "2"; Ovary "22"; Testis "4"; Embryo0-12h "30"; Embryo12-24h "23"; Embryo24-36h "19"; Embryo36-48h "3";
scaffold_12855	Drosophila_3seq	end	6922552	6922552	.	-	.	FlyBase_ID "FBgn0197489"; genomic_feature "3UTR"; Head "0"; Ovary "7"; Testis "0"; Embryo0-12h "13"; Embryo12-24h "0"; Embryo24-36h "3"; Embryo36-48h "0";
scaffold_12855	Drosophila_3seq	end	6922580	6922580	.	-	.	FlyBase_ID "FBgn0197489"; genomic_feature "3UTR"; Head "7"; Ovary "33"; Testis "1"; Embryo0-12h "99"; Embryo12-24h "6"; Embryo24-36h "7"; Embryo36-48h "10";
scaffold_12855	Drosophila_3seq	end	6922758	6922758	.	-	.	FlyBase_ID "FBgn0197489"; genomic_feature "3UTR"; Head "16257"; Ovary "76085"; Testis "7052"; Embryo0-12h "78966"; Embryo12-24h "33782"; Embryo24-36h "30525"; Embryo36-48h "10410";
scaffold_12855	Drosophila_3seq	end	6922789	6922789	.	-	.	FlyBase_ID "FBgn0197489"; genomic_feature "3UTR"; Head "512"; Ovary "2868"; Testis "189"; Embryo0-12h "2099"; Embryo12-24h "1007"; Embryo24-36h "873"; Embryo36-48h "174";
scaffold_12855	Drosophila_3seq	end	6923079	6923079	.	-	.	FlyBase_ID "FBgn0197489"; genomic_feature "CDS"; Head "5"; Ovary "5"; Testis "0"; Embryo0-12h "65"; Embryo12-24h "16"; Embryo24-36h "29"; Embryo36-48h "6";
scaffold_12855	Drosophila_3seq	end	6917518	6917518	.	-	.	FlyBase_ID "FBgn0197490"; genomic_feature "3UTR"; Head "138"; Ovary "581"; Testis "292"; Embryo0-12h "468"; Embryo12-24h "209"; Embryo24-36h "156"; Embryo36-48h "70";
scaffold_12855	Drosophila_3seq	end	6856820	6856820	.	-	.	FlyBase_ID "FBgn0197495"; genomic_feature "3UTR"; Head "67"; Ovary "79"; Testis "151"; Embryo0-12h "30"; Embryo12-24h "31"; Embryo24-36h "10"; Embryo36-48h "0";
scaffold_12855	Drosophila_3seq	end	6856872	6856872	.	-	.	FlyBase_ID "FBgn0197495"; genomic_feature "3UTR"; Head "426"; Ovary "246"; Testis "647"; Embryo0-12h "191"; Embryo12-24h "153"; Embryo24-36h "107"; Embryo36-48h "37";
scaffold_12855	Drosophila_3seq	end	6856923	6856923	.	-	.	FlyBase_ID "FBgn0197495"; genomic_feature "3UTR"; Head "5"; Ovary "0"; Testis "15"; Embryo0-12h "0"; Embryo12-24h "1"; Embryo24-36h "0"; Embryo36-48h "2";
scaffold_12855	Drosophila_3seq	end	6833399	6833399	.	-	.	FlyBase_ID "FBgn0197496"; genomic_feature "3UTR"; Head "701"; Ovary "874"; Testis "1031"; Embryo0-12h "236"; Embryo12-24h "18"; Embryo24-36h "58"; Embryo36-48h "24";
scaffold_12963	Drosophila_3seq	end	8499895	8499895	.	-	.	FlyBase_ID "FBgn0197497"; genomic_feature "5UTR"; Head "0"; Ovary "2"; Testis "62"; Embryo0-12h "0"; Embryo12-24h "0"; Embryo24-36h "0"; Embryo36-48h "0";
scaffold_12963	Drosophila_3seq	end	8496728	8496728	.	-	.	FlyBase_ID "FBgn0197497"; genomic_feature "3UTR"; Head "1"; Ovary "15"; Testis "2"; Embryo0-12h "10"; Embryo12-24h "13"; Embryo24-36h "1"; Embryo36-48h "0";
scaffold_12963	Drosophila_3seq	end	8496757	8496757	.	-	.	FlyBase_ID "FBgn0197497"; genomic_feature "3UTR"; Head "4"; Ovary "49"; Testis "82"; Embryo0-12h "102"; Embryo12-24h "28"; Embryo24-36h "17"; Embryo36-48h "7";
scaffold_12963	Drosophila_3seq	end	8496802	8496802	.	-	.	FlyBase_ID "FBgn0197497"; genomic_feature "3UTR"; Head "19"; Ovary "133"; Testis "2063"; Embryo0-12h "81"; Embryo12-24h "23"; Embryo24-36h "34"; Embryo36-48h "17";
scaffold_12963	Drosophila_3seq	end	8496859	8496859	.	-	.	FlyBase_ID "FBgn0197497"; genomic_feature "3UTR"; Head "3"; Ovary "34"; Testis "467"; Embryo0-12h "8"; Embryo12-24h "6"; Embryo24-36h "5"; Embryo36-48h "0";
scaffold_12855	Drosophila_3seq	end	6799658	6799658	.	-	.	FlyBase_ID "FBgn0197498"; genomic_feature "3UTR"; Head "0"; Ovary "149"; Testis "0"; Embryo0-12h "0"; Embryo12-24h "18"; Embryo24-36h "0"; Embryo36-48h "0";
scaffold_12855	Drosophila_3seq	end	6800264	6800264	.	-	.	FlyBase_ID "FBgn0197498"; genomic_feature "3UTR"; Head "1"; Ovary "141"; Testis "1"; Embryo0-12h "0"; Embryo12-24h "6"; Embryo24-36h "0"; Embryo36-48h "0";
scaffold_12855	Drosophila_3seq	end	6670546	6670546	.	-	.	FlyBase_ID "FBgn0197499"; genomic_feature "3UTR"; Head "102"; Ovary "154"; Testis "19"; Embryo0-12h "283"; Embryo12-24h "105"; Embryo24-36h "50"; Embryo36-48h "74";
scaffold_12855	Drosophila_3seq	end	6671590	6671590	.	-	.	FlyBase_ID "FBgn0197499"; genomic_feature "3UTR"; Head "6"; Ovary "17"; Testis "21"; Embryo0-12h "63"; Embryo12-24h "46"; Embryo24-36h "30"; Embryo36-48h "6";
scaffold_12855	Drosophila_3seq	end	6671634	6671634	.	-	.	FlyBase_ID "FBgn0197499"; genomic_feature "3UTR"; Head "2"; Ovary "5"; Testis "7"; Embryo0-12h "2"; Embryo12-24h "17"; Embryo24-36h "4"; Embryo36-48h "0";
scaffold_12855	Drosophila_3seq	end	6672042	6672042	.	-	.	FlyBase_ID "FBgn0197499"; genomic_feature "3UTR"; Head "0"; Ovary "2"; Testis "16"; Embryo0-12h "3"; Embryo12-24h "0"; Embryo24-36h "3"; Embryo36-48h "0";
scaffold_12855	Drosophila_3seq	end	6672254	6672254	.	-	.	FlyBase_ID "FBgn0197499"; genomic_feature "CDS"; Head "1"; Ovary "44"; Testis "175"; Embryo0-12h "92"; Embryo12-24h "15"; Embryo24-36h "1"; Embryo36-48h "7";
scaffold_12855	Drosophila_3seq	end	6665288	6665288	.	-	.	FlyBase_ID "FBgn0197500"; genomic_feature "3UTR"; Head "30"; Ovary "124"; Testis "3"; Embryo0-12h "141"; Embryo12-24h "25"; Embryo24-36h "23"; Embryo36-48h "7";
scaffold_12855	Drosophila_3seq	end	6665455	6665455	.	-	.	FlyBase_ID "FBgn0197500"; genomic_feature "3UTR"; Head "15"; Ovary "96"; Testis "27"; Embryo0-12h "67"; Embryo12-24h "15"; Embryo24-36h "16"; Embryo36-48h "9";
scaffold_12855	Drosophila_3seq	end	6665571	6665571	.	-	.	FlyBase_ID "FBgn0197500"; genomic_feature "3UTR"; Head "2"; Ovary "6"; Testis "5"; Embryo0-12h "10"; Embryo12-24h "0"; Embryo24-36h "0"; Embryo36-48h "0";
scaffold_12855	Drosophila_3seq	end	6665675	6665675	.	-	.	FlyBase_ID "FBgn0197500"; genomic_feature "3UTR"; Head "0"; Ovary "7"; Testis "8"; Embryo0-12h "11"; Embryo12-24h "5"; Embryo24-36h "3"; Embryo36-48h "0";
scaffold_12855	Drosophila_3seq	end	6665760	6665760	.	-	.	FlyBase_ID "FBgn0197500"; genomic_feature "3UTR"; Head "0"; Ovary "0"; Testis "31"; Embryo0-12h "7"; Embryo12-24h "0"; Embryo24-36h "0"; Embryo36-48h "0";
scaffold_12855	Drosophila_3seq	end	6662817	6662817	.	-	.	FlyBase_ID "FBgn0197501"; genomic_feature "5UTR"; Head "4"; Ovary "6"; Testis "0"; Embryo0-12h "2"; Embryo12-24h "0"; Embryo24-36h "6"; Embryo36-48h "3";
scaffold_12855	Drosophila_3seq	end	6659081	6659081	.	-	.	FlyBase_ID "FBgn0197501"; genomic_feature "3UTR"; Head "2"; Ovary "6"; Testis "3"; Embryo0-12h "5"; Embryo12-24h "0"; Embryo24-36h "0"; Embryo36-48h "0";
scaffold_12855	Drosophila_3seq	end	6659139	6659139	.	-	.	FlyBase_ID "FBgn0197501"; genomic_feature "3UTR"; Head "8"; Ovary "43"; Testis "3"; Embryo0-12h "83"; Embryo12-24h "25"; Embryo24-36h "22"; Embryo36-48h "4";
scaffold_12855	Drosophila_3seq	end	6659338	6659338	.	-	.	FlyBase_ID "FBgn0197501"; genomic_feature "3UTR"; Head "2278"; Ovary "1747"; Testis "278"; Embryo0-12h "1598"; Embryo12-24h "735"; Embryo24-36h "860"; Embryo36-48h "175";
scaffold_12855	Drosophila_3seq	end	6612961	6612961	.	-	.	FlyBase_ID "FBgn0197502"; genomic_feature "3UTR"; Head "1039"; Ovary "1"; Testis "2"; Embryo0-12h "0"; Embryo12-24h "48"; Embryo24-36h "120"; Embryo36-48h "59";
scaffold_12855	Drosophila_3seq	end	6613016	6613016	.	-	.	FlyBase_ID "FBgn0197502"; genomic_feature "3UTR"; Head "452"; Ovary "0"; Testis "1"; Embryo0-12h "0"; Embryo12-24h "9"; Embryo24-36h "46"; Embryo36-48h "2";
scaffold_12855	Drosophila_3seq	end	6613405	6613405	.	-	.	FlyBase_ID "FBgn0197502"; genomic_feature "3UTR"; Head "48"; Ovary "0"; Testis "0"; Embryo0-12h "0"; Embryo12-24h "13"; Embryo24-36h "1"; Embryo36-48h "3";
scaffold_12855	Drosophila_3seq	end	6548810	6548810	.	-	.	FlyBase_ID "FBgn0197503"; genomic_feature "3UTR"; Head "246"; Ovary "4"; Testis "0"; Embryo0-12h "0"; Embryo12-24h "22"; Embryo24-36h "24"; Embryo36-48h "4";
scaffold_12855	Drosophila_3seq	end	6549038	6549038	.	-	.	FlyBase_ID "FBgn0197503"; genomic_feature "3UTR"; Head "9"; Ovary "1"; Testis "0"; Embryo0-12h "0"; Embryo12-24h "0"; Embryo24-36h "0"; Embryo36-48h "1";
scaffold_12855	Drosophila_3seq	end	6549094	6549094	.	-	.	FlyBase_ID "FBgn0197503"; genomic_feature "3UTR"; Head "3"; Ovary "6"; Testis "0"; Embryo0-12h "0"; Embryo12-24h "0"; Embryo24-36h "0"; Embryo36-48h "0";
scaffold_12855	Drosophila_3seq	end	6538299	6538299	.	-	.	FlyBase_ID "FBgn0197506"; genomic_feature "3UTR"; Head "0"; Ovary "0"; Testis "5"; Embryo0-12h "0"; Embryo12-24h "0"; Embryo24-36h "2"; Embryo36-48h "4";
scaffold_12963	Drosophila_3seq	end	8496322	8496322	.	-	.	FlyBase_ID "FBgn0197507"; genomic_feature "5UTR"; Head "2"; Ovary "9"; Testis "0"; Embryo0-12h "9"; Embryo12-24h "11"; Embryo24-36h "4"; Embryo36-48h "0";
scaffold_12963	Drosophila_3seq	end	8496352	8496352	.	-	.	FlyBase_ID "FBgn0197507"; genomic_feature "5UTR"; Head "20"; Ovary "93"; Testis "5"; Embryo0-12h "40"; Embryo12-24h "11"; Embryo24-36h "15"; Embryo36-48h "1";
scaffold_12855	Drosophila_3seq	end	6529189	6529189	.	-	.	FlyBase_ID "FBgn0197508"; genomic_feature "3UTR"; Head "0"; Ovary "0"; Testis "0"; Embryo0-12h "0"; Embryo12-24h "1"; Embryo24-36h "57"; Embryo36-48h "5";
scaffold_12855	Drosophila_3seq	end	6521323	6521323	.	-	.	FlyBase_ID "FBgn0197510"; genomic_feature "3UTR"; Head "0"; Ovary "0"; Testis "1"; Embryo0-12h "0"; Embryo12-24h "0"; Embryo24-36h "6"; Embryo36-48h "10";
scaffold_12855	Drosophila_3seq	end	6521352	6521352	.	-	.	FlyBase_ID "FBgn0197510"; genomic_feature "3UTR"; Head "1"; Ovary "0"; Testis "57"; Embryo0-12h "17"; Embryo12-24h "21"; Embryo24-36h "340"; Embryo36-48h "82";
scaffold_12855	Drosophila_3seq	end	6507378	6507378	.	-	.	FlyBase_ID "FBgn0197511"; genomic_feature "3UTR"; Head "0"; Ovary "0"; Testis "191"; Embryo0-12h "0"; Embryo12-24h "0"; Embryo24-36h "0"; Embryo36-48h "0";
scaffold_12855	Drosophila_3seq	end	6507431	6507431	.	-	.	FlyBase_ID "FBgn0197511"; genomic_feature "3UTR"; Head "0"; Ovary "0"; Testis "6"; Embryo0-12h "0"; Embryo12-24h "0"; Embryo24-36h "0"; Embryo36-48h "0";
scaffold_12855	Drosophila_3seq	end	6507466	6507466	.	-	.	FlyBase_ID "FBgn0197511"; genomic_feature "3UTR"; Head "0"; Ovary "0"; Testis "402"; Embryo0-12h "0"; Embryo12-24h "0"; Embryo24-36h "0"; Embryo36-48h "0";
scaffold_12855	Drosophila_3seq	end	6507581	6507581	.	-	.	FlyBase_ID "FBgn0197511"; genomic_feature "3UTR"; Head "0"; Ovary "0"; Testis "14"; Embryo0-12h "0"; Embryo12-24h "0"; Embryo24-36h "0"; Embryo36-48h "0";
scaffold_12855	Drosophila_3seq	end	6507660	6507660	.	-	.	FlyBase_ID "FBgn0197511"; genomic_feature "3UTR"; Head "0"; Ovary "0"; Testis "186"; Embryo0-12h "0"; Embryo12-24h "0"; Embryo24-36h "0"; Embryo36-48h "0";
scaffold_12855	Drosophila_3seq	end	6297650	6297650	.	-	.	FlyBase_ID "FBgn0197513"; genomic_feature "3UTR"; Head "266"; Ovary "5"; Testis "0"; Embryo0-12h "8"; Embryo12-24h "32"; Embryo24-36h "61"; Embryo36-48h "12";
scaffold_12855	Drosophila_3seq	end	6266738	6266738	.	-	.	FlyBase_ID "FBgn0197515"; genomic_feature "3UTR"; Head "97"; Ovary "232"; Testis "16"; Embryo0-12h "91"; Embryo12-24h "9"; Embryo24-36h "20"; Embryo36-48h "5";
scaffold_12855	Drosophila_3seq	end	6266781	6266781	.	-	.	FlyBase_ID "FBgn0197515"; genomic_feature "3UTR"; Head "7"; Ovary "15"; Testis "1"; Embryo0-12h "0"; Embryo12-24h "0"; Embryo24-36h "0"; Embryo36-48h "0";
scaffold_12855	Drosophila_3seq	end	6266856	6266856	.	-	.	FlyBase_ID "FBgn0197515"; genomic_feature "3UTR"; Head "24"; Ovary "21"; Testis "6"; Embryo0-12h "4"; Embryo12-24h "0"; Embryo24-36h "0"; Embryo36-48h "0";
scaffold_12855	Drosophila_3seq	end	6266936	6266936	.	-	.	FlyBase_ID "FBgn0197515"; genomic_feature "3UTR"; Head "3"; Ovary "5"; Testis "2"; Embryo0-12h "0"; Embryo12-24h "0"; Embryo24-36h "0"; Embryo36-48h "0";
scaffold_12855	Drosophila_3seq	end	6266986	6266986	.	-	.	FlyBase_ID "FBgn0197515"; genomic_feature "3UTR"; Head "6"; Ovary "23"; Testis "53"; Embryo0-12h "0"; Embryo12-24h "0"; Embryo24-36h "11"; Embryo36-48h "0";
scaffold_12855	Drosophila_3seq	end	6267020	6267020	.	-	.	FlyBase_ID "FBgn0197515"; genomic_feature "3UTR"; Head "0"; Ovary "1"; Testis "4"; Embryo0-12h "0"; Embryo12-24h "0"; Embryo24-36h "0"; Embryo36-48h "0";
scaffold_12855	Drosophila_3seq	end	6267147	6267147	.	-	.	FlyBase_ID "FBgn0197515"; genomic_feature "3UTR"; Head "55"; Ovary "55"; Testis "3339"; Embryo0-12h "21"; Embryo12-24h "7"; Embryo24-36h "33"; Embryo36-48h "6";
scaffold_12855	Drosophila_3seq	end	6267175	6267175	.	-	.	FlyBase_ID "FBgn0197515"; genomic_feature "3UTR"; Head "2"; Ovary "8"; Testis "88"; Embryo0-12h "0"; Embryo12-24h "0"; Embryo24-36h "0"; Embryo36-48h "0";
scaffold_12855	Drosophila_3seq	end	6260757	6260757	.	-	.	FlyBase_ID "FBgn0197516"; genomic_feature "3UTR"; Head "0"; Ovary "7"; Testis "11"; Embryo0-12h "0"; Embryo12-24h "6"; Embryo24-36h "48"; Embryo36-48h "13";
scaffold_12855	Drosophila_3seq	end	6260886	6260886	.	-	.	FlyBase_ID "FBgn0197516"; genomic_feature "3UTR"; Head "5"; Ovary "3"; Testis "34"; Embryo0-12h "0"; Embryo12-24h "12"; Embryo24-36h "96"; Embryo36-48h "45";
scaffold_12855	Drosophila_3seq	end	6249225	6249225	.	-	.	FlyBase_ID "FBgn0197517"; genomic_feature "3UTR"; Head "0"; Ovary "0"; Testis "564"; Embryo0-12h "0"; Embryo12-24h "0"; Embryo24-36h "0"; Embryo36-48h "0";
scaffold_12963	Drosophila_3seq	end	8436139	8436139	.	-	.	FlyBase_ID "FBgn0197518"; genomic_feature "3UTR"; Head "289"; Ovary "887"; Testis "3112"; Embryo0-12h "907"; Embryo12-24h "252"; Embryo24-36h "246"; Embryo36-48h "74";
scaffold_12855	Drosophila_3seq	end	6242251	6242251	.	-	.	FlyBase_ID "FBgn0197519"; genomic_feature "3UTR"; Head "1235"; Ovary "326"; Testis "83"; Embryo0-12h "9"; Embryo12-24h "42"; Embryo24-36h "109"; Embryo36-48h "14";
scaffold_12855	Drosophila_3seq	end	6242293	6242293	.	-	.	FlyBase_ID "FBgn0197519"; genomic_feature "3UTR"; Head "351"; Ovary "91"; Testis "28"; Embryo0-12h "0"; Embryo12-24h "1"; Embryo24-36h "16"; Embryo36-48h "8";
scaffold_12855	Drosophila_3seq	end	6241481	6241481	.	-	.	FlyBase_ID "FBgn0197520"; genomic_feature "3UTR"; Head "0"; Ovary "0"; Testis "26"; Embryo0-12h "0"; Embryo12-24h "0"; Embryo24-36h "0"; Embryo36-48h "0";
scaffold_12855	Drosophila_3seq	end	6241508	6241508	.	-	.	FlyBase_ID "FBgn0197520"; genomic_feature "3UTR"; Head "16"; Ovary "4"; Testis "1699"; Embryo0-12h "0"; Embryo12-24h "0"; Embryo24-36h "0"; Embryo36-48h "0";
scaffold_12855	Drosophila_3seq	end	6241563	6241563	.	-	.	FlyBase_ID "FBgn0197520"; genomic_feature "3UTR"; Head "3"; Ovary "0"; Testis "57"; Embryo0-12h "0"; Embryo12-24h "0"; Embryo24-36h "0"; Embryo36-48h "0";
scaffold_12855	Drosophila_3seq	end	6242115	6242115	.	-	.	FlyBase_ID "FBgn0197520"; genomic_feature "5UTR"; Head "129"; Ovary "71"; Testis "203"; Embryo0-12h "14"; Embryo12-24h "8"; Embryo24-36h "18"; Embryo36-48h "15";
scaffold_12855	Drosophila_3seq	end	6229720	6229720	.	-	.	FlyBase_ID "FBgn0197521"; genomic_feature "3UTR"; Head "268"; Ovary "79"; Testis "2"; Embryo0-12h "0"; Embryo12-24h "29"; Embryo24-36h "45"; Embryo36-48h "6";
scaffold_12855	Drosophila_3seq	end	6229872	6229872	.	-	.	FlyBase_ID "FBgn0197521"; genomic_feature "3UTR"; Head "210"; Ovary "57"; Testis "0"; Embryo0-12h "2"; Embryo12-24h "0"; Embryo24-36h "36"; Embryo36-48h "14";
scaffold_12855	Drosophila_3seq	end	6229979	6229979	.	-	.	FlyBase_ID "FBgn0197521"; genomic_feature "3UTR"; Head "8"; Ovary "3"; Testis "0"; Embryo0-12h "0"; Embryo12-24h "0"; Embryo24-36h "0"; Embryo36-48h "0";
scaffold_12855	Drosophila_3seq	end	6230015	6230015	.	-	.	FlyBase_ID "FBgn0197521"; genomic_feature "3UTR"; Head "12"; Ovary "1"; Testis "0"; Embryo0-12h "0"; Embryo12-24h "0"; Embryo24-36h "2"; Embryo36-48h "4";
scaffold_12855	Drosophila_3seq	end	6207924	6207924	.	-	.	FlyBase_ID "FBgn0197522"; genomic_feature "3UTR"; Head "10"; Ovary "3"; Testis "2"; Embryo0-12h "0"; Embryo12-24h "5"; Embryo24-36h "15"; Embryo36-48h "2";
scaffold_12855	Drosophila_3seq	end	6198082	6198082	.	-	.	FlyBase_ID "FBgn0197523"; genomic_feature "3UTR"; Head "158"; Ovary "289"; Testis "16"; Embryo0-12h "221"; Embryo12-24h "77"; Embryo24-36h "71"; Embryo36-48h "50";
scaffold_12855	Drosophila_3seq	end	6198181	6198181	.	-	.	FlyBase_ID "FBgn0197523"; genomic_feature "3UTR"; Head "45"; Ovary "71"; Testis "125"; Embryo0-12h "48"; Embryo12-24h "23"; Embryo24-36h "14"; Embryo36-48h "0";
scaffold_12855	Drosophila_3seq	end	6045156	6045156	.	-	.	FlyBase_ID "FBgn0197525"; genomic_feature "3UTR"; Head "0"; Ovary "0"; Testis "49"; Embryo0-12h "0"; Embryo12-24h "0"; Embryo24-36h "0"; Embryo36-48h "0";
scaffold_12855	Drosophila_3seq	end	6045909	6045909	.	-	.	FlyBase_ID "FBgn0197525"; genomic_feature "3UTR"; Head "0"; Ovary "0"; Testis "6"; Embryo0-12h "0"; Embryo12-24h "0"; Embryo24-36h "0"; Embryo36-48h "0";
scaffold_12855	Drosophila_3seq	end	6046100	6046100	.	-	.	FlyBase_ID "FBgn0197525"; genomic_feature "3UTR"; Head "3"; Ovary "1"; Testis "2528"; Embryo0-12h "0"; Embryo12-24h "0"; Embryo24-36h "0"; Embryo36-48h "0";
scaffold_12855	Drosophila_3seq	end	6046141	6046141	.	-	.	FlyBase_ID "FBgn0197525"; genomic_feature "3UTR"; Head "0"; Ovary "0"; Testis "351"; Embryo0-12h "0"; Embryo12-24h "0"; Embryo24-36h "0"; Embryo36-48h "0";
scaffold_12855	Drosophila_3seq	end	5952579	5952579	.	-	.	FlyBase_ID "FBgn0197527"; genomic_feature "3UTR"; Head "26"; Ovary "0"; Testis "0"; Embryo0-12h "0"; Embryo12-24h "4"; Embryo24-36h "8"; Embryo36-48h "0";
scaffold_12963	Drosophila_3seq	end	8432882	8432882	.	-	.	FlyBase_ID "FBgn0197529"; genomic_feature "3UTR"; Head "11103"; Ovary "2744"; Testis "180"; Embryo0-12h "1708"; Embryo12-24h "1651"; Embryo24-36h "1798"; Embryo36-48h "216";
scaffold_12963	Drosophila_3seq	end	8432941	8432941	.	-	.	FlyBase_ID "FBgn0197529"; genomic_feature "3UTR"; Head "333"; Ovary "82"; Testis "5"; Embryo0-12h "17"; Embryo12-24h "22"; Embryo24-36h "60"; Embryo36-48h "3";
scaffold_12855	Drosophila_3seq	end	5930111	5930111	.	-	.	FlyBase_ID "FBgn0197530"; genomic_feature "3UTR"; Head "138"; Ovary "0"; Testis "0"; Embryo0-12h "0"; Embryo12-24h "0"; Embryo24-36h "0"; Embryo36-48h "0";
scaffold_12855	Drosophila_3seq	end	5927570	5927570	.	-	.	FlyBase_ID "FBgn0197531"; genomic_feature "3UTR"; Head "54"; Ovary "322"; Testis "33"; Embryo0-12h "310"; Embryo12-24h "169"; Embryo24-36h "128"; Embryo36-48h "42";
scaffold_12855	Drosophila_3seq	end	5923384	5923384	.	-	.	FlyBase_ID "FBgn0197532"; genomic_feature "3UTR"; Head "1"; Ovary "21"; Testis "1"; Embryo0-12h "26"; Embryo12-24h "4"; Embryo24-36h "17"; Embryo36-48h "7";
scaffold_12855	Drosophila_3seq	end	5923448	5923448	.	-	.	FlyBase_ID "FBgn0197532"; genomic_feature "3UTR"; Head "21"; Ovary "287"; Testis "12"; Embryo0-12h "207"; Embryo12-24h "61"; Embryo24-36h "97"; Embryo36-48h "24";
scaffold_12855	Drosophila_3seq	end	5923474	5923474	.	-	.	FlyBase_ID "FBgn0197532"; genomic_feature "3UTR"; Head "2"; Ovary "30"; Testis "2"; Embryo0-12h "15"; Embryo12-24h "46"; Embryo24-36h "13"; Embryo36-48h "3";
scaffold_12855	Drosophila_3seq	end	5923503	5923503	.	-	.	FlyBase_ID "FBgn0197532"; genomic_feature "3UTR"; Head "29"; Ovary "423"; Testis "34"; Embryo0-12h "234"; Embryo12-24h "78"; Embryo24-36h "110"; Embryo36-48h "30";
scaffold_12855	Drosophila_3seq	end	5923609	5923609	.	-	.	FlyBase_ID "FBgn0197532"; genomic_feature "3UTR"; Head "0"; Ovary "5"; Testis "7"; Embryo0-12h "12"; Embryo12-24h "0"; Embryo24-36h "1"; Embryo36-48h "0";
scaffold_12855	Drosophila_3seq	end	5891047	5891047	.	-	.	FlyBase_ID "FBgn0197533"; genomic_feature "3UTR"; Head "0"; Ovary "5"; Testis "9"; Embryo0-12h "14"; Embryo12-24h "35"; Embryo24-36h "104"; Embryo36-48h "34";
scaffold_12855	Drosophila_3seq	end	5880096	5880096	.	-	.	FlyBase_ID "FBgn0197534"; genomic_feature "3UTR"; Head "1"; Ovary "0"; Testis "211"; Embryo0-12h "0"; Embryo12-24h "0"; Embryo24-36h "0"; Embryo36-48h "0";
scaffold_12855	Drosophila_3seq	end	5880152	5880152	.	-	.	FlyBase_ID "FBgn0197534"; genomic_feature "3UTR"; Head "0"; Ovary "1"; Testis "2499"; Embryo0-12h "0"; Embryo12-24h "0"; Embryo24-36h "0"; Embryo36-48h "0";
scaffold_12855	Drosophila_3seq	end	5880199	5880199	.	-	.	FlyBase_ID "FBgn0197534"; genomic_feature "3UTR"; Head "0"; Ovary "0"; Testis "129"; Embryo0-12h "0"; Embryo12-24h "0"; Embryo24-36h "0"; Embryo36-48h "0";
scaffold_12855	Drosophila_3seq	end	5848401	5848401	.	-	.	FlyBase_ID "FBgn0197535"; genomic_feature "3UTR"; Head "1"; Ovary "4"; Testis "5598"; Embryo0-12h "0"; Embryo12-24h "0"; Embryo24-36h "0"; Embryo36-48h "0";
scaffold_12855	Drosophila_3seq	end	5845824	5845824	.	-	.	FlyBase_ID "FBgn0197536"; genomic_feature "5UTR"; Head "1"; Ovary "0"; Testis "1227"; Embryo0-12h "4"; Embryo12-24h "0"; Embryo24-36h "1"; Embryo36-48h "5";
scaffold_12855	Drosophila_3seq	end	5837838	5837838	.	-	.	FlyBase_ID "FBgn0197537"; genomic_feature "3UTR"; Head "4"; Ovary "6"; Testis "5447"; Embryo0-12h "0"; Embryo12-24h "0"; Embryo24-36h "0"; Embryo36-48h "0";
scaffold_12855	Drosophila_3seq	end	5833895	5833895	.	-	.	FlyBase_ID "FBgn0197538"; genomic_feature "3UTR"; Head "3"; Ovary "4"; Testis "5546"; Embryo0-12h "11"; Embryo12-24h "0"; Embryo24-36h "0"; Embryo36-48h "0";
scaffold_12855	Drosophila_3seq	end	5834159	5834159	.	-	.	FlyBase_ID "FBgn0197538"; genomic_feature "CDS"; Head "1"; Ovary "0"; Testis "18"; Embryo0-12h "0"; Embryo12-24h "0"; Embryo24-36h "0"; Embryo36-48h "0";
scaffold_12855	Drosophila_3seq	end	5807185	5807185	.	-	.	FlyBase_ID "FBgn0197540"; genomic_feature "3UTR"; Head "12"; Ovary "7"; Testis "4"; Embryo0-12h "0"; Embryo12-24h "6"; Embryo24-36h "6"; Embryo36-48h "0";
scaffold_12855	Drosophila_3seq	end	5807425	5807425	.	-	.	FlyBase_ID "FBgn0197540"; genomic_feature "3UTR"; Head "129"; Ovary "234"; Testis "466"; Embryo0-12h "254"; Embryo12-24h "184"; Embryo24-36h "93"; Embryo36-48h "23";
scaffold_12855	Drosophila_3seq	end	5807632	5807632	.	-	.	FlyBase_ID "FBgn0197540"; genomic_feature "3UTR"; Head "10"; Ovary "22"; Testis "5"; Embryo0-12h "34"; Embryo12-24h "12"; Embryo24-36h "2"; Embryo36-48h "1";
scaffold_12855	Drosophila_3seq	end	5807693	5807693	.	-	.	FlyBase_ID "FBgn0197540"; genomic_feature "3UTR"; Head "0"; Ovary "1"; Testis "1"; Embryo0-12h "5"; Embryo12-24h "8"; Embryo24-36h "0"; Embryo36-48h "8";
scaffold_12855	Drosophila_3seq	end	5807781	5807781	.	-	.	FlyBase_ID "FBgn0197540"; genomic_feature "3UTR"; Head "15"; Ovary "32"; Testis "48"; Embryo0-12h "15"; Embryo12-24h "0"; Embryo24-36h "4"; Embryo36-48h "1";
scaffold_12855	Drosophila_3seq	end	5803321	5803321	.	-	.	FlyBase_ID "FBgn0197541"; genomic_feature "3UTR"; Head "7"; Ovary "5"; Testis "2"; Embryo0-12h "43"; Embryo12-24h "0"; Embryo24-36h "0"; Embryo36-48h "0";
scaffold_12855	Drosophila_3seq	end	5803862	5803862	.	-	.	FlyBase_ID "FBgn0197541"; genomic_feature "3UTR"; Head "1"; Ovary "2"; Testis "1"; Embryo0-12h "7"; Embryo12-24h "6"; Embryo24-36h "0"; Embryo36-48h "0";
scaffold_12855	Drosophila_3seq	end	5803889	5803889	.	-	.	FlyBase_ID "FBgn0197541"; genomic_feature "3UTR"; Head "85"; Ovary "320"; Testis "157"; Embryo0-12h "418"; Embryo12-24h "178"; Embryo24-36h "94"; Embryo36-48h "49";
scaffold_12855	Drosophila_3seq	end	5792832	5792832	.	-	.	FlyBase_ID "FBgn0197544"; genomic_feature "3UTR"; Head "28"; Ovary "4"; Testis "7"; Embryo0-12h "0"; Embryo12-24h "28"; Embryo24-36h "27"; Embryo36-48h "15";
scaffold_12855	Drosophila_3seq	end	5791079	5791079	.	-	.	FlyBase_ID "FBgn0197545"; genomic_feature "3UTR"; Head "315"; Ovary "879"; Testis "230"; Embryo0-12h "948"; Embryo12-24h "264"; Embryo24-36h "301"; Embryo36-48h "155";
scaffold_12855	Drosophila_3seq	end	5776476	5776476	.	-	.	FlyBase_ID "FBgn0197546"; genomic_feature "3UTR"; Head "122"; Ovary "510"; Testis "38"; Embryo0-12h "518"; Embryo12-24h "135"; Embryo24-36h "50"; Embryo36-48h "39";
scaffold_12855	Drosophila_3seq	end	5776717	5776717	.	-	.	FlyBase_ID "FBgn0197546"; genomic_feature "3UTR"; Head "4"; Ovary "9"; Testis "75"; Embryo0-12h "16"; Embryo12-24h "5"; Embryo24-36h "0"; Embryo36-48h "0";
scaffold_12855	Drosophila_3seq	end	5776837	5776837	.	-	.	FlyBase_ID "FBgn0197546"; genomic_feature "3UTR"; Head "1"; Ovary "1"; Testis "26"; Embryo0-12h "0"; Embryo12-24h "0"; Embryo24-36h "4"; Embryo36-48h "0";
scaffold_12855	Drosophila_3seq	end	5746977	5746977	.	-	.	FlyBase_ID "FBgn0197547"; genomic_feature "3UTR"; Head "397"; Ovary "145"; Testis "1"; Embryo0-12h "215"; Embryo12-24h "108"; Embryo24-36h "93"; Embryo36-48h "17";
scaffold_12855	Drosophila_3seq	end	5747031	5747031	.	-	.	FlyBase_ID "FBgn0197547"; genomic_feature "3UTR"; Head "47"; Ovary "49"; Testis "2"; Embryo0-12h "29"; Embryo12-24h "22"; Embryo24-36h "21"; Embryo36-48h "2";
scaffold_12855	Drosophila_3seq	end	5747149	5747149	.	-	.	FlyBase_ID "FBgn0197547"; genomic_feature "3UTR"; Head "43"; Ovary "228"; Testis "1"; Embryo0-12h "270"; Embryo12-24h "59"; Embryo24-36h "59"; Embryo36-48h "14";
scaffold_12855	Drosophila_3seq	end	5747243	5747243	.	-	.	FlyBase_ID "FBgn0197547"; genomic_feature "3UTR"; Head "9"; Ovary "123"; Testis "0"; Embryo0-12h "144"; Embryo12-24h "40"; Embryo24-36h "29"; Embryo36-48h "8";
scaffold_12855	Drosophila_3seq	end	5736225	5736225	.	-	.	FlyBase_ID "FBgn0197548"; genomic_feature "3UTR"; Head "124"; Ovary "7"; Testis "35"; Embryo0-12h "2"; Embryo12-24h "17"; Embryo24-36h "53"; Embryo36-48h "4";
scaffold_12855	Drosophila_3seq	end	5736300	5736300	.	-	.	FlyBase_ID "FBgn0197548"; genomic_feature "3UTR"; Head "113"; Ovary "1"; Testis "10"; Embryo0-12h "0"; Embryo12-24h "35"; Embryo24-36h "21"; Embryo36-48h "0";
scaffold_12855	Drosophila_3seq	end	5736391	5736391	.	-	.	FlyBase_ID "FBgn0197548"; genomic_feature "3UTR"; Head "79"; Ovary "1"; Testis "12"; Embryo0-12h "0"; Embryo12-24h "0"; Embryo24-36h "16"; Embryo36-48h "0";
scaffold_12855	Drosophila_3seq	end	5731628	5731628	.	-	.	FlyBase_ID "FBgn0197549"; genomic_feature "3UTR"; Head "418"; Ovary "1435"; Testis "601"; Embryo0-12h "553"; Embryo12-24h "325"; Embryo24-36h "136"; Embryo36-48h "50";
scaffold_12855	Drosophila_3seq	end	5731684	5731684	.	-	.	FlyBase_ID "FBgn0197549"; genomic_feature "3UTR"; Head "38"; Ovary "81"; Testis "43"; Embryo0-12h "70"; Embryo12-24h "27"; Embryo24-36h "17"; Embryo36-48h "2";
scaffold_12855	Drosophila_3seq	end	5728638	5728638	.	-	.	FlyBase_ID "FBgn0197551"; genomic_feature "3UTR"; Head "85"; Ovary "226"; Testis "37"; Embryo0-12h "324"; Embryo12-24h "102"; Embryo24-36h "144"; Embryo36-48h "33";
scaffold_12855	Drosophila_3seq	end	5728872	5728872	.	-	.	FlyBase_ID "FBgn0197551"; genomic_feature "3UTR"; Head "0"; Ovary "2"; Testis "6"; Embryo0-12h "0"; Embryo12-24h "2"; Embryo24-36h "1"; Embryo36-48h "0";
scaffold_12855	Drosophila_3seq	end	5728917	5728917	.	-	.	FlyBase_ID "FBgn0197551"; genomic_feature "3UTR"; Head "7"; Ovary "24"; Testis "50"; Embryo0-12h "24"; Embryo12-24h "17"; Embryo24-36h "14"; Embryo36-48h "5";
scaffold_12855	Drosophila_3seq	end	5713569	5713569	.	-	.	FlyBase_ID "FBgn0197552"; genomic_feature "3UTR"; Head "186"; Ovary "412"; Testis "68"; Embryo0-12h "265"; Embryo12-24h "100"; Embryo24-36h "105"; Embryo36-48h "2";
scaffold_12855	Drosophila_3seq	end	5713620	5713620	.	-	.	FlyBase_ID "FBgn0197552"; genomic_feature "3UTR"; Head "172"; Ovary "964"; Testis "220"; Embryo0-12h "2389"; Embryo12-24h "618"; Embryo24-36h "619"; Embryo36-48h "233";
scaffold_12855	Drosophila_3seq	end	5713787	5713787	.	-	.	FlyBase_ID "FBgn0197552"; genomic_feature "3UTR"; Head "3"; Ovary "7"; Testis "82"; Embryo0-12h "0"; Embryo12-24h "5"; Embryo24-36h "3"; Embryo36-48h "0";
scaffold_12855	Drosophila_3seq	end	5713834	5713834	.	-	.	FlyBase_ID "FBgn0197552"; genomic_feature "3UTR"; Head "0"; Ovary "0"; Testis "36"; Embryo0-12h "0"; Embryo12-24h "0"; Embryo24-36h "0"; Embryo36-48h "0";
scaffold_12855	Drosophila_3seq	end	5713953	5713953	.	-	.	FlyBase_ID "FBgn0197552"; genomic_feature "3UTR"; Head "17"; Ovary "185"; Testis "28"; Embryo0-12h "349"; Embryo12-24h "76"; Embryo24-36h "81"; Embryo36-48h "49";
scaffold_12855	Drosophila_3seq	end	5710527	5710527	.	-	.	FlyBase_ID "FBgn0197553"; genomic_feature "3UTR"; Head "1361"; Ovary "920"; Testis "53"; Embryo0-12h "401"; Embryo12-24h "76"; Embryo24-36h "499"; Embryo36-48h "232";
scaffold_12855	Drosophila_3seq	end	5710358	5710358	.	-	.	FlyBase_ID "FBgn0197554"; genomic_feature "CDS"; Head "8"; Ovary "7"; Testis "1"; Embryo0-12h "0"; Embryo12-24h "0"; Embryo24-36h "4"; Embryo36-48h "0";
scaffold_12855	Drosophila_3seq	end	5708344	5708344	.	-	.	FlyBase_ID "FBgn0197554"; genomic_feature "3UTR"; Head "90"; Ovary "154"; Testis "103"; Embryo0-12h "97"; Embryo12-24h "42"; Embryo24-36h "48"; Embryo36-48h "11";
scaffold_12855	Drosophila_3seq	end	5708382	5708382	.	-	.	FlyBase_ID "FBgn0197554"; genomic_feature "3UTR"; Head "11"; Ovary "15"; Testis "23"; Embryo0-12h "9"; Embryo12-24h "5"; Embryo24-36h "6"; Embryo36-48h "1";
scaffold_12855	Drosophila_3seq	end	5703419	5703419	.	-	.	FlyBase_ID "FBgn0197556"; genomic_feature "CDS"; Head "0"; Ovary "0"; Testis "8"; Embryo0-12h "0"; Embryo12-24h "0"; Embryo24-36h "0"; Embryo36-48h "0";
scaffold_12855	Drosophila_3seq	end	5701642	5701642	.	-	.	FlyBase_ID "FBgn0197556"; genomic_feature "3UTR"; Head "3"; Ovary "2"; Testis "0"; Embryo0-12h "7"; Embryo12-24h "0"; Embryo24-36h "0"; Embryo36-48h "1";
scaffold_12855	Drosophila_3seq	end	5701736	5701736	.	-	.	FlyBase_ID "FBgn0197556"; genomic_feature "3UTR"; Head "53"; Ovary "44"; Testis "11"; Embryo0-12h "73"; Embryo12-24h "47"; Embryo24-36h "42"; Embryo36-48h "1";
scaffold_12855	Drosophila_3seq	end	5701869	5701869	.	-	.	FlyBase_ID "FBgn0197556"; genomic_feature "3UTR"; Head "28"; Ovary "131"; Testis "166"; Embryo0-12h "119"; Embryo12-24h "11"; Embryo24-36h "36"; Embryo36-48h "15";
scaffold_12855	Drosophila_3seq	end	5701899	5701899	.	-	.	FlyBase_ID "FBgn0197556"; genomic_feature "3UTR"; Head "4"; Ovary "15"; Testis "36"; Embryo0-12h "14"; Embryo12-24h "1"; Embryo24-36h "16"; Embryo36-48h "0";
scaffold_12855	Drosophila_3seq	end	5701992	5701992	.	-	.	FlyBase_ID "FBgn0197556"; genomic_feature "3UTR"; Head "13"; Ovary "96"; Testis "750"; Embryo0-12h "101"; Embryo12-24h "48"; Embryo24-36h "45"; Embryo36-48h "31";
scaffold_12855	Drosophila_3seq	end	5702117	5702117	.	-	.	FlyBase_ID "FBgn0197556"; genomic_feature "3UTR"; Head "4"; Ovary "13"; Testis "80"; Embryo0-12h "37"; Embryo12-24h "6"; Embryo24-36h "14"; Embryo36-48h "0";
scaffold_12855	Drosophila_3seq	end	5696973	5696973	.	-	.	FlyBase_ID "FBgn0197557"; genomic_feature "3UTR"; Head "66"; Ovary "100"; Testis "16"; Embryo0-12h "71"; Embryo12-24h "58"; Embryo24-36h "62"; Embryo36-48h "25";
scaffold_12855	Drosophila_3seq	end	5697048	5697048	.	-	.	FlyBase_ID "FBgn0197557"; genomic_feature "3UTR"; Head "115"; Ovary "477"; Testis "18"; Embryo0-12h "389"; Embryo12-24h "183"; Embryo24-36h "156"; Embryo36-48h "72";
scaffold_12855	Drosophila_3seq	end	5697087	5697087	.	-	.	FlyBase_ID "FBgn0197557"; genomic_feature "3UTR"; Head "16"; Ovary "70"; Testis "2"; Embryo0-12h "87"; Embryo12-24h "17"; Embryo24-36h "34"; Embryo36-48h "21";
scaffold_12855	Drosophila_3seq	end	5697122	5697122	.	-	.	FlyBase_ID "FBgn0197557"; genomic_feature "3UTR"; Head "5"; Ovary "19"; Testis "2"; Embryo0-12h "26"; Embryo12-24h "8"; Embryo24-36h "17"; Embryo36-48h "3";
scaffold_12855	Drosophila_3seq	end	5697170	5697170	.	-	.	FlyBase_ID "FBgn0197557"; genomic_feature "3UTR"; Head "7"; Ovary "31"; Testis "1"; Embryo0-12h "10"; Embryo12-24h "0"; Embryo24-36h "6"; Embryo36-48h "8";
scaffold_12855	Drosophila_3seq	end	5697203	5697203	.	-	.	FlyBase_ID "FBgn0197557"; genomic_feature "3UTR"; Head "146"; Ovary "627"; Testis "112"; Embryo0-12h "424"; Embryo12-24h "190"; Embryo24-36h "206"; Embryo36-48h "70";
scaffold_12855	Drosophila_3seq	end	5697360	5697360	.	-	.	FlyBase_ID "FBgn0197557"; genomic_feature "3UTR"; Head "19"; Ovary "45"; Testis "7"; Embryo0-12h "60"; Embryo12-24h "16"; Embryo24-36h "27"; Embryo36-48h "10";
scaffold_12855	Drosophila_3seq	end	5697431	5697431	.	-	.	FlyBase_ID "FBgn0197557"; genomic_feature "3UTR"; Head "2"; Ovary "4"; Testis "1"; Embryo0-12h "0"; Embryo12-24h "0"; Embryo24-36h "0"; Embryo36-48h "0";
scaffold_12855	Drosophila_3seq	end	5697508	5697508	.	-	.	FlyBase_ID "FBgn0197557"; genomic_feature "3UTR"; Head "14"; Ovary "63"; Testis "55"; Embryo0-12h "76"; Embryo12-24h "20"; Embryo24-36h "36"; Embryo36-48h "20";
scaffold_12855	Drosophila_3seq	end	5697559	5697559	.	-	.	FlyBase_ID "FBgn0197557"; genomic_feature "3UTR"; Head "9"; Ovary "40"; Testis "8"; Embryo0-12h "30"; Embryo12-24h "29"; Embryo24-36h "9"; Embryo36-48h "7";
scaffold_12855	Drosophila_3seq	end	5697585	5697585	.	-	.	FlyBase_ID "FBgn0197557"; genomic_feature "3UTR"; Head "2"; Ovary "20"; Testis "9"; Embryo0-12h "23"; Embryo12-24h "4"; Embryo24-36h "7"; Embryo36-48h "6";
scaffold_12855	Drosophila_3seq	end	5692831	5692831	.	-	.	FlyBase_ID "FBgn0197558"; genomic_feature "3UTR"; Head "30"; Ovary "154"; Testis "1"; Embryo0-12h "40"; Embryo12-24h "15"; Embryo24-36h "4"; Embryo36-48h "0";
scaffold_12855	Drosophila_3seq	end	5692868	5692868	.	-	.	FlyBase_ID "FBgn0197558"; genomic_feature "3UTR"; Head "5"; Ovary "26"; Testis "3"; Embryo0-12h "10"; Embryo12-24h "1"; Embryo24-36h "1"; Embryo36-48h "0";
scaffold_12855	Drosophila_3seq	end	5693211	5693211	.	-	.	FlyBase_ID "FBgn0197558"; genomic_feature "3UTR"; Head "3"; Ovary "30"; Testis "5"; Embryo0-12h "9"; Embryo12-24h "0"; Embryo24-36h "8"; Embryo36-48h "7";
scaffold_12855	Drosophila_3seq	end	5693252	5693252	.	-	.	FlyBase_ID "FBgn0197558"; genomic_feature "3UTR"; Head "10"; Ovary "112"; Testis "15"; Embryo0-12h "26"; Embryo12-24h "9"; Embryo24-36h "12"; Embryo36-48h "10";
scaffold_12855	Drosophila_3seq	end	5676035	5676035	.	-	.	FlyBase_ID "FBgn0197559"; genomic_feature "3UTR"; Head "25"; Ovary "3"; Testis "0"; Embryo0-12h "15"; Embryo12-24h "29"; Embryo24-36h "33"; Embryo36-48h "14";
scaffold_12855	Drosophila_3seq	end	5676425	5676425	.	-	.	FlyBase_ID "FBgn0197559"; genomic_feature "3UTR"; Head "9"; Ovary "3"; Testis "3"; Embryo0-12h "16"; Embryo12-24h "45"; Embryo24-36h "32"; Embryo36-48h "2";
scaffold_12855	Drosophila_3seq	end	5676634	5676634	.	-	.	FlyBase_ID "FBgn0197559"; genomic_feature "3UTR"; Head "3"; Ovary "3"; Testis "0"; Embryo0-12h "52"; Embryo12-24h "38"; Embryo24-36h "20"; Embryo36-48h "1";
scaffold_12855	Drosophila_3seq	end	5676661	5676661	.	-	.	FlyBase_ID "FBgn0197559"; genomic_feature "3UTR"; Head "4"; Ovary "9"; Testis "3"; Embryo0-12h "26"; Embryo12-24h "16"; Embryo24-36h "29"; Embryo36-48h "0";
scaffold_12855	Drosophila_3seq	end	5677184	5677184	.	-	.	FlyBase_ID "FBgn0197559"; genomic_feature "3UTR"; Head "5"; Ovary "52"; Testis "28"; Embryo0-12h "44"; Embryo12-24h "17"; Embryo24-36h "12"; Embryo36-48h "5";
scaffold_12855	Drosophila_3seq	end	5677232	5677232	.	-	.	FlyBase_ID "FBgn0197559"; genomic_feature "3UTR"; Head "216"; Ovary "189"; Testis "126"; Embryo0-12h "248"; Embryo12-24h "188"; Embryo24-36h "207"; Embryo36-48h "40";
scaffold_12855	Drosophila_3seq	end	5677478	5677478	.	-	.	FlyBase_ID "FBgn0197559"; genomic_feature "3UTR"; Head "61"; Ovary "61"; Testis "83"; Embryo0-12h "121"; Embryo12-24h "47"; Embryo24-36h "56"; Embryo36-48h "8";
scaffold_12855	Drosophila_3seq	end	5677552	5677552	.	-	.	FlyBase_ID "FBgn0197559"; genomic_feature "3UTR"; Head "0"; Ovary "2"; Testis "3"; Embryo0-12h "5"; Embryo12-24h "0"; Embryo24-36h "0"; Embryo36-48h "0";
scaffold_12855	Drosophila_3seq	end	5677657	5677657	.	-	.	FlyBase_ID "FBgn0197559"; genomic_feature "3UTR"; Head "0"; Ovary "3"; Testis "6"; Embryo0-12h "10"; Embryo12-24h "7"; Embryo24-36h "2"; Embryo36-48h "0";
scaffold_12855	Drosophila_3seq	end	5673528	5673528	.	-	.	FlyBase_ID "FBgn0197560"; genomic_feature "CDS"; Head "3"; Ovary "1"; Testis "1"; Embryo0-12h "13"; Embryo12-24h "0"; Embryo24-36h "6"; Embryo36-48h "1";
scaffold_12855	Drosophila_3seq	end	5673792	5673792	.	-	.	FlyBase_ID "FBgn0197560"; genomic_feature "5UTR"; Head "13"; Ovary "10"; Testis "0"; Embryo0-12h "7"; Embryo12-24h "8"; Embryo24-36h "0"; Embryo36-48h "0";
scaffold_12855	Drosophila_3seq	end	5657793	5657793	.	-	.	FlyBase_ID "FBgn0197560"; genomic_feature "3UTR"; Head "238"; Ovary "31"; Testis "3"; Embryo0-12h "25"; Embryo12-24h "48"; Embryo24-36h "22"; Embryo36-48h "5";
scaffold_12855	Drosophila_3seq	end	5657926	5657926	.	-	.	FlyBase_ID "FBgn0197560"; genomic_feature "3UTR"; Head "34"; Ovary "18"; Testis "2"; Embryo0-12h "31"; Embryo12-24h "5"; Embryo24-36h "20"; Embryo36-48h "3";
scaffold_12855	Drosophila_3seq	end	5658025	5658025	.	-	.	FlyBase_ID "FBgn0197560"; genomic_feature "3UTR"; Head "10"; Ovary "67"; Testis "0"; Embryo0-12h "53"; Embryo12-24h "15"; Embryo24-36h "32"; Embryo36-48h "1";
scaffold_12855	Drosophila_3seq	end	5658073	5658073	.	-	.	FlyBase_ID "FBgn0197560"; genomic_feature "3UTR"; Head "2"; Ovary "5"; Testis "0"; Embryo0-12h "20"; Embryo12-24h "20"; Embryo24-36h "0"; Embryo36-48h "3";
scaffold_12855	Drosophila_3seq	end	5658105	5658105	.	-	.	FlyBase_ID "FBgn0197560"; genomic_feature "3UTR"; Head "38"; Ovary "243"; Testis "20"; Embryo0-12h "272"; Embryo12-24h "120"; Embryo24-36h "108"; Embryo36-48h "43";
scaffold_12855	Drosophila_3seq	end	5658154	5658154	.	-	.	FlyBase_ID "FBgn0197560"; genomic_feature "3UTR"; Head "23"; Ovary "136"; Testis "33"; Embryo0-12h "231"; Embryo12-24h "55"; Embryo24-36h "72"; Embryo36-48h "16";
scaffold_12855	Drosophila_3seq	end	5658363	5658363	.	-	.	FlyBase_ID "FBgn0197560"; genomic_feature "3UTR"; Head "0"; Ovary "49"; Testis "6"; Embryo0-12h "95"; Embryo12-24h "46"; Embryo24-36h "21"; Embryo36-48h "20";
scaffold_12963	Drosophila_3seq	end	8409713	8409713	.	-	.	FlyBase_ID "FBgn0197561"; genomic_feature "5UTR"; Head "3"; Ovary "15"; Testis "3"; Embryo0-12h "18"; Embryo12-24h "0"; Embryo24-36h "7"; Embryo36-48h "0";
scaffold_12963	Drosophila_3seq	end	8409754	8409754	.	-	.	FlyBase_ID "FBgn0197561"; genomic_feature "5UTR"; Head "41"; Ovary "20"; Testis "24"; Embryo0-12h "23"; Embryo12-24h "17"; Embryo24-36h "6"; Embryo36-48h "10";
scaffold_12963	Drosophila_3seq	end	8406703	8406703	.	-	.	FlyBase_ID "FBgn0197561"; genomic_feature "3UTR"; Head "14"; Ovary "670"; Testis "1913"; Embryo0-12h "368"; Embryo12-24h "25"; Embryo24-36h "11"; Embryo36-48h "11";
scaffold_12963	Drosophila_3seq	end	8406750	8406750	.	-	.	FlyBase_ID "FBgn0197561"; genomic_feature "3UTR"; Head "0"; Ovary "33"; Testis "117"; Embryo0-12h "31"; Embryo12-24h "0"; Embryo24-36h "0"; Embryo36-48h "0";
scaffold_12855	Drosophila_3seq	end	5643600	5643600	.	-	.	FlyBase_ID "FBgn0197563"; genomic_feature "5UTR"; Head "18"; Ovary "9"; Testis "7"; Embryo0-12h "18"; Embryo12-24h "16"; Embryo24-36h "5"; Embryo36-48h "3";
scaffold_12855	Drosophila_3seq	end	5643676	5643676	.	-	.	FlyBase_ID "FBgn0197563"; genomic_feature "5UTR"; Head "27"; Ovary "6"; Testis "1"; Embryo0-12h "79"; Embryo12-24h "41"; Embryo24-36h "13"; Embryo36-48h "28";
scaffold_12855	Drosophila_3seq	end	5622663	5622663	.	-	.	FlyBase_ID "FBgn0197563"; genomic_feature "3UTR"; Head "838"; Ovary "249"; Testis "146"; Embryo0-12h "174"; Embryo12-24h "286"; Embryo24-36h "470"; Embryo36-48h "82";
scaffold_12855	Drosophila_3seq	end	5623348	5623348	.	-	.	FlyBase_ID "FBgn0197563"; genomic_feature "3UTR"; Head "626"; Ovary "319"; Testis "61"; Embryo0-12h "270"; Embryo12-24h "223"; Embryo24-36h "403"; Embryo36-48h "70";
scaffold_12855	Drosophila_3seq	end	5623531	5623531	.	-	.	FlyBase_ID "FBgn0197563"; genomic_feature "3UTR"; Head "83"; Ovary "315"; Testis "9"; Embryo0-12h "178"; Embryo12-24h "90"; Embryo24-36h "95"; Embryo36-48h "15";
scaffold_12855	Drosophila_3seq	end	5623643	5623643	.	-	.	FlyBase_ID "FBgn0197563"; genomic_feature "3UTR"; Head "420"; Ovary "445"; Testis "51"; Embryo0-12h "75"; Embryo12-24h "54"; Embryo24-36h "120"; Embryo36-48h "19";
scaffold_12855	Drosophila_3seq	end	5623856	5623856	.	-	.	FlyBase_ID "FBgn0197563"; genomic_feature "3UTR"; Head "37"; Ovary "31"; Testis "3"; Embryo0-12h "11"; Embryo12-24h "9"; Embryo24-36h "31"; Embryo36-48h "4";
scaffold_12855	Drosophila_3seq	end	5624000	5624000	.	-	.	FlyBase_ID "FBgn0197563"; genomic_feature "3UTR"; Head "498"; Ovary "239"; Testis "43"; Embryo0-12h "157"; Embryo12-24h "102"; Embryo24-36h "147"; Embryo36-48h "24";
scaffold_12855	Drosophila_3seq	end	5624222	5624222	.	-	.	FlyBase_ID "FBgn0197563"; genomic_feature "3UTR"; Head "45"; Ovary "11"; Testis "5"; Embryo0-12h "18"; Embryo12-24h "48"; Embryo24-36h "26"; Embryo36-48h "21";
scaffold_12855	Drosophila_3seq	end	5624383	5624383	.	-	.	FlyBase_ID "FBgn0197563"; genomic_feature "3UTR"; Head "12"; Ovary "19"; Testis "9"; Embryo0-12h "14"; Embryo12-24h "0"; Embryo24-36h "7"; Embryo36-48h "0";
scaffold_12855	Drosophila_3seq	end	5624659	5624659	.	-	.	FlyBase_ID "FBgn0197563"; genomic_feature "3UTR"; Head "0"; Ovary "12"; Testis "0"; Embryo0-12h "0"; Embryo12-24h "1"; Embryo24-36h "5"; Embryo36-48h "0";
scaffold_12855	Drosophila_3seq	end	5624937	5624937	.	-	.	FlyBase_ID "FBgn0197563"; genomic_feature "3UTR"; Head "616"; Ovary "1997"; Testis "306"; Embryo0-12h "1476"; Embryo12-24h "523"; Embryo24-36h "554"; Embryo36-48h "206";
scaffold_12855	Drosophila_3seq	end	5625231	5625231	.	-	.	FlyBase_ID "FBgn0197563"; genomic_feature "3UTR"; Head "5"; Ovary "22"; Testis "9"; Embryo0-12h "17"; Embryo12-24h "5"; Embryo24-36h "0"; Embryo36-48h "9";
scaffold_12855	Drosophila_3seq	end	5625257	5625257	.	-	.	FlyBase_ID "FBgn0197563"; genomic_feature "3UTR"; Head "3"; Ovary "22"; Testis "3"; Embryo0-12h "14"; Embryo12-24h "13"; Embryo24-36h "9"; Embryo36-48h "0";
scaffold_12855	Drosophila_3seq	end	5625310	5625310	.	-	.	FlyBase_ID "FBgn0197563"; genomic_feature "3UTR"; Head "3"; Ovary "47"; Testis "5"; Embryo0-12h "11"; Embryo12-24h "3"; Embryo24-36h "2"; Embryo36-48h "0";
scaffold_12855	Drosophila_3seq	end	5626760	5626760	.	-	.	FlyBase_ID "FBgn0197563"; genomic_feature "CDS"; Head "4"; Ovary "8"; Testis "4"; Embryo0-12h "4"; Embryo12-24h "0"; Embryo24-36h "8"; Embryo36-48h "6";
scaffold_12855	Drosophila_3seq	end	5627080	5627080	.	-	.	FlyBase_ID "FBgn0197563"; genomic_feature "CDS"; Head "55"; Ovary "29"; Testis "13"; Embryo0-12h "76"; Embryo12-24h "32"; Embryo24-36h "83"; Embryo36-48h "16";
scaffold_12855	Drosophila_3seq	end	5552916	5552916	.	-	.	FlyBase_ID "FBgn0197564"; genomic_feature "3UTR"; Head "15"; Ovary "0"; Testis "0"; Embryo0-12h "0"; Embryo12-24h "0"; Embryo24-36h "0"; Embryo36-48h "0";
scaffold_12855	Drosophila_3seq	end	5553140	5553140	.	-	.	FlyBase_ID "FBgn0197564"; genomic_feature "3UTR"; Head "9"; Ovary "0"; Testis "9"; Embryo0-12h "0"; Embryo12-24h "0"; Embryo24-36h "5"; Embryo36-48h "0";
scaffold_12855	Drosophila_3seq	end	5548725	5548725	.	-	.	FlyBase_ID "FBgn0197565"; genomic_feature "3UTR"; Head "5"; Ovary "0"; Testis "2"; Embryo0-12h "0"; Embryo12-24h "5"; Embryo24-36h "504"; Embryo36-48h "257";
scaffold_12855	Drosophila_3seq	end	5529279	5529279	.	-	.	FlyBase_ID "FBgn0197567"; genomic_feature "CDS"; Head "1"; Ovary "0"; Testis "30"; Embryo0-12h "0"; Embryo12-24h "1"; Embryo24-36h "0"; Embryo36-48h "0";
scaffold_12855	Drosophila_3seq	end	5526730	5526730	.	-	.	FlyBase_ID "FBgn0197567"; genomic_feature "3UTR"; Head "214"; Ovary "34"; Testis "3"; Embryo0-12h "61"; Embryo12-24h "64"; Embryo24-36h "39"; Embryo36-48h "3";
scaffold_12855	Drosophila_3seq	end	5527481	5527481	.	-	.	FlyBase_ID "FBgn0197567"; genomic_feature "3UTR"; Head "157"; Ovary "1179"; Testis "27"; Embryo0-12h "727"; Embryo12-24h "156"; Embryo24-36h "108"; Embryo36-48h "54";
scaffold_12855	Drosophila_3seq	end	5527600	5527600	.	-	.	FlyBase_ID "FBgn0197567"; genomic_feature "3UTR"; Head "3"; Ovary "24"; Testis "0"; Embryo0-12h "38"; Embryo12-24h "0"; Embryo24-36h "4"; Embryo36-48h "0";
scaffold_12855	Drosophila_3seq	end	5527700	5527700	.	-	.	FlyBase_ID "FBgn0197567"; genomic_feature "3UTR"; Head "16"; Ovary "207"; Testis "4"; Embryo0-12h "288"; Embryo12-24h "25"; Embryo24-36h "34"; Embryo36-48h "27";
scaffold_12855	Drosophila_3seq	end	5527772	5527772	.	-	.	FlyBase_ID "FBgn0197567"; genomic_feature "3UTR"; Head "5"; Ovary "26"; Testis "1"; Embryo0-12h "19"; Embryo12-24h "1"; Embryo24-36h "1"; Embryo36-48h "0";
scaffold_12855	Drosophila_3seq	end	5527958	5527958	.	-	.	FlyBase_ID "FBgn0197567"; genomic_feature "3UTR"; Head "37"; Ovary "101"; Testis "54"; Embryo0-12h "100"; Embryo12-24h "12"; Embryo24-36h "29"; Embryo36-48h "0";
scaffold_12855	Drosophila_3seq	end	5528004	5528004	.	-	.	FlyBase_ID "FBgn0197567"; genomic_feature "3UTR"; Head "0"; Ovary "2"; Testis "1"; Embryo0-12h "12"; Embryo12-24h "0"; Embryo24-36h "0"; Embryo36-48h "0";
scaffold_12855	Drosophila_3seq	end	5459973	5459973	.	-	.	FlyBase_ID "FBgn0197571"; genomic_feature "3UTR"; Head "0"; Ovary "0"; Testis "9"; Embryo0-12h "0"; Embryo12-24h "0"; Embryo24-36h "16"; Embryo36-48h "12";
scaffold_12855	Drosophila_3seq	end	5460129	5460129	.	-	.	FlyBase_ID "FBgn0197571"; genomic_feature "3UTR"; Head "0"; Ovary "1"; Testis "5"; Embryo0-12h "0"; Embryo12-24h "0"; Embryo24-36h "22"; Embryo36-48h "23";
scaffold_12855	Drosophila_3seq	end	5460185	5460185	.	-	.	FlyBase_ID "FBgn0197571"; genomic_feature "3UTR"; Head "0"; Ovary "0"; Testis "3"; Embryo0-12h "4"; Embryo12-24h "25"; Embryo24-36h "93"; Embryo36-48h "35";
scaffold_12855	Drosophila_3seq	end	5460212	5460212	.	-	.	FlyBase_ID "FBgn0197571"; genomic_feature "3UTR"; Head "0"; Ovary "0"; Testis "2"; Embryo0-12h "0"; Embryo12-24h "0"; Embryo24-36h "25"; Embryo36-48h "6";
scaffold_12963	Drosophila_3seq	end	8389592	8389592	.	-	.	FlyBase_ID "FBgn0197572"; genomic_feature "3UTR"; Head "4"; Ovary "2"; Testis "0"; Embryo0-12h "8"; Embryo12-24h "1"; Embryo24-36h "2"; Embryo36-48h "0";
scaffold_12963	Drosophila_3seq	end	8389702	8389702	.	-	.	FlyBase_ID "FBgn0197572"; genomic_feature "3UTR"; Head "4"; Ovary "5"; Testis "0"; Embryo0-12h "25"; Embryo12-24h "3"; Embryo24-36h "0"; Embryo36-48h "0";
scaffold_12963	Drosophila_3seq	end	8389808	8389808	.	-	.	FlyBase_ID "FBgn0197572"; genomic_feature "3UTR"; Head "340"; Ovary "602"; Testis "50"; Embryo0-12h "829"; Embryo12-24h "362"; Embryo24-36h "206"; Embryo36-48h "75";
scaffold_12963	Drosophila_3seq	end	8389932	8389932	.	-	.	FlyBase_ID "FBgn0197572"; genomic_feature "3UTR"; Head "34"; Ovary "141"; Testis "5"; Embryo0-12h "88"; Embryo12-24h "29"; Embryo24-36h "25"; Embryo36-48h "15";
scaffold_12963	Drosophila_3seq	end	8390042	8390042	.	-	.	FlyBase_ID "FBgn0197572"; genomic_feature "3UTR"; Head "9"; Ovary "88"; Testis "65"; Embryo0-12h "95"; Embryo12-24h "9"; Embryo24-36h "26"; Embryo36-48h "17";
scaffold_12963	Drosophila_3seq	end	8390202	8390202	.	-	.	FlyBase_ID "FBgn0197572"; genomic_feature "3UTR"; Head "3"; Ovary "18"; Testis "14"; Embryo0-12h "18"; Embryo12-24h "5"; Embryo24-36h "10"; Embryo36-48h "0";
scaffold_12963	Drosophila_3seq	end	8390309	8390309	.	-	.	FlyBase_ID "FBgn0197572"; genomic_feature "3UTR"; Head "0"; Ovary "12"; Testis "27"; Embryo0-12h "2"; Embryo12-24h "4"; Embryo24-36h "0"; Embryo36-48h "0";
scaffold_12963	Drosophila_3seq	end	8390387	8390387	.	-	.	FlyBase_ID "FBgn0197572"; genomic_feature "3UTR"; Head "4"; Ovary "4"; Testis "5"; Embryo0-12h "5"; Embryo12-24h "0"; Embryo24-36h "2"; Embryo36-48h "3";
scaffold_12963	Drosophila_3seq	end	8390609	8390609	.	-	.	FlyBase_ID "FBgn0197572"; genomic_feature "3UTR"; Head "19"; Ovary "39"; Testis "38"; Embryo0-12h "209"; Embryo12-24h "94"; Embryo24-36h "31"; Embryo36-48h "34";
scaffold_12855	Drosophila_3seq	end	5443607	5443607	.	-	.	FlyBase_ID "FBgn0197576"; genomic_feature "3UTR"; Head "40"; Ovary "2"; Testis "2"; Embryo0-12h "0"; Embryo12-24h "8"; Embryo24-36h "43"; Embryo36-48h "11";
scaffold_12855	Drosophila_3seq	end	5452186	5452186	.	-	.	FlyBase_ID "FBgn0197576"; genomic_feature "CDS"; Head "0"; Ovary "0"; Testis "13"; Embryo0-12h "0"; Embryo12-24h "0"; Embryo24-36h "0"; Embryo36-48h "0";
scaffold_12855	Drosophila_3seq	end	5440831	5440831	.	-	.	FlyBase_ID "FBgn0197577"; genomic_feature "3UTR"; Head "357"; Ovary "974"; Testis "40"; Embryo0-12h "2371"; Embryo12-24h "913"; Embryo24-36h "797"; Embryo36-48h "247";
scaffold_12855	Drosophila_3seq	end	5440972	5440972	.	-	.	FlyBase_ID "FBgn0197577"; genomic_feature "3UTR"; Head "4"; Ovary "12"; Testis "37"; Embryo0-12h "10"; Embryo12-24h "15"; Embryo24-36h "13"; Embryo36-48h "12";
scaffold_12855	Drosophila_3seq	end	5370503	5370503	.	-	.	FlyBase_ID "FBgn0197580"; genomic_feature "3UTR"; Head "785"; Ovary "244"; Testis "62"; Embryo0-12h "123"; Embryo12-24h "282"; Embryo24-36h "248"; Embryo36-48h "31";
scaffold_12855	Drosophila_3seq	end	5370865	5370865	.	-	.	FlyBase_ID "FBgn0197580"; genomic_feature "3UTR"; Head "3"; Ovary "2"; Testis "0"; Embryo0-12h "0"; Embryo12-24h "0"; Embryo24-36h "0"; Embryo36-48h "2";
scaffold_12855	Drosophila_3seq	end	5371031	5371031	.	-	.	FlyBase_ID "FBgn0197580"; genomic_feature "3UTR"; Head "5"; Ovary "6"; Testis "0"; Embryo0-12h "6"; Embryo12-24h "22"; Embryo24-36h "0"; Embryo36-48h "2";
scaffold_12855	Drosophila_3seq	end	5371060	5371060	.	-	.	FlyBase_ID "FBgn0197580"; genomic_feature "3UTR"; Head "10"; Ovary "11"; Testis "0"; Embryo0-12h "11"; Embryo12-24h "15"; Embryo24-36h "6"; Embryo36-48h "0";
scaffold_12855	Drosophila_3seq	end	5371199	5371199	.	-	.	FlyBase_ID "FBgn0197580"; genomic_feature "3UTR"; Head "9"; Ovary "4"; Testis "0"; Embryo0-12h "7"; Embryo12-24h "3"; Embryo24-36h "13"; Embryo36-48h "0";
scaffold_12855	Drosophila_3seq	end	5371256	5371256	.	-	.	FlyBase_ID "FBgn0197580"; genomic_feature "3UTR"; Head "177"; Ovary "134"; Testis "8"; Embryo0-12h "127"; Embryo12-24h "156"; Embryo24-36h "140"; Embryo36-48h "29";
scaffold_12855	Drosophila_3seq	end	5371290	5371290	.	-	.	FlyBase_ID "FBgn0197580"; genomic_feature "3UTR"; Head "56"; Ovary "255"; Testis "2"; Embryo0-12h "209"; Embryo12-24h "60"; Embryo24-36h "51"; Embryo36-48h "8";
scaffold_12855	Drosophila_3seq	end	5371364	5371364	.	-	.	FlyBase_ID "FBgn0197580"; genomic_feature "3UTR"; Head "124"; Ovary "217"; Testis "10"; Embryo0-12h "259"; Embryo12-24h "33"; Embryo24-36h "54"; Embryo36-48h "24";
scaffold_12855	Drosophila_3seq	end	5371589	5371589	.	-	.	FlyBase_ID "FBgn0197580"; genomic_feature "3UTR"; Head "0"; Ovary "15"; Testis "8"; Embryo0-12h "7"; Embryo12-24h "0"; Embryo24-36h "0"; Embryo36-48h "0";
scaffold_12855	Drosophila_3seq	end	5371642	5371642	.	-	.	FlyBase_ID "FBgn0197580"; genomic_feature "3UTR"; Head "1"; Ovary "4"; Testis "16"; Embryo0-12h "13"; Embryo12-24h "0"; Embryo24-36h "0"; Embryo36-48h "1";
scaffold_12855	Drosophila_3seq	end	5371744	5371744	.	-	.	FlyBase_ID "FBgn0197580"; genomic_feature "3UTR"; Head "1"; Ovary "15"; Testis "57"; Embryo0-12h "25"; Embryo12-24h "21"; Embryo24-36h "6"; Embryo36-48h "0";
scaffold_12855	Drosophila_3seq	end	5371804	5371804	.	-	.	FlyBase_ID "FBgn0197580"; genomic_feature "3UTR"; Head "6"; Ovary "214"; Testis "7"; Embryo0-12h "287"; Embryo12-24h "38"; Embryo24-36h "63"; Embryo36-48h "8";
scaffold_12855	Drosophila_3seq	end	5364250	5364250	.	-	.	FlyBase_ID "FBgn0197581"; genomic_feature "CDS"; Head "1"; Ovary "6"; Testis "2"; Embryo0-12h "37"; Embryo12-24h "2"; Embryo24-36h "0"; Embryo36-48h "0";
scaffold_12855	Drosophila_3seq	end	5364285	5364285	.	-	.	FlyBase_ID "FBgn0197581"; genomic_feature "CDS"; Head "29"; Ovary "50"; Testis "11"; Embryo0-12h "665"; Embryo12-24h "196"; Embryo24-36h "350"; Embryo36-48h "114";
scaffold_12855	Drosophila_3seq	end	5363574	5363574	.	-	.	FlyBase_ID "FBgn0197581"; genomic_feature "3UTR"; Head "4"; Ovary "132"; Testis "7"; Embryo0-12h "87"; Embryo12-24h "37"; Embryo24-36h "22"; Embryo36-48h "2";
scaffold_12855	Drosophila_3seq	end	5363787	5363787	.	-	.	FlyBase_ID "FBgn0197581"; genomic_feature "3UTR"; Head "8687"; Ovary "40420"; Testis "2671"; Embryo0-12h "40496"; Embryo12-24h "18674"; Embryo24-36h "18048"; Embryo36-48h "8469";
scaffold_12855	Drosophila_3seq	end	5361038	5361038	.	-	.	FlyBase_ID "FBgn0197582"; genomic_feature "3UTR"; Head "5"; Ovary "7"; Testis "0"; Embryo0-12h "0"; Embryo12-24h "0"; Embryo24-36h "0"; Embryo36-48h "0";
scaffold_12855	Drosophila_3seq	end	5361138	5361138	.	-	.	FlyBase_ID "FBgn0197582"; genomic_feature "3UTR"; Head "94"; Ovary "691"; Testis "72"; Embryo0-12h "452"; Embryo12-24h "237"; Embryo24-36h "91"; Embryo36-48h "50";
scaffold_12855	Drosophila_3seq	end	5361168	5361168	.	-	.	FlyBase_ID "FBgn0197582"; genomic_feature "3UTR"; Head "31"; Ovary "207"; Testis "17"; Embryo0-12h "86"; Embryo12-24h "39"; Embryo24-36h "27"; Embryo36-48h "3";
scaffold_12855	Drosophila_3seq	end	5361255	5361255	.	-	.	FlyBase_ID "FBgn0197582"; genomic_feature "3UTR"; Head "0"; Ovary "17"; Testis "1"; Embryo0-12h "16"; Embryo12-24h "0"; Embryo24-36h "2"; Embryo36-48h "4";
scaffold_12855	Drosophila_3seq	end	5361356	5361356	.	-	.	FlyBase_ID "FBgn0197582"; genomic_feature "3UTR"; Head "0"; Ovary "68"; Testis "65"; Embryo0-12h "30"; Embryo12-24h "7"; Embryo24-36h "7"; Embryo36-48h "0";
scaffold_12855	Drosophila_3seq	end	5361421	5361421	.	-	.	FlyBase_ID "FBgn0197582"; genomic_feature "3UTR"; Head "0"; Ovary "2"; Testis "26"; Embryo0-12h "5"; Embryo12-24h "0"; Embryo24-36h "0"; Embryo36-48h "0";
scaffold_12855	Drosophila_3seq	end	5361501	5361501	.	-	.	FlyBase_ID "FBgn0197582"; genomic_feature "3UTR"; Head "2"; Ovary "10"; Testis "169"; Embryo0-12h "0"; Embryo12-24h "0"; Embryo24-36h "4"; Embryo36-48h "0";
scaffold_12855	Drosophila_3seq	end	5361558	5361558	.	-	.	FlyBase_ID "FBgn0197582"; genomic_feature "3UTR"; Head "6"; Ovary "75"; Testis "919"; Embryo0-12h "29"; Embryo12-24h "6"; Embryo24-36h "11"; Embryo36-48h "1";
scaffold_12855	Drosophila_3seq	end	5361605	5361605	.	-	.	FlyBase_ID "FBgn0197582"; genomic_feature "3UTR"; Head "0"; Ovary "1"; Testis "74"; Embryo0-12h "1"; Embryo12-24h "0"; Embryo24-36h "0"; Embryo36-48h "0";
scaffold_12855	Drosophila_3seq	end	5356357	5356357	.	-	.	FlyBase_ID "FBgn0197584"; genomic_feature "3UTR"; Head "203"; Ovary "467"; Testis "364"; Embryo0-12h "297"; Embryo12-24h "129"; Embryo24-36h "103"; Embryo36-48h "67";
scaffold_12855	Drosophila_3seq	end	5354003	5354003	.	-	.	FlyBase_ID "FBgn0197585"; genomic_feature "3UTR"; Head "6"; Ovary "8"; Testis "2"; Embryo0-12h "11"; Embryo12-24h "14"; Embryo24-36h "5"; Embryo36-48h "4";
scaffold_12855	Drosophila_3seq	end	5354063	5354063	.	-	.	FlyBase_ID "FBgn0197585"; genomic_feature "3UTR"; Head "318"; Ovary "939"; Testis "227"; Embryo0-12h "1205"; Embryo12-24h "253"; Embryo24-36h "252"; Embryo36-48h "83";
scaffold_12855	Drosophila_3seq	end	5354089	5354089	.	-	.	FlyBase_ID "FBgn0197585"; genomic_feature "3UTR"; Head "3"; Ovary "46"; Testis "11"; Embryo0-12h "27"; Embryo12-24h "2"; Embryo24-36h "11"; Embryo36-48h "2";
scaffold_12855	Drosophila_3seq	end	5341425	5341425	.	-	.	FlyBase_ID "FBgn0197586"; genomic_feature "3UTR"; Head "39"; Ovary "125"; Testis "2"; Embryo0-12h "148"; Embryo12-24h "65"; Embryo24-36h "48"; Embryo36-48h "15";
scaffold_12855	Drosophila_3seq	end	5341573	5341573	.	-	.	FlyBase_ID "FBgn0197586"; genomic_feature "3UTR"; Head "32"; Ovary "265"; Testis "22"; Embryo0-12h "303"; Embryo12-24h "114"; Embryo24-36h "59"; Embryo36-48h "25";
scaffold_12855	Drosophila_3seq	end	5341606	5341606	.	-	.	FlyBase_ID "FBgn0197586"; genomic_feature "3UTR"; Head "8"; Ovary "39"; Testis "9"; Embryo0-12h "42"; Embryo12-24h "20"; Embryo24-36h "6"; Embryo36-48h "5";
scaffold_12855	Drosophila_3seq	end	5341666	5341666	.	-	.	FlyBase_ID "FBgn0197586"; genomic_feature "3UTR"; Head "13"; Ovary "103"; Testis "33"; Embryo0-12h "41"; Embryo12-24h "21"; Embryo24-36h "6"; Embryo36-48h "3";
scaffold_12855	Drosophila_3seq	end	5341778	5341778	.	-	.	FlyBase_ID "FBgn0197586"; genomic_feature "3UTR"; Head "0"; Ovary "2"; Testis "29"; Embryo0-12h "0"; Embryo12-24h "0"; Embryo24-36h "0"; Embryo36-48h "0";
scaffold_12855	Drosophila_3seq	end	5337235	5337235	.	-	.	FlyBase_ID "FBgn0197587"; genomic_feature "3UTR"; Head "5"; Ovary "4"; Testis "1"; Embryo0-12h "0"; Embryo12-24h "0"; Embryo24-36h "3"; Embryo36-48h "9";
scaffold_12855	Drosophila_3seq	end	5337392	5337392	.	-	.	FlyBase_ID "FBgn0197587"; genomic_feature "3UTR"; Head "742"; Ovary "1335"; Testis "525"; Embryo0-12h "1316"; Embryo12-24h "741"; Embryo24-36h "654"; Embryo36-48h "227";
scaffold_12855	Drosophila_3seq	end	5337430	5337430	.	-	.	FlyBase_ID "FBgn0197587"; genomic_feature "3UTR"; Head "23"; Ovary "44"; Testis "20"; Embryo0-12h "19"; Embryo12-24h "7"; Embryo24-36h "3"; Embryo36-48h "0";
scaffold_12855	Drosophila_3seq	end	5337463	5337463	.	-	.	FlyBase_ID "FBgn0197587"; genomic_feature "3UTR"; Head "2"; Ovary "1"; Testis "3"; Embryo0-12h "10"; Embryo12-24h "0"; Embryo24-36h "0"; Embryo36-48h "0";
scaffold_12855	Drosophila_3seq	end	5325784	5325784	.	-	.	FlyBase_ID "FBgn0197588"; genomic_feature "3UTR"; Head "1"; Ovary "41"; Testis "22"; Embryo0-12h "15"; Embryo12-24h "29"; Embryo24-36h "5"; Embryo36-48h "18";
scaffold_12855	Drosophila_3seq	end	5325837	5325837	.	-	.	FlyBase_ID "FBgn0197588"; genomic_feature "3UTR"; Head "117"; Ovary "2207"; Testis "383"; Embryo0-12h "1443"; Embryo12-24h "444"; Embryo24-36h "589"; Embryo36-48h "319";
scaffold_12855	Drosophila_3seq	end	5322533	5322533	.	-	.	FlyBase_ID "FBgn0197589"; genomic_feature "3UTR"; Head "1"; Ovary "38"; Testis "3"; Embryo0-12h "32"; Embryo12-24h "35"; Embryo24-36h "5"; Embryo36-48h "0";
scaffold_12855	Drosophila_3seq	end	5322573	5322573	.	-	.	FlyBase_ID "FBgn0197589"; genomic_feature "3UTR"; Head "255"; Ovary "668"; Testis "175"; Embryo0-12h "901"; Embryo12-24h "322"; Embryo24-36h "265"; Embryo36-48h "80";
scaffold_12855	Drosophila_3seq	end	5322649	5322649	.	-	.	FlyBase_ID "FBgn0197589"; genomic_feature "3UTR"; Head "32"; Ovary "89"; Testis "175"; Embryo0-12h "118"; Embryo12-24h "47"; Embryo24-36h "32"; Embryo36-48h "9";
scaffold_12855	Drosophila_3seq	end	5322683	5322683	.	-	.	FlyBase_ID "FBgn0197589"; genomic_feature "3UTR"; Head "4"; Ovary "12"; Testis "45"; Embryo0-12h "30"; Embryo12-24h "15"; Embryo24-36h "8"; Embryo36-48h "0";
scaffold_12855	Drosophila_3seq	end	5322825	5322825	.	-	.	FlyBase_ID "FBgn0197589"; genomic_feature "3UTR"; Head "7"; Ovary "15"; Testis "163"; Embryo0-12h "13"; Embryo12-24h "9"; Embryo24-36h "9"; Embryo36-48h "3";
scaffold_12855	Drosophila_3seq	end	5322882	5322882	.	-	.	FlyBase_ID "FBgn0197589"; genomic_feature "3UTR"; Head "3"; Ovary "35"; Testis "35"; Embryo0-12h "25"; Embryo12-24h "29"; Embryo24-36h "18"; Embryo36-48h "2";
scaffold_12855	Drosophila_3seq	end	5322937	5322937	.	-	.	FlyBase_ID "FBgn0197589"; genomic_feature "3UTR"; Head "38"; Ovary "82"; Testis "301"; Embryo0-12h "122"; Embryo12-24h "102"; Embryo24-36h "28"; Embryo36-48h "27";
scaffold_12855	Drosophila_3seq	end	5323562	5323562	.	-	.	FlyBase_ID "FBgn0197589"; genomic_feature "CDS"; Head "0"; Ovary "0"; Testis "1"; Embryo0-12h "0"; Embryo12-24h "0"; Embryo24-36h "3"; Embryo36-48h "2";
scaffold_12855	Drosophila_3seq	end	5320300	5320300	.	-	.	FlyBase_ID "FBgn0197590"; genomic_feature "3UTR"; Head "16"; Ovary "90"; Testis "11"; Embryo0-12h "54"; Embryo12-24h "18"; Embryo24-36h "0"; Embryo36-48h "2";
scaffold_12855	Drosophila_3seq	end	5320367	5320367	.	-	.	FlyBase_ID "FBgn0197590"; genomic_feature "3UTR"; Head "1"; Ovary "23"; Testis "4"; Embryo0-12h "14"; Embryo12-24h "0"; Embryo24-36h "0"; Embryo36-48h "0";
scaffold_12855	Drosophila_3seq	end	5320732	5320732	.	-	.	FlyBase_ID "FBgn0197590"; genomic_feature "3UTR"; Head "3"; Ovary "19"; Testis "17"; Embryo0-12h "2"; Embryo12-24h "0"; Embryo24-36h "3"; Embryo36-48h "0";
scaffold_12855	Drosophila_3seq	end	5311427	5311427	.	-	.	FlyBase_ID "FBgn0197591"; genomic_feature "3UTR"; Head "0"; Ovary "3"; Testis "14"; Embryo0-12h "3"; Embryo12-24h "0"; Embryo24-36h "0"; Embryo36-48h "0";
scaffold_12855	Drosophila_3seq	end	5281343	5281343	.	-	.	FlyBase_ID "FBgn0197592"; genomic_feature "3UTR"; Head "5"; Ovary "60"; Testis "0"; Embryo0-12h "75"; Embryo12-24h "14"; Embryo24-36h "11"; Embryo36-48h "3";
scaffold_12855	Drosophila_3seq	end	5281390	5281390	.	-	.	FlyBase_ID "FBgn0197592"; genomic_feature "3UTR"; Head "125"; Ovary "416"; Testis "69"; Embryo0-12h "526"; Embryo12-24h "77"; Embryo24-36h "76"; Embryo36-48h "42";
scaffold_12855	Drosophila_3seq	end	5281544	5281544	.	-	.	FlyBase_ID "FBgn0197592"; genomic_feature "3UTR"; Head "4"; Ovary "13"; Testis "5"; Embryo0-12h "9"; Embryo12-24h "9"; Embryo24-36h "5"; Embryo36-48h "0";
scaffold_12855	Drosophila_3seq	end	5247780	5247780	.	-	.	FlyBase_ID "FBgn0197593"; genomic_feature "3UTR"; Head "0"; Ovary "1"; Testis "31"; Embryo0-12h "0"; Embryo12-24h "0"; Embryo24-36h "0"; Embryo36-48h "0";
scaffold_12855	Drosophila_3seq	end	5247895	5247895	.	-	.	FlyBase_ID "FBgn0197593"; genomic_feature "3UTR"; Head "0"; Ovary "1"; Testis "992"; Embryo0-12h "0"; Embryo12-24h "0"; Embryo24-36h "0"; Embryo36-48h "0";
scaffold_12855	Drosophila_3seq	end	5248073	5248073	.	-	.	FlyBase_ID "FBgn0197593"; genomic_feature "3UTR"; Head "0"; Ovary "0"; Testis "139"; Embryo0-12h "0"; Embryo12-24h "0"; Embryo24-36h "0"; Embryo36-48h "0";
scaffold_12963	Drosophila_3seq	end	8387326	8387326	.	-	.	FlyBase_ID "FBgn0197594"; genomic_feature "3UTR"; Head "0"; Ovary "0"; Testis "4"; Embryo0-12h "0"; Embryo12-24h "0"; Embryo24-36h "0"; Embryo36-48h "0";
scaffold_12963	Drosophila_3seq	end	8388300	8388300	.	-	.	FlyBase_ID "FBgn0197594"; genomic_feature "3UTR"; Head "273"; Ovary "677"; Testis "148"; Embryo0-12h "617"; Embryo12-24h "524"; Embryo24-36h "206"; Embryo36-48h "50";
scaffold_12963	Drosophila_3seq	end	8388345	8388345	.	-	.	FlyBase_ID "FBgn0197594"; genomic_feature "3UTR"; Head "42"; Ovary "87"; Testis "32"; Embryo0-12h "47"; Embryo12-24h "54"; Embryo24-36h "6"; Embryo36-48h "2";
scaffold_12963	Drosophila_3seq	end	8388416	8388416	.	-	.	FlyBase_ID "FBgn0197594"; genomic_feature "3UTR"; Head "0"; Ovary "0"; Testis "5"; Embryo0-12h "1"; Embryo12-24h "11"; Embryo24-36h "0"; Embryo36-48h "0";
scaffold_12855	Drosophila_3seq	end	5183354	5183354	.	-	.	FlyBase_ID "FBgn0197595"; genomic_feature "3UTR"; Head "0"; Ovary "0"; Testis "109"; Embryo0-12h "0"; Embryo12-24h "0"; Embryo24-36h "0"; Embryo36-48h "0";
scaffold_12855	Drosophila_3seq	end	5183426	5183426	.	-	.	FlyBase_ID "FBgn0197595"; genomic_feature "CDS"; Head "0"; Ovary "0"; Testis "11"; Embryo0-12h "0"; Embryo12-24h "0"; Embryo24-36h "0"; Embryo36-48h "0";
scaffold_12855	Drosophila_3seq	end	5181123	5181123	.	-	.	FlyBase_ID "FBgn0197596"; genomic_feature "3UTR"; Head "1"; Ovary "2"; Testis "2966"; Embryo0-12h "0"; Embryo12-24h "0"; Embryo24-36h "0"; Embryo36-48h "0";
scaffold_12855	Drosophila_3seq	end	5181204	5181204	.	-	.	FlyBase_ID "FBgn0197596"; genomic_feature "CDS"; Head "0"; Ovary "0"; Testis "94"; Embryo0-12h "0"; Embryo12-24h "0"; Embryo24-36h "0"; Embryo36-48h "0";
scaffold_12855	Drosophila_3seq	end	5155177	5155177	.	-	.	FlyBase_ID "FBgn0197597"; genomic_feature "3UTR"; Head "0"; Ovary "0"; Testis "2485"; Embryo0-12h "0"; Embryo12-24h "0"; Embryo24-36h "0"; Embryo36-48h "0";
scaffold_12855	Drosophila_3seq	end	4960572	4960572	.	-	.	FlyBase_ID "FBgn0197599"; genomic_feature "3UTR"; Head "29"; Ovary "45"; Testis "5"; Embryo0-12h "1"; Embryo12-24h "3"; Embryo24-36h "1"; Embryo36-48h "0";
scaffold_12855	Drosophila_3seq	end	4960614	4960614	.	-	.	FlyBase_ID "FBgn0197599"; genomic_feature "3UTR"; Head "353"; Ovary "397"; Testis "119"; Embryo0-12h "74"; Embryo12-24h "0"; Embryo24-36h "1"; Embryo36-48h "5";
scaffold_12855	Drosophila_3seq	end	4952597	4952597	.	-	.	FlyBase_ID "FBgn0197600"; genomic_feature "3UTR"; Head "199"; Ovary "155"; Testis "282"; Embryo0-12h "73"; Embryo12-24h "70"; Embryo24-36h "327"; Embryo36-48h "131";
scaffold_12855	Drosophila_3seq	end	4877441	4877441	.	-	.	FlyBase_ID "FBgn0197601"; genomic_feature "3UTR"; Head "14"; Ovary "0"; Testis "0"; Embryo0-12h "0"; Embryo12-24h "0"; Embryo24-36h "6"; Embryo36-48h "0";
scaffold_12855	Drosophila_3seq	end	4877580	4877580	.	-	.	FlyBase_ID "FBgn0197601"; genomic_feature "3UTR"; Head "92"; Ovary "4"; Testis "5"; Embryo0-12h "0"; Embryo12-24h "0"; Embryo24-36h "13"; Embryo36-48h "2";
scaffold_12855	Drosophila_3seq	end	4877699	4877699	.	-	.	FlyBase_ID "FBgn0197601"; genomic_feature "3UTR"; Head "533"; Ovary "70"; Testis "39"; Embryo0-12h "16"; Embryo12-24h "106"; Embryo24-36h "340"; Embryo36-48h "92";
scaffold_12855	Drosophila_3seq	end	4878180	4878180	.	-	.	FlyBase_ID "FBgn0197601"; genomic_feature "3UTR"; Head "3"; Ovary "2"; Testis "0"; Embryo0-12h "5"; Embryo12-24h "0"; Embryo24-36h "0"; Embryo36-48h "0";
scaffold_12855	Drosophila_3seq	end	4878237	4878237	.	-	.	FlyBase_ID "FBgn0197601"; genomic_feature "3UTR"; Head "15"; Ovary "19"; Testis "1"; Embryo0-12h "18"; Embryo12-24h "32"; Embryo24-36h "16"; Embryo36-48h "6";
scaffold_12855	Drosophila_3seq	end	4878614	4878614	.	-	.	FlyBase_ID "FBgn0197601"; genomic_feature "3UTR"; Head "15"; Ovary "10"; Testis "0"; Embryo0-12h "5"; Embryo12-24h "0"; Embryo24-36h "5"; Embryo36-48h "0";
scaffold_12855	Drosophila_3seq	end	4880867	4880867	.	-	.	FlyBase_ID "FBgn0197601"; genomic_feature "3UTR"; Head "15"; Ovary "15"; Testis "4"; Embryo0-12h "20"; Embryo12-24h "7"; Embryo24-36h "15"; Embryo36-48h "12";
scaffold_12855	Drosophila_3seq	end	4861909	4861909	.	-	.	FlyBase_ID "FBgn0197602"; genomic_feature "3UTR"; Head "595"; Ovary "1539"; Testis "469"; Embryo0-12h "927"; Embryo12-24h "551"; Embryo24-36h "540"; Embryo36-48h "342";
scaffold_12855	Drosophila_3seq	end	4840344	4840344	.	-	.	FlyBase_ID "FBgn0197603"; genomic_feature "3UTR"; Head "790"; Ovary "505"; Testis "65"; Embryo0-12h "349"; Embryo12-24h "252"; Embryo24-36h "78"; Embryo36-48h "23";
scaffold_12855	Drosophila_3seq	end	4810789	4810789	.	-	.	FlyBase_ID "FBgn0197604"; genomic_feature "3UTR"; Head "31"; Ovary "26"; Testis "1"; Embryo0-12h "20"; Embryo12-24h "0"; Embryo24-36h "12"; Embryo36-48h "6";
scaffold_12855	Drosophila_3seq	end	4810941	4810941	.	-	.	FlyBase_ID "FBgn0197604"; genomic_feature "3UTR"; Head "345"; Ovary "379"; Testis "68"; Embryo0-12h "366"; Embryo12-24h "211"; Embryo24-36h "117"; Embryo36-48h "25";
scaffold_12855	Drosophila_3seq	end	4810977	4810977	.	-	.	FlyBase_ID "FBgn0197604"; genomic_feature "3UTR"; Head "11"; Ovary "8"; Testis "1"; Embryo0-12h "0"; Embryo12-24h "4"; Embryo24-36h "5"; Embryo36-48h "0";
scaffold_12855	Drosophila_3seq	end	4811079	4811079	.	-	.	FlyBase_ID "FBgn0197604"; genomic_feature "3UTR"; Head "10"; Ovary "8"; Testis "59"; Embryo0-12h "11"; Embryo12-24h "10"; Embryo24-36h "0"; Embryo36-48h "5";
scaffold_12963	Drosophila_3seq	end	8335141	8335141	.	-	.	FlyBase_ID "FBgn0197605"; genomic_feature "3UTR"; Head "15"; Ovary "0"; Testis "3"; Embryo0-12h "0"; Embryo12-24h "5"; Embryo24-36h "0"; Embryo36-48h "0";
scaffold_12855	Drosophila_3seq	end	4779890	4779890	.	-	.	FlyBase_ID "FBgn0197607"; genomic_feature "3UTR"; Head "42"; Ovary "344"; Testis "32"; Embryo0-12h "541"; Embryo12-24h "213"; Embryo24-36h "116"; Embryo36-48h "41";
scaffold_12855	Drosophila_3seq	end	4776575	4776575	.	-	.	FlyBase_ID "FBgn0197608"; genomic_feature "3UTR"; Head "8"; Ovary "4"; Testis "22"; Embryo0-12h "2"; Embryo12-24h "0"; Embryo24-36h "0"; Embryo36-48h "0";
scaffold_12855	Drosophila_3seq	end	4776638	4776638	.	-	.	FlyBase_ID "FBgn0197608"; genomic_feature "3UTR"; Head "12699"; Ovary "7905"; Testis "7819"; Embryo0-12h "4193"; Embryo12-24h "2619"; Embryo24-36h "4834"; Embryo36-48h "2188";
scaffold_12855	Drosophila_3seq	end	4776705	4776705	.	-	.	FlyBase_ID "FBgn0197608"; genomic_feature "3UTR"; Head "7"; Ovary "5"; Testis "6"; Embryo0-12h "9"; Embryo12-24h "11"; Embryo24-36h "23"; Embryo36-48h "9";
scaffold_12855	Drosophila_3seq	end	4773758	4773758	.	-	.	FlyBase_ID "FBgn0197609"; genomic_feature "3UTR"; Head "0"; Ovary "1"; Testis "1"; Embryo0-12h "3"; Embryo12-24h "0"; Embryo24-36h "0"; Embryo36-48h "0";
scaffold_12855	Drosophila_3seq	end	4773797	4773797	.	-	.	FlyBase_ID "FBgn0197609"; genomic_feature "3UTR"; Head "148"; Ovary "175"; Testis "44"; Embryo0-12h "355"; Embryo12-24h "83"; Embryo24-36h "75"; Embryo36-48h "31";
scaffold_12855	Drosophila_3seq	end	4773901	4773901	.	-	.	FlyBase_ID "FBgn0197609"; genomic_feature "3UTR"; Head "669"; Ovary "1660"; Testis "1861"; Embryo0-12h "4100"; Embryo12-24h "1019"; Embryo24-36h "690"; Embryo36-48h "342";
scaffold_12855	Drosophila_3seq	end	4773949	4773949	.	-	.	FlyBase_ID "FBgn0197609"; genomic_feature "3UTR"; Head "9"; Ovary "25"; Testis "238"; Embryo0-12h "35"; Embryo12-24h "16"; Embryo24-36h "8"; Embryo36-48h "12";
scaffold_12855	Drosophila_3seq	end	4774019	4774019	.	-	.	FlyBase_ID "FBgn0197609"; genomic_feature "3UTR"; Head "1"; Ovary "17"; Testis "15"; Embryo0-12h "24"; Embryo12-24h "10"; Embryo24-36h "27"; Embryo36-48h "15";
scaffold_12855	Drosophila_3seq	end	4704705	4704705	.	-	.	FlyBase_ID "FBgn0197610"; genomic_feature "5UTR"; Head "0"; Ovary "1"; Testis "600"; Embryo0-12h "0"; Embryo12-24h "0"; Embryo24-36h "0"; Embryo36-48h "0";
scaffold_12855	Drosophila_3seq	end	4704089	4704089	.	-	.	FlyBase_ID "FBgn0197610"; genomic_feature "CDS"; Head "0"; Ovary "0"; Testis "35"; Embryo0-12h "0"; Embryo12-24h "0"; Embryo24-36h "0"; Embryo36-48h "0";
scaffold_12855	Drosophila_3seq	end	4702545	4702545	.	-	.	FlyBase_ID "FBgn0197610"; genomic_feature "3UTR"; Head "11"; Ovary "0"; Testis "18"; Embryo0-12h "0"; Embryo12-24h "8"; Embryo24-36h "1"; Embryo36-48h "0";
scaffold_12855	Drosophila_3seq	end	4702644	4702644	.	-	.	FlyBase_ID "FBgn0197610"; genomic_feature "3UTR"; Head "0"; Ovary "0"; Testis "37"; Embryo0-12h "0"; Embryo12-24h "0"; Embryo24-36h "0"; Embryo36-48h "0";
scaffold_12855	Drosophila_3seq	end	4702684	4702684	.	-	.	FlyBase_ID "FBgn0197610"; genomic_feature "3UTR"; Head "0"; Ovary "0"; Testis "317"; Embryo0-12h "0"; Embryo12-24h "0"; Embryo24-36h "0"; Embryo36-48h "0";
scaffold_12855	Drosophila_3seq	end	4702711	4702711	.	-	.	FlyBase_ID "FBgn0197610"; genomic_feature "3UTR"; Head "9"; Ovary "4"; Testis "6992"; Embryo0-12h "0"; Embryo12-24h "0"; Embryo24-36h "0"; Embryo36-48h "6";
scaffold_12855	Drosophila_3seq	end	4702749	4702749	.	-	.	FlyBase_ID "FBgn0197610"; genomic_feature "3UTR"; Head "0"; Ovary "0"; Testis "246"; Embryo0-12h "0"; Embryo12-24h "0"; Embryo24-36h "0"; Embryo36-48h "0";
scaffold_12855	Drosophila_3seq	end	4698792	4698792	.	-	.	FlyBase_ID "FBgn0197611"; genomic_feature "3UTR"; Head "4"; Ovary "20"; Testis "0"; Embryo0-12h "120"; Embryo12-24h "0"; Embryo24-36h "4"; Embryo36-48h "6";
scaffold_12855	Drosophila_3seq	end	4698880	4698880	.	-	.	FlyBase_ID "FBgn0197611"; genomic_feature "3UTR"; Head "1"; Ovary "22"; Testis "0"; Embryo0-12h "48"; Embryo12-24h "9"; Embryo24-36h "0"; Embryo36-48h "7";
scaffold_12855	Drosophila_3seq	end	4699480	4699480	.	-	.	FlyBase_ID "FBgn0197611"; genomic_feature "3UTR"; Head "0"; Ovary "1"; Testis "2"; Embryo0-12h "2"; Embryo12-24h "0"; Embryo24-36h "6"; Embryo36-48h "0";
scaffold_12855	Drosophila_3seq	end	4699509	4699509	.	-	.	FlyBase_ID "FBgn0197611"; genomic_feature "3UTR"; Head "35"; Ovary "672"; Testis "360"; Embryo0-12h "856"; Embryo12-24h "189"; Embryo24-36h "196"; Embryo36-48h "84";
scaffold_12855	Drosophila_3seq	end	4667484	4667484	.	-	.	FlyBase_ID "FBgn0197612"; genomic_feature "3UTR"; Head "363"; Ovary "601"; Testis "179"; Embryo0-12h "1044"; Embryo12-24h "314"; Embryo24-36h "322"; Embryo36-48h "132";
scaffold_12855	Drosophila_3seq	end	4667575	4667575	.	-	.	FlyBase_ID "FBgn0197612"; genomic_feature "3UTR"; Head "2"; Ovary "4"; Testis "2"; Embryo0-12h "0"; Embryo12-24h "0"; Embryo24-36h "0"; Embryo36-48h "0";
scaffold_12855	Drosophila_3seq	end	4663891	4663891	.	-	.	FlyBase_ID "FBgn0197613"; genomic_feature "3UTR"; Head "41"; Ovary "266"; Testis "103"; Embryo0-12h "512"; Embryo12-24h "169"; Embryo24-36h "127"; Embryo36-48h "58";
scaffold_12855	Drosophila_3seq	end	4471753	4471753	.	-	.	FlyBase_ID "FBgn0197615"; genomic_feature "3UTR"; Head "0"; Ovary "0"; Testis "24"; Embryo0-12h "0"; Embryo12-24h "0"; Embryo24-36h "0"; Embryo36-48h "0";
scaffold_12855	Drosophila_3seq	end	4471814	4471814	.	-	.	FlyBase_ID "FBgn0197615"; genomic_feature "3UTR"; Head "0"; Ovary "0"; Testis "22"; Embryo0-12h "0"; Embryo12-24h "0"; Embryo24-36h "0"; Embryo36-48h "0";
scaffold_12855	Drosophila_3seq	end	4471874	4471874	.	-	.	FlyBase_ID "FBgn0197615"; genomic_feature "3UTR"; Head "0"; Ovary "0"; Testis "157"; Embryo0-12h "0"; Embryo12-24h "0"; Embryo24-36h "0"; Embryo36-48h "0";
scaffold_12963	Drosophila_3seq	end	8247912	8247912	.	-	.	FlyBase_ID "FBgn0197616"; genomic_feature "3UTR"; Head "9"; Ovary "0"; Testis "0"; Embryo0-12h "0"; Embryo12-24h "2"; Embryo24-36h "1"; Embryo36-48h "5";
scaffold_12855	Drosophila_3seq	end	4431969	4431969	.	-	.	FlyBase_ID "FBgn0197617"; genomic_feature "3UTR"; Head "3"; Ovary "3"; Testis "34"; Embryo0-12h "14"; Embryo12-24h "0"; Embryo24-36h "0"; Embryo36-48h "5";
scaffold_12855	Drosophila_3seq	end	4429820	4429820	.	-	.	FlyBase_ID "FBgn0197618"; genomic_feature "3UTR"; Head "317"; Ovary "356"; Testis "2473"; Embryo0-12h "549"; Embryo12-24h "211"; Embryo24-36h "221"; Embryo36-48h "73";
scaffold_12855	Drosophila_3seq	end	4359591	4359591	.	-	.	FlyBase_ID "FBgn0197621"; genomic_feature "3UTR"; Head "0"; Ovary "129"; Testis "6"; Embryo0-12h "19"; Embryo12-24h "11"; Embryo24-36h "0"; Embryo36-48h "0";
scaffold_12855	Drosophila_3seq	end	4359832	4359832	.	-	.	FlyBase_ID "FBgn0197621"; genomic_feature "3UTR"; Head "4"; Ovary "428"; Testis "39"; Embryo0-12h "105"; Embryo12-24h "16"; Embryo24-36h "12"; Embryo36-48h "8";
scaffold_12855	Drosophila_3seq	end	4359961	4359961	.	-	.	FlyBase_ID "FBgn0197621"; genomic_feature "3UTR"; Head "0"; Ovary "26"; Testis "1"; Embryo0-12h "1"; Embryo12-24h "0"; Embryo24-36h "0"; Embryo36-48h "0";
scaffold_12855	Drosophila_3seq	end	4360068	4360068	.	-	.	FlyBase_ID "FBgn0197621"; genomic_feature "3UTR"; Head "0"; Ovary "104"; Testis "166"; Embryo0-12h "7"; Embryo12-24h "0"; Embryo24-36h "0"; Embryo36-48h "0";
scaffold_12855	Drosophila_3seq	end	4360097	4360097	.	-	.	FlyBase_ID "FBgn0197621"; genomic_feature "3UTR"; Head "0"; Ovary "33"; Testis "63"; Embryo0-12h "0"; Embryo12-24h "0"; Embryo24-36h "0"; Embryo36-48h "2";
scaffold_12855	Drosophila_3seq	end	4347783	4347783	.	-	.	FlyBase_ID "FBgn0197622"; genomic_feature "3UTR"; Head "168"; Ovary "887"; Testis "326"; Embryo0-12h "899"; Embryo12-24h "304"; Embryo24-36h "226"; Embryo36-48h "68";
scaffold_12855	Drosophila_3seq	end	4347842	4347842	.	-	.	FlyBase_ID "FBgn0197622"; genomic_feature "3UTR"; Head "7"; Ovary "25"; Testis "34"; Embryo0-12h "11"; Embryo12-24h "3"; Embryo24-36h "9"; Embryo36-48h "3";
scaffold_12855	Drosophila_3seq	end	4343970	4343970	.	-	.	FlyBase_ID "FBgn0197623"; genomic_feature "3UTR"; Head "3"; Ovary "30"; Testis "2"; Embryo0-12h "43"; Embryo12-24h "19"; Embryo24-36h "11"; Embryo36-48h "3";
scaffold_12855	Drosophila_3seq	end	4344025	4344025	.	-	.	FlyBase_ID "FBgn0197623"; genomic_feature "3UTR"; Head "42"; Ovary "188"; Testis "32"; Embryo0-12h "289"; Embryo12-24h "91"; Embryo24-36h "48"; Embryo36-48h "28";
scaffold_12855	Drosophila_3seq	end	4344057	4344057	.	-	.	FlyBase_ID "FBgn0197623"; genomic_feature "3UTR"; Head "98"; Ovary "249"; Testis "855"; Embryo0-12h "325"; Embryo12-24h "148"; Embryo24-36h "87"; Embryo36-48h "41";
scaffold_12855	Drosophila_3seq	end	4342996	4342996	.	-	.	FlyBase_ID "FBgn0197624"; genomic_feature "3UTR"; Head "113"; Ovary "365"; Testis "626"; Embryo0-12h "340"; Embryo12-24h "122"; Embryo24-36h "113"; Embryo36-48h "77";
scaffold_12855	Drosophila_3seq	end	4338289	4338289	.	-	.	FlyBase_ID "FBgn0197625"; genomic_feature "3UTR"; Head "1"; Ovary "6"; Testis "2"; Embryo0-12h "1"; Embryo12-24h "17"; Embryo24-36h "0"; Embryo36-48h "0";
scaffold_12855	Drosophila_3seq	end	4338395	4338395	.	-	.	FlyBase_ID "FBgn0197625"; genomic_feature "3UTR"; Head "127"; Ovary "184"; Testis "93"; Embryo0-12h "7"; Embryo12-24h "410"; Embryo24-36h "286"; Embryo36-48h "44";
scaffold_12855	Drosophila_3seq	end	4066303	4066303	.	-	.	FlyBase_ID "FBgn0197628"; genomic_feature "3UTR"; Head "207"; Ovary "0"; Testis "2"; Embryo0-12h "0"; Embryo12-24h "38"; Embryo24-36h "63"; Embryo36-48h "2";
scaffold_12855	Drosophila_3seq	end	4030221	4030221	.	-	.	FlyBase_ID "FBgn0197629"; genomic_feature "3UTR"; Head "1"; Ovary "7"; Testis "4"; Embryo0-12h "3"; Embryo12-24h "0"; Embryo24-36h "2"; Embryo36-48h "0";
scaffold_12855	Drosophila_3seq	end	4030398	4030398	.	-	.	FlyBase_ID "FBgn0197629"; genomic_feature "3UTR"; Head "6"; Ovary "2"; Testis "7"; Embryo0-12h "21"; Embryo12-24h "8"; Embryo24-36h "7"; Embryo36-48h "0";
scaffold_12855	Drosophila_3seq	end	4030427	4030427	.	-	.	FlyBase_ID "FBgn0197629"; genomic_feature "3UTR"; Head "41"; Ovary "221"; Testis "214"; Embryo0-12h "430"; Embryo12-24h "116"; Embryo24-36h "87"; Embryo36-48h "41";
scaffold_12855	Drosophila_3seq	end	4006698	4006698	.	-	.	FlyBase_ID "FBgn0197631"; genomic_feature "3UTR"; Head "0"; Ovary "24"; Testis "0"; Embryo0-12h "15"; Embryo12-24h "0"; Embryo24-36h "0"; Embryo36-48h "1";
scaffold_12855	Drosophila_3seq	end	4006857	4006857	.	-	.	FlyBase_ID "FBgn0197631"; genomic_feature "3UTR"; Head "0"; Ovary "2"; Testis "0"; Embryo0-12h "1"; Embryo12-24h "1"; Embryo24-36h "0"; Embryo36-48h "0";
scaffold_12855	Drosophila_3seq	end	4006883	4006883	.	-	.	FlyBase_ID "FBgn0197631"; genomic_feature "3UTR"; Head "1"; Ovary "211"; Testis "1"; Embryo0-12h "164"; Embryo12-24h "29"; Embryo24-36h "44"; Embryo36-48h "8";
scaffold_12855	Drosophila_3seq	end	4002136	4002136	.	-	.	FlyBase_ID "FBgn0197632"; genomic_feature "3UTR"; Head "1343"; Ovary "2813"; Testis "171"; Embryo0-12h "2745"; Embryo12-24h "815"; Embryo24-36h "1007"; Embryo36-48h "311";
scaffold_12855	Drosophila_3seq	end	4002242	4002242	.	-	.	FlyBase_ID "FBgn0197632"; genomic_feature "3UTR"; Head "2"; Ovary "4"; Testis "0"; Embryo0-12h "17"; Embryo12-24h "14"; Embryo24-36h "1"; Embryo36-48h "0";
scaffold_12855	Drosophila_3seq	end	4002312	4002312	.	-	.	FlyBase_ID "FBgn0197632"; genomic_feature "3UTR"; Head "8"; Ovary "65"; Testis "2"; Embryo0-12h "68"; Embryo12-24h "16"; Embryo24-36h "37"; Embryo36-48h "6";
scaffold_12855	Drosophila_3seq	end	4002394	4002394	.	-	.	FlyBase_ID "FBgn0197632"; genomic_feature "3UTR"; Head "2"; Ovary "68"; Testis "7"; Embryo0-12h "140"; Embryo12-24h "34"; Embryo24-36h "29"; Embryo36-48h "10";
scaffold_12855	Drosophila_3seq	end	4002505	4002505	.	-	.	FlyBase_ID "FBgn0197632"; genomic_feature "3UTR"; Head "9"; Ovary "20"; Testis "19"; Embryo0-12h "107"; Embryo12-24h "10"; Embryo24-36h "49"; Embryo36-48h "8";
scaffold_12855	Drosophila_3seq	end	4002618	4002618	.	-	.	FlyBase_ID "FBgn0197632"; genomic_feature "3UTR"; Head "13"; Ovary "46"; Testis "459"; Embryo0-12h "48"; Embryo12-24h "13"; Embryo24-36h "32"; Embryo36-48h "11";
scaffold_12855	Drosophila_3seq	end	4002689	4002689	.	-	.	FlyBase_ID "FBgn0197632"; genomic_feature "3UTR"; Head "0"; Ovary "0"; Testis "35"; Embryo0-12h "0"; Embryo12-24h "0"; Embryo24-36h "7"; Embryo36-48h "0";
scaffold_12855	Drosophila_3seq	end	4002802	4002802	.	-	.	FlyBase_ID "FBgn0197632"; genomic_feature "3UTR"; Head "4"; Ovary "10"; Testis "533"; Embryo0-12h "17"; Embryo12-24h "8"; Embryo24-36h "8"; Embryo36-48h "9";
scaffold_12855	Drosophila_3seq	end	4002889	4002889	.	-	.	FlyBase_ID "FBgn0197632"; genomic_feature "3UTR"; Head "1"; Ovary "0"; Testis "9"; Embryo0-12h "6"; Embryo12-24h "0"; Embryo24-36h "5"; Embryo36-48h "0";
scaffold_12855	Drosophila_3seq	end	4002988	4002988	.	-	.	FlyBase_ID "FBgn0197632"; genomic_feature "3UTR"; Head "2"; Ovary "1"; Testis "7"; Embryo0-12h "19"; Embryo12-24h "0"; Embryo24-36h "2"; Embryo36-48h "2";
scaffold_12855	Drosophila_3seq	end	4003019	4003019	.	-	.	FlyBase_ID "FBgn0197632"; genomic_feature "3UTR"; Head "0"; Ovary "1"; Testis "15"; Embryo0-12h "0"; Embryo12-24h "0"; Embryo24-36h "0"; Embryo36-48h "0";
scaffold_12855	Drosophila_3seq	end	4003047	4003047	.	-	.	FlyBase_ID "FBgn0197632"; genomic_feature "3UTR"; Head "12"; Ovary "17"; Testis "2326"; Embryo0-12h "48"; Embryo12-24h "19"; Embryo24-36h "37"; Embryo36-48h "5";
scaffold_12855	Drosophila_3seq	end	4003226	4003226	.	-	.	FlyBase_ID "FBgn0197632"; genomic_feature "3UTR"; Head "21"; Ovary "38"; Testis "656"; Embryo0-12h "112"; Embryo12-24h "26"; Embryo24-36h "24"; Embryo36-48h "16";
scaffold_12855	Drosophila_3seq	end	4003290	4003290	.	-	.	FlyBase_ID "FBgn0197632"; genomic_feature "3UTR"; Head "170"; Ovary "351"; Testis "1256"; Embryo0-12h "860"; Embryo12-24h "255"; Embryo24-36h "396"; Embryo36-48h "100";
scaffold_12855	Drosophila_3seq	end	3995154	3995154	.	-	.	FlyBase_ID "FBgn0197633"; genomic_feature "3UTR"; Head "86"; Ovary "255"; Testis "9"; Embryo0-12h "361"; Embryo12-24h "66"; Embryo24-36h "63"; Embryo36-48h "13";
scaffold_12855	Drosophila_3seq	end	3995197	3995197	.	-	.	FlyBase_ID "FBgn0197633"; genomic_feature "3UTR"; Head "21"; Ovary "49"; Testis "1"; Embryo0-12h "29"; Embryo12-24h "17"; Embryo24-36h "12"; Embryo36-48h "9";
scaffold_12855	Drosophila_3seq	end	3995226	3995226	.	-	.	FlyBase_ID "FBgn0197633"; genomic_feature "3UTR"; Head "3"; Ovary "24"; Testis "1"; Embryo0-12h "37"; Embryo12-24h "4"; Embryo24-36h "8"; Embryo36-48h "1";
scaffold_12855	Drosophila_3seq	end	3995333	3995333	.	-	.	FlyBase_ID "FBgn0197633"; genomic_feature "3UTR"; Head "1"; Ovary "0"; Testis "0"; Embryo0-12h "24"; Embryo12-24h "3"; Embryo24-36h "0"; Embryo36-48h "0";
scaffold_12855	Drosophila_3seq	end	3995502	3995502	.	-	.	FlyBase_ID "FBgn0197633"; genomic_feature "3UTR"; Head "3"; Ovary "11"; Testis "0"; Embryo0-12h "11"; Embryo12-24h "6"; Embryo24-36h "0"; Embryo36-48h "0";
scaffold_12855	Drosophila_3seq	end	3995766	3995766	.	-	.	FlyBase_ID "FBgn0197633"; genomic_feature "3UTR"; Head "12"; Ovary "18"; Testis "18"; Embryo0-12h "17"; Embryo12-24h "2"; Embryo24-36h "6"; Embryo36-48h "0";
scaffold_12855	Drosophila_3seq	end	3995849	3995849	.	-	.	FlyBase_ID "FBgn0197633"; genomic_feature "3UTR"; Head "5"; Ovary "14"; Testis "47"; Embryo0-12h "12"; Embryo12-24h "3"; Embryo24-36h "1"; Embryo36-48h "0";
scaffold_12855	Drosophila_3seq	end	3981278	3981278	.	-	.	FlyBase_ID "FBgn0197634"; genomic_feature "3UTR"; Head "451"; Ovary "931"; Testis "722"; Embryo0-12h "494"; Embryo12-24h "200"; Embryo24-36h "147"; Embryo36-48h "76";
scaffold_12855	Drosophila_3seq	end	3981360	3981360	.	-	.	FlyBase_ID "FBgn0197634"; genomic_feature "3UTR"; Head "14"; Ovary "48"; Testis "57"; Embryo0-12h "79"; Embryo12-24h "6"; Embryo24-36h "27"; Embryo36-48h "0";
scaffold_12855	Drosophila_3seq	end	3978328	3978328	.	-	.	FlyBase_ID "FBgn0197635"; genomic_feature "3UTR"; Head "5"; Ovary "1"; Testis "2041"; Embryo0-12h "0"; Embryo12-24h "0"; Embryo24-36h "0"; Embryo36-48h "0";
scaffold_12855	Drosophila_3seq	end	3978374	3978374	.	-	.	FlyBase_ID "FBgn0197635"; genomic_feature "3UTR"; Head "0"; Ovary "0"; Testis "78"; Embryo0-12h "0"; Embryo12-24h "0"; Embryo24-36h "0"; Embryo36-48h "0";
scaffold_12855	Drosophila_3seq	end	3978430	3978430	.	-	.	FlyBase_ID "FBgn0197635"; genomic_feature "3UTR"; Head "2"; Ovary "0"; Testis "1405"; Embryo0-12h "0"; Embryo12-24h "0"; Embryo24-36h "0"; Embryo36-48h "0";
scaffold_12855	Drosophila_3seq	end	3978481	3978481	.	-	.	FlyBase_ID "FBgn0197635"; genomic_feature "3UTR"; Head "2"; Ovary "4"; Testis "3828"; Embryo0-12h "0"; Embryo12-24h "7"; Embryo24-36h "0"; Embryo36-48h "0";
scaffold_12963	Drosophila_3seq	end	8188462	8188462	.	-	.	FlyBase_ID "FBgn0197636"; genomic_feature "3UTR"; Head "307"; Ovary "1724"; Testis "230"; Embryo0-12h "2135"; Embryo12-24h "833"; Embryo24-36h "361"; Embryo36-48h "180";
scaffold_12855	Drosophila_3seq	end	3970321	3970321	.	-	.	FlyBase_ID "FBgn0197637"; genomic_feature "5UTR"; Head "8"; Ovary "28"; Testis "2"; Embryo0-12h "290"; Embryo12-24h "84"; Embryo24-36h "64"; Embryo36-48h "12";
scaffold_12855	Drosophila_3seq	end	3962283	3962283	.	-	.	FlyBase_ID "FBgn0197637"; genomic_feature "3UTR"; Head "5"; Ovary "1"; Testis "14"; Embryo0-12h "7"; Embryo12-24h "0"; Embryo24-36h "6"; Embryo36-48h "0";
scaffold_12855	Drosophila_3seq	end	3963742	3963742	.	-	.	FlyBase_ID "FBgn0197637"; genomic_feature "3UTR"; Head "512"; Ovary "1138"; Testis "48"; Embryo0-12h "1900"; Embryo12-24h "903"; Embryo24-36h "552"; Embryo36-48h "197";
scaffold_12855	Drosophila_3seq	end	3963814	3963814	.	-	.	FlyBase_ID "FBgn0197637"; genomic_feature "3UTR"; Head "25"; Ovary "100"; Testis "3"; Embryo0-12h "54"; Embryo12-24h "7"; Embryo24-36h "20"; Embryo36-48h "0";
scaffold_12855	Drosophila_3seq	end	3963844	3963844	.	-	.	FlyBase_ID "FBgn0197637"; genomic_feature "3UTR"; Head "165"; Ovary "369"; Testis "15"; Embryo0-12h "1015"; Embryo12-24h "371"; Embryo24-36h "199"; Embryo36-48h "77";
scaffold_12855	Drosophila_3seq	end	3963912	3963912	.	-	.	FlyBase_ID "FBgn0197637"; genomic_feature "3UTR"; Head "329"; Ovary "1431"; Testis "25"; Embryo0-12h "2710"; Embryo12-24h "670"; Embryo24-36h "706"; Embryo36-48h "310";
scaffold_12855	Drosophila_3seq	end	3964523	3964523	.	-	.	FlyBase_ID "FBgn0197637"; genomic_feature "3UTR"; Head "212"; Ovary "553"; Testis "45"; Embryo0-12h "2177"; Embryo12-24h "592"; Embryo24-36h "533"; Embryo36-48h "187";
scaffold_12855	Drosophila_3seq	end	3957285	3957285	.	-	.	FlyBase_ID "FBgn0197638"; genomic_feature "3UTR"; Head "77"; Ovary "149"; Testis "165"; Embryo0-12h "343"; Embryo12-24h "182"; Embryo24-36h "105"; Embryo36-48h "45";
scaffold_12855	Drosophila_3seq	end	3957311	3957311	.	-	.	FlyBase_ID "FBgn0197638"; genomic_feature "3UTR"; Head "1"; Ovary "4"; Testis "9"; Embryo0-12h "11"; Embryo12-24h "0"; Embryo24-36h "0"; Embryo36-48h "2";
scaffold_12855	Drosophila_3seq	end	3957388	3957388	.	-	.	FlyBase_ID "FBgn0197638"; genomic_feature "3UTR"; Head "0"; Ovary "3"; Testis "14"; Embryo0-12h "0"; Embryo12-24h "0"; Embryo24-36h "0"; Embryo36-48h "0";
scaffold_12855	Drosophila_3seq	end	3957465	3957465	.	-	.	FlyBase_ID "FBgn0197638"; genomic_feature "3UTR"; Head "1"; Ovary "4"; Testis "47"; Embryo0-12h "0"; Embryo12-24h "3"; Embryo24-36h "0"; Embryo36-48h "0";
scaffold_12855	Drosophila_3seq	end	3957505	3957505	.	-	.	FlyBase_ID "FBgn0197638"; genomic_feature "3UTR"; Head "0"; Ovary "3"; Testis "103"; Embryo0-12h "0"; Embryo12-24h "3"; Embryo24-36h "0"; Embryo36-48h "0";
scaffold_12855	Drosophila_3seq	end	3948636	3948636	.	-	.	FlyBase_ID "FBgn0197639"; genomic_feature "3UTR"; Head "6"; Ovary "8"; Testis "76"; Embryo0-12h "16"; Embryo12-24h "0"; Embryo24-36h "8"; Embryo36-48h "1";
scaffold_12855	Drosophila_3seq	end	3948702	3948702	.	-	.	FlyBase_ID "FBgn0197639"; genomic_feature "3UTR"; Head "25"; Ovary "2"; Testis "336"; Embryo0-12h "16"; Embryo12-24h "11"; Embryo24-36h "2"; Embryo36-48h "0";
scaffold_12855	Drosophila_3seq	end	3948397	3948397	.	-	.	FlyBase_ID "FBgn0197639, FBgn0197640"; genomic_feature "ambiguous"; Head "0"; Ovary "0"; Testis "15"; Embryo0-12h "0"; Embryo12-24h "0"; Embryo24-36h "0"; Embryo36-48h "0";
scaffold_12855	Drosophila_3seq	end	3945634	3945634	.	-	.	FlyBase_ID "FBgn0197640, FBgn0197641"; genomic_feature "ambiguous"; Head "41"; Ovary "2"; Testis "2235"; Embryo0-12h "0"; Embryo12-24h "8"; Embryo24-36h "94"; Embryo36-48h "45";
scaffold_12855	Drosophila_3seq	end	3945605	3945605	.	-	.	FlyBase_ID "FBgn0197641"; genomic_feature "5UTR"; Head "4"; Ovary "2"; Testis "158"; Embryo0-12h "0"; Embryo12-24h "0"; Embryo24-36h "6"; Embryo36-48h "0";
scaffold_12855	Drosophila_3seq	end	3933793	3933793	.	-	.	FlyBase_ID "FBgn0197644"; genomic_feature "3UTR"; Head "0"; Ovary "1"; Testis "0"; Embryo0-12h "15"; Embryo12-24h "0"; Embryo24-36h "0"; Embryo36-48h "1";
scaffold_12855	Drosophila_3seq	end	3934255	3934255	.	-	.	FlyBase_ID "FBgn0197644"; genomic_feature "3UTR"; Head "156"; Ovary "365"; Testis "71"; Embryo0-12h "261"; Embryo12-24h "105"; Embryo24-36h "141"; Embryo36-48h "52";
scaffold_12855	Drosophila_3seq	end	3920153	3920153	.	-	.	FlyBase_ID "FBgn0197645"; genomic_feature "3UTR"; Head "9"; Ovary "0"; Testis "1"; Embryo0-12h "0"; Embryo12-24h "3"; Embryo24-36h "2"; Embryo36-48h "0";
scaffold_12855	Drosophila_3seq	end	3920204	3920204	.	-	.	FlyBase_ID "FBgn0197645"; genomic_feature "3UTR"; Head "9"; Ovary "1"; Testis "0"; Embryo0-12h "0"; Embryo12-24h "8"; Embryo24-36h "4"; Embryo36-48h "0";
scaffold_12855	Drosophila_3seq	end	3920371	3920371	.	-	.	FlyBase_ID "FBgn0197645"; genomic_feature "3UTR"; Head "514"; Ovary "1482"; Testis "679"; Embryo0-12h "675"; Embryo12-24h "694"; Embryo24-36h "503"; Embryo36-48h "331";
scaffold_12963	Drosophila_3seq	end	8188085	8188085	.	-	.	FlyBase_ID "FBgn0197646"; genomic_feature "5UTR"; Head "9"; Ovary "12"; Testis "5"; Embryo0-12h "20"; Embryo12-24h "8"; Embryo24-36h "1"; Embryo36-48h "6";
scaffold_12963	Drosophila_3seq	end	8186089	8186089	.	-	.	FlyBase_ID "FBgn0197646"; genomic_feature "3UTR"; Head "17"; Ovary "9"; Testis "46"; Embryo0-12h "14"; Embryo12-24h "3"; Embryo24-36h "0"; Embryo36-48h "0";
scaffold_12855	Drosophila_3seq	end	3917475	3917475	.	-	.	FlyBase_ID "FBgn0197647"; genomic_feature "3UTR"; Head "4"; Ovary "14"; Testis "9"; Embryo0-12h "9"; Embryo12-24h "12"; Embryo24-36h "2"; Embryo36-48h "0";
scaffold_12855	Drosophila_3seq	end	3917539	3917539	.	-	.	FlyBase_ID "FBgn0197647"; genomic_feature "3UTR"; Head "41"; Ovary "168"; Testis "257"; Embryo0-12h "289"; Embryo12-24h "92"; Embryo24-36h "75"; Embryo36-48h "24";
scaffold_12855	Drosophila_3seq	end	3909716	3909716	.	-	.	FlyBase_ID "FBgn0197648"; genomic_feature "3UTR"; Head "332"; Ovary "1101"; Testis "121"; Embryo0-12h "423"; Embryo12-24h "227"; Embryo24-36h "200"; Embryo36-48h "101";
scaffold_12855	Drosophila_3seq	end	3909766	3909766	.	-	.	FlyBase_ID "FBgn0197648"; genomic_feature "3UTR"; Head "12"; Ovary "24"; Testis "4"; Embryo0-12h "20"; Embryo12-24h "4"; Embryo24-36h "16"; Embryo36-48h "9";
scaffold_12855	Drosophila_3seq	end	3909959	3909959	.	-	.	FlyBase_ID "FBgn0197648"; genomic_feature "3UTR"; Head "27"; Ovary "204"; Testis "132"; Embryo0-12h "125"; Embryo12-24h "46"; Embryo24-36h "41"; Embryo36-48h "38";
scaffold_12855	Drosophila_3seq	end	3910033	3910033	.	-	.	FlyBase_ID "FBgn0197648"; genomic_feature "3UTR"; Head "4"; Ovary "3"; Testis "26"; Embryo0-12h "8"; Embryo12-24h "0"; Embryo24-36h "0"; Embryo36-48h "0";
scaffold_12855	Drosophila_3seq	end	3785824	3785824	.	-	.	FlyBase_ID "FBgn0197650"; genomic_feature "3UTR"; Head "20"; Ovary "693"; Testis "482"; Embryo0-12h "366"; Embryo12-24h "78"; Embryo24-36h "34"; Embryo36-48h "54";
scaffold_12855	Drosophila_3seq	end	3754173	3754173	.	-	.	FlyBase_ID "FBgn0197651"; genomic_feature "3UTR"; Head "0"; Ovary "0"; Testis "100"; Embryo0-12h "0"; Embryo12-24h "0"; Embryo24-36h "0"; Embryo36-48h "0";
scaffold_12855	Drosophila_3seq	end	3754378	3754378	.	-	.	FlyBase_ID "FBgn0197651"; genomic_feature "3UTR"; Head "0"; Ovary "0"; Testis "1209"; Embryo0-12h "0"; Embryo12-24h "0"; Embryo24-36h "0"; Embryo36-48h "0";
scaffold_12855	Drosophila_3seq	end	3754430	3754430	.	-	.	FlyBase_ID "FBgn0197651"; genomic_feature "3UTR"; Head "0"; Ovary "0"; Testis "139"; Embryo0-12h "0"; Embryo12-24h "0"; Embryo24-36h "0"; Embryo36-48h "0";
scaffold_12855	Drosophila_3seq	end	3750806	3750806	.	-	.	FlyBase_ID "FBgn0197652"; genomic_feature "3UTR"; Head "0"; Ovary "1"; Testis "1021"; Embryo0-12h "0"; Embryo12-24h "0"; Embryo24-36h "0"; Embryo36-48h "0";
scaffold_12855	Drosophila_3seq	end	3655948	3655948	.	-	.	FlyBase_ID "FBgn0197653"; genomic_feature "3UTR"; Head "1003"; Ovary "423"; Testis "106"; Embryo0-12h "8"; Embryo12-24h "1244"; Embryo24-36h "613"; Embryo36-48h "147";
scaffold_12855	Drosophila_3seq	end	3656003	3656003	.	-	.	FlyBase_ID "FBgn0197653"; genomic_feature "3UTR"; Head "24"; Ovary "17"; Testis "4"; Embryo0-12h "0"; Embryo12-24h "17"; Embryo24-36h "7"; Embryo36-48h "4";
scaffold_12855	Drosophila_3seq	end	3650684	3650684	.	-	.	FlyBase_ID "FBgn0197654"; genomic_feature "3UTR"; Head "7"; Ovary "41"; Testis "2"; Embryo0-12h "6"; Embryo12-24h "0"; Embryo24-36h "3"; Embryo36-48h "0";
scaffold_12855	Drosophila_3seq	end	3650716	3650716	.	-	.	FlyBase_ID "FBgn0197654"; genomic_feature "3UTR"; Head "154"; Ovary "198"; Testis "28"; Embryo0-12h "98"; Embryo12-24h "15"; Embryo24-36h "76"; Embryo36-48h "23";
scaffold_12855	Drosophila_3seq	end	3650780	3650780	.	-	.	FlyBase_ID "FBgn0197654"; genomic_feature "3UTR"; Head "10"; Ovary "14"; Testis "16"; Embryo0-12h "0"; Embryo12-24h "6"; Embryo24-36h "10"; Embryo36-48h "0";
scaffold_12855	Drosophila_3seq	end	3644612	3644612	.	-	.	FlyBase_ID "FBgn0197655"; genomic_feature "3UTR"; Head "9"; Ovary "1"; Testis "0"; Embryo0-12h "0"; Embryo12-24h "0"; Embryo24-36h "0"; Embryo36-48h "0";
scaffold_12855	Drosophila_3seq	end	3644931	3644931	.	-	.	FlyBase_ID "FBgn0197655"; genomic_feature "3UTR"; Head "963"; Ovary "18"; Testis "15"; Embryo0-12h "8"; Embryo12-24h "160"; Embryo24-36h "339"; Embryo36-48h "40";
scaffold_12855	Drosophila_3seq	end	3645394	3645394	.	-	.	FlyBase_ID "FBgn0197655"; genomic_feature "3UTR"; Head "16"; Ovary "3"; Testis "0"; Embryo0-12h "0"; Embryo12-24h "6"; Embryo24-36h "8"; Embryo36-48h "0";
scaffold_12855	Drosophila_3seq	end	3645517	3645517	.	-	.	FlyBase_ID "FBgn0197655"; genomic_feature "3UTR"; Head "913"; Ovary "23"; Testis "20"; Embryo0-12h "1"; Embryo12-24h "75"; Embryo24-36h "291"; Embryo36-48h "60";
scaffold_12855	Drosophila_3seq	end	3645589	3645589	.	-	.	FlyBase_ID "FBgn0197655"; genomic_feature "3UTR"; Head "10"; Ovary "0"; Testis "1"; Embryo0-12h "0"; Embryo12-24h "0"; Embryo24-36h "0"; Embryo36-48h "0";
scaffold_12855	Drosophila_3seq	end	3645622	3645622	.	-	.	FlyBase_ID "FBgn0197655"; genomic_feature "3UTR"; Head "31"; Ovary "0"; Testis "1"; Embryo0-12h "0"; Embryo12-24h "6"; Embryo24-36h "14"; Embryo36-48h "0";
scaffold_12855	Drosophila_3seq	end	3645696	3645696	.	-	.	FlyBase_ID "FBgn0197655"; genomic_feature "3UTR"; Head "21"; Ovary "0"; Testis "0"; Embryo0-12h "0"; Embryo12-24h "0"; Embryo24-36h "5"; Embryo36-48h "2";
scaffold_12855	Drosophila_3seq	end	3645749	3645749	.	-	.	FlyBase_ID "FBgn0197655"; genomic_feature "3UTR"; Head "899"; Ovary "42"; Testis "22"; Embryo0-12h "5"; Embryo12-24h "189"; Embryo24-36h "355"; Embryo36-48h "109";
scaffold_12855	Drosophila_3seq	end	3645829	3645829	.	-	.	FlyBase_ID "FBgn0197655"; genomic_feature "3UTR"; Head "157"; Ovary "11"; Testis "6"; Embryo0-12h "0"; Embryo12-24h "52"; Embryo24-36h "113"; Embryo36-48h "24";
scaffold_12855	Drosophila_3seq	end	3646147	3646147	.	-	.	FlyBase_ID "FBgn0197655"; genomic_feature "3UTR"; Head "5622"; Ovary "311"; Testis "160"; Embryo0-12h "28"; Embryo12-24h "1813"; Embryo24-36h "5256"; Embryo36-48h "1169";
scaffold_12855	Drosophila_3seq	end	3646213	3646213	.	-	.	FlyBase_ID "FBgn0197655"; genomic_feature "3UTR"; Head "3991"; Ovary "182"; Testis "50"; Embryo0-12h "6"; Embryo12-24h "317"; Embryo24-36h "1892"; Embryo36-48h "434";
scaffold_12855	Drosophila_3seq	end	3646391	3646391	.	-	.	FlyBase_ID "FBgn0197655"; genomic_feature "3UTR"; Head "233"; Ovary "108"; Testis "6"; Embryo0-12h "16"; Embryo12-24h "207"; Embryo24-36h "1005"; Embryo36-48h "323";
scaffold_12855	Drosophila_3seq	end	3646469	3646469	.	-	.	FlyBase_ID "FBgn0197655"; genomic_feature "3UTR"; Head "1854"; Ovary "126"; Testis "19"; Embryo0-12h "8"; Embryo12-24h "201"; Embryo24-36h "853"; Embryo36-48h "302";
scaffold_12855	Drosophila_3seq	end	3646497	3646497	.	-	.	FlyBase_ID "FBgn0197655"; genomic_feature "3UTR"; Head "35529"; Ovary "2729"; Testis "538"; Embryo0-12h "61"; Embryo12-24h "4067"; Embryo24-36h "15364"; Embryo36-48h "3539";
scaffold_12855	Drosophila_3seq	end	3646544	3646544	.	-	.	FlyBase_ID "FBgn0197655"; genomic_feature "3UTR"; Head "11382"; Ovary "951"; Testis "270"; Embryo0-12h "92"; Embryo12-24h "5623"; Embryo24-36h "22109"; Embryo36-48h "5695";
scaffold_12855	Drosophila_3seq	end	3636970	3636970	.	-	.	FlyBase_ID "FBgn0197658"; genomic_feature "3UTR"; Head "415"; Ovary "0"; Testis "0"; Embryo0-12h "1"; Embryo12-24h "120"; Embryo24-36h "164"; Embryo36-48h "18";
scaffold_12855	Drosophila_3seq	end	3637227	3637227	.	-	.	FlyBase_ID "FBgn0197658"; genomic_feature "3UTR"; Head "113"; Ovary "0"; Testis "0"; Embryo0-12h "0"; Embryo12-24h "5"; Embryo24-36h "24"; Embryo36-48h "4";
scaffold_12855	Drosophila_3seq	end	3637335	3637335	.	-	.	FlyBase_ID "FBgn0197658"; genomic_feature "3UTR"; Head "94"; Ovary "0"; Testis "0"; Embryo0-12h "0"; Embryo12-24h "0"; Embryo24-36h "4"; Embryo36-48h "1";
scaffold_12855	Drosophila_3seq	end	3637383	3637383	.	-	.	FlyBase_ID "FBgn0197658"; genomic_feature "3UTR"; Head "529"; Ovary "0"; Testis "1"; Embryo0-12h "0"; Embryo12-24h "0"; Embryo24-36h "23"; Embryo36-48h "4";
scaffold_12855	Drosophila_3seq	end	3619858	3619858	.	-	.	FlyBase_ID "FBgn0197659"; genomic_feature "3UTR"; Head "39"; Ovary "1"; Testis "3"; Embryo0-12h "14"; Embryo12-24h "117"; Embryo24-36h "7"; Embryo36-48h "7";
scaffold_12855	Drosophila_3seq	end	3600524	3600524	.	-	.	FlyBase_ID "FBgn0197660"; genomic_feature "5UTR"; Head "0"; Ovary "0"; Testis "24"; Embryo0-12h "0"; Embryo12-24h "0"; Embryo24-36h "6"; Embryo36-48h "0";
scaffold_12855	Drosophila_3seq	end	3593558	3593558	.	-	.	FlyBase_ID "FBgn0197661"; genomic_feature "3UTR"; Head "103"; Ovary "30"; Testis "2"; Embryo0-12h "19"; Embryo12-24h "0"; Embryo24-36h "26"; Embryo36-48h "7";
scaffold_12855	Drosophila_3seq	end	3593638	3593638	.	-	.	FlyBase_ID "FBgn0197661"; genomic_feature "3UTR"; Head "8"; Ovary "6"; Testis "2"; Embryo0-12h "18"; Embryo12-24h "0"; Embryo24-36h "1"; Embryo36-48h "4";
scaffold_12855	Drosophila_3seq	end	3593667	3593667	.	-	.	FlyBase_ID "FBgn0197661"; genomic_feature "3UTR"; Head "6861"; Ovary "9292"; Testis "5450"; Embryo0-12h "4973"; Embryo12-24h "2070"; Embryo24-36h "4842"; Embryo36-48h "2341";
scaffold_12855	Drosophila_3seq	end	3593759	3593759	.	-	.	FlyBase_ID "FBgn0197661"; genomic_feature "3UTR"; Head "1"; Ovary "4"; Testis "8"; Embryo0-12h "9"; Embryo12-24h "0"; Embryo24-36h "2"; Embryo36-48h "0";
scaffold_12855	Drosophila_3seq	end	3593797	3593797	.	-	.	FlyBase_ID "FBgn0197661"; genomic_feature "3UTR"; Head "7"; Ovary "7"; Testis "6"; Embryo0-12h "8"; Embryo12-24h "0"; Embryo24-36h "0"; Embryo36-48h "0";
scaffold_12855	Drosophila_3seq	end	3593824	3593824	.	-	.	FlyBase_ID "FBgn0197661"; genomic_feature "3UTR"; Head "89"; Ovary "66"; Testis "39"; Embryo0-12h "42"; Embryo12-24h "3"; Embryo24-36h "26"; Embryo36-48h "23";
scaffold_12855	Drosophila_3seq	end	3593943	3593943	.	-	.	FlyBase_ID "FBgn0197661"; genomic_feature "3UTR"; Head "80"; Ovary "76"; Testis "71"; Embryo0-12h "242"; Embryo12-24h "67"; Embryo24-36h "184"; Embryo36-48h "105";
scaffold_12855	Drosophila_3seq	end	3590763	3590763	.	-	.	FlyBase_ID "FBgn0197662"; genomic_feature "5UTR"; Head "0"; Ovary "0"; Testis "21"; Embryo0-12h "0"; Embryo12-24h "0"; Embryo24-36h "0"; Embryo36-48h "0";
scaffold_12855	Drosophila_3seq	end	3587252	3587252	.	-	.	FlyBase_ID "FBgn0197662"; genomic_feature "3UTR"; Head "1"; Ovary "3"; Testis "3551"; Embryo0-12h "0"; Embryo12-24h "0"; Embryo24-36h "0"; Embryo36-48h "0";
scaffold_12855	Drosophila_3seq	end	3587335	3587335	.	-	.	FlyBase_ID "FBgn0197662"; genomic_feature "3UTR"; Head "0"; Ovary "1"; Testis "1148"; Embryo0-12h "0"; Embryo12-24h "0"; Embryo24-36h "0"; Embryo36-48h "0";
scaffold_12855	Drosophila_3seq	end	3579966	3579966	.	-	.	FlyBase_ID "FBgn0197663"; genomic_feature "3UTR"; Head "2"; Ovary "11"; Testis "10760"; Embryo0-12h "0"; Embryo12-24h "0"; Embryo24-36h "0"; Embryo36-48h "0";
scaffold_12855	Drosophila_3seq	end	3580017	3580017	.	-	.	FlyBase_ID "FBgn0197663"; genomic_feature "3UTR"; Head "0"; Ovary "1"; Testis "120"; Embryo0-12h "0"; Embryo12-24h "0"; Embryo24-36h "0"; Embryo36-48h "0";
scaffold_12855	Drosophila_3seq	end	3580052	3580052	.	-	.	FlyBase_ID "FBgn0197663"; genomic_feature "3UTR"; Head "0"; Ovary "0"; Testis "6"; Embryo0-12h "0"; Embryo12-24h "0"; Embryo24-36h "0"; Embryo36-48h "0";
scaffold_12963	Drosophila_3seq	end	8161519	8161519	.	-	.	FlyBase_ID "FBgn0197665"; genomic_feature "3UTR"; Head "3"; Ovary "3"; Testis "3"; Embryo0-12h "29"; Embryo12-24h "28"; Embryo24-36h "12"; Embryo36-48h "10";
scaffold_12963	Drosophila_3seq	end	8167032	8167032	.	-	.	FlyBase_ID "FBgn0197665"; genomic_feature "3UTR"; Head "814"; Ovary "353"; Testis "43"; Embryo0-12h "142"; Embryo12-24h "275"; Embryo24-36h "200"; Embryo36-48h "50";
scaffold_12963	Drosophila_3seq	end	8167236	8167236	.	-	.	FlyBase_ID "FBgn0197665"; genomic_feature "3UTR"; Head "14"; Ovary "32"; Testis "0"; Embryo0-12h "25"; Embryo12-24h "13"; Embryo24-36h "16"; Embryo36-48h "6";
scaffold_12963	Drosophila_3seq	end	8167394	8167394	.	-	.	FlyBase_ID "FBgn0197665"; genomic_feature "3UTR"; Head "7"; Ovary "19"; Testis "9"; Embryo0-12h "17"; Embryo12-24h "14"; Embryo24-36h "14"; Embryo36-48h "4";
scaffold_12963	Drosophila_3seq	end	8167548	8167548	.	-	.	FlyBase_ID "FBgn0197665"; genomic_feature "3UTR"; Head "12"; Ovary "53"; Testis "4"; Embryo0-12h "35"; Embryo12-24h "35"; Embryo24-36h "4"; Embryo36-48h "17";
scaffold_12963	Drosophila_3seq	end	8167678	8167678	.	-	.	FlyBase_ID "FBgn0197665"; genomic_feature "3UTR"; Head "27"; Ovary "225"; Testis "28"; Embryo0-12h "209"; Embryo12-24h "70"; Embryo24-36h "27"; Embryo36-48h "15";
scaffold_12963	Drosophila_3seq	end	8167853	8167853	.	-	.	FlyBase_ID "FBgn0197665"; genomic_feature "3UTR"; Head "0"; Ovary "7"; Testis "0"; Embryo0-12h "9"; Embryo12-24h "0"; Embryo24-36h "0"; Embryo36-48h "0";
scaffold_12963	Drosophila_3seq	end	8167937	8167937	.	-	.	FlyBase_ID "FBgn0197665"; genomic_feature "3UTR"; Head "1"; Ovary "48"; Testis "5"; Embryo0-12h "10"; Embryo12-24h "0"; Embryo24-36h "0"; Embryo36-48h "0";
scaffold_12963	Drosophila_3seq	end	8167976	8167976	.	-	.	FlyBase_ID "FBgn0197665"; genomic_feature "3UTR"; Head "0"; Ovary "24"; Testis "27"; Embryo0-12h "17"; Embryo12-24h "0"; Embryo24-36h "0"; Embryo36-48h "0";
scaffold_12963	Drosophila_3seq	end	8168018	8168018	.	-	.	FlyBase_ID "FBgn0197665"; genomic_feature "3UTR"; Head "0"; Ovary "4"; Testis "5"; Embryo0-12h "4"; Embryo12-24h "0"; Embryo24-36h "0"; Embryo36-48h "0";
scaffold_12963	Drosophila_3seq	end	8168098	8168098	.	-	.	FlyBase_ID "FBgn0197665"; genomic_feature "3UTR"; Head "2"; Ovary "2"; Testis "13"; Embryo0-12h "0"; Embryo12-24h "1"; Embryo24-36h "0"; Embryo36-48h "0";
scaffold_12963	Drosophila_3seq	end	8168180	8168180	.	-	.	FlyBase_ID "FBgn0197665"; genomic_feature "3UTR"; Head "1"; Ovary "5"; Testis "3"; Embryo0-12h "0"; Embryo12-24h "0"; Embryo24-36h "3"; Embryo36-48h "0";
scaffold_12855	Drosophila_3seq	end	3465101	3465101	.	-	.	FlyBase_ID "FBgn0197666"; genomic_feature "3UTR"; Head "84"; Ovary "232"; Testis "97"; Embryo0-12h "426"; Embryo12-24h "87"; Embryo24-36h "102"; Embryo36-48h "40";
scaffold_12855	Drosophila_3seq	end	3465196	3465196	.	-	.	FlyBase_ID "FBgn0197666"; genomic_feature "3UTR"; Head "67"; Ovary "114"; Testis "977"; Embryo0-12h "164"; Embryo12-24h "51"; Embryo24-36h "29"; Embryo36-48h "13";
scaffold_12855	Drosophila_3seq	end	3455731	3455731	.	-	.	FlyBase_ID "FBgn0197668"; genomic_feature "3UTR"; Head "10"; Ovary "7"; Testis "28"; Embryo0-12h "2"; Embryo12-24h "7"; Embryo24-36h "10"; Embryo36-48h "4";
scaffold_12855	Drosophila_3seq	end	3455760	3455760	.	-	.	FlyBase_ID "FBgn0197668"; genomic_feature "3UTR"; Head "47"; Ovary "16"; Testis "853"; Embryo0-12h "36"; Embryo12-24h "23"; Embryo24-36h "60"; Embryo36-48h "8";
scaffold_12855	Drosophila_3seq	end	3443956	3443956	.	-	.	FlyBase_ID "FBgn0197669"; genomic_feature "3UTR"; Head "5"; Ovary "25"; Testis "1"; Embryo0-12h "39"; Embryo12-24h "9"; Embryo24-36h "4"; Embryo36-48h "4";
scaffold_12855	Drosophila_3seq	end	3444089	3444089	.	-	.	FlyBase_ID "FBgn0197669"; genomic_feature "3UTR"; Head "8"; Ovary "73"; Testis "60"; Embryo0-12h "135"; Embryo12-24h "44"; Embryo24-36h "10"; Embryo36-48h "18";
scaffold_12855	Drosophila_3seq	end	3444187	3444187	.	-	.	FlyBase_ID "FBgn0197669"; genomic_feature "3UTR"; Head "652"; Ovary "2365"; Testis "2143"; Embryo0-12h "2195"; Embryo12-24h "486"; Embryo24-36h "342"; Embryo36-48h "220";
scaffold_12855	Drosophila_3seq	end	3443758	3443758	.	-	.	FlyBase_ID "FBgn0197670"; genomic_feature "CDS"; Head "0"; Ovary "9"; Testis "85"; Embryo0-12h "15"; Embryo12-24h "11"; Embryo24-36h "0"; Embryo36-48h "0";
scaffold_12855	Drosophila_3seq	end	3443809	3443809	.	-	.	FlyBase_ID "FBgn0197670"; genomic_feature "5UTR"; Head "8"; Ovary "48"; Testis "100"; Embryo0-12h "129"; Embryo12-24h "12"; Embryo24-36h "11"; Embryo36-48h "12";
scaffold_12855	Drosophila_3seq	end	3443103	3443103	.	-	.	FlyBase_ID "FBgn0197670"; genomic_feature "3UTR"; Head "6"; Ovary "13"; Testis "14399"; Embryo0-12h "10"; Embryo12-24h "4"; Embryo24-36h "0"; Embryo36-48h "0";
scaffold_12855	Drosophila_3seq	end	3443186	3443186	.	-	.	FlyBase_ID "FBgn0197670"; genomic_feature "CDS"; Head "0"; Ovary "0"; Testis "38"; Embryo0-12h "0"; Embryo12-24h "0"; Embryo24-36h "0"; Embryo36-48h "0";
scaffold_12855	Drosophila_3seq	end	3441405	3441405	.	-	.	FlyBase_ID "FBgn0197671"; genomic_feature "3UTR"; Head "3"; Ovary "16"; Testis "0"; Embryo0-12h "15"; Embryo12-24h "9"; Embryo24-36h "4"; Embryo36-48h "0";
scaffold_12855	Drosophila_3seq	end	3441434	3441434	.	-	.	FlyBase_ID "FBgn0197671"; genomic_feature "3UTR"; Head "15"; Ovary "152"; Testis "5"; Embryo0-12h "182"; Embryo12-24h "61"; Embryo24-36h "79"; Embryo36-48h "16";
scaffold_12855	Drosophila_3seq	end	3441504	3441504	.	-	.	FlyBase_ID "FBgn0197671"; genomic_feature "3UTR"; Head "59"; Ovary "600"; Testis "191"; Embryo0-12h "937"; Embryo12-24h "366"; Embryo24-36h "434"; Embryo36-48h "112";
scaffold_12855	Drosophila_3seq	end	3423918	3423918	.	-	.	FlyBase_ID "FBgn0197672"; genomic_feature "3UTR"; Head "126"; Ovary "605"; Testis "206"; Embryo0-12h "611"; Embryo12-24h "86"; Embryo24-36h "64"; Embryo36-48h "36";
scaffold_12855	Drosophila_3seq	end	3422256	3422256	.	-	.	FlyBase_ID "FBgn0197673"; genomic_feature "3UTR"; Head "1"; Ovary "0"; Testis "507"; Embryo0-12h "0"; Embryo12-24h "0"; Embryo24-36h "0"; Embryo36-48h "0";
scaffold_12855	Drosophila_3seq	end	3422402	3422402	.	-	.	FlyBase_ID "FBgn0197673"; genomic_feature "CDS"; Head "0"; Ovary "0"; Testis "79"; Embryo0-12h "0"; Embryo12-24h "0"; Embryo24-36h "0"; Embryo36-48h "0";
scaffold_12855	Drosophila_3seq	end	3419636	3419636	.	-	.	FlyBase_ID "FBgn0197674"; genomic_feature "3UTR"; Head "161"; Ovary "9"; Testis "121"; Embryo0-12h "9"; Embryo12-24h "15"; Embryo24-36h "36"; Embryo36-48h "16";
scaffold_12855	Drosophila_3seq	end	3415810	3415810	.	-	.	FlyBase_ID "FBgn0197677"; genomic_feature "3UTR"; Head "215"; Ovary "129"; Testis "16"; Embryo0-12h "86"; Embryo12-24h "181"; Embryo24-36h "66"; Embryo36-48h "18";
scaffold_12855	Drosophila_3seq	end	3412815	3412815	.	-	.	FlyBase_ID "FBgn0197678"; genomic_feature "3UTR"; Head "2085"; Ovary "10768"; Testis "621"; Embryo0-12h "9344"; Embryo12-24h "3624"; Embryo24-36h "4627"; Embryo36-48h "2076";
scaffold_12855	Drosophila_3seq	end	3412843	3412843	.	-	.	FlyBase_ID "FBgn0197678"; genomic_feature "3UTR"; Head "2391"; Ovary "11535"; Testis "798"; Embryo0-12h "6798"; Embryo12-24h "3290"; Embryo24-36h "4225"; Embryo36-48h "1708";
scaffold_12855	Drosophila_3seq	end	3412872	3412872	.	-	.	FlyBase_ID "FBgn0197678"; genomic_feature "3UTR"; Head "1415"; Ovary "5579"; Testis "556"; Embryo0-12h "2740"; Embryo12-24h "1698"; Embryo24-36h "2021"; Embryo36-48h "655";
scaffold_12855	Drosophila_3seq	end	3412920	3412920	.	-	.	FlyBase_ID "FBgn0197678"; genomic_feature "3UTR"; Head "1"; Ovary "0"; Testis "0"; Embryo0-12h "2"; Embryo12-24h "0"; Embryo24-36h "11"; Embryo36-48h "5";
scaffold_12855	Drosophila_3seq	end	3412204	3412204	.	-	.	FlyBase_ID "FBgn0197679"; genomic_feature "5UTR"; Head "11"; Ovary "35"; Testis "1"; Embryo0-12h "33"; Embryo12-24h "15"; Embryo24-36h "11"; Embryo36-48h "5";
scaffold_12855	Drosophila_3seq	end	3403803	3403803	.	-	.	FlyBase_ID "FBgn0197679"; genomic_feature "3UTR"; Head "10"; Ovary "6"; Testis "0"; Embryo0-12h "8"; Embryo12-24h "0"; Embryo24-36h "1"; Embryo36-48h "0";
scaffold_12855	Drosophila_3seq	end	3404395	3404395	.	-	.	FlyBase_ID "FBgn0197679"; genomic_feature "3UTR"; Head "172"; Ovary "93"; Testis "8"; Embryo0-12h "35"; Embryo12-24h "10"; Embryo24-36h "21"; Embryo36-48h "4";
scaffold_12855	Drosophila_3seq	end	3404492	3404492	.	-	.	FlyBase_ID "FBgn0197679"; genomic_feature "3UTR"; Head "776"; Ovary "1964"; Testis "122"; Embryo0-12h "1060"; Embryo12-24h "154"; Embryo24-36h "215"; Embryo36-48h "106";
scaffold_12855	Drosophila_3seq	end	3404545	3404545	.	-	.	FlyBase_ID "FBgn0197679"; genomic_feature "3UTR"; Head "46"; Ovary "95"; Testis "1"; Embryo0-12h "21"; Embryo12-24h "9"; Embryo24-36h "13"; Embryo36-48h "1";
scaffold_12855	Drosophila_3seq	end	3404615	3404615	.	-	.	FlyBase_ID "FBgn0197679"; genomic_feature "3UTR"; Head "19"; Ovary "196"; Testis "3"; Embryo0-12h "152"; Embryo12-24h "11"; Embryo24-36h "18"; Embryo36-48h "4";
scaffold_12855	Drosophila_3seq	end	3394267	3394267	.	-	.	FlyBase_ID "FBgn0197680"; genomic_feature "3UTR"; Head "2"; Ovary "3"; Testis "0"; Embryo0-12h "2"; Embryo12-24h "0"; Embryo24-36h "0"; Embryo36-48h "0";
scaffold_12855	Drosophila_3seq	end	3394489	3394489	.	-	.	FlyBase_ID "FBgn0197680"; genomic_feature "3UTR"; Head "246"; Ovary "776"; Testis "218"; Embryo0-12h "482"; Embryo12-24h "134"; Embryo24-36h "157"; Embryo36-48h "34";
scaffold_12855	Drosophila_3seq	end	3381423	3381423	.	-	.	FlyBase_ID "FBgn0197681"; genomic_feature "3UTR"; Head "783"; Ovary "4030"; Testis "731"; Embryo0-12h "1221"; Embryo12-24h "1010"; Embryo24-36h "667"; Embryo36-48h "534";
scaffold_12855	Drosophila_3seq	end	3381474	3381474	.	-	.	FlyBase_ID "FBgn0197681"; genomic_feature "3UTR"; Head "142"; Ovary "660"; Testis "142"; Embryo0-12h "35"; Embryo12-24h "54"; Embryo24-36h "32"; Embryo36-48h "10";
scaffold_12855	Drosophila_3seq	end	3381581	3381581	.	-	.	FlyBase_ID "FBgn0197681"; genomic_feature "3UTR"; Head "0"; Ovary "7"; Testis "12"; Embryo0-12h "9"; Embryo12-24h "0"; Embryo24-36h "2"; Embryo36-48h "6";
scaffold_12855	Drosophila_3seq	end	3381690	3381690	.	-	.	FlyBase_ID "FBgn0197681"; genomic_feature "3UTR"; Head "5"; Ovary "0"; Testis "20"; Embryo0-12h "0"; Embryo12-24h "0"; Embryo24-36h "7"; Embryo36-48h "2";
scaffold_12855	Drosophila_3seq	end	3376138	3376138	.	-	.	FlyBase_ID "FBgn0197682"; genomic_feature "3UTR"; Head "53"; Ovary "0"; Testis "0"; Embryo0-12h "0"; Embryo12-24h "46"; Embryo24-36h "37"; Embryo36-48h "11";
scaffold_12855	Drosophila_3seq	end	3325327	3325327	.	-	.	FlyBase_ID "FBgn0197685"; genomic_feature "3UTR"; Head "8937"; Ovary "4870"; Testis "627"; Embryo0-12h "6342"; Embryo12-24h "3416"; Embryo24-36h "3019"; Embryo36-48h "913";
scaffold_12855	Drosophila_3seq	end	3325388	3325388	.	-	.	FlyBase_ID "FBgn0197685"; genomic_feature "3UTR"; Head "140"; Ovary "69"; Testis "8"; Embryo0-12h "54"; Embryo12-24h "82"; Embryo24-36h "65"; Embryo36-48h "11";
scaffold_12855	Drosophila_3seq	end	3325681	3325681	.	-	.	FlyBase_ID "FBgn0197685"; genomic_feature "3UTR"; Head "1332"; Ovary "628"; Testis "217"; Embryo0-12h "1594"; Embryo12-24h "931"; Embryo24-36h "1077"; Embryo36-48h "643";
scaffold_12855	Drosophila_3seq	end	3325727	3325727	.	-	.	FlyBase_ID "FBgn0197685"; genomic_feature "3UTR"; Head "240"; Ovary "160"; Testis "44"; Embryo0-12h "227"; Embryo12-24h "150"; Embryo24-36h "169"; Embryo36-48h "46";
scaffold_12855	Drosophila_3seq	end	3325768	3325768	.	-	.	FlyBase_ID "FBgn0197685"; genomic_feature "3UTR"; Head "2309"; Ovary "2851"; Testis "3615"; Embryo0-12h "5930"; Embryo12-24h "2566"; Embryo24-36h "2586"; Embryo36-48h "1198";
scaffold_12855	Drosophila_3seq	end	3325834	3325834	.	-	.	FlyBase_ID "FBgn0197685"; genomic_feature "3UTR"; Head "123"; Ovary "67"; Testis "272"; Embryo0-12h "455"; Embryo12-24h "101"; Embryo24-36h "189"; Embryo36-48h "137";
scaffold_12855	Drosophila_3seq	end	3163268	3163268	.	-	.	FlyBase_ID "FBgn0197687"; genomic_feature "3UTR"; Head "22"; Ovary "0"; Testis "66"; Embryo0-12h "0"; Embryo12-24h "0"; Embryo24-36h "39"; Embryo36-48h "6";
scaffold_12855	Drosophila_3seq	end	3163323	3163323	.	-	.	FlyBase_ID "FBgn0197687"; genomic_feature "3UTR"; Head "4"; Ovary "0"; Testis "9"; Embryo0-12h "0"; Embryo12-24h "0"; Embryo24-36h "0"; Embryo36-48h "0";
scaffold_12855	Drosophila_3seq	end	3158374	3158374	.	-	.	FlyBase_ID "FBgn0197688"; genomic_feature "3UTR"; Head "6"; Ovary "12"; Testis "13"; Embryo0-12h "0"; Embryo12-24h "56"; Embryo24-36h "4"; Embryo36-48h "0";
scaffold_12855	Drosophila_3seq	end	3115346	3115346	.	-	.	FlyBase_ID "FBgn0197689"; genomic_feature "3UTR"; Head "0"; Ovary "9"; Testis "0"; Embryo0-12h "12"; Embryo12-24h "7"; Embryo24-36h "5"; Embryo36-48h "0";
scaffold_12855	Drosophila_3seq	end	3115374	3115374	.	-	.	FlyBase_ID "FBgn0197689"; genomic_feature "3UTR"; Head "4"; Ovary "13"; Testis "3"; Embryo0-12h "23"; Embryo12-24h "4"; Embryo24-36h "0"; Embryo36-48h "2";
scaffold_12855	Drosophila_3seq	end	3115430	3115430	.	-	.	FlyBase_ID "FBgn0197689"; genomic_feature "3UTR"; Head "51"; Ovary "390"; Testis "33"; Embryo0-12h "545"; Embryo12-24h "127"; Embryo24-36h "220"; Embryo36-48h "89";
scaffold_12855	Drosophila_3seq	end	3115472	3115472	.	-	.	FlyBase_ID "FBgn0197689"; genomic_feature "3UTR"; Head "15"; Ovary "84"; Testis "5"; Embryo0-12h "89"; Embryo12-24h "16"; Embryo24-36h "33"; Embryo36-48h "9";
scaffold_12855	Drosophila_3seq	end	3115498	3115498	.	-	.	FlyBase_ID "FBgn0197689"; genomic_feature "3UTR"; Head "62"; Ovary "291"; Testis "33"; Embryo0-12h "319"; Embryo12-24h "137"; Embryo24-36h "133"; Embryo36-48h "72";
scaffold_12855	Drosophila_3seq	end	3115532	3115532	.	-	.	FlyBase_ID "FBgn0197689"; genomic_feature "3UTR"; Head "66"; Ovary "246"; Testis "27"; Embryo0-12h "268"; Embryo12-24h "125"; Embryo24-36h "168"; Embryo36-48h "69";
scaffold_12855	Drosophila_3seq	end	3115559	3115559	.	-	.	FlyBase_ID "FBgn0197689"; genomic_feature "3UTR"; Head "14145"; Ovary "60731"; Testis "3973"; Embryo0-12h "55798"; Embryo12-24h "26253"; Embryo24-36h "28903"; Embryo36-48h "11550";
scaffold_12855	Drosophila_3seq	end	3115585	3115585	.	-	.	FlyBase_ID "FBgn0197689"; genomic_feature "3UTR"; Head "649"; Ovary "2497"; Testis "171"; Embryo0-12h "707"; Embryo12-24h "402"; Embryo24-36h "364"; Embryo36-48h "56";
scaffold_12855	Drosophila_3seq	end	3095309	3095309	.	-	.	FlyBase_ID "FBgn0197690"; genomic_feature "3UTR"; Head "87"; Ovary "40"; Testis "1739"; Embryo0-12h "16"; Embryo12-24h "84"; Embryo24-36h "257"; Embryo36-48h "103";
scaffold_12855	Drosophila_3seq	end	3092982	3092982	.	-	.	FlyBase_ID "FBgn0197691"; genomic_feature "3UTR"; Head "7"; Ovary "35"; Testis "87"; Embryo0-12h "0"; Embryo12-24h "29"; Embryo24-36h "130"; Embryo36-48h "72";
scaffold_12855	Drosophila_3seq	end	3086345	3086345	.	-	.	FlyBase_ID "FBgn0197692"; genomic_feature "5UTR"; Head "3"; Ovary "5"; Testis "0"; Embryo0-12h "0"; Embryo12-24h "23"; Embryo24-36h "8"; Embryo36-48h "0";
scaffold_12855	Drosophila_3seq	end	3079161	3079161	.	-	.	FlyBase_ID "FBgn0197692"; genomic_feature "3UTR"; Head "447"; Ovary "619"; Testis "1"; Embryo0-12h "17"; Embryo12-24h "813"; Embryo24-36h "294"; Embryo36-48h "95";
scaffold_12855	Drosophila_3seq	end	3079383	3079383	.	-	.	FlyBase_ID "FBgn0197692"; genomic_feature "3UTR"; Head "1"; Ovary "7"; Testis "0"; Embryo0-12h "0"; Embryo12-24h "10"; Embryo24-36h "0"; Embryo36-48h "0";
scaffold_12855	Drosophila_3seq	end	3079635	3079635	.	-	.	FlyBase_ID "FBgn0197692"; genomic_feature "3UTR"; Head "73"; Ovary "53"; Testis "7"; Embryo0-12h "9"; Embryo12-24h "185"; Embryo24-36h "107"; Embryo36-48h "38";
scaffold_12963	Drosophila_3seq	end	8076332	8076332	.	-	.	FlyBase_ID "FBgn0197693"; genomic_feature "3UTR"; Head "13"; Ovary "28"; Testis "6885"; Embryo0-12h "5"; Embryo12-24h "3"; Embryo24-36h "0"; Embryo36-48h "0";
scaffold_12855	Drosophila_3seq	end	3051577	3051577	.	-	.	FlyBase_ID "FBgn0197694"; genomic_feature "3UTR"; Head "89"; Ovary "23"; Testis "32"; Embryo0-12h "0"; Embryo12-24h "1"; Embryo24-36h "98"; Embryo36-48h "12";
scaffold_12855	Drosophila_3seq	end	3051606	3051606	.	-	.	FlyBase_ID "FBgn0197694"; genomic_feature "3UTR"; Head "16"; Ovary "1"; Testis "2"; Embryo0-12h "0"; Embryo12-24h "0"; Embryo24-36h "19"; Embryo36-48h "4";
scaffold_12855	Drosophila_3seq	end	3051663	3051663	.	-	.	FlyBase_ID "FBgn0197694"; genomic_feature "3UTR"; Head "1477"; Ovary "82"; Testis "174"; Embryo0-12h "0"; Embryo12-24h "38"; Embryo24-36h "1510"; Embryo36-48h "165";
scaffold_12855	Drosophila_3seq	end	3051989	3051989	.	-	.	FlyBase_ID "FBgn0197694"; genomic_feature "3UTR"; Head "24"; Ovary "3"; Testis "2"; Embryo0-12h "0"; Embryo12-24h "0"; Embryo24-36h "54"; Embryo36-48h "4";
scaffold_12855	Drosophila_3seq	end	3022395	3022395	.	-	.	FlyBase_ID "FBgn0197696"; genomic_feature "3UTR"; Head "0"; Ovary "2"; Testis "1"; Embryo0-12h "9"; Embryo12-24h "9"; Embryo24-36h "1378"; Embryo36-48h "452";
scaffold_12855	Drosophila_3seq	end	3022468	3022468	.	-	.	FlyBase_ID "FBgn0197696"; genomic_feature "3UTR"; Head "0"; Ovary "0"; Testis "0"; Embryo0-12h "0"; Embryo12-24h "0"; Embryo24-36h "20"; Embryo36-48h "11";
scaffold_12855	Drosophila_3seq	end	3010681	3010681	.	-	.	FlyBase_ID "FBgn0197698"; genomic_feature "3UTR"; Head "1"; Ovary "13"; Testis "2"; Embryo0-12h "6"; Embryo12-24h "3"; Embryo24-36h "15"; Embryo36-48h "0";
scaffold_12855	Drosophila_3seq	end	3010820	3010820	.	-	.	FlyBase_ID "FBgn0197698"; genomic_feature "3UTR"; Head "2"; Ovary "3"; Testis "1"; Embryo0-12h "0"; Embryo12-24h "0"; Embryo24-36h "9"; Embryo36-48h "0";
scaffold_12855	Drosophila_3seq	end	3010891	3010891	.	-	.	FlyBase_ID "FBgn0197698"; genomic_feature "3UTR"; Head "2"; Ovary "15"; Testis "3"; Embryo0-12h "1"; Embryo12-24h "5"; Embryo24-36h "4"; Embryo36-48h "7";
scaffold_12855	Drosophila_3seq	end	3010975	3010975	.	-	.	FlyBase_ID "FBgn0197698"; genomic_feature "3UTR"; Head "3"; Ovary "18"; Testis "3"; Embryo0-12h "0"; Embryo12-24h "6"; Embryo24-36h "6"; Embryo36-48h "4";
scaffold_12855	Drosophila_3seq	end	3011001	3011001	.	-	.	FlyBase_ID "FBgn0197698"; genomic_feature "3UTR"; Head "159"; Ovary "1192"; Testis "296"; Embryo0-12h "687"; Embryo12-24h "354"; Embryo24-36h "661"; Embryo36-48h "258";
scaffold_12855	Drosophila_3seq	end	2954254	2954254	.	-	.	FlyBase_ID "FBgn0197700"; genomic_feature "3UTR"; Head "148"; Ovary "285"; Testis "118"; Embryo0-12h "209"; Embryo12-24h "105"; Embryo24-36h "381"; Embryo36-48h "165";
scaffold_12855	Drosophila_3seq	end	2954282	2954282	.	-	.	FlyBase_ID "FBgn0197700"; genomic_feature "3UTR"; Head "156"; Ovary "274"; Testis "170"; Embryo0-12h "150"; Embryo12-24h "54"; Embryo24-36h "258"; Embryo36-48h "73";
scaffold_12855	Drosophila_3seq	end	2954309	2954309	.	-	.	FlyBase_ID "FBgn0197700"; genomic_feature "3UTR"; Head "3"; Ovary "6"; Testis "3"; Embryo0-12h "0"; Embryo12-24h "0"; Embryo24-36h "1"; Embryo36-48h "4";
scaffold_12855	Drosophila_3seq	end	2954370	2954370	.	-	.	FlyBase_ID "FBgn0197700"; genomic_feature "3UTR"; Head "11"; Ovary "21"; Testis "20"; Embryo0-12h "34"; Embryo12-24h "10"; Embryo24-36h "10"; Embryo36-48h "12";
scaffold_12855	Drosophila_3seq	end	2952536	2952536	.	-	.	FlyBase_ID "FBgn0197701"; genomic_feature "3UTR"; Head "17"; Ovary "7"; Testis "43"; Embryo0-12h "0"; Embryo12-24h "0"; Embryo24-36h "0"; Embryo36-48h "0";
scaffold_12855	Drosophila_3seq	end	2939883	2939883	.	-	.	FlyBase_ID "FBgn0197703"; genomic_feature "3UTR"; Head "221"; Ovary "217"; Testis "13"; Embryo0-12h "129"; Embryo12-24h "50"; Embryo24-36h "64"; Embryo36-48h "20";
scaffold_12855	Drosophila_3seq	end	2939954	2939954	.	-	.	FlyBase_ID "FBgn0197703"; genomic_feature "3UTR"; Head "215"; Ovary "206"; Testis "19"; Embryo0-12h "269"; Embryo12-24h "99"; Embryo24-36h "136"; Embryo36-48h "50";
scaffold_12855	Drosophila_3seq	end	2940097	2940097	.	-	.	FlyBase_ID "FBgn0197703"; genomic_feature "3UTR"; Head "3628"; Ovary "11190"; Testis "2270"; Embryo0-12h "10759"; Embryo12-24h "3091"; Embryo24-36h "3024"; Embryo36-48h "1332";
scaffold_12855	Drosophila_3seq	end	2940162	2940162	.	-	.	FlyBase_ID "FBgn0197703"; genomic_feature "3UTR"; Head "37"; Ovary "95"; Testis "27"; Embryo0-12h "31"; Embryo12-24h "2"; Embryo24-36h "5"; Embryo36-48h "19";
scaffold_12855	Drosophila_3seq	end	2940244	2940244	.	-	.	FlyBase_ID "FBgn0197703"; genomic_feature "3UTR"; Head "114"; Ovary "154"; Testis "80"; Embryo0-12h "1560"; Embryo12-24h "335"; Embryo24-36h "408"; Embryo36-48h "215";
scaffold_12855	Drosophila_3seq	end	2940345	2940345	.	-	.	FlyBase_ID "FBgn0197703"; genomic_feature "3UTR"; Head "210"; Ovary "1118"; Testis "2427"; Embryo0-12h "793"; Embryo12-24h "137"; Embryo24-36h "151"; Embryo36-48h "50";
scaffold_12855	Drosophila_3seq	end	2940406	2940406	.	-	.	FlyBase_ID "FBgn0197703"; genomic_feature "3UTR"; Head "24"; Ovary "65"; Testis "156"; Embryo0-12h "126"; Embryo12-24h "34"; Embryo24-36h "42"; Embryo36-48h "9";
scaffold_12855	Drosophila_3seq	end	2940498	2940498	.	-	.	FlyBase_ID "FBgn0197703"; genomic_feature "3UTR"; Head "2"; Ovary "10"; Testis "36"; Embryo0-12h "12"; Embryo12-24h "0"; Embryo24-36h "4"; Embryo36-48h "3";
scaffold_12855	Drosophila_3seq	end	2940528	2940528	.	-	.	FlyBase_ID "FBgn0197703"; genomic_feature "3UTR"; Head "97"; Ovary "450"; Testis "787"; Embryo0-12h "514"; Embryo12-24h "108"; Embryo24-36h "137"; Embryo36-48h "86";
scaffold_12855	Drosophila_3seq	end	2940768	2940768	.	-	.	FlyBase_ID "FBgn0197703"; genomic_feature "3UTR"; Head "2018"; Ovary "5299"; Testis "3273"; Embryo0-12h "11846"; Embryo12-24h "3318"; Embryo24-36h "3335"; Embryo36-48h "1500";
scaffold_12963	Drosophila_3seq	end	8056332	8056332	.	-	.	FlyBase_ID "FBgn0197704"; genomic_feature "3UTR"; Head "16"; Ovary "4"; Testis "0"; Embryo0-12h "1"; Embryo12-24h "0"; Embryo24-36h "7"; Embryo36-48h "13";
scaffold_12963	Drosophila_3seq	end	8056739	8056739	.	-	.	FlyBase_ID "FBgn0197704"; genomic_feature "3UTR"; Head "218"; Ovary "297"; Testis "15"; Embryo0-12h "115"; Embryo12-24h "234"; Embryo24-36h "270"; Embryo36-48h "104";
scaffold_12963	Drosophila_3seq	end	8057106	8057106	.	-	.	FlyBase_ID "FBgn0197704"; genomic_feature "3UTR"; Head "61"; Ovary "168"; Testis "64"; Embryo0-12h "74"; Embryo12-24h "75"; Embryo24-36h "116"; Embryo36-48h "52";
scaffold_12855	Drosophila_3seq	end	2863065	2863065	.	-	.	FlyBase_ID "FBgn0197706"; genomic_feature "3UTR"; Head "0"; Ovary "1"; Testis "44"; Embryo0-12h "0"; Embryo12-24h "0"; Embryo24-36h "0"; Embryo36-48h "1";
scaffold_12855	Drosophila_3seq	end	2863173	2863173	.	-	.	FlyBase_ID "FBgn0197706"; genomic_feature "3UTR"; Head "0"; Ovary "1"; Testis "70"; Embryo0-12h "0"; Embryo12-24h "0"; Embryo24-36h "0"; Embryo36-48h "0";
scaffold_12855	Drosophila_3seq	end	2861630	2861630	.	-	.	FlyBase_ID "FBgn0197706"; genomic_feature "3UTR"; Head "95"; Ovary "9"; Testis "0"; Embryo0-12h "13"; Embryo12-24h "103"; Embryo24-36h "56"; Embryo36-48h "15";
scaffold_12855	Drosophila_3seq	end	2862193	2862193	.	-	.	FlyBase_ID "FBgn0197706"; genomic_feature "3UTR"; Head "26"; Ovary "6"; Testis "24"; Embryo0-12h "3"; Embryo12-24h "64"; Embryo24-36h "36"; Embryo36-48h "6";
scaffold_12855	Drosophila_3seq	end	2862401	2862401	.	-	.	FlyBase_ID "FBgn0197706"; genomic_feature "3UTR"; Head "0"; Ovary "0"; Testis "39"; Embryo0-12h "0"; Embryo12-24h "0"; Embryo24-36h "0"; Embryo36-48h "0";
scaffold_12855	Drosophila_3seq	end	2846925	2846925	.	-	.	FlyBase_ID "FBgn0197707"; genomic_feature "3UTR"; Head "17"; Ovary "34"; Testis "3"; Embryo0-12h "10"; Embryo12-24h "4"; Embryo24-36h "4"; Embryo36-48h "0";
scaffold_12855	Drosophila_3seq	end	2847122	2847122	.	-	.	FlyBase_ID "FBgn0197707"; genomic_feature "3UTR"; Head "180"; Ovary "437"; Testis "123"; Embryo0-12h "295"; Embryo12-24h "115"; Embryo24-36h "101"; Embryo36-48h "32";
scaffold_12855	Drosophila_3seq	end	2839547	2839547	.	-	.	FlyBase_ID "FBgn0197708"; genomic_feature "3UTR"; Head "63"; Ovary "0"; Testis "0"; Embryo0-12h "0"; Embryo12-24h "0"; Embryo24-36h "8"; Embryo36-48h "0";
scaffold_12855	Drosophila_3seq	end	2840983	2840983	.	-	.	FlyBase_ID "FBgn0197708"; genomic_feature "3UTR"; Head "2"; Ovary "1"; Testis "222"; Embryo0-12h "0"; Embryo12-24h "0"; Embryo24-36h "0"; Embryo36-48h "0";
scaffold_12855	Drosophila_3seq	end	2841143	2841143	.	-	.	FlyBase_ID "FBgn0197708"; genomic_feature "3UTR"; Head "3"; Ovary "0"; Testis "28"; Embryo0-12h "0"; Embryo12-24h "0"; Embryo24-36h "0"; Embryo36-48h "0";
scaffold_12855	Drosophila_3seq	end	2830812	2830812	.	-	.	FlyBase_ID "FBgn0197709"; genomic_feature "3UTR"; Head "4"; Ovary "1"; Testis "2"; Embryo0-12h "0"; Embryo12-24h "4"; Embryo24-36h "0"; Embryo36-48h "0";
scaffold_12855	Drosophila_3seq	end	2831000	2831000	.	-	.	FlyBase_ID "FBgn0197709"; genomic_feature "3UTR"; Head "12"; Ovary "12"; Testis "0"; Embryo0-12h "0"; Embryo12-24h "0"; Embryo24-36h "0"; Embryo36-48h "0";
scaffold_12855	Drosophila_3seq	end	2831051	2831051	.	-	.	FlyBase_ID "FBgn0197709"; genomic_feature "3UTR"; Head "115"; Ovary "67"; Testis "8"; Embryo0-12h "27"; Embryo12-24h "13"; Embryo24-36h "14"; Embryo36-48h "11";
scaffold_12855	Drosophila_3seq	end	2831137	2831137	.	-	.	FlyBase_ID "FBgn0197709"; genomic_feature "3UTR"; Head "3103"; Ovary "26942"; Testis "4127"; Embryo0-12h "8524"; Embryo12-24h "4006"; Embryo24-36h "3578"; Embryo36-48h "1877";
scaffold_12855	Drosophila_3seq	end	2831180	2831180	.	-	.	FlyBase_ID "FBgn0197709"; genomic_feature "3UTR"; Head "309"; Ovary "1941"; Testis "442"; Embryo0-12h "529"; Embryo12-24h "221"; Embryo24-36h "251"; Embryo36-48h "100";
scaffold_12855	Drosophila_3seq	end	2831245	2831245	.	-	.	FlyBase_ID "FBgn0197709"; genomic_feature "3UTR"; Head "14"; Ovary "197"; Testis "50"; Embryo0-12h "124"; Embryo12-24h "48"; Embryo24-36h "48"; Embryo36-48h "8";
scaffold_12855	Drosophila_3seq	end	2831293	2831293	.	-	.	FlyBase_ID "FBgn0197709"; genomic_feature "3UTR"; Head "11"; Ovary "115"; Testis "22"; Embryo0-12h "27"; Embryo12-24h "28"; Embryo24-36h "9"; Embryo36-48h "18";
scaffold_12855	Drosophila_3seq	end	2831493	2831493	.	-	.	FlyBase_ID "FBgn0197709"; genomic_feature "3UTR"; Head "3203"; Ovary "16494"; Testis "3618"; Embryo0-12h "7313"; Embryo12-24h "3316"; Embryo24-36h "3008"; Embryo36-48h "1411";
scaffold_12855	Drosophila_3seq	end	2831814	2831814	.	-	.	FlyBase_ID "FBgn0197709"; genomic_feature "3UTR"; Head "8"; Ovary "60"; Testis "15"; Embryo0-12h "56"; Embryo12-24h "12"; Embryo24-36h "10"; Embryo36-48h "18";
scaffold_12855	Drosophila_3seq	end	2831843	2831843	.	-	.	FlyBase_ID "FBgn0197709"; genomic_feature "3UTR"; Head "50"; Ovary "242"; Testis "62"; Embryo0-12h "200"; Embryo12-24h "54"; Embryo24-36h "72"; Embryo36-48h "41";
scaffold_12855	Drosophila_3seq	end	2831930	2831930	.	-	.	FlyBase_ID "FBgn0197709"; genomic_feature "3UTR"; Head "6"; Ovary "17"; Testis "6"; Embryo0-12h "31"; Embryo12-24h "12"; Embryo24-36h "3"; Embryo36-48h "0";
scaffold_12855	Drosophila_3seq	end	2832018	2832018	.	-	.	FlyBase_ID "FBgn0197709"; genomic_feature "3UTR"; Head "729"; Ovary "4089"; Testis "1309"; Embryo0-12h "5023"; Embryo12-24h "1789"; Embryo24-36h "1999"; Embryo36-48h "1170";
scaffold_12855	Drosophila_3seq	end	2832402	2832402	.	-	.	FlyBase_ID "FBgn0197709"; genomic_feature "CDS"; Head "0"; Ovary "9"; Testis "3"; Embryo0-12h "6"; Embryo12-24h "1"; Embryo24-36h "0"; Embryo36-48h "8";
scaffold_12855	Drosophila_3seq	end	2823644	2823644	.	-	.	FlyBase_ID "FBgn0197710"; genomic_feature "3UTR"; Head "0"; Ovary "0"; Testis "36"; Embryo0-12h "0"; Embryo12-24h "0"; Embryo24-36h "0"; Embryo36-48h "0";
scaffold_12855	Drosophila_3seq	end	2823752	2823752	.	-	.	FlyBase_ID "FBgn0197710"; genomic_feature "3UTR"; Head "0"; Ovary "0"; Testis "43"; Embryo0-12h "0"; Embryo12-24h "0"; Embryo24-36h "0"; Embryo36-48h "0";
scaffold_12855	Drosophila_3seq	end	2823854	2823854	.	-	.	FlyBase_ID "FBgn0197710"; genomic_feature "3UTR"; Head "0"; Ovary "2"; Testis "636"; Embryo0-12h "0"; Embryo12-24h "0"; Embryo24-36h "0"; Embryo36-48h "0";
scaffold_12855	Drosophila_3seq	end	2825278	2825278	.	-	.	FlyBase_ID "FBgn0197710"; genomic_feature "5UTR"; Head "0"; Ovary "0"; Testis "9"; Embryo0-12h "0"; Embryo12-24h "0"; Embryo24-36h "0"; Embryo36-48h "0";
scaffold_12855	Drosophila_3seq	end	2782267	2782267	.	-	.	FlyBase_ID "FBgn0197712"; genomic_feature "3UTR"; Head "83"; Ovary "355"; Testis "173"; Embryo0-12h "279"; Embryo12-24h "158"; Embryo24-36h "103"; Embryo36-48h "51";
scaffold_12855	Drosophila_3seq	end	2782293	2782293	.	-	.	FlyBase_ID "FBgn0197712"; genomic_feature "3UTR"; Head "17"; Ovary "70"; Testis "19"; Embryo0-12h "14"; Embryo12-24h "11"; Embryo24-36h "16"; Embryo36-48h "0";
scaffold_12855	Drosophila_3seq	end	2779898	2779898	.	-	.	FlyBase_ID "FBgn0197713"; genomic_feature "3UTR"; Head "4"; Ovary "24"; Testis "6"; Embryo0-12h "24"; Embryo12-24h "21"; Embryo24-36h "0"; Embryo36-48h "0";
scaffold_12855	Drosophila_3seq	end	2779925	2779925	.	-	.	FlyBase_ID "FBgn0197713"; genomic_feature "3UTR"; Head "198"; Ovary "1215"; Testis "436"; Embryo0-12h "1402"; Embryo12-24h "279"; Embryo24-36h "222"; Embryo36-48h "134";
scaffold_12855	Drosophila_3seq	end	2773226	2773226	.	-	.	FlyBase_ID "FBgn0197716"; genomic_feature "3UTR"; Head "233"; Ovary "275"; Testis "136"; Embryo0-12h "123"; Embryo12-24h "99"; Embryo24-36h "31"; Embryo36-48h "18";
scaffold_12855	Drosophila_3seq	end	2773316	2773316	.	-	.	FlyBase_ID "FBgn0197716"; genomic_feature "3UTR"; Head "123"; Ovary "205"; Testis "1900"; Embryo0-12h "112"; Embryo12-24h "63"; Embryo24-36h "28"; Embryo36-48h "22";
scaffold_12855	Drosophila_3seq	end	2744144	2744144	.	-	.	FlyBase_ID "FBgn0197720"; genomic_feature "CDS"; Head "0"; Ovary "0"; Testis "57"; Embryo0-12h "0"; Embryo12-24h "0"; Embryo24-36h "0"; Embryo36-48h "0";
scaffold_12855	Drosophila_3seq	end	2659749	2659749	.	-	.	FlyBase_ID "FBgn0197722"; genomic_feature "3UTR"; Head "1312"; Ovary "387"; Testis "16"; Embryo0-12h "119"; Embryo12-24h "109"; Embryo24-36h "129"; Embryo36-48h "139";
scaffold_12855	Drosophila_3seq	end	2659844	2659844	.	-	.	FlyBase_ID "FBgn0197722"; genomic_feature "3UTR"; Head "43"; Ovary "1"; Testis "0"; Embryo0-12h "3"; Embryo12-24h "3"; Embryo24-36h "9"; Embryo36-48h "9";
scaffold_12855	Drosophila_3seq	end	2653814	2653814	.	-	.	FlyBase_ID "FBgn0197723"; genomic_feature "3UTR"; Head "0"; Ovary "64"; Testis "0"; Embryo0-12h "1"; Embryo12-24h "1711"; Embryo24-36h "108"; Embryo36-48h "3";
scaffold_12963	Drosophila_3seq	end	8054261	8054261	.	-	.	FlyBase_ID "FBgn0197724"; genomic_feature "3UTR"; Head "2"; Ovary "0"; Testis "8"; Embryo0-12h "0"; Embryo12-24h "0"; Embryo24-36h "0"; Embryo36-48h "0";
scaffold_12855	Drosophila_3seq	end	2642665	2642665	.	-	.	FlyBase_ID "FBgn0197725"; genomic_feature "3UTR"; Head "0"; Ovary "0"; Testis "0"; Embryo0-12h "0"; Embryo12-24h "0"; Embryo24-36h "27"; Embryo36-48h "6";
scaffold_12855	Drosophila_3seq	end	2642706	2642706	.	-	.	FlyBase_ID "FBgn0197725"; genomic_feature "3UTR"; Head "0"; Ovary "0"; Testis "0"; Embryo0-12h "0"; Embryo12-24h "0"; Embryo24-36h "5"; Embryo36-48h "4";
scaffold_12855	Drosophila_3seq	end	2587640	2587640	.	-	.	FlyBase_ID "FBgn0197729"; genomic_feature "3UTR"; Head "822"; Ovary "1009"; Testis "48"; Embryo0-12h "204"; Embryo12-24h "385"; Embryo24-36h "516"; Embryo36-48h "199";
scaffold_12855	Drosophila_3seq	end	2587746	2587746	.	-	.	FlyBase_ID "FBgn0197729"; genomic_feature "3UTR"; Head "121"; Ovary "123"; Testis "9"; Embryo0-12h "121"; Embryo12-24h "154"; Embryo24-36h "230"; Embryo36-48h "61";
scaffold_12855	Drosophila_3seq	end	2587857	2587857	.	-	.	FlyBase_ID "FBgn0197729"; genomic_feature "3UTR"; Head "24"; Ovary "31"; Testis "0"; Embryo0-12h "1"; Embryo12-24h "1"; Embryo24-36h "19"; Embryo36-48h "22";
scaffold_12855	Drosophila_3seq	end	2587912	2587912	.	-	.	FlyBase_ID "FBgn0197729"; genomic_feature "3UTR"; Head "7"; Ovary "2"; Testis "0"; Embryo0-12h "0"; Embryo12-24h "0"; Embryo24-36h "0"; Embryo36-48h "2";
scaffold_12855	Drosophila_3seq	end	2587942	2587942	.	-	.	FlyBase_ID "FBgn0197729"; genomic_feature "3UTR"; Head "43"; Ovary "80"; Testis "5"; Embryo0-12h "13"; Embryo12-24h "23"; Embryo24-36h "34"; Embryo36-48h "3";
scaffold_12855	Drosophila_3seq	end	2534825	2534825	.	-	.	FlyBase_ID "FBgn0197731"; genomic_feature "3UTR"; Head "53"; Ovary "304"; Testis "35"; Embryo0-12h "299"; Embryo12-24h "83"; Embryo24-36h "39"; Embryo36-48h "23";
scaffold_12855	Drosophila_3seq	end	2534985	2534985	.	-	.	FlyBase_ID "FBgn0197731"; genomic_feature "3UTR"; Head "4"; Ovary "7"; Testis "156"; Embryo0-12h "19"; Embryo12-24h "0"; Embryo24-36h "0"; Embryo36-48h "0";
scaffold_12855	Drosophila_3seq	end	2478343	2478343	.	-	.	FlyBase_ID "FBgn0197733"; genomic_feature "3UTR"; Head "129"; Ovary "408"; Testis "302"; Embryo0-12h "925"; Embryo12-24h "262"; Embryo24-36h "173"; Embryo36-48h "104";
scaffold_12855	Drosophila_3seq	end	2458301	2458301	.	-	.	FlyBase_ID "FBgn0197734"; genomic_feature "3UTR"; Head "299"; Ovary "6"; Testis "1"; Embryo0-12h "0"; Embryo12-24h "56"; Embryo24-36h "50"; Embryo36-48h "10";
scaffold_12855	Drosophila_3seq	end	2458497	2458497	.	-	.	FlyBase_ID "FBgn0197734"; genomic_feature "3UTR"; Head "4"; Ovary "0"; Testis "0"; Embryo0-12h "0"; Embryo12-24h "0"; Embryo24-36h "0"; Embryo36-48h "0";
scaffold_12963	Drosophila_3seq	end	8049736	8049736	.	-	.	FlyBase_ID "FBgn0197735"; genomic_feature "3UTR"; Head "6"; Ovary "104"; Testis "21"; Embryo0-12h "172"; Embryo12-24h "46"; Embryo24-36h "7"; Embryo36-48h "10";
scaffold_12963	Drosophila_3seq	end	8049826	8049826	.	-	.	FlyBase_ID "FBgn0197735"; genomic_feature "3UTR"; Head "0"; Ovary "0"; Testis "3"; Embryo0-12h "0"; Embryo12-24h "0"; Embryo24-36h "0"; Embryo36-48h "0";
scaffold_12963	Drosophila_3seq	end	8050750	8050750	.	-	.	FlyBase_ID "FBgn0197735"; genomic_feature "3UTR"; Head "0"; Ovary "11"; Testis "0"; Embryo0-12h "5"; Embryo12-24h "0"; Embryo24-36h "0"; Embryo36-48h "0";
scaffold_12963	Drosophila_3seq	end	8050829	8050829	.	-	.	FlyBase_ID "FBgn0197735"; genomic_feature "3UTR"; Head "13"; Ovary "243"; Testis "5"; Embryo0-12h "346"; Embryo12-24h "87"; Embryo24-36h "61"; Embryo36-48h "11";
scaffold_12963	Drosophila_3seq	end	8050857	8050857	.	-	.	FlyBase_ID "FBgn0197735"; genomic_feature "3UTR"; Head "0"; Ovary "22"; Testis "1"; Embryo0-12h "4"; Embryo12-24h "0"; Embryo24-36h "4"; Embryo36-48h "4";
scaffold_12963	Drosophila_3seq	end	8050984	8050984	.	-	.	FlyBase_ID "FBgn0197735"; genomic_feature "3UTR"; Head "55"; Ovary "1704"; Testis "75"; Embryo0-12h "3539"; Embryo12-24h "730"; Embryo24-36h "640"; Embryo36-48h "247";
scaffold_12855	Drosophila_3seq	end	2437917	2437917	.	-	.	FlyBase_ID "FBgn0197736"; genomic_feature "3UTR"; Head "97"; Ovary "160"; Testis "22"; Embryo0-12h "16"; Embryo12-24h "108"; Embryo24-36h "47"; Embryo36-48h "34";
scaffold_12855	Drosophila_3seq	end	2437945	2437945	.	-	.	FlyBase_ID "FBgn0197736"; genomic_feature "3UTR"; Head "44"; Ovary "95"; Testis "7"; Embryo0-12h "0"; Embryo12-24h "29"; Embryo24-36h "26"; Embryo36-48h "0";
scaffold_12855	Drosophila_3seq	end	2363975	2363975	.	-	.	FlyBase_ID "FBgn0197738"; genomic_feature "3UTR"; Head "46"; Ovary "4"; Testis "0"; Embryo0-12h "9"; Embryo12-24h "11"; Embryo24-36h "17"; Embryo36-48h "0";
scaffold_12855	Drosophila_3seq	end	2364042	2364042	.	-	.	FlyBase_ID "FBgn0197738"; genomic_feature "3UTR"; Head "18"; Ovary "2"; Testis "0"; Embryo0-12h "10"; Embryo12-24h "10"; Embryo24-36h "0"; Embryo36-48h "0";
scaffold_12855	Drosophila_3seq	end	2365405	2365405	.	-	.	FlyBase_ID "FBgn0197738"; genomic_feature "3UTR"; Head "81"; Ovary "114"; Testis "15"; Embryo0-12h "144"; Embryo12-24h "98"; Embryo24-36h "11"; Embryo36-48h "4";
scaffold_12855	Drosophila_3seq	end	2365542	2365542	.	-	.	FlyBase_ID "FBgn0197738"; genomic_feature "3UTR"; Head "3"; Ovary "12"; Testis "3"; Embryo0-12h "5"; Embryo12-24h "0"; Embryo24-36h "0"; Embryo36-48h "0";
scaffold_12855	Drosophila_3seq	end	2365856	2365856	.	-	.	FlyBase_ID "FBgn0197738"; genomic_feature "3UTR"; Head "2"; Ovary "3"; Testis "1"; Embryo0-12h "0"; Embryo12-24h "0"; Embryo24-36h "0"; Embryo36-48h "0";
scaffold_12855	Drosophila_3seq	end	2351664	2351664	.	-	.	FlyBase_ID "FBgn0197740"; genomic_feature "3UTR"; Head "38"; Ovary "545"; Testis "111"; Embryo0-12h "911"; Embryo12-24h "188"; Embryo24-36h "258"; Embryo36-48h "120";
scaffold_12855	Drosophila_3seq	end	2330896	2330896	.	-	.	FlyBase_ID "FBgn0197742"; genomic_feature "3UTR"; Head "0"; Ovary "0"; Testis "2"; Embryo0-12h "7"; Embryo12-24h "9"; Embryo24-36h "1229"; Embryo36-48h "295";
scaffold_12855	Drosophila_3seq	end	2228860	2228860	.	-	.	FlyBase_ID "FBgn0197743"; genomic_feature "3UTR"; Head "136"; Ovary "98"; Testis "23"; Embryo0-12h "155"; Embryo12-24h "63"; Embryo24-36h "66"; Embryo36-48h "26";
scaffold_12855	Drosophila_3seq	end	2229024	2229024	.	-	.	FlyBase_ID "FBgn0197743"; genomic_feature "3UTR"; Head "9"; Ovary "36"; Testis "2"; Embryo0-12h "45"; Embryo12-24h "21"; Embryo24-36h "22"; Embryo36-48h "10";
scaffold_12855	Drosophila_3seq	end	2229208	2229208	.	-	.	FlyBase_ID "FBgn0197743"; genomic_feature "3UTR"; Head "12"; Ovary "209"; Testis "15"; Embryo0-12h "238"; Embryo12-24h "77"; Embryo24-36h "79"; Embryo36-48h "30";
scaffold_12855	Drosophila_3seq	end	2229267	2229267	.	-	.	FlyBase_ID "FBgn0197743"; genomic_feature "3UTR"; Head "3"; Ovary "194"; Testis "14"; Embryo0-12h "355"; Embryo12-24h "73"; Embryo24-36h "110"; Embryo36-48h "14";
scaffold_12855	Drosophila_3seq	end	2229430	2229430	.	-	.	FlyBase_ID "FBgn0197743"; genomic_feature "3UTR"; Head "3"; Ovary "26"; Testis "6"; Embryo0-12h "61"; Embryo12-24h "29"; Embryo24-36h "17"; Embryo36-48h "11";
scaffold_12855	Drosophila_3seq	end	2230032	2230032	.	-	.	FlyBase_ID "FBgn0197743"; genomic_feature "3UTR"; Head "0"; Ovary "1"; Testis "32"; Embryo0-12h "0"; Embryo12-24h "0"; Embryo24-36h "0"; Embryo36-48h "0";
scaffold_12855	Drosophila_3seq	end	2162139	2162139	.	-	.	FlyBase_ID "FBgn0197744"; genomic_feature "3UTR"; Head "400"; Ovary "60"; Testis "10"; Embryo0-12h "21"; Embryo12-24h "77"; Embryo24-36h "103"; Embryo36-48h "31";
scaffold_12855	Drosophila_3seq	end	2162733	2162733	.	-	.	FlyBase_ID "FBgn0197744"; genomic_feature "3UTR"; Head "9"; Ovary "9"; Testis "1"; Embryo0-12h "0"; Embryo12-24h "0"; Embryo24-36h "0"; Embryo36-48h "5";
scaffold_12855	Drosophila_3seq	end	2157162	2157162	.	-	.	FlyBase_ID "FBgn0197745"; genomic_feature "3UTR"; Head "23"; Ovary "25"; Testis "4"; Embryo0-12h "34"; Embryo12-24h "43"; Embryo24-36h "18"; Embryo36-48h "4";
scaffold_12855	Drosophila_3seq	end	2157213	2157213	.	-	.	FlyBase_ID "FBgn0197745"; genomic_feature "3UTR"; Head "57"; Ovary "116"; Testis "4"; Embryo0-12h "167"; Embryo12-24h "108"; Embryo24-36h "105"; Embryo36-48h "17";
scaffold_12855	Drosophila_3seq	end	2157449	2157449	.	-	.	FlyBase_ID "FBgn0197745"; genomic_feature "3UTR"; Head "240"; Ovary "836"; Testis "42"; Embryo0-12h "1626"; Embryo12-24h "634"; Embryo24-36h "511"; Embryo36-48h "183";
scaffold_12855	Drosophila_3seq	end	2157641	2157641	.	-	.	FlyBase_ID "FBgn0197745"; genomic_feature "3UTR"; Head "0"; Ovary "3"; Testis "2"; Embryo0-12h "7"; Embryo12-24h "0"; Embryo24-36h "6"; Embryo36-48h "7";
scaffold_12855	Drosophila_3seq	end	2157731	2157731	.	-	.	FlyBase_ID "FBgn0197745"; genomic_feature "3UTR"; Head "17"; Ovary "218"; Testis "58"; Embryo0-12h "423"; Embryo12-24h "134"; Embryo24-36h "137"; Embryo36-48h "28";
scaffold_12855	Drosophila_3seq	end	2157838	2157838	.	-	.	FlyBase_ID "FBgn0197745"; genomic_feature "3UTR"; Head "4"; Ovary "53"; Testis "22"; Embryo0-12h "135"; Embryo12-24h "28"; Embryo24-36h "36"; Embryo36-48h "13";
scaffold_12855	Drosophila_3seq	end	2158137	2158137	.	-	.	FlyBase_ID "FBgn0197745"; genomic_feature "3UTR"; Head "5"; Ovary "19"; Testis "71"; Embryo0-12h "55"; Embryo12-24h "6"; Embryo24-36h "10"; Embryo36-48h "8";
scaffold_12963	Drosophila_3seq	end	8043690	8043690	.	-	.	FlyBase_ID "FBgn0197746"; genomic_feature "3UTR"; Head "0"; Ovary "0"; Testis "180"; Embryo0-12h "0"; Embryo12-24h "0"; Embryo24-36h "0"; Embryo36-48h "0";
scaffold_12855	Drosophila_3seq	end	2105816	2105816	.	-	.	FlyBase_ID "FBgn0197748"; genomic_feature "3UTR"; Head "5"; Ovary "4"; Testis "0"; Embryo0-12h "0"; Embryo12-24h "1"; Embryo24-36h "0"; Embryo36-48h "0";
scaffold_12855	Drosophila_3seq	end	2106176	2106176	.	-	.	FlyBase_ID "FBgn0197748"; genomic_feature "3UTR"; Head "725"; Ovary "862"; Testis "90"; Embryo0-12h "362"; Embryo12-24h "321"; Embryo24-36h "277"; Embryo36-48h "123";
scaffold_12855	Drosophila_3seq	end	2106220	2106220	.	-	.	FlyBase_ID "FBgn0197748"; genomic_feature "3UTR"; Head "382"; Ovary "537"; Testis "42"; Embryo0-12h "90"; Embryo12-24h "110"; Embryo24-36h "56"; Embryo36-48h "35";
scaffold_12855	Drosophila_3seq	end	2103787	2103787	.	-	.	FlyBase_ID "FBgn0197749"; genomic_feature "3UTR"; Head "22"; Ovary "181"; Testis "9"; Embryo0-12h "524"; Embryo12-24h "82"; Embryo24-36h "179"; Embryo36-48h "59";
scaffold_12855	Drosophila_3seq	end	2103870	2103870	.	-	.	FlyBase_ID "FBgn0197749"; genomic_feature "3UTR"; Head "42"; Ovary "176"; Testis "133"; Embryo0-12h "205"; Embryo12-24h "72"; Embryo24-36h "99"; Embryo36-48h "27";
scaffold_12855	Drosophila_3seq	end	2103910	2103910	.	-	.	FlyBase_ID "FBgn0197749"; genomic_feature "3UTR"; Head "0"; Ovary "5"; Testis "16"; Embryo0-12h "2"; Embryo12-24h "0"; Embryo24-36h "7"; Embryo36-48h "0";
scaffold_12855	Drosophila_3seq	end	2090173	2090173	.	-	.	FlyBase_ID "FBgn0197750"; genomic_feature "3UTR"; Head "75"; Ovary "29"; Testis "14"; Embryo0-12h "47"; Embryo12-24h "146"; Embryo24-36h "26"; Embryo36-48h "9";
scaffold_12855	Drosophila_3seq	end	2090424	2090424	.	-	.	FlyBase_ID "FBgn0197750"; genomic_feature "3UTR"; Head "3"; Ovary "1"; Testis "6"; Embryo0-12h "9"; Embryo12-24h "6"; Embryo24-36h "0"; Embryo36-48h "0";
scaffold_12855	Drosophila_3seq	end	2090470	2090470	.	-	.	FlyBase_ID "FBgn0197750"; genomic_feature "3UTR"; Head "1"; Ovary "2"; Testis "15"; Embryo0-12h "0"; Embryo12-24h "0"; Embryo24-36h "0"; Embryo36-48h "0";
scaffold_12855	Drosophila_3seq	end	2086862	2086862	.	-	.	FlyBase_ID "FBgn0197751"; genomic_feature "3UTR"; Head "15"; Ovary "247"; Testis "255"; Embryo0-12h "186"; Embryo12-24h "68"; Embryo24-36h "34"; Embryo36-48h "32";
scaffold_12855	Drosophila_3seq	end	2069377	2069377	.	-	.	FlyBase_ID "FBgn0197753"; genomic_feature "3UTR"; Head "32"; Ovary "133"; Testis "289"; Embryo0-12h "155"; Embryo12-24h "20"; Embryo24-36h "24"; Embryo36-48h "12";
scaffold_12855	Drosophila_3seq	end	2021507	2021507	.	-	.	FlyBase_ID "FBgn0197755"; genomic_feature "3UTR"; Head "91"; Ovary "8"; Testis "3"; Embryo0-12h "0"; Embryo12-24h "24"; Embryo24-36h "26"; Embryo36-48h "20";
scaffold_12855	Drosophila_3seq	end	1809529	1809529	.	-	.	FlyBase_ID "FBgn0197756"; genomic_feature "5UTR"; Head "0"; Ovary "0"; Testis "16"; Embryo0-12h "0"; Embryo12-24h "0"; Embryo24-36h "0"; Embryo36-48h "0";
scaffold_12855	Drosophila_3seq	end	1809555	1809555	.	-	.	FlyBase_ID "FBgn0197756"; genomic_feature "5UTR"; Head "0"; Ovary "0"; Testis "60"; Embryo0-12h "0"; Embryo12-24h "0"; Embryo24-36h "0"; Embryo36-48h "0";
scaffold_12855	Drosophila_3seq	end	1809223	1809223	.	-	.	FlyBase_ID "FBgn0197756"; genomic_feature "CDS"; Head "0"; Ovary "0"; Testis "85"; Embryo0-12h "0"; Embryo12-24h "0"; Embryo24-36h "0"; Embryo36-48h "0";
scaffold_12855	Drosophila_3seq	end	1807713	1807713	.	-	.	FlyBase_ID "FBgn0197756"; genomic_feature "3UTR"; Head "5"; Ovary "11"; Testis "9974"; Embryo0-12h "5"; Embryo12-24h "0"; Embryo24-36h "0"; Embryo36-48h "0";
scaffold_12855	Drosophila_3seq	end	1803404	1803404	.	-	.	FlyBase_ID "FBgn0197758"; genomic_feature "3UTR"; Head "166"; Ovary "763"; Testis "144"; Embryo0-12h "532"; Embryo12-24h "211"; Embryo24-36h "185"; Embryo36-48h "112";
scaffold_12855	Drosophila_3seq	end	1798822	1798822	.	-	.	FlyBase_ID "FBgn0197759"; genomic_feature "5UTR"; Head "3"; Ovary "8"; Testis "13"; Embryo0-12h "2"; Embryo12-24h "4"; Embryo24-36h "1"; Embryo36-48h "0";
scaffold_12855	Drosophila_3seq	end	1796996	1796996	.	-	.	FlyBase_ID "FBgn0197759"; genomic_feature "3UTR"; Head "73"; Ovary "363"; Testis "42"; Embryo0-12h "613"; Embryo12-24h "169"; Embryo24-36h "236"; Embryo36-48h "57";
scaffold_12855	Drosophila_3seq	end	1797047	1797047	.	-	.	FlyBase_ID "FBgn0197759"; genomic_feature "3UTR"; Head "1"; Ovary "1"; Testis "3"; Embryo0-12h "5"; Embryo12-24h "3"; Embryo24-36h "5"; Embryo36-48h "2";
scaffold_12855	Drosophila_3seq	end	1794983	1794983	.	-	.	FlyBase_ID "FBgn0197760"; genomic_feature "3UTR"; Head "15"; Ovary "63"; Testis "1"; Embryo0-12h "111"; Embryo12-24h "37"; Embryo24-36h "4"; Embryo36-48h "1";
scaffold_12855	Drosophila_3seq	end	1795188	1795188	.	-	.	FlyBase_ID "FBgn0197760"; genomic_feature "3UTR"; Head "9"; Ovary "14"; Testis "1"; Embryo0-12h "11"; Embryo12-24h "3"; Embryo24-36h "0"; Embryo36-48h "0";
scaffold_12855	Drosophila_3seq	end	1795228	1795228	.	-	.	FlyBase_ID "FBgn0197760"; genomic_feature "3UTR"; Head "3"; Ovary "10"; Testis "2"; Embryo0-12h "12"; Embryo12-24h "0"; Embryo24-36h "0"; Embryo36-48h "0";
scaffold_12855	Drosophila_3seq	end	1795294	1795294	.	-	.	FlyBase_ID "FBgn0197760"; genomic_feature "3UTR"; Head "5"; Ovary "23"; Testis "7"; Embryo0-12h "35"; Embryo12-24h "11"; Embryo24-36h "17"; Embryo36-48h "8";
scaffold_12855	Drosophila_3seq	end	1789728	1789728	.	-	.	FlyBase_ID "FBgn0197761"; genomic_feature "3UTR"; Head "89"; Ovary "75"; Testis "8"; Embryo0-12h "123"; Embryo12-24h "74"; Embryo24-36h "24"; Embryo36-48h "4";
scaffold_12855	Drosophila_3seq	end	1790003	1790003	.	-	.	FlyBase_ID "FBgn0197761"; genomic_feature "3UTR"; Head "17"; Ovary "58"; Testis "0"; Embryo0-12h "104"; Embryo12-24h "44"; Embryo24-36h "20"; Embryo36-48h "17";
scaffold_12855	Drosophila_3seq	end	1790550	1790550	.	-	.	FlyBase_ID "FBgn0197761"; genomic_feature "3UTR"; Head "0"; Ovary "0"; Testis "2"; Embryo0-12h "2"; Embryo12-24h "0"; Embryo24-36h "5"; Embryo36-48h "0";
scaffold_12855	Drosophila_3seq	end	1784673	1784673	.	-	.	FlyBase_ID "FBgn0197762"; genomic_feature "3UTR"; Head "256"; Ovary "758"; Testis "315"; Embryo0-12h "435"; Embryo12-24h "333"; Embryo24-36h "435"; Embryo36-48h "203";
scaffold_12855	Drosophila_3seq	end	1784703	1784703	.	-	.	FlyBase_ID "FBgn0197762"; genomic_feature "3UTR"; Head "37"; Ovary "118"; Testis "37"; Embryo0-12h "8"; Embryo12-24h "15"; Embryo24-36h "29"; Embryo36-48h "5";
scaffold_12855	Drosophila_3seq	end	1780781	1780781	.	-	.	FlyBase_ID "FBgn0197763"; genomic_feature "3UTR"; Head "35"; Ovary "99"; Testis "15"; Embryo0-12h "257"; Embryo12-24h "86"; Embryo24-36h "62"; Embryo36-48h "14";
scaffold_12855	Drosophila_3seq	end	1780819	1780819	.	-	.	FlyBase_ID "FBgn0197763"; genomic_feature "3UTR"; Head "109"; Ovary "531"; Testis "95"; Embryo0-12h "679"; Embryo12-24h "203"; Embryo24-36h "161"; Embryo36-48h "73";
scaffold_12855	Drosophila_3seq	end	1780874	1780874	.	-	.	FlyBase_ID "FBgn0197763"; genomic_feature "3UTR"; Head "6"; Ovary "33"; Testis "15"; Embryo0-12h "81"; Embryo12-24h "18"; Embryo24-36h "13"; Embryo36-48h "5";
scaffold_12855	Drosophila_3seq	end	1780903	1780903	.	-	.	FlyBase_ID "FBgn0197763"; genomic_feature "3UTR"; Head "109"; Ovary "277"; Testis "127"; Embryo0-12h "322"; Embryo12-24h "141"; Embryo24-36h "72"; Embryo36-48h "50";
scaffold_12855	Drosophila_3seq	end	1778698	1778698	.	-	.	FlyBase_ID "FBgn0197764"; genomic_feature "3UTR"; Head "0"; Ovary "6"; Testis "0"; Embryo0-12h "0"; Embryo12-24h "0"; Embryo24-36h "2"; Embryo36-48h "0";
scaffold_12855	Drosophila_3seq	end	1778775	1778775	.	-	.	FlyBase_ID "FBgn0197764"; genomic_feature "3UTR"; Head "102"; Ovary "463"; Testis "48"; Embryo0-12h "531"; Embryo12-24h "164"; Embryo24-36h "235"; Embryo36-48h "42";
scaffold_12855	Drosophila_3seq	end	1778856	1778856	.	-	.	FlyBase_ID "FBgn0197764"; genomic_feature "3UTR"; Head "6"; Ovary "23"; Testis "2"; Embryo0-12h "21"; Embryo12-24h "16"; Embryo24-36h "8"; Embryo36-48h "6";
scaffold_12855	Drosophila_3seq	end	1774822	1774822	.	-	.	FlyBase_ID "FBgn0197765"; genomic_feature "3UTR"; Head "0"; Ovary "3"; Testis "2122"; Embryo0-12h "3"; Embryo12-24h "0"; Embryo24-36h "0"; Embryo36-48h "0";
scaffold_12855	Drosophila_3seq	end	1774880	1774880	.	-	.	FlyBase_ID "FBgn0197765"; genomic_feature "3UTR"; Head "1"; Ovary "0"; Testis "533"; Embryo0-12h "0"; Embryo12-24h "0"; Embryo24-36h "0"; Embryo36-48h "0";
scaffold_12855	Drosophila_3seq	end	1775057	1775057	.	-	.	FlyBase_ID "FBgn0197765"; genomic_feature "3UTR"; Head "0"; Ovary "0"; Testis "114"; Embryo0-12h "0"; Embryo12-24h "0"; Embryo24-36h "0"; Embryo36-48h "0";
scaffold_12855	Drosophila_3seq	end	1775128	1775128	.	-	.	FlyBase_ID "FBgn0197765"; genomic_feature "3UTR"; Head "0"; Ovary "0"; Testis "720"; Embryo0-12h "0"; Embryo12-24h "0"; Embryo24-36h "0"; Embryo36-48h "0";
scaffold_12855	Drosophila_3seq	end	1772786	1772786	.	-	.	FlyBase_ID "FBgn0197766"; genomic_feature "3UTR"; Head "24"; Ovary "7"; Testis "3"; Embryo0-12h "0"; Embryo12-24h "19"; Embryo24-36h "15"; Embryo36-48h "4";
scaffold_12855	Drosophila_3seq	end	1768388	1768388	.	-	.	FlyBase_ID "FBgn0197767"; genomic_feature "3UTR"; Head "692"; Ovary "1148"; Testis "66"; Embryo0-12h "1650"; Embryo12-24h "817"; Embryo24-36h "423"; Embryo36-48h "103";
scaffold_12855	Drosophila_3seq	end	1768568	1768568	.	-	.	FlyBase_ID "FBgn0197767"; genomic_feature "3UTR"; Head "15"; Ovary "25"; Testis "16"; Embryo0-12h "28"; Embryo12-24h "8"; Embryo24-36h "1"; Embryo36-48h "0";
scaffold_12963	Drosophila_3seq	end	8018668	8018668	.	-	.	FlyBase_ID "FBgn0197768"; genomic_feature "3UTR"; Head "0"; Ovary "0"; Testis "42"; Embryo0-12h "0"; Embryo12-24h "0"; Embryo24-36h "0"; Embryo36-48h "0";
scaffold_12963	Drosophila_3seq	end	8018795	8018795	.	-	.	FlyBase_ID "FBgn0197768"; genomic_feature "3UTR"; Head "0"; Ovary "0"; Testis "74"; Embryo0-12h "0"; Embryo12-24h "0"; Embryo24-36h "0"; Embryo36-48h "0";
scaffold_12855	Drosophila_3seq	end	1758269	1758269	.	-	.	FlyBase_ID "FBgn0197770"; genomic_feature "3UTR"; Head "3"; Ovary "7"; Testis "1"; Embryo0-12h "27"; Embryo12-24h "1"; Embryo24-36h "1"; Embryo36-48h "7";
scaffold_12855	Drosophila_3seq	end	1758489	1758489	.	-	.	FlyBase_ID "FBgn0197770"; genomic_feature "3UTR"; Head "23"; Ovary "74"; Testis "12"; Embryo0-12h "48"; Embryo12-24h "25"; Embryo24-36h "13"; Embryo36-48h "2";
scaffold_12855	Drosophila_3seq	end	1758617	1758617	.	-	.	FlyBase_ID "FBgn0197770"; genomic_feature "3UTR"; Head "0"; Ovary "10"; Testis "1"; Embryo0-12h "6"; Embryo12-24h "0"; Embryo24-36h "0"; Embryo36-48h "0";
scaffold_12855	Drosophila_3seq	end	1758708	1758708	.	-	.	FlyBase_ID "FBgn0197770"; genomic_feature "3UTR"; Head "5"; Ovary "14"; Testis "109"; Embryo0-12h "5"; Embryo12-24h "0"; Embryo24-36h "0"; Embryo36-48h "0";
scaffold_12855	Drosophila_3seq	end	1758756	1758756	.	-	.	FlyBase_ID "FBgn0197770"; genomic_feature "3UTR"; Head "5"; Ovary "15"; Testis "451"; Embryo0-12h "3"; Embryo12-24h "6"; Embryo24-36h "1"; Embryo36-48h "0";
scaffold_12855	Drosophila_3seq	end	1758796	1758796	.	-	.	FlyBase_ID "FBgn0197770"; genomic_feature "3UTR"; Head "0"; Ovary "1"; Testis "187"; Embryo0-12h "4"; Embryo12-24h "0"; Embryo24-36h "0"; Embryo36-48h "0";
scaffold_12855	Drosophila_3seq	end	1758843	1758843	.	-	.	FlyBase_ID "FBgn0197770"; genomic_feature "3UTR"; Head "0"; Ovary "0"; Testis "23"; Embryo0-12h "0"; Embryo12-24h "0"; Embryo24-36h "0"; Embryo36-48h "0";
scaffold_12855	Drosophila_3seq	end	1701051	1701051	.	-	.	FlyBase_ID "FBgn0197774"; genomic_feature "3UTR"; Head "387"; Ovary "1"; Testis "0"; Embryo0-12h "0"; Embryo12-24h "20"; Embryo24-36h "567"; Embryo36-48h "49";
scaffold_12855	Drosophila_3seq	end	1701080	1701080	.	-	.	FlyBase_ID "FBgn0197774"; genomic_feature "3UTR"; Head "1403"; Ovary "0"; Testis "1"; Embryo0-12h "0"; Embryo12-24h "27"; Embryo24-36h "1254"; Embryo36-48h "123";
scaffold_12855	Drosophila_3seq	end	1596125	1596125	.	-	.	FlyBase_ID "FBgn0197778"; genomic_feature "3UTR"; Head "0"; Ovary "0"; Testis "69"; Embryo0-12h "0"; Embryo12-24h "0"; Embryo24-36h "0"; Embryo36-48h "0";
scaffold_12855	Drosophila_3seq	end	1596163	1596163	.	-	.	FlyBase_ID "FBgn0197778"; genomic_feature "3UTR"; Head "1"; Ovary "2"; Testis "589"; Embryo0-12h "0"; Embryo12-24h "0"; Embryo24-36h "0"; Embryo36-48h "0";
scaffold_12855	Drosophila_3seq	end	1477664	1477664	.	-	.	FlyBase_ID "FBgn0197780"; genomic_feature "3UTR"; Head "56"; Ovary "0"; Testis "0"; Embryo0-12h "0"; Embryo12-24h "0"; Embryo24-36h "18"; Embryo36-48h "0";
scaffold_12855	Drosophila_3seq	end	1477978	1477978	.	-	.	FlyBase_ID "FBgn0197780"; genomic_feature "3UTR"; Head "51"; Ovary "1"; Testis "4"; Embryo0-12h "0"; Embryo12-24h "3"; Embryo24-36h "10"; Embryo36-48h "0";
scaffold_12855	Drosophila_3seq	end	1468806	1468806	.	-	.	FlyBase_ID "FBgn0197781"; genomic_feature "3UTR"; Head "604"; Ovary "218"; Testis "49"; Embryo0-12h "0"; Embryo12-24h "4"; Embryo24-36h "51"; Embryo36-48h "34";
scaffold_12855	Drosophila_3seq	end	1377224	1377224	.	-	.	FlyBase_ID "FBgn0197784"; genomic_feature "3UTR"; Head "0"; Ovary "9"; Testis "0"; Embryo0-12h "0"; Embryo12-24h "0"; Embryo24-36h "11"; Embryo36-48h "0";
scaffold_12855	Drosophila_3seq	end	1377390	1377390	.	-	.	FlyBase_ID "FBgn0197784"; genomic_feature "3UTR"; Head "0"; Ovary "5"; Testis "0"; Embryo0-12h "0"; Embryo12-24h "0"; Embryo24-36h "25"; Embryo36-48h "0";
scaffold_12855	Drosophila_3seq	end	1377558	1377558	.	-	.	FlyBase_ID "FBgn0197784"; genomic_feature "3UTR"; Head "0"; Ovary "74"; Testis "0"; Embryo0-12h "2"; Embryo12-24h "0"; Embryo24-36h "40"; Embryo36-48h "6";
scaffold_12855	Drosophila_3seq	end	1359838	1359838	.	-	.	FlyBase_ID "FBgn0197785"; genomic_feature "3UTR"; Head "0"; Ovary "0"; Testis "13"; Embryo0-12h "0"; Embryo12-24h "0"; Embryo24-36h "11"; Embryo36-48h "6";
scaffold_12855	Drosophila_3seq	end	1359995	1359995	.	-	.	FlyBase_ID "FBgn0197785"; genomic_feature "3UTR"; Head "0"; Ovary "0"; Testis "32"; Embryo0-12h "0"; Embryo12-24h "0"; Embryo24-36h "0"; Embryo36-48h "0";
scaffold_12855	Drosophila_3seq	end	1280098	1280098	.	-	.	FlyBase_ID "FBgn0197786"; genomic_feature "3UTR"; Head "501"; Ovary "0"; Testis "0"; Embryo0-12h "0"; Embryo12-24h "6"; Embryo24-36h "82"; Embryo36-48h "11";
scaffold_12855	Drosophila_3seq	end	1280239	1280239	.	-	.	FlyBase_ID "FBgn0197786"; genomic_feature "3UTR"; Head "11"; Ovary "0"; Testis "0"; Embryo0-12h "0"; Embryo12-24h "0"; Embryo24-36h "1"; Embryo36-48h "0";
scaffold_12855	Drosophila_3seq	end	1281409	1281409	.	-	.	FlyBase_ID "FBgn0197786"; genomic_feature "3UTR"; Head "2"; Ovary "0"; Testis "16"; Embryo0-12h "1"; Embryo12-24h "0"; Embryo24-36h "1"; Embryo36-48h "0";
scaffold_12855	Drosophila_3seq	end	1244550	1244550	.	-	.	FlyBase_ID "FBgn0197788"; genomic_feature "3UTR"; Head "53"; Ovary "8"; Testis "25"; Embryo0-12h "60"; Embryo12-24h "142"; Embryo24-36h "322"; Embryo36-48h "203";
scaffold_12855	Drosophila_3seq	end	1231695	1231695	.	-	.	FlyBase_ID "FBgn0197790"; genomic_feature "3UTR"; Head "152"; Ovary "2909"; Testis "489"; Embryo0-12h "2390"; Embryo12-24h "800"; Embryo24-36h "845"; Embryo36-48h "302";
scaffold_12855	Drosophila_3seq	end	1231966	1231966	.	-	.	FlyBase_ID "FBgn0197790"; genomic_feature "CDS"; Head "7"; Ovary "17"; Testis "1"; Embryo0-12h "52"; Embryo12-24h "1"; Embryo24-36h "17"; Embryo36-48h "12";
scaffold_12855	Drosophila_3seq	end	1225797	1225797	.	-	.	FlyBase_ID "FBgn0197791"; genomic_feature "5UTR"; Head "1"; Ovary "0"; Testis "4"; Embryo0-12h "0"; Embryo12-24h "0"; Embryo24-36h "4"; Embryo36-48h "0";
scaffold_12855	Drosophila_3seq	end	1225824	1225824	.	-	.	FlyBase_ID "FBgn0197791"; genomic_feature "5UTR"; Head "50"; Ovary "26"; Testis "135"; Embryo0-12h "3"; Embryo12-24h "29"; Embryo24-36h "60"; Embryo36-48h "10";
scaffold_12855	Drosophila_3seq	end	1215444	1215444	.	-	.	FlyBase_ID "FBgn0197791"; genomic_feature "3UTR"; Head "30"; Ovary "0"; Testis "0"; Embryo0-12h "0"; Embryo12-24h "2"; Embryo24-36h "0"; Embryo36-48h "2";
scaffold_12855	Drosophila_3seq	end	1215765	1215765	.	-	.	FlyBase_ID "FBgn0197791"; genomic_feature "3UTR"; Head "143"; Ovary "16"; Testis "3"; Embryo0-12h "29"; Embryo12-24h "76"; Embryo24-36h "24"; Embryo36-48h "13";
scaffold_12855	Drosophila_3seq	end	1215869	1215869	.	-	.	FlyBase_ID "FBgn0197791"; genomic_feature "3UTR"; Head "256"; Ovary "35"; Testis "12"; Embryo0-12h "54"; Embryo12-24h "45"; Embryo24-36h "66"; Embryo36-48h "60";
scaffold_12855	Drosophila_3seq	end	1216199	1216199	.	-	.	FlyBase_ID "FBgn0197791"; genomic_feature "3UTR"; Head "152"; Ovary "387"; Testis "16"; Embryo0-12h "385"; Embryo12-24h "184"; Embryo24-36h "214"; Embryo36-48h "100";
scaffold_12855	Drosophila_3seq	end	1216352	1216352	.	-	.	FlyBase_ID "FBgn0197791"; genomic_feature "3UTR"; Head "5"; Ovary "37"; Testis "3"; Embryo0-12h "17"; Embryo12-24h "12"; Embryo24-36h "9"; Embryo36-48h "9";
scaffold_12855	Drosophila_3seq	end	1216835	1216835	.	-	.	FlyBase_ID "FBgn0197791"; genomic_feature "3UTR"; Head "4"; Ovary "12"; Testis "0"; Embryo0-12h "20"; Embryo12-24h "2"; Embryo24-36h "1"; Embryo36-48h "5";
scaffold_12855	Drosophila_3seq	end	1217496	1217496	.	-	.	FlyBase_ID "FBgn0197791"; genomic_feature "3UTR"; Head "305"; Ovary "509"; Testis "25"; Embryo0-12h "384"; Embryo12-24h "264"; Embryo24-36h "240"; Embryo36-48h "80";
scaffold_12855	Drosophila_3seq	end	1217549	1217549	.	-	.	FlyBase_ID "FBgn0197791"; genomic_feature "3UTR"; Head "25"; Ovary "31"; Testis "1"; Embryo0-12h "19"; Embryo12-24h "18"; Embryo24-36h "10"; Embryo36-48h "2";
scaffold_12855	Drosophila_3seq	end	1217831	1217831	.	-	.	FlyBase_ID "FBgn0197791"; genomic_feature "3UTR"; Head "4"; Ovary "146"; Testis "136"; Embryo0-12h "111"; Embryo12-24h "52"; Embryo24-36h "58"; Embryo36-48h "32";
scaffold_12855	Drosophila_3seq	end	1217858	1217858	.	-	.	FlyBase_ID "FBgn0197791"; genomic_feature "3UTR"; Head "6"; Ovary "125"; Testis "137"; Embryo0-12h "53"; Embryo12-24h "16"; Embryo24-36h "23"; Embryo36-48h "14";
scaffold_12855	Drosophila_3seq	end	1217962	1217962	.	-	.	FlyBase_ID "FBgn0197791"; genomic_feature "3UTR"; Head "196"; Ovary "337"; Testis "95"; Embryo0-12h "160"; Embryo12-24h "80"; Embryo24-36h "65"; Embryo36-48h "3";
scaffold_12855	Drosophila_3seq	end	1210194	1210194	.	-	.	FlyBase_ID "FBgn0197794"; genomic_feature "3UTR"; Head "232"; Ovary "1557"; Testis "457"; Embryo0-12h "671"; Embryo12-24h "168"; Embryo24-36h "225"; Embryo36-48h "143";
scaffold_12855	Drosophila_3seq	end	1210225	1210225	.	-	.	FlyBase_ID "FBgn0197794"; genomic_feature "3UTR"; Head "152"; Ovary "792"; Testis "165"; Embryo0-12h "156"; Embryo12-24h "51"; Embryo24-36h "89"; Embryo36-48h "46";
scaffold_12855	Drosophila_3seq	end	1210279	1210279	.	-	.	FlyBase_ID "FBgn0197794"; genomic_feature "3UTR"; Head "1"; Ovary "0"; Testis "9"; Embryo0-12h "0"; Embryo12-24h "0"; Embryo24-36h "0"; Embryo36-48h "0";
scaffold_12855	Drosophila_3seq	end	1210358	1210358	.	-	.	FlyBase_ID "FBgn0197794"; genomic_feature "3UTR"; Head "1"; Ovary "2"; Testis "10"; Embryo0-12h "0"; Embryo12-24h "0"; Embryo24-36h "0"; Embryo36-48h "5";
scaffold_12855	Drosophila_3seq	end	1207697	1207697	.	-	.	FlyBase_ID "FBgn0197795"; genomic_feature "3UTR"; Head "0"; Ovary "0"; Testis "19"; Embryo0-12h "4"; Embryo12-24h "0"; Embryo24-36h "0"; Embryo36-48h "0";
scaffold_12855	Drosophila_3seq	end	1207845	1207845	.	-	.	FlyBase_ID "FBgn0197795"; genomic_feature "3UTR"; Head "1"; Ovary "1"; Testis "47"; Embryo0-12h "5"; Embryo12-24h "6"; Embryo24-36h "0"; Embryo36-48h "0";
scaffold_12855	Drosophila_3seq	end	1201617	1201617	.	-	.	FlyBase_ID "FBgn0197796"; genomic_feature "3UTR"; Head "108"; Ovary "565"; Testis "283"; Embryo0-12h "380"; Embryo12-24h "154"; Embryo24-36h "138"; Embryo36-48h "79";
scaffold_12855	Drosophila_3seq	end	1175419	1175419	.	-	.	FlyBase_ID "FBgn0197797"; genomic_feature "3UTR"; Head "3"; Ovary "1"; Testis "2550"; Embryo0-12h "0"; Embryo12-24h "0"; Embryo24-36h "0"; Embryo36-48h "0";
scaffold_12855	Drosophila_3seq	end	1134713	1134713	.	-	.	FlyBase_ID "FBgn0197798"; genomic_feature "3UTR"; Head "481"; Ovary "249"; Testis "98"; Embryo0-12h "133"; Embryo12-24h "125"; Embryo24-36h "143"; Embryo36-48h "94";
scaffold_12855	Drosophila_3seq	end	1134819	1134819	.	-	.	FlyBase_ID "FBgn0197798"; genomic_feature "3UTR"; Head "12"; Ovary "23"; Testis "1"; Embryo0-12h "5"; Embryo12-24h "20"; Embryo24-36h "18"; Embryo36-48h "0";
scaffold_12855	Drosophila_3seq	end	1134879	1134879	.	-	.	FlyBase_ID "FBgn0197798"; genomic_feature "3UTR"; Head "6396"; Ovary "4331"; Testis "1213"; Embryo0-12h "2825"; Embryo12-24h "2482"; Embryo24-36h "4142"; Embryo36-48h "2099";
scaffold_12855	Drosophila_3seq	end	1134918	1134918	.	-	.	FlyBase_ID "FBgn0197798"; genomic_feature "3UTR"; Head "393"; Ovary "417"; Testis "81"; Embryo0-12h "264"; Embryo12-24h "184"; Embryo24-36h "301"; Embryo36-48h "173";
scaffold_12855	Drosophila_3seq	end	1134956	1134956	.	-	.	FlyBase_ID "FBgn0197798"; genomic_feature "3UTR"; Head "11"; Ovary "8"; Testis "6"; Embryo0-12h "8"; Embryo12-24h "14"; Embryo24-36h "4"; Embryo36-48h "5";
scaffold_12855	Drosophila_3seq	end	1129231	1129231	.	-	.	FlyBase_ID "FBgn0197799"; genomic_feature "3UTR"; Head "69"; Ovary "276"; Testis "70"; Embryo0-12h "154"; Embryo12-24h "27"; Embryo24-36h "43"; Embryo36-48h "13";
scaffold_12855	Drosophila_3seq	end	1123580	1123580	.	-	.	FlyBase_ID "FBgn0197801"; genomic_feature "3UTR"; Head "56"; Ovary "125"; Testis "4"; Embryo0-12h "181"; Embryo12-24h "25"; Embryo24-36h "38"; Embryo36-48h "23";
scaffold_12855	Drosophila_3seq	end	1123831	1123831	.	-	.	FlyBase_ID "FBgn0197801"; genomic_feature "3UTR"; Head "9"; Ovary "55"; Testis "2"; Embryo0-12h "77"; Embryo12-24h "4"; Embryo24-36h "21"; Embryo36-48h "11";
scaffold_12855	Drosophila_3seq	end	1123924	1123924	.	-	.	FlyBase_ID "FBgn0197801"; genomic_feature "3UTR"; Head "24"; Ovary "107"; Testis "0"; Embryo0-12h "92"; Embryo12-24h "9"; Embryo24-36h "2"; Embryo36-48h "16";
scaffold_12855	Drosophila_3seq	end	1123991	1123991	.	-	.	FlyBase_ID "FBgn0197801"; genomic_feature "3UTR"; Head "1"; Ovary "1"; Testis "3"; Embryo0-12h "1"; Embryo12-24h "0"; Embryo24-36h "0"; Embryo36-48h "0";
scaffold_12855	Drosophila_3seq	end	1124031	1124031	.	-	.	FlyBase_ID "FBgn0197801"; genomic_feature "3UTR"; Head "110"; Ovary "169"; Testis "236"; Embryo0-12h "103"; Embryo12-24h "21"; Embryo24-36h "20"; Embryo36-48h "17";
scaffold_12855	Drosophila_3seq	end	1124100	1124100	.	-	.	FlyBase_ID "FBgn0197801"; genomic_feature "3UTR"; Head "5"; Ovary "10"; Testis "61"; Embryo0-12h "8"; Embryo12-24h "8"; Embryo24-36h "0"; Embryo36-48h "0";
scaffold_12855	Drosophila_3seq	end	1113278	1113278	.	-	.	FlyBase_ID "FBgn0197802"; genomic_feature "5UTR"; Head "6"; Ovary "12"; Testis "5"; Embryo0-12h "9"; Embryo12-24h "2"; Embryo24-36h "4"; Embryo36-48h "5";
scaffold_12855	Drosophila_3seq	end	1112509	1112509	.	-	.	FlyBase_ID "FBgn0197802"; genomic_feature "3UTR"; Head "0"; Ovary "32"; Testis "19"; Embryo0-12h "62"; Embryo12-24h "29"; Embryo24-36h "10"; Embryo36-48h "9";
scaffold_12855	Drosophila_3seq	end	1112542	1112542	.	-	.	FlyBase_ID "FBgn0197802"; genomic_feature "3UTR"; Head "16"; Ovary "463"; Testis "102"; Embryo0-12h "1041"; Embryo12-24h "154"; Embryo24-36h "181"; Embryo36-48h "55";
scaffold_12855	Drosophila_3seq	end	1103216	1103216	.	-	.	FlyBase_ID "FBgn0197803"; genomic_feature "3UTR"; Head "1162"; Ovary "8"; Testis "21"; Embryo0-12h "0"; Embryo12-24h "0"; Embryo24-36h "0"; Embryo36-48h "0";
scaffold_12855	Drosophila_3seq	end	1051829	1051829	.	-	.	FlyBase_ID "FBgn0197804"; genomic_feature "3UTR"; Head "0"; Ovary "0"; Testis "6"; Embryo0-12h "0"; Embryo12-24h "0"; Embryo24-36h "0"; Embryo36-48h "0";
scaffold_12855	Drosophila_3seq	end	1052016	1052016	.	-	.	FlyBase_ID "FBgn0197804"; genomic_feature "3UTR"; Head "0"; Ovary "0"; Testis "313"; Embryo0-12h "0"; Embryo12-24h "0"; Embryo24-36h "0"; Embryo36-48h "0";
scaffold_12855	Drosophila_3seq	end	1041791	1041791	.	-	.	FlyBase_ID "FBgn0197805"; genomic_feature "3UTR"; Head "26"; Ovary "24"; Testis "5"; Embryo0-12h "16"; Embryo12-24h "11"; Embryo24-36h "10"; Embryo36-48h "3";
scaffold_12855	Drosophila_3seq	end	1041839	1041839	.	-	.	FlyBase_ID "FBgn0197805"; genomic_feature "3UTR"; Head "1185"; Ovary "931"; Testis "236"; Embryo0-12h "831"; Embryo12-24h "229"; Embryo24-36h "299"; Embryo36-48h "77";
scaffold_12855	Drosophila_3seq	end	1041943	1041943	.	-	.	FlyBase_ID "FBgn0197805"; genomic_feature "3UTR"; Head "0"; Ovary "1"; Testis "16"; Embryo0-12h "0"; Embryo12-24h "0"; Embryo24-36h "0"; Embryo36-48h "0";
scaffold_12855	Drosophila_3seq	end	1041969	1041969	.	-	.	FlyBase_ID "FBgn0197805"; genomic_feature "3UTR"; Head "21"; Ovary "19"; Testis "2474"; Embryo0-12h "25"; Embryo12-24h "0"; Embryo24-36h "5"; Embryo36-48h "0";
scaffold_12855	Drosophila_3seq	end	1042020	1042020	.	-	.	FlyBase_ID "FBgn0197805"; genomic_feature "3UTR"; Head "0"; Ovary "2"; Testis "113"; Embryo0-12h "0"; Embryo12-24h "0"; Embryo24-36h "0"; Embryo36-48h "0";
scaffold_12855	Drosophila_3seq	end	1037422	1037422	.	-	.	FlyBase_ID "FBgn0197806"; genomic_feature "3UTR"; Head "0"; Ovary "2"; Testis "0"; Embryo0-12h "4"; Embryo12-24h "0"; Embryo24-36h "0"; Embryo36-48h "0";
scaffold_12855	Drosophila_3seq	end	1037608	1037608	.	-	.	FlyBase_ID "FBgn0197806"; genomic_feature "3UTR"; Head "84"; Ovary "685"; Testis "439"; Embryo0-12h "1933"; Embryo12-24h "419"; Embryo24-36h "306"; Embryo36-48h "138";
scaffold_12855	Drosophila_3seq	end	1037676	1037676	.	-	.	FlyBase_ID "FBgn0197806"; genomic_feature "3UTR"; Head "45"; Ovary "284"; Testis "380"; Embryo0-12h "267"; Embryo12-24h "65"; Embryo24-36h "54"; Embryo36-48h "19";
scaffold_12855	Drosophila_3seq	end	1031658	1031658	.	-	.	FlyBase_ID "FBgn0197807"; genomic_feature "3UTR"; Head "15"; Ovary "91"; Testis "29"; Embryo0-12h "137"; Embryo12-24h "44"; Embryo24-36h "23"; Embryo36-48h "11";
scaffold_12855	Drosophila_3seq	end	1031688	1031688	.	-	.	FlyBase_ID "FBgn0197807"; genomic_feature "3UTR"; Head "43"; Ovary "241"; Testis "99"; Embryo0-12h "195"; Embryo12-24h "57"; Embryo24-36h "40"; Embryo36-48h "10";
scaffold_12855	Drosophila_3seq	end	1031808	1031808	.	-	.	FlyBase_ID "FBgn0197807"; genomic_feature "3UTR"; Head "1"; Ovary "15"; Testis "53"; Embryo0-12h "17"; Embryo12-24h "12"; Embryo24-36h "6"; Embryo36-48h "5";
scaffold_12855	Drosophila_3seq	end	1028964	1028964	.	-	.	FlyBase_ID "FBgn0197808"; genomic_feature "CDS"; Head "1"; Ovary "7"; Testis "1"; Embryo0-12h "10"; Embryo12-24h "0"; Embryo24-36h "16"; Embryo36-48h "1";
scaffold_12855	Drosophila_3seq	end	1008335	1008335	.	-	.	FlyBase_ID "FBgn0197808"; genomic_feature "3UTR"; Head "258"; Ovary "111"; Testis "22"; Embryo0-12h "145"; Embryo12-24h "119"; Embryo24-36h "122"; Embryo36-48h "57";
scaffold_12855	Drosophila_3seq	end	1008743	1008743	.	-	.	FlyBase_ID "FBgn0197808"; genomic_feature "3UTR"; Head "108"; Ovary "129"; Testis "15"; Embryo0-12h "77"; Embryo12-24h "63"; Embryo24-36h "85"; Embryo36-48h "21";
scaffold_12855	Drosophila_3seq	end	1008801	1008801	.	-	.	FlyBase_ID "FBgn0197808"; genomic_feature "3UTR"; Head "31"; Ovary "19"; Testis "6"; Embryo0-12h "20"; Embryo12-24h "5"; Embryo24-36h "35"; Embryo36-48h "7";
scaffold_12855	Drosophila_3seq	end	1008914	1008914	.	-	.	FlyBase_ID "FBgn0197808"; genomic_feature "3UTR"; Head "4"; Ovary "3"; Testis "2"; Embryo0-12h "17"; Embryo12-24h "0"; Embryo24-36h "6"; Embryo36-48h "0";
scaffold_12855	Drosophila_3seq	end	1009031	1009031	.	-	.	FlyBase_ID "FBgn0197808"; genomic_feature "3UTR"; Head "16"; Ovary "12"; Testis "13"; Embryo0-12h "40"; Embryo12-24h "37"; Embryo24-36h "12"; Embryo36-48h "10";
scaffold_12855	Drosophila_3seq	end	1009416	1009416	.	-	.	FlyBase_ID "FBgn0197808"; genomic_feature "3UTR"; Head "25"; Ovary "10"; Testis "3"; Embryo0-12h "25"; Embryo12-24h "11"; Embryo24-36h "38"; Embryo36-48h "0";
scaffold_12855	Drosophila_3seq	end	1009597	1009597	.	-	.	FlyBase_ID "FBgn0197808"; genomic_feature "3UTR"; Head "1"; Ovary "4"; Testis "0"; Embryo0-12h "3"; Embryo12-24h "4"; Embryo24-36h "0"; Embryo36-48h "0";
scaffold_12855	Drosophila_3seq	end	1009647	1009647	.	-	.	FlyBase_ID "FBgn0197808"; genomic_feature "3UTR"; Head "8"; Ovary "43"; Testis "0"; Embryo0-12h "27"; Embryo12-24h "5"; Embryo24-36h "6"; Embryo36-48h "2";
scaffold_12855	Drosophila_3seq	end	1009678	1009678	.	-	.	FlyBase_ID "FBgn0197808"; genomic_feature "3UTR"; Head "9"; Ovary "14"; Testis "0"; Embryo0-12h "24"; Embryo12-24h "6"; Embryo24-36h "29"; Embryo36-48h "3";
scaffold_12855	Drosophila_3seq	end	1009797	1009797	.	-	.	FlyBase_ID "FBgn0197808"; genomic_feature "3UTR"; Head "24"; Ovary "285"; Testis "9"; Embryo0-12h "376"; Embryo12-24h "149"; Embryo24-36h "120"; Embryo36-48h "64";
scaffold_12855	Drosophila_3seq	end	1009907	1009907	.	-	.	FlyBase_ID "FBgn0197808"; genomic_feature "3UTR"; Head "2"; Ovary "22"; Testis "0"; Embryo0-12h "27"; Embryo12-24h "2"; Embryo24-36h "0"; Embryo36-48h "1";
scaffold_12855	Drosophila_3seq	end	1009968	1009968	.	-	.	FlyBase_ID "FBgn0197808"; genomic_feature "3UTR"; Head "2"; Ovary "13"; Testis "0"; Embryo0-12h "22"; Embryo12-24h "1"; Embryo24-36h "6"; Embryo36-48h "0";
[truncated: 51,752 more rows]
