# Supplementary material for: Landscape and evolution of tissue-specific alternative polyadenylation across Drosophila species
Source: Genome Biol. 2017 Nov 30;18:229. doi: 10.1186/s13059-017-1358-0 (PMC5707805; doi:10.1186/s13059-017-1358-0)
Supplement: Supplementary file 16 — Conservation of 3′ UTR lengthening in head compared to both ovary and testis in Drosophila melanogaster/yakuba/virilis. The gene sets shown in Fig. 4i are reported together with the gene symbol and FlyBase ID. (XLSX 70 kb) [file 13059_2017_1358_MOESM16_ESM.xlsx]

## Sheet: Sheet1
intersection	symbol	FlyBase ID
melanogaster/yakuba/virilis	Cam	FBgn0000253
melanogaster/yakuba/virilis	dnc	FBgn0000479
melanogaster/yakuba/virilis	flw	FBgn0000711
melanogaster/yakuba/virilis	Gbeta13F	FBgn0001105
melanogaster/yakuba/virilis	Galphao	FBgn0001122
melanogaster/yakuba/virilis	gro	FBgn0001139
melanogaster/yakuba/virilis	H	FBgn0001169
melanogaster/yakuba/virilis	Hex-A	FBgn0001186
melanogaster/yakuba/virilis	egh	FBgn0001404
melanogaster/yakuba/virilis	dco	FBgn0002413
melanogaster/yakuba/virilis	Lam	FBgn0002525
melanogaster/yakuba/virilis	Pfk	FBgn0003071
melanogaster/yakuba/virilis	Pp1alpha-96A	FBgn0003134
melanogaster/yakuba/virilis	Prm	FBgn0003149
melanogaster/yakuba/virilis	Ras85D	FBgn0003205
melanogaster/yakuba/virilis	shi	FBgn0003392
melanogaster/yakuba/virilis	sina	FBgn0003410
melanogaster/yakuba/virilis	sm	FBgn0003435
melanogaster/yakuba/virilis	nonA	FBgn0004227
melanogaster/yakuba/virilis	fwd	FBgn0004373
melanogaster/yakuba/virilis	Ubc6	FBgn0004436
melanogaster/yakuba/virilis	Rop	FBgn0004574
melanogaster/yakuba/virilis	drk	FBgn0004638
melanogaster/yakuba/virilis	Gdi	FBgn0004868
melanogaster/yakuba/virilis	enc	FBgn0004875
melanogaster/yakuba/virilis	tws	FBgn0004889
melanogaster/yakuba/virilis	Ggamma1	FBgn0004921
melanogaster/yakuba/virilis	Vha55	FBgn0005671
melanogaster/yakuba/virilis	hdc	FBgn0010113
melanogaster/yakuba/virilis	Nc73EF	FBgn0010352
melanogaster/yakuba/virilis	Akt1	FBgn0010379
melanogaster/yakuba/virilis	simj	FBgn0010762
melanogaster/yakuba/virilis	Dp	FBgn0011763
melanogaster/yakuba/virilis	E2f1	FBgn0011766
melanogaster/yakuba/virilis	oaf	FBgn0011818
melanogaster/yakuba/virilis	Tis11	FBgn0011837
melanogaster/yakuba/virilis	nuf	FBgn0013718
melanogaster/yakuba/virilis	Rab2	FBgn0014009
melanogaster/yakuba/virilis	Ubc2	FBgn0015320
melanogaster/yakuba/virilis	Lis-1	FBgn0015754
melanogaster/yakuba/virilis	rin	FBgn0015778
melanogaster/yakuba/virilis	Pdp1	FBgn0016694
melanogaster/yakuba/virilis	Rab1	FBgn0016700
melanogaster/yakuba/virilis	Dyrk2	FBgn0016930
melanogaster/yakuba/virilis	snRNP-U1-70K	FBgn0016978
melanogaster/yakuba/virilis	ari-1	FBgn0017418
melanogaster/yakuba/virilis	Khc-73	FBgn0019968
melanogaster/yakuba/virilis	crol	FBgn0020309
melanogaster/yakuba/virilis	Rfx	FBgn0020379
melanogaster/yakuba/virilis	Pdk1	FBgn0020386
melanogaster/yakuba/virilis	Elf	FBgn0020443
melanogaster/yakuba/virilis	KrT95D	FBgn0020647
melanogaster/yakuba/virilis	Pur-alpha	FBgn0022361
melanogaster/yakuba/virilis	B4	FBgn0023407
melanogaster/yakuba/virilis	vig	FBgn0024183
melanogaster/yakuba/virilis	foi	FBgn0024236
melanogaster/yakuba/virilis	WASp	FBgn0024273
melanogaster/yakuba/virilis	Mkk4	FBgn0024326
melanogaster/yakuba/virilis	PRL-1	FBgn0024734
melanogaster/yakuba/virilis	Trn	FBgn0024921
melanogaster/yakuba/virilis	prominin-like	FBgn0026189
melanogaster/yakuba/virilis	SRPK	FBgn0026370
melanogaster/yakuba/virilis	wdb	FBgn0027492
melanogaster/yakuba/virilis	YT521-B	FBgn0027616
melanogaster/yakuba/virilis	Tob	FBgn0028397
melanogaster/yakuba/virilis	CG6424	FBgn0028494
melanogaster/yakuba/virilis	CG14478	FBgn0028953
melanogaster/yakuba/virilis	Smurf	FBgn0029006
melanogaster/yakuba/virilis	Dd	FBgn0029067
melanogaster/yakuba/virilis	Vap33	FBgn0029687
melanogaster/yakuba/virilis	CG2258	FBgn0029997
melanogaster/yakuba/virilis	AP-1gamma	FBgn0030089
melanogaster/yakuba/virilis	Sap30	FBgn0030788
melanogaster/yakuba/virilis	CG9132	FBgn0030791
melanogaster/yakuba/virilis	Tao	FBgn0031030
melanogaster/yakuba/virilis	CG11030	FBgn0031736
melanogaster/yakuba/virilis	CG13784	FBgn0031897
melanogaster/yakuba/virilis	cdc14	FBgn0031952
melanogaster/yakuba/virilis	Reps	FBgn0032341
melanogaster/yakuba/virilis	CdGAPr	FBgn0032821
melanogaster/yakuba/virilis	CG8671	FBgn0032938
melanogaster/yakuba/virilis	Eaf	FBgn0033166
melanogaster/yakuba/virilis	Cirl	FBgn0033313
melanogaster/yakuba/virilis	Sec24AB	FBgn0033460
melanogaster/yakuba/virilis	oys	FBgn0033476
melanogaster/yakuba/virilis	CG9005	FBgn0033638
melanogaster/yakuba/virilis	CG9003	FBgn0033639
melanogaster/yakuba/virilis	bbc	FBgn0033844
melanogaster/yakuba/virilis	Lap1	FBgn0033984
melanogaster/yakuba/virilis	Mapmodulin	FBgn0034282
melanogaster/yakuba/virilis	CG4612	FBgn0035016
melanogaster/yakuba/virilis	CG11486	FBgn0035397
melanogaster/yakuba/virilis	CG11537	FBgn0035400
melanogaster/yakuba/virilis	Uev1A	FBgn0035601
melanogaster/yakuba/virilis	CG10289	FBgn0035688
melanogaster/yakuba/virilis	UbcE2M	FBgn0035853
melanogaster/yakuba/virilis	CG4911	FBgn0035959
melanogaster/yakuba/virilis	CG4022	FBgn0035986
melanogaster/yakuba/virilis	Aps	FBgn0036111
melanogaster/yakuba/virilis	chrb	FBgn0036165
melanogaster/yakuba/virilis	jagn	FBgn0037374
melanogaster/yakuba/virilis	FBXO11	FBgn0037760
melanogaster/yakuba/virilis	CG17360	FBgn0037949
melanogaster/yakuba/virilis	CG6966	FBgn0038286
melanogaster/yakuba/virilis	Ccm3	FBgn0038331
melanogaster/yakuba/virilis	m-cup	FBgn0038488
melanogaster/yakuba/virilis	EloA	FBgn0039066
melanogaster/yakuba/virilis	CG6420	FBgn0039451
melanogaster/yakuba/virilis	mfrn	FBgn0039561
melanogaster/yakuba/virilis	CG12054	FBgn0039831
melanogaster/yakuba/virilis	Cals	FBgn0039928
melanogaster/yakuba/virilis	Vav	FBgn0040068
melanogaster/yakuba/virilis	pins	FBgn0040080
melanogaster/yakuba/virilis	krz	FBgn0040206
melanogaster/yakuba/virilis	Unc-76	FBgn0040395
melanogaster/yakuba/virilis	tral	FBgn0041775
melanogaster/yakuba/virilis	CG18812	FBgn0042135
melanogaster/yakuba/virilis	mask	FBgn0043884
melanogaster/yakuba/virilis	Cka	FBgn0044323
melanogaster/yakuba/virilis	CG31224	FBgn0051224
melanogaster/yakuba/virilis	CG31635	FBgn0051635
melanogaster/yakuba/virilis	gw	FBgn0051992
melanogaster/yakuba/virilis	CG32066	FBgn0052066
melanogaster/yakuba/virilis	CG32103	FBgn0052103
melanogaster/yakuba/virilis	CG32264	FBgn0052264
melanogaster/yakuba/virilis	Usp10	FBgn0052479
melanogaster/yakuba/virilis	l(3)L1231	FBgn0086686
melanogaster/yakuba/virilis	gish	FBgn0250823
melanogaster/yakuba/virilis	CG42258	FBgn0259143
melanogaster/yakuba/virilis	CG42389	FBgn0259735
melanogaster/yakuba/virilis	wech	FBgn0259745
melanogaster/yakuba/virilis	ctrip	FBgn0260794
melanogaster/yakuba/virilis	par-1	FBgn0260934
melanogaster/yakuba/virilis	Cul3	FBgn0261268
melanogaster/yakuba/virilis	nej	FBgn0261617
melanogaster/yakuba/virilis	osa	FBgn0261885
melanogaster/yakuba/virilis	Csk	FBgn0262081
melanogaster/yakuba/virilis	Vha44	FBgn0262511
melanogaster/yakuba/virilis	cic	FBgn0262582
melanogaster/yakuba/virilis	mbf1	FBgn0262732
melanogaster/yakuba/virilis	milt	FBgn0262872
melanogaster/yakuba/virilis	psq	FBgn0263102
melanogaster/yakuba/virilis	Patronin	FBgn0263197
melanogaster/yakuba/virilis	Unr	FBgn0263352
melanogaster/yakuba/virilis	mRpL45	FBgn0263863
melanogaster/yakuba/virilis	rdx	FBgn0264493
melanogaster/yakuba/virilis	ens	FBgn0264693
melanogaster/yakuba/virilis	CG1172	FBgn0264712
melanogaster/yakuba/virilis	CG45049	FBgn0266409
melanogaster/yakuba/virilis	btsz	FBgn0266756
melanogaster/yakuba/virilis	sau	FBgn0267378
melanogaster/yakuba/virilis	Pak	FBgn0267698
melanogaster/yakuba/virilis	vib	FBgn0267975
melanogaster/yakuba/virilis	LIMK1	FBgn0283712
melanogaster/yakuba	numb	FBgn0002973
melanogaster/yakuba	S	FBgn0003310
melanogaster/yakuba	slgA	FBgn0003423
melanogaster/yakuba	sn	FBgn0003447
melanogaster/yakuba	wapl	FBgn0004655
melanogaster/yakuba	Xpc	FBgn0004698
melanogaster/yakuba	14-3-3zeta	FBgn0004907
melanogaster/yakuba	Sdc	FBgn0010415
melanogaster/yakuba	heph	FBgn0011224
melanogaster/yakuba	Rsf1	FBgn0011305
melanogaster/yakuba	msi	FBgn0011666
melanogaster/yakuba	Cul1	FBgn0015509
melanogaster/yakuba	Mo25	FBgn0017572
melanogaster/yakuba	emb	FBgn0020497
melanogaster/yakuba	Pi3K21B	FBgn0020622
melanogaster/yakuba	lolal	FBgn0022238
melanogaster/yakuba	CG2865	FBgn0023526
melanogaster/yakuba	Sbf	FBgn0025802
melanogaster/yakuba	Crag	FBgn0025864
melanogaster/yakuba	mei-P26	FBgn0026206
melanogaster/yakuba	Eb1	FBgn0027066
melanogaster/yakuba	Mkrn1	FBgn0029152
melanogaster/yakuba	312	FBgn0029514
melanogaster/yakuba	CG9281	FBgn0030672
melanogaster/yakuba	GalNAc-T2	FBgn0030930
melanogaster/yakuba	CG7332	FBgn0030973
melanogaster/yakuba	Usp2	FBgn0031187
melanogaster/yakuba	CG4238	FBgn0031384
melanogaster/yakuba	CG5850	FBgn0032172
melanogaster/yakuba	Not3	FBgn0033029
melanogaster/yakuba	CG8298	FBgn0033673
melanogaster/yakuba	tun	FBgn0034046
melanogaster/yakuba	clu	FBgn0034087
melanogaster/yakuba	EndoB	FBgn0034433
melanogaster/yakuba	CG2765	FBgn0035087
melanogaster/yakuba	CG12025	FBgn0035285
melanogaster/yakuba	Atg18a	FBgn0035850
melanogaster/yakuba	rogdi	FBgn0036697
melanogaster/yakuba	Syx6	FBgn0037084
melanogaster/yakuba	godzilla	FBgn0037442
melanogaster/yakuba	CG8032	FBgn0037606
melanogaster/yakuba	Cks85A	FBgn0037613
melanogaster/yakuba	CG9801	FBgn0037623
melanogaster/yakuba	mura	FBgn0037705
melanogaster/yakuba	AdipoR	FBgn0038984
melanogaster/yakuba	spas	FBgn0039141
melanogaster/yakuba	atl	FBgn0039213
melanogaster/yakuba	Mtl	FBgn0039532
melanogaster/yakuba	CG2316	FBgn0039890
melanogaster/yakuba	schlank	FBgn0040918
melanogaster/yakuba	lilli	FBgn0041111
melanogaster/yakuba	CG18769	FBgn0042185
melanogaster/yakuba	Cnot4	FBgn0051716
melanogaster/yakuba	CG33116	FBgn0053116
melanogaster/yakuba	CG33181	FBgn0053181
melanogaster/yakuba	endos	FBgn0061515
melanogaster/yakuba	Epac	FBgn0085421
melanogaster/yakuba	alpha-Spec	FBgn0250789
melanogaster/yakuba	Nedd4	FBgn0259174
melanogaster/yakuba	Ubr3	FBgn0260970
melanogaster/yakuba	Acn	FBgn0263198
melanogaster/yakuba	wap	FBgn0266848
melanogaster/virilis	Galphaq	FBgn0004435
melanogaster/virilis	Rap1	FBgn0004636
melanogaster/virilis	Taf4	FBgn0010280
melanogaster/virilis	dock	FBgn0010583
melanogaster/virilis	mtd	FBgn0013576
melanogaster/virilis	fax	FBgn0014163
melanogaster/virilis	Sema-1b	FBgn0016059
melanogaster/virilis	Lk6	FBgn0017581
melanogaster/virilis	14-3-3epsilon	FBgn0020238
melanogaster/virilis	Pli	FBgn0025574
melanogaster/virilis	Smox	FBgn0025800
melanogaster/virilis	Aac11	FBgn0027885
melanogaster/virilis	Usp7	FBgn0030366
melanogaster/virilis	Pdcd4	FBgn0030520
melanogaster/virilis	Ncoa6	FBgn0031698
melanogaster/virilis	Cul2	FBgn0032956
melanogaster/virilis	CG13907	FBgn0035173
melanogaster/virilis	Pallidin	FBgn0036192
melanogaster/virilis	CG9727	FBgn0037445
melanogaster/virilis	alt	FBgn0038535
melanogaster/virilis	CG4360	FBgn0038787
melanogaster/virilis	CG6330	FBgn0039464
melanogaster/virilis	dsd	FBgn0039528
melanogaster/virilis	vsg	FBgn0045823
melanogaster/virilis	CG31522	FBgn0051522
melanogaster/virilis	CG34394	FBgn0085423
melanogaster/virilis	alphaSnap	FBgn0250791
melanogaster/virilis	ps	FBgn0261552
melanogaster/virilis	cnc	FBgn0262975
melanogaster/virilis	hppy	FBgn0263395
melanogaster/virilis	CG43736	FBgn0263993
melanogaster/virilis	slmb	FBgn0283468
melanogaster/virilis	S6k	FBgn0283472
melanogaster/virilis	SF2	FBgn0283477
yakuba/virilis	stau	FBgn0003520
yakuba/virilis	HmgD	FBgn0004362
yakuba/virilis	Cyp1	FBgn0004432
yakuba/virilis	CdsA	FBgn0010350
yakuba/virilis	sbb	FBgn0010575
yakuba/virilis	CG11412	FBgn0024362
yakuba/virilis	CG17841	FBgn0028480
yakuba/virilis	CG8184	FBgn0030674
yakuba/virilis	stas	FBgn0030850
yakuba/virilis	Ubqn	FBgn0031057
yakuba/virilis	Dg	FBgn0034072
yakuba/virilis	Gie	FBgn0037551
yakuba/virilis	CG11880	FBgn0039637
yakuba/virilis	SCAR	FBgn0041781
yakuba/virilis	sdt	FBgn0261873
yakuba/virilis	Gprk2	FBgn0261988
yakuba/virilis	Acsl	FBgn0263120
yakuba/virilis	bel	FBgn0263231
melanogaster	Hsc70-3	FBgn0001218
melanogaster	lace	FBgn0002524
melanogaster	sesB	FBgn0003360
melanogaster	Btk29A	FBgn0003502
melanogaster	mts	FBgn0004177
melanogaster	Parp	FBgn0010247
melanogaster	corto	FBgn0010313
melanogaster	fra	FBgn0011592
melanogaster	Mad	FBgn0011648
melanogaster	MAPk-Ak2	FBgn0013987
melanogaster	toc	FBgn0015600
melanogaster	crq	FBgn0015924
melanogaster	CG1910	FBgn0022349
melanogaster	yps	FBgn0022959
melanogaster	Roc1a	FBgn0025638
melanogaster	eIF-1A	FBgn0026250
melanogaster	ldlCp	FBgn0026634
melanogaster	Dp1	FBgn0027835
melanogaster	Dgp-1	FBgn0027836
melanogaster	msps	FBgn0027948
melanogaster	CG3793	FBgn0028507
melanogaster	pod1	FBgn0029903
melanogaster	CG1640	FBgn0030478
melanogaster	AnxB11	FBgn0030749
melanogaster	Sfmbt	FBgn0032475
melanogaster	CG10417	FBgn0033021
melanogaster	CG9422	FBgn0033092
melanogaster	CG7220	FBgn0033544
melanogaster	CG10916	FBgn0034312
melanogaster	Rtf1	FBgn0034722
melanogaster	CG9149	FBgn0035203
melanogaster	CG6707	FBgn0036058
melanogaster	CG7394	FBgn0036173
melanogaster	Hip1	FBgn0036309
melanogaster	SCCRO4	FBgn0036967
melanogaster	Vps24	FBgn0037231
melanogaster	CG2023	FBgn0037383
melanogaster	CG9821	FBgn0037636
melanogaster	CG11975	FBgn0037648
melanogaster	CG3061	FBgn0038195
melanogaster	CG4433	FBgn0038763
melanogaster	Zip102B	FBgn0039902
melanogaster	Hcf	FBgn0039904
melanogaster	CG13865	FBgn0039965
melanogaster	Sulf1	FBgn0040271
melanogaster	CG18870	FBgn0042180
melanogaster	CG12084	FBgn0043458
melanogaster	CG32512	FBgn0052512
melanogaster	pen-2	FBgn0053198
melanogaster	CG12213	FBgn0260742
melanogaster	larp	FBgn0261618
melanogaster	RASSF8	FBgn0261986
melanogaster	Vha16-1	FBgn0262736
melanogaster	lute	FBgn0262871
melanogaster	SNF4Agamma	FBgn0264357
yakuba	Gs1	FBgn0001142
yakuba	U2af50	FBgn0005411
yakuba	Cdc42	FBgn0010341
yakuba	eIF4G	FBgn0023213
yakuba	bip2	FBgn0026262
yakuba	MCTS1	FBgn0029833
yakuba	NAA15-16	FBgn0031020
yakuba	CG15445	FBgn0031161
yakuba	CG3625	FBgn0031245
yakuba	retm	FBgn0031814
yakuba	CG4705	FBgn0032339
yakuba	CG15141	FBgn0032635
yakuba	CG1416	FBgn0032961
yakuba	Pngl	FBgn0033050
yakuba	CG1418	FBgn0033468
yakuba	CG7222	FBgn0033551
yakuba	DUBAI	FBgn0033738
yakuba	Hsl	FBgn0034491
yakuba	SRm160	FBgn0036340
yakuba	CG9425	FBgn0036451
yakuba	aux	FBgn0037218
yakuba	eIF3-S10	FBgn0037249
yakuba	Zif	FBgn0037446
yakuba	Ada2b	FBgn0037555
yakuba	CG6178	FBgn0039156
yakuba	CG2126	FBgn0039876
yakuba	scyl	FBgn0041094
yakuba	Adk3	FBgn0042094
yakuba	CG30109	FBgn0050109
yakuba	AIMP3	FBgn0050185
yakuba	CG30428	FBgn0050428
yakuba	CG31855	FBgn0051855
yakuba	4E-T	FBgn0052016
yakuba	akirin	FBgn0082598
yakuba	KdelR	FBgn0267330
yakuba	Tim23	FBgn0267976
yakuba	Vps4	FBgn0283469
yakuba	Vha26	FBgn0283535
virilis	bic	FBgn0000181
virilis	Scm	FBgn0003334
virilis	tipE	FBgn0003710
virilis	Rho1	FBgn0014020
virilis	Hydr2	FBgn0014906
virilis	Pi3K92E	FBgn0015279
virilis	CG2034	FBgn0015359
virilis	dod	FBgn0015379
virilis	Rab10	FBgn0015789
virilis	Rab11	FBgn0015790
virilis	Rab6	FBgn0015797
virilis	Tom40	FBgn0016041
virilis	Letm1	FBgn0019886
virilis	ATPCL	FBgn0020236
virilis	unc-119	FBgn0025549
virilis	cib	FBgn0026084
virilis	tna	FBgn0026160
virilis	gus	FBgn0026238
virilis	Stam	FBgn0027363
virilis	Akap200	FBgn0027932
virilis	I-2	FBgn0028429
virilis	CG3530	FBgn0028497
virilis	REG	FBgn0029133
virilis	slmo	FBgn0029161
virilis	UbcE2H	FBgn0029996
virilis	CG1440	FBgn0030038
virilis	Amun	FBgn0030328
virilis	CG4645	FBgn0030435
virilis	eIF5	FBgn0030719
virilis	CG5445	FBgn0030838
virilis	CG2818	FBgn0031566
virilis	mxt	FBgn0031637
virilis	CG9135	FBgn0031769
virilis	Oatp30B	FBgn0032123
virilis	GlcAT-S	FBgn0032135
virilis	CG4658	FBgn0032170
virilis	CycY	FBgn0032378
virilis	CG12404	FBgn0032465
virilis	DnaJ-H	FBgn0032474
virilis	CG9248	FBgn0032923
virilis	Nop17l	FBgn0033224
virilis	prel	FBgn0033413
virilis	CG7737	FBgn0033584
virilis	Pex13	FBgn0033812
virilis	CG8613	FBgn0033924
virilis	GPHR	FBgn0033995
virilis	CG5726	FBgn0034313
virilis	eIF2B-delta	FBgn0034858
virilis	Sesn	FBgn0034897
virilis	Mul1	FBgn0035483
virilis	Cip4	FBgn0035533
virilis	CG5946	FBgn0036211
virilis	CG3764	FBgn0036684
virilis	Dmtn	FBgn0037443
virilis	wkd	FBgn0037917
virilis	Sra-1	FBgn0038320
virilis	mRpS11	FBgn0038474
virilis	AP-1sigma	FBgn0039132
virilis	gb	FBgn0039487
virilis	CycG	FBgn0039858
virilis	MED21	FBgn0040020
virilis	CG4747	FBgn0043456
virilis	CG31108	FBgn0051108
virilis	CG31637	FBgn0051637
virilis	Synd	FBgn0053094
virilis	Pde11	FBgn0085370
virilis	Not1	FBgn0085436
virilis	Chd1	FBgn0250786
virilis	app	FBgn0260941
virilis	hpo	FBgn0261456
virilis	Src64B	FBgn0262733
virilis	Rbp2	FBgn0262734
virilis	Ih	FBgn0263397
virilis	Rcd5	FBgn0263832
virilis	CG32486	FBgn0266918
virilis	Der-1	FBgn0267972
