# Supplementary material for: Landscape and evolution of tissue-specific alternative polyadenylation across Drosophila species
Source: Genome Biol. 2017 Nov 30;18:229. doi: 10.1186/s13059-017-1358-0 (PMC5707805; doi:10.1186/s13059-017-1358-0)
Supplement: Supplementary file 19 — GTF file of coordinates of deeply conserved miRNA target sites. The summary stats for this are given in Additional file 18: Table S13. (BZ2 83 kb) [file 13059_2017_1358_MOESM19_ESM.bz2 › 13059_2017_1358_MOESM19_ESM]

chr2L	TarscanS.v7	UTR3	76132	76141	0	+	.	gene_symbol galectin; mirseed miR-1000.8mer-1a.+
chr2L	TarscanS.v7	UTR3	82482	82491	0	-	.	gene_symbol net; mirseed miR-263a.8mer-1a.-
chr2L	TarscanS.v7	UTR3	82865	82874	0	-	.	gene_symbol net; mirseed miR-1000.8mer-1a.-
chr2L	TarscanS.v7	UTR3	82941	82950	0	-	.	gene_symbol net; mirseed miR-305.8mer-1a.-
chr2L	TarscanS.v7	UTR3	83108	83117	0	-	.	gene_symbol net; mirseed miR-4.8mer-1a.-
chr2L	TarscanS.v7	UTR3	83109	83118	0	-	.	gene_symbol net; mirseed miR-79.8mer-1a.-
chr2L	TarscanS.v7	UTR3	112997	113005	0	+	.	gene_symbol Sam-S; mirseed miR-971.7mer-m8.+
chr2L	TarscanS.v7	UTR3	113302	113311	0	+	.	gene_symbol Sam-S; mirseed miR-274.8mer-1a.+
chr2L	TarscanS.v7	UTR3	113852	113860	0	+	.	gene_symbol Sam-S; mirseed miR-1007.7mer-m8.+
chr2L	TarscanS.v7	UTR3	117934	117943	0	-	.	gene_symbol CG4822; mirseed miR-252.8mer-1a.-
chr2L	TarscanS.v7	UTR3	123083	123091	0	-	.	gene_symbol CG3164; mirseed miR-79.7mer-m8.-
chr2L	TarscanS.v7	UTR3	133804	133813	0	+	.	gene_symbol Gs1; mirseed miR-316.8mer-1a.+
chr2L	TarscanS.v7	UTR3	201858	201867	0	+	.	gene_symbol spen; mirseed bantam.8mer-1a.+
chr2L	TarscanS.v7	UTR3	202282	202290	0	+	.	gene_symbol spen; mirseed miR-282.7mer-m8.+
chr2L	TarscanS.v7	UTR3	202543	202552	0	+	.	gene_symbol spen; mirseed miR-34.8mer-1a.+
chr2L	TarscanS.v7	UTR3	204974	204982	0	-	.	gene_symbol CG11617; mirseed miR-92/310/311/312/313.7mer-m8.-
chr2L	TarscanS.v7	UTR3	281534	281543	0	+	.	gene_symbol smo; mirseed miR-277.8mer-1a.+
chr2L	TarscanS.v7	UTR3	283874	283883	0	-	.	gene_symbol CG3625; mirseed miR-2a-2/2c.8mer-1a.-
chr2L	TarscanS.v7	UTR3	293397	293405	0	+	.	gene_symbol CG11562; mirseed miR-927.7mer-m8.+
chr2L	TarscanS.v7	UTR3	303401	303409	0	+	.	gene_symbol Pi3K21B; mirseed miR-277.7mer-m8.+
chr2L	TarscanS.v7	UTR3	304554	304562	0	+	.	gene_symbol Pi3K21B; mirseed miR-304.7mer-m8.+
chr2L	TarscanS.v7	UTR3	345861	345869	0	+	.	gene_symbol Plc21C; mirseed miR-957.7mer-m8.+
chr2L	TarscanS.v7	UTR3	345999	346007	0	+	.	gene_symbol Plc21C; mirseed miR-307.7mer-m8.+
chr2L	TarscanS.v7	UTR3	346077	346085	0	+	.	gene_symbol Plc21C; mirseed miR-958.7mer-m8.+
chr2L	TarscanS.v7	UTR3	346345	346354	0	+	.	gene_symbol Plc21C; mirseed miR-971.8mer-1a.+
chr2L	TarscanS.v7	UTR3	346448	346457	0	+	.	gene_symbol Plc21C; mirseed miR-219.8mer-1a.+
chr2L	TarscanS.v7	UTR3	346451	346459	0	+	.	gene_symbol Plc21C; mirseed miR-315.7mer-m8.+
chr2L	TarscanS.v7	UTR3	347364	347372	0	+	.	gene_symbol Plc21C; mirseed miR-971.7mer-m8.+
chr2L	TarscanS.v7	UTR3	347429	347437	0	+	.	gene_symbol Plc21C; mirseed miR-10-3p/1006.7mer-m8.+
chr2L	TarscanS.v7	UTR3	355881	355889	0	-	.	gene_symbol Ent1; mirseed miR-124.7mer-m8.-
chr2L	TarscanS.v7	UTR3	409310	409318	0	-	.	gene_symbol AP-2alpha; mirseed miR-33.7mer-m8.-
chr2L	TarscanS.v7	UTR3	418172	418180	0	+	.	gene_symbol ebi; mirseed miR-277.7mer-m8.+
chr2L	TarscanS.v7	UTR3	447723	447732	0	+	.	gene_symbol ex; mirseed miR-279/286/996.8mer-1a.+
chr2L	TarscanS.v7	UTR3	447822	447831	0	+	.	gene_symbol ex; mirseed miR-960.8mer-1a.+
chr2L	TarscanS.v7	UTR3	447933	447941	0	+	.	gene_symbol ex; mirseed miR-968.7mer-m8.+
chr2L	TarscanS.v7	UTR3	447952	447960	0	+	.	gene_symbol ex; mirseed miR-2a-1/6/11/13/308.7mer-m8.+
chr2L	TarscanS.v7	UTR3	448368	448377	0	+	.	gene_symbol ex; mirseed miR-274.8mer-1a.+
chr2L	TarscanS.v7	UTR3	448598	448607	0	+	.	gene_symbol ex; mirseed miR-iab-4-5p.8mer-1a.+
chr2L	TarscanS.v7	UTR3	458635	458643	0	+	.	gene_symbol CG4133; mirseed miR-987.7mer-m8.+
chr2L	TarscanS.v7	UTR3	458950	458958	0	-	.	gene_symbol CG4297; mirseed miR-1003/1004.7mer-m8.-
chr2L	TarscanS.v7	UTR3	459163	459172	0	-	.	gene_symbol CG4297; mirseed miR-305.8mer-1a.-
chr2L	TarscanS.v7	UTR3	459176	459185	0	-	.	gene_symbol CG4297; mirseed miR-965.8mer-1a.-
chr2L	TarscanS.v7	UTR3	459277	459286	0	-	.	gene_symbol CG4297; mirseed miR-1.8mer-1a.-
chr2L	TarscanS.v7	UTR3	460330	460339	0	-	.	gene_symbol CG4297; mirseed miR-958.8mer-1a.-
chr2L	TarscanS.v7	UTR3	476621	476629	0	-	.	gene_symbol cbt; mirseed miR-283.7mer-m8.-
chr2L	TarscanS.v7	UTR3	476623	476632	0	-	.	gene_symbol cbt; mirseed miR-2a-1/6/11/13/308.8mer-1a.-
chr2L	TarscanS.v7	UTR3	540104	540112	0	+	.	gene_symbol ush; mirseed miR-8.7mer-m8.+
chr2L	TarscanS.v7	UTR3	540293	540302	0	+	.	gene_symbol ush; mirseed miR-281-1.8mer-1a.+
chr2L	TarscanS.v7	UTR3	540294	540302	0	+	.	gene_symbol ush; mirseed miR-281-2-3p.7mer-m8.+
chr2L	TarscanS.v7	UTR3	540506	540515	0	+	.	gene_symbol ush; mirseed miR-1000.8mer-1a.+
chr2L	TarscanS.v7	UTR3	543057	543065	0	-	.	gene_symbol Spp; mirseed miR-5.7mer-m8.-
chr2L	TarscanS.v7	UTR3	543091	543099	0	-	.	gene_symbol Spp; mirseed miR-316.7mer-m8.-
chr2L	TarscanS.v7	UTR3	603754	603762	0	+	.	gene_symbol CG13689; mirseed miR-210.2.7mer-m8.+
chr2L	TarscanS.v7	UTR3	737858	737867	0	-	.	gene_symbol Eaat2; mirseed miR-1014.8mer-1a.-
chr2L	TarscanS.v7	UTR3	737966	737974	0	-	.	gene_symbol Eaat2; mirseed miR-1011.7mer-m8.-
chr2L	TarscanS.v7	UTR3	755851	755859	0	+	.	gene_symbol GABA-B-R3; mirseed miR-980.7mer-m8.+
chr2L	TarscanS.v7	UTR3	756985	756993	0	+	.	gene_symbol GABA-B-R3; mirseed miR-276.7mer-m8.+
chr2L	TarscanS.v7	UTR3	760250	760259	0	+	.	gene_symbol GABA-B-R3; mirseed miR-988.8mer-1a.+
chr2L	TarscanS.v7	UTR3	760993	761002	0	+	.	gene_symbol GABA-B-R3; mirseed miR-971.8mer-1a.+
chr2L	TarscanS.v7	UTR3	760999	761007	0	+	.	gene_symbol GABA-B-R3; mirseed miR-137.7mer-m8.+
chr2L	TarscanS.v7	UTR3	761074	761082	0	+	.	gene_symbol GABA-B-R3; mirseed miR-137.7mer-m8.+
chr2L	TarscanS.v7	UTR3	761078	761086	0	+	.	gene_symbol GABA-B-R3; mirseed miR-315.7mer-m8.+
chr2L	TarscanS.v7	UTR3	824320	824328	0	+	.	gene_symbol CG3662; mirseed miR-10-3p/1006.7mer-m8.+
chr2L	TarscanS.v7	UTR3	832898	832907	0	+	.	gene_symbol dock; mirseed miR-4.8mer-1a.+
chr2L	TarscanS.v7	UTR3	833076	833084	0	+	.	gene_symbol dock; mirseed miR-10-3p/1006.7mer-m8.+
chr2L	TarscanS.v7	UTR3	833829	833837	0	-	.	gene_symbol drongo; mirseed miR-87.7mer-m8.-
chr2L	TarscanS.v7	UTR3	861758	861766	0	+	.	gene_symbol CG13950; mirseed miR-999.7mer-m8.+
chr2L	TarscanS.v7	UTR3	957645	957654	0	+	.	gene_symbol CG4341; mirseed miR-9.8mer-1a.+
chr2L	TarscanS.v7	UTR3	1010908	1010916	0	-	.	gene_symbol IA-2; mirseed miR-304.7mer-m8.-
chr2L	TarscanS.v7	UTR3	1011033	1011041	0	-	.	gene_symbol IA-2; mirseed miR-210.2.7mer-m8.-
chr2L	TarscanS.v7	UTR3	1011104	1011113	0	-	.	gene_symbol IA-2; mirseed miR-276.8mer-1a.-
chr2L	TarscanS.v7	UTR3	1049942	1049951	0	-	.	gene_symbol S; mirseed miR-970.8mer-1a.-
chr2L	TarscanS.v7	UTR3	1050371	1050379	0	-	.	gene_symbol S; mirseed miR-989.7mer-m8.-
chr2L	TarscanS.v7	UTR3	1050409	1050417	0	-	.	gene_symbol S; mirseed miR-274.7mer-m8.-
chr2L	TarscanS.v7	UTR3	1050643	1050651	0	-	.	gene_symbol S; mirseed miR-124.7mer-m8.-
chr2L	TarscanS.v7	UTR3	1051797	1051805	0	-	.	gene_symbol S; mirseed miR-iab-4-3p.7mer-m8.-
chr2L	TarscanS.v7	UTR3	1084899	1084907	0	+	.	gene_symbol Atg4a; mirseed miR-970.7mer-m8.+
chr2L	TarscanS.v7	UTR3	1114695	1114704	0	-	.	gene_symbol Pino; mirseed miR-316.8mer-1a.-
chr2L	TarscanS.v7	UTR3	1115232	1115241	0	-	.	gene_symbol Pino; mirseed miR-1014.8mer-1a.-
chr2L	TarscanS.v7	UTR3	1115265	1115274	0	-	.	gene_symbol Pino; mirseed miR-283.8mer-1a.-
chr2L	TarscanS.v7	UTR3	1115707	1115715	0	-	.	gene_symbol Pino; mirseed miR-276.7mer-m8.-
chr2L	TarscanS.v7	UTR3	1132051	1132059	0	+	.	gene_symbol CG4552; mirseed miR-92/310/311/312/313.7mer-m8.+
chr2L	TarscanS.v7	UTR3	1140127	1140135	0	+	.	gene_symbol CG4577; mirseed miR-92/310/311/312/313.7mer-m8.+
chr2L	TarscanS.v7	UTR3	1140380	1140388	0	+	.	gene_symbol CG4577; mirseed miR-282.7mer-m8.+
chr2L	TarscanS.v7	UTR3	1140395	1140404	0	+	.	gene_symbol CG4577; mirseed miR-305.8mer-1a.+
chr2L	TarscanS.v7	UTR3	1140789	1140797	0	+	.	gene_symbol CG4577; mirseed miR-964.7mer-m8.+
chr2L	TarscanS.v7	UTR3	1147339	1147348	0	+	.	gene_symbol MFS3; mirseed miR-252.8mer-1a.+
chr2L	TarscanS.v7	UTR3	1152046	1152054	0	+	.	gene_symbol Vps29; mirseed miR-210.2.7mer-m8.+
chr2L	TarscanS.v7	UTR3	1179466	1179474	0	+	.	gene_symbol CG4896; mirseed miR-277.7mer-m8.+
chr2L	TarscanS.v7	UTR3	1180792	1180800	0	+	.	gene_symbol CG4896; mirseed miR-281-2-5p.7mer-m8.+
chr2L	TarscanS.v7	UTR3	1181671	1181679	0	+	.	gene_symbol CG4896; mirseed miR-124.7mer-m8.+
chr2L	TarscanS.v7	UTR3	1242361	1242369	0	+	.	gene_symbol CG5397; mirseed miR-281-1.7mer-m8.+
chr2L	TarscanS.v7	UTR3	1242875	1242883	0	+	.	gene_symbol CG5397; mirseed miR-9.7mer-m8.+
chr2L	TarscanS.v7	UTR3	1294006	1294015	0	+	.	gene_symbol robo3; mirseed miR-981.8mer-1a.+
chr2L	TarscanS.v7	UTR3	1296382	1296391	0	+	.	gene_symbol robo3; mirseed miR-315.8mer-1a.+
chr2L	TarscanS.v7	UTR3	1380871	1380879	0	-	.	gene_symbol robo2; mirseed miR-276.7mer-m8.-
chr2L	TarscanS.v7	UTR3	1381147	1381156	0	-	.	gene_symbol robo2; mirseed miR-14.8mer-1a.-
chr2L	TarscanS.v7	UTR3	1606536	1606544	0	+	.	gene_symbol haf; mirseed miR-283.7mer-m8.+
chr2L	TarscanS.v7	UTR3	1606576	1606584	0	+	.	gene_symbol haf; mirseed miR-1000.7mer-m8.+
chr2L	TarscanS.v7	UTR3	1607745	1607754	0	+	.	gene_symbol haf; mirseed miR-92/310/311/312/313.8mer-1a.+
chr2L	TarscanS.v7	UTR3	1608606	1608615	0	+	.	gene_symbol haf; mirseed miR-999.8mer-1a.+
chr2L	TarscanS.v7	UTR3	1608956	1608964	0	+	.	gene_symbol haf; mirseed miR-315.7mer-m8.+
chr2L	TarscanS.v7	UTR3	1697797	1697805	0	+	.	gene_symbol chinmo; mirseed miR-275/306.7mer-m8.+
chr2L	TarscanS.v7	UTR3	1699296	1699305	0	+	.	gene_symbol chinmo; mirseed miR-2a-1/6/11/13/308.8mer-1a.+
chr2L	TarscanS.v7	UTR3	1699807	1699815	0	+	.	gene_symbol chinmo; mirseed miR-315.7mer-m8.+
chr2L	TarscanS.v7	UTR3	1699844	1699852	0	+	.	gene_symbol chinmo; mirseed let-7.7mer-m8.+
chr2L	TarscanS.v7	UTR3	1700005	1700013	0	+	.	gene_symbol chinmo; mirseed miR-4.7mer-m8.+
chr2L	TarscanS.v7	UTR3	1700095	1700104	0	+	.	gene_symbol chinmo; mirseed miR-316.8mer-1a.+
chr2L	TarscanS.v7	UTR3	1700179	1700188	0	+	.	gene_symbol chinmo; mirseed let-7.8mer-1a.+
chr2L	TarscanS.v7	UTR3	1701270	1701279	0	+	.	gene_symbol chinmo; mirseed miR-277.8mer-1a.+
chr2L	TarscanS.v7	UTR3	1701695	1701703	0	+	.	gene_symbol chinmo; mirseed miR-252.7mer-m8.+
chr2L	TarscanS.v7	UTR3	1702515	1702524	0	+	.	gene_symbol chinmo; mirseed miR-305.8mer-1a.+
chr2L	TarscanS.v7	UTR3	1702648	1702657	0	+	.	gene_symbol chinmo; mirseed miR-305.8mer-1a.+
chr2L	TarscanS.v7	UTR3	1703136	1703144	0	+	.	gene_symbol chinmo; mirseed miR-125.7mer-m8.+
chr2L	TarscanS.v7	UTR3	1703172	1703181	0	+	.	gene_symbol chinmo; mirseed miR-277.8mer-1a.+
chr2L	TarscanS.v7	UTR3	1703411	1703420	0	+	.	gene_symbol chinmo; mirseed miR-92/310/311/312/313.8mer-1a.+
chr2L	TarscanS.v7	UTR3	1703436	1703445	0	+	.	gene_symbol chinmo; mirseed miR-iab4as.8mer-1a.+
chr2L	TarscanS.v7	UTR3	1703778	1703786	0	+	.	gene_symbol chinmo; mirseed miR-2a-1/6/11/13/308.7mer-m8.+
chr2L	TarscanS.v7	UTR3	1704197	1704205	0	+	.	gene_symbol chinmo; mirseed miR-304.7mer-m8.+
chr2L	TarscanS.v7	UTR3	1725188	1725197	0	-	.	gene_symbol Eno; mirseed miR-210.1.8mer-1a.-
chr2L	TarscanS.v7	UTR3	1858143	1858151	0	+	.	gene_symbol wry; mirseed miR-315.7mer-m8.+
chr2L	TarscanS.v7	UTR3	1858772	1858781	0	-	.	gene_symbol CG31663; mirseed miR-283.8mer-1a.-
chr2L	TarscanS.v7	UTR3	1943203	1943211	0	+	.	gene_symbol Wdr62; mirseed miR-277.7mer-m8.+
chr2L	TarscanS.v7	UTR3	1950256	1950265	0	-	.	gene_symbol erm; mirseed miR-137.8mer-1a.-
chr2L	TarscanS.v7	UTR3	1950717	1950726	0	-	.	gene_symbol erm; mirseed miR-92/310/311/312/313.8mer-1a.-
chr2L	TarscanS.v7	UTR3	1975871	1975879	0	-	.	gene_symbol CG15356; mirseed miR-1014.7mer-m8.-
chr2L	TarscanS.v7	UTR3	1997311	1997319	0	-	.	gene_symbol CG33543; mirseed miR-1014.7mer-m8.-
chr2L	TarscanS.v7	UTR3	1997656	1997664	0	-	.	gene_symbol CG33543; mirseed miR-92/310/311/312/313.7mer-m8.-
chr2L	TarscanS.v7	UTR3	1997674	1997683	0	-	.	gene_symbol CG33543; mirseed miR-2a-1/6/11/13/308.8mer-1a.-
chr2L	TarscanS.v7	UTR3	2030139	2030148	0	+	.	gene_symbol CG4238; mirseed miR-137.8mer-1a.+
chr2L	TarscanS.v7	UTR3	2030480	2030488	0	+	.	gene_symbol CG4238; mirseed miR-277.7mer-m8.+
chr2L	TarscanS.v7	UTR3	2030576	2030585	0	+	.	gene_symbol CG4238; mirseed miR-137.8mer-1a.+
chr2L	TarscanS.v7	UTR3	2030639	2030647	0	+	.	gene_symbol CG4238; mirseed miR-315.7mer-m8.+
chr2L	TarscanS.v7	UTR3	2032556	2032564	0	-	.	gene_symbol CG42296; mirseed miR-964.7mer-m8.-
chr2L	TarscanS.v7	UTR3	2058916	2058925	0	-	.	gene_symbol dpr3; mirseed miR-1014.8mer-1a.-
chr2L	TarscanS.v7	UTR3	2136894	2136903	0	+	.	gene_symbol GlyP; mirseed miR-283.8mer-1a.+
chr2L	TarscanS.v7	UTR3	2155048	2155057	0	+	.	gene_symbol AIF; mirseed miR-33.8mer-1a.+
chr2L	TarscanS.v7	UTR3	2157465	2157473	0	-	.	gene_symbol aop; mirseed miR-4.7mer-m8.-
chr2L	TarscanS.v7	UTR3	2157465	2157474	0	-	.	gene_symbol aop; mirseed miR-1017.8mer-1a.-
chr2L	TarscanS.v7	UTR3	2157467	2157475	0	-	.	gene_symbol aop; mirseed miR-1007.7mer-m8.-
chr2L	TarscanS.v7	UTR3	2157600	2157608	0	-	.	gene_symbol aop; mirseed miR-263b.7mer-m8.-
chr2L	TarscanS.v7	UTR3	2158067	2158075	0	-	.	gene_symbol aop; mirseed miR-133.7mer-m8.-
chr2L	TarscanS.v7	UTR3	2210198	2210207	0	-	.	gene_symbol CG15385; mirseed miR-2a-1/6/11/13/308.8mer-1a.-
chr2L	TarscanS.v7	UTR3	2220524	2220532	0	+	.	gene_symbol mio; mirseed miR-252.7mer-m8.+
chr2L	TarscanS.v7	UTR3	2220590	2220598	0	+	.	gene_symbol mio; mirseed miR-277.7mer-m8.+
chr2L	TarscanS.v7	UTR3	2225551	2225559	0	-	.	gene_symbol CG15387; mirseed miR-277.7mer-m8.-
chr2L	TarscanS.v7	UTR3	2230488	2230496	0	+	.	gene_symbol sau; mirseed miR-317.7mer-m8.+
chr2L	TarscanS.v7	UTR3	2358333	2358341	0	+	.	gene_symbol eys; mirseed miR-283.7mer-m8.+
chr2L	TarscanS.v7	UTR3	2369751	2369760	0	+	.	gene_symbol Axud1; mirseed miR-1014.8mer-1a.+
chr2L	TarscanS.v7	UTR3	2369856	2369864	0	+	.	gene_symbol Axud1; mirseed miR-277.7mer-m8.+
chr2L	TarscanS.v7	UTR3	2369863	2369872	0	+	.	gene_symbol Axud1; mirseed miR-277.8mer-1a.+
chr2L	TarscanS.v7	UTR3	2383024	2383033	0	+	.	gene_symbol Eogt; mirseed miR-277.8mer-1a.+
chr2L	TarscanS.v7	UTR3	2407728	2407736	0	+	.	gene_symbol VGlut; mirseed miR-79.7mer-m8.+
chr2L	TarscanS.v7	UTR3	2407885	2407893	0	+	.	gene_symbol VGlut; mirseed miR-10-3p/1006.7mer-m8.+
chr2L	TarscanS.v7	UTR3	2408177	2408185	0	+	.	gene_symbol VGlut; mirseed miR-976.7mer-m8.+
chr2L	TarscanS.v7	UTR3	2408286	2408295	0	+	.	gene_symbol VGlut; mirseed miR-283.8mer-1a.+
chr2L	TarscanS.v7	UTR3	2408328	2408336	0	+	.	gene_symbol VGlut; mirseed miR-137.7mer-m8.+
chr2L	TarscanS.v7	UTR3	2409054	2409062	0	+	.	gene_symbol VGlut; mirseed miR-987.7mer-m8.+
chr2L	TarscanS.v7	UTR3	2409389	2409397	0	+	.	gene_symbol VGlut; mirseed miR-1000.7mer-m8.+
chr2L	TarscanS.v7	UTR3	2409689	2409697	0	+	.	gene_symbol VGlut; mirseed miR-2a-2/2c.7mer-m8.+
chr2L	TarscanS.v7	UTR3	2409698	2409707	0	+	.	gene_symbol VGlut; mirseed miR-1000.8mer-1a.+
chr2L	TarscanS.v7	UTR3	2410069	2410077	0	+	.	gene_symbol VGlut; mirseed miR-210.1.7mer-m8.+
chr2L	TarscanS.v7	UTR3	2424078	2424087	0	+	.	gene_symbol CG9886; mirseed miR-989.8mer-1a.+
chr2L	TarscanS.v7	UTR3	2458704	2458712	0	+	.	gene_symbol dpp; mirseed miR-1014.7mer-m8.+
chr2L	TarscanS.v7	UTR3	2459397	2459405	0	+	.	gene_symbol dpp; mirseed miR-190.7mer-m8.+
chr2L	TarscanS.v7	UTR3	2459520	2459529	0	+	.	gene_symbol dpp; mirseed miR-314.8mer-1a.+
chr2L	TarscanS.v7	UTR3	2488646	2488654	0	-	.	gene_symbol Slh; mirseed miR-1.7mer-m8.-
chr2L	TarscanS.v7	UTR3	2490009	2490018	0	-	.	gene_symbol Slh; mirseed miR-971.8mer-1a.-
chr2L	TarscanS.v7	UTR3	2496873	2496881	0	+	.	gene_symbol oaf; mirseed miR-981.7mer-m8.+
chr2L	TarscanS.v7	UTR3	2497413	2497422	0	+	.	gene_symbol oaf; mirseed miR-965.8mer-1a.+
chr2L	TarscanS.v7	UTR3	2747045	2747053	0	+	.	gene_symbol Cwc25; mirseed miR-31.7mer-m8.+
chr2L	TarscanS.v7	UTR3	2747592	2747600	0	+	.	gene_symbol Cwc25; mirseed miR-1010.7mer-m8.+
chr2L	TarscanS.v7	UTR3	2757258	2757267	0	+	.	gene_symbol Bacc; mirseed miR-8.8mer-1a.+
chr2L	TarscanS.v7	UTR3	2757476	2757484	0	+	.	gene_symbol Bacc; mirseed miR-283.7mer-m8.+
chr2L	TarscanS.v7	UTR3	2764222	2764230	0	-	.	gene_symbol CG3077; mirseed miR-92/310/311/312/313.7mer-m8.-
chr2L	TarscanS.v7	UTR3	2779360	2779368	0	-	.	gene_symbol Syt1; mirseed miR-1014.7mer-m8.-
chr2L	TarscanS.v7	UTR3	2780120	2780129	0	-	.	gene_symbol Syt1; mirseed miR-277.8mer-1a.-
chr2L	TarscanS.v7	UTR3	2785308	2785316	0	-	.	gene_symbol Syt1; mirseed miR-92/310/311/312/313.7mer-m8.-
chr2L	TarscanS.v7	UTR3	2792275	2792283	0	-	.	gene_symbol Syt1; mirseed miR-1010.7mer-m8.-
chr2L	TarscanS.v7	UTR3	2811981	2811990	0	+	.	gene_symbol daw; mirseed miR-252.8mer-1a.+
chr2L	TarscanS.v7	UTR3	2811991	2811999	0	+	.	gene_symbol daw; mirseed miR-956.7mer-m8.+
chr2L	TarscanS.v7	UTR3	2867752	2867761	0	+	.	gene_symbol CG2991; mirseed miR-87.8mer-1a.+
chr2L	TarscanS.v7	UTR3	2868033	2868042	0	+	.	gene_symbol CG2991; mirseed miR-304.8mer-1a.+
chr2L	TarscanS.v7	UTR3	2876989	2876997	0	+	.	gene_symbol CG8814; mirseed miR-1.7mer-m8.+
chr2L	TarscanS.v7	UTR3	2881149	2881158	0	-	.	gene_symbol NTPase; mirseed miR-124.8mer-1a.-
chr2L	TarscanS.v7	UTR3	2952531	2952539	0	+	.	gene_symbol lilli; mirseed miR-994.7mer-m8.+
chr2L	TarscanS.v7	UTR3	2952595	2952604	0	+	.	gene_symbol lilli; mirseed miR-283.8mer-1a.+
chr2L	TarscanS.v7	UTR3	2952755	2952763	0	+	.	gene_symbol lilli; mirseed miR-1014.7mer-m8.+
chr2L	TarscanS.v7	UTR3	2964410	2964418	0	+	.	gene_symbol Rbp9; mirseed miR-279/286/996.7mer-m8.+
chr2L	TarscanS.v7	UTR3	2965048	2965057	0	+	.	gene_symbol Rbp9; mirseed miR-981.8mer-1a.+
chr2L	TarscanS.v7	UTR3	2965320	2965328	0	+	.	gene_symbol Rbp9; mirseed miR-10-3p/1006.7mer-m8.+
chr2L	TarscanS.v7	UTR3	2965509	2965517	0	+	.	gene_symbol Rbp9; mirseed miR-285/995/998.7mer-m8.+
chr2L	TarscanS.v7	UTR3	2965838	2965846	0	+	.	gene_symbol Rbp9; mirseed miR-iab-4-5p.7mer-m8.+
chr2L	TarscanS.v7	UTR3	2966200	2966209	0	+	.	gene_symbol Rbp9; mirseed miR-971.8mer-1a.+
chr2L	TarscanS.v7	UTR3	2966374	2966382	0	+	.	gene_symbol Rbp9; mirseed miR-137.7mer-m8.+
chr2L	TarscanS.v7	UTR3	2966533	2966542	0	+	.	gene_symbol Rbp9; mirseed miR-375.8mer-1a.+
chr2L	TarscanS.v7	UTR3	2966546	2966554	0	+	.	gene_symbol Rbp9; mirseed miR-210.1.7mer-m8.+
chr2L	TarscanS.v7	UTR3	2966612	2966621	0	+	.	gene_symbol Rbp9; mirseed miR-iab4as.8mer-1a.+
chr2L	TarscanS.v7	UTR3	2966661	2966669	0	+	.	gene_symbol Rbp9; mirseed miR-316.7mer-m8.+
chr2L	TarscanS.v7	UTR3	2967032	2967040	0	+	.	gene_symbol Rbp9; mirseed miR-307.7mer-m8.+
chr2L	TarscanS.v7	UTR3	2968290	2968299	0	-	.	gene_symbol Ts; mirseed miR-iab-4-3p.8mer-1a.-
chr2L	TarscanS.v7	UTR3	2968291	2968299	0	-	.	gene_symbol Ts; mirseed miR-iab-4-3p.7mer-m8.-
chr2L	TarscanS.v7	UTR3	2968337	2968345	0	-	.	gene_symbol Ts; mirseed miR-976.7mer-m8.-
chr2L	TarscanS.v7	UTR3	2968410	2968418	0	-	.	gene_symbol Ts; mirseed miR-4.7mer-m8.-
chr2L	TarscanS.v7	UTR3	2968410	2968419	0	-	.	gene_symbol Ts; mirseed miR-79.8mer-1a.-
chr2L	TarscanS.v7	UTR3	2974626	2974634	0	+	.	gene_symbol gammaTub23C; mirseed miR-263a.7mer-m8.+
chr2L	TarscanS.v7	UTR3	3067656	3067665	0	+	.	gene_symbol FASN1; mirseed miR-1014.8mer-1a.+
chr2L	TarscanS.v7	UTR3	3067907	3067915	0	+	.	gene_symbol FASN1; mirseed miR-1.7mer-m8.+
chr2L	TarscanS.v7	UTR3	3068792	3068801	0	-	.	gene_symbol toc; mirseed miR-4.8mer-1a.-
chr2L	TarscanS.v7	UTR3	3069658	3069666	0	-	.	gene_symbol toc; mirseed miR-282.7mer-m8.-
chr2L	TarscanS.v7	UTR3	3069710	3069718	0	-	.	gene_symbol toc; mirseed miR-281-2-3p.7mer-m8.-
chr2L	TarscanS.v7	UTR3	3145139	3145148	0	-	.	gene_symbol ND-B14.5B; mirseed miR-4.8mer-1a.-
chr2L	TarscanS.v7	UTR3	3147313	3147321	0	-	.	gene_symbol Mad; mirseed miR-316.7mer-m8.-
chr2L	TarscanS.v7	UTR3	3335085	3335093	0	-	.	gene_symbol E23; mirseed miR-2a-1/6/11/13/308.7mer-m8.-
chr2L	TarscanS.v7	UTR3	3335583	3335592	0	-	.	gene_symbol E23; mirseed miR-iab4as.8mer-1a.-
chr2L	TarscanS.v7	UTR3	3358665	3358673	0	-	.	gene_symbol CG34394; mirseed miR-927.7mer-m8.-
chr2L	TarscanS.v7	UTR3	3358952	3358960	0	-	.	gene_symbol CG34394; mirseed miR-277.7mer-m8.-
chr2L	TarscanS.v7	UTR3	3359374	3359382	0	-	.	gene_symbol CG34394; mirseed miR-1014.7mer-m8.-
chr2L	TarscanS.v7	UTR3	3359651	3359660	0	-	.	gene_symbol CG34394; mirseed miR-274.8mer-1a.-
chr2L	TarscanS.v7	UTR3	3359677	3359686	0	-	.	gene_symbol CG34394; mirseed miR-1014.8mer-1a.-
chr2L	TarscanS.v7	UTR3	3373590	3373599	0	-	.	gene_symbol CG15412; mirseed miR-283.8mer-1a.-
chr2L	TarscanS.v7	UTR3	3376084	3376092	0	-	.	gene_symbol CG9662; mirseed miR-281-2-5p.7mer-m8.-
chr2L	TarscanS.v7	UTR3	3405239	3405247	0	-	.	gene_symbol pgant2; mirseed miR-252.7mer-m8.-
chr2L	TarscanS.v7	UTR3	3417833	3417841	0	+	.	gene_symbol CG31952; mirseed miR-315.7mer-m8.+
chr2L	TarscanS.v7	UTR3	3494130	3494138	0	-	.	gene_symbol tim; mirseed miR-276.7mer-m8.-
chr2L	TarscanS.v7	UTR3	3516987	3516995	0	+	.	gene_symbol CG17593; mirseed miR-263a.7mer-m8.+
chr2L	TarscanS.v7	UTR3	3517068	3517077	0	+	.	gene_symbol CG17593; mirseed miR-137.8mer-1a.+
chr2L	TarscanS.v7	UTR3	3547837	3547845	0	+	.	gene_symbol drm; mirseed miR-31.7mer-m8.+
chr2L	TarscanS.v7	UTR3	3604315	3604323	0	-	.	gene_symbol odd; mirseed miR-981.7mer-m8.-
chr2L	TarscanS.v7	UTR3	3604458	3604466	0	-	.	gene_symbol odd; mirseed miR-14.7mer-m8.-
chr2L	TarscanS.v7	UTR3	3604567	3604575	0	-	.	gene_symbol odd; mirseed miR-962.7mer-m8.-
chr2L	TarscanS.v7	UTR3	3604806	3604815	0	-	.	gene_symbol odd; mirseed miR-3/309/318.8mer-1a.-
chr2L	TarscanS.v7	UTR3	3622354	3622362	0	+	.	gene_symbol Dot; mirseed miR-33.7mer-m8.+
chr2L	TarscanS.v7	UTR3	3622396	3622404	0	+	.	gene_symbol Dot; mirseed miR-1002.7mer-m8.+
chr2L	TarscanS.v7	UTR3	3622475	3622484	0	-	.	gene_symbol for; mirseed miR-1014.8mer-1a.-
chr2L	TarscanS.v7	UTR3	3622739	3622748	0	-	.	gene_symbol for; mirseed miR-281-2-5p.8mer-1a.-
chr2L	TarscanS.v7	UTR3	3716640	3716648	0	+	.	gene_symbol CG2818; mirseed miR-277.7mer-m8.+
chr2L	TarscanS.v7	UTR3	3725799	3725808	0	+	.	gene_symbol Shaw; mirseed miR-315.8mer-1a.+
chr2L	TarscanS.v7	UTR3	3726677	3726686	0	+	.	gene_symbol Shaw; mirseed miR-87.8mer-1a.+
chr2L	TarscanS.v7	UTR3	3727087	3727096	0	+	.	gene_symbol Shaw; mirseed miR-137.8mer-1a.+
chr2L	TarscanS.v7	UTR3	3727123	3727131	0	+	.	gene_symbol Shaw; mirseed miR-iab4as.7mer-m8.+
chr2L	TarscanS.v7	UTR3	3727908	3727916	0	+	.	gene_symbol Shaw; mirseed miR-276.7mer-m8.+
chr2L	TarscanS.v7	UTR3	3727909	3727918	0	+	.	gene_symbol Shaw; mirseed miR-5.8mer-1a.+
chr2L	TarscanS.v7	UTR3	3727910	3727918	0	+	.	gene_symbol Shaw; mirseed miR-994.7mer-m8.+
chr2L	TarscanS.v7	UTR3	3727981	3727990	0	+	.	gene_symbol Shaw; mirseed miR-4.8mer-1a.+
chr2L	TarscanS.v7	UTR3	3728706	3728714	0	+	.	gene_symbol Shaw; mirseed miR-977.7mer-m8.+
chr2L	TarscanS.v7	UTR3	3752641	3752649	0	+	.	gene_symbol CG10019; mirseed miR-279/286/996.7mer-m8.+
chr2L	TarscanS.v7	UTR3	3752738	3752746	0	+	.	gene_symbol CG10019; mirseed miR-1014.7mer-m8.+
chr2L	TarscanS.v7	UTR3	3752855	3752863	0	+	.	gene_symbol CG10019; mirseed miR-4.7mer-m8.+
chr2L	TarscanS.v7	UTR3	3754286	3754295	0	+	.	gene_symbol CG10019; mirseed miR-317.8mer-1a.+
chr2L	TarscanS.v7	UTR3	3768297	3768306	0	+	.	gene_symbol CG43707; mirseed miR-100.8mer-1a.+
chr2L	TarscanS.v7	UTR3	3769141	3769149	0	+	.	gene_symbol CG43707; mirseed miR-987.7mer-m8.+
chr2L	TarscanS.v7	UTR3	3769481	3769490	0	+	.	gene_symbol CG43707; mirseed miR-1017.8mer-1a.+
chr2L	TarscanS.v7	UTR3	3769482	3769491	0	+	.	gene_symbol CG43707; mirseed miR-4.8mer-1a.+
chr2L	TarscanS.v7	UTR3	3784042	3784050	0	+	.	gene_symbol bowl; mirseed miR-7.7mer-m8.+
chr2L	TarscanS.v7	UTR3	3808330	3808338	0	+	.	gene_symbol Reph; mirseed miR-315.7mer-m8.+
chr2L	TarscanS.v7	UTR3	3808500	3808508	0	+	.	gene_symbol Reph; mirseed miR-315.7mer-m8.+
chr2L	TarscanS.v7	UTR3	3809982	3809990	0	+	.	gene_symbol Reph; mirseed miR-976.7mer-m8.+
chr2L	TarscanS.v7	UTR3	3826896	3826905	0	+	.	gene_symbol slp1; mirseed miR-277.8mer-1a.+
chr2L	TarscanS.v7	UTR3	3871272	3871280	0	+	.	gene_symbol Cep97; mirseed miR-79.7mer-m8.+
chr2L	TarscanS.v7	UTR3	4004413	4004422	0	+	.	gene_symbol CG34176; mirseed miR-1014.8mer-1a.+
chr2L	TarscanS.v7	UTR3	4115044	4115053	0	+	.	gene_symbol ed; mirseed miR-1014.8mer-1a.+
chr2L	TarscanS.v7	UTR3	4115269	4115277	0	+	.	gene_symbol ed; mirseed miR-1002.7mer-m8.+
chr2L	TarscanS.v7	UTR3	4189445	4189454	0	-	.	gene_symbol CG3714; mirseed miR-305.8mer-1a.-
chr2L	TarscanS.v7	UTR3	4189614	4189623	0	-	.	gene_symbol CG3714; mirseed miR-124.8mer-1a.-
chr2L	TarscanS.v7	UTR3	4189643	4189651	0	-	.	gene_symbol CG3714; mirseed miR-210.2.7mer-m8.-
chr2L	TarscanS.v7	UTR3	4198887	4198896	0	-	.	gene_symbol ft; mirseed miR-981.8mer-1a.-
chr2L	TarscanS.v7	UTR3	4318693	4318701	0	+	.	gene_symbol tutl; mirseed miR-124.7mer-m8.+
chr2L	TarscanS.v7	UTR3	4320692	4320701	0	+	.	gene_symbol tutl; mirseed bantam.8mer-1a.+
chr2L	TarscanS.v7	UTR3	4322350	4322359	0	+	.	gene_symbol tutl; mirseed miR-34.8mer-1a.+
chr2L	TarscanS.v7	UTR3	4322535	4322544	0	+	.	gene_symbol tutl; mirseed bantam.8mer-1a.+
chr2L	TarscanS.v7	UTR3	4380325	4380333	0	+	.	gene_symbol Traf4; mirseed miR-9.7mer-m8.+
chr2L	TarscanS.v7	UTR3	4399995	4400003	0	+	.	gene_symbol l(2)k05819; mirseed miR-276.7mer-m8.+
chr2L	TarscanS.v7	UTR3	4400038	4400046	0	+	.	gene_symbol l(2)k05819; mirseed miR-316.7mer-m8.+
chr2L	TarscanS.v7	UTR3	4404302	4404311	0	+	.	gene_symbol Dim1; mirseed miR-305.8mer-1a.+
chr2L	TarscanS.v7	UTR3	4405001	4405010	0	-	.	gene_symbol CG15431; mirseed miR-315.8mer-1a.-
chr2L	TarscanS.v7	UTR3	4405681	4405689	0	-	.	gene_symbol CG15431; mirseed miR-252.7mer-m8.-
chr2L	TarscanS.v7	UTR3	4442968	4442976	0	-	.	gene_symbol morgue; mirseed miR-263a.7mer-m8.-
chr2L	TarscanS.v7	UTR3	4477999	4478007	0	-	.	gene_symbol dpy; mirseed miR-968.7mer-m8.-
chr2L	TarscanS.v7	UTR3	4478158	4478166	0	-	.	gene_symbol dpy; mirseed miR-10-3p/1006.7mer-m8.-
chr2L	TarscanS.v7	UTR3	4478524	4478533	0	-	.	gene_symbol dpy; mirseed miR-210.1.8mer-1a.-
chr2L	TarscanS.v7	UTR3	4478718	4478726	0	-	.	gene_symbol dpy; mirseed miR-1000.7mer-m8.-
chr2L	TarscanS.v7	UTR3	4478803	4478811	0	-	.	gene_symbol dpy; mirseed miR-960.7mer-m8.-
chr2L	TarscanS.v7	UTR3	4478816	4478824	0	-	.	gene_symbol dpy; mirseed miR-33.7mer-m8.-
chr2L	TarscanS.v7	UTR3	4478820	4478828	0	-	.	gene_symbol dpy; mirseed miR-375.7mer-m8.-
chr2L	TarscanS.v7	UTR3	4720525	4720534	0	+	.	gene_symbol CG34351; mirseed miR-968.8mer-1a.+
chr2L	TarscanS.v7	UTR3	4720526	4720534	0	+	.	gene_symbol CG34351; mirseed miR-1002.7mer-m8.+
chr2L	TarscanS.v7	UTR3	4720657	4720665	0	+	.	gene_symbol CG34351; mirseed miR-315.7mer-m8.+
chr2L	TarscanS.v7	UTR3	4720867	4720876	0	+	.	gene_symbol CG34351; mirseed miR-999.8mer-1a.+
chr2L	TarscanS.v7	UTR3	4721015	4721024	0	+	.	gene_symbol CG34351; mirseed miR-137.8mer-1a.+
chr2L	TarscanS.v7	UTR3	4722126	4722134	0	+	.	gene_symbol CG34351; mirseed miR-315.7mer-m8.+
chr2L	TarscanS.v7	UTR3	4722131	4722140	0	+	.	gene_symbol CG34351; mirseed miR-971.8mer-1a.+
chr2L	TarscanS.v7	UTR3	4722275	4722283	0	+	.	gene_symbol CG34351; mirseed miR-283.7mer-m8.+
chr2L	TarscanS.v7	UTR3	4722429	4722437	0	+	.	gene_symbol CG34351; mirseed miR-315.7mer-m8.+
chr2L	TarscanS.v7	UTR3	4835734	4835742	0	-	.	gene_symbol tank; mirseed miR-304.7mer-m8.-
chr2L	TarscanS.v7	UTR3	4841290	4841298	0	+	.	gene_symbol CG12194; mirseed miR-210.1.7mer-m8.+
chr2L	TarscanS.v7	UTR3	4841351	4841360	0	+	.	gene_symbol CG12194; mirseed miR-190.8mer-1a.+
chr2L	TarscanS.v7	UTR3	4841581	4841589	0	-	.	gene_symbol mxt; mirseed miR-1014.7mer-m8.-
chr2L	TarscanS.v7	UTR3	4841640	4841648	0	-	.	gene_symbol mxt; mirseed miR-279/286/996.7mer-m8.-
chr2L	TarscanS.v7	UTR3	4841855	4841863	0	-	.	gene_symbol mxt; mirseed miR-277.7mer-m8.-
chr2L	TarscanS.v7	UTR3	4842200	4842208	0	-	.	gene_symbol mxt; mirseed miR-1000.7mer-m8.-
chr2L	TarscanS.v7	UTR3	4842737	4842746	0	-	.	gene_symbol mxt; mirseed miR-2a-2/2c.8mer-1a.-
chr2L	TarscanS.v7	UTR3	4874892	4874901	0	+	.	gene_symbol smog; mirseed miR-263b.8mer-1a.+
chr2L	TarscanS.v7	UTR3	4875217	4875226	0	+	.	gene_symbol smog; mirseed miR-987.8mer-1a.+
chr2L	TarscanS.v7	UTR3	4875319	4875328	0	+	.	gene_symbol smog; mirseed miR-987.8mer-1a.+
chr2L	TarscanS.v7	UTR3	4875613	4875621	0	+	.	gene_symbol smog; mirseed miR-276.7mer-m8.+
chr2L	TarscanS.v7	UTR3	4875741	4875750	0	+	.	gene_symbol smog; mirseed miR-1007.8mer-1a.+
chr2L	TarscanS.v7	UTR3	4876998	4877006	0	-	.	gene_symbol Cf2; mirseed miR-92/310/311/312/313.7mer-m8.-
chr2L	TarscanS.v7	UTR3	4877182	4877190	0	-	.	gene_symbol Cf2; mirseed miR-iab4as.7mer-m8.-
chr2L	TarscanS.v7	UTR3	4877373	4877381	0	-	.	gene_symbol Cf2; mirseed miR-927.7mer-m8.-
chr2L	TarscanS.v7	UTR3	4877764	4877772	0	-	.	gene_symbol Cf2; mirseed miR-4.7mer-m8.-
chr2L	TarscanS.v7	UTR3	4877835	4877843	0	-	.	gene_symbol Cf2; mirseed miR-277.7mer-m8.-
chr2L	TarscanS.v7	UTR3	4878486	4878494	0	-	.	gene_symbol Cf2; mirseed miR-304.7mer-m8.-
chr2L	TarscanS.v7	UTR3	4903255	4903263	0	+	.	gene_symbol CG3036; mirseed miR-210.1.7mer-m8.+
chr2L	TarscanS.v7	UTR3	4903287	4903296	0	+	.	gene_symbol CG3036; mirseed miR-304.8mer-1a.+
chr2L	TarscanS.v7	UTR3	4977767	4977775	0	-	.	gene_symbol CG8891; mirseed miR-87.7mer-m8.-
chr2L	TarscanS.v7	UTR3	4991769	4991778	0	+	.	gene_symbol CG34126; mirseed miR-14.8mer-1a.+
chr2L	TarscanS.v7	UTR3	4992029	4992037	0	+	.	gene_symbol CG34126; mirseed miR-315.7mer-m8.+
chr2L	TarscanS.v7	UTR3	4992078	4992086	0	+	.	gene_symbol CG34126; mirseed miR-283.7mer-m8.+
chr2L	TarscanS.v7	UTR3	4993378	4993386	0	-	.	gene_symbol Rtnl1; mirseed miR-315.7mer-m8.-
chr2L	TarscanS.v7	UTR3	4993875	4993884	0	-	.	gene_symbol Rtnl1; mirseed miR-33.8mer-1a.-
chr2L	TarscanS.v7	UTR3	5011913	5011922	0	+	.	gene_symbol CG3887; mirseed miR-971.8mer-1a.+
chr2L	TarscanS.v7	UTR3	5036914	5036923	0	+	.	gene_symbol Col4a1; mirseed miR-994.8mer-1a.+
chr2L	TarscanS.v7	UTR3	5039575	5039583	0	+	.	gene_symbol CG14042; mirseed miR-988.7mer-m8.+
chr2L	TarscanS.v7	UTR3	5040180	5040188	0	+	.	gene_symbol CG14042; mirseed miR-263a.7mer-m8.+
chr2L	TarscanS.v7	UTR3	5040180	5040188	0	+	.	gene_symbol SP555; mirseed miR-263a.7mer-m8.+
chr2L	TarscanS.v7	UTR3	5040369	5040378	0	+	.	gene_symbol CG14042; mirseed miR-92/310/311/312/313.8mer-1a.+
chr2L	TarscanS.v7	UTR3	5040369	5040378	0	+	.	gene_symbol SP555; mirseed miR-92/310/311/312/313.8mer-1a.+
chr2L	TarscanS.v7	UTR3	5040487	5040496	0	+	.	gene_symbol CG14042; mirseed miR-279/286/996.8mer-1a.+
chr2L	TarscanS.v7	UTR3	5040487	5040496	0	+	.	gene_symbol SP555; mirseed miR-279/286/996.8mer-1a.+
chr2L	TarscanS.v7	UTR3	5047716	5047724	0	+	.	gene_symbol CG33995; mirseed miR-277.7mer-m8.+
chr2L	TarscanS.v7	UTR3	5047716	5047724	0	+	.	gene_symbol CG44000; mirseed miR-277.7mer-m8.+
chr2L	TarscanS.v7	UTR3	5072543	5072551	0	-	.	gene_symbol pgant5; mirseed miR-92/310/311/312/313.7mer-m8.-
chr2L	TarscanS.v7	UTR3	5072904	5072913	0	-	.	gene_symbol pgant5; mirseed miR-277.8mer-1a.-
chr2L	TarscanS.v7	UTR3	5073495	5073504	0	-	.	gene_symbol pgant5; mirseed miR-1011.8mer-1a.-
chr2L	TarscanS.v7	UTR3	5073646	5073654	0	-	.	gene_symbol pgant5; mirseed miR-7.7mer-m8.-
chr2L	TarscanS.v7	UTR3	5095327	5095335	0	+	.	gene_symbol CG5828; mirseed miR-304.7mer-m8.+
chr2L	TarscanS.v7	UTR3	5099345	5099353	0	+	.	gene_symbol CG4230; mirseed miR-33.7mer-m8.+
chr2L	TarscanS.v7	UTR3	5186434	5186442	0	+	.	gene_symbol Msp300; mirseed miR-276.7mer-m8.+
chr2L	TarscanS.v7	UTR3	5186435	5186443	0	+	.	gene_symbol Msp300; mirseed miR-5.7mer-m8.+
chr2L	TarscanS.v7	UTR3	5205906	5205914	0	+	.	gene_symbol Msp300; mirseed miR-210.2.7mer-m8.+
chr2L	TarscanS.v7	UTR3	5271784	5271792	0	-	.	gene_symbol Bsg25D; mirseed miR-987.7mer-m8.-
chr2L	TarscanS.v7	UTR3	5272011	5272019	0	-	.	gene_symbol Bsg25D; mirseed miR-316.7mer-m8.-
chr2L	TarscanS.v7	UTR3	5272178	5272186	0	-	.	gene_symbol Bsg25D; mirseed miR-8.7mer-m8.-
chr2L	TarscanS.v7	UTR3	5310268	5310276	0	+	.	gene_symbol vri; mirseed miR-994.7mer-m8.+
chr2L	TarscanS.v7	UTR3	5311413	5311422	0	+	.	gene_symbol vri; mirseed miR-989.8mer-1a.+
chr2L	TarscanS.v7	UTR3	5315757	5315766	0	-	.	gene_symbol Ncoa6; mirseed miR-987.8mer-1a.-
chr2L	TarscanS.v7	UTR3	5317046	5317055	0	-	.	gene_symbol Ncoa6; mirseed miR-989.8mer-1a.-
chr2L	TarscanS.v7	UTR3	5416362	5416371	0	+	.	gene_symbol H15; mirseed miR-8.8mer-1a.+
chr2L	TarscanS.v7	UTR3	5466746	5466755	0	+	.	gene_symbol mid; mirseed miR-8.8mer-1a.+
chr2L	TarscanS.v7	UTR3	5530235	5530243	0	+	.	gene_symbol CG31915; mirseed miR-124.7mer-m8.+
chr2L	TarscanS.v7	UTR3	5536863	5536872	0	-	.	gene_symbol CG14015; mirseed miR-4.8mer-1a.-
chr2L	TarscanS.v7	UTR3	5555093	5555101	0	+	.	gene_symbol CG14017; mirseed miR-14.7mer-m8.+
chr2L	TarscanS.v7	UTR3	5602141	5602150	0	-	.	gene_symbol DIP-eta; mirseed miR-190.8mer-1a.-
chr2L	TarscanS.v7	UTR3	5602263	5602271	0	-	.	gene_symbol DIP-eta; mirseed miR-2a-2/2c.7mer-m8.-
chr2L	TarscanS.v7	UTR3	5602791	5602799	0	-	.	gene_symbol DIP-eta; mirseed miR-285/995/998.7mer-m8.-
chr2L	TarscanS.v7	UTR3	5621315	5621323	0	-	.	gene_symbol Cyp6a16; mirseed miR-1003/1004.7mer-m8.-
chr2L	TarscanS.v7	UTR3	5626849	5626858	0	-	.	gene_symbol DIP-theta; mirseed miR-137.8mer-1a.-
chr2L	TarscanS.v7	UTR3	5760536	5760544	0	+	.	gene_symbol CG11030; mirseed miR-33.7mer-m8.+
chr2L	TarscanS.v7	UTR3	5760876	5760885	0	+	.	gene_symbol CG11030; mirseed miR-1014.8mer-1a.+
chr2L	TarscanS.v7	UTR3	5761406	5761415	0	+	.	gene_symbol CG11030; mirseed miR-14.8mer-1a.+
chr2L	TarscanS.v7	UTR3	5761513	5761521	0	+	.	gene_symbol CG11030; mirseed miR-10-3p/1006.7mer-m8.+
chr2L	TarscanS.v7	UTR3	5762112	5762120	0	+	.	gene_symbol CG11030; mirseed miR-986.7mer-m8.+
chr2L	TarscanS.v7	UTR3	5762115	5762124	0	+	.	gene_symbol CG11030; mirseed miR-993.8mer-1a.+
chr2L	TarscanS.v7	UTR3	5762613	5762622	0	-	.	gene_symbol obst-E; mirseed miR-92/310/311/312/313.8mer-1a.-
chr2L	TarscanS.v7	UTR3	5762639	5762647	0	-	.	gene_symbol obst-E; mirseed miR-282.7mer-m8.-
chr2L	TarscanS.v7	UTR3	5763529	5763537	0	-	.	gene_symbol obst-E; mirseed miR-279/286/996.7mer-m8.-
chr2L	TarscanS.v7	UTR3	5767500	5767509	0	-	.	gene_symbol CG9171; mirseed miR-124.8mer-1a.-
chr2L	TarscanS.v7	UTR3	5768139	5768147	0	-	.	gene_symbol CG9171; mirseed miR-283.7mer-m8.-
chr2L	TarscanS.v7	UTR3	5768565	5768573	0	-	.	gene_symbol CG9171; mirseed miR-iab-4-3p.7mer-m8.-
chr2L	TarscanS.v7	UTR3	5768602	5768611	0	-	.	gene_symbol CG9171; mirseed miR-960.8mer-1a.-
chr2L	TarscanS.v7	UTR3	5769247	5769255	0	-	.	gene_symbol CG9171; mirseed miR-316.7mer-m8.-
chr2L	TarscanS.v7	UTR3	5808876	5808885	0	+	.	gene_symbol CG11034; mirseed miR-279/286/996.8mer-1a.+
chr2L	TarscanS.v7	UTR3	5860062	5860070	0	-	.	gene_symbol rau; mirseed miR-277.7mer-m8.-
chr2L	TarscanS.v7	UTR3	5860069	5860078	0	-	.	gene_symbol rau; mirseed miR-9.8mer-1a.-
chr2L	TarscanS.v7	UTR3	5921670	5921679	0	+	.	gene_symbol bchs; mirseed miR-210.1.8mer-1a.+
chr2L	TarscanS.v7	UTR3	5921974	5921982	0	+	.	gene_symbol bchs; mirseed miR-137.7mer-m8.+
chr2L	TarscanS.v7	UTR3	5938081	5938090	0	+	.	gene_symbol dsf; mirseed miR-315.8mer-1a.+
chr2L	TarscanS.v7	UTR3	5970879	5970888	0	+	.	gene_symbol Ucp4B; mirseed miR-988.8mer-1a.+
chr2L	TarscanS.v7	UTR3	5990206	5990214	0	-	.	gene_symbol lid; mirseed miR-317.7mer-m8.-
chr2L	TarscanS.v7	UTR3	6001876	6001884	0	+	.	gene_symbol Tsp26A; mirseed miR-999.7mer-m8.+
chr2L	TarscanS.v7	UTR3	6002422	6002431	0	+	.	gene_symbol Tsp26A; mirseed miR-2a-1/6/11/13/308.8mer-1a.+
chr2L	TarscanS.v7	UTR3	6002671	6002679	0	+	.	gene_symbol Tsp26A; mirseed miR-1007.7mer-m8.+
chr2L	TarscanS.v7	UTR3	6007499	6007508	0	-	.	gene_symbol CG9098; mirseed miR-315.8mer-1a.-
chr2L	TarscanS.v7	UTR3	6007513	6007521	0	-	.	gene_symbol CG9098; mirseed miR-1000.7mer-m8.-
chr2L	TarscanS.v7	UTR3	6007583	6007591	0	-	.	gene_symbol CG9098; mirseed miR-9.7mer-m8.-
chr2L	TarscanS.v7	UTR3	6007764	6007773	0	-	.	gene_symbol CG9098; mirseed let-7.8mer-1a.-
chr2L	TarscanS.v7	UTR3	6053370	6053378	0	+	.	gene_symbol CG9135; mirseed miR-1002.7mer-m8.+
chr2L	TarscanS.v7	UTR3	6053667	6053675	0	+	.	gene_symbol CG9135; mirseed miR-8.7mer-m8.+
chr2L	TarscanS.v7	UTR3	6053816	6053824	0	+	.	gene_symbol CG9135; mirseed miR-277.7mer-m8.+
chr2L	TarscanS.v7	UTR3	6059485	6059493	0	+	.	gene_symbol CG13995; mirseed miR-5.7mer-m8.+
chr2L	TarscanS.v7	UTR3	6059501	6059510	0	+	.	gene_symbol CG13995; mirseed miR-137.8mer-1a.+
chr2L	TarscanS.v7	UTR3	6059547	6059555	0	+	.	gene_symbol CG13995; mirseed miR-315.7mer-m8.+
chr2L	TarscanS.v7	UTR3	6095584	6095592	0	+	.	gene_symbol CG45075; mirseed miR-14.7mer-m8.+
chr2L	TarscanS.v7	UTR3	6095584	6095592	0	+	.	gene_symbol Kr-h1; mirseed miR-14.7mer-m8.+
chr2L	TarscanS.v7	UTR3	6095600	6095608	0	+	.	gene_symbol CG45075; mirseed miR-927.7mer-m8.+
chr2L	TarscanS.v7	UTR3	6095600	6095608	0	+	.	gene_symbol Kr-h1; mirseed miR-927.7mer-m8.+
chr2L	TarscanS.v7	UTR3	6124328	6124336	0	+	.	gene_symbol stai; mirseed miR-210.2.7mer-m8.+
chr2L	TarscanS.v7	UTR3	6208866	6208874	0	+	.	gene_symbol CG34380; mirseed miR-2a-2/2c.7mer-m8.+
chr2L	TarscanS.v7	UTR3	6209540	6209549	0	+	.	gene_symbol CG34380; mirseed miR-10-3p/1006.8mer-1a.+
chr2L	TarscanS.v7	UTR3	6210224	6210232	0	+	.	gene_symbol CG34380; mirseed miR-5.7mer-m8.+
chr2L	TarscanS.v7	UTR3	6211052	6211061	0	+	.	gene_symbol CG34380; mirseed miR-277.8mer-1a.+
chr2L	TarscanS.v7	UTR3	6322780	6322789	0	+	.	gene_symbol Ddr; mirseed miR-1000.8mer-1a.+
chr2L	TarscanS.v7	UTR3	6322967	6322975	0	+	.	gene_symbol Ddr; mirseed miR-124.7mer-m8.+
chr2L	TarscanS.v7	UTR3	6330839	6330847	0	+	.	gene_symbol PDZ-GEF; mirseed miR-315.7mer-m8.+
chr2L	TarscanS.v7	UTR3	6331069	6331077	0	+	.	gene_symbol PDZ-GEF; mirseed miR-307.7mer-m8.+
chr2L	TarscanS.v7	UTR3	6331770	6331778	0	+	.	gene_symbol PDZ-GEF; mirseed miR-305.7mer-m8.+
chr2L	TarscanS.v7	UTR3	6346210	6346218	0	+	.	gene_symbol Cpr; mirseed miR-92/310/311/312/313.7mer-m8.+
chr2L	TarscanS.v7	UTR3	6370143	6370152	0	+	.	gene_symbol CG9505; mirseed miR-79.8mer-1a.+
chr2L	TarscanS.v7	UTR3	6370144	6370153	0	+	.	gene_symbol CG9505; mirseed miR-4.8mer-1a.+
chr2L	TarscanS.v7	UTR3	6378803	6378811	0	-	.	gene_symbol DIP-epsilon; mirseed miR-263a.7mer-m8.-
chr2L	TarscanS.v7	UTR3	6426258	6426266	0	+	.	gene_symbol Fic; mirseed miR-2a-1/6/11/13/308.7mer-m8.+
chr2L	TarscanS.v7	UTR3	6459365	6459373	0	-	.	gene_symbol CG16947; mirseed miR-986.7mer-m8.-
chr2L	TarscanS.v7	UTR3	6459378	6459387	0	-	.	gene_symbol CG16947; mirseed miR-1014.8mer-1a.-
chr2L	TarscanS.v7	UTR3	6459453	6459462	0	-	.	gene_symbol CG16947; mirseed miR-31.8mer-1a.-
chr2L	TarscanS.v7	UTR3	6468623	6468631	0	-	.	gene_symbol mmy; mirseed miR-92/310/311/312/313.7mer-m8.-
chr2L	TarscanS.v7	UTR3	6468695	6468704	0	-	.	gene_symbol mmy; mirseed miR-252.8mer-1a.-
chr2L	TarscanS.v7	UTR3	6474758	6474766	0	-	.	gene_symbol CG9536; mirseed miR-283.7mer-m8.-
chr2L	TarscanS.v7	UTR3	6474766	6474774	0	-	.	gene_symbol CG9536; mirseed miR-1014.7mer-m8.-
chr2L	TarscanS.v7	UTR3	6477326	6477335	0	-	.	gene_symbol Sec61alpha; mirseed miR-33.8mer-1a.-
chr2L	TarscanS.v7	UTR3	6477377	6477386	0	-	.	gene_symbol Sec61alpha; mirseed miR-1003/1004.8mer-1a.-
chr2L	TarscanS.v7	UTR3	6477561	6477569	0	-	.	gene_symbol Sec61alpha; mirseed miR-974.7mer-m8.-
chr2L	TarscanS.v7	UTR3	6490195	6490204	0	-	.	gene_symbol CG9548; mirseed let-7.8mer-1a.-
chr2L	TarscanS.v7	UTR3	6526314	6526322	0	+	.	gene_symbol CG31637; mirseed miR-10-3p/1006.7mer-m8.+
chr2L	TarscanS.v7	UTR3	6526619	6526628	0	+	.	gene_symbol CG31637; mirseed miR-92/310/311/312/313.8mer-1a.+
chr2L	TarscanS.v7	UTR3	6527715	6527723	0	-	.	gene_symbol eya; mirseed miR-iab4as.7mer-m8.-
chr2L	TarscanS.v7	UTR3	6527966	6527975	0	-	.	gene_symbol eya; mirseed miR-305.8mer-1a.-
chr2L	TarscanS.v7	UTR3	6555787	6555795	0	-	.	gene_symbol IFT52; mirseed miR-1.7mer-m8.-
chr2L	TarscanS.v7	UTR3	6557980	6557988	0	-	.	gene_symbol CG9596; mirseed miR-987.7mer-m8.-
chr2L	TarscanS.v7	UTR3	6560122	6560131	0	+	.	gene_symbol COX5BL; mirseed miR-283.8mer-1a.+
chr2L	TarscanS.v7	UTR3	6568676	6568684	0	-	.	gene_symbol CG11319; mirseed miR-987.7mer-m8.-
chr2L	TarscanS.v7	UTR3	6568702	6568711	0	-	.	gene_symbol CG11319; mirseed miR-4.8mer-1a.-
chr2L	TarscanS.v7	UTR3	6568873	6568881	0	-	.	gene_symbol CG11319; mirseed miR-960.7mer-m8.-
chr2L	TarscanS.v7	UTR3	6569103	6569111	0	-	.	gene_symbol CG11319; mirseed miR-986.7mer-m8.-
chr2L	TarscanS.v7	UTR3	6572114	6572123	0	-	.	gene_symbol CG11319; mirseed miR-307.8mer-1a.-
chr2L	TarscanS.v7	UTR3	6633066	6633075	0	-	.	gene_symbol CG31635; mirseed miR-252.8mer-1a.-
chr2L	TarscanS.v7	UTR3	6633647	6633655	0	-	.	gene_symbol CG31635; mirseed miR-283.7mer-m8.-
chr2L	TarscanS.v7	UTR3	6633659	6633668	0	-	.	gene_symbol CG31635; mirseed bantam.8mer-1a.-
chr2L	TarscanS.v7	UTR3	6634158	6634166	0	-	.	gene_symbol CG31635; mirseed miR-252.7mer-m8.-
chr2L	TarscanS.v7	UTR3	6661736	6661745	0	+	.	gene_symbol CG11070; mirseed miR-9.8mer-1a.+
chr2L	TarscanS.v7	UTR3	6679889	6679898	0	-	.	gene_symbol Nhe3; mirseed miR-9.8mer-1a.-
chr2L	TarscanS.v7	UTR3	6719750	6719758	0	+	.	gene_symbol Aatf; mirseed miR-987.7mer-m8.+
chr2L	TarscanS.v7	UTR3	6720226	6720235	0	-	.	gene_symbol homer; mirseed miR-283.8mer-1a.-
chr2L	TarscanS.v7	UTR3	6720266	6720275	0	-	.	gene_symbol homer; mirseed miR-92/310/311/312/313.8mer-1a.-
chr2L	TarscanS.v7	UTR3	6720344	6720352	0	-	.	gene_symbol homer; mirseed miR-8.7mer-m8.-
chr2L	TarscanS.v7	UTR3	6720576	6720585	0	-	.	gene_symbol homer; mirseed miR-284.8mer-1a.-
chr2L	TarscanS.v7	UTR3	6720605	6720614	0	-	.	gene_symbol homer; mirseed miR-315.8mer-1a.-
chr2L	TarscanS.v7	UTR3	6720898	6720906	0	-	.	gene_symbol homer; mirseed miR-981.7mer-m8.-
chr2L	TarscanS.v7	UTR3	6731170	6731178	0	+	.	gene_symbol Liprin-alpha; mirseed miR-8.7mer-m8.+
chr2L	TarscanS.v7	UTR3	6731659	6731668	0	+	.	gene_symbol Liprin-alpha; mirseed miR-4.8mer-1a.+
chr2L	TarscanS.v7	UTR3	6731983	6731991	0	+	.	gene_symbol Liprin-alpha; mirseed miR-252.7mer-m8.+
chr2L	TarscanS.v7	UTR3	6755740	6755748	0	+	.	gene_symbol CG11221; mirseed miR-279/286/996.7mer-m8.+
chr2L	TarscanS.v7	UTR3	6755744	6755752	0	+	.	gene_symbol CG11221; mirseed miR-7.7mer-m8.+
chr2L	TarscanS.v7	UTR3	6778267	6778276	0	+	.	gene_symbol CG17378; mirseed miR-987.8mer-1a.+
chr2L	TarscanS.v7	UTR3	6838207	6838216	0	+	.	gene_symbol sens-2; mirseed miR-92/310/311/312/313.8mer-1a.+
chr2L	TarscanS.v7	UTR3	6838758	6838767	0	+	.	gene_symbol sens-2; mirseed miR-283.8mer-1a.+
chr2L	TarscanS.v7	UTR3	6838777	6838786	0	+	.	gene_symbol sens-2; mirseed miR-1014.8mer-1a.+
chr2L	TarscanS.v7	UTR3	6838948	6838956	0	+	.	gene_symbol sens-2; mirseed miR-927.7mer-m8.+
chr2L	TarscanS.v7	UTR3	6906511	6906520	0	+	.	gene_symbol Nlg2; mirseed miR-315.8mer-1a.+
chr2L	TarscanS.v7	UTR3	6906873	6906882	0	-	.	gene_symbol CG13773; mirseed miR-305.8mer-1a.-
chr2L	TarscanS.v7	UTR3	6911370	6911379	0	-	.	gene_symbol Wee1; mirseed miR-1.8mer-1a.-
chr2L	TarscanS.v7	UTR3	6927617	6927626	0	+	.	gene_symbol Hrb27C; mirseed miR-987.8mer-1a.+
chr2L	TarscanS.v7	UTR3	6932682	6932690	0	+	.	gene_symbol CG43232; mirseed miR-968.7mer-m8.+
chr2L	TarscanS.v7	UTR3	6932835	6932843	0	+	.	gene_symbol CG43232; mirseed miR-932.7mer-m8.+
chr2L	TarscanS.v7	UTR3	6945548	6945557	0	-	.	gene_symbol ihog; mirseed miR-7.8mer-1a.-
chr2L	TarscanS.v7	UTR3	6945624	6945633	0	-	.	gene_symbol ihog; mirseed miR-252.8mer-1a.-
chr2L	TarscanS.v7	UTR3	6945636	6945645	0	-	.	gene_symbol ihog; mirseed miR-252.8mer-1a.-
chr2L	TarscanS.v7	UTR3	6945685	6945693	0	-	.	gene_symbol ihog; mirseed let-7.7mer-m8.-
chr2L	TarscanS.v7	UTR3	6954410	6954418	0	-	.	gene_symbol CG13775; mirseed miR-7.7mer-m8.-
chr2L	TarscanS.v7	UTR3	6972929	6972937	0	-	.	gene_symbol uif; mirseed miR-315.7mer-m8.-
chr2L	TarscanS.v7	UTR3	7030556	7030565	0	-	.	gene_symbol Rab30; mirseed miR-1.8mer-1a.-
chr2L	TarscanS.v7	UTR3	7034241	7034250	0	+	.	gene_symbol Caper; mirseed miR-927.8mer-1a.+
chr2L	TarscanS.v7	UTR3	7035093	7035101	0	+	.	gene_symbol Caper; mirseed miR-987.7mer-m8.+
chr2L	TarscanS.v7	UTR3	7036250	7036259	0	+	.	gene_symbol Caper; mirseed miR-278.8mer-1a.+
chr2L	TarscanS.v7	UTR3	7054811	7054819	0	+	.	gene_symbol milt; mirseed miR-2a-1/6/11/13/308.7mer-m8.+
chr2L	TarscanS.v7	UTR3	7055391	7055399	0	+	.	gene_symbol milt; mirseed miR-279/286/996.7mer-m8.+
chr2L	TarscanS.v7	UTR3	7069538	7069547	0	-	.	gene_symbol Pvf2; mirseed miR-279/286/996.8mer-1a.-
chr2L	TarscanS.v7	UTR3	7069614	7069623	0	-	.	gene_symbol Pvf2; mirseed miR-252.8mer-1a.-
chr2L	TarscanS.v7	UTR3	7099157	7099166	0	-	.	gene_symbol Pvf3; mirseed miR-279/286/996.8mer-1a.-
chr2L	TarscanS.v7	UTR3	7099954	7099963	0	-	.	gene_symbol Pvf3; mirseed miR-1014.8mer-1a.-
chr2L	TarscanS.v7	UTR3	7185349	7185358	0	+	.	gene_symbol CG4495; mirseed miR-965.8mer-1a.+
chr2L	TarscanS.v7	UTR3	7185355	7185363	0	+	.	gene_symbol CG4495; mirseed miR-965.7mer-m8.+
chr2L	TarscanS.v7	UTR3	7190498	7190507	0	-	.	gene_symbol CG4497; mirseed miR-10-3p/1006.8mer-1a.-
chr2L	TarscanS.v7	UTR3	7204587	7204596	0	-	.	gene_symbol CG13784; mirseed miR-987.8mer-1a.-
chr2L	TarscanS.v7	UTR3	7204652	7204661	0	-	.	gene_symbol CG13784; mirseed miR-137.8mer-1a.-
chr2L	TarscanS.v7	UTR3	7205098	7205106	0	-	.	gene_symbol CG13784; mirseed miR-304.7mer-m8.-
chr2L	TarscanS.v7	UTR3	7205606	7205615	0	-	.	gene_symbol CG13784; mirseed miR-1014.8mer-1a.-
chr2L	TarscanS.v7	UTR3	7207402	7207410	0	-	.	gene_symbol CG13784; mirseed miR-7.7mer-m8.-
chr2L	TarscanS.v7	UTR3	7220411	7220420	0	-	.	gene_symbol ico; mirseed miR-2a-1/6/11/13/308.8mer-1a.-
chr2L	TarscanS.v7	UTR3	7224378	7224386	0	-	.	gene_symbol Ndae1; mirseed miR-2a-1/6/11/13/308.7mer-m8.-
chr2L	TarscanS.v7	UTR3	7226549	7226557	0	-	.	gene_symbol Ndae1; mirseed miR-277.7mer-m8.-
chr2L	TarscanS.v7	UTR3	7226608	7226616	0	-	.	gene_symbol Ndae1; mirseed miR-8.7mer-m8.-
chr2L	TarscanS.v7	UTR3	7226703	7226711	0	-	.	gene_symbol Ndae1; mirseed miR-277.7mer-m8.-
chr2L	TarscanS.v7	UTR3	7315263	7315272	0	+	.	gene_symbol wg; mirseed miR-965.8mer-1a.+
chr2L	TarscanS.v7	UTR3	7315382	7315391	0	+	.	gene_symbol wg; mirseed miR-8.8mer-1a.+
chr2L	TarscanS.v7	UTR3	7315648	7315657	0	+	.	gene_symbol wg; mirseed miR-14.8mer-1a.+
chr2L	TarscanS.v7	UTR3	7384487	7384496	0	-	.	gene_symbol CG5149; mirseed miR-284.8mer-1a.-
chr2L	TarscanS.v7	UTR3	7384550	7384558	0	-	.	gene_symbol CG5149; mirseed miR-137.7mer-m8.-
chr2L	TarscanS.v7	UTR3	7384731	7384740	0	-	.	gene_symbol CG5149; mirseed miR-375.8mer-1a.-
chr2L	TarscanS.v7	UTR3	7445069	7445077	0	+	.	gene_symbol CG5973; mirseed miR-283.7mer-m8.+
chr2L	TarscanS.v7	UTR3	7445441	7445449	0	-	.	gene_symbol santa-maria; mirseed miR-960.7mer-m8.-
chr2L	TarscanS.v7	UTR3	7472561	7472569	0	-	.	gene_symbol Ziz; mirseed miR-277.7mer-m8.-
chr2L	TarscanS.v7	UTR3	7472624	7472632	0	-	.	gene_symbol Ziz; mirseed miR-9.7mer-m8.-
chr2L	TarscanS.v7	UTR3	7616391	7616400	0	+	.	gene_symbol CG6739; mirseed miR-974.8mer-1a.+
chr2L	TarscanS.v7	UTR3	7643885	7643894	0	-	.	gene_symbol Slob; mirseed miR-10-3p/1006.8mer-1a.-
chr2L	TarscanS.v7	UTR3	7643929	7643937	0	-	.	gene_symbol Slob; mirseed miR-1011.7mer-m8.-
chr2L	TarscanS.v7	UTR3	7644069	7644078	0	-	.	gene_symbol Slob; mirseed miR-1000.8mer-1a.-
chr2L	TarscanS.v7	UTR3	7644084	7644092	0	-	.	gene_symbol Slob; mirseed miR-1007.7mer-m8.-
chr2L	TarscanS.v7	UTR3	7644622	7644630	0	-	.	gene_symbol Slob; mirseed miR-219.7mer-m8.-
chr2L	TarscanS.v7	UTR3	7645975	7645984	0	-	.	gene_symbol Slob; mirseed miR-190.8mer-1a.-
chr2L	TarscanS.v7	UTR3	7645995	7646003	0	-	.	gene_symbol Slob; mirseed miR-375.7mer-m8.-
chr2L	TarscanS.v7	UTR3	7683934	7683943	0	+	.	gene_symbol Myo28B1; mirseed miR-375.8mer-1a.+
chr2L	TarscanS.v7	UTR3	7689342	7689350	0	-	.	gene_symbol CG18585; mirseed miR-285/995/998.7mer-m8.-
chr2L	TarscanS.v7	UTR3	7727236	7727244	0	-	.	gene_symbol CG13796; mirseed miR-283.7mer-m8.-
chr2L	TarscanS.v7	UTR3	7727277	7727285	0	-	.	gene_symbol CG13796; mirseed miR-283.7mer-m8.-
chr2L	TarscanS.v7	UTR3	7774468	7774477	0	+	.	gene_symbol CG7191; mirseed miR-iab-4-3p.8mer-1a.+
chr2L	TarscanS.v7	UTR3	7774491	7774499	0	+	.	gene_symbol CG7191; mirseed miR-284.7mer-m8.+
chr2L	TarscanS.v7	UTR3	7791020	7791029	0	-	.	gene_symbol LKRSDH; mirseed miR-33.8mer-1a.-
chr2L	TarscanS.v7	UTR3	7802730	7802738	0	-	.	gene_symbol cdc14; mirseed miR-980.7mer-m8.-
chr2L	TarscanS.v7	UTR3	7802903	7802911	0	-	.	gene_symbol cdc14; mirseed miR-305.7mer-m8.-
chr2L	TarscanS.v7	UTR3	7803411	7803419	0	-	.	gene_symbol cdc14; mirseed miR-980.7mer-m8.-
chr2L	TarscanS.v7	UTR3	7825734	7825742	0	-	.	gene_symbol Rack1; mirseed miR-971.7mer-m8.-
chr2L	TarscanS.v7	UTR3	7825907	7825915	0	-	.	gene_symbol Rack1; mirseed miR-2a-2/2c.7mer-m8.-
chr2L	TarscanS.v7	UTR3	7825952	7825960	0	-	.	gene_symbol Rack1; mirseed miR-981.7mer-m8.-
chr2L	TarscanS.v7	UTR3	7832302	7832311	0	+	.	gene_symbol mts; mirseed miR-968.8mer-1a.+
chr2L	TarscanS.v7	UTR3	7832303	7832311	0	+	.	gene_symbol mts; mirseed miR-1002.7mer-m8.+
chr2L	TarscanS.v7	UTR3	7845277	7845285	0	-	.	gene_symbol CG14535; mirseed miR-1.7mer-m8.-
chr2L	TarscanS.v7	UTR3	7845970	7845978	0	-	.	gene_symbol CG14535; mirseed miR-33.7mer-m8.-
chr2L	TarscanS.v7	UTR3	7865224	7865233	0	-	.	gene_symbol Proc; mirseed miR-276.8mer-1a.-
chr2L	TarscanS.v7	UTR3	7891322	7891330	0	-	.	gene_symbol Snoo; mirseed miR-315.7mer-m8.-
chr2L	TarscanS.v7	UTR3	7891902	7891911	0	-	.	gene_symbol Snoo; mirseed miR-315.8mer-1a.-
chr2L	TarscanS.v7	UTR3	8040371	8040379	0	+	.	gene_symbol Cka; mirseed miR-34.7mer-m8.+
chr2L	TarscanS.v7	UTR3	8053847	8053856	0	+	.	gene_symbol CG7466; mirseed miR-87.8mer-1a.+
chr2L	TarscanS.v7	UTR3	8054063	8054072	0	+	.	gene_symbol CG7466; mirseed miR-375.8mer-1a.+
chr2L	TarscanS.v7	UTR3	8074803	8074812	0	-	.	gene_symbol Mcr; mirseed miR-184.8mer-1a.-
chr2L	TarscanS.v7	UTR3	8108173	8108181	0	+	.	gene_symbol Bsg; mirseed miR-252.7mer-m8.+
chr2L	TarscanS.v7	UTR3	8108239	8108248	0	+	.	gene_symbol Bsg; mirseed miR-999.8mer-1a.+
chr2L	TarscanS.v7	UTR3	8108891	8108899	0	+	.	gene_symbol Bsg; mirseed miR-252.7mer-m8.+
chr2L	TarscanS.v7	UTR3	8109356	8109364	0	+	.	gene_symbol Bsg; mirseed miR-304.7mer-m8.+
chr2L	TarscanS.v7	UTR3	8109487	8109495	0	+	.	gene_symbol Bsg; mirseed miR-277.7mer-m8.+
chr2L	TarscanS.v7	UTR3	8111880	8111889	0	+	.	gene_symbol Bsg; mirseed miR-4.8mer-1a.+
chr2L	TarscanS.v7	UTR3	8114052	8114061	0	+	.	gene_symbol Bsg; mirseed miR-100.8mer-1a.+
chr2L	TarscanS.v7	UTR3	8115032	8115040	0	+	.	gene_symbol Bsg; mirseed miR-10-3p/1006.7mer-m8.+
chr2L	TarscanS.v7	UTR3	8116340	8116348	0	+	.	gene_symbol Bsg; mirseed miR-927.7mer-m8.+
chr2L	TarscanS.v7	UTR3	8117038	8117046	0	-	.	gene_symbol mon2; mirseed miR-315.7mer-m8.-
chr2L	TarscanS.v7	UTR3	8133754	8133763	0	+	.	gene_symbol CG8668; mirseed miR-980.8mer-1a.+
chr2L	TarscanS.v7	UTR3	8134398	8134406	0	-	.	gene_symbol PAPLA1; mirseed miR-1007.7mer-m8.-
chr2L	TarscanS.v7	UTR3	8134620	8134628	0	-	.	gene_symbol PAPLA1; mirseed miR-1003/1004.7mer-m8.-
chr2L	TarscanS.v7	UTR3	8155427	8155436	0	+	.	gene_symbol CG43394; mirseed miR-994.8mer-1a.+
chr2L	TarscanS.v7	UTR3	8155491	8155500	0	+	.	gene_symbol CG43394; mirseed miR-305.8mer-1a.+
chr2L	TarscanS.v7	UTR3	8161817	8161825	0	-	.	gene_symbol CG8498; mirseed miR-210.1.7mer-m8.-
chr2L	TarscanS.v7	UTR3	8161862	8161871	0	-	.	gene_symbol CG8498; mirseed miR-210.1.8mer-1a.-
chr2L	TarscanS.v7	UTR3	8191056	8191064	0	-	.	gene_symbol CG8475; mirseed miR-314.7mer-m8.-
chr2L	TarscanS.v7	UTR3	8193226	8193234	0	-	.	gene_symbol CG8475; mirseed miR-10-5p.7mer-m8.-
chr2L	TarscanS.v7	UTR3	8193359	8193367	0	-	.	gene_symbol CG8475; mirseed miR-277.7mer-m8.-
chr2L	TarscanS.v7	UTR3	8194157	8194166	0	-	.	gene_symbol CG8475; mirseed miR-315.8mer-1a.-
chr2L	TarscanS.v7	UTR3	8200489	8200498	0	-	.	gene_symbol SLC5A11; mirseed miR-2a-1/6/11/13/308.8mer-1a.-
chr2L	TarscanS.v7	UTR3	8200747	8200755	0	-	.	gene_symbol SLC5A11; mirseed miR-305.7mer-m8.-
chr2L	TarscanS.v7	UTR3	8214044	8214053	0	+	.	gene_symbol CG8360; mirseed miR-92/310/311/312/313.8mer-1a.+
chr2L	TarscanS.v7	UTR3	8258779	8258787	0	-	.	gene_symbol Btk29A; mirseed miR-283.7mer-m8.-
chr2L	TarscanS.v7	UTR3	8259429	8259438	0	-	.	gene_symbol Btk29A; mirseed miR-957.8mer-1a.-
chr2L	TarscanS.v7	UTR3	8301372	8301380	0	-	.	gene_symbol wol; mirseed miR-8.7mer-m8.-
chr2L	TarscanS.v7	UTR3	8321631	8321639	0	+	.	gene_symbol CG7787; mirseed miR-981.7mer-m8.+
chr2L	TarscanS.v7	UTR3	8322184	8322192	0	-	.	gene_symbol CG7781; mirseed miR-4.7mer-m8.-
chr2L	TarscanS.v7	UTR3	8341228	8341237	0	+	.	gene_symbol CG14274; mirseed miR-277.8mer-1a.+
chr2L	TarscanS.v7	UTR3	8341244	8341252	0	+	.	gene_symbol CG14274; mirseed miR-987.7mer-m8.+
chr2L	TarscanS.v7	UTR3	8341565	8341573	0	+	.	gene_symbol CG14274; mirseed miR-4.7mer-m8.+
chr2L	TarscanS.v7	UTR3	8341876	8341884	0	+	.	gene_symbol CG14274; mirseed miR-137.7mer-m8.+
chr2L	TarscanS.v7	UTR3	8369741	8369749	0	+	.	gene_symbol Pp2A-29B; mirseed miR-964.7mer-m8.+
chr2L	TarscanS.v7	UTR3	8388194	8388203	0	+	.	gene_symbol CG13384; mirseed miR-10-3p/1006.8mer-1a.+
chr2L	TarscanS.v7	UTR3	8388379	8388388	0	+	.	gene_symbol CG13384; mirseed miR-1000.8mer-1a.+
chr2L	TarscanS.v7	UTR3	8388465	8388473	0	+	.	gene_symbol CG13384; mirseed miR-210.1.7mer-m8.+
chr2L	TarscanS.v7	UTR3	8401681	8401690	0	-	.	gene_symbol fy; mirseed miR-14.8mer-1a.-
chr2L	TarscanS.v7	UTR3	8412158	8412167	0	-	.	gene_symbol CG13398; mirseed miR-92/310/311/312/313.8mer-1a.-
chr2L	TarscanS.v7	UTR3	8413496	8413505	0	-	.	gene_symbol CG13398; mirseed miR-981.8mer-1a.-
chr2L	TarscanS.v7	UTR3	8430572	8430581	0	+	.	gene_symbol Akap200; mirseed miR-976.8mer-1a.+
chr2L	TarscanS.v7	UTR3	8488298	8488306	0	+	.	gene_symbol d; mirseed miR-14.7mer-m8.+
chr2L	TarscanS.v7	UTR3	8488465	8488473	0	+	.	gene_symbol d; mirseed miR-263b.7mer-m8.+
chr2L	TarscanS.v7	UTR3	8524919	8524927	0	+	.	gene_symbol Acer; mirseed miR-283.7mer-m8.+
chr2L	TarscanS.v7	UTR3	8527898	8527907	0	-	.	gene_symbol lmgA; mirseed miR-34.8mer-1a.-
chr2L	TarscanS.v7	UTR3	8537630	8537638	0	+	.	gene_symbol CG17834; mirseed miR-8.7mer-m8.+
chr2L	TarscanS.v7	UTR3	8537638	8537647	0	+	.	gene_symbol CG17834; mirseed miR-263b.8mer-1a.+
chr2L	TarscanS.v7	UTR3	8666219	8666228	0	+	.	gene_symbol Sema-1a; mirseed miR-971.8mer-1a.+
chr2L	TarscanS.v7	UTR3	8667906	8667915	0	+	.	gene_symbol Sema-1a; mirseed miR-263a.8mer-1a.+
chr2L	TarscanS.v7	UTR3	8668352	8668360	0	+	.	gene_symbol Sema-1a; mirseed miR-315.7mer-m8.+
chr2L	TarscanS.v7	UTR3	8668805	8668814	0	+	.	gene_symbol Sema-1a; mirseed miR-137.8mer-1a.+
chr2L	TarscanS.v7	UTR3	8670132	8670140	0	+	.	gene_symbol Sema-1a; mirseed miR-277.7mer-m8.+
chr2L	TarscanS.v7	UTR3	8671030	8671038	0	+	.	gene_symbol Sema-1a; mirseed miR-316.7mer-m8.+
chr2L	TarscanS.v7	UTR3	8671032	8671041	0	+	.	gene_symbol Sema-1a; mirseed miR-14.8mer-1a.+
chr2L	TarscanS.v7	UTR3	8671221	8671230	0	+	.	gene_symbol Sema-1a; mirseed miR-276.8mer-1a.+
chr2L	TarscanS.v7	UTR3	8671370	8671379	0	+	.	gene_symbol Sema-1a; mirseed miR-iab4as.8mer-1a.+
chr2L	TarscanS.v7	UTR3	8671542	8671550	0	+	.	gene_symbol Sema-1a; mirseed miR-79.7mer-m8.+
chr2L	TarscanS.v7	UTR3	8709897	8709906	0	-	.	gene_symbol raw; mirseed miR-977.8mer-1a.-
chr2L	TarscanS.v7	UTR3	8710423	8710431	0	-	.	gene_symbol raw; mirseed miR-275/306.7mer-m8.-
chr2L	TarscanS.v7	UTR3	8828205	8828214	0	+	.	gene_symbol SoxN; mirseed miR-1003/1004.8mer-1a.+
chr2L	TarscanS.v7	UTR3	8932143	8932151	0	+	.	gene_symbol CG34398; mirseed miR-317.7mer-m8.+
chr2L	TarscanS.v7	UTR3	8933340	8933348	0	+	.	gene_symbol CG34398; mirseed miR-276.7mer-m8.+
chr2L	TarscanS.v7	UTR3	8977950	8977959	0	-	.	gene_symbol CG13101; mirseed miR-283.8mer-1a.-
chr2L	TarscanS.v7	UTR3	8986184	8986193	0	-	.	gene_symbol rost; mirseed miR-277.8mer-1a.-
chr2L	TarscanS.v7	UTR3	9052293	9052301	0	-	.	gene_symbol DIP-zeta; mirseed miR-190.7mer-m8.-
chr2L	TarscanS.v7	UTR3	9246464	9246472	0	+	.	gene_symbol tai; mirseed miR-1014.7mer-m8.+
chr2L	TarscanS.v7	UTR3	9247284	9247292	0	+	.	gene_symbol tai; mirseed miR-981.7mer-m8.+
chr2L	TarscanS.v7	UTR3	9247597	9247606	0	+	.	gene_symbol tai; mirseed miR-282.8mer-1a.+
chr2L	TarscanS.v7	UTR3	9247758	9247767	0	+	.	gene_symbol tai; mirseed miR-277.8mer-1a.+
chr2L	TarscanS.v7	UTR3	9247912	9247921	0	+	.	gene_symbol tai; mirseed miR-1014.8mer-1a.+
chr2L	TarscanS.v7	UTR3	9248689	9248698	0	+	.	gene_symbol tai; mirseed miR-927.8mer-1a.+
chr2L	TarscanS.v7	UTR3	9248947	9248955	0	+	.	gene_symbol tai; mirseed miR-2a-2/2c.7mer-m8.+
chr2L	TarscanS.v7	UTR3	9250043	9250052	0	-	.	gene_symbol aust; mirseed miR-305.8mer-1a.-
chr2L	TarscanS.v7	UTR3	9250046	9250054	0	+	.	gene_symbol tai; mirseed miR-252.7mer-m8.+
chr2L	TarscanS.v7	UTR3	9250217	9250225	0	+	.	gene_symbol tai; mirseed miR-316.7mer-m8.+
chr2L	TarscanS.v7	UTR3	9293179	9293188	0	+	.	gene_symbol Ggamma30A; mirseed miR-316.8mer-1a.+
chr2L	TarscanS.v7	UTR3	9293905	9293914	0	+	.	gene_symbol Ggamma30A; mirseed miR-315.8mer-1a.+
chr2L	TarscanS.v7	UTR3	9294056	9294064	0	+	.	gene_symbol Ggamma30A; mirseed miR-315.7mer-m8.+
chr2L	TarscanS.v7	UTR3	9294785	9294794	0	+	.	gene_symbol Ggamma30A; mirseed miR-263b.8mer-1a.+
chr2L	TarscanS.v7	UTR3	9341061	9341070	0	+	.	gene_symbol Eaat1; mirseed miR-10-3p/1006.8mer-1a.+
chr2L	TarscanS.v7	UTR3	9341550	9341558	0	+	.	gene_symbol Eaat1; mirseed miR-1007.7mer-m8.+
chr2L	TarscanS.v7	UTR3	9341551	9341559	0	+	.	gene_symbol Eaat1; mirseed miR-1017.7mer-m8.+
chr2L	TarscanS.v7	UTR3	9341642	9341651	0	+	.	gene_symbol Eaat1; mirseed miR-1000.8mer-1a.+
chr2L	TarscanS.v7	UTR3	9372098	9372106	0	-	.	gene_symbol Shawl; mirseed miR-190.7mer-m8.-
chr2L	TarscanS.v7	UTR3	9520285	9520294	0	+	.	gene_symbol CG33298; mirseed miR-2a-2/2c.8mer-1a.+
chr2L	TarscanS.v7	UTR3	9520287	9520295	0	+	.	gene_symbol CG33298; mirseed miR-2a-1/6/11/13/308.7mer-m8.+
chr2L	TarscanS.v7	UTR3	9548196	9548204	0	-	.	gene_symbol jp; mirseed miR-92/310/311/312/313.7mer-m8.-
chr2L	TarscanS.v7	UTR3	9549047	9549055	0	-	.	gene_symbol jp; mirseed miR-10-3p/1006.7mer-m8.-
chr2L	TarscanS.v7	UTR3	9612537	9612546	0	+	.	gene_symbol gcm2; mirseed miR-252.8mer-1a.+
chr2L	TarscanS.v7	UTR3	9682320	9682328	0	-	.	gene_symbol Pka-C1; mirseed miR-1014.7mer-m8.-
chr2L	TarscanS.v7	UTR3	9682329	9682338	0	-	.	gene_symbol Pka-C1; mirseed miR-1011.8mer-1a.-
chr2L	TarscanS.v7	UTR3	9683307	9683316	0	-	.	gene_symbol Pka-C1; mirseed miR-989.8mer-1a.-
chr2L	TarscanS.v7	UTR3	9711964	9711973	0	-	.	gene_symbol Nckx30C; mirseed miR-1010.8mer-1a.-
chr2L	TarscanS.v7	UTR3	9712013	9712022	0	-	.	gene_symbol Nckx30C; mirseed miR-315.8mer-1a.-
chr2L	TarscanS.v7	UTR3	9712195	9712203	0	-	.	gene_symbol Nckx30C; mirseed miR-315.7mer-m8.-
chr2L	TarscanS.v7	UTR3	9712656	9712664	0	-	.	gene_symbol Nckx30C; mirseed miR-965.7mer-m8.-
chr2L	TarscanS.v7	UTR3	9713030	9713039	0	-	.	gene_symbol Nckx30C; mirseed miR-999.8mer-1a.-
chr2L	TarscanS.v7	UTR3	9713495	9713504	0	-	.	gene_symbol Nckx30C; mirseed miR-4.8mer-1a.-
chr2L	TarscanS.v7	UTR3	9715676	9715685	0	-	.	gene_symbol Nckx30C; mirseed miR-137.8mer-1a.-
chr2L	TarscanS.v7	UTR3	9716037	9716045	0	-	.	gene_symbol Nckx30C; mirseed miR-281-2-5p.7mer-m8.-
chr2L	TarscanS.v7	UTR3	9716570	9716578	0	-	.	gene_symbol Nckx30C; mirseed miR-252.7mer-m8.-
chr2L	TarscanS.v7	UTR3	9716628	9716636	0	-	.	gene_symbol Nckx30C; mirseed miR-210.2.7mer-m8.-
chr2L	TarscanS.v7	UTR3	9716699	9716707	0	-	.	gene_symbol Nckx30C; mirseed miR-4.7mer-m8.-
chr2L	TarscanS.v7	UTR3	9717107	9717116	0	-	.	gene_symbol Nckx30C; mirseed miR-987.8mer-1a.-
chr2L	TarscanS.v7	UTR3	9788215	9788224	0	+	.	gene_symbol IP3K1; mirseed miR-14.8mer-1a.+
chr2L	TarscanS.v7	UTR3	9795147	9795155	0	-	.	gene_symbol nAChRalpha6; mirseed miR-34.7mer-m8.-
chr2L	TarscanS.v7	UTR3	9795202	9795210	0	-	.	gene_symbol nAChRalpha6; mirseed let-7.7mer-m8.-
chr2L	TarscanS.v7	UTR3	9795317	9795325	0	-	.	gene_symbol nAChRalpha6; mirseed miR-283.7mer-m8.-
chr2L	TarscanS.v7	UTR3	9891213	9891221	0	-	.	gene_symbol mtDNA-helicase; mirseed miR-31.7mer-m8.-
chr2L	TarscanS.v7	UTR3	9903559	9903568	0	-	.	gene_symbol CG13124; mirseed miR-137.8mer-1a.-
chr2L	TarscanS.v7	UTR3	9903619	9903628	0	-	.	gene_symbol CG13124; mirseed miR-277.8mer-1a.-
chr2L	TarscanS.v7	UTR3	9917147	9917156	0	+	.	gene_symbol yip2; mirseed miR-277.8mer-1a.+
chr2L	TarscanS.v7	UTR3	9930264	9930273	0	+	.	gene_symbol CG42366; mirseed miR-2a-1/6/11/13/308.8mer-1a.+
chr2L	TarscanS.v7	UTR3	9934952	9934961	0	-	.	gene_symbol CG31712; mirseed miR-1003/1004.8mer-1a.-
chr2L	TarscanS.v7	UTR3	9935791	9935799	0	-	.	gene_symbol CG31712; mirseed miR-987.7mer-m8.-
chr2L	TarscanS.v7	UTR3	9936855	9936864	0	-	.	gene_symbol CG31712; mirseed miR-31.8mer-1a.-
chr2L	TarscanS.v7	UTR3	9940788	9940797	0	+	.	gene_symbol CG4619; mirseed miR-79.8mer-1a.+
chr2L	TarscanS.v7	UTR3	9940789	9940797	0	+	.	gene_symbol CG4619; mirseed miR-4.7mer-m8.+
chr2L	TarscanS.v7	UTR3	9942492	9942501	0	+	.	gene_symbol CG4619; mirseed miR-989.8mer-1a.+
chr2L	TarscanS.v7	UTR3	9952434	9952443	0	-	.	gene_symbol CG13126; mirseed miR-277.8mer-1a.-
chr2L	TarscanS.v7	UTR3	9959749	9959757	0	+	.	gene_symbol CG4658; mirseed miR-137.7mer-m8.+
chr2L	TarscanS.v7	UTR3	9959855	9959863	0	+	.	gene_symbol CG4658; mirseed miR-1014.7mer-m8.+
chr2L	TarscanS.v7	UTR3	9959932	9959940	0	-	.	gene_symbol CG5850; mirseed miR-315.7mer-m8.-
chr2L	TarscanS.v7	UTR3	9960107	9960116	0	+	.	gene_symbol CG4658; mirseed miR-316.8mer-1a.+
chr2L	TarscanS.v7	UTR3	9960902	9960911	0	-	.	gene_symbol CG5850; mirseed miR-960.8mer-1a.-
chr2L	TarscanS.v7	UTR3	9961006	9961014	0	-	.	gene_symbol CG5850; mirseed miR-989.7mer-m8.-
chr2L	TarscanS.v7	UTR3	9994730	9994738	0	+	.	gene_symbol bib; mirseed miR-281-1.7mer-m8.+
chr2L	TarscanS.v7	UTR3	10007770	10007779	0	+	.	gene_symbol CG4747; mirseed miR-999.8mer-1a.+
chr2L	TarscanS.v7	UTR3	10011952	10011960	0	+	.	gene_symbol Trp1; mirseed miR-314.7mer-m8.+
chr2L	TarscanS.v7	UTR3	10011954	10011962	0	+	.	gene_symbol Trp1; mirseed miR-10-3p/1006.7mer-m8.+
chr2L	TarscanS.v7	UTR3	10012079	10012088	0	+	.	gene_symbol Trp1; mirseed miR-5.8mer-1a.+
chr2L	TarscanS.v7	UTR3	10012080	10012089	0	+	.	gene_symbol Trp1; mirseed miR-994.8mer-1a.+
chr2L	TarscanS.v7	UTR3	10064294	10064303	0	+	.	gene_symbol Spn31A; mirseed miR-315.8mer-1a.+
chr2L	TarscanS.v7	UTR3	10064407	10064416	0	-	.	gene_symbol CG44153; mirseed miR-1014.8mer-1a.-
chr2L	TarscanS.v7	UTR3	10202678	10202687	0	-	.	gene_symbol CG34159; mirseed miR-34.8mer-1a.-
chr2L	TarscanS.v7	UTR3	10485850	10485859	0	+	.	gene_symbol Grip75; mirseed miR-962.8mer-1a.+
chr2L	TarscanS.v7	UTR3	10511443	10511451	0	-	.	gene_symbol Fatp; mirseed miR-277.7mer-m8.-
chr2L	TarscanS.v7	UTR3	10574036	10574044	0	-	.	gene_symbol w-cup; mirseed bantam.7mer-m8.-
chr2L	TarscanS.v7	UTR3	10575146	10575154	0	-	.	gene_symbol w-cup; mirseed miR-987.7mer-m8.-
chr2L	TarscanS.v7	UTR3	10627152	10627160	0	+	.	gene_symbol Trim9; mirseed miR-190.7mer-m8.+
chr2L	TarscanS.v7	UTR3	10627578	10627587	0	+	.	gene_symbol Trim9; mirseed miR-14.8mer-1a.+
chr2L	TarscanS.v7	UTR3	10671224	10671232	0	+	.	gene_symbol CG31871; mirseed miR-2a-1/6/11/13/308.7mer-m8.+
chr2L	TarscanS.v7	UTR3	10679440	10679449	0	+	.	gene_symbol CG17104; mirseed miR-927.8mer-1a.+
chr2L	TarscanS.v7	UTR3	10702194	10702202	0	-	.	gene_symbol Lip2; mirseed miR-987.7mer-m8.-
chr2L	TarscanS.v7	UTR3	10744821	10744830	0	-	.	gene_symbol CG17124; mirseed miR-34.8mer-1a.-
chr2L	TarscanS.v7	UTR3	10765507	10765515	0	-	.	gene_symbol Ubc2; mirseed miR-316.7mer-m8.-
chr2L	TarscanS.v7	UTR3	10805645	10805653	0	-	.	gene_symbol Nos; mirseed miR-274.7mer-m8.-
chr2L	TarscanS.v7	UTR3	10806615	10806623	0	-	.	gene_symbol Nos; mirseed miR-87.7mer-m8.-
chr2L	TarscanS.v7	UTR3	10812335	10812343	0	-	.	gene_symbol Nos; mirseed miR-932.7mer-m8.-
chr2L	TarscanS.v7	UTR3	10838294	10838302	0	-	.	gene_symbol CG6700; mirseed miR-iab-4-3p.7mer-m8.-
chr2L	TarscanS.v7	UTR3	10847250	10847259	0	-	.	gene_symbol porin; mirseed miR-277.8mer-1a.-
chr2L	TarscanS.v7	UTR3	10887981	10887989	0	-	.	gene_symbol CG14071; mirseed miR-iab-4-5p.7mer-m8.-
chr2L	TarscanS.v7	UTR3	10981789	10981797	0	+	.	gene_symbol SCAR; mirseed miR-9.7mer-m8.+
chr2L	TarscanS.v7	UTR3	10981849	10981858	0	+	.	gene_symbol SCAR; mirseed miR-315.8mer-1a.+
chr2L	TarscanS.v7	UTR3	11013847	11013856	0	-	.	gene_symbol Samuel; mirseed miR-252.8mer-1a.-
chr2L	TarscanS.v7	UTR3	11013947	11013956	0	-	.	gene_symbol Samuel; mirseed miR-7.8mer-1a.-
chr2L	TarscanS.v7	UTR3	11014116	11014124	0	-	.	gene_symbol Samuel; mirseed miR-1017.7mer-m8.-
chr2L	TarscanS.v7	UTR3	11014117	11014125	0	-	.	gene_symbol Samuel; mirseed miR-1007.7mer-m8.-
chr2L	TarscanS.v7	UTR3	11014148	11014156	0	-	.	gene_symbol Samuel; mirseed miR-277.7mer-m8.-
chr2L	TarscanS.v7	UTR3	11090656	11090665	0	+	.	gene_symbol CG16854; mirseed miR-1000.8mer-1a.+
chr2L	TarscanS.v7	UTR3	11095461	11095470	0	+	.	gene_symbol CG4705; mirseed miR-210.2.8mer-1a.+
chr2L	TarscanS.v7	UTR3	11101093	11101101	0	-	.	gene_symbol Reps; mirseed miR-283.7mer-m8.-
chr2L	TarscanS.v7	UTR3	11101250	11101259	0	-	.	gene_symbol Reps; mirseed miR-1014.8mer-1a.-
chr2L	TarscanS.v7	UTR3	11101345	11101354	0	-	.	gene_symbol Reps; mirseed miR-283.8mer-1a.-
chr2L	TarscanS.v7	UTR3	11115995	11116004	0	-	.	gene_symbol CG6230; mirseed miR-957.8mer-1a.-
chr2L	TarscanS.v7	UTR3	11135526	11135534	0	+	.	gene_symbol CG4751; mirseed miR-8.7mer-m8.+
chr2L	TarscanS.v7	UTR3	11157416	11157424	0	-	.	gene_symbol Ca-beta; mirseed miR-987.7mer-m8.-
chr2L	TarscanS.v7	UTR3	11158188	11158197	0	-	.	gene_symbol Ca-beta; mirseed miR-124.8mer-1a.-
chr2L	TarscanS.v7	UTR3	11158770	11158779	0	-	.	gene_symbol Ca-beta; mirseed miR-4.8mer-1a.-
chr2L	TarscanS.v7	UTR3	11161720	11161729	0	-	.	gene_symbol Ca-beta; mirseed miR-305.8mer-1a.-
chr2L	TarscanS.v7	UTR3	11256661	11256670	0	+	.	gene_symbol ab; mirseed miR-1000.8mer-1a.+
chr2L	TarscanS.v7	UTR3	11259472	11259480	0	+	.	gene_symbol ab; mirseed miR-iab-4-3p.7mer-m8.+
chr2L	TarscanS.v7	UTR3	11259521	11259530	0	+	.	gene_symbol ab; mirseed miR-iab-4-3p.8mer-1a.+
chr2L	TarscanS.v7	UTR3	11259728	11259736	0	+	.	gene_symbol ab; mirseed miR-275/306.7mer-m8.+
chr2L	TarscanS.v7	UTR3	11259963	11259971	0	+	.	gene_symbol ab; mirseed miR-263a.7mer-m8.+
chr2L	TarscanS.v7	UTR3	11260023	11260032	0	+	.	gene_symbol ab; mirseed miR-977.8mer-1a.+
chr2L	TarscanS.v7	UTR3	11260068	11260077	0	+	.	gene_symbol ab; mirseed let-7.8mer-1a.+
chr2L	TarscanS.v7	UTR3	11260641	11260650	0	+	.	gene_symbol ab; mirseed let-7.8mer-1a.+
chr2L	TarscanS.v7	UTR3	11260902	11260911	0	+	.	gene_symbol ab; mirseed miR-92/310/311/312/313.8mer-1a.+
chr2L	TarscanS.v7	UTR3	11260913	11260921	0	+	.	gene_symbol ab; mirseed miR-277.7mer-m8.+
chr2L	TarscanS.v7	UTR3	11260929	11260937	0	-	.	gene_symbol cmet; mirseed miR-277.7mer-m8.-
chr2L	TarscanS.v7	UTR3	11260999	11261008	0	+	.	gene_symbol ab; mirseed miR-137.8mer-1a.+
chr2L	TarscanS.v7	UTR3	11261007	11261015	0	-	.	gene_symbol cmet; mirseed miR-1002.7mer-m8.-
chr2L	TarscanS.v7	UTR3	11281710	11281719	0	+	.	gene_symbol Ppt2; mirseed miR-2a-2/2c.8mer-1a.+
chr2L	TarscanS.v7	UTR3	11281712	11281720	0	+	.	gene_symbol Ppt2; mirseed miR-2a-1/6/11/13/308.7mer-m8.+
chr2L	TarscanS.v7	UTR3	11284494	11284503	0	-	.	gene_symbol Osi21; mirseed miR-9.8mer-1a.-
chr2L	TarscanS.v7	UTR3	11373268	11373276	0	+	.	gene_symbol salr; mirseed miR-190.7mer-m8.+
chr2L	TarscanS.v7	UTR3	11435044	11435053	0	-	.	gene_symbol salm; mirseed miR-92/310/311/312/313.8mer-1a.-
chr2L	TarscanS.v7	UTR3	11435209	11435218	0	-	.	gene_symbol salm; mirseed miR-10-3p/1006.8mer-1a.-
chr2L	TarscanS.v7	UTR3	11435219	11435228	0	-	.	gene_symbol salm; mirseed miR-315.8mer-1a.-
chr2L	TarscanS.v7	UTR3	11435753	11435762	0	-	.	gene_symbol salm; mirseed bantam.8mer-1a.-
chr2L	TarscanS.v7	UTR3	11508179	11508188	0	+	.	gene_symbol spz4; mirseed miR-963.8mer-1a.+
chr2L	TarscanS.v7	UTR3	11509466	11509475	0	-	.	gene_symbol Dlg5; mirseed miR-190.8mer-1a.-
chr2L	TarscanS.v7	UTR3	11510217	11510226	0	-	.	gene_symbol Dlg5; mirseed miR-2a-1/6/11/13/308.8mer-1a.-
chr2L	TarscanS.v7	UTR3	11523368	11523376	0	-	.	gene_symbol CG31705; mirseed miR-10-3p/1006.7mer-m8.-
chr2L	TarscanS.v7	UTR3	11626176	11626184	0	+	.	gene_symbol kek2; mirseed miR-137.7mer-m8.+
chr2L	TarscanS.v7	UTR3	11644926	11644934	0	-	.	gene_symbol CG6614; mirseed miR-277.7mer-m8.-
chr2L	TarscanS.v7	UTR3	11644929	11644937	0	-	.	gene_symbol CG6614; mirseed miR-33.7mer-m8.-
chr2L	TarscanS.v7	UTR3	11795433	11795441	0	-	.	gene_symbol crol; mirseed miR-190.7mer-m8.-
chr2L	TarscanS.v7	UTR3	11810087	11810095	0	-	.	gene_symbol CycY; mirseed miR-315.7mer-m8.-
chr2L	TarscanS.v7	UTR3	11810448	11810457	0	-	.	gene_symbol CycY; mirseed miR-10-3p/1006.8mer-1a.-
chr2L	TarscanS.v7	UTR3	11810818	11810826	0	-	.	gene_symbol CycY; mirseed miR-314.7mer-m8.-
chr2L	TarscanS.v7	UTR3	11810819	11810827	0	-	.	gene_symbol CycY; mirseed miR-956.7mer-m8.-
chr2L	TarscanS.v7	UTR3	11814171	11814179	0	-	.	gene_symbol Pde1c; mirseed miR-971.7mer-m8.-
chr2L	TarscanS.v7	UTR3	11814647	11814655	0	-	.	gene_symbol Pde1c; mirseed miR-137.7mer-m8.-
chr2L	TarscanS.v7	UTR3	11815290	11815298	0	-	.	gene_symbol Pde1c; mirseed miR-4.7mer-m8.-
chr2L	TarscanS.v7	UTR3	11815290	11815299	0	-	.	gene_symbol Pde1c; mirseed miR-79.8mer-1a.-
chr2L	TarscanS.v7	UTR3	11815461	11815469	0	-	.	gene_symbol Pde1c; mirseed miR-133.7mer-m8.-
chr2L	TarscanS.v7	UTR3	11815910	11815919	0	-	.	gene_symbol Pde1c; mirseed miR-87.8mer-1a.-
chr2L	TarscanS.v7	UTR3	11827383	11827392	0	-	.	gene_symbol esc; mirseed miR-276.8mer-1a.-
chr2L	TarscanS.v7	UTR3	12033549	12033558	0	+	.	gene_symbol dmGlut; mirseed miR-263a.8mer-1a.+
chr2L	TarscanS.v7	UTR3	12052089	12052097	0	-	.	gene_symbol JhI-21; mirseed miR-283.7mer-m8.-
chr2L	TarscanS.v7	UTR3	12052154	12052162	0	-	.	gene_symbol JhI-21; mirseed miR-283.7mer-m8.-
chr2L	TarscanS.v7	UTR3	12095040	12095048	0	+	.	gene_symbol Pex19; mirseed miR-263b.7mer-m8.+
chr2L	TarscanS.v7	UTR3	12168749	12168758	0	+	.	gene_symbol CG31760; mirseed miR-87.8mer-1a.+
chr2L	TarscanS.v7	UTR3	12170512	12170521	0	+	.	gene_symbol CG31760; mirseed miR-315.8mer-1a.+
chr2L	TarscanS.v7	UTR3	12171580	12171589	0	-	.	gene_symbol CG6583; mirseed miR-184.8mer-1a.-
chr2L	TarscanS.v7	UTR3	12171585	12171593	0	-	.	gene_symbol CG6583; mirseed miR-1.7mer-m8.-
chr2L	TarscanS.v7	UTR3	12171644	12171652	0	-	.	gene_symbol CG6583; mirseed miR-124.7mer-m8.-
chr2L	TarscanS.v7	UTR3	12311130	12311139	0	+	.	gene_symbol bru1; mirseed miR-316.8mer-1a.+
chr2L	TarscanS.v7	UTR3	12311146	12311155	0	+	.	gene_symbol bru1; mirseed miR-263b.8mer-1a.+
chr2L	TarscanS.v7	UTR3	12311553	12311561	0	+	.	gene_symbol bru1; mirseed miR-274.7mer-m8.+
chr2L	TarscanS.v7	UTR3	12312953	12312961	0	+	.	gene_symbol bru1; mirseed miR-277.7mer-m8.+
chr2L	TarscanS.v7	UTR3	12313123	12313131	0	+	.	gene_symbol bru1; mirseed miR-2a-2/2c.7mer-m8.+
chr2L	TarscanS.v7	UTR3	12313128	12313136	0	+	.	gene_symbol bru1; mirseed miR-317.7mer-m8.+
chr2L	TarscanS.v7	UTR3	12385608	12385616	0	+	.	gene_symbol bru2; mirseed miR-1003/1004.7mer-m8.+
chr2L	TarscanS.v7	UTR3	12393405	12393413	0	+	.	gene_symbol bru2; mirseed miR-278.7mer-m8.+
chr2L	TarscanS.v7	UTR3	12396323	12396332	0	+	.	gene_symbol bru2; mirseed let-7.8mer-1a.+
chr2L	TarscanS.v7	UTR3	12396667	12396675	0	+	.	gene_symbol bru2; mirseed miR-124.7mer-m8.+
chr2L	TarscanS.v7	UTR3	12396691	12396699	0	+	.	gene_symbol bru2; mirseed miR-9.7mer-m8.+
chr2L	TarscanS.v7	UTR3	12396807	12396816	0	+	.	gene_symbol bru2; mirseed miR-9.8mer-1a.+
chr2L	TarscanS.v7	UTR3	12396851	12396860	0	+	.	gene_symbol bru2; mirseed miR-284.8mer-1a.+
chr2L	TarscanS.v7	UTR3	12397352	12397361	0	+	.	gene_symbol bru2; mirseed miR-252.8mer-1a.+
chr2L	TarscanS.v7	UTR3	12427039	12427047	0	-	.	gene_symbol CG5446; mirseed miR-87.7mer-m8.-
chr2L	TarscanS.v7	UTR3	12457413	12457421	0	-	.	gene_symbol bun; mirseed miR-283.7mer-m8.-
chr2L	TarscanS.v7	UTR3	12627139	12627147	0	+	.	gene_symbol nub; mirseed miR-92/310/311/312/313.7mer-m8.+
chr2L	TarscanS.v7	UTR3	12627853	12627862	0	+	.	gene_symbol nub; mirseed miR-2a-1/6/11/13/308.8mer-1a.+
chr2L	TarscanS.v7	UTR3	12628014	12628023	0	+	.	gene_symbol nub; mirseed miR-1014.8mer-1a.+
chr2L	TarscanS.v7	UTR3	12685899	12685908	0	+	.	gene_symbol pdm2; mirseed miR-1.8mer-1a.+
chr2L	TarscanS.v7	UTR3	12685996	12686005	0	+	.	gene_symbol pdm2; mirseed miR-10-3p/1006.8mer-1a.+
chr2L	TarscanS.v7	UTR3	12686060	12686069	0	+	.	gene_symbol pdm2; mirseed miR-276.8mer-1a.+
chr2L	TarscanS.v7	UTR3	12706590	12706598	0	+	.	gene_symbol spict; mirseed miR-5.7mer-m8.+
chr2L	TarscanS.v7	UTR3	12744526	12744534	0	+	.	gene_symbol MRP; mirseed miR-252.7mer-m8.+
chr2L	TarscanS.v7	UTR3	12817405	12817414	0	-	.	gene_symbol kek1; mirseed miR-9.8mer-1a.-
chr2L	TarscanS.v7	UTR3	12817666	12817675	0	-	.	gene_symbol kek1; mirseed miR-iab4as.8mer-1a.-
chr2L	TarscanS.v7	UTR3	12978116	12978124	0	+	.	gene_symbol Vha68-2; mirseed miR-999.7mer-m8.+
chr2L	TarscanS.v7	UTR3	12978253	12978261	0	+	.	gene_symbol Vha68-2; mirseed miR-1.7mer-m8.+
chr2L	TarscanS.v7	UTR3	13000993	13001001	0	-	.	gene_symbol Vha68-1; mirseed miR-317.7mer-m8.-
chr2L	TarscanS.v7	UTR3	13001151	13001159	0	-	.	gene_symbol Vha68-1; mirseed miR-375.7mer-m8.-
chr2L	TarscanS.v7	UTR3	13001288	13001297	0	-	.	gene_symbol Vha68-1; mirseed miR-279/286/996.8mer-1a.-
chr2L	TarscanS.v7	UTR3	13013104	13013113	0	+	.	gene_symbol Tor; mirseed miR-965.8mer-1a.+
chr2L	TarscanS.v7	UTR3	13021867	13021876	0	-	.	gene_symbol CG9932; mirseed miR-277.8mer-1a.-
chr2L	TarscanS.v7	UTR3	13021891	13021899	0	-	.	gene_symbol CG9932; mirseed miR-315.7mer-m8.-
chr2L	TarscanS.v7	UTR3	13022688	13022696	0	-	.	gene_symbol CG9932; mirseed miR-2a-1/6/11/13/308.7mer-m8.-
chr2L	TarscanS.v7	UTR3	13168947	13168955	0	+	.	gene_symbol Sirt1; mirseed miR-283.7mer-m8.+
chr2L	TarscanS.v7	UTR3	13178945	13178954	0	+	.	gene_symbol CG5439; mirseed miR-283.8mer-1a.+
chr2L	TarscanS.v7	UTR3	13180721	13180730	0	-	.	gene_symbol CG31849; mirseed miR-1014.8mer-1a.-
chr2L	TarscanS.v7	UTR3	13180750	13180759	0	-	.	gene_symbol CG31849; mirseed miR-2a-1/6/11/13/308.8mer-1a.-
chr2L	TarscanS.v7	UTR3	13216757	13216766	0	-	.	gene_symbol CG9426; mirseed miR-284.8mer-1a.-
chr2L	TarscanS.v7	UTR3	13259024	13259033	0	-	.	gene_symbol CG31730; mirseed miR-210.1.8mer-1a.-
chr2L	TarscanS.v7	UTR3	13259025	13259034	0	-	.	gene_symbol CG31730; mirseed miR-210.2.8mer-1a.-
chr2L	TarscanS.v7	UTR3	13281957	13281965	0	+	.	gene_symbol CG44085; mirseed miR-277.7mer-m8.+
chr2L	TarscanS.v7	UTR3	13283730	13283739	0	-	.	gene_symbol Drep4; mirseed let-7.8mer-1a.-
chr2L	TarscanS.v7	UTR3	13284392	13284401	0	-	.	gene_symbol Drep4; mirseed miR-277.8mer-1a.-
chr2L	TarscanS.v7	UTR3	13284607	13284616	0	-	.	gene_symbol Drep4; mirseed miR-137.8mer-1a.-
chr2L	TarscanS.v7	UTR3	13302426	13302435	0	-	.	gene_symbol CG43778; mirseed miR-4.8mer-1a.-
chr2L	TarscanS.v7	UTR3	13302842	13302851	0	-	.	gene_symbol CG43778; mirseed miR-190.8mer-1a.-
chr2L	TarscanS.v7	UTR3	13304279	13304288	0	-	.	gene_symbol CG43778; mirseed miR-317.8mer-1a.-
chr2L	TarscanS.v7	UTR3	13304836	13304844	0	-	.	gene_symbol CG43778; mirseed miR-iab-4-5p.7mer-m8.-
chr2L	TarscanS.v7	UTR3	13350011	13350019	0	-	.	gene_symbol CG9395; mirseed miR-10-3p/1006.7mer-m8.-
chr2L	TarscanS.v7	UTR3	13350782	13350790	0	-	.	gene_symbol CG9395; mirseed miR-307.7mer-m8.-
chr2L	TarscanS.v7	UTR3	13376709	13376718	0	-	.	gene_symbol CG9302; mirseed miR-2a-1/6/11/13/308.8mer-1a.-
chr2L	TarscanS.v7	UTR3	13385262	13385270	0	+	.	gene_symbol loqs; mirseed miR-210.2.7mer-m8.+
chr2L	TarscanS.v7	UTR3	13499725	13499734	0	+	.	gene_symbol CG42784; mirseed miR-iab-4-3p.8mer-1a.+
chr2L	TarscanS.v7	UTR3	13499734	13499742	0	+	.	gene_symbol CG42784; mirseed miR-190.7mer-m8.+
chr2L	TarscanS.v7	UTR3	13501652	13501661	0	-	.	gene_symbol B4; mirseed miR-137.8mer-1a.-
chr2L	TarscanS.v7	UTR3	13502239	13502247	0	-	.	gene_symbol B4; mirseed miR-277.7mer-m8.-
chr2L	TarscanS.v7	UTR3	13502457	13502466	0	-	.	gene_symbol B4; mirseed miR-960.8mer-1a.-
chr2L	TarscanS.v7	UTR3	13502461	13502470	0	-	.	gene_symbol B4; mirseed miR-137.8mer-1a.-
chr2L	TarscanS.v7	UTR3	13503184	13503192	0	-	.	gene_symbol B4; mirseed miR-315.7mer-m8.-
chr2L	TarscanS.v7	UTR3	13503445	13503453	0	-	.	gene_symbol B4; mirseed miR-137.7mer-m8.-
chr2L	TarscanS.v7	UTR3	13636538	13636547	0	+	.	gene_symbol kuz; mirseed miR-263b.8mer-1a.+
chr2L	TarscanS.v7	UTR3	13637610	13637618	0	+	.	gene_symbol kuz; mirseed miR-315.7mer-m8.+
chr2L	TarscanS.v7	UTR3	13637777	13637785	0	+	.	gene_symbol kuz; mirseed miR-283.7mer-m8.+
chr2L	TarscanS.v7	UTR3	13638220	13638228	0	+	.	gene_symbol kuz; mirseed miR-277.7mer-m8.+
chr2L	TarscanS.v7	UTR3	13638485	13638493	0	-	.	gene_symbol ics; mirseed miR-1000.7mer-m8.-
chr2L	TarscanS.v7	UTR3	13638512	13638521	0	-	.	gene_symbol ics; mirseed miR-4.8mer-1a.-
chr2L	TarscanS.v7	UTR3	13638516	13638524	0	+	.	gene_symbol kuz; mirseed miR-4.7mer-m8.+
chr2L	TarscanS.v7	UTR3	13639569	13639577	0	-	.	gene_symbol ics; mirseed miR-124.7mer-m8.-
chr2L	TarscanS.v7	UTR3	13670704	13670713	0	+	.	gene_symbol CG18507; mirseed miR-1014.8mer-1a.+
chr2L	TarscanS.v7	UTR3	13677682	13677691	0	-	.	gene_symbol CG31814; mirseed miR-10-3p/1006.8mer-1a.-
chr2L	TarscanS.v7	UTR3	13677721	13677730	0	-	.	gene_symbol CG31814; mirseed miR-277.8mer-1a.-
chr2L	TarscanS.v7	UTR3	13677731	13677739	0	-	.	gene_symbol CG31814; mirseed miR-315.7mer-m8.-
chr2L	TarscanS.v7	UTR3	13678345	13678353	0	-	.	gene_symbol CG31814; mirseed miR-315.7mer-m8.-
chr2L	TarscanS.v7	UTR3	13774493	13774502	0	-	.	gene_symbol CG9008; mirseed miR-iab-4-5p.8mer-1a.-
chr2L	TarscanS.v7	UTR3	13782421	13782430	0	-	.	gene_symbol CG16890; mirseed miR-2a-2/2c.8mer-1a.-
chr2L	TarscanS.v7	UTR3	13799616	13799625	0	+	.	gene_symbol Sec71; mirseed miR-315.8mer-1a.+
chr2L	TarscanS.v7	UTR3	13808815	13808823	0	-	.	gene_symbol Adat1; mirseed miR-3/309/318.7mer-m8.-
chr2L	TarscanS.v7	UTR3	13809117	13809125	0	-	.	gene_symbol Adat1; mirseed miR-969.7mer-m8.-
chr2L	TarscanS.v7	UTR3	13809128	13809136	0	-	.	gene_symbol Adat1; mirseed miR-3/309/318.7mer-m8.-
chr2L	TarscanS.v7	UTR3	13831859	13831867	0	-	.	gene_symbol GatC; mirseed miR-2a-1/6/11/13/308.7mer-m8.-
chr2L	TarscanS.v7	UTR3	13831860	13831869	0	-	.	gene_symbol GatC; mirseed miR-2a-2/2c.8mer-1a.-
chr2L	TarscanS.v7	UTR3	13840257	13840265	0	-	.	gene_symbol CG33307; mirseed miR-92/310/311/312/313.7mer-m8.-
chr2L	TarscanS.v7	UTR3	13898220	13898228	0	+	.	gene_symbol CenG1A; mirseed miR-iab4as.7mer-m8.+
chr2L	TarscanS.v7	UTR3	13899478	13899487	0	-	.	gene_symbol Smg5; mirseed miR-315.8mer-1a.-
chr2L	TarscanS.v7	UTR3	13899522	13899530	0	-	.	gene_symbol Smg5; mirseed miR-10-3p/1006.7mer-m8.-
chr2L	TarscanS.v7	UTR3	13899680	13899688	0	-	.	gene_symbol Smg5; mirseed miR-999.7mer-m8.-
chr2L	TarscanS.v7	UTR3	13920814	13920823	0	-	.	gene_symbol CG16886; mirseed miR-252.8mer-1a.-
chr2L	TarscanS.v7	UTR3	13956124	13956132	0	+	.	gene_symbol Ance-3; mirseed miR-210.2.7mer-m8.+
chr2L	TarscanS.v7	UTR3	13964660	13964668	0	-	.	gene_symbol NimB2; mirseed miR-33.7mer-m8.-
chr2L	TarscanS.v7	UTR3	13965369	13965377	0	+	.	gene_symbol NimB1; mirseed miR-33.7mer-m8.+
chr2L	TarscanS.v7	UTR3	13966666	13966675	0	+	.	gene_symbol NimB1; mirseed miR-210.1.8mer-1a.+
chr2L	TarscanS.v7	UTR3	13983189	13983198	0	+	.	gene_symbol NimC2; mirseed miR-1002.8mer-1a.+
chr2L	TarscanS.v7	UTR3	13983326	13983335	0	-	.	gene_symbol rk; mirseed miR-317.8mer-1a.-
chr2L	TarscanS.v7	UTR3	14019050	14019058	0	+	.	gene_symbol bgm; mirseed miR-1007.7mer-m8.+
chr2L	TarscanS.v7	UTR3	14019051	14019060	0	+	.	gene_symbol bgm; mirseed miR-1017.8mer-1a.+
chr2L	TarscanS.v7	UTR3	14019052	14019061	0	+	.	gene_symbol bgm; mirseed miR-4.8mer-1a.+
chr2L	TarscanS.v7	UTR3	14019068	14019077	0	+	.	gene_symbol bgm; mirseed miR-1014.8mer-1a.+
chr2L	TarscanS.v7	UTR3	14048790	14048798	0	+	.	gene_symbol NimC4; mirseed miR-2a-2/2c.7mer-m8.+
chr2L	TarscanS.v7	UTR3	14089937	14089945	0	+	.	gene_symbol nAChRalpha5; mirseed miR-1007.7mer-m8.+
chr2L	TarscanS.v7	UTR3	14089938	14089947	0	+	.	gene_symbol nAChRalpha5; mirseed miR-1017.8mer-1a.+
chr2L	TarscanS.v7	UTR3	14089939	14089947	0	+	.	gene_symbol nAChRalpha5; mirseed miR-4.7mer-m8.+
chr2L	TarscanS.v7	UTR3	14090159	14090167	0	+	.	gene_symbol nAChRalpha5; mirseed miR-277.7mer-m8.+
chr2L	TarscanS.v7	UTR3	14090189	14090197	0	+	.	gene_symbol nAChRalpha5; mirseed miR-190.7mer-m8.+
chr2L	TarscanS.v7	UTR3	14090320	14090328	0	+	.	gene_symbol nAChRalpha5; mirseed miR-1011.7mer-m8.+
chr2L	TarscanS.v7	UTR3	14090883	14090892	0	+	.	gene_symbol nAChRalpha5; mirseed miR-1011.8mer-1a.+
chr2L	TarscanS.v7	UTR3	14091017	14091026	0	+	.	gene_symbol nAChRalpha5; mirseed miR-1017.8mer-1a.+
chr2L	TarscanS.v7	UTR3	14091018	14091026	0	+	.	gene_symbol nAChRalpha5; mirseed miR-4.7mer-m8.+
chr2L	TarscanS.v7	UTR3	14091978	14091986	0	+	.	gene_symbol nAChRalpha5; mirseed miR-79.7mer-m8.+
chr2L	TarscanS.v7	UTR3	14092452	14092460	0	+	.	gene_symbol nAChRalpha5; mirseed miR-137.7mer-m8.+
chr2L	TarscanS.v7	UTR3	14092821	14092830	0	+	.	gene_symbol nAChRalpha5; mirseed miR-277.8mer-1a.+
chr2L	TarscanS.v7	UTR3	14093850	14093858	0	+	.	gene_symbol nAChRalpha5; mirseed miR-5.7mer-m8.+
chr2L	TarscanS.v7	UTR3	14107457	14107466	0	+	.	gene_symbol CG46301; mirseed miR-210.1.8mer-1a.+
chr2L	TarscanS.v7	UTR3	14163723	14163731	0	-	.	gene_symbol CG43333; mirseed miR-285/995/998.7mer-m8.-
chr2L	TarscanS.v7	UTR3	14163814	14163823	0	-	.	gene_symbol CG43333; mirseed miR-31.8mer-1a.-
chr2L	TarscanS.v7	UTR3	14184646	14184655	0	-	.	gene_symbol Dyrk2; mirseed miR-10-3p/1006.8mer-1a.-
chr2L	TarscanS.v7	UTR3	14184863	14184871	0	-	.	gene_symbol Dyrk2; mirseed miR-87.7mer-m8.-
chr2L	TarscanS.v7	UTR3	14185812	14185820	0	-	.	gene_symbol Dyrk2; mirseed miR-8.7mer-m8.-
chr2L	TarscanS.v7	UTR3	14325707	14325715	0	+	.	gene_symbol wb; mirseed miR-137.7mer-m8.+
chr2L	TarscanS.v7	UTR3	14327874	14327883	0	+	.	gene_symbol wb; mirseed miR-34.8mer-1a.+
chr2L	TarscanS.v7	UTR3	14327955	14327963	0	+	.	gene_symbol wb; mirseed miR-277.7mer-m8.+
chr2L	TarscanS.v7	UTR3	14328036	14328044	0	+	.	gene_symbol wb; mirseed miR-282.7mer-m8.+
chr2L	TarscanS.v7	UTR3	14328093	14328101	0	+	.	gene_symbol wb; mirseed miR-958.7mer-m8.+
chr2L	TarscanS.v7	UTR3	14345372	14345381	0	+	.	gene_symbol CG33090; mirseed miR-9.8mer-1a.+
chr2L	TarscanS.v7	UTR3	14345449	14345458	0	+	.	gene_symbol CG33090; mirseed miR-993.8mer-1a.+
chr2L	TarscanS.v7	UTR3	14345511	14345520	0	+	.	gene_symbol CG33090; mirseed miR-79.8mer-1a.+
chr2L	TarscanS.v7	UTR3	14345512	14345520	0	+	.	gene_symbol CG33090; mirseed miR-4.7mer-m8.+
chr2L	TarscanS.v7	UTR3	14345613	14345621	0	+	.	gene_symbol CG33090; mirseed miR-305.7mer-m8.+
chr2L	TarscanS.v7	UTR3	14352659	14352668	0	+	.	gene_symbol CG43052; mirseed miR-1002.8mer-1a.+
chr2L	TarscanS.v7	UTR3	14493335	14493344	0	+	.	gene_symbol noc; mirseed miR-2a-1/6/11/13/308.8mer-1a.+
chr2L	TarscanS.v7	UTR3	14493537	14493545	0	+	.	gene_symbol noc; mirseed miR-9.7mer-m8.+
chr2L	TarscanS.v7	UTR3	14547497	14547505	0	-	.	gene_symbol CG4218; mirseed miR-971.7mer-m8.-
chr2L	TarscanS.v7	UTR3	14600592	14600601	0	-	.	gene_symbol osp; mirseed miR-9.8mer-1a.-
chr2L	TarscanS.v7	UTR3	14600747	14600755	0	-	.	gene_symbol osp; mirseed miR-274.7mer-m8.-
chr2L	TarscanS.v7	UTR3	14600814	14600822	0	-	.	gene_symbol osp; mirseed miR-989.7mer-m8.-
chr2L	TarscanS.v7	UTR3	14794900	14794908	0	-	.	gene_symbol CG18420; mirseed miR-1014.7mer-m8.-
chr2L	TarscanS.v7	UTR3	14795088	14795096	0	-	.	gene_symbol CG18420; mirseed miR-315.7mer-m8.-
chr2L	TarscanS.v7	UTR3	14875281	14875289	0	-	.	gene_symbol CG15278; mirseed miR-315.7mer-m8.-
chr2L	TarscanS.v7	UTR3	14907958	14907966	0	-	.	gene_symbol CG42313; mirseed miR-316.7mer-m8.-
chr2L	TarscanS.v7	UTR3	15032684	15032692	0	+	.	gene_symbol GABA-B-R1; mirseed miR-1010.7mer-m8.+
chr2L	TarscanS.v7	UTR3	15034608	15034617	0	+	.	gene_symbol GABA-B-R1; mirseed miR-970.8mer-1a.+
chr2L	TarscanS.v7	UTR3	15042803	15042811	0	+	.	gene_symbol Su(H); mirseed miR-1011.7mer-m8.+
chr2L	TarscanS.v7	UTR3	15045144	15045152	0	-	.	gene_symbol ck; mirseed miR-1.7mer-m8.-
chr2L	TarscanS.v7	UTR3	15063786	15063794	0	-	.	gene_symbol vig; mirseed miR-989.7mer-m8.-
chr2L	TarscanS.v7	UTR3	15095845	15095854	0	+	.	gene_symbol CG15270; mirseed miR-284.8mer-1a.+
chr2L	TarscanS.v7	UTR3	15096478	15096486	0	+	.	gene_symbol CG15270; mirseed miR-981.7mer-m8.+
chr2L	TarscanS.v7	UTR3	15096516	15096524	0	+	.	gene_symbol CG15270; mirseed miR-5.7mer-m8.+
chr2L	TarscanS.v7	UTR3	15117971	15117980	0	+	.	gene_symbol stc; mirseed miR-1014.8mer-1a.+
chr2L	TarscanS.v7	UTR3	15162335	15162343	0	-	.	gene_symbol CG4168; mirseed miR-219.7mer-m8.-
chr2L	TarscanS.v7	UTR3	15162543	15162552	0	-	.	gene_symbol CG4168; mirseed miR-190.8mer-1a.-
chr2L	TarscanS.v7	UTR3	15335565	15335574	0	+	.	gene_symbol esg; mirseed miR-276.8mer-1a.+
chr2L	TarscanS.v7	UTR3	15335654	15335663	0	+	.	gene_symbol esg; mirseed miR-279/286/996.8mer-1a.+
chr2L	TarscanS.v7	UTR3	15423664	15423673	0	-	.	gene_symbol wor; mirseed miR-263b.8mer-1a.-
chr2L	TarscanS.v7	UTR3	15476804	15476813	0	-	.	gene_symbol sna; mirseed miR-285/995/998.8mer-1a.-
chr2L	TarscanS.v7	UTR3	15476846	15476854	0	-	.	gene_symbol sna; mirseed miR-1000.7mer-m8.-
chr2L	TarscanS.v7	UTR3	15476875	15476883	0	-	.	gene_symbol sna; mirseed miR-1.7mer-m8.-
chr2L	TarscanS.v7	UTR3	15632555	15632563	0	+	.	gene_symbol CG18480; mirseed miR-987.7mer-m8.+
chr2L	TarscanS.v7	UTR3	15633506	15633514	0	+	.	gene_symbol CG18480; mirseed miR-999.7mer-m8.+
chr2L	TarscanS.v7	UTR3	15633523	15633531	0	+	.	gene_symbol CG18480; mirseed miR-9.7mer-m8.+
chr2L	TarscanS.v7	UTR3	15633711	15633719	0	+	.	gene_symbol CG18480; mirseed miR-976.7mer-m8.+
chr2L	TarscanS.v7	UTR3	15644390	15644398	0	-	.	gene_symbol CG4587; mirseed miR-87.7mer-m8.-
chr2L	TarscanS.v7	UTR3	15645269	15645278	0	-	.	gene_symbol CG4587; mirseed miR-281-2-5p.8mer-1a.-
chr2L	TarscanS.v7	UTR3	15646545	15646554	0	-	.	gene_symbol CG4587; mirseed miR-7.8mer-1a.-
chr2L	TarscanS.v7	UTR3	15646750	15646758	0	-	.	gene_symbol CG4587; mirseed miR-190.7mer-m8.-
chr2L	TarscanS.v7	UTR3	15647188	15647197	0	-	.	gene_symbol CG4587; mirseed miR-210.1.8mer-1a.-
chr2L	TarscanS.v7	UTR3	15647189	15647198	0	-	.	gene_symbol CG4587; mirseed miR-210.2.8mer-1a.-
chr2L	TarscanS.v7	UTR3	15647559	15647568	0	-	.	gene_symbol CG4587; mirseed miR-1000.8mer-1a.-
chr2L	TarscanS.v7	UTR3	15727654	15727663	0	-	.	gene_symbol CycE; mirseed miR-965.8mer-1a.-
chr2L	TarscanS.v7	UTR3	15727705	15727714	0	-	.	gene_symbol CycE; mirseed miR-137.8mer-1a.-
chr2L	TarscanS.v7	UTR3	15756724	15756733	0	-	.	gene_symbol Gli; mirseed miR-1.8mer-1a.-
chr2L	TarscanS.v7	UTR3	15757080	15757089	0	-	.	gene_symbol Gli; mirseed miR-281-2-5p.8mer-1a.-
chr2L	TarscanS.v7	UTR3	15765932	15765941	0	+	.	gene_symbol CG3793; mirseed miR-5.8mer-1a.+
chr2L	TarscanS.v7	UTR3	15765933	15765941	0	+	.	gene_symbol CG3793; mirseed miR-994.7mer-m8.+
chr2L	TarscanS.v7	UTR3	16040995	16041003	0	+	.	gene_symbol beat-Ic; mirseed miR-276.7mer-m8.+
chr2L	TarscanS.v7	UTR3	16040996	16041004	0	+	.	gene_symbol beat-Ic; mirseed miR-5.7mer-m8.+
chr2L	TarscanS.v7	UTR3	16041263	16041271	0	+	.	gene_symbol beat-Ic; mirseed miR-315.7mer-m8.+
chr2L	TarscanS.v7	UTR3	16041286	16041294	0	+	.	gene_symbol beat-Ic; mirseed miR-7.7mer-m8.+
chr2L	TarscanS.v7	UTR3	16081094	16081103	0	+	.	gene_symbol beat-Ia; mirseed miR-277.8mer-1a.+
chr2L	TarscanS.v7	UTR3	16081525	16081533	0	+	.	gene_symbol beat-Ia; mirseed miR-137.7mer-m8.+
chr2L	TarscanS.v7	UTR3	16081657	16081666	0	+	.	gene_symbol beat-Ia; mirseed miR-315.8mer-1a.+
chr2L	TarscanS.v7	UTR3	16187651	16187659	0	+	.	gene_symbol Ca-alpha1D; mirseed miR-1.7mer-m8.+
chr2L	TarscanS.v7	UTR3	16189036	16189044	0	+	.	gene_symbol Ca-alpha1D; mirseed miR-285/995/998.7mer-m8.+
chr2L	TarscanS.v7	UTR3	16190367	16190375	0	+	.	gene_symbol Ca-alpha1D; mirseed miR-932.7mer-m8.+
chr2L	TarscanS.v7	UTR3	16241056	16241065	0	+	.	gene_symbol CG42817; mirseed miR-1014.8mer-1a.+
chr2L	TarscanS.v7	UTR3	16241140	16241149	0	+	.	gene_symbol CG42817; mirseed miR-315.8mer-1a.+
chr2L	TarscanS.v7	UTR3	16290889	16290897	0	+	.	gene_symbol pkaap; mirseed miR-281-2-5p.7mer-m8.+
chr2L	TarscanS.v7	UTR3	16296368	16296377	0	-	.	gene_symbol heix; mirseed miR-4.8mer-1a.-
chr2L	TarscanS.v7	UTR3	16296369	16296378	0	-	.	gene_symbol heix; mirseed miR-79.8mer-1a.-
chr2L	TarscanS.v7	UTR3	16296547	16296555	0	-	.	gene_symbol heix; mirseed miR-3/309/318.7mer-m8.-
chr2L	TarscanS.v7	UTR3	16296712	16296721	0	-	.	gene_symbol heix; mirseed miR-987.8mer-1a.-
chr2L	TarscanS.v7	UTR3	16297342	16297350	0	-	.	gene_symbol heix; mirseed miR-190.7mer-m8.-
chr2L	TarscanS.v7	UTR3	16297482	16297491	0	-	.	gene_symbol heix; mirseed miR-929.8mer-1a.-
chr2L	TarscanS.v7	UTR3	16301786	16301795	0	-	.	gene_symbol GMF; mirseed miR-277.8mer-1a.-
chr2L	TarscanS.v7	UTR3	16302023	16302032	0	-	.	gene_symbol GMF; mirseed miR-137.8mer-1a.-
chr2L	TarscanS.v7	UTR3	16306955	16306963	0	+	.	gene_symbol c(2)M; mirseed miR-1010.7mer-m8.+
chr2L	TarscanS.v7	UTR3	16309781	16309789	0	-	.	gene_symbol cni; mirseed miR-375.7mer-m8.-
chr2L	TarscanS.v7	UTR3	16343652	16343660	0	-	.	gene_symbol chif; mirseed miR-137.7mer-m8.-
chr2L	TarscanS.v7	UTR3	16343925	16343933	0	-	.	gene_symbol chif; mirseed miR-iab4as.7mer-m8.-
chr2L	TarscanS.v7	UTR3	16354284	16354293	0	+	.	gene_symbol CG4455; mirseed miR-252.8mer-1a.+
chr2L	TarscanS.v7	UTR3	16354303	16354312	0	+	.	gene_symbol CG4455; mirseed miR-252.8mer-1a.+
chr2L	TarscanS.v7	UTR3	16355153	16355161	0	-	.	gene_symbol CaBP1; mirseed miR-14.7mer-m8.-
chr2L	TarscanS.v7	UTR3	16467569	16467577	0	-	.	gene_symbol dac; mirseed miR-92/310/311/312/313.7mer-m8.-
chr2L	TarscanS.v7	UTR3	16467578	16467587	0	-	.	gene_symbol dac; mirseed bantam.8mer-1a.-
chr2L	TarscanS.v7	UTR3	16507104	16507113	0	+	.	gene_symbol Tpr2; mirseed miR-210.1.8mer-1a.+
chr2L	TarscanS.v7	UTR3	16508863	16508871	0	-	.	gene_symbol CG5953; mirseed miR-962.7mer-m8.-
chr2L	TarscanS.v7	UTR3	16509282	16509291	0	-	.	gene_symbol CG5953; mirseed miR-8.8mer-1a.-
chr2L	TarscanS.v7	UTR3	16509288	16509297	0	-	.	gene_symbol CG5953; mirseed miR-958.8mer-1a.-
chr2L	TarscanS.v7	UTR3	16509942	16509950	0	-	.	gene_symbol CG5953; mirseed miR-305.7mer-m8.-
chr2L	TarscanS.v7	UTR3	16662587	16662596	0	+	.	gene_symbol CG42389; mirseed miR-1014.8mer-1a.+
chr2L	TarscanS.v7	UTR3	16704668	16704677	0	-	.	gene_symbol CG31808; mirseed miR-277.8mer-1a.-
chr2L	TarscanS.v7	UTR3	16742617	16742626	0	-	.	gene_symbol LSm7; mirseed miR-305.8mer-1a.-
chr2L	TarscanS.v7	UTR3	16747579	16747587	0	+	.	gene_symbol BuGZ; mirseed miR-252.7mer-m8.+
chr2L	TarscanS.v7	UTR3	16752503	16752511	0	+	.	gene_symbol BuGZ; mirseed miR-284.7mer-m8.+
chr2L	TarscanS.v7	UTR3	16752730	16752739	0	+	.	gene_symbol BuGZ; mirseed miR-989.8mer-1a.+
chr2L	TarscanS.v7	UTR3	16753246	16753255	0	+	.	gene_symbol BuGZ; mirseed miR-277.8mer-1a.+
chr2L	TarscanS.v7	UTR3	16753375	16753384	0	+	.	gene_symbol BuGZ; mirseed miR-315.8mer-1a.+
chr2L	TarscanS.v7	UTR3	16753542	16753550	0	+	.	gene_symbol BuGZ; mirseed miR-137.7mer-m8.+
chr2L	TarscanS.v7	UTR3	16788096	16788105	0	+	.	gene_symbol Mhc; mirseed miR-927.8mer-1a.+
chr2L	TarscanS.v7	UTR3	16788133	16788141	0	+	.	gene_symbol Mhc; mirseed miR-283.7mer-m8.+
chr2L	TarscanS.v7	UTR3	16815881	16815890	0	+	.	gene_symbol CG13272; mirseed miR-4.8mer-1a.+
chr2L	TarscanS.v7	UTR3	16826912	16826920	0	+	.	gene_symbol mdy; mirseed miR-277.7mer-m8.+
chr2L	TarscanS.v7	UTR3	16840458	16840466	0	+	.	gene_symbol SclA; mirseed miR-1014.7mer-m8.+
chr2L	TarscanS.v7	UTR3	16840458	16840466	0	+	.	gene_symbol SclB; mirseed miR-1014.7mer-m8.+
chr2L	TarscanS.v7	UTR3	16881539	16881547	0	+	.	gene_symbol CG34313; mirseed miR-277.7mer-m8.+
chr2L	TarscanS.v7	UTR3	16885699	16885707	0	+	.	gene_symbol CG34313; mirseed miR-92/310/311/312/313.7mer-m8.+
chr2L	TarscanS.v7	UTR3	16885859	16885867	0	+	.	gene_symbol CG34313; mirseed miR-1.7mer-m8.+
chr2L	TarscanS.v7	UTR3	16916730	16916738	0	+	.	gene_symbol tweek; mirseed miR-980.7mer-m8.+
chr2L	TarscanS.v7	UTR3	16916833	16916842	0	+	.	gene_symbol tweek; mirseed miR-87.8mer-1a.+
chr2L	TarscanS.v7	UTR3	16993137	16993145	0	+	.	gene_symbol beat-IIIb; mirseed miR-iab-4-5p.7mer-m8.+
chr2L	TarscanS.v7	UTR3	17170422	17170430	0	+	.	gene_symbol beat-IIIa; mirseed miR-999.7mer-m8.+
chr2L	TarscanS.v7	UTR3	17170493	17170501	0	+	.	gene_symbol beat-IIIa; mirseed miR-190.7mer-m8.+
chr2L	TarscanS.v7	UTR3	17187784	17187793	0	-	.	gene_symbol beat-IIIc; mirseed miR-1014.8mer-1a.-
chr2L	TarscanS.v7	UTR3	17188554	17188562	0	-	.	gene_symbol beat-IIIc; mirseed miR-315.7mer-m8.-
chr2L	TarscanS.v7	UTR3	17188749	17188757	0	-	.	gene_symbol beat-IIIc; mirseed miR-1.7mer-m8.-
chr2L	TarscanS.v7	UTR3	17188853	17188861	0	-	.	gene_symbol beat-IIIc; mirseed miR-190.7mer-m8.-
chr2L	TarscanS.v7	UTR3	17188911	17188919	0	-	.	gene_symbol beat-IIIc; mirseed miR-315.7mer-m8.-
chr2L	TarscanS.v7	UTR3	17189739	17189748	0	-	.	gene_symbol beat-IIIc; mirseed miR-1014.8mer-1a.-
chr2L	TarscanS.v7	UTR3	17367510	17367519	0	-	.	gene_symbol Lrch; mirseed miR-iab4as.8mer-1a.-
chr2L	TarscanS.v7	UTR3	17367909	17367917	0	-	.	gene_symbol Lrch; mirseed miR-274.7mer-m8.-
chr2L	TarscanS.v7	UTR3	17369128	17369136	0	-	.	gene_symbol Lrch; mirseed miR-315.7mer-m8.-
chr2L	TarscanS.v7	UTR3	17369154	17369163	0	-	.	gene_symbol Lrch; mirseed miR-252.8mer-1a.-
chr2L	TarscanS.v7	UTR3	17369200	17369208	0	-	.	gene_symbol Lrch; mirseed miR-1.7mer-m8.-
chr2L	TarscanS.v7	UTR3	17369362	17369370	0	-	.	gene_symbol Lrch; mirseed miR-124.7mer-m8.-
chr2L	TarscanS.v7	UTR3	17369867	17369876	0	-	.	gene_symbol Lrch; mirseed miR-981.8mer-1a.-
chr2L	TarscanS.v7	UTR3	17438710	17438718	0	-	.	gene_symbol dl; mirseed miR-283.7mer-m8.-
chr2L	TarscanS.v7	UTR3	17438976	17438985	0	-	.	gene_symbol dl; mirseed miR-9.8mer-1a.-
chr2L	TarscanS.v7	UTR3	17439260	17439268	0	-	.	gene_symbol dl; mirseed miR-14.7mer-m8.-
chr2L	TarscanS.v7	UTR3	17482260	17482269	0	-	.	gene_symbol GCS2beta; mirseed miR-277.8mer-1a.-
chr2L	TarscanS.v7	UTR3	17525407	17525416	0	-	.	gene_symbol CG15144; mirseed miR-976.8mer-1a.-
chr2L	TarscanS.v7	UTR3	17591036	17591044	0	+	.	gene_symbol Oli; mirseed miR-137.7mer-m8.+
chr2L	TarscanS.v7	UTR3	17591166	17591174	0	+	.	gene_symbol Oli; mirseed miR-283.7mer-m8.+
chr2L	TarscanS.v7	UTR3	17591201	17591210	0	+	.	gene_symbol Oli; mirseed miR-277.8mer-1a.+
chr2L	TarscanS.v7	UTR3	17647686	17647694	0	-	.	gene_symbol CadN; mirseed miR-277.7mer-m8.-
chr2L	TarscanS.v7	UTR3	17648105	17648114	0	-	.	gene_symbol CadN; mirseed miR-277.8mer-1a.-
chr2L	TarscanS.v7	UTR3	17648247	17648256	0	-	.	gene_symbol CadN; mirseed miR-34.8mer-1a.-
chr2L	TarscanS.v7	UTR3	17649018	17649027	0	-	.	gene_symbol CadN; mirseed miR-277.8mer-1a.-
chr2L	TarscanS.v7	UTR3	17649394	17649403	0	-	.	gene_symbol CadN; mirseed miR-927.8mer-1a.-
chr2L	TarscanS.v7	UTR3	17649395	17649404	0	-	.	gene_symbol CadN; mirseed miR-964.8mer-1a.-
chr2L	TarscanS.v7	UTR3	17649612	17649620	0	-	.	gene_symbol CadN; mirseed miR-14.7mer-m8.-
chr2L	TarscanS.v7	UTR3	17649853	17649862	0	-	.	gene_symbol CadN; mirseed miR-1014.8mer-1a.-
chr2L	TarscanS.v7	UTR3	17649880	17649888	0	-	.	gene_symbol CadN; mirseed miR-9.7mer-m8.-
chr2L	TarscanS.v7	UTR3	17650100	17650108	0	-	.	gene_symbol CadN; mirseed miR-315.7mer-m8.-
chr2L	TarscanS.v7	UTR3	17650197	17650206	0	-	.	gene_symbol CadN; mirseed miR-9.8mer-1a.-
chr2L	TarscanS.v7	UTR3	17650261	17650270	0	-	.	gene_symbol CadN; mirseed miR-277.8mer-1a.-
chr2L	TarscanS.v7	UTR3	17787146	17787155	0	-	.	gene_symbol CadN2; mirseed miR-277.8mer-1a.-
chr2L	TarscanS.v7	UTR3	17972415	17972423	0	+	.	gene_symbol CG5674; mirseed miR-980.7mer-m8.+
chr2L	TarscanS.v7	UTR3	17974811	17974820	0	+	.	gene_symbol CG5674; mirseed miR-10-3p/1006.8mer-1a.+
chr2L	TarscanS.v7	UTR3	18010186	18010194	0	-	.	gene_symbol elfless; mirseed miR-137.7mer-m8.-
chr2L	TarscanS.v7	UTR3	18080203	18080212	0	+	.	gene_symbol Arr1; mirseed let-7.8mer-1a.+
chr2L	TarscanS.v7	UTR3	18080279	18080288	0	+	.	gene_symbol Arr1; mirseed miR-284.8mer-1a.+
chr2L	TarscanS.v7	UTR3	18086156	18086164	0	+	.	gene_symbol CG31741; mirseed miR-14.7mer-m8.+
chr2L	TarscanS.v7	UTR3	18116100	18116109	0	+	.	gene_symbol CG15152; mirseed miR-962.8mer-1a.+
chr2L	TarscanS.v7	UTR3	18129631	18129639	0	+	.	gene_symbol CG5758; mirseed miR-190.7mer-m8.+
chr2L	TarscanS.v7	UTR3	18129790	18129798	0	+	.	gene_symbol CG5758; mirseed miR-137.7mer-m8.+
chr2L	TarscanS.v7	UTR3	18129956	18129964	0	-	.	gene_symbol kel; mirseed miR-960.7mer-m8.-
chr2L	TarscanS.v7	UTR3	18160924	18160933	0	-	.	gene_symbol CG42750; mirseed miR-190.8mer-1a.-
chr2L	TarscanS.v7	UTR3	18161129	18161137	0	-	.	gene_symbol CG42750; mirseed miR-219.7mer-m8.-
chr2L	TarscanS.v7	UTR3	18161149	18161157	0	-	.	gene_symbol CG42750; mirseed miR-10-3p/1006.7mer-m8.-
chr2L	TarscanS.v7	UTR3	18161246	18161255	0	-	.	gene_symbol CG42750; mirseed miR-4.8mer-1a.-
chr2L	TarscanS.v7	UTR3	18181718	18181726	0	-	.	gene_symbol Ptp36E; mirseed miR-263a.7mer-m8.-
chr2L	TarscanS.v7	UTR3	18181893	18181902	0	-	.	gene_symbol Ptp36E; mirseed miR-137.8mer-1a.-
chr2L	TarscanS.v7	UTR3	18386912	18386920	0	+	.	gene_symbol Fas3; mirseed miR-277.7mer-m8.+
chr2L	TarscanS.v7	UTR3	18441610	18441619	0	-	.	gene_symbol RpS26; mirseed miR-977.8mer-1a.-
chr2L	TarscanS.v7	UTR3	18487273	18487281	0	+	.	gene_symbol grnd; mirseed miR-283.7mer-m8.+
chr2L	TarscanS.v7	UTR3	18487756	18487764	0	-	.	gene_symbol kon; mirseed miR-1000.7mer-m8.-
chr2L	TarscanS.v7	UTR3	18487953	18487962	0	+	.	gene_symbol grnd; mirseed miR-958.8mer-1a.+
chr2L	TarscanS.v7	UTR3	18487954	18487962	0	-	.	gene_symbol kon; mirseed miR-304.7mer-m8.-
chr2L	TarscanS.v7	UTR3	18532370	18532379	0	-	.	gene_symbol Pde11; mirseed miR-10-3p/1006.8mer-1a.-
chr2L	TarscanS.v7	UTR3	18661254	18661263	0	+	.	gene_symbol MESR3; mirseed miR-2a-1/6/11/13/308.8mer-1a.+
chr2L	TarscanS.v7	UTR3	18661744	18661752	0	+	.	gene_symbol MESR3; mirseed miR-315.7mer-m8.+
chr2L	TarscanS.v7	UTR3	18697973	18697981	0	+	.	gene_symbol CG10338; mirseed miR-190.7mer-m8.+
chr2L	TarscanS.v7	UTR3	18697975	18697984	0	+	.	gene_symbol CG10338; mirseed miR-977.8mer-1a.+
chr2L	TarscanS.v7	UTR3	18700689	18700697	0	-	.	gene_symbol CG10376; mirseed miR-277.7mer-m8.-
chr2L	TarscanS.v7	UTR3	18763317	18763325	0	-	.	gene_symbol ham; mirseed miR-316.7mer-m8.-
chr2L	TarscanS.v7	UTR3	18763434	18763443	0	-	.	gene_symbol ham; mirseed miR-987.8mer-1a.-
chr2L	TarscanS.v7	UTR3	18808756	18808764	0	-	.	gene_symbol CG10570; mirseed miR-137.7mer-m8.-
chr2L	TarscanS.v7	UTR3	18808756	18808764	0	-	.	gene_symbol CG42502; mirseed miR-137.7mer-m8.-
chr2L	TarscanS.v7	UTR3	18808970	18808978	0	-	.	gene_symbol CG10570; mirseed miR-987.7mer-m8.-
chr2L	TarscanS.v7	UTR3	18808970	18808978	0	-	.	gene_symbol CG42502; mirseed miR-987.7mer-m8.-
chr2L	TarscanS.v7	UTR3	18810311	18810319	0	-	.	gene_symbol CG42502; mirseed miR-305.7mer-m8.-
chr2L	TarscanS.v7	UTR3	18826240	18826248	0	+	.	gene_symbol CG17323; mirseed miR-283.7mer-m8.+
chr2L	TarscanS.v7	UTR3	18834456	18834464	0	-	.	gene_symbol CG10600; mirseed miR-282.7mer-m8.-
chr2L	TarscanS.v7	UTR3	18860336	18860345	0	-	.	gene_symbol tup; mirseed miR-263b.8mer-1a.-
chr2L	TarscanS.v7	UTR3	18916873	18916882	0	-	.	gene_symbol ssp3; mirseed miR-283.8mer-1a.-
chr2L	TarscanS.v7	UTR3	18957996	18958004	0	-	.	gene_symbol Nak; mirseed miR-9.7mer-m8.-
chr2L	TarscanS.v7	UTR3	18961395	18961404	0	-	.	gene_symbol Nak; mirseed miR-9.8mer-1a.-
chr2L	TarscanS.v7	UTR3	18961581	18961589	0	-	.	gene_symbol Nak; mirseed miR-1000.7mer-m8.-
chr2L	TarscanS.v7	UTR3	18961812	18961821	0	-	.	gene_symbol Nak; mirseed miR-927.8mer-1a.-
chr2L	TarscanS.v7	UTR3	18961818	18961826	0	-	.	gene_symbol Nak; mirseed miR-92/310/311/312/313.7mer-m8.-
chr2L	TarscanS.v7	UTR3	18962053	18962061	0	-	.	gene_symbol Nak; mirseed miR-307.7mer-m8.-
chr2L	TarscanS.v7	UTR3	18962176	18962184	0	-	.	gene_symbol Nak; mirseed miR-285/995/998.7mer-m8.-
chr2L	TarscanS.v7	UTR3	18977623	18977632	0	-	.	gene_symbol Swip-1; mirseed miR-137.8mer-1a.-
chr2L	TarscanS.v7	UTR3	18977653	18977661	0	-	.	gene_symbol Swip-1; mirseed miR-8.7mer-m8.-
chr2L	TarscanS.v7	UTR3	18977823	18977831	0	-	.	gene_symbol Swip-1; mirseed miR-263a.7mer-m8.-
chr2L	TarscanS.v7	UTR3	19030627	19030635	0	+	.	gene_symbol Sidpn; mirseed miR-277.7mer-m8.+
chr2L	TarscanS.v7	UTR3	19030641	19030649	0	+	.	gene_symbol Sidpn; mirseed miR-263b.7mer-m8.+
chr2L	TarscanS.v7	UTR3	19041183	19041191	0	+	.	gene_symbol mib2; mirseed miR-9.7mer-m8.+
chr2L	TarscanS.v7	UTR3	19058196	19058204	0	+	.	gene_symbol CG10492; mirseed miR-999.7mer-m8.+
chr2L	TarscanS.v7	UTR3	19079632	19079640	0	-	.	gene_symbol Lim3; mirseed miR-283.7mer-m8.-
chr2L	TarscanS.v7	UTR3	19079775	19079784	0	-	.	gene_symbol Lim3; mirseed miR-87.8mer-1a.-
chr2L	TarscanS.v7	UTR3	19121690	19121698	0	-	.	gene_symbol l(2)37Cc; mirseed miR-315.7mer-m8.-
chr2L	TarscanS.v7	UTR3	19133403	19133411	0	+	.	gene_symbol DCTN6-p27; mirseed let-7.7mer-m8.+
chr2L	TarscanS.v7	UTR3	19171537	19171545	0	+	.	gene_symbol brat; mirseed miR-1014.7mer-m8.+
chr2L	TarscanS.v7	UTR3	19173527	19173536	0	+	.	gene_symbol brat; mirseed miR-304.8mer-1a.+
chr2L	TarscanS.v7	UTR3	19175454	19175462	0	+	.	gene_symbol brat; mirseed miR-315.7mer-m8.+
chr2L	TarscanS.v7	UTR3	19176697	19176706	0	+	.	gene_symbol brat; mirseed miR-929.8mer-1a.+
chr2L	TarscanS.v7	UTR3	19177913	19177922	0	+	.	gene_symbol brat; mirseed miR-279/286/996.8mer-1a.+
chr2L	TarscanS.v7	UTR3	19178026	19178035	0	+	.	gene_symbol brat; mirseed miR-971.8mer-1a.+
chr2L	TarscanS.v7	UTR3	19178182	19178190	0	+	.	gene_symbol brat; mirseed miR-1014.7mer-m8.+
chr2L	TarscanS.v7	UTR3	19178230	19178238	0	+	.	gene_symbol brat; mirseed miR-10-5p.7mer-m8.+
chr2L	TarscanS.v7	UTR3	19208007	19208016	0	+	.	gene_symbol drl; mirseed miR-33.8mer-1a.+
chr2L	TarscanS.v7	UTR3	19338841	19338849	0	-	.	gene_symbol dnt; mirseed miR-283.7mer-m8.-
chr2L	TarscanS.v7	UTR3	19338853	19338861	0	-	.	gene_symbol dnt; mirseed miR-315.7mer-m8.-
chr2L	TarscanS.v7	UTR3	19400837	19400845	0	-	.	gene_symbol Pax; mirseed miR-283.7mer-m8.-
chr2L	TarscanS.v7	UTR3	19436029	19436037	0	-	.	gene_symbol CG10237; mirseed miR-965.7mer-m8.-
chr2L	TarscanS.v7	UTR3	19442961	19442969	0	-	.	gene_symbol Hs2st; mirseed miR-1000.7mer-m8.-
chr2L	TarscanS.v7	UTR3	19443029	19443038	0	-	.	gene_symbol Hs2st; mirseed miR-137.8mer-1a.-
chr2L	TarscanS.v7	UTR3	19443177	19443186	0	-	.	gene_symbol Hs2st; mirseed miR-252.8mer-1a.-
chr2L	TarscanS.v7	UTR3	19482588	19482597	0	-	.	gene_symbol CG10195; mirseed miR-315.8mer-1a.-
chr2L	TarscanS.v7	UTR3	19482737	19482746	0	-	.	gene_symbol CG10195; mirseed miR-277.8mer-1a.-
chr2L	TarscanS.v7	UTR3	19497467	19497475	0	+	.	gene_symbol swm; mirseed miR-964.7mer-m8.+
chr2L	TarscanS.v7	UTR3	19536554	19536563	0	+	.	gene_symbol CG33116; mirseed miR-304.8mer-1a.+
chr2L	TarscanS.v7	UTR3	19701660	19701668	0	+	.	gene_symbol CG46244; mirseed miR-92/310/311/312/313.7mer-m8.+
chr2L	TarscanS.v7	UTR3	19701820	19701828	0	+	.	gene_symbol CG46244; mirseed miR-988.7mer-m8.+
chr2L	TarscanS.v7	UTR3	19715807	19715815	0	+	.	gene_symbol CG46244; mirseed miR-969.7mer-m8.+
chr2L	TarscanS.v7	UTR3	19715825	19715833	0	+	.	gene_symbol CG46244; mirseed miR-1000.7mer-m8.+
chr2L	TarscanS.v7	UTR3	19715934	19715942	0	+	.	gene_symbol CG46244; mirseed miR-1010.7mer-m8.+
chr2L	TarscanS.v7	UTR3	19717059	19717067	0	+	.	gene_symbol CG46244; mirseed miR-263a.7mer-m8.+
chr2L	TarscanS.v7	UTR3	19717443	19717452	0	+	.	gene_symbol CG46244; mirseed miR-137.8mer-1a.+
chr2L	TarscanS.v7	UTR3	19727414	19727422	0	+	.	gene_symbol CG46244; mirseed miR-1003/1004.7mer-m8.+
chr2L	TarscanS.v7	UTR3	19727645	19727653	0	+	.	gene_symbol CG46244; mirseed miR-276.7mer-m8.+
chr2L	TarscanS.v7	UTR3	19727882	19727891	0	+	.	gene_symbol CG46244; mirseed miR-276.8mer-1a.+
chr2L	TarscanS.v7	UTR3	19728008	19728016	0	+	.	gene_symbol CG46244; mirseed miR-285/995/998.7mer-m8.+
chr2L	TarscanS.v7	UTR3	19728209	19728217	0	+	.	gene_symbol CG46244; mirseed bantam.7mer-m8.+
chr2L	TarscanS.v7	UTR3	19728274	19728283	0	+	.	gene_symbol CG46244; mirseed miR-219.8mer-1a.+
chr2L	TarscanS.v7	UTR3	19729582	19729591	0	+	.	gene_symbol CG46244; mirseed miR-8.8mer-1a.+
chr2L	TarscanS.v7	UTR3	19729610	19729618	0	+	.	gene_symbol CG46244; mirseed miR-305.7mer-m8.+
chr2L	TarscanS.v7	UTR3	19730460	19730468	0	+	.	gene_symbol CG46244; mirseed miR-14.7mer-m8.+
chr2L	TarscanS.v7	UTR3	19730460	19730468	0	+	.	gene_symbol Lar; mirseed miR-14.7mer-m8.+
chr2L	TarscanS.v7	UTR3	19730685	19730693	0	+	.	gene_symbol CG46244; mirseed miR-958.7mer-m8.+
chr2L	TarscanS.v7	UTR3	19730685	19730693	0	+	.	gene_symbol Lar; mirseed miR-958.7mer-m8.+
chr2L	TarscanS.v7	UTR3	19730795	19730803	0	+	.	gene_symbol CG46244; mirseed miR-315.7mer-m8.+
chr2L	TarscanS.v7	UTR3	19730795	19730803	0	+	.	gene_symbol Lar; mirseed miR-315.7mer-m8.+
chr2L	TarscanS.v7	UTR3	19730860	19730868	0	+	.	gene_symbol CG46244; mirseed miR-92/310/311/312/313.7mer-m8.+
chr2L	TarscanS.v7	UTR3	19730860	19730868	0	+	.	gene_symbol Lar; mirseed miR-92/310/311/312/313.7mer-m8.+
chr2L	TarscanS.v7	UTR3	19731113	19731121	0	+	.	gene_symbol CG46244; mirseed miR-1.7mer-m8.+
chr2L	TarscanS.v7	UTR3	19731113	19731121	0	+	.	gene_symbol Lar; mirseed miR-1.7mer-m8.+
chr2L	TarscanS.v7	UTR3	19775217	19775226	0	-	.	gene_symbol CdGAPr; mirseed miR-4.8mer-1a.-
chr2L	TarscanS.v7	UTR3	19776603	19776611	0	-	.	gene_symbol CdGAPr; mirseed miR-316.7mer-m8.-
chr2L	TarscanS.v7	UTR3	19957579	19957587	0	+	.	gene_symbol sick; mirseed miR-968.7mer-m8.+
chr2L	TarscanS.v7	UTR3	19958225	19958234	0	+	.	gene_symbol sick; mirseed miR-iab4as.8mer-1a.+
chr2L	TarscanS.v7	UTR3	19958394	19958403	0	+	.	gene_symbol sick; mirseed miR-315.8mer-1a.+
chr2L	TarscanS.v7	UTR3	19967807	19967815	0	-	.	gene_symbol CG43861; mirseed miR-87.7mer-m8.-
chr2L	TarscanS.v7	UTR3	19968663	19968671	0	-	.	gene_symbol CG43861; mirseed miR-305.7mer-m8.-
chr2L	TarscanS.v7	UTR3	19968827	19968836	0	-	.	gene_symbol CG43861; mirseed miR-963.8mer-1a.-
chr2L	TarscanS.v7	UTR3	19969537	19969545	0	-	.	gene_symbol CG43861; mirseed miR-277.7mer-m8.-
chr2L	TarscanS.v7	UTR3	19969580	19969589	0	-	.	gene_symbol CG43861; mirseed miR-277.8mer-1a.-
chr2L	TarscanS.v7	UTR3	20073097	20073106	0	+	.	gene_symbol bwa; mirseed miR-2a-1/6/11/13/308.8mer-1a.+
chr2L	TarscanS.v7	UTR3	20073191	20073200	0	+	.	gene_symbol bwa; mirseed miR-275/306.8mer-1a.+
chr2L	TarscanS.v7	UTR3	20093100	20093109	0	-	.	gene_symbol Taf13; mirseed miR-315.8mer-1a.-
chr2L	TarscanS.v7	UTR3	20102800	20102808	0	+	.	gene_symbol Kua; mirseed bantam.7mer-m8.+
chr2L	TarscanS.v7	UTR3	20295691	20295699	0	+	.	gene_symbol CG12617; mirseed miR-315.7mer-m8.+
chr2L	TarscanS.v7	UTR3	20344911	20344920	0	+	.	gene_symbol spir; mirseed miR-956.8mer-1a.+
chr2L	TarscanS.v7	UTR3	20346349	20346357	0	+	.	gene_symbol spir; mirseed bantam.7mer-m8.+
chr2L	TarscanS.v7	UTR3	20346616	20346625	0	+	.	gene_symbol spir; mirseed miR-9.8mer-1a.+
chr2L	TarscanS.v7	UTR3	20347131	20347140	0	+	.	gene_symbol spir; mirseed miR-958.8mer-1a.+
chr2L	TarscanS.v7	UTR3	20348246	20348255	0	+	.	gene_symbol spir; mirseed miR-277.8mer-1a.+
chr2L	TarscanS.v7	UTR3	20363650	20363658	0	+	.	gene_symbol RtGEF; mirseed miR-92/310/311/312/313.7mer-m8.+
chr2L	TarscanS.v7	UTR3	20363661	20363669	0	+	.	gene_symbol RtGEF; mirseed miR-315.7mer-m8.+
chr2L	TarscanS.v7	UTR3	20364565	20364574	0	+	.	gene_symbol RtGEF; mirseed miR-79.8mer-1a.+
chr2L	TarscanS.v7	UTR3	20364566	20364575	0	+	.	gene_symbol RtGEF; mirseed miR-4.8mer-1a.+
chr2L	TarscanS.v7	UTR3	20364713	20364721	0	+	.	gene_symbol RtGEF; mirseed miR-1000.7mer-m8.+
chr2L	TarscanS.v7	UTR3	20365142	20365150	0	+	.	gene_symbol RtGEF; mirseed miR-263b.7mer-m8.+
chr2L	TarscanS.v7	UTR3	20377292	20377301	0	-	.	gene_symbol CG16798; mirseed miR-284.8mer-1a.-
chr2L	TarscanS.v7	UTR3	20385605	20385613	0	-	.	gene_symbol CG10947; mirseed miR-960.7mer-m8.-
chr2L	TarscanS.v7	UTR3	20423355	20423364	0	-	.	gene_symbol CG15130; mirseed miR-34.8mer-1a.-
chr2L	TarscanS.v7	UTR3	20441901	20441910	0	+	.	gene_symbol CG31688; mirseed miR-1000.8mer-1a.+
chr2L	TarscanS.v7	UTR3	20442213	20442221	0	+	.	gene_symbol CG31688; mirseed miR-274.7mer-m8.+
chr2L	TarscanS.v7	UTR3	20442684	20442692	0	+	.	gene_symbol CG31688; mirseed miR-315.7mer-m8.+
chr2L	TarscanS.v7	UTR3	20442998	20443007	0	+	.	gene_symbol CG31688; mirseed miR-34.8mer-1a.+
chr2L	TarscanS.v7	UTR3	20446187	20446196	0	+	.	gene_symbol CG31688; mirseed miR-4.8mer-1a.+
chr2L	TarscanS.v7	UTR3	20447063	20447071	0	+	.	gene_symbol CG31688; mirseed miR-315.7mer-m8.+
chr2L	TarscanS.v7	UTR3	20447160	20447168	0	+	.	gene_symbol CG31688; mirseed miR-315.7mer-m8.+
chr2L	TarscanS.v7	UTR3	20447230	20447239	0	+	.	gene_symbol CG31688; mirseed miR-210.1.8mer-1a.+
chr2L	TarscanS.v7	UTR3	20447665	20447674	0	+	.	gene_symbol CG31688; mirseed miR-92/310/311/312/313.8mer-1a.+
chr2L	TarscanS.v7	UTR3	20447865	20447874	0	+	.	gene_symbol CG31688; mirseed miR-977.8mer-1a.+
chr2L	TarscanS.v7	UTR3	20451802	20451810	0	+	.	gene_symbol CG31687; mirseed miR-315.7mer-m8.+
chr2L	TarscanS.v7	UTR3	20452116	20452125	0	+	.	gene_symbol CG31687; mirseed miR-34.8mer-1a.+
chr2L	TarscanS.v7	UTR3	20455309	20455318	0	+	.	gene_symbol CG31687; mirseed miR-4.8mer-1a.+
chr2L	TarscanS.v7	UTR3	20456184	20456192	0	+	.	gene_symbol CG31687; mirseed miR-315.7mer-m8.+
chr2L	TarscanS.v7	UTR3	20456277	20456285	0	+	.	gene_symbol CG31687; mirseed miR-315.7mer-m8.+
chr2L	TarscanS.v7	UTR3	20456347	20456356	0	+	.	gene_symbol CG31687; mirseed miR-210.1.8mer-1a.+
chr2L	TarscanS.v7	UTR3	20456782	20456791	0	+	.	gene_symbol CG31687; mirseed miR-92/310/311/312/313.8mer-1a.+
chr2L	TarscanS.v7	UTR3	20647268	20647276	0	+	.	gene_symbol CG2608; mirseed miR-137.7mer-m8.+
chr2L	TarscanS.v7	UTR3	20651151	20651159	0	-	.	gene_symbol brun; mirseed miR-137.7mer-m8.-
chr2L	TarscanS.v7	UTR3	20659431	20659439	0	-	.	gene_symbol CG31678; mirseed miR-5.7mer-m8.-
chr2L	TarscanS.v7	UTR3	20659432	20659440	0	-	.	gene_symbol CG31678; mirseed miR-276.7mer-m8.-
chr2L	TarscanS.v7	UTR3	20684077	20684085	0	-	.	gene_symbol Hr38; mirseed miR-4.7mer-m8.-
chr2L	TarscanS.v7	UTR3	20685248	20685256	0	-	.	gene_symbol Hr38; mirseed miR-977.7mer-m8.-
chr2L	TarscanS.v7	UTR3	20685250	20685258	0	-	.	gene_symbol Hr38; mirseed miR-190.7mer-m8.-
chr2L	TarscanS.v7	UTR3	20686285	20686294	0	-	.	gene_symbol Hr38; mirseed miR-279/286/996.8mer-1a.-
chr2L	TarscanS.v7	UTR3	20740044	20740053	0	+	.	gene_symbol Fs(2)Ket; mirseed miR-283.8mer-1a.+
chr2L	TarscanS.v7	UTR3	20750434	20750443	0	+	.	gene_symbol Fs(2)Ket; mirseed miR-987.8mer-1a.+
chr2L	TarscanS.v7	UTR3	20788787	20788795	0	-	.	gene_symbol vari; mirseed miR-305.7mer-m8.-
chr2L	TarscanS.v7	UTR3	20856669	20856677	0	+	.	gene_symbol twit; mirseed miR-283.7mer-m8.+
chr2L	TarscanS.v7	UTR3	20856700	20856708	0	+	.	gene_symbol twit; mirseed miR-284.7mer-m8.+
chr2L	TarscanS.v7	UTR3	20871878	20871886	0	-	.	gene_symbol sky; mirseed miR-8.7mer-m8.-
chr2L	TarscanS.v7	UTR3	20871878	20871886	0	-	.	gene_symbol CG43739; mirseed miR-8.7mer-m8.-
chr2L	TarscanS.v7	UTR3	20872428	20872437	0	-	.	gene_symbol sky; mirseed miR-981.8mer-1a.-
chr2L	TarscanS.v7	UTR3	20872428	20872437	0	-	.	gene_symbol CG43739; mirseed miR-981.8mer-1a.-
chr2L	TarscanS.v7	UTR3	20872584	20872593	0	-	.	gene_symbol sky; mirseed miR-279/286/996.8mer-1a.-
chr2L	TarscanS.v7	UTR3	20872584	20872593	0	-	.	gene_symbol CG43739; mirseed miR-279/286/996.8mer-1a.-
chr2L	TarscanS.v7	UTR3	20872777	20872786	0	-	.	gene_symbol sky; mirseed bantam.8mer-1a.-
chr2L	TarscanS.v7	UTR3	20872777	20872786	0	-	.	gene_symbol CG43739; mirseed bantam.8mer-1a.-
chr2L	TarscanS.v7	UTR3	20873248	20873257	0	-	.	gene_symbol sky; mirseed miR-994.8mer-1a.-
chr2L	TarscanS.v7	UTR3	20873248	20873257	0	-	.	gene_symbol CG43739; mirseed miR-994.8mer-1a.-
chr2L	TarscanS.v7	UTR3	20873438	20873446	0	-	.	gene_symbol sky; mirseed miR-960.7mer-m8.-
chr2L	TarscanS.v7	UTR3	20873438	20873446	0	-	.	gene_symbol CG43739; mirseed miR-960.7mer-m8.-
chr2L	TarscanS.v7	UTR3	20874117	20874125	0	-	.	gene_symbol CG43739; mirseed miR-988.7mer-m8.-
chr2L	TarscanS.v7	UTR3	20874277	20874286	0	-	.	gene_symbol CG43739; mirseed miR-92/310/311/312/313.8mer-1a.-
chr2L	TarscanS.v7	UTR3	20876991	20876999	0	-	.	gene_symbol CG43739; mirseed miR-315.7mer-m8.-
chr2L	TarscanS.v7	UTR3	20876999	20877007	0	-	.	gene_symbol CG43739; mirseed miR-137.7mer-m8.-
chr2L	TarscanS.v7	UTR3	20877046	20877055	0	-	.	gene_symbol CG43739; mirseed miR-14.8mer-1a.-
chr2L	TarscanS.v7	UTR3	20877263	20877272	0	-	.	gene_symbol CG43739; mirseed miR-981.8mer-1a.-
chr2L	TarscanS.v7	UTR3	20877267	20877275	0	-	.	gene_symbol CG43739; mirseed miR-375.7mer-m8.-
chr2L	TarscanS.v7	UTR3	20877403	20877411	0	-	.	gene_symbol CG43739; mirseed miR-285/995/998.7mer-m8.-
chr2L	TarscanS.v7	UTR3	20877610	20877618	0	-	.	gene_symbol CG43739; mirseed miR-315.7mer-m8.-
chr2L	TarscanS.v7	UTR3	20881993	20882001	0	-	.	gene_symbol CG43739; mirseed miR-277.7mer-m8.-
chr2L	TarscanS.v7	UTR3	20882023	20882031	0	-	.	gene_symbol CG43739; mirseed miR-8.7mer-m8.-
chr2L	TarscanS.v7	UTR3	21058079	21058088	0	-	.	gene_symbol CG9265; mirseed miR-283.8mer-1a.-
chr2L	TarscanS.v7	UTR3	21058145	21058153	0	-	.	gene_symbol CG9265; mirseed miR-1014.7mer-m8.-
chr2L	TarscanS.v7	UTR3	21098817	21098825	0	+	.	gene_symbol CG34136; mirseed miR-9.7mer-m8.+
chr2L	TarscanS.v7	UTR3	21103919	21103927	0	+	.	gene_symbol CG9257; mirseed miR-2a-1/6/11/13/308.7mer-m8.+
chr2L	TarscanS.v7	UTR3	21103995	21104003	0	+	.	gene_symbol CG9257; mirseed miR-316.7mer-m8.+
chr2L	TarscanS.v7	UTR3	21104123	21104131	0	+	.	gene_symbol CG9257; mirseed miR-317.7mer-m8.+
chr2L	TarscanS.v7	UTR3	21104161	21104170	0	+	.	gene_symbol CG9257; mirseed miR-252.8mer-1a.+
chr2L	TarscanS.v7	UTR3	21130326	21130334	0	+	.	gene_symbol Nhe2; mirseed miR-10-3p/1006.7mer-m8.+
chr2L	TarscanS.v7	UTR3	21132502	21132510	0	+	.	gene_symbol Nhe2; mirseed miR-981.7mer-m8.+
chr2L	TarscanS.v7	UTR3	21132951	21132959	0	+	.	gene_symbol Nhe2; mirseed miR-317.7mer-m8.+
chr2L	TarscanS.v7	UTR3	21134172	21134181	0	+	.	gene_symbol Nhe2; mirseed miR-1000.8mer-1a.+
chr2L	TarscanS.v7	UTR3	21137431	21137439	0	-	.	gene_symbol Dap160; mirseed miR-1.7mer-m8.-
chr2L	TarscanS.v7	UTR3	21137444	21137453	0	-	.	gene_symbol Dap160; mirseed miR-281-2-5p.8mer-1a.-
chr2L	TarscanS.v7	UTR3	21137469	21137478	0	-	.	gene_symbol Dap160; mirseed miR-958.8mer-1a.-
chr2L	TarscanS.v7	UTR3	21160886	21160894	0	+	.	gene_symbol CG9248; mirseed miR-960.7mer-m8.+
chr2L	TarscanS.v7	UTR3	21172734	21172742	0	+	.	gene_symbol Acon; mirseed miR-137.7mer-m8.+
chr2L	TarscanS.v7	UTR3	21173062	21173071	0	+	.	gene_symbol Acon; mirseed miR-1000.8mer-1a.+
chr2L	TarscanS.v7	UTR3	21174498	21174506	0	-	.	gene_symbol bur; mirseed miR-5.7mer-m8.-
chr2L	TarscanS.v7	UTR3	21183024	21183032	0	-	.	gene_symbol Ret; mirseed miR-960.7mer-m8.-
chr2L	TarscanS.v7	UTR3	21183076	21183084	0	-	.	gene_symbol Ret; mirseed miR-4.7mer-m8.-
chr2L	TarscanS.v7	UTR3	21183076	21183085	0	-	.	gene_symbol Ret; mirseed miR-79.8mer-1a.-
chr2L	TarscanS.v7	UTR3	21212636	21212644	0	-	.	gene_symbol Atg18b; mirseed miR-79.7mer-m8.-
chr2L	TarscanS.v7	UTR3	21212918	21212926	0	-	.	gene_symbol Atg18b; mirseed miR-960.7mer-m8.-
chr2L	TarscanS.v7	UTR3	21216221	21216230	0	-	.	gene_symbol CG8679; mirseed bantam.8mer-1a.-
chr2L	TarscanS.v7	UTR3	21232518	21232526	0	-	.	gene_symbol CG31626; mirseed miR-304.7mer-m8.-
chr2L	TarscanS.v7	UTR3	21258177	21258185	0	+	.	gene_symbol Hr39; mirseed miR-316.7mer-m8.+
chr2L	TarscanS.v7	UTR3	21258450	21258458	0	+	.	gene_symbol Hr39; mirseed miR-92/310/311/312/313.7mer-m8.+
chr2L	TarscanS.v7	UTR3	21258517	21258525	0	+	.	gene_symbol Hr39; mirseed miR-316.7mer-m8.+
chr2L	TarscanS.v7	UTR3	21286258	21286267	0	-	.	gene_symbol Mondo; mirseed miR-1014.8mer-1a.-
chr2L	TarscanS.v7	UTR3	21390386	21390395	0	+	.	gene_symbol nrv3; mirseed miR-9.8mer-1a.+
chr2L	TarscanS.v7	UTR3	21646975	21646983	0	+	.	gene_symbol Ac3; mirseed miR-283.7mer-m8.+
chr2L	TarscanS.v7	UTR3	21647704	21647713	0	+	.	gene_symbol Ac3; mirseed miR-219.8mer-1a.+
chr2L	TarscanS.v7	UTR3	21665189	21665198	0	-	.	gene_symbol CG2225; mirseed miR-14.8mer-1a.-
chr2L	TarscanS.v7	UTR3	21728219	21728227	0	+	.	gene_symbol nolo; mirseed miR-137.7mer-m8.+
chr2L	TarscanS.v7	UTR3	21741115	21741123	0	-	.	gene_symbol step; mirseed miR-190.7mer-m8.-
chr2L	TarscanS.v7	UTR3	21919615	21919624	0	+	.	gene_symbol CG11634; mirseed miR-976.8mer-1a.+
chr2L	TarscanS.v7	UTR3	21977560	21977568	0	-	.	gene_symbol CG2528; mirseed miR-283.7mer-m8.-
chr2L	TarscanS.v7	UTR3	21977599	21977607	0	-	.	gene_symbol CG2528; mirseed miR-932.7mer-m8.-
chr2L	TarscanS.v7	UTR3	22024418	22024427	0	+	.	gene_symbol tio; mirseed miR-284.8mer-1a.+
chr2L	TarscanS.v7	UTR3	22024891	22024900	0	+	.	gene_symbol tio; mirseed miR-263b.8mer-1a.+
chr2L	TarscanS.v7	UTR3	22024980	22024988	0	+	.	gene_symbol tio; mirseed miR-iab-4-5p.7mer-m8.+
chr2L	TarscanS.v7	UTR3	22024982	22024991	0	+	.	gene_symbol tio; mirseed miR-iab4as.8mer-1a.+
chr2L	TarscanS.v7	UTR3	22025178	22025186	0	+	.	gene_symbol tio; mirseed miR-iab-4-5p.7mer-m8.+
chr2L	TarscanS.v7	UTR3	22025429	22025438	0	+	.	gene_symbol tio; mirseed miR-iab-4-5p.8mer-1a.+
chr2L	TarscanS.v7	UTR3	22025455	22025464	0	+	.	gene_symbol tio; mirseed miR-283.8mer-1a.+
chr2L	TarscanS.v7	UTR3	22162504	22162512	0	+	.	gene_symbol CG42748; mirseed miR-263b.7mer-m8.+
chr2R	TarscanS.v7	UTR3	5705252	5705261	0	+	.	gene_symbol vlc; mirseed miR-316.8mer-1a.+
chr2R	TarscanS.v7	UTR3	5706255	5706263	0	-	.	gene_symbol ap; mirseed miR-252.7mer-m8.-
chr2R	TarscanS.v7	UTR3	5706406	5706415	0	-	.	gene_symbol ap; mirseed miR-10-3p/1006.8mer-1a.-
chr2R	TarscanS.v7	UTR3	5860722	5860731	0	+	.	gene_symbol dpr12; mirseed miR-1014.8mer-1a.+
chr2R	TarscanS.v7	UTR3	5930903	5930912	0	+	.	gene_symbol CG43366; mirseed miR-124.8mer-1a.+
chr2R	TarscanS.v7	UTR3	6013496	6013504	0	-	.	gene_symbol Act42A; mirseed miR-962.7mer-m8.-
chr2R	TarscanS.v7	UTR3	6067803	6067812	0	+	.	gene_symbol CCHa2-R; mirseed bantam.8mer-1a.+
chr2R	TarscanS.v7	UTR3	6082012	6082021	0	-	.	gene_symbol Ars2; mirseed miR-92/310/311/312/313.8mer-1a.-
chr2R	TarscanS.v7	UTR3	6082285	6082293	0	-	.	gene_symbol Ars2; mirseed miR-981.7mer-m8.-
chr2R	TarscanS.v7	UTR3	6088510	6088519	0	-	.	gene_symbol EcR; mirseed miR-34.8mer-1a.-
chr2R	TarscanS.v7	UTR3	6088791	6088799	0	-	.	gene_symbol EcR; mirseed miR-210.2.7mer-m8.-
chr2R	TarscanS.v7	UTR3	6089042	6089051	0	-	.	gene_symbol EcR; mirseed miR-34.8mer-1a.-
chr2R	TarscanS.v7	UTR3	6089458	6089467	0	-	.	gene_symbol EcR; mirseed let-7.8mer-1a.-
chr2R	TarscanS.v7	UTR3	6089496	6089505	0	-	.	gene_symbol EcR; mirseed miR-317.8mer-1a.-
chr2R	TarscanS.v7	UTR3	6090250	6090259	0	-	.	gene_symbol EcR; mirseed miR-2a-2/2c.8mer-1a.-
chr2R	TarscanS.v7	UTR3	6091022	6091030	0	-	.	gene_symbol EcR; mirseed miR-92/310/311/312/313.7mer-m8.-
chr2R	TarscanS.v7	UTR3	6091176	6091184	0	-	.	gene_symbol EcR; mirseed miR-315.7mer-m8.-
chr2R	TarscanS.v7	UTR3	6091364	6091373	0	-	.	gene_symbol EcR; mirseed miR-315.8mer-1a.-
chr2R	TarscanS.v7	UTR3	6091446	6091454	0	-	.	gene_symbol EcR; mirseed miR-316.7mer-m8.-
chr2R	TarscanS.v7	UTR3	6240215	6240224	0	+	.	gene_symbol bin3; mirseed miR-79.8mer-1a.+
chr2R	TarscanS.v7	UTR3	6240216	6240225	0	+	.	gene_symbol bin3; mirseed miR-4.8mer-1a.+
chr2R	TarscanS.v7	UTR3	6255197	6255205	0	+	.	gene_symbol Pld; mirseed miR-8.7mer-m8.+
chr2R	TarscanS.v7	UTR3	6619799	6619807	0	+	.	gene_symbol jing; mirseed miR-210.2.7mer-m8.+
chr2R	TarscanS.v7	UTR3	6619924	6619933	0	+	.	gene_symbol jing; mirseed miR-33.8mer-1a.+
chr2R	TarscanS.v7	UTR3	6620462	6620471	0	+	.	gene_symbol jing; mirseed miR-34.8mer-1a.+
chr2R	TarscanS.v7	UTR3	6621019	6621028	0	+	.	gene_symbol jing; mirseed let-7.8mer-1a.+
chr2R	TarscanS.v7	UTR3	6621646	6621655	0	+	.	gene_symbol jing; mirseed miR-315.8mer-1a.+
chr2R	TarscanS.v7	UTR3	6626484	6626492	0	-	.	gene_symbol Vha16-1; mirseed miR-927.7mer-m8.-
chr2R	TarscanS.v7	UTR3	6668047	6668055	0	+	.	gene_symbol Adf1; mirseed miR-92/310/311/312/313.7mer-m8.+
chr2R	TarscanS.v7	UTR3	6670166	6670175	0	-	.	gene_symbol Hsepi; mirseed miR-252.8mer-1a.-
chr2R	TarscanS.v7	UTR3	6670685	6670693	0	-	.	gene_symbol Hsepi; mirseed miR-1000.7mer-m8.-
chr2R	TarscanS.v7	UTR3	6670985	6670993	0	-	.	gene_symbol Hsepi; mirseed miR-283.7mer-m8.-
chr2R	TarscanS.v7	UTR3	6677192	6677201	0	-	.	gene_symbol Tdc1; mirseed miR-1014.8mer-1a.-
chr2R	TarscanS.v7	UTR3	6699426	6699434	0	+	.	gene_symbol Rab2; mirseed miR-315.7mer-m8.+
chr2R	TarscanS.v7	UTR3	6700339	6700348	0	-	.	gene_symbol CG3409; mirseed miR-34.8mer-1a.-
chr2R	TarscanS.v7	UTR3	6700339	6700348	0	-	.	gene_symbol CG45092; mirseed miR-34.8mer-1a.-
chr2R	TarscanS.v7	UTR3	6700353	6700361	0	-	.	gene_symbol CG3409; mirseed miR-33.7mer-m8.-
chr2R	TarscanS.v7	UTR3	6700353	6700361	0	-	.	gene_symbol CG45092; mirseed miR-33.7mer-m8.-
chr2R	TarscanS.v7	UTR3	6700358	6700366	0	+	.	gene_symbol Rab2; mirseed miR-283.7mer-m8.+
chr2R	TarscanS.v7	UTR3	6700559	6700567	0	-	.	gene_symbol CG3409; mirseed miR-970.7mer-m8.-
chr2R	TarscanS.v7	UTR3	6700559	6700567	0	-	.	gene_symbol CG45092; mirseed miR-970.7mer-m8.-
chr2R	TarscanS.v7	UTR3	6700684	6700692	0	+	.	gene_symbol Rab2; mirseed miR-1007.7mer-m8.+
chr2R	TarscanS.v7	UTR3	6700685	6700693	0	+	.	gene_symbol Rab2; mirseed miR-1017.7mer-m8.+
chr2R	TarscanS.v7	UTR3	6700705	6700713	0	+	.	gene_symbol Rab2; mirseed miR-989.7mer-m8.+
chr2R	TarscanS.v7	UTR3	6700949	6700957	0	-	.	gene_symbol CG45092; mirseed miR-285/995/998.7mer-m8.-
chr2R	TarscanS.v7	UTR3	6701051	6701059	0	+	.	gene_symbol Rab2; mirseed miR-210.2.7mer-m8.+
chr2R	TarscanS.v7	UTR3	6701325	6701334	0	-	.	gene_symbol CG45092; mirseed miR-137.8mer-1a.-
chr2R	TarscanS.v7	UTR3	6702380	6702388	0	-	.	gene_symbol CG45092; mirseed miR-1003/1004.7mer-m8.-
chr2R	TarscanS.v7	UTR3	6704075	6704083	0	-	.	gene_symbol CG45092; mirseed miR-1010.7mer-m8.-
chr2R	TarscanS.v7	UTR3	6704492	6704501	0	-	.	gene_symbol CG45092; mirseed miR-317.8mer-1a.-
chr2R	TarscanS.v7	UTR3	6727490	6727498	0	-	.	gene_symbol l(2)01289; mirseed miR-968.7mer-m8.-
chr2R	TarscanS.v7	UTR3	6727623	6727631	0	-	.	gene_symbol l(2)01289; mirseed miR-137.7mer-m8.-
chr2R	TarscanS.v7	UTR3	6727665	6727673	0	-	.	gene_symbol l(2)01289; mirseed miR-277.7mer-m8.-
chr2R	TarscanS.v7	UTR3	6745770	6745778	0	+	.	gene_symbol phtf; mirseed miR-305.7mer-m8.+
chr2R	TarscanS.v7	UTR3	6748726	6748735	0	+	.	gene_symbol CG3267; mirseed miR-277.8mer-1a.+
chr2R	TarscanS.v7	UTR3	6756271	6756279	0	-	.	gene_symbol CG3420; mirseed miR-964.7mer-m8.-
chr2R	TarscanS.v7	UTR3	6759950	6759959	0	-	.	gene_symbol Epac; mirseed miR-971.8mer-1a.-
chr2R	TarscanS.v7	UTR3	6760294	6760302	0	-	.	gene_symbol Epac; mirseed miR-219.7mer-m8.-
chr2R	TarscanS.v7	UTR3	6760747	6760756	0	-	.	gene_symbol Epac; mirseed miR-987.8mer-1a.-
chr2R	TarscanS.v7	UTR3	6760799	6760808	0	-	.	gene_symbol Epac; mirseed miR-971.8mer-1a.-
chr2R	TarscanS.v7	UTR3	6761092	6761100	0	-	.	gene_symbol Epac; mirseed miR-981.7mer-m8.-
chr2R	TarscanS.v7	UTR3	6762341	6762350	0	-	.	gene_symbol Epac; mirseed miR-305.8mer-1a.-
chr2R	TarscanS.v7	UTR3	6762544	6762553	0	-	.	gene_symbol Epac; mirseed miR-1007.8mer-1a.-
chr2R	TarscanS.v7	UTR3	6814421	6814430	0	+	.	gene_symbol koi; mirseed miR-305.8mer-1a.+
chr2R	TarscanS.v7	UTR3	6817058	6817067	0	+	.	gene_symbol koi; mirseed miR-124.8mer-1a.+
chr2R	TarscanS.v7	UTR3	6818032	6818040	0	+	.	gene_symbol koi; mirseed miR-iab-4-5p.7mer-m8.+
chr2R	TarscanS.v7	UTR3	6836695	6836703	0	+	.	gene_symbol CG15236; mirseed miR-100.7mer-m8.+
chr2R	TarscanS.v7	UTR3	6837191	6837199	0	+	.	gene_symbol CG15236; mirseed miR-277.7mer-m8.+
chr2R	TarscanS.v7	UTR3	6838038	6838047	0	+	.	gene_symbol CG15236; mirseed miR-315.8mer-1a.+
chr2R	TarscanS.v7	UTR3	6920525	6920534	0	+	.	gene_symbol CG30158; mirseed miR-87.8mer-1a.+
chr2R	TarscanS.v7	UTR3	6920910	6920918	0	+	.	gene_symbol CG30158; mirseed miR-133.7mer-m8.+
chr2R	TarscanS.v7	UTR3	6921549	6921557	0	+	.	gene_symbol CG30158; mirseed miR-10-5p.7mer-m8.+
chr2R	TarscanS.v7	UTR3	6924724	6924733	0	-	.	gene_symbol mim; mirseed miR-277.8mer-1a.-
chr2R	TarscanS.v7	UTR3	6925336	6925345	0	+	.	gene_symbol CG3358; mirseed miR-277.8mer-1a.+
chr2R	TarscanS.v7	UTR3	6925848	6925857	0	-	.	gene_symbol mim; mirseed miR-10-3p/1006.8mer-1a.-
chr2R	TarscanS.v7	UTR3	6925851	6925859	0	-	.	gene_symbol mim; mirseed miR-314.7mer-m8.-
chr2R	TarscanS.v7	UTR3	6975794	6975802	0	-	.	gene_symbol vimar; mirseed miR-252.7mer-m8.-
chr2R	TarscanS.v7	UTR3	6975997	6976006	0	-	.	gene_symbol vimar; mirseed miR-277.8mer-1a.-
chr2R	TarscanS.v7	UTR3	6976525	6976534	0	-	.	gene_symbol vimar; mirseed miR-277.8mer-1a.-
chr2R	TarscanS.v7	UTR3	7018307	7018315	0	+	.	gene_symbol Tsp42Ee; mirseed miR-314.7mer-m8.+
chr2R	TarscanS.v7	UTR3	7051779	7051788	0	+	.	gene_symbol lbm; mirseed miR-305.8mer-1a.+
chr2R	TarscanS.v7	UTR3	7055422	7055430	0	-	.	gene_symbol Tsp42Ep; mirseed miR-987.7mer-m8.-
chr2R	TarscanS.v7	UTR3	7058079	7058087	0	-	.	gene_symbol pgant3; mirseed miR-283.7mer-m8.-
chr2R	TarscanS.v7	UTR3	7070768	7070776	0	-	.	gene_symbol CG12831; mirseed miR-958.7mer-m8.-
chr2R	TarscanS.v7	UTR3	7071125	7071133	0	-	.	gene_symbol CG12831; mirseed miR-1002.7mer-m8.-
chr2R	TarscanS.v7	UTR3	7071237	7071246	0	-	.	gene_symbol CG12831; mirseed miR-305.8mer-1a.-
chr2R	TarscanS.v7	UTR3	7072410	7072419	0	-	.	gene_symbol CG12831; mirseed miR-10-3p/1006.8mer-1a.-
chr2R	TarscanS.v7	UTR3	7126946	7126954	0	+	.	gene_symbol esn; mirseed miR-969.7mer-m8.+
chr2R	TarscanS.v7	UTR3	7127415	7127423	0	+	.	gene_symbol esn; mirseed miR-375.7mer-m8.+
chr2R	TarscanS.v7	UTR3	7127507	7127516	0	+	.	gene_symbol esn; mirseed miR-92/310/311/312/313.8mer-1a.+
chr2R	TarscanS.v7	UTR3	7243599	7243607	0	-	.	gene_symbol Ady43A; mirseed miR-9.7mer-m8.-
chr2R	TarscanS.v7	UTR3	7250520	7250528	0	+	.	gene_symbol Gadd45; mirseed miR-79.7mer-m8.+
chr2R	TarscanS.v7	UTR3	7272846	7272854	0	-	.	gene_symbol Br140; mirseed miR-315.7mer-m8.-
chr2R	TarscanS.v7	UTR3	7318409	7318417	0	-	.	gene_symbol Dscam1; mirseed miR-210.2.7mer-m8.-
chr2R	TarscanS.v7	UTR3	7318494	7318503	0	-	.	gene_symbol Dscam1; mirseed miR-315.8mer-1a.-
chr2R	TarscanS.v7	UTR3	7318833	7318842	0	-	.	gene_symbol Dscam1; mirseed miR-315.8mer-1a.-
chr2R	TarscanS.v7	UTR3	7318839	7318848	0	-	.	gene_symbol Dscam1; mirseed miR-315.8mer-1a.-
chr2R	TarscanS.v7	UTR3	7319362	7319371	0	-	.	gene_symbol Dscam1; mirseed miR-87.8mer-1a.-
chr2R	TarscanS.v7	UTR3	7319455	7319464	0	-	.	gene_symbol Dscam1; mirseed miR-14.8mer-1a.-
chr2R	TarscanS.v7	UTR3	7319642	7319651	0	-	.	gene_symbol Dscam1; mirseed miR-4.8mer-1a.-
chr2R	TarscanS.v7	UTR3	7319803	7319811	0	-	.	gene_symbol Dscam1; mirseed miR-33.7mer-m8.-
chr2R	TarscanS.v7	UTR3	7382379	7382387	0	-	.	gene_symbol cos; mirseed miR-307.7mer-m8.-
chr2R	TarscanS.v7	UTR3	7382568	7382576	0	-	.	gene_symbol cos; mirseed miR-7.7mer-m8.-
chr2R	TarscanS.v7	UTR3	7382725	7382734	0	-	.	gene_symbol cos; mirseed miR-1002.8mer-1a.-
chr2R	TarscanS.v7	UTR3	7383184	7383193	0	-	.	gene_symbol cos; mirseed miR-10-3p/1006.8mer-1a.-
chr2R	TarscanS.v7	UTR3	7397569	7397578	0	-	.	gene_symbol Eaf; mirseed miR-1014.8mer-1a.-
chr2R	TarscanS.v7	UTR3	7398318	7398326	0	-	.	gene_symbol Eaf; mirseed miR-283.7mer-m8.-
chr2R	TarscanS.v7	UTR3	7434743	7434751	0	+	.	gene_symbol so; mirseed miR-315.7mer-m8.+
chr2R	TarscanS.v7	UTR3	7479792	7479801	0	-	.	gene_symbol wech; mirseed miR-305.8mer-1a.-
chr2R	TarscanS.v7	UTR3	7479803	7479812	0	-	.	gene_symbol wech; mirseed miR-305.8mer-1a.-
chr2R	TarscanS.v7	UTR3	7480658	7480667	0	-	.	gene_symbol wech; mirseed miR-315.8mer-1a.-
chr2R	TarscanS.v7	UTR3	7482007	7482016	0	-	.	gene_symbol wech; mirseed miR-317.8mer-1a.-
chr2R	TarscanS.v7	UTR3	7482498	7482507	0	-	.	gene_symbol wech; mirseed miR-14.8mer-1a.-
chr2R	TarscanS.v7	UTR3	7483222	7483230	0	-	.	gene_symbol wech; mirseed miR-981.7mer-m8.-
chr2R	TarscanS.v7	UTR3	7483391	7483400	0	-	.	gene_symbol wech; mirseed miR-927.8mer-1a.-
chr2R	TarscanS.v7	UTR3	7490986	7490995	0	-	.	gene_symbol Coop; mirseed miR-8.8mer-1a.-
chr2R	TarscanS.v7	UTR3	7506863	7506872	0	+	.	gene_symbol didum; mirseed miR-137.8mer-1a.+
chr2R	TarscanS.v7	UTR3	7507057	7507065	0	+	.	gene_symbol didum; mirseed miR-304.7mer-m8.+
chr2R	TarscanS.v7	UTR3	7508260	7508269	0	+	.	gene_symbol didum; mirseed miR-962.8mer-1a.+
chr2R	TarscanS.v7	UTR3	7522475	7522484	0	-	.	gene_symbol Orc1; mirseed miR-305.8mer-1a.-
chr2R	TarscanS.v7	UTR3	7561476	7561485	0	+	.	gene_symbol Corin; mirseed miR-10-3p/1006.8mer-1a.+
chr2R	TarscanS.v7	UTR3	7561930	7561938	0	+	.	gene_symbol Corin; mirseed miR-284.7mer-m8.+
chr2R	TarscanS.v7	UTR3	7562122	7562131	0	+	.	gene_symbol Corin; mirseed miR-4.8mer-1a.+
chr2R	TarscanS.v7	UTR3	7563521	7563530	0	+	.	gene_symbol Corin; mirseed miR-79.8mer-1a.+
chr2R	TarscanS.v7	UTR3	7563522	7563530	0	+	.	gene_symbol Corin; mirseed miR-4.7mer-m8.+
chr2R	TarscanS.v7	UTR3	7563914	7563923	0	+	.	gene_symbol Corin; mirseed miR-1014.8mer-1a.+
chr2R	TarscanS.v7	UTR3	7564073	7564082	0	+	.	gene_symbol Corin; mirseed miR-1000.8mer-1a.+
chr2R	TarscanS.v7	UTR3	7564267	7564276	0	+	.	gene_symbol Corin; mirseed miR-1000.8mer-1a.+
chr2R	TarscanS.v7	UTR3	7580546	7580554	0	+	.	gene_symbol Vps13; mirseed let-7.7mer-m8.+
chr2R	TarscanS.v7	UTR3	7580648	7580657	0	+	.	gene_symbol Vps13; mirseed miR-283.8mer-1a.+
chr2R	TarscanS.v7	UTR3	7592590	7592599	0	+	.	gene_symbol scra; mirseed miR-14.8mer-1a.+
chr2R	TarscanS.v7	UTR3	7592613	7592622	0	+	.	gene_symbol scra; mirseed miR-79.8mer-1a.+
chr2R	TarscanS.v7	UTR3	7592614	7592623	0	+	.	gene_symbol scra; mirseed miR-4.8mer-1a.+
chr2R	TarscanS.v7	UTR3	7596210	7596218	0	-	.	gene_symbol CG1358; mirseed miR-4.7mer-m8.-
chr2R	TarscanS.v7	UTR3	7596419	7596427	0	-	.	gene_symbol CG1358; mirseed miR-1014.7mer-m8.-
chr2R	TarscanS.v7	UTR3	7649552	7649560	0	+	.	gene_symbol CG43340; mirseed miR-958.7mer-m8.+
chr2R	TarscanS.v7	UTR3	7651509	7651517	0	+	.	gene_symbol CG43340; mirseed miR-263a.7mer-m8.+
chr2R	TarscanS.v7	UTR3	7651553	7651562	0	+	.	gene_symbol CG43340; mirseed miR-252.8mer-1a.+
chr2R	TarscanS.v7	UTR3	7651657	7651665	0	-	.	gene_symbol CG17985; mirseed miR-190.7mer-m8.-
chr2R	TarscanS.v7	UTR3	7651725	7651734	0	-	.	gene_symbol CG17985; mirseed miR-100.8mer-1a.-
chr2R	TarscanS.v7	UTR3	7670437	7670445	0	-	.	gene_symbol CG12826; mirseed miR-962.7mer-m8.-
chr2R	TarscanS.v7	UTR3	7675237	7675245	0	+	.	gene_symbol CG12107; mirseed miR-277.7mer-m8.+
chr2R	TarscanS.v7	UTR3	7676878	7676887	0	-	.	gene_symbol LRR; mirseed miR-999.8mer-1a.-
chr2R	TarscanS.v7	UTR3	7676983	7676991	0	-	.	gene_symbol LRR; mirseed miR-219.7mer-m8.-
chr2R	TarscanS.v7	UTR3	7677267	7677275	0	-	.	gene_symbol LRR; mirseed miR-263b.7mer-m8.-
chr2R	TarscanS.v7	UTR3	7677428	7677436	0	-	.	gene_symbol LRR; mirseed miR-92/310/311/312/313.7mer-m8.-
chr2R	TarscanS.v7	UTR3	7677613	7677621	0	-	.	gene_symbol LRR; mirseed miR-1.7mer-m8.-
chr2R	TarscanS.v7	UTR3	7705263	7705272	0	-	.	gene_symbol tor; mirseed miR-92/310/311/312/313.8mer-1a.-
chr2R	TarscanS.v7	UTR3	7716965	7716973	0	-	.	gene_symbol CG18812; mirseed miR-994.7mer-m8.-
chr2R	TarscanS.v7	UTR3	7717865	7717874	0	-	.	gene_symbol CG18812; mirseed miR-125.8mer-1a.-
chr2R	TarscanS.v7	UTR3	7718298	7718307	0	-	.	gene_symbol CG18812; mirseed miR-1011.8mer-1a.-
chr2R	TarscanS.v7	UTR3	7718301	7718310	0	-	.	gene_symbol CG18812; mirseed miR-971.8mer-1a.-
chr2R	TarscanS.v7	UTR3	7718925	7718934	0	-	.	gene_symbol CG18812; mirseed miR-970.8mer-1a.-
chr2R	TarscanS.v7	UTR3	7737364	7737372	0	-	.	gene_symbol CG45093; mirseed miR-304.7mer-m8.-
chr2R	TarscanS.v7	UTR3	7737364	7737372	0	-	.	gene_symbol CG30497; mirseed miR-304.7mer-m8.-
chr2R	TarscanS.v7	UTR3	7738021	7738030	0	-	.	gene_symbol CG45093; mirseed miR-1014.8mer-1a.-
chr2R	TarscanS.v7	UTR3	7738021	7738030	0	-	.	gene_symbol CG30497; mirseed miR-1014.8mer-1a.-
chr2R	TarscanS.v7	UTR3	7809687	7809695	0	+	.	gene_symbol sax; mirseed miR-124.7mer-m8.+
chr2R	TarscanS.v7	UTR3	7809800	7809808	0	+	.	gene_symbol sax; mirseed miR-263a.7mer-m8.+
chr2R	TarscanS.v7	UTR3	7833759	7833768	0	+	.	gene_symbol CG12822; mirseed miR-1017.8mer-1a.+
chr2R	TarscanS.v7	UTR3	7835118	7835127	0	-	.	gene_symbol Dgk; mirseed miR-999.8mer-1a.-
chr2R	TarscanS.v7	UTR3	7835997	7836006	0	-	.	gene_symbol Dgk; mirseed miR-4.8mer-1a.-
chr2R	TarscanS.v7	UTR3	7914809	7914817	0	+	.	gene_symbol CG30377; mirseed miR-8.7mer-m8.+
chr2R	TarscanS.v7	UTR3	7923193	7923201	0	-	.	gene_symbol Kdm4A; mirseed bantam.7mer-m8.-
chr2R	TarscanS.v7	UTR3	7974359	7974367	0	-	.	gene_symbol ACC; mirseed miR-277.7mer-m8.-
chr2R	TarscanS.v7	UTR3	7995616	7995625	0	-	.	gene_symbol Hey; mirseed miR-279/286/996.8mer-1a.-
chr2R	TarscanS.v7	UTR3	8009666	8009675	0	-	.	gene_symbol CG14762; mirseed miR-190.8mer-1a.-
chr2R	TarscanS.v7	UTR3	8042406	8042414	0	+	.	gene_symbol Optix; mirseed miR-927.7mer-m8.+
chr2R	TarscanS.v7	UTR3	8052294	8052303	0	-	.	gene_symbol CG12769; mirseed miR-315.8mer-1a.-
chr2R	TarscanS.v7	UTR3	8052418	8052427	0	-	.	gene_symbol CG12769; mirseed miR-317.8mer-1a.-
chr2R	TarscanS.v7	UTR3	8052747	8052756	0	-	.	gene_symbol CG12769; mirseed miR-184.8mer-1a.-
chr2R	TarscanS.v7	UTR3	8052924	8052933	0	-	.	gene_symbol CG12769; mirseed miR-315.8mer-1a.-
chr2R	TarscanS.v7	UTR3	8075579	8075588	0	+	.	gene_symbol lig; mirseed miR-1000.8mer-1a.+
chr2R	TarscanS.v7	UTR3	8075714	8075723	0	+	.	gene_symbol lig; mirseed miR-5.8mer-1a.+
chr2R	TarscanS.v7	UTR3	8075715	8075723	0	+	.	gene_symbol lig; mirseed miR-994.7mer-m8.+
chr2R	TarscanS.v7	UTR3	8078808	8078816	0	-	.	gene_symbol Vps28; mirseed miR-277.7mer-m8.-
chr2R	TarscanS.v7	UTR3	8080650	8080658	0	-	.	gene_symbol slv; mirseed miR-1002.7mer-m8.-
chr2R	TarscanS.v7	UTR3	8086709	8086718	0	+	.	gene_symbol sut1; mirseed miR-1000.8mer-1a.+
chr2R	TarscanS.v7	UTR3	8095302	8095311	0	-	.	gene_symbol CG8712; mirseed miR-284.8mer-1a.-
chr2R	TarscanS.v7	UTR3	8114300	8114308	0	-	.	gene_symbol Asap; mirseed miR-307.7mer-m8.-
chr2R	TarscanS.v7	UTR3	8114365	8114374	0	-	.	gene_symbol Asap; mirseed miR-283.8mer-1a.-
chr2R	TarscanS.v7	UTR3	8114398	8114406	0	-	.	gene_symbol Asap; mirseed miR-8.7mer-m8.-
chr2R	TarscanS.v7	UTR3	8128830	8128839	0	+	.	gene_symbol Socs44A; mirseed miR-4.8mer-1a.+
chr2R	TarscanS.v7	UTR3	8128863	8128872	0	+	.	gene_symbol Socs44A; mirseed miR-9.8mer-1a.+
chr2R	TarscanS.v7	UTR3	8129249	8129257	0	+	.	gene_symbol Socs44A; mirseed miR-277.7mer-m8.+
chr2R	TarscanS.v7	UTR3	8129640	8129648	0	-	.	gene_symbol CG42516; mirseed miR-955.7mer-m8.-
chr2R	TarscanS.v7	UTR3	8133839	8133848	0	+	.	gene_symbol Pabp2; mirseed miR-971.8mer-1a.+
chr2R	TarscanS.v7	UTR3	8225866	8225875	0	+	.	gene_symbol LRP1; mirseed miR-999.8mer-1a.+
chr2R	TarscanS.v7	UTR3	8225967	8225976	0	+	.	gene_symbol LRP1; mirseed miR-277.8mer-1a.+
chr2R	TarscanS.v7	UTR3	8229246	8229254	0	-	.	gene_symbol dpn; mirseed miR-2a-1/6/11/13/308.7mer-m8.-
chr2R	TarscanS.v7	UTR3	8239889	8239897	0	+	.	gene_symbol pnut; mirseed miR-277.7mer-m8.+
chr2R	TarscanS.v7	UTR3	8239939	8239947	0	+	.	gene_symbol pnut; mirseed miR-8.7mer-m8.+
chr2R	TarscanS.v7	UTR3	8240288	8240296	0	+	.	gene_symbol pnut; mirseed miR-277.7mer-m8.+
chr2R	TarscanS.v7	UTR3	8241171	8241179	0	+	.	gene_symbol pnut; mirseed miR-976.7mer-m8.+
chr2R	TarscanS.v7	UTR3	8241393	8241401	0	+	.	gene_symbol pnut; mirseed miR-137.7mer-m8.+
chr2R	TarscanS.v7	UTR3	8249097	8249105	0	-	.	gene_symbol CG44439; mirseed miR-284.7mer-m8.-
chr2R	TarscanS.v7	UTR3	8395909	8395917	0	+	.	gene_symbol pdm3; mirseed miR-263a.7mer-m8.+
chr2R	TarscanS.v7	UTR3	8396067	8396076	0	+	.	gene_symbol pdm3; mirseed miR-277.8mer-1a.+
chr2R	TarscanS.v7	UTR3	8396453	8396461	0	-	.	gene_symbol CG2121; mirseed miR-283.7mer-m8.-
chr2R	TarscanS.v7	UTR3	8474431	8474440	0	-	.	gene_symbol mtt; mirseed miR-277.8mer-1a.-
chr2R	TarscanS.v7	UTR3	8573520	8573528	0	-	.	gene_symbol CG42326; mirseed miR-304.7mer-m8.-
chr2R	TarscanS.v7	UTR3	8718610	8718618	0	-	.	gene_symbol CG14767; mirseed miR-31.7mer-m8.-
chr2R	TarscanS.v7	UTR3	8759407	8759415	0	+	.	gene_symbol CG8740; mirseed miR-927.7mer-m8.+
chr2R	TarscanS.v7	UTR3	8852784	8852792	0	+	.	gene_symbol sns; mirseed miR-1017.7mer-m8.+
chr2R	TarscanS.v7	UTR3	8852862	8852870	0	+	.	gene_symbol sns; mirseed miR-962.7mer-m8.+
chr2R	TarscanS.v7	UTR3	8856028	8856036	0	+	.	gene_symbol sns; mirseed miR-277.7mer-m8.+
chr2R	TarscanS.v7	UTR3	8902745	8902754	0	+	.	gene_symbol Ggamma1; mirseed miR-137.8mer-1a.+
chr2R	TarscanS.v7	UTR3	8903324	8903333	0	+	.	gene_symbol Ggamma1; mirseed miR-4.8mer-1a.+
chr2R	TarscanS.v7	UTR3	8904041	8904050	0	+	.	gene_symbol Ggamma1; mirseed miR-277.8mer-1a.+
chr2R	TarscanS.v7	UTR3	8904578	8904586	0	+	.	gene_symbol Ggamma1; mirseed miR-981.7mer-m8.+
chr2R	TarscanS.v7	UTR3	8917715	8917724	0	+	.	gene_symbol lin; mirseed miR-iab4as.8mer-1a.+
chr2R	TarscanS.v7	UTR3	8918056	8918064	0	+	.	gene_symbol lin; mirseed miR-31.7mer-m8.+
chr2R	TarscanS.v7	UTR3	8918064	8918072	0	-	.	gene_symbol CG34219; mirseed miR-1002.7mer-m8.-
chr2R	TarscanS.v7	UTR3	8918939	8918947	0	-	.	gene_symbol CG8248; mirseed miR-2a-1/6/11/13/308.7mer-m8.-
chr2R	TarscanS.v7	UTR3	8932962	8932971	0	+	.	gene_symbol PAN2; mirseed miR-305.8mer-1a.+
chr2R	TarscanS.v7	UTR3	8960760	8960768	0	+	.	gene_symbol babo; mirseed miR-304.7mer-m8.+
chr2R	TarscanS.v7	UTR3	8960819	8960828	0	+	.	gene_symbol babo; mirseed miR-34.8mer-1a.+
chr2R	TarscanS.v7	UTR3	8960981	8960990	0	+	.	gene_symbol babo; mirseed miR-14.8mer-1a.+
chr2R	TarscanS.v7	UTR3	8961474	8961482	0	+	.	gene_symbol babo; mirseed miR-9.7mer-m8.+
chr2R	TarscanS.v7	UTR3	8962736	8962745	0	+	.	gene_symbol babo; mirseed miR-79.8mer-1a.+
chr2R	TarscanS.v7	UTR3	8962737	8962746	0	+	.	gene_symbol babo; mirseed miR-4.8mer-1a.+
chr2R	TarscanS.v7	UTR3	8963435	8963444	0	-	.	gene_symbol CG8216; mirseed miR-190.8mer-1a.-
chr2R	TarscanS.v7	UTR3	8969454	8969463	0	-	.	gene_symbol CG8213; mirseed miR-1014.8mer-1a.-
chr2R	TarscanS.v7	UTR3	9014408	9014416	0	-	.	gene_symbol CG13744; mirseed miR-92/310/311/312/313.7mer-m8.-
chr2R	TarscanS.v7	UTR3	9045424	9045433	0	-	.	gene_symbol CG13743; mirseed miR-190.8mer-1a.-
chr2R	TarscanS.v7	UTR3	9045580	9045589	0	-	.	gene_symbol CG13743; mirseed miR-955.8mer-1a.-
chr2R	TarscanS.v7	UTR3	9045957	9045965	0	-	.	gene_symbol CG13743; mirseed miR-1011.7mer-m8.-
chr2R	TarscanS.v7	UTR3	9046128	9046136	0	-	.	gene_symbol CG13743; mirseed miR-276.7mer-m8.-
chr2R	TarscanS.v7	UTR3	9046250	9046259	0	-	.	gene_symbol CG13743; mirseed miR-305.8mer-1a.-
chr2R	TarscanS.v7	UTR3	9046358	9046367	0	-	.	gene_symbol CG13743; mirseed miR-275/306.8mer-1a.-
chr2R	TarscanS.v7	UTR3	9047687	9047695	0	-	.	gene_symbol CG13743; mirseed miR-281-1.7mer-m8.-
chr2R	TarscanS.v7	UTR3	9076890	9076898	0	+	.	gene_symbol ana; mirseed miR-193.7mer-m8.+
chr2R	TarscanS.v7	UTR3	9077034	9077042	0	+	.	gene_symbol ana; mirseed miR-2a-1/6/11/13/308.7mer-m8.+
chr2R	TarscanS.v7	UTR3	9106303	9106311	0	+	.	gene_symbol Vang; mirseed miR-314.7mer-m8.+
chr2R	TarscanS.v7	UTR3	9106340	9106348	0	+	.	gene_symbol Vang; mirseed miR-14.7mer-m8.+
chr2R	TarscanS.v7	UTR3	9106355	9106363	0	+	.	gene_symbol Vang; mirseed miR-277.7mer-m8.+
chr2R	TarscanS.v7	UTR3	9135306	9135315	0	+	.	gene_symbol Hydr1; mirseed miR-190.8mer-1a.+
chr2R	TarscanS.v7	UTR3	9187103	9187111	0	-	.	gene_symbol CG45085; mirseed miR-988.7mer-m8.-
chr2R	TarscanS.v7	UTR3	9187103	9187111	0	-	.	gene_symbol CG8026; mirseed miR-988.7mer-m8.-
chr2R	TarscanS.v7	UTR3	9187229	9187237	0	-	.	gene_symbol CG8026; mirseed miR-958.7mer-m8.-
chr2R	TarscanS.v7	UTR3	9187229	9187237	0	-	.	gene_symbol CG45085; mirseed miR-958.7mer-m8.-
chr2R	TarscanS.v7	UTR3	9188682	9188691	0	-	.	gene_symbol CG45085; mirseed miR-981.8mer-1a.-
chr2R	TarscanS.v7	UTR3	9204748	9204757	0	-	.	gene_symbol CG8027; mirseed miR-282.8mer-1a.-
chr2R	TarscanS.v7	UTR3	9209439	9209447	0	+	.	gene_symbol VhaAC45; mirseed miR-210.2.7mer-m8.+
chr2R	TarscanS.v7	UTR3	9228457	9228465	0	-	.	gene_symbol hig; mirseed miR-283.7mer-m8.-
chr2R	TarscanS.v7	UTR3	9252835	9252843	0	+	.	gene_symbol CG30343; mirseed miR-1000.7mer-m8.+
chr2R	TarscanS.v7	UTR3	9253182	9253191	0	+	.	gene_symbol CG30343; mirseed miR-137.8mer-1a.+
chr2R	TarscanS.v7	UTR3	9253815	9253823	0	-	.	gene_symbol Pkn; mirseed miR-87.7mer-m8.-
chr2R	TarscanS.v7	UTR3	9260455	9260464	0	-	.	gene_symbol CG34141; mirseed miR-277.8mer-1a.-
chr2R	TarscanS.v7	UTR3	9303682	9303690	0	-	.	gene_symbol Myd88; mirseed miR-1000.7mer-m8.-
chr2R	TarscanS.v7	UTR3	9303693	9303702	0	-	.	gene_symbol Myd88; mirseed miR-981.8mer-1a.-
chr2R	TarscanS.v7	UTR3	9309318	9309326	0	-	.	gene_symbol CG13954; mirseed miR-8.7mer-m8.-
chr2R	TarscanS.v7	UTR3	9309318	9309326	0	-	.	gene_symbol CG13739; mirseed miR-8.7mer-m8.-
chr2R	TarscanS.v7	UTR3	9310180	9310189	0	-	.	gene_symbol CG13954; mirseed miR-277.8mer-1a.-
chr2R	TarscanS.v7	UTR3	9310180	9310189	0	-	.	gene_symbol CG13739; mirseed miR-277.8mer-1a.-
chr2R	TarscanS.v7	UTR3	9310447	9310456	0	-	.	gene_symbol CG13954; mirseed miR-4.8mer-1a.-
chr2R	TarscanS.v7	UTR3	9310447	9310456	0	-	.	gene_symbol CG13739; mirseed miR-4.8mer-1a.-
chr2R	TarscanS.v7	UTR3	9310997	9311006	0	-	.	gene_symbol CG13954; mirseed miR-957.8mer-1a.-
chr2R	TarscanS.v7	UTR3	9310997	9311006	0	-	.	gene_symbol CG13739; mirseed miR-957.8mer-1a.-
chr2R	TarscanS.v7	UTR3	9311217	9311225	0	-	.	gene_symbol CG13954; mirseed miR-993.7mer-m8.-
chr2R	TarscanS.v7	UTR3	9311217	9311225	0	-	.	gene_symbol CG13739; mirseed miR-993.7mer-m8.-
chr2R	TarscanS.v7	UTR3	9312428	9312437	0	-	.	gene_symbol CG13954; mirseed miR-210.1.8mer-1a.-
chr2R	TarscanS.v7	UTR3	9312428	9312437	0	-	.	gene_symbol CG13739; mirseed miR-210.1.8mer-1a.-
chr2R	TarscanS.v7	UTR3	9400928	9400936	0	-	.	gene_symbol wun; mirseed miR-79.7mer-m8.-
chr2R	TarscanS.v7	UTR3	9417689	9417697	0	+	.	gene_symbol wun2; mirseed miR-278.7mer-m8.+
chr2R	TarscanS.v7	UTR3	9433364	9433372	0	+	.	gene_symbol Pdk; mirseed miR-2a-2/2c.7mer-m8.+
chr2R	TarscanS.v7	UTR3	9433601	9433610	0	+	.	gene_symbol Pdk; mirseed miR-1.8mer-1a.+
chr2R	TarscanS.v7	UTR3	9434526	9434534	0	+	.	gene_symbol Pdk; mirseed miR-1.7mer-m8.+
chr2R	TarscanS.v7	UTR3	9434851	9434860	0	-	.	gene_symbol ced-6; mirseed miR-1003/1004.8mer-1a.-
chr2R	TarscanS.v7	UTR3	9477629	9477637	0	+	.	gene_symbol Camta; mirseed miR-1014.7mer-m8.+
chr2R	TarscanS.v7	UTR3	9477679	9477688	0	+	.	gene_symbol Camta; mirseed miR-79.8mer-1a.+
chr2R	TarscanS.v7	UTR3	9477680	9477689	0	+	.	gene_symbol Camta; mirseed miR-4.8mer-1a.+
chr2R	TarscanS.v7	UTR3	9477844	9477852	0	+	.	gene_symbol Camta; mirseed miR-10-3p/1006.7mer-m8.+
chr2R	TarscanS.v7	UTR3	9478156	9478164	0	+	.	gene_symbol Camta; mirseed miR-279/286/996.7mer-m8.+
chr2R	TarscanS.v7	UTR3	9478426	9478435	0	+	.	gene_symbol Camta; mirseed miR-252.8mer-1a.+
chr2R	TarscanS.v7	UTR3	9478730	9478738	0	+	.	gene_symbol Camta; mirseed miR-1014.7mer-m8.+
chr2R	TarscanS.v7	UTR3	9478753	9478762	0	+	.	gene_symbol Camta; mirseed miR-184.8mer-1a.+
chr2R	TarscanS.v7	UTR3	9478767	9478775	0	+	.	gene_symbol Camta; mirseed miR-79.7mer-m8.+
chr2R	TarscanS.v7	UTR3	9479259	9479267	0	+	.	gene_symbol Camta; mirseed miR-277.7mer-m8.+
chr2R	TarscanS.v7	UTR3	9479585	9479594	0	+	.	gene_symbol Camta; mirseed miR-962.8mer-1a.+
chr2R	TarscanS.v7	UTR3	9479760	9479769	0	+	.	gene_symbol Camta; mirseed miR-971.8mer-1a.+
chr2R	TarscanS.v7	UTR3	9479840	9479848	0	+	.	gene_symbol Camta; mirseed miR-190.7mer-m8.+
chr2R	TarscanS.v7	UTR3	9537349	9537357	0	+	.	gene_symbol brp; mirseed miR-8.7mer-m8.+
chr2R	TarscanS.v7	UTR3	9537470	9537478	0	+	.	gene_symbol brp; mirseed miR-283.7mer-m8.+
chr2R	TarscanS.v7	UTR3	9537522	9537531	0	+	.	gene_symbol brp; mirseed miR-277.8mer-1a.+
chr2R	TarscanS.v7	UTR3	9540241	9540250	0	+	.	gene_symbol brp; mirseed miR-1014.8mer-1a.+
chr2R	TarscanS.v7	UTR3	9541533	9541542	0	+	.	gene_symbol brp; mirseed miR-1011.8mer-1a.+
chr2R	TarscanS.v7	UTR3	9542606	9542614	0	-	.	gene_symbol CG1888; mirseed miR-980.7mer-m8.-
chr2R	TarscanS.v7	UTR3	9581781	9581790	0	+	.	gene_symbol CG1814; mirseed miR-10-3p/1006.8mer-1a.+
chr2R	TarscanS.v7	UTR3	9581815	9581824	0	+	.	gene_symbol CG1814; mirseed miR-87.8mer-1a.+
chr2R	TarscanS.v7	UTR3	9586127	9586136	0	-	.	gene_symbol CG12929; mirseed miR-1.8mer-1a.-
chr2R	TarscanS.v7	UTR3	9587963	9587971	0	-	.	gene_symbol clos; mirseed miR-987.7mer-m8.-
chr2R	TarscanS.v7	UTR3	9605076	9605084	0	+	.	gene_symbol CG1902; mirseed miR-283.7mer-m8.+
chr2R	TarscanS.v7	UTR3	9605248	9605256	0	+	.	gene_symbol CG1902; mirseed miR-210.2.7mer-m8.+
chr2R	TarscanS.v7	UTR3	9605596	9605604	0	+	.	gene_symbol CG1902; mirseed miR-10-3p/1006.7mer-m8.+
chr2R	TarscanS.v7	UTR3	9608854	9608862	0	+	.	gene_symbol GstT2; mirseed bantam.7mer-m8.+
chr2R	TarscanS.v7	UTR3	9611307	9611316	0	-	.	gene_symbol Mmp2; mirseed miR-283.8mer-1a.-
chr2R	TarscanS.v7	UTR3	9687944	9687953	0	-	.	gene_symbol Uba1; mirseed miR-33.8mer-1a.-
chr2R	TarscanS.v7	UTR3	9688033	9688041	0	-	.	gene_symbol Uba1; mirseed miR-92/310/311/312/313.7mer-m8.-
chr2R	TarscanS.v7	UTR3	9716229	9716238	0	-	.	gene_symbol sqa; mirseed miR-315.8mer-1a.-
chr2R	TarscanS.v7	UTR3	9718668	9718677	0	-	.	gene_symbol sqa; mirseed miR-2a-1/6/11/13/308.8mer-1a.-
chr2R	TarscanS.v7	UTR3	9811168	9811176	0	-	.	gene_symbol CG1648; mirseed miR-987.7mer-m8.-
chr2R	TarscanS.v7	UTR3	9910298	9910306	0	+	.	gene_symbol FMRFa; mirseed miR-1014.7mer-m8.+
chr2R	TarscanS.v7	UTR3	9913400	9913408	0	+	.	gene_symbol Etf-QO; mirseed miR-277.7mer-m8.+
chr2R	TarscanS.v7	UTR3	9914144	9914152	0	-	.	gene_symbol Mef2; mirseed miR-133.7mer-m8.-
chr2R	TarscanS.v7	UTR3	9915060	9915068	0	-	.	gene_symbol Mef2; mirseed miR-4.7mer-m8.-
chr2R	TarscanS.v7	UTR3	9915897	9915905	0	-	.	gene_symbol Mef2; mirseed miR-92/310/311/312/313.7mer-m8.-
chr2R	TarscanS.v7	UTR3	9916001	9916010	0	-	.	gene_symbol Mef2; mirseed miR-iab4as.8mer-1a.-
chr2R	TarscanS.v7	UTR3	9916419	9916428	0	-	.	gene_symbol Mef2; mirseed miR-92/310/311/312/313.8mer-1a.-
chr2R	TarscanS.v7	UTR3	9993126	9993134	0	+	.	gene_symbol TER94; mirseed miR-1014.7mer-m8.+
chr2R	TarscanS.v7	UTR3	9994379	9994387	0	+	.	gene_symbol TER94; mirseed miR-965.7mer-m8.+
chr2R	TarscanS.v7	UTR3	9994541	9994549	0	+	.	gene_symbol TER94; mirseed miR-1007.7mer-m8.+
chr2R	TarscanS.v7	UTR3	9994542	9994550	0	+	.	gene_symbol TER94; mirseed miR-1017.7mer-m8.+
chr2R	TarscanS.v7	UTR3	9994800	9994808	0	-	.	gene_symbol Pka-R2; mirseed miR-279/286/996.7mer-m8.-
chr2R	TarscanS.v7	UTR3	9995152	9995161	0	-	.	gene_symbol Pka-R2; mirseed miR-1007.8mer-1a.-
chr2R	TarscanS.v7	UTR3	9995249	9995257	0	-	.	gene_symbol Pka-R2; mirseed miR-252.7mer-m8.-
chr2R	TarscanS.v7	UTR3	9995275	9995284	0	-	.	gene_symbol Pka-R2; mirseed miR-137.8mer-1a.-
chr2R	TarscanS.v7	UTR3	9997220	9997229	0	-	.	gene_symbol Pka-R2; mirseed miR-184.8mer-1a.-
chr2R	TarscanS.v7	UTR3	10071118	10071126	0	-	.	gene_symbol CG1371; mirseed miR-304.7mer-m8.-
chr2R	TarscanS.v7	UTR3	10095829	10095838	0	+	.	gene_symbol CG2269; mirseed miR-980.8mer-1a.+
chr2R	TarscanS.v7	UTR3	10096242	10096251	0	+	.	gene_symbol CG2269; mirseed miR-315.8mer-1a.+
chr2R	TarscanS.v7	UTR3	10109356	10109365	0	+	.	gene_symbol 14-3-3zeta; mirseed miR-1014.8mer-1a.+
chr2R	TarscanS.v7	UTR3	10137136	10137144	0	+	.	gene_symbol gem; mirseed miR-304.7mer-m8.+
chr2R	TarscanS.v7	UTR3	10137598	10137607	0	+	.	gene_symbol gem; mirseed miR-137.8mer-1a.+
chr2R	TarscanS.v7	UTR3	10145933	10145941	0	-	.	gene_symbol KCNQ; mirseed miR-315.7mer-m8.-
chr2R	TarscanS.v7	UTR3	10145964	10145973	0	-	.	gene_symbol KCNQ; mirseed miR-317.8mer-1a.-
chr2R	TarscanS.v7	UTR3	10197562	10197571	0	-	.	gene_symbol CG34221; mirseed miR-92/310/311/312/313.8mer-1a.-
chr2R	TarscanS.v7	UTR3	10207223	10207231	0	-	.	gene_symbol Hr3; mirseed miR-317.7mer-m8.-
chr2R	TarscanS.v7	UTR3	10207223	10207231	0	-	.	gene_symbol CG12912; mirseed miR-317.7mer-m8.-
chr2R	TarscanS.v7	UTR3	10207236	10207244	0	-	.	gene_symbol Hr3; mirseed miR-977.7mer-m8.-
chr2R	TarscanS.v7	UTR3	10207236	10207244	0	-	.	gene_symbol CG12912; mirseed miR-977.7mer-m8.-
chr2R	TarscanS.v7	UTR3	10208300	10208308	0	-	.	gene_symbol CG12912; mirseed miR-282.7mer-m8.-
chr2R	TarscanS.v7	UTR3	10208577	10208585	0	-	.	gene_symbol CG12912; mirseed bantam.7mer-m8.-
chr2R	TarscanS.v7	UTR3	10208749	10208757	0	-	.	gene_symbol CG12912; mirseed miR-10-3p/1006.7mer-m8.-
chr2R	TarscanS.v7	UTR3	10209108	10209117	0	-	.	gene_symbol CG12912; mirseed miR-10-3p/1006.8mer-1a.-
chr2R	TarscanS.v7	UTR3	10209126	10209134	0	-	.	gene_symbol CG12912; mirseed miR-305.7mer-m8.-
chr2R	TarscanS.v7	UTR3	10209242	10209250	0	-	.	gene_symbol CG12912; mirseed miR-981.7mer-m8.-
chr2R	TarscanS.v7	UTR3	10209959	10209967	0	-	.	gene_symbol CG12912; mirseed miR-137.7mer-m8.-
chr2R	TarscanS.v7	UTR3	10232023	10232031	0	-	.	gene_symbol CG12912; mirseed miR-281-2-3p.7mer-m8.-
chr2R	TarscanS.v7	UTR3	10233566	10233574	0	-	.	gene_symbol CG12912; mirseed miR-137.7mer-m8.-
chr2R	TarscanS.v7	UTR3	10233737	10233746	0	-	.	gene_symbol CG12912; mirseed miR-iab-4-5p.8mer-1a.-
chr2R	TarscanS.v7	UTR3	10233755	10233764	0	-	.	gene_symbol CG12912; mirseed miR-210.1.8mer-1a.-
chr2R	TarscanS.v7	UTR3	10255192	10255201	0	+	.	gene_symbol CG12913; mirseed miR-1000.8mer-1a.+
chr2R	TarscanS.v7	UTR3	10261244	10261253	0	+	.	gene_symbol CG12911; mirseed miR-87.8mer-1a.+
chr2R	TarscanS.v7	UTR3	10306366	10306374	0	+	.	gene_symbol CAP; mirseed miR-1014.7mer-m8.+
chr2R	TarscanS.v7	UTR3	10306784	10306793	0	+	.	gene_symbol CAP; mirseed miR-124.8mer-1a.+
chr2R	TarscanS.v7	UTR3	10321855	10321863	0	+	.	gene_symbol Ndg; mirseed miR-263a.7mer-m8.+
chr2R	TarscanS.v7	UTR3	10449608	10449616	0	-	.	gene_symbol Cyp49a1; mirseed miR-283.7mer-m8.-
chr2R	TarscanS.v7	UTR3	10462252	10462260	0	+	.	gene_symbol Galphao; mirseed miR-281-2-3p.7mer-m8.+
chr2R	TarscanS.v7	UTR3	10462534	10462542	0	+	.	gene_symbol Galphao; mirseed miR-277.7mer-m8.+
chr2R	TarscanS.v7	UTR3	10463434	10463442	0	+	.	gene_symbol Galphao; mirseed miR-277.7mer-m8.+
chr2R	TarscanS.v7	UTR3	10463468	10463477	0	+	.	gene_symbol Galphao; mirseed miR-1014.8mer-1a.+
chr2R	TarscanS.v7	UTR3	10464829	10464838	0	+	.	gene_symbol Galphao; mirseed miR-987.8mer-1a.+
chr2R	TarscanS.v7	UTR3	10469618	10469627	0	-	.	gene_symbol whd; mirseed miR-33.8mer-1a.-
chr2R	TarscanS.v7	UTR3	10481695	10481703	0	+	.	gene_symbol CG17765; mirseed miR-277.7mer-m8.+
chr2R	TarscanS.v7	UTR3	10481830	10481839	0	+	.	gene_symbol CG17765; mirseed miR-305.8mer-1a.+
chr2R	TarscanS.v7	UTR3	10481967	10481975	0	+	.	gene_symbol CG17765; mirseed miR-34.7mer-m8.+
chr2R	TarscanS.v7	UTR3	10482240	10482249	0	-	.	gene_symbol pre-lola-G; mirseed miR-14.8mer-1a.-
chr2R	TarscanS.v7	UTR3	10482240	10482249	0	-	.	gene_symbol lola; mirseed miR-14.8mer-1a.-
chr2R	TarscanS.v7	UTR3	10482744	10482752	0	-	.	gene_symbol pre-lola-G; mirseed miR-315.7mer-m8.-
chr2R	TarscanS.v7	UTR3	10482744	10482752	0	-	.	gene_symbol lola; mirseed miR-315.7mer-m8.-
chr2R	TarscanS.v7	UTR3	10489747	10489755	0	-	.	gene_symbol lola; mirseed bantam.7mer-m8.-
chr2R	TarscanS.v7	UTR3	10491534	10491543	0	-	.	gene_symbol lola; mirseed miR-31.8mer-1a.-
chr2R	TarscanS.v7	UTR3	10496306	10496315	0	-	.	gene_symbol lola; mirseed miR-92/310/311/312/313.8mer-1a.-
chr2R	TarscanS.v7	UTR3	10496555	10496563	0	-	.	gene_symbol lola; mirseed miR-277.7mer-m8.-
chr2R	TarscanS.v7	UTR3	10496612	10496621	0	-	.	gene_symbol lola; mirseed bantam.8mer-1a.-
chr2R	TarscanS.v7	UTR3	10496825	10496833	0	-	.	gene_symbol lola; mirseed miR-927.7mer-m8.-
chr2R	TarscanS.v7	UTR3	10504887	10504896	0	-	.	gene_symbol lola; mirseed miR-263b.8mer-1a.-
chr2R	TarscanS.v7	UTR3	10515273	10515282	0	-	.	gene_symbol lola; mirseed miR-10-3p/1006.8mer-1a.-
chr2R	TarscanS.v7	UTR3	10515515	10515523	0	-	.	gene_symbol lola; mirseed miR-315.7mer-m8.-
chr2R	TarscanS.v7	UTR3	10519878	10519887	0	-	.	gene_symbol lola; mirseed miR-960.8mer-1a.-
chr2R	TarscanS.v7	UTR3	10520066	10520074	0	-	.	gene_symbol lola; mirseed miR-10-3p/1006.7mer-m8.-
chr2R	TarscanS.v7	UTR3	10520209	10520218	0	-	.	gene_symbol lola; mirseed miR-1.8mer-1a.-
chr2R	TarscanS.v7	UTR3	10520224	10520233	0	-	.	gene_symbol lola; mirseed miR-958.8mer-1a.-
chr2R	TarscanS.v7	UTR3	10523612	10523621	0	-	.	gene_symbol lola; mirseed miR-315.8mer-1a.-
chr2R	TarscanS.v7	UTR3	10523690	10523699	0	-	.	gene_symbol lola; mirseed miR-277.8mer-1a.-
chr2R	TarscanS.v7	UTR3	10523747	10523756	0	-	.	gene_symbol lola; mirseed miR-9.8mer-1a.-
chr2R	TarscanS.v7	UTR3	10531857	10531865	0	-	.	gene_symbol lola; mirseed miR-274.7mer-m8.-
chr2R	TarscanS.v7	UTR3	10615863	10615872	0	+	.	gene_symbol psq; mirseed miR-962.8mer-1a.+
chr2R	TarscanS.v7	UTR3	10615952	10615960	0	+	.	gene_symbol psq; mirseed miR-1014.7mer-m8.+
chr2R	TarscanS.v7	UTR3	10616743	10616752	0	+	.	gene_symbol psq; mirseed miR-962.8mer-1a.+
chr2R	TarscanS.v7	UTR3	10640618	10640627	0	+	.	gene_symbol CG11883; mirseed miR-277.8mer-1a.+
chr2R	TarscanS.v7	UTR3	10640891	10640899	0	+	.	gene_symbol CG11883; mirseed miR-283.7mer-m8.+
chr2R	TarscanS.v7	UTR3	10640897	10640905	0	+	.	gene_symbol CG11883; mirseed miR-283.7mer-m8.+
chr2R	TarscanS.v7	UTR3	10641242	10641251	0	+	.	gene_symbol CG11883; mirseed miR-137.8mer-1a.+
chr2R	TarscanS.v7	UTR3	10641612	10641620	0	+	.	gene_symbol CG11883; mirseed miR-999.7mer-m8.+
chr2R	TarscanS.v7	UTR3	10718037	10718045	0	+	.	gene_symbol stan; mirseed miR-281-2-5p.7mer-m8.+
chr2R	TarscanS.v7	UTR3	10720363	10720371	0	+	.	gene_symbol stan; mirseed miR-277.7mer-m8.+
chr2R	TarscanS.v7	UTR3	10720555	10720563	0	+	.	gene_symbol stan; mirseed miR-993.7mer-m8.+
chr2R	TarscanS.v7	UTR3	10720814	10720822	0	+	.	gene_symbol stan; mirseed miR-190.7mer-m8.+
chr2R	TarscanS.v7	UTR3	10721452	10721460	0	-	.	gene_symbol Rab3; mirseed miR-252.7mer-m8.-
chr2R	TarscanS.v7	UTR3	10722512	10722521	0	-	.	gene_symbol Rab3; mirseed miR-277.8mer-1a.-
chr2R	TarscanS.v7	UTR3	10723145	10723154	0	-	.	gene_symbol Rab3; mirseed miR-210.1.8mer-1a.-
chr2R	TarscanS.v7	UTR3	10723146	10723155	0	-	.	gene_symbol Rab3; mirseed miR-210.2.8mer-1a.-
chr2R	TarscanS.v7	UTR3	10737844	10737853	0	+	.	gene_symbol CG7220; mirseed miR-1.8mer-1a.+
chr2R	TarscanS.v7	UTR3	10740760	10740768	0	-	.	gene_symbol CG33144; mirseed miR-283.7mer-m8.-
chr2R	TarscanS.v7	UTR3	10809788	10809796	0	-	.	gene_symbol CG7637; mirseed miR-87.7mer-m8.-
chr2R	TarscanS.v7	UTR3	10815740	10815749	0	+	.	gene_symbol CG7222; mirseed miR-971.8mer-1a.+
chr2R	TarscanS.v7	UTR3	10815786	10815794	0	+	.	gene_symbol CG7222; mirseed miR-283.7mer-m8.+
chr2R	TarscanS.v7	UTR3	10827938	10827946	0	-	.	gene_symbol CG12344; mirseed miR-285/995/998.7mer-m8.-
chr2R	TarscanS.v7	UTR3	10828375	10828383	0	-	.	gene_symbol CG12344; mirseed miR-87.7mer-m8.-
chr2R	TarscanS.v7	UTR3	10828463	10828471	0	-	.	gene_symbol CG12344; mirseed miR-305.7mer-m8.-
chr2R	TarscanS.v7	UTR3	10977988	10977996	0	-	.	gene_symbol luna; mirseed miR-283.7mer-m8.-
chr2R	TarscanS.v7	UTR3	10980604	10980612	0	-	.	gene_symbol luna; mirseed miR-1003/1004.7mer-m8.-
chr2R	TarscanS.v7	UTR3	10980624	10980632	0	-	.	gene_symbol luna; mirseed miR-10-3p/1006.7mer-m8.-
chr2R	TarscanS.v7	UTR3	10980676	10980685	0	-	.	gene_symbol luna; mirseed miR-iab4as.8mer-1a.-
chr2R	TarscanS.v7	UTR3	10980902	10980910	0	-	.	gene_symbol luna; mirseed miR-14.7mer-m8.-
chr2R	TarscanS.v7	UTR3	10981820	10981828	0	-	.	gene_symbol luna; mirseed miR-2a-1/6/11/13/308.7mer-m8.-
chr2R	TarscanS.v7	UTR3	10982735	10982744	0	-	.	gene_symbol luna; mirseed miR-34.8mer-1a.-
chr2R	TarscanS.v7	UTR3	10982846	10982854	0	-	.	gene_symbol luna; mirseed miR-9.7mer-m8.-
chr2R	TarscanS.v7	UTR3	10983208	10983216	0	-	.	gene_symbol luna; mirseed miR-263a.7mer-m8.-
chr2R	TarscanS.v7	UTR3	10983295	10983303	0	-	.	gene_symbol luna; mirseed miR-1003/1004.7mer-m8.-
chr2R	TarscanS.v7	UTR3	11117567	11117576	0	-	.	gene_symbol Cyp12d1-p; mirseed miR-281-2-3p.8mer-1a.-
chr2R	TarscanS.v7	UTR3	11117640	11117648	0	-	.	gene_symbol Cyp12d1-p; mirseed miR-79.7mer-m8.-
chr2R	TarscanS.v7	UTR3	11118443	11118451	0	-	.	gene_symbol Cyp12d1-p; mirseed miR-976.7mer-m8.-
chr2R	TarscanS.v7	UTR3	11119275	11119283	0	-	.	gene_symbol Cyp12d1-p; mirseed miR-210.2.7mer-m8.-
chr2R	TarscanS.v7	UTR3	11119428	11119436	0	-	.	gene_symbol Cyp12d1-p; mirseed miR-980.7mer-m8.-
chr2R	TarscanS.v7	UTR3	11139922	11139930	0	-	.	gene_symbol CG13229; mirseed miR-1014.7mer-m8.-
chr2R	TarscanS.v7	UTR3	11226945	11226954	0	-	.	gene_symbol metro; mirseed miR-10-3p/1006.8mer-1a.-
chr2R	TarscanS.v7	UTR3	11226966	11226974	0	-	.	gene_symbol metro; mirseed miR-9.7mer-m8.-
chr2R	TarscanS.v7	UTR3	11226968	11226977	0	-	.	gene_symbol metro; mirseed miR-971.8mer-1a.-
chr2R	TarscanS.v7	UTR3	11245015	11245024	0	+	.	gene_symbol CG13226; mirseed miR-8.8mer-1a.+
chr2R	TarscanS.v7	UTR3	11251892	11251900	0	-	.	gene_symbol Cpr47Ea; mirseed miR-277.7mer-m8.-
chr2R	TarscanS.v7	UTR3	11280592	11280601	0	-	.	gene_symbol CG9062; mirseed miR-33.8mer-1a.-
chr2R	TarscanS.v7	UTR3	11310585	11310593	0	-	.	gene_symbol nompA; mirseed miR-2a-1/6/11/13/308.7mer-m8.-
chr2R	TarscanS.v7	UTR3	11336015	11336024	0	+	.	gene_symbol sha; mirseed miR-92/310/311/312/313.8mer-1a.+
chr2R	TarscanS.v7	UTR3	11336081	11336090	0	+	.	gene_symbol sha; mirseed miR-92/310/311/312/313.8mer-1a.+
chr2R	TarscanS.v7	UTR3	11336099	11336108	0	+	.	gene_symbol sha; mirseed miR-31.8mer-1a.+
chr2R	TarscanS.v7	UTR3	11336116	11336124	0	+	.	gene_symbol sha; mirseed miR-92/310/311/312/313.7mer-m8.+
chr2R	TarscanS.v7	UTR3	11336350	11336358	0	+	.	gene_symbol sha; mirseed miR-92/310/311/312/313.7mer-m8.+
chr2R	TarscanS.v7	UTR3	11376874	11376882	0	+	.	gene_symbol CG13203; mirseed miR-277.7mer-m8.+
chr2R	TarscanS.v7	UTR3	11448468	11448476	0	+	.	gene_symbol qvr; mirseed miR-87.7mer-m8.+
chr2R	TarscanS.v7	UTR3	11449686	11449694	0	+	.	gene_symbol qvr; mirseed miR-1000.7mer-m8.+
chr2R	TarscanS.v7	UTR3	11449703	11449711	0	+	.	gene_symbol qvr; mirseed miR-8.7mer-m8.+
chr2R	TarscanS.v7	UTR3	11450342	11450350	0	+	.	gene_symbol qvr; mirseed miR-1011.7mer-m8.+
chr2R	TarscanS.v7	UTR3	11450887	11450895	0	+	.	gene_symbol qvr; mirseed miR-285/995/998.7mer-m8.+
chr2R	TarscanS.v7	UTR3	11463637	11463646	0	+	.	gene_symbol E(Pc); mirseed miR-100.8mer-1a.+
chr2R	TarscanS.v7	UTR3	11464130	11464139	0	+	.	gene_symbol E(Pc); mirseed miR-252.8mer-1a.+
chr2R	TarscanS.v7	UTR3	11507011	11507019	0	+	.	gene_symbol inv; mirseed miR-964.7mer-m8.+
chr2R	TarscanS.v7	UTR3	11507014	11507022	0	+	.	gene_symbol inv; mirseed miR-279/286/996.7mer-m8.+
chr2R	TarscanS.v7	UTR3	11508820	11508829	0	+	.	gene_symbol inv; mirseed miR-1014.8mer-1a.+
chr2R	TarscanS.v7	UTR3	11509015	11509023	0	+	.	gene_symbol inv; mirseed miR-963.7mer-m8.+
chr2R	TarscanS.v7	UTR3	11509320	11509329	0	+	.	gene_symbol inv; mirseed miR-316.8mer-1a.+
chr2R	TarscanS.v7	UTR3	11509324	11509332	0	+	.	gene_symbol inv; mirseed miR-1000.7mer-m8.+
chr2R	TarscanS.v7	UTR3	11524541	11524550	0	-	.	gene_symbol en; mirseed miR-92/310/311/312/313.8mer-1a.-
chr2R	TarscanS.v7	UTR3	11579039	11579047	0	-	.	gene_symbol tou; mirseed miR-252.7mer-m8.-
chr2R	TarscanS.v7	UTR3	11579159	11579167	0	-	.	gene_symbol tou; mirseed miR-8.7mer-m8.-
chr2R	TarscanS.v7	UTR3	11579405	11579413	0	-	.	gene_symbol tou; mirseed miR-375.7mer-m8.-
chr2R	TarscanS.v7	UTR3	11619389	11619397	0	-	.	gene_symbol CG9005; mirseed miR-1011.7mer-m8.-
chr2R	TarscanS.v7	UTR3	11619391	11619400	0	-	.	gene_symbol CG9005; mirseed miR-971.8mer-1a.-
chr2R	TarscanS.v7	UTR3	11619919	11619928	0	-	.	gene_symbol CG9005; mirseed miR-2a-1/6/11/13/308.8mer-1a.-
chr2R	TarscanS.v7	UTR3	11674481	11674489	0	+	.	gene_symbol Tret1-1; mirseed miR-124.7mer-m8.+
chr2R	TarscanS.v7	UTR3	11689012	11689021	0	-	.	gene_symbol wal; mirseed miR-277.8mer-1a.-
chr2R	TarscanS.v7	UTR3	11695455	11695464	0	+	.	gene_symbol CG13197; mirseed miR-999.8mer-1a.+
chr2R	TarscanS.v7	UTR3	11695871	11695879	0	+	.	gene_symbol CG13197; mirseed miR-275/306.7mer-m8.+
chr2R	TarscanS.v7	UTR3	11697708	11697717	0	+	.	gene_symbol CG13197; mirseed miR-987.8mer-1a.+
chr2R	TarscanS.v7	UTR3	11812500	11812509	0	+	.	gene_symbol ths; mirseed miR-316.8mer-1a.+
chr2R	TarscanS.v7	UTR3	11812504	11812513	0	+	.	gene_symbol ths; mirseed miR-1000.8mer-1a.+
chr2R	TarscanS.v7	UTR3	11813039	11813047	0	+	.	gene_symbol ths; mirseed miR-10-3p/1006.7mer-m8.+
chr2R	TarscanS.v7	UTR3	11813211	11813220	0	+	.	gene_symbol ths; mirseed miR-971.8mer-1a.+
chr2R	TarscanS.v7	UTR3	11813287	11813296	0	+	.	gene_symbol ths; mirseed miR-315.8mer-1a.+
chr2R	TarscanS.v7	UTR3	11813633	11813642	0	+	.	gene_symbol ths; mirseed miR-1010.8mer-1a.+
chr2R	TarscanS.v7	UTR3	11813654	11813663	0	+	.	gene_symbol ths; mirseed miR-252.8mer-1a.+
chr2R	TarscanS.v7	UTR3	11813798	11813806	0	+	.	gene_symbol ths; mirseed miR-252.7mer-m8.+
chr2R	TarscanS.v7	UTR3	11814266	11814274	0	+	.	gene_symbol ths; mirseed miR-277.7mer-m8.+
chr2R	TarscanS.v7	UTR3	11826882	11826891	0	+	.	gene_symbol CG13192; mirseed miR-987.8mer-1a.+
chr2R	TarscanS.v7	UTR3	11852051	11852060	0	+	.	gene_symbol Sln; mirseed miR-316.8mer-1a.+
chr2R	TarscanS.v7	UTR3	11895467	11895475	0	+	.	gene_symbol Ef1alpha48D; mirseed miR-968.7mer-m8.+
chr2R	TarscanS.v7	UTR3	11895666	11895675	0	+	.	gene_symbol Ef1alpha48D; mirseed miR-305.8mer-1a.+
chr2R	TarscanS.v7	UTR3	11895690	11895698	0	+	.	gene_symbol Ef1alpha48D; mirseed miR-305.7mer-m8.+
chr2R	TarscanS.v7	UTR3	11901055	11901064	0	+	.	gene_symbol Zip48C; mirseed miR-252.8mer-1a.+
chr2R	TarscanS.v7	UTR3	11904537	11904546	0	-	.	gene_symbol reb; mirseed miR-14.8mer-1a.-
chr2R	TarscanS.v7	UTR3	11904713	11904721	0	-	.	gene_symbol reb; mirseed miR-277.7mer-m8.-
chr2R	TarscanS.v7	UTR3	11967140	11967149	0	+	.	gene_symbol exp; mirseed miR-304.8mer-1a.+
chr2R	TarscanS.v7	UTR3	11991311	11991320	0	+	.	gene_symbol CG8298; mirseed miR-279/286/996.8mer-1a.+
chr2R	TarscanS.v7	UTR3	12001830	12001839	0	-	.	gene_symbol otk; mirseed miR-277.8mer-1a.-
chr2R	TarscanS.v7	UTR3	12001888	12001896	0	-	.	gene_symbol otk; mirseed miR-285/995/998.7mer-m8.-
chr2R	TarscanS.v7	UTR3	12023372	12023380	0	-	.	gene_symbol otk2; mirseed bantam.7mer-m8.-
chr2R	TarscanS.v7	UTR3	12033055	12033063	0	+	.	gene_symbol pds5; mirseed miR-999.7mer-m8.+
chr2R	TarscanS.v7	UTR3	12035919	12035928	0	+	.	gene_symbol CG8321; mirseed miR-8.8mer-1a.+
chr2R	TarscanS.v7	UTR3	12035977	12035985	0	+	.	gene_symbol CG8321; mirseed miR-92/310/311/312/313.7mer-m8.+
chr2R	TarscanS.v7	UTR3	12036092	12036101	0	+	.	gene_symbol CG8321; mirseed miR-305.8mer-1a.+
chr2R	TarscanS.v7	UTR3	12049228	12049237	0	+	.	gene_symbol Drep1; mirseed miR-315.8mer-1a.+
chr2R	TarscanS.v7	UTR3	12049397	12049405	0	+	.	gene_symbol Drep1; mirseed miR-999.7mer-m8.+
chr2R	TarscanS.v7	UTR3	12049700	12049708	0	+	.	gene_symbol Drep1; mirseed miR-210.2.7mer-m8.+
chr2R	TarscanS.v7	UTR3	12049898	12049907	0	+	.	gene_symbol Drep1; mirseed miR-1014.8mer-1a.+
chr2R	TarscanS.v7	UTR3	12050013	12050022	0	+	.	gene_symbol Drep1; mirseed miR-137.8mer-1a.+
chr2R	TarscanS.v7	UTR3	12054586	12054594	0	+	.	gene_symbol CG44314; mirseed miR-277.7mer-m8.+
chr2R	TarscanS.v7	UTR3	12062315	12062323	0	+	.	gene_symbol Drep3; mirseed miR-1011.7mer-m8.+
chr2R	TarscanS.v7	UTR3	12062536	12062544	0	+	.	gene_symbol Drep3; mirseed miR-929.7mer-m8.+
chr2R	TarscanS.v7	UTR3	12085249	12085258	0	-	.	gene_symbol jeb; mirseed miR-304.8mer-1a.-
chr2R	TarscanS.v7	UTR3	12086526	12086534	0	-	.	gene_symbol jeb; mirseed miR-184.7mer-m8.-
chr2R	TarscanS.v7	UTR3	12086532	12086540	0	-	.	gene_symbol jeb; mirseed miR-137.7mer-m8.-
chr2R	TarscanS.v7	UTR3	12086658	12086667	0	-	.	gene_symbol jeb; mirseed miR-962.8mer-1a.-
chr2R	TarscanS.v7	UTR3	12086667	12086675	0	-	.	gene_symbol jeb; mirseed miR-274.7mer-m8.-
chr2R	TarscanS.v7	UTR3	12086822	12086831	0	-	.	gene_symbol jeb; mirseed miR-7.8mer-1a.-
chr2R	TarscanS.v7	UTR3	12088768	12088776	0	-	.	gene_symbol jeb; mirseed miR-277.7mer-m8.-
chr2R	TarscanS.v7	UTR3	12091343	12091352	0	-	.	gene_symbol jeb; mirseed miR-980.8mer-1a.-
chr2R	TarscanS.v7	UTR3	12091589	12091597	0	-	.	gene_symbol jeb; mirseed miR-316.7mer-m8.-
chr2R	TarscanS.v7	UTR3	12154100	12154108	0	-	.	gene_symbol Prp8; mirseed miR-957.7mer-m8.-
chr2R	TarscanS.v7	UTR3	12167245	12167254	0	-	.	gene_symbol Oda; mirseed miR-317.8mer-1a.-
chr2R	TarscanS.v7	UTR3	12170176	12170185	0	+	.	gene_symbol SmD3; mirseed miR-281-1.8mer-1a.+
chr2R	TarscanS.v7	UTR3	12170177	12170185	0	+	.	gene_symbol SmD3; mirseed miR-281-2-3p.7mer-m8.+
chr2R	TarscanS.v7	UTR3	12170182	12170191	0	+	.	gene_symbol SmD3; mirseed miR-8.8mer-1a.+
chr2R	TarscanS.v7	UTR3	12170221	12170229	0	+	.	gene_symbol SmD3; mirseed miR-281-2-5p.7mer-m8.+
chr2R	TarscanS.v7	UTR3	12170396	12170405	0	+	.	gene_symbol SmD3; mirseed miR-281-1.8mer-1a.+
chr2R	TarscanS.v7	UTR3	12170397	12170405	0	+	.	gene_symbol SmD3; mirseed miR-281-2-3p.7mer-m8.+
chr2R	TarscanS.v7	UTR3	12170439	12170447	0	+	.	gene_symbol SmD3; mirseed miR-281-2-5p.7mer-m8.+
chr2R	TarscanS.v7	UTR3	12192276	12192285	0	+	.	gene_symbol Cyp6t3; mirseed miR-2a-2/2c.8mer-1a.+
chr2R	TarscanS.v7	UTR3	12273844	12273852	0	+	.	gene_symbol Cam; mirseed miR-14.7mer-m8.+
chr2R	TarscanS.v7	UTR3	12274837	12274845	0	+	.	gene_symbol Cam; mirseed miR-315.7mer-m8.+
chr2R	TarscanS.v7	UTR3	12278751	12278759	0	+	.	gene_symbol Cam; mirseed miR-964.7mer-m8.+
chr2R	TarscanS.v7	UTR3	12278755	12278764	0	+	.	gene_symbol Cam; mirseed miR-1002.8mer-1a.+
chr2R	TarscanS.v7	UTR3	12297983	12297991	0	+	.	gene_symbol CG42700; mirseed miR-1000.7mer-m8.+
chr2R	TarscanS.v7	UTR3	12298166	12298174	0	+	.	gene_symbol CG42700; mirseed miR-1014.7mer-m8.+
chr2R	TarscanS.v7	UTR3	12298601	12298610	0	+	.	gene_symbol CG42700; mirseed miR-315.8mer-1a.+
chr2R	TarscanS.v7	UTR3	12298613	12298622	0	+	.	gene_symbol CG42700; mirseed miR-2a-1/6/11/13/308.8mer-1a.+
chr2R	TarscanS.v7	UTR3	12339633	12339642	0	-	.	gene_symbol CG8839; mirseed miR-277.8mer-1a.-
chr2R	TarscanS.v7	UTR3	12389796	12389804	0	+	.	gene_symbol Cpr49Ac; mirseed miR-277.7mer-m8.+
chr2R	TarscanS.v7	UTR3	12408421	12408429	0	+	.	gene_symbol Cpr49Ag; mirseed miR-34.7mer-m8.+
chr2R	TarscanS.v7	UTR3	12418168	12418176	0	+	.	gene_symbol CG13157; mirseed miR-125.7mer-m8.+
chr2R	TarscanS.v7	UTR3	12452114	12452122	0	+	.	gene_symbol Dyb; mirseed miR-79.7mer-m8.+
chr2R	TarscanS.v7	UTR3	12452364	12452372	0	+	.	gene_symbol Dyb; mirseed miR-958.7mer-m8.+
chr2R	TarscanS.v7	UTR3	12452517	12452525	0	+	.	gene_symbol Dyb; mirseed miR-315.7mer-m8.+
chr2R	TarscanS.v7	UTR3	12452570	12452579	0	+	.	gene_symbol Dyb; mirseed miR-252.8mer-1a.+
chr2R	TarscanS.v7	UTR3	12452604	12452612	0	+	.	gene_symbol Dyb; mirseed miR-315.7mer-m8.+
chr2R	TarscanS.v7	UTR3	12452610	12452619	0	+	.	gene_symbol Dyb; mirseed miR-927.8mer-1a.+
chr2R	TarscanS.v7	UTR3	12465307	12465316	0	+	.	gene_symbol Lac; mirseed miR-989.8mer-1a.+
chr2R	TarscanS.v7	UTR3	12487716	12487724	0	+	.	gene_symbol Dh44-R2; mirseed miR-263b.7mer-m8.+
chr2R	TarscanS.v7	UTR3	12487966	12487974	0	-	.	gene_symbol fdl; mirseed miR-4.7mer-m8.-
chr2R	TarscanS.v7	UTR3	12487979	12487987	0	-	.	gene_symbol fdl; mirseed miR-283.7mer-m8.-
chr2R	TarscanS.v7	UTR3	12488433	12488442	0	-	.	gene_symbol fdl; mirseed miR-283.8mer-1a.-
chr2R	TarscanS.v7	UTR3	12563690	12563698	0	+	.	gene_symbol fra; mirseed miR-315.7mer-m8.+
chr2R	TarscanS.v7	UTR3	12563698	12563707	0	+	.	gene_symbol fra; mirseed miR-315.8mer-1a.+
chr2R	TarscanS.v7	UTR3	12575339	12575347	0	+	.	gene_symbol ClC-b; mirseed miR-932.7mer-m8.+
chr2R	TarscanS.v7	UTR3	12576570	12576578	0	-	.	gene_symbol Sin3A; mirseed miR-263b.7mer-m8.-
chr2R	TarscanS.v7	UTR3	12576604	12576613	0	-	.	gene_symbol Sin3A; mirseed miR-958.8mer-1a.-
chr2R	TarscanS.v7	UTR3	12611498	12611507	0	+	.	gene_symbol Amph; mirseed miR-375.8mer-1a.+
chr2R	TarscanS.v7	UTR3	12611551	12611560	0	+	.	gene_symbol Amph; mirseed miR-190.8mer-1a.+
chr2R	TarscanS.v7	UTR3	12611839	12611847	0	+	.	gene_symbol Amph; mirseed miR-4.7mer-m8.+
chr2R	TarscanS.v7	UTR3	12613748	12613757	0	+	.	gene_symbol CG45086; mirseed miR-277.8mer-1a.+
chr2R	TarscanS.v7	UTR3	12613996	12614005	0	+	.	gene_symbol CG45086; mirseed miR-5.8mer-1a.+
chr2R	TarscanS.v7	UTR3	12613997	12614006	0	+	.	gene_symbol CG45086; mirseed miR-994.8mer-1a.+
chr2R	TarscanS.v7	UTR3	12616079	12616088	0	+	.	gene_symbol CG45086; mirseed miR-305.8mer-1a.+
chr2R	TarscanS.v7	UTR3	12618005	12618013	0	+	.	gene_symbol CG45086; mirseed miR-4.7mer-m8.+
chr2R	TarscanS.v7	UTR3	12619839	12619848	0	+	.	gene_symbol Galphaq; mirseed miR-315.8mer-1a.+
chr2R	TarscanS.v7	UTR3	12620807	12620815	0	+	.	gene_symbol Galphaq; mirseed miR-210.2.7mer-m8.+
chr2R	TarscanS.v7	UTR3	12621196	12621205	0	+	.	gene_symbol Galphaq; mirseed miR-4.8mer-1a.+
chr2R	TarscanS.v7	UTR3	12621276	12621284	0	+	.	gene_symbol Galphaq; mirseed miR-79.7mer-m8.+
chr2R	TarscanS.v7	UTR3	12621529	12621538	0	+	.	gene_symbol Galphaq; mirseed miR-184.8mer-1a.+
chr2R	TarscanS.v7	UTR3	12629010	12629019	0	-	.	gene_symbol muskelin; mirseed miR-263b.8mer-1a.-
chr2R	TarscanS.v7	UTR3	12750663	12750671	0	+	.	gene_symbol CG42663; mirseed miR-316.7mer-m8.+
chr2R	TarscanS.v7	UTR3	12751038	12751046	0	+	.	gene_symbol CG42663; mirseed miR-7.7mer-m8.+
chr2R	TarscanS.v7	UTR3	12751044	12751052	0	+	.	gene_symbol CG42663; mirseed miR-210.1.7mer-m8.+
chr2R	TarscanS.v7	UTR3	12751240	12751248	0	+	.	gene_symbol CG42663; mirseed miR-957.7mer-m8.+
chr2R	TarscanS.v7	UTR3	12751472	12751481	0	-	.	gene_symbol Mos; mirseed miR-993.8mer-1a.-
chr2R	TarscanS.v7	UTR3	12751515	12751524	0	+	.	gene_symbol CG42663; mirseed miR-305.8mer-1a.+
chr2R	TarscanS.v7	UTR3	12883096	12883104	0	+	.	gene_symbol AspRS; mirseed miR-14.7mer-m8.+
chr2R	TarscanS.v7	UTR3	12899196	12899204	0	+	.	gene_symbol vg; mirseed miR-999.7mer-m8.+
chr2R	TarscanS.v7	UTR3	12930564	12930573	0	+	.	gene_symbol sug; mirseed miR-279/286/996.8mer-1a.+
chr2R	TarscanS.v7	UTR3	12930627	12930635	0	+	.	gene_symbol sug; mirseed miR-14.7mer-m8.+
chr2R	TarscanS.v7	UTR3	12931002	12931010	0	-	.	gene_symbol CG17019; mirseed miR-1.7mer-m8.-
chr2R	TarscanS.v7	UTR3	12934653	12934661	0	-	.	gene_symbol SCCRO3; mirseed miR-281-2-5p.7mer-m8.-
chr2R	TarscanS.v7	UTR3	13004374	13004382	0	+	.	gene_symbol Su(z)2; mirseed miR-274.7mer-m8.+
chr2R	TarscanS.v7	UTR3	13045782	13045791	0	-	.	gene_symbol CG13323; mirseed miR-10-3p/1006.8mer-1a.-
chr2R	TarscanS.v7	UTR3	13055314	13055322	0	-	.	gene_symbol Drl-2; mirseed miR-5.7mer-m8.-
chr2R	TarscanS.v7	UTR3	13057931	13057940	0	-	.	gene_symbol Drl-2; mirseed miR-iab4as.8mer-1a.-
chr2R	TarscanS.v7	UTR3	13058006	13058015	0	-	.	gene_symbol Drl-2; mirseed miR-1003/1004.8mer-1a.-
chr2R	TarscanS.v7	UTR3	13142928	13142936	0	-	.	gene_symbol Ack-like; mirseed miR-252.7mer-m8.-
chr2R	TarscanS.v7	UTR3	13142939	13142948	0	-	.	gene_symbol Ack-like; mirseed miR-958.8mer-1a.-
chr2R	TarscanS.v7	UTR3	13145069	13145078	0	-	.	gene_symbol Ack-like; mirseed miR-927.8mer-1a.-
chr2R	TarscanS.v7	UTR3	13145070	13145079	0	-	.	gene_symbol Ack-like; mirseed miR-964.8mer-1a.-
chr2R	TarscanS.v7	UTR3	13145074	13145082	0	-	.	gene_symbol Ack-like; mirseed miR-283.7mer-m8.-
chr2R	TarscanS.v7	UTR3	13145205	13145214	0	-	.	gene_symbol Ack-like; mirseed miR-277.8mer-1a.-
chr2R	TarscanS.v7	UTR3	13145520	13145528	0	-	.	gene_symbol Ack-like; mirseed miR-277.7mer-m8.-
chr2R	TarscanS.v7	UTR3	13145537	13145546	0	-	.	gene_symbol Ack-like; mirseed miR-263a.8mer-1a.-
chr2R	TarscanS.v7	UTR3	13145603	13145611	0	-	.	gene_symbol Ack-like; mirseed miR-219.7mer-m8.-
chr2R	TarscanS.v7	UTR3	13146243	13146252	0	-	.	gene_symbol Ack-like; mirseed miR-124.8mer-1a.-
chr2R	TarscanS.v7	UTR3	13163137	13163146	0	+	.	gene_symbol Nrk; mirseed miR-981.8mer-1a.+
chr2R	TarscanS.v7	UTR3	13174707	13174715	0	+	.	gene_symbol AGBE; mirseed miR-10-3p/1006.7mer-m8.+
chr2R	TarscanS.v7	UTR3	13176718	13176726	0	-	.	gene_symbol CG17724; mirseed miR-5.7mer-m8.-
chr2R	TarscanS.v7	UTR3	13176718	13176726	0	-	.	gene_symbol seq; mirseed miR-5.7mer-m8.-
chr2R	TarscanS.v7	UTR3	13176718	13176726	0	-	.	gene_symbol Kdm4B; mirseed miR-5.7mer-m8.-
chr2R	TarscanS.v7	UTR3	13177117	13177126	0	-	.	gene_symbol CG17724; mirseed miR-283.8mer-1a.-
chr2R	TarscanS.v7	UTR3	13177117	13177126	0	-	.	gene_symbol seq; mirseed miR-283.8mer-1a.-
chr2R	TarscanS.v7	UTR3	13177117	13177126	0	-	.	gene_symbol Kdm4B; mirseed miR-283.8mer-1a.-
chr2R	TarscanS.v7	UTR3	13178955	13178963	0	-	.	gene_symbol seq; mirseed miR-971.7mer-m8.-
chr2R	TarscanS.v7	UTR3	13178955	13178963	0	-	.	gene_symbol Kdm4B; mirseed miR-971.7mer-m8.-
chr2R	TarscanS.v7	UTR3	13202633	13202641	0	+	.	gene_symbol ValRS; mirseed miR-283.7mer-m8.+
chr2R	TarscanS.v7	UTR3	13203751	13203759	0	-	.	gene_symbol CG34315; mirseed miR-305.7mer-m8.-
chr2R	TarscanS.v7	UTR3	13232013	13232022	0	-	.	gene_symbol CG4670; mirseed miR-316.8mer-1a.-
chr2R	TarscanS.v7	UTR3	13247704	13247712	0	+	.	gene_symbol Mp20; mirseed miR-iab-4-5p.7mer-m8.+
chr2R	TarscanS.v7	UTR3	13267862	13267870	0	-	.	gene_symbol Dh31-R; mirseed miR-1017.7mer-m8.-
chr2R	TarscanS.v7	UTR3	13267863	13267871	0	-	.	gene_symbol Dh31-R; mirseed miR-1007.7mer-m8.-
chr2R	TarscanS.v7	UTR3	13453866	13453875	0	-	.	gene_symbol arr; mirseed miR-971.8mer-1a.-
chr2R	TarscanS.v7	UTR3	13454056	13454065	0	-	.	gene_symbol arr; mirseed miR-263b.8mer-1a.-
chr2R	TarscanS.v7	UTR3	13496749	13496757	0	-	.	gene_symbol drk; mirseed miR-277.7mer-m8.-
chr2R	TarscanS.v7	UTR3	13514017	13514025	0	-	.	gene_symbol Vmat; mirseed miR-1000.7mer-m8.-
chr2R	TarscanS.v7	UTR3	13514352	13514360	0	-	.	gene_symbol Vmat; mirseed miR-284.7mer-m8.-
chr2R	TarscanS.v7	UTR3	13515463	13515471	0	-	.	gene_symbol Vmat; mirseed miR-1014.7mer-m8.-
chr2R	TarscanS.v7	UTR3	13537639	13537647	0	-	.	gene_symbol CG6145; mirseed miR-960.7mer-m8.-
chr2R	TarscanS.v7	UTR3	13573652	13573660	0	-	.	gene_symbol CG42808; mirseed miR-283.7mer-m8.-
chr2R	TarscanS.v7	UTR3	13583209	13583217	0	-	.	gene_symbol CG45088; mirseed miR-988.7mer-m8.-
chr2R	TarscanS.v7	UTR3	13591372	13591380	0	-	.	gene_symbol CG45088; mirseed miR-977.7mer-m8.-
chr2R	TarscanS.v7	UTR3	13747250	13747258	0	+	.	gene_symbol fas; mirseed miR-276.7mer-m8.+
chr2R	TarscanS.v7	UTR3	13747251	13747259	0	+	.	gene_symbol fas; mirseed miR-5.7mer-m8.+
chr2R	TarscanS.v7	UTR3	13747403	13747412	0	+	.	gene_symbol fas; mirseed miR-375.8mer-1a.+
chr2R	TarscanS.v7	UTR3	13747707	13747716	0	+	.	gene_symbol fas; mirseed miR-87.8mer-1a.+
chr2R	TarscanS.v7	UTR3	13758885	13758894	0	+	.	gene_symbol CG6280; mirseed miR-263b.8mer-1a.+
chr2R	TarscanS.v7	UTR3	13805206	13805215	0	+	.	gene_symbol Cpr50Cb; mirseed miR-1011.8mer-1a.+
chr2R	TarscanS.v7	UTR3	13818722	13818730	0	+	.	gene_symbol stj; mirseed miR-79.7mer-m8.+
chr2R	TarscanS.v7	UTR3	13818969	13818977	0	+	.	gene_symbol stj; mirseed miR-968.7mer-m8.+
chr2R	TarscanS.v7	UTR3	13819201	13819209	0	+	.	gene_symbol stj; mirseed miR-263a.7mer-m8.+
chr2R	TarscanS.v7	UTR3	13820058	13820066	0	-	.	gene_symbol fl(2)d; mirseed miR-304.7mer-m8.-
chr2R	TarscanS.v7	UTR3	13831151	13831159	0	+	.	gene_symbol CG6329; mirseed miR-317.7mer-m8.+
chr2R	TarscanS.v7	UTR3	13832908	13832917	0	+	.	gene_symbol CG6329; mirseed miR-927.8mer-1a.+
chr2R	TarscanS.v7	UTR3	13839269	13839278	0	+	.	gene_symbol CG6347; mirseed miR-10-3p/1006.8mer-1a.+
chr2R	TarscanS.v7	UTR3	13842560	13842568	0	-	.	gene_symbol Syngr; mirseed miR-190.7mer-m8.-
chr2R	TarscanS.v7	UTR3	13853011	13853020	0	-	.	gene_symbol CG6543; mirseed miR-277.8mer-1a.-
chr2R	TarscanS.v7	UTR3	13863606	13863614	0	+	.	gene_symbol CG13344; mirseed miR-316.7mer-m8.+
chr2R	TarscanS.v7	UTR3	13863901	13863910	0	+	.	gene_symbol CG13344; mirseed miR-279/286/996.8mer-1a.+
chr2R	TarscanS.v7	UTR3	13865066	13865075	0	-	.	gene_symbol shot; mirseed miR-316.8mer-1a.-
chr2R	TarscanS.v7	UTR3	13943817	13943825	0	-	.	gene_symbol AGO1; mirseed miR-315.7mer-m8.-
chr2R	TarscanS.v7	UTR3	13944062	13944071	0	-	.	gene_symbol AGO1; mirseed miR-987.8mer-1a.-
chr2R	TarscanS.v7	UTR3	13944375	13944383	0	-	.	gene_symbol AGO1; mirseed miR-137.7mer-m8.-
chr2R	TarscanS.v7	UTR3	13944730	13944739	0	-	.	gene_symbol AGO1; mirseed miR-4.8mer-1a.-
chr2R	TarscanS.v7	UTR3	13944731	13944740	0	-	.	gene_symbol AGO1; mirseed miR-1017.8mer-1a.-
chr2R	TarscanS.v7	UTR3	13944733	13944741	0	-	.	gene_symbol AGO1; mirseed miR-1007.7mer-m8.-
chr2R	TarscanS.v7	UTR3	13945484	13945493	0	-	.	gene_symbol AGO1; mirseed miR-988.8mer-1a.-
chr2R	TarscanS.v7	UTR3	13946249	13946258	0	-	.	gene_symbol AGO1; mirseed miR-999.8mer-1a.-
chr2R	TarscanS.v7	UTR3	13946934	13946943	0	-	.	gene_symbol AGO1; mirseed miR-988.8mer-1a.-
chr2R	TarscanS.v7	UTR3	13947272	13947280	0	-	.	gene_symbol AGO1; mirseed miR-284.7mer-m8.-
chr2R	TarscanS.v7	UTR3	13947304	13947312	0	-	.	gene_symbol AGO1; mirseed miR-9.7mer-m8.-
chr2R	TarscanS.v7	UTR3	14058330	14058339	0	+	.	gene_symbol mam; mirseed miR-1.8mer-1a.+
chr2R	TarscanS.v7	UTR3	14058478	14058487	0	+	.	gene_symbol mam; mirseed miR-252.8mer-1a.+
chr2R	TarscanS.v7	UTR3	14058779	14058787	0	+	.	gene_symbol mam; mirseed miR-283.7mer-m8.+
chr2R	TarscanS.v7	UTR3	14061078	14061087	0	-	.	gene_symbol Prosap; mirseed miR-277.8mer-1a.-
chr2R	TarscanS.v7	UTR3	14061414	14061422	0	-	.	gene_symbol Prosap; mirseed miR-987.7mer-m8.-
chr2R	TarscanS.v7	UTR3	14062233	14062242	0	-	.	gene_symbol Prosap; mirseed miR-981.8mer-1a.-
chr2R	TarscanS.v7	UTR3	14172849	14172857	0	+	.	gene_symbol CG8331; mirseed miR-277.7mer-m8.+
chr2R	TarscanS.v7	UTR3	14182413	14182421	0	+	.	gene_symbol cg; mirseed miR-33.7mer-m8.+
chr2R	TarscanS.v7	UTR3	14198293	14198302	0	+	.	gene_symbol CG30069; mirseed miR-281-1.8mer-1a.+
chr2R	TarscanS.v7	UTR3	14198294	14198303	0	+	.	gene_symbol CG30069; mirseed miR-281-2-3p.8mer-1a.+
chr2R	TarscanS.v7	UTR3	14198297	14198305	0	+	.	gene_symbol CG30069; mirseed miR-1000.7mer-m8.+
chr2R	TarscanS.v7	UTR3	14198774	14198783	0	-	.	gene_symbol VGAT; mirseed miR-7.8mer-1a.-
chr2R	TarscanS.v7	UTR3	14198797	14198806	0	-	.	gene_symbol VGAT; mirseed miR-7.8mer-1a.-
chr2R	TarscanS.v7	UTR3	14198923	14198932	0	-	.	gene_symbol VGAT; mirseed miR-7.8mer-1a.-
chr2R	TarscanS.v7	UTR3	14229784	14229792	0	+	.	gene_symbol CG8468; mirseed miR-124.7mer-m8.+
chr2R	TarscanS.v7	UTR3	14230755	14230764	0	-	.	gene_symbol Opa1; mirseed miR-9.8mer-1a.-
chr2R	TarscanS.v7	UTR3	14230761	14230769	0	-	.	gene_symbol Opa1; mirseed miR-281-1.7mer-m8.-
chr2R	TarscanS.v7	UTR3	14230764	14230772	0	-	.	gene_symbol Opa1; mirseed miR-263a.7mer-m8.-
chr2R	TarscanS.v7	UTR3	14236042	14236051	0	-	.	gene_symbol CG8485; mirseed miR-927.8mer-1a.-
chr2R	TarscanS.v7	UTR3	14260635	14260644	0	+	.	gene_symbol beta4GalNAcTA; mirseed miR-316.8mer-1a.+
chr2R	TarscanS.v7	UTR3	14260700	14260708	0	+	.	gene_symbol beta4GalNAcTA; mirseed miR-987.7mer-m8.+
chr2R	TarscanS.v7	UTR3	14261054	14261063	0	+	.	gene_symbol beta4GalNAcTA; mirseed miR-1010.8mer-1a.+
chr2R	TarscanS.v7	UTR3	14261070	14261078	0	+	.	gene_symbol beta4GalNAcTA; mirseed miR-987.7mer-m8.+
chr2R	TarscanS.v7	UTR3	14261472	14261481	0	-	.	gene_symbol CG8547; mirseed miR-87.8mer-1a.-
chr2R	TarscanS.v7	UTR3	14294144	14294153	0	+	.	gene_symbol Ih; mirseed miR-316.8mer-1a.+
chr2R	TarscanS.v7	UTR3	14294218	14294227	0	+	.	gene_symbol Ih; mirseed miR-315.8mer-1a.+
chr2R	TarscanS.v7	UTR3	14298503	14298512	0	+	.	gene_symbol Ih; mirseed miR-281-1.8mer-1a.+
chr2R	TarscanS.v7	UTR3	14298504	14298512	0	+	.	gene_symbol Ih; mirseed miR-281-2-3p.7mer-m8.+
chr2R	TarscanS.v7	UTR3	14298846	14298854	0	+	.	gene_symbol Ih; mirseed miR-2a-1/6/11/13/308.7mer-m8.+
chr2R	TarscanS.v7	UTR3	14299692	14299700	0	+	.	gene_symbol Ih; mirseed miR-125.7mer-m8.+
chr2R	TarscanS.v7	UTR3	14299825	14299833	0	+	.	gene_symbol Ih; mirseed miR-932.7mer-m8.+
chr2R	TarscanS.v7	UTR3	14356075	14356083	0	-	.	gene_symbol CG8617; mirseed miR-1014.7mer-m8.-
chr2R	TarscanS.v7	UTR3	14357957	14357966	0	-	.	gene_symbol Arc1; mirseed miR-14.8mer-1a.-
chr2R	TarscanS.v7	UTR3	14409426	14409434	0	-	.	gene_symbol CG17385; mirseed miR-315.7mer-m8.-
chr2R	TarscanS.v7	UTR3	14423751	14423759	0	+	.	gene_symbol CG17386; mirseed miR-2a-1/6/11/13/308.7mer-m8.+
chr2R	TarscanS.v7	UTR3	14423958	14423967	0	+	.	gene_symbol CG17386; mirseed miR-34.8mer-1a.+
chr2R	TarscanS.v7	UTR3	14424670	14424678	0	+	.	gene_symbol CG17386; mirseed miR-79.7mer-m8.+
chr2R	TarscanS.v7	UTR3	14427410	14427418	0	-	.	gene_symbol phyl; mirseed miR-1014.7mer-m8.-
chr2R	TarscanS.v7	UTR3	14465399	14465408	0	+	.	gene_symbol Oaz; mirseed miR-31.8mer-1a.+
chr2R	TarscanS.v7	UTR3	14496892	14496901	0	+	.	gene_symbol PRAS40; mirseed miR-87.8mer-1a.+
chr2R	TarscanS.v7	UTR3	14512446	14512454	0	+	.	gene_symbol Asx; mirseed miR-1011.7mer-m8.+
chr2R	TarscanS.v7	UTR3	14515114	14515122	0	+	.	gene_symbol CG30197; mirseed miR-10-3p/1006.7mer-m8.+
chr2R	TarscanS.v7	UTR3	14544400	14544409	0	-	.	gene_symbol CG30076; mirseed miR-9.8mer-1a.-
chr2R	TarscanS.v7	UTR3	14570847	14570855	0	-	.	gene_symbol LamC; mirseed miR-277.7mer-m8.-
chr2R	TarscanS.v7	UTR3	14585923	14585931	0	+	.	gene_symbol ttv; mirseed miR-315.7mer-m8.+
chr2R	TarscanS.v7	UTR3	14602122	14602131	0	+	.	gene_symbol Blos1; mirseed miR-190.8mer-1a.+
chr2R	TarscanS.v7	UTR3	14672125	14672133	0	-	.	gene_symbol mspo; mirseed miR-1000.7mer-m8.-
chr2R	TarscanS.v7	UTR3	14740041	14740050	0	-	.	gene_symbol CG12858; mirseed miR-283.8mer-1a.-
chr2R	TarscanS.v7	UTR3	14741090	14741098	0	-	.	gene_symbol CG12858; mirseed miR-190.7mer-m8.-
chr2R	TarscanS.v7	UTR3	14753399	14753407	0	-	.	gene_symbol CG10151; mirseed miR-283.7mer-m8.-
chr2R	TarscanS.v7	UTR3	14753434	14753443	0	-	.	gene_symbol CG10151; mirseed miR-283.8mer-1a.-
chr2R	TarscanS.v7	UTR3	14760033	14760042	0	-	.	gene_symbol Spred; mirseed miR-305.8mer-1a.-
chr2R	TarscanS.v7	UTR3	14760275	14760283	0	-	.	gene_symbol Spred; mirseed miR-307.7mer-m8.-
chr2R	TarscanS.v7	UTR3	14761186	14761195	0	-	.	gene_symbol Spred; mirseed miR-8.8mer-1a.-
chr2R	TarscanS.v7	UTR3	14772708	14772716	0	-	.	gene_symbol kn; mirseed miR-281-2-5p.7mer-m8.-
chr2R	TarscanS.v7	UTR3	14773183	14773191	0	-	.	gene_symbol kn; mirseed miR-190.7mer-m8.-
chr2R	TarscanS.v7	UTR3	14773280	14773289	0	-	.	gene_symbol kn; mirseed miR-315.8mer-1a.-
chr2R	TarscanS.v7	UTR3	14773376	14773385	0	-	.	gene_symbol kn; mirseed miR-iab-4-5p.8mer-1a.-
chr2R	TarscanS.v7	UTR3	14773804	14773813	0	-	.	gene_symbol kn; mirseed miR-92/310/311/312/313.8mer-1a.-
chr2R	TarscanS.v7	UTR3	14901620	14901629	0	-	.	gene_symbol Kank; mirseed miR-33.8mer-1a.-
chr2R	TarscanS.v7	UTR3	14901878	14901887	0	-	.	gene_symbol Kank; mirseed miR-1.8mer-1a.-
chr2R	TarscanS.v7	UTR3	14901935	14901944	0	-	.	gene_symbol Kank; mirseed miR-375.8mer-1a.-
chr2R	TarscanS.v7	UTR3	14902041	14902049	0	+	.	gene_symbol Cyp317a1; mirseed miR-980.7mer-m8.+
chr2R	TarscanS.v7	UTR3	14939137	14939145	0	+	.	gene_symbol Lap1; mirseed miR-277.7mer-m8.+
chr2R	TarscanS.v7	UTR3	14939704	14939712	0	+	.	gene_symbol Lap1; mirseed miR-92/310/311/312/313.7mer-m8.+
chr2R	TarscanS.v7	UTR3	14940038	14940047	0	+	.	gene_symbol Lap1; mirseed miR-8.8mer-1a.+
chr2R	TarscanS.v7	UTR3	14946354	14946362	0	-	.	gene_symbol aPKC; mirseed miR-277.7mer-m8.-
chr2R	TarscanS.v7	UTR3	14987768	14987776	0	-	.	gene_symbol CG7639; mirseed miR-277.7mer-m8.-
chr2R	TarscanS.v7	UTR3	14987771	14987779	0	-	.	gene_symbol CG7639; mirseed miR-33.7mer-m8.-
chr2R	TarscanS.v7	UTR3	14991372	14991381	0	+	.	gene_symbol pcs; mirseed miR-4.8mer-1a.+
chr2R	TarscanS.v7	UTR3	14992658	14992666	0	-	.	gene_symbol CG10265; mirseed miR-9.7mer-m8.-
chr2R	TarscanS.v7	UTR3	15041029	15041038	0	+	.	gene_symbol hbs; mirseed miR-316.8mer-1a.+
chr2R	TarscanS.v7	UTR3	15041056	15041065	0	+	.	gene_symbol hbs; mirseed miR-2a-2/2c.8mer-1a.+
chr2R	TarscanS.v7	UTR3	15041058	15041067	0	+	.	gene_symbol hbs; mirseed miR-2a-1/6/11/13/308.8mer-1a.+
chr2R	TarscanS.v7	UTR3	15041067	15041075	0	+	.	gene_symbol hbs; mirseed miR-275/306.7mer-m8.+
chr2R	TarscanS.v7	UTR3	15041847	15041856	0	+	.	gene_symbol hbs; mirseed miR-281-2-3p.8mer-1a.+
chr2R	TarscanS.v7	UTR3	15041850	15041859	0	+	.	gene_symbol hbs; mirseed miR-1000.8mer-1a.+
chr2R	TarscanS.v7	UTR3	15041977	15041985	0	+	.	gene_symbol hbs; mirseed miR-277.7mer-m8.+
chr2R	TarscanS.v7	UTR3	15140472	15140481	0	+	.	gene_symbol chn; mirseed miR-955.8mer-1a.+
chr2R	TarscanS.v7	UTR3	15141979	15141987	0	+	.	gene_symbol chn; mirseed miR-282.7mer-m8.+
chr2R	TarscanS.v7	UTR3	15142678	15142687	0	+	.	gene_symbol chn; mirseed miR-958.8mer-1a.+
chr2R	TarscanS.v7	UTR3	15143558	15143567	0	+	.	gene_symbol chn; mirseed miR-277.8mer-1a.+
chr2R	TarscanS.v7	UTR3	15143590	15143599	0	+	.	gene_symbol chn; mirseed miR-275/306.8mer-1a.+
chr2R	TarscanS.v7	UTR3	15143903	15143912	0	+	.	gene_symbol chn; mirseed miR-4.8mer-1a.+
chr2R	TarscanS.v7	UTR3	15144062	15144071	0	+	.	gene_symbol chn; mirseed miR-4.8mer-1a.+
chr2R	TarscanS.v7	UTR3	15144337	15144346	0	+	.	gene_symbol chn; mirseed miR-960.8mer-1a.+
chr2R	TarscanS.v7	UTR3	15144603	15144612	0	+	.	gene_symbol chn; mirseed miR-316.8mer-1a.+
chr2R	TarscanS.v7	UTR3	15144645	15144654	0	+	.	gene_symbol chn; mirseed miR-987.8mer-1a.+
chr2R	TarscanS.v7	UTR3	15188994	15189002	0	+	.	gene_symbol igl; mirseed miR-1014.7mer-m8.+
chr2R	TarscanS.v7	UTR3	15189496	15189504	0	+	.	gene_symbol igl; mirseed miR-955.7mer-m8.+
chr2R	TarscanS.v7	UTR3	15199120	15199128	0	-	.	gene_symbol GPHR; mirseed miR-315.7mer-m8.-
chr2R	TarscanS.v7	UTR3	15199210	15199219	0	-	.	gene_symbol GPHR; mirseed miR-4.8mer-1a.-
chr2R	TarscanS.v7	UTR3	15204397	15204406	0	+	.	gene_symbol CG11807; mirseed miR-92/310/311/312/313.8mer-1a.+
chr2R	TarscanS.v7	UTR3	15223869	15223877	0	-	.	gene_symbol Fs; mirseed miR-282.7mer-m8.-
chr2R	TarscanS.v7	UTR3	15223879	15223887	0	-	.	gene_symbol Fs; mirseed miR-190.7mer-m8.-
chr2R	TarscanS.v7	UTR3	15224048	15224057	0	+	.	gene_symbol CG8079; mirseed miR-210.2.8mer-1a.+
chr2R	TarscanS.v7	UTR3	15224049	15224057	0	+	.	gene_symbol CG8079; mirseed miR-210.1.7mer-m8.+
chr2R	TarscanS.v7	UTR3	15224052	15224060	0	+	.	gene_symbol CG8079; mirseed miR-981.7mer-m8.+
chr2R	TarscanS.v7	UTR3	15257742	15257751	0	+	.	gene_symbol scb; mirseed miR-989.8mer-1a.+
chr2R	TarscanS.v7	UTR3	15257821	15257830	0	+	.	gene_symbol scb; mirseed miR-277.8mer-1a.+
chr2R	TarscanS.v7	UTR3	15263283	15263291	0	-	.	gene_symbol Trpm; mirseed miR-190.7mer-m8.-
chr2R	TarscanS.v7	UTR3	15263532	15263540	0	-	.	gene_symbol Trpm; mirseed miR-1000.7mer-m8.-
chr2R	TarscanS.v7	UTR3	15266835	15266843	0	-	.	gene_symbol Trpm; mirseed miR-1.7mer-m8.-
chr2R	TarscanS.v7	UTR3	15312902	15312910	0	+	.	gene_symbol Xpc; mirseed miR-307.7mer-m8.+
chr2R	TarscanS.v7	UTR3	15324742	15324751	0	+	.	gene_symbol Arf51F; mirseed miR-137.8mer-1a.+
chr2R	TarscanS.v7	UTR3	15324960	15324968	0	+	.	gene_symbol Arf51F; mirseed miR-124.7mer-m8.+
chr2R	TarscanS.v7	UTR3	15367661	15367670	0	+	.	gene_symbol unc-5; mirseed miR-87.8mer-1a.+
chr2R	TarscanS.v7	UTR3	15367688	15367696	0	+	.	gene_symbol unc-5; mirseed miR-263a.7mer-m8.+
chr2R	TarscanS.v7	UTR3	15385894	15385903	0	+	.	gene_symbol SRPK; mirseed miR-7.8mer-1a.+
chr2R	TarscanS.v7	UTR3	15463586	15463594	0	+	.	gene_symbol CG43729; mirseed miR-960.7mer-m8.+
chr2R	TarscanS.v7	UTR3	15467808	15467816	0	+	.	gene_symbol CG43729; mirseed miR-956.7mer-m8.+
chr2R	TarscanS.v7	UTR3	15468264	15468272	0	+	.	gene_symbol CG43729; mirseed miR-276.7mer-m8.+
chr2R	TarscanS.v7	UTR3	15468543	15468551	0	+	.	gene_symbol CG43729; mirseed miR-1010.7mer-m8.+
chr2R	TarscanS.v7	UTR3	15468828	15468836	0	+	.	gene_symbol CG43729; mirseed miR-305.7mer-m8.+
chr2R	TarscanS.v7	UTR3	15469292	15469300	0	+	.	gene_symbol CG43729; mirseed miR-285/995/998.7mer-m8.+
chr2R	TarscanS.v7	UTR3	15469966	15469974	0	+	.	gene_symbol CG43729; mirseed miR-137.7mer-m8.+
chr2R	TarscanS.v7	UTR3	15470072	15470080	0	+	.	gene_symbol CG43729; mirseed miR-iab-4-3p.7mer-m8.+
[truncated: 5,403 more rows]
