# Supplementary material for: Landscape and evolution of tissue-specific alternative polyadenylation across Drosophila species
Source: Genome Biol. 2017 Nov 30;18:229. doi: 10.1186/s13059-017-1358-0 (PMC5707805; doi:10.1186/s13059-017-1358-0)
Supplement: Supplementary file 20 — Table of conserved Elav and Pumilio binding sites. A summary of conserved RBP binding sites for Elav and Pumilio in both canonical 3′ UTR and newly annotated 3′ UTRs in this study. See the “Methods” section for the criteria of conservation. (XLSX 93 kb) [file 13059_2017_1358_MOESM20_ESM.xlsx]

## Sheet: criteria
This table contains a summary of PUM and ELAV RBP binding sites in both canonical 3'UTRs and newly annotated 3'UTRs in this study
Position weight matrix (PWM) for RNA binding proteins (RBP) were taken from (Ray et.al, 2013)
The RBP site conservation is defined by 3/5 species in melanogaster subgroup (D. melanogaster, D. simulans, D. sechellia, D.yakuba, and D. erecta) and 1 in obscura group (D. pseudoobscura and D. persimilis) with 1 mismatch allowed.
Column header: 3’UTR+3’UTR extension (refer to the total newly annotated 3’UTR space), 3’UTR (refer to canonical 3’UTR space by flyBase 6.1), and 3’UTR extension (refer to extended 3’UTR space identified by this study)

## Sheet: rbp-gene
gene_symbol	RBP	3'UTR + 3'UTR extension	3'UTR	3'UTR extension
Sh	PUM	11	11	0
hth	PUM	9	9	0
jeb	PUM	9	9	0
hdc	ELAV	8	8	0
pum	PUM	8	8	0
side	PUM	8	8	0
sm	PUM	8	8	0
elav	ELAV	7	7	0
sqd	ELAV	7	7	0
tai	PUM	7	7	0
CG34353	PUM	6	6	0
Myc	ELAV	6	6	0
Syp	PUM	6	6	0
Syt1	PUM	6	6	0
brat	PUM	6	6	0
msi	PUM	6	6	0
nAChRalpha1	PUM	6	6	0
CG16779	PUM	5	5	0
CG34114	PUM	5	5	0
CG46280	ELAV	5	0	5
Efa6	PUM	5	5	0
Imp	ELAV	5	5	0
InR	ELAV	5	5	0
Sema-1a	PUM	5	5	0
beat-IIIc	PUM	5	5	0
brat	ELAV	5	5	0
bun	ELAV	5	5	0
chinmo	PUM	5	5	0
fred	PUM	5	5	0
ftz-f1	PUM	5	5	0
mamo	PUM	5	5	0
para	PUM	5	5	0
plum	ELAV	5	5	0
ps	ELAV	5	5	0
side	ELAV	5	5	0
skd	PUM	5	5	0
ttv	PUM	5	5	0
2mit	PUM	4	4	0
Asx	PUM	4	4	0
Bacc	PUM	4	4	0
CG10289	ELAV	4	4	0
CG14459	ELAV	4	4	0
CG16884	PUM	4	2	2
CG31637	PUM	4	4	0
CG42534	ELAV	4	4	0
CG5151	PUM	4	4	0
CG9425	PUM	4	4	0
CG9650	PUM	4	4	0
CG9821	PUM	4	4	0
Doa	PUM	4	4	0
Dop1R1	ELAV	4	4	0
E(Pc)	PUM	4	4	0
Ephrin	PUM	4	4	0
Ets65A	PUM	4	4	0
Mef2	PUM	4	4	0
Met	ELAV	4	4	0
Mtl	PUM	4	4	0
Nckx30C	PUM	4	4	0
Nlg3	PUM	4	4	0
Pde9	PUM	4	4	0
Ptp99A	PUM	4	4	0
Rab3	PUM	4	4	0
SK	PUM	4	4	0
SKIP	PUM	4	4	0
Smurf	ELAV	4	4	0
Syp	ELAV	4	4	0
TER94	ELAV	4	0	4
Taf4	PUM	4	4	0
amon	PUM	4	4	0
babo	PUM	4	4	0
bol	PUM	4	4	0
bru1	PUM	4	4	0
by	ELAV	4	4	0
cnc	PUM	4	4	0
cno	PUM	4	4	0
ct	PUM	4	4	0
dally	PUM	4	4	0
dpr1	PUM	4	4	0
dpr12	PUM	4	3	1
dpr15	PUM	4	4	0
dsx	PUM	4	4	0
ed	PUM	4	4	0
haf	PUM	4	3	1
hdc	PUM	4	4	0
hth	ELAV	4	4	0
kek2	PUM	4	4	0
kis	PUM	4	4	0
klg	PUM	4	4	0
larp	ELAV	4	4	0
mamo	ELAV	4	4	0
mei-P26	PUM	4	4	0
mub	PUM	4	4	0
nmo	PUM	4	4	0
pHCl	PUM	4	4	0
por	ELAV	4	4	0
pros	PUM	4	4	0
rn	PUM	4	4	0
sas	PUM	4	4	0
sbb	PUM	4	4	0
sm	ELAV	4	4	0
smog	PUM	4	4	0
sns	PUM	4	4	0
svp	PUM	4	2	2
tmod	PUM	4	4	0
unc-13-4A	PUM	4	4	0
upSET	PUM	4	4	0
4EHP	PUM	3	3	0
5-HT7	PUM	3	2	1
Antp	PUM	3	3	0
BicD	PUM	3	3	0
Blimp-1	ELAV	3	3	0
Bsg	ELAV	3	3	0
CG11030	PUM	3	3	0
CG11319	PUM	3	3	0
CG11505	PUM	3	3	0
CG12004	PUM	3	3	0
CG12531	ELAV	3	2	1
CG12535	ELAV	3	3	0
CG12990	ELAV	3	3	0
CG14435	PUM	3	3	0
CG14446	PUM	3	3	0
CG16791	PUM	3	3	0
CG17124	PUM	3	3	0
CG18208	PUM	3	3	0
CG2924	PUM	3	3	0
CG31122	PUM	3	3	0
CG31635	ELAV	3	3	0
CG31814	PUM	3	3	0
CG32152	PUM	3	3	0
CG32204	PUM	3	3	0
CG32206	PUM	3	3	0
CG34362	PUM	3	3	0
CG34380	PUM	3	3	0
CG34394	ELAV	3	3	0
CG34401	PUM	3	3	0
CG3689	PUM	3	3	0
CG4022	ELAV	3	3	0
CG43143	ELAV	3	3	0
CG43143	PUM	3	2	1
CG4341	PUM	3	3	0
CG44247	PUM	3	3	0
CG45050	PUM	3	3	0
CG45085	PUM	3	3	0
CG45263	PUM	3	3	0
CG5346	PUM	3	1	2
CG5890	PUM	3	3	0
CG6123	PUM	3	3	0
CG6767	PUM	3	3	0
CG9536	PUM	3	3	0
CG9932	PUM	3	3	0
Cf2	ELAV	3	2	1
CrebB	PUM	3	3	0
Csp	PUM	3	3	0
CycG	PUM	3	3	0
DIP-beta	PUM	3	3	0
DIP-delta	PUM	3	3	0
Deaf1	PUM	3	3	0
Dlic	PUM	3	3	0
Dscam2	ELAV	3	3	0
E23	ELAV	3	3	0
Eip74EF	PUM	3	3	0
FBXO11	ELAV	3	3	0
Galphaq	ELAV	3	3	0
GlcAT-P	PUM	3	3	0
Glut1	PUM	3	3	0
Glut4EF	ELAV	3	3	0
Glut4EF	PUM	3	3	0
HGTX	PUM	3	3	0
Hex-A	PUM	3	3	0
HmgZ	PUM	3	3	0
Hr4	PUM	3	3	0
Hrb27C	ELAV	3	3	0
Inx2	ELAV	3	3	0
Kr	PUM	3	3	0
Kul	PUM	3	3	0
Liprin-alpha	PUM	3	3	0
Lk6	PUM	3	3	0
Mbs	PUM	3	3	0
Met	PUM	3	3	0
Mmp1	PUM	3	3	0
Mp	PUM	3	3	0
Myc	PUM	3	3	0
NK7.1	PUM	3	3	0
Ndae1	PUM	3	3	0
Ndfip	PUM	3	3	0
Nelf-A	PUM	3	3	0
Neto	PUM	3	3	0
Notum	PUM	3	3	0
PEK	ELAV	3	3	0
PP2A-B'	PUM	3	3	0
Pi3K21B	PUM	3	3	0
Plc21C	PUM	3	3	0
RYBP	PUM	3	3	0
Rab4	PUM	3	3	0
Rbp2	ELAV	3	1	2
Rbp9	ELAV	3	3	0
RhoGAPp190	PUM	3	3	0
Sema-2b	PUM	3	3	0
Ser	PUM	3	3	0
Spt20	PUM	3	3	0
Tet	PUM	3	3	0
TfAP-2	PUM	3	3	0
Tm1	PUM	3	3	0
Tsp66E	PUM	3	2	1
Vha55	ELAV	3	3	0
Wdr62	PUM	3	3	0
beat-IIIa	PUM	3	3	0
beat-Ic	PUM	3	3	0
beat-VI	PUM	3	3	0
br	PUM	3	3	0
brp	PUM	3	3	0
cdm	PUM	3	3	0
cpx	ELAV	3	3	0
dnc	PUM	3	3	0
dock	ELAV	3	3	0
dpr10	PUM	3	3	0
dpr11	PUM	3	3	0
dpr13	PUM	3	3	0
dpr5	PUM	3	3	0
dpr6	PUM	3	3	0
drpr	PUM	3	3	0
fru	PUM	3	3	0
fs(1)h	ELAV	3	3	0
futsch	ELAV	3	3	0
heph	PUM	3	3	0
hid	PUM	3	3	0
jim	ELAV	3	3	0
kibra	PUM	3	3	0
kn	PUM	3	3	0
kuz	PUM	3	3	0
l(1)G0469	ELAV	3	3	0
l(3)73Ah	PUM	3	3	0
l(3)L1231	PUM	3	3	0
lilli	PUM	3	3	0
lola	PUM	3	3	0
mei-P26	ELAV	3	3	0
mthl14	PUM	3	1	2
nej	PUM	3	3	0
orb2	ELAV	3	3	0
orb2	PUM	3	3	0
osa	PUM	3	3	0
pico	PUM	3	3	0
pros	ELAV	3	3	0
pyd	PUM	3	3	0
rhea	PUM	3	3	0
rno	PUM	3	3	0
robo3	PUM	3	3	0
sdk	PUM	3	3	0
sff	ELAV	3	3	0
sff	PUM	3	3	0
shakB	PUM	3	3	0
shep	ELAV	3	3	0
sif	ELAV	3	3	0
skd	ELAV	3	3	0
slo	PUM	3	3	0
spen	PUM	3	2	1
sra	PUM	3	3	0
stet	ELAV	3	3	0
ths	PUM	3	3	0
tilB	ELAV	3	0	3
tou	PUM	3	3	0
trio	PUM	3	3	0
trol	PUM	3	3	0
ttk	ELAV	3	3	0
tutl	PUM	3	3	0
tweek	PUM	3	3	0
vvl	ELAV	3	3	0
wdb	PUM	3	3	0
wry	PUM	3	3	0
yata	PUM	3	3	0
4E-T	PUM	2	2	0
4EHP	ELAV	2	2	0
5-HT2B	ELAV	2	2	0
ACC	ELAV	2	2	0
Ace	ELAV	2	2	0
Ace	PUM	2	2	0
Adf1	PUM	2	2	0
Adk1	ELAV	2	0	2
Alk	PUM	2	2	0
Amph	PUM	2	2	0
Appl	PUM	2	2	0
Arf51F	PUM	2	2	0
Art4	ELAV	2	1	1
AstCC	PUM	2	2	0
Atf3	ELAV	2	2	0
Atf3	PUM	2	2	0
Atg13	ELAV	2	2	0
Atg17	PUM	2	2	0
B-H2	PUM	2	2	0
Br140	PUM	2	2	0
Bruce	ELAV	2	2	0
Bsg	PUM	2	2	0
BuGZ	PUM	2	2	0
Bub1	PUM	2	2	0
Bx	PUM	2	2	0
C15	PUM	2	2	0
CCHa1-R	PUM	2	2	0
CCHa2-R	PUM	2	2	0
CG10000	ELAV	2	2	0
CG10321	ELAV	2	2	0
CG10348	PUM	2	2	0
CG10469	ELAV	2	0	2
CG10570	ELAV	2	2	0
CG10979	PUM	2	2	0
CG11399	PUM	2	2	0
CG11406	ELAV	2	2	0
CG1146	ELAV	2	2	0
CG11505	ELAV	2	2	0
CG1172	PUM	2	2	0
CG11768	PUM	2	2	0
CG11873	PUM	2	2	0
CG11898	PUM	2	0	2
CG11905	PUM	2	2	0
CG12024	PUM	2	2	0
CG12054	PUM	2	2	0
CG12071	PUM	2	2	0
CG12084	PUM	2	2	0
CG12344	PUM	2	2	0
CG12531	PUM	2	2	0
CG12769	ELAV	2	2	0
CG12769	PUM	2	2	0
CG12814	PUM	2	2	0
CG12851	ELAV	2	2	0
CG12858	PUM	2	2	0
CG12945	PUM	2	2	0
CG12974	PUM	2	2	0
CG13282	PUM	2	0	2
CG13295	PUM	2	0	2
CG13643	PUM	2	2	0
CG13698	PUM	2	2	0
CG13723	PUM	2	1	1
CG13731	ELAV	2	2	0
CG13731	PUM	2	2	0
CG13739	PUM	2	2	0
CG13827	ELAV	2	0	2
CG13954	PUM	2	2	0
CG14073	PUM	2	0	2
CG14372	PUM	2	2	0
CG14478	PUM	2	2	0
CG14516	PUM	2	2	0
CG14608	PUM	2	2	0
CG14618	ELAV	2	2	0
CG14621	PUM	2	2	0
CG14701	PUM	2	2	0
CG14752	PUM	2	2	0
CG14971	PUM	2	2	0
CG1504	PUM	2	2	0
CG15152	PUM	2	0	2
CG15160	PUM	2	2	0
CG15270	PUM	2	2	0
CG15356	PUM	2	2	0
CG15414	PUM	2	2	0
CG15431	PUM	2	2	0
CG15803	PUM	2	2	0
CG1622	ELAV	2	2	0
CG1662	PUM	2	2	0
CG16791	ELAV	2	2	0
CG16833	PUM	2	2	0
CG16885	PUM	2	2	0
CG17271	ELAV	2	2	0
CG17680	ELAV	2	0	2
CG17816	ELAV	2	2	0
CG18508	ELAV	2	0	2
CG18659	PUM	2	2	0
CG18769	PUM	2	2	0
CG2765	PUM	2	2	0
CG30389	ELAV	2	2	0
CG30419	PUM	2	2	0
CG30497	PUM	2	2	0
CG31195	ELAV	2	2	0
CG31522	PUM	2	2	0
CG31687	PUM	2	2	0
CG31688	PUM	2	2	0
CG31712	ELAV	2	2	0
CG31808	PUM	2	2	0
CG31851	ELAV	2	2	0
CG32085	PUM	2	0	2
CG3209	PUM	2	2	0
CG32369	PUM	2	2	0
CG32521	PUM	2	2	0
CG32651	PUM	2	2	0
CG32694	PUM	2	2	0
CG32698	PUM	2	2	0
CG32816	PUM	2	2	0
CG33144	PUM	2	2	0
CG3358	PUM	2	1	1
CG34133	PUM	2	1	1
CG34347	PUM	2	2	0
CG34355	PUM	2	2	0
CG34356	PUM	2	2	0
CG34417	PUM	2	2	0
CG34449	PUM	2	2	0
CG3822	PUM	2	2	0
CG42258	PUM	2	2	0
CG42260	PUM	2	2	0
CG42321	ELAV	2	2	0
CG42322	PUM	2	2	0
CG42340	PUM	2	2	0
CG42342	PUM	2	2	0
CG42389	PUM	2	2	0
CG42390	PUM	2	2	0
CG42450	PUM	2	2	0
CG42458	PUM	2	2	0
CG42502	ELAV	2	2	0
CG42594	PUM	2	2	0
CG42637	PUM	2	2	0
CG4269	PUM	2	2	0
CG42724	ELAV	2	2	0
CG42817	PUM	2	2	0
CG4297	PUM	2	2	0
CG43187	ELAV	2	2	0
CG43325	ELAV	2	2	0
CG4360	PUM	2	2	0
CG43739	ELAV	2	2	0
CG44253	ELAV	2	2	0
CG45050	ELAV	2	2	0
CG45093	PUM	2	2	0
CG45099	PUM	2	2	0
CG4538	ELAV	2	2	0
CG4610	ELAV	2	0	2
CG4612	PUM	2	2	0
CG4936	PUM	2	2	0
CG5065	PUM	2	2	0
CG5742	PUM	2	2	0
CG5746	ELAV	2	2	0
CG5828	ELAV	2	2	0
CG6024	PUM	2	2	0
CG6055	PUM	2	1	1
CG6118	PUM	2	2	0
CG6125	ELAV	2	0	2
CG6154	ELAV	2	2	0
CG6154	PUM	2	2	0
CG6227	ELAV	2	0	2
CG7201	PUM	2	2	0
CG7606	ELAV	2	2	0
CG7708	PUM	2	2	0
CG7741	PUM	2	2	0
CG7766	ELAV	2	2	0
CG7781	ELAV	2	2	0
CG7943	PUM	2	2	0
CG8026	PUM	2	2	0
CG8129	PUM	2	2	0
CG8155	PUM	2	2	0
CG8336	PUM	2	1	1
CG8500	PUM	2	2	0
CG8641	PUM	2	2	0
CG9084	ELAV	2	0	2
CG9095	ELAV	2	2	0
CG9205	ELAV	2	0	2
CG9410	PUM	2	2	0
CG9596	ELAV	2	1	1
CG9636	ELAV	2	2	0
CG9727	ELAV	2	2	0
CG9886	PUM	2	2	0
CG9986	PUM	2	2	0
Ca-beta	PUM	2	2	0
Camta	PUM	2	2	0
Ccm3	ELAV	2	2	0
Ccm3	PUM	2	2	0
Cf2	PUM	2	2	0
Clk	PUM	2	2	0
Cp190	PUM	2	2	0
Cpr49Ae	PUM	2	2	0
Cpr62Bc	PUM	2	2	0
CrebA	ELAV	2	2	0
CtBP	PUM	2	2	0
CycT	PUM	2	2	0
CycY	ELAV	2	2	0
CycY	PUM	2	2	0
D	PUM	2	2	0
DAAM	PUM	2	2	0
DIP-epsilon	PUM	2	2	0
Dl	PUM	2	2	0
Dll	PUM	2	2	0
Dok	PUM	2	1	1
Dop1R1	PUM	2	2	0
Dop1R2	PUM	2	2	0
Dscam4	PUM	2	2	0
E(bx)	ELAV	2	2	0
E(bx)	PUM	2	2	0
EDTP	ELAV	2	2	0
EMC8-9	PUM	2	1	1
Eaat1	ELAV	2	2	0
Eaf	PUM	2	2	0
Ehbp1	ELAV	2	1	1
Eip75B	ELAV	2	2	0
Eip93F	ELAV	2	2	0
EndoA	PUM	2	2	0
FBXO11	PUM	2	2	0
Fbl6	PUM	2	2	0
Fcp1	PUM	2	2	0
Fili	PUM	2	2	0
Fim	ELAV	2	2	0
GalNAc-T1	PUM	2	2	0
Gale	PUM	2	2	0
Galphao	ELAV	2	2	0
Gbs-76A	ELAV	2	2	0
Gclm	ELAV	2	0	2
Ge-1	ELAV	2	2	0
Gfrl	PUM	2	2	0
Ggamma30A	ELAV	2	2	0
GlcT-1	PUM	2	2	0
GluClalpha	PUM	2	2	0
GluRIA	PUM	2	2	0
Gpdh	PUM	2	2	0
Gyc76C	PUM	2	2	0
H	PUM	2	2	0
H15	PUM	2	2	0
Hipk	ELAV	2	2	0
Hr38	PUM	2	2	0
Hrb27C	PUM	2	2	0
Hrb98DE	PUM	2	2	0
Hrd3	PUM	2	2	0
Hs2st	PUM	2	1	1
Hs3st-A	PUM	2	2	0
Hs6st	PUM	2	2	0
Hsp60A	ELAV	2	1	1
Hydr2	ELAV	2	2	0
IA-2	PUM	2	2	0
IntS6	PUM	2	2	0
KrT95D	PUM	2	2	0
Lim1	PUM	2	2	0
Lmx1a	PUM	2	2	0
Lrch	ELAV	2	2	0
Mef2	ELAV	2	2	0
MetRS-m	PUM	2	2	0
Mf	ELAV	2	2	0
Mf	PUM	2	2	0
Mid1	PUM	2	2	0
Miro	PUM	2	2	0
Moe	ELAV	2	2	0
Mrtf	ELAV	2	2	0
Mvl	PUM	2	2	0
Myd88	ELAV	2	0	2
N	PUM	2	2	0
NFAT	ELAV	2	2	0
NaCP60E	ELAV	2	2	0
Nak	PUM	2	2	0
Nc73EF	ELAV	2	2	0
Ncoa6	ELAV	2	2	0
NetB	PUM	2	2	0
Nop17l	PUM	2	2	0
Np	PUM	2	2	0
Nrg	ELAV	2	2	0
Nurf-38	ELAV	2	0	2
Nurf-38	PUM	2	2	0
Oatp74D	PUM	2	2	0
Opa1	ELAV	2	2	0
Or45a	ELAV	2	2	0
Orcokinin	PUM	2	2	0
Osi12	PUM	2	2	0
Osi24	PUM	2	2	0
PR-Set7	PUM	2	2	0
Paip2	PUM	2	2	0
Pak3	PUM	2	2	0
Pal2	PUM	2	2	0
Pask	PUM	2	2	0
Pax	PUM	2	2	0
Pde1c	PUM	2	2	0
Pdp1	PUM	2	2	0
Pka-R2	PUM	2	2	0
Pkcdelta	PUM	2	2	0
Pli	PUM	2	2	0
Pngl	PUM	2	2	0
Ppn	PUM	2	2	0
Prosbeta4R2	ELAV	2	2	0
Psc	PUM	2	2	0
Ptp36E	PUM	2	2	0
RSG7	PUM	2	2	0
Rab40	ELAV	2	2	0
Rab7	PUM	2	2	0
Rap1	PUM	2	2	0
Ras64B	ELAV	2	2	0
Rbp6	PUM	2	2	0
Rdl	PUM	2	2	0
Reep1	ELAV	2	2	0
Rgk1	PUM	2	2	0
Rgl	PUM	2	2	0
Rim	PUM	2	2	0
Rim2	PUM	2	2	0
Rox8	PUM	2	2	0
RunxA	PUM	2	2	0
S	PUM	2	2	0
S6k	PUM	2	2	0
Sap47	PUM	2	2	0
Scr	ELAV	2	2	0
Scr	PUM	2	2	0
Sdc	PUM	2	2	0
SelR	ELAV	2	2	0
Sema-1b	PUM	2	2	0
Shab	PUM	2	2	0
Shaw	PUM	2	2	0
Shawl	PUM	2	2	0
Snoo	PUM	2	2	0
Sp1	PUM	2	2	0
Stat92E	PUM	2	2	0
Su(H)	PUM	2	2	0
Su(Tpl)	ELAV	2	2	0
Su(dx)	PUM	2	1	1
Syt14	PUM	2	2	0
Syx6	PUM	2	2	0
Tango11	ELAV	2	2	0
Tango13	PUM	2	2	0
Tbc1d15-17	PUM	2	1	1
Tbh	ELAV	2	2	0
Teh1	PUM	2	2	0
Ten-m	PUM	2	2	0
TfIIFbeta	PUM	2	1	1
Thd1	PUM	2	2	0
Tie	PUM	2	2	0
Tl	PUM	2	1	1
Tlk	ELAV	2	2	0
Tm1	ELAV	2	2	0
Tob	PUM	2	2	0
Toll-6	PUM	2	2	0
Tollo	ELAV	2	2	0
Traf4	PUM	2	2	0
Trn	PUM	2	2	0
Trp1	PUM	2	2	0
Tusp	PUM	2	2	0
TwdlE	ELAV	2	2	0
Ubc2	ELAV	2	2	0
Unr	ELAV	2	1	1
Usp10	PUM	2	2	0
Usp2	ELAV	2	2	0
Usp32	PUM	2	2	0
VGlut	PUM	2	2	0
Vha44	ELAV	2	1	1
Vha44	PUM	2	2	0
Vha68-2	PUM	2	2	0
Wnk	PUM	2	1	1
Wnt4	PUM	2	2	0
Wnt6	PUM	2	2	0
Zasp52	PUM	2	2	0
Zip48C	PUM	2	2	0
ago	ELAV	2	2	0
alpha-Man-Ia	ELAV	2	2	0
alpha-Man-Ia	PUM	2	2	0
alphaTub67C	ELAV	2	0	2
aop	PUM	2	2	0
ash1	ELAV	2	2	0
atl	ELAV	2	2	0
axo	PUM	2	2	0
baz	ELAV	2	2	0
bcd	PUM	2	1	1
bchs	PUM	2	2	0
beat-IIb	PUM	2	2	0
beat-VI	ELAV	2	2	0
beat-Va	PUM	2	2	0
bib	ELAV	2	2	0
bnl	PUM	2	2	0
bun	PUM	2	2	0
cac	PUM	2	2	0
caps	PUM	2	2	0
cg	PUM	2	2	0
cic	PUM	2	2	0
cindr	ELAV	2	2	0
cindr	PUM	2	2	0
clos	ELAV	2	2	0
cni	PUM	2	2	0
comm2	PUM	2	0	2
corto	PUM	2	2	0
cpa	PUM	2	2	0
cpx	PUM	2	2	0
cue	PUM	2	1	1
cysu	ELAV	2	2	0
dco	ELAV	2	2	0
dia	ELAV	2	2	0
disp	PUM	2	2	0
dl	ELAV	2	2	0
dlg1	PUM	2	2	0
dpp	PUM	2	2	0
dpr17	PUM	2	2	0
dpr9	PUM	2	2	0
dpy	PUM	2	2	0
dsx	ELAV	2	2	0
dve	PUM	2	2	0
dysc	PUM	2	2	0
eIF4G2	ELAV	2	2	0
eag	ELAV	2	2	0
eag	PUM	2	2	0
east	ELAV	2	0	2
eg	ELAV	2	0	2
emb	ELAV	2	2	0
ena	PUM	2	2	0
esn	PUM	2	2	0
fas	PUM	2	2	0
fbl	PUM	2	2	0
fend	ELAV	2	1	1
flfl	ELAV	2	2	0
fne	PUM	2	2	0
foxo	PUM	2	2	0
frc	ELAV	2	2	0
fru	ELAV	2	2	0
fus	ELAV	2	2	0
fwd	PUM	2	2	0
fz2	PUM	2	2	0
g	PUM	2	2	0
gish	PUM	2	2	0
glec	PUM	2	2	0
gpp	PUM	2	2	0
gprs	PUM	2	2	0
grh	ELAV	2	2	0
grk	ELAV	2	2	0
gro	PUM	2	2	0
hppy	PUM	2	2	0
hts	ELAV	2	2	0
ics	ELAV	2	0	2
inaE	ELAV	2	2	0
inv	ELAV	2	2	0
jigr1	PUM	2	2	0
jim	PUM	2	2	0
jing	PUM	2	2	0
jumu	PUM	2	2	0
jvl	PUM	2	2	0
kek1	PUM	2	2	0
kek3	PUM	2	2	0
kek6	PUM	2	2	0
klar	ELAV	2	2	0
kni	PUM	2	2	0
l(2)01289	ELAV	2	2	0
lab	PUM	2	2	0
lap	PUM	2	2	0
larp	PUM	2	2	0
laza	ELAV	2	2	0
lola	ELAV	2	2	0
lqfR	ELAV	2	2	0
ltl	PUM	2	2	0
luna	ELAV	2	2	0
m	ELAV	2	2	0
mbc	ELAV	2	2	0
mbl	ELAV	2	2	0
mbl	PUM	2	2	0
mew	PUM	2	2	0
miple1	ELAV	2	2	0
mirr	PUM	2	2	0
mnb	PUM	2	2	0
moody	PUM	2	2	0
mtd	PUM	2	2	0
mtt	PUM	2	2	0
muc	PUM	2	2	0
nAChRalpha3	ELAV	2	2	0
nAChRalpha5	PUM	2	2	0
nSyb	ELAV	2	2	0
nmo	ELAV	2	2	0
nolo	PUM	2	2	0
norpA	PUM	2	2	0
nwk	ELAV	2	2	0
nwk	PUM	2	2	0
oc	ELAV	2	2	0
oc	PUM	2	2	0
olf186-F	PUM	2	2	0
olf413	PUM	2	2	0
ome	PUM	2	2	0
orb	PUM	2	2	0
org-1	PUM	2	1	1
ort	PUM	2	2	0
oxt	PUM	2	2	0
pain	ELAV	2	0	2
par-1	PUM	2	2	0
para	ELAV	2	2	0
ple	ELAV	2	2	0
pnr	PUM	2	2	0
puf	PUM	2	1	1
px	ELAV	2	2	0
pxb	PUM	2	2	0
rdx	PUM	2	2	0
rgn	PUM	2	2	0
rin	ELAV	2	2	0
robo2	PUM	2	2	0
sau	PUM	2	2	0
scra	PUM	2	0	2
sdt	PUM	2	2	0
senju	PUM	2	2	0
sens	ELAV	2	2	0
sgl	PUM	2	2	0
sim	PUM	2	2	0
sima	PUM	2	2	0
sina	PUM	2	2	0
sky	ELAV	2	2	0
slif	PUM	2	2	0
slim	PUM	2	2	0
spin	PUM	2	2	0
spir	PUM	2	2	0
spz4	PUM	2	2	0
ssp6	PUM	2	2	0
stau	PUM	2	2	0
stg	ELAV	2	2	0
sty	ELAV	2	1	1
su(w[a])	PUM	2	2	0
tai	ELAV	2	2	0
tal-1A	ELAV	2	2	0
tal-2A	ELAV	2	2	0
tal-3A	ELAV	2	2	0
tal-AA	ELAV	2	2	0
tinc	PUM	2	2	0
tkv	ELAV	2	2	0
tna	PUM	2	2	0
trh	PUM	2	2	0
trol	ELAV	2	2	0
tun	PUM	2	2	0
tup	PUM	2	2	0
tutl	ELAV	2	2	0
unc-104	PUM	2	2	0
ush	PUM	2	2	0
usp	PUM	2	2	0
vn	PUM	2	2	0
wap	PUM	2	2	0
wb	PUM	2	2	0
yrt	PUM	2	2	0
zfh1	PUM	2	2	0
zld	PUM	2	2	0
14-3-3zeta	PUM	1	1	0
2mit	ELAV	1	1	0
5-HT1A	PUM	1	1	0
5-HT1B	PUM	1	1	0
5-HT2A	PUM	1	1	0
5-HT2B	PUM	1	1	0
ABCB7	PUM	1	1	0
ACXD	PUM	1	1	0
AMPdeam	PUM	1	1	0
AP-1mu	PUM	1	1	0
AP-1sigma	PUM	1	1	0
AP-2alpha	PUM	1	1	0
ASPP	ELAV	1	1	0
ASPP	PUM	1	1	0
ATPsynB	PUM	1	1	0
ATPsynC	ELAV	1	1	0
ATPsynC	PUM	1	1	0
Aac11	ELAV	1	1	0
Abd-B	ELAV	1	1	0
Abd-B	PUM	1	1	0
Abi	ELAV	1	1	0
Abl	PUM	1	1	0
AcCoAS	ELAV	1	1	0
AcCoAS	PUM	1	1	0
Acer	PUM	1	1	0
Acf	PUM	1	1	0
Ack	ELAV	1	1	0
Acox57D-d	ELAV	1	1	0
Acsl	ELAV	1	1	0
Acsl	PUM	1	1	0
Act57B	ELAV	1	1	0
Act57B	PUM	1	1	0
Act5C	ELAV	1	1	0
Act5C	PUM	1	1	0
Actn	ELAV	1	1	0
AdSS	PUM	1	1	0
Ada2a	PUM	1	1	0
Ada2b	PUM	1	1	0
Ada3	PUM	1	1	0
AdamTS-A	PUM	1	1	0
Adar	PUM	1	1	0
Adh	PUM	1	1	0
Adk1	PUM	1	0	1
Adk2	PUM	1	1	0
Adk3	PUM	1	1	0
Aef1	ELAV	1	1	0
Aef1	PUM	1	0	1
Afti	PUM	1	1	0
Ald	ELAV	1	1	0
Aldh	ELAV	1	0	1
Alh	ELAV	1	1	0
Alh	PUM	1	1	0
Ank2	ELAV	1	1	0
Ank2	PUM	1	1	0
Antp	ELAV	1	1	0
Arf102F	PUM	1	1	0
Arf51F	ELAV	1	1	0
ArfGAP1	ELAV	1	1	0
ArfGAP3	ELAV	1	1	0
Argk	PUM	1	1	0
Art1	PUM	1	1	0
Asap	PUM	1	1	0
Asciz	PUM	1	0	1
AstA	PUM	1	1	0
AstC	PUM	1	1	0
Atg1	PUM	1	1	0
Atg101	PUM	1	1	0
Atg13	PUM	1	1	0
Atg4b	PUM	1	1	0
Atpalpha	PUM	1	1	0
Atx2	ELAV	1	1	0
Axn	ELAV	1	1	0
Axn	PUM	1	1	0
B4	PUM	1	1	0
B52	PUM	1	1	0
Bacc	ELAV	1	0	1
Best1	PUM	1	1	0
Best2	PUM	1	1	0
Blimp-1	PUM	1	1	0
Blos4	PUM	1	0	1
Bmcp	PUM	1	1	0
BobA	ELAV	1	1	0
Brf	PUM	1	1	0
Brms1	PUM	1	1	0
BtbVII	ELAV	1	1	0
BtbVII	PUM	1	1	0
BuGZ	ELAV	1	1	0
Bx	ELAV	1	1	0
C3G	PUM	1	1	0
CAH2	PUM	1	1	0
CASK	ELAV	1	1	0
CASK	PUM	1	1	0
CCHa2	PUM	1	1	0
CCKLR-17D1	PUM	1	1	0
CCKLR-17D3	PUM	1	1	0
CDC45L	PUM	1	1	0
CG10000	PUM	1	1	0
CG10013	PUM	1	0	1
CG10068	PUM	1	1	0
CG10077	PUM	1	1	0
CG10097	PUM	1	1	0
CG10147	PUM	1	0	1
CG10166	ELAV	1	0	1
CG10175	PUM	1	1	0
CG10195	ELAV	1	1	0
CG10209	PUM	1	1	0
CG10211	PUM	1	1	0
CG10289	PUM	1	1	0
CG10345	PUM	1	1	0
CG10365	PUM	1	1	0
CG10375	PUM	1	1	0
CG10376	PUM	1	1	0
CG10383	PUM	1	1	0
CG10395	PUM	1	0	1
CG10413	PUM	1	1	0
CG10433	PUM	1	1	0
CG10479	ELAV	1	1	0
CG10494	PUM	1	0	1
CG10505	PUM	1	1	0
CG10570	PUM	1	1	0
CG10602	ELAV	1	0	1
CG10616	ELAV	1	1	0
CG10621	PUM	1	1	0
CG10795	PUM	1	1	0
CG10804	PUM	1	1	0
CG10839	ELAV	1	1	0
CG10866	ELAV	1	1	0
CG10874	PUM	1	1	0
CG10889	PUM	1	1	0
CG10915	ELAV	1	1	0
CG10915	PUM	1	1	0
CG10947	PUM	1	1	0
CG10984	PUM	1	1	0
CG11000	PUM	1	1	0
CG11050	PUM	1	1	0
CG11095	ELAV	1	1	0
CG11095	PUM	1	0	1
CG11147	PUM	1	1	0
CG11151	ELAV	1	1	0
CG11200	PUM	1	1	0
CG11267	ELAV	1	1	0
CG11279	ELAV	1	1	0
CG1129	PUM	1	1	0
CG11309	PUM	1	1	0
CG11317	PUM	1	1	0
CG11319	ELAV	1	1	0
CG11321	ELAV	1	1	0
CG11340	ELAV	1	1	0
CG11360	PUM	1	1	0
CG11370	PUM	1	1	0
CG11412	PUM	1	1	0
CG11417	PUM	1	1	0
CG11448	ELAV	1	1	0
CG11486	PUM	1	1	0
CG11537	PUM	1	1	0
CG11577	ELAV	1	0	1
CG1161	ELAV	1	1	0
CG11626	ELAV	1	1	0
CG11658	ELAV	1	1	0
CG11693	ELAV	1	1	0
CG1172	ELAV	1	1	0
CG11753	PUM	1	1	0
CG11882	PUM	1	1	0
CG11898	ELAV	1	1	0
CG11906	PUM	1	0	1
CG11966	ELAV	1	1	0
CG11966	PUM	1	1	0
CG11970	PUM	1	1	0
CG12014	PUM	1	0	1
CG12016	PUM	1	1	0
CG12024	ELAV	1	1	0
CG12025	ELAV	1	1	0
CG12025	PUM	1	1	0
CG12069	PUM	1	1	0
CG12075	ELAV	1	1	0
CG12075	PUM	1	1	0
CG1208	PUM	1	1	0
CG12099	ELAV	1	1	0
CG12105	PUM	1	1	0
CG12123	PUM	1	1	0
CG12128	PUM	1	1	0
CG12155	PUM	1	1	0
CG12164	PUM	1	1	0
CG12194	PUM	1	1	0
CG12207	PUM	1	1	0
CG12236	PUM	1	1	0
CG12268	ELAV	1	1	0
CG12290	PUM	1	1	0
CG12333	PUM	1	1	0
CG12404	ELAV	1	1	0
CG12484	PUM	1	1	0
CG12535	PUM	1	1	0
CG12592	ELAV	1	1	0
CG12655	PUM	1	1	0
CG12723	ELAV	1	1	0
CG12723	PUM	1	1	0
CG12772	PUM	1	1	0
CG12851	PUM	1	1	0
CG12866	ELAV	1	1	0
CG1288	ELAV	1	1	0
CG12880	ELAV	1	1	0
CG12912	ELAV	1	1	0
CG12914	PUM	1	1	0
CG12935	PUM	1	1	0
CG12947	ELAV	1	1	0
CG12963	PUM	1	1	0
CG12964	PUM	1	1	0
CG12991	PUM	1	1	0
CG13038	PUM	1	1	0
CG13039	ELAV	1	1	0
CG13041	ELAV	1	1	0
CG13042	PUM	1	1	0
CG13060	ELAV	1	1	0
CG13074	PUM	1	1	0
CG13097	PUM	1	1	0
CG13133	ELAV	1	1	0
CG13248	PUM	1	1	0
CG13252	ELAV	1	1	0
CG13255	PUM	1	0	1
CG13284	ELAV	1	1	0
CG13293	ELAV	1	1	0
CG13300	PUM	1	1	0
CG13314	PUM	1	1	0
CG13334	PUM	1	1	0
CG13376	PUM	1	1	0
CG13437	PUM	1	1	0
CG13442	ELAV	1	1	0
CG13445	ELAV	1	1	0
CG13465	ELAV	1	1	0
CG13492	PUM	1	1	0
CG13506	ELAV	1	1	0
CG13510	PUM	1	1	0
CG13539	PUM	1	0	1
CG13541	ELAV	1	1	0
CG13594	ELAV	1	1	0
CG13603	PUM	1	1	0
CG13604	PUM	1	0	1
CG13605	ELAV	1	1	0
CG13606	PUM	1	1	0
CG13607	ELAV	1	1	0
CG13631	ELAV	1	1	0
CG13631	PUM	1	1	0
CG13641	PUM	1	1	0
CG13667	PUM	1	1	0
CG13674	PUM	1	1	0
CG13675	PUM	1	1	0
CG13676	PUM	1	1	0
CG1368	ELAV	1	1	0
CG1371	ELAV	1	1	0
CG13713	PUM	1	1	0
CG13743	PUM	1	1	0
CG13847	PUM	1	1	0
CG13850	PUM	1	1	0
CG13855	PUM	1	1	0
CG13920	ELAV	1	1	0
CG13995	PUM	1	1	0
CG13999	ELAV	1	1	0
CG14022	ELAV	1	1	0
CG14022	PUM	1	1	0
CG14042	PUM	1	1	0
CG14052	ELAV	1	1	0
CG14057	ELAV	1	1	0
CG14057	PUM	1	1	0
CG1407	PUM	1	1	0
CG14077	ELAV	1	1	0
CG14104	PUM	1	1	0
CG14132	PUM	1	1	0
CG1416	PUM	1	1	0
CG14164	ELAV	1	1	0
CG14182	ELAV	1	1	0
CG14186	PUM	1	1	0
CG14194	PUM	1	1	0
CG1421	PUM	1	0	1
CG14232	PUM	1	1	0
CG14247	PUM	1	1	0
CG14274	PUM	1	1	0
CG14277	PUM	1	1	0
CG14304	PUM	1	1	0
CG14309	PUM	1	1	0
CG1434	PUM	1	1	0
CG14369	PUM	1	1	0
CG1440	PUM	1	1	0
CG14431	PUM	1	1	0
CG14446	ELAV	1	1	0
CG14459	PUM	1	1	0
CG14537	PUM	1	0	1
CG14562	PUM	1	1	0
CG14572	ELAV	1	1	0
CG14621	ELAV	1	1	0
CG1463	PUM	1	1	0
CG14669	ELAV	1	1	0
CG14687	PUM	1	1	0
CG14688	PUM	1	1	0
CG14764	PUM	1	1	0
CG14767	ELAV	1	1	0
CG14853	PUM	1	1	0
CG14968	PUM	1	1	0
CG14982	PUM	1	1	0
CG15080	PUM	1	1	0
CG15128	ELAV	1	1	0
CG1513	PUM	1	1	0
CG15130	PUM	1	1	0
CG15152	ELAV	1	0	1
CG15153	PUM	1	1	0
CG15186	ELAV	1	1	0
CG15186	PUM	1	1	0
CG15211	ELAV	1	1	0
CG15239	PUM	1	1	0
CG15279	PUM	1	1	0
CG15322	PUM	1	1	0
CG15365	ELAV	1	0	1
CG15382	ELAV	1	1	0
CG15382	PUM	1	1	0
CG15431	ELAV	1	1	0
CG15465	ELAV	1	1	0
CG15515	PUM	1	1	0
CG15544	ELAV	1	1	0
CG15544	PUM	1	1	0
CG15549	PUM	1	1	0
CG15611	PUM	1	0	1
CG15615	PUM	1	1	0
CG15715	ELAV	1	1	0
CG1572	ELAV	1	0	1
CG15731	PUM	1	1	0
CG15740	PUM	1	0	1
CG15754	PUM	1	1	0
CG15771	PUM	1	1	0
CG15822	ELAV	1	1	0
CG15829	PUM	1	1	0
CG15890	PUM	1	1	0
CG15894	ELAV	1	1	0
CG15905	PUM	1	1	0
CG1632	PUM	1	1	0
CG1647	PUM	1	1	0
CG1648	PUM	1	1	0
CG1673	ELAV	1	1	0
CG1674	ELAV	1	1	0
CG16786	PUM	1	1	0
CG16833	ELAV	1	1	0
CG1688	PUM	1	1	0
CG16947	PUM	1	1	0
CG16972	ELAV	1	1	0
CG16978	PUM	1	1	0
CG17019	ELAV	1	1	0
CG17036	PUM	1	1	0
CG17075	ELAV	1	1	0
CG17075	PUM	1	1	0
CG17119	PUM	1	1	0
CG17159	PUM	1	1	0
CG17162	PUM	1	1	0
CG17163	ELAV	1	1	0
CG17163	PUM	1	1	0
CG17167	PUM	1	1	0
CG17193	ELAV	1	1	0
CG17202	ELAV	1	0	1
CG17333	PUM	1	1	0
CG17352	PUM	1	1	0
CG17364	PUM	1	1	0
CG17386	ELAV	1	1	0
CG1749	PUM	1	1	0
CG17571	PUM	1	1	0
CG17593	ELAV	1	1	0
CG17597	PUM	1	1	0
CG17646	ELAV	1	1	0
CG17680	PUM	1	0	1
CG17754	PUM	1	1	0
CG17786	PUM	1	1	0
CG17807	ELAV	1	0	1
CG17807	PUM	1	1	0
CG18081	ELAV	1	1	0
CG18208	ELAV	1	1	0
CG18265	ELAV	1	1	0
CG18467	PUM	1	1	0
CG18480	ELAV	1	1	0
CG18599	PUM	1	1	0
CG18659	ELAV	1	1	0
CG18769	ELAV	1	1	0
CG18812	ELAV	1	1	0
CG18812	PUM	1	1	0
CG18853	ELAV	1	1	0
CG18870	PUM	1	1	0
CG1902	ELAV	1	1	0
CG1910	PUM	1	1	0
CG1946	ELAV	1	0	1
CG2118	ELAV	1	1	0
CG2186	ELAV	1	1	0
CG2217	ELAV	1	1	0
CG2292	PUM	1	1	0
CG2321	PUM	1	1	0
CG2616	PUM	1	1	0
CG2617	ELAV	1	0	1
CG2617	PUM	1	1	0
CG2663	ELAV	1	1	0
CG2681	PUM	1	1	0
CG2691	PUM	1	1	0
CG2841	ELAV	1	1	0
CG2852	ELAV	1	1	0
CG2865	ELAV	1	1	0
CG2930	PUM	1	1	0
CG30015	PUM	1	1	0
CG30083	ELAV	1	0	1
CG30089	PUM	1	1	0
CG30148	PUM	1	1	0
CG30158	ELAV	1	1	0
CG30158	PUM	1	1	0
CG30177	ELAV	1	1	0
CG30183	PUM	1	1	0
CG30197	PUM	1	0	1
CG30271	ELAV	1	1	0
CG30278	PUM	1	0	1
CG30343	ELAV	1	1	0
CG3036	PUM	1	1	0
CG30377	ELAV	1	1	0
CG30381	PUM	1	1	0
CG30382	PUM	1	1	0
CG30391	ELAV	1	0	1
CG30432	PUM	1	1	0
CG30463	ELAV	1	1	0
CG30463	PUM	1	1	0
CG3061	PUM	1	0	1
CG3065	PUM	1	1	0
CG31010	PUM	1	0	1
CG31028	PUM	1	1	0
CG3104	PUM	1	1	0
CG31064	PUM	1	1	0
CG31176	PUM	1	1	0
CG31183	PUM	1	1	0
CG31191	PUM	1	1	0
CG31195	PUM	1	1	0
CG31206	ELAV	1	0	1
CG31221	PUM	1	1	0
CG31229	ELAV	1	1	0
CG31323	PUM	1	1	0
CG31342	PUM	1	1	0
CG3149	PUM	1	0	1
CG31510	PUM	1	1	0
CG31635	PUM	1	1	0
CG31648	ELAV	1	1	0
CG31650	PUM	1	1	0
CG31676	PUM	1	1	0
CG3168	ELAV	1	1	0
CG31709	ELAV	1	1	0
CG31729	ELAV	1	1	0
CG31869	PUM	1	1	0
CG31908	PUM	1	1	0
CG32036	PUM	1	1	0
CG32066	ELAV	1	1	0
CG32066	PUM	1	1	0
CG32103	ELAV	1	1	0
CG32103	PUM	1	1	0
CG32150	PUM	1	1	0
CG32195	PUM	1	1	0
CG32241	PUM	1	1	0
CG32264	PUM	1	1	0
CG32365	ELAV	1	1	0
CG32365	PUM	1	1	0
CG32379	PUM	1	1	0
CG32407	PUM	1	1	0
CG32432	PUM	1	1	0
CG32485	PUM	1	1	0
CG32506	PUM	1	1	0
CG32512	PUM	1	1	0
CG32645	ELAV	1	1	0
CG32647	PUM	1	1	0
CG3267	PUM	1	1	0
CG32694	ELAV	1	1	0
CG32698	ELAV	1	1	0
CG32732	ELAV	1	1	0
CG32767	ELAV	1	1	0
CG32767	PUM	1	1	0
CG32795	ELAV	1	1	0
CG32809	PUM	1	1	0
CG32982	PUM	1	1	0
CG33062	ELAV	1	1	0
CG33082	ELAV	1	1	0
CG3309	PUM	1	1	0
CG33116	ELAV	1	1	0
CG33143	PUM	1	1	0
CG33169	PUM	1	1	0
CG33229	PUM	1	1	0
CG3326	PUM	1	1	0
CG33296	PUM	1	0	1
CG33298	ELAV	1	1	0
CG33648	PUM	1	0	1
CG33970	PUM	1	1	0
CG33977	PUM	1	1	0
CG33995	ELAV	1	1	0
CG3409	ELAV	1	1	0
CG34106	PUM	1	1	0
CG34113	PUM	1	1	0
CG34126	PUM	1	1	0
CG34135	PUM	1	1	0
CG34137	ELAV	1	1	0
CG34148	PUM	1	0	1
CG34281	ELAV	1	1	0
CG34293	PUM	1	1	0
CG34300	PUM	1	1	0
CG34351	PUM	1	1	0
CG34354	PUM	1	1	0
CG34357	ELAV	1	1	0
CG34362	ELAV	1	1	0
CG34370	PUM	1	1	0
CG34375	PUM	1	1	0
CG34377	ELAV	1	1	0
CG34380	ELAV	1	1	0
CG34383	ELAV	1	1	0
CG34383	PUM	1	1	0
CG34417	ELAV	1	1	0
CG3448	ELAV	1	1	0
CG3483	PUM	1	0	1
CG3542	PUM	1	1	0
CG3570	PUM	1	1	0
CG3589	PUM	1	1	0
CG3605	ELAV	1	1	0
CG3632	PUM	1	1	0
CG3638	PUM	1	1	0
CG3650	PUM	1	1	0
CG3655	PUM	1	1	0
CG3690	ELAV	1	1	0
CG3704	PUM	1	1	0
CG3706	ELAV	1	1	0
CG3748	PUM	1	1	0
CG3760	ELAV	1	0	1
CG3764	PUM	1	1	0
CG3793	PUM	1	1	0
CG3800	PUM	1	1	0
CG3829	ELAV	1	0	1
CG3880	PUM	1	1	0
CG3918	PUM	1	1	0
CG4004	ELAV	1	1	0
CG4022	PUM	1	1	0
CG4049	PUM	1	1	0
CG4050	PUM	1	1	0
CG4078	PUM	1	1	0
CG4080	ELAV	1	1	0
CG4119	ELAV	1	1	0
CG4119	PUM	1	1	0
CG42233	ELAV	1	1	0
CG42235	ELAV	1	1	0
CG42235	PUM	1	1	0
CG42245	PUM	1	1	0
CG42263	PUM	1	1	0
CG4230	ELAV	1	1	0
CG42313	PUM	1	1	0
CG42321	PUM	1	1	0
CG42327	ELAV	1	1	0
CG42336	PUM	1	1	0
CG42337	PUM	1	1	0
CG42342	ELAV	1	1	0
CG42346	PUM	1	1	0
CG42361	ELAV	1	1	0
CG42361	PUM	1	1	0
CG4239	PUM	1	1	0
CG42399	PUM	1	1	0
CG42404	PUM	1	1	0
CG42456	PUM	1	1	0
CG42495	ELAV	1	0	1
CG42502	PUM	1	1	0
CG42503	PUM	1	1	0
CG42534	PUM	1	1	0
CG42637	ELAV	1	1	0
CG42638	ELAV	1	1	0
CG4266	PUM	1	1	0
CG42718	PUM	1	1	0
CG42784	PUM	1	1	0
CG42788	ELAV	1	1	0
CG42797	ELAV	1	1	0
CG42797	PUM	1	1	0
CG42808	ELAV	1	1	0
CG42817	ELAV	1	1	0
CG42851	ELAV	1	1	0
CG43066	PUM	1	1	0
CG43102	ELAV	1	1	0
CG43102	PUM	1	1	0
CG4313	ELAV	1	1	0
CG43231	PUM	1	1	0
CG43291	PUM	1	1	0
CG43313	PUM	1	1	0
CG43322	PUM	1	1	0
CG43337	ELAV	1	1	0
CG43340	ELAV	1	1	0
CG43341	ELAV	1	1	0
CG43345	PUM	1	1	0
CG43346	PUM	1	1	0
CG43347	PUM	1	1	0
CG43366	PUM	1	1	0
CG43373	PUM	1	1	0
CG43386	PUM	1	1	0
CG43394	PUM	1	1	0
CG43427	PUM	1	1	0
CG4364	PUM	1	1	0
CG43675	ELAV	1	1	0
CG43675	PUM	1	1	0
CG43689	ELAV	1	1	0
CG43689	PUM	1	1	0
CG4374	PUM	1	1	0
CG43740	PUM	1	1	0
CG43759	PUM	1	1	0
CG43778	PUM	1	1	0
CG43861	ELAV	1	1	0
CG43861	PUM	1	0	1
CG43897	PUM	1	1	0
CG43901	ELAV	1	1	0
CG43999	ELAV	1	1	0
CG44000	ELAV	1	1	0
CG44001	ELAV	1	1	0
CG4406	PUM	1	0	1
CG44085	PUM	1	1	0
CG44153	PUM	1	1	0
CG44325	PUM	1	1	0
CG44422	ELAV	1	1	0
CG44422	PUM	1	1	0
CG44433	ELAV	1	1	0
CG44477	PUM	1	1	0
CG4452	PUM	1	1	0
CG4455	PUM	1	1	0
CG4467	ELAV	1	1	0
CG4467	PUM	1	1	0
CG44838	PUM	1	1	0
CG45002	PUM	1	1	0
CG45049	ELAV	1	1	0
CG45049	PUM	1	1	0
CG45068	PUM	1	1	0
CG45075	ELAV	1	1	0
CG45087	PUM	1	1	0
CG45092	ELAV	1	1	0
CG45186	PUM	1	1	0
CG4520	PUM	1	1	0
CG4525	ELAV	1	1	0
CG45263	ELAV	1	1	0
CG45428	ELAV	1	1	0
CG4552	PUM	1	1	0
CG45544	PUM	1	1	0
CG4562	ELAV	1	1	0
CG4587	ELAV	1	1	0
CG4587	PUM	1	1	0
CG4619	PUM	1	1	0
CG46301	PUM	1	1	0
CG4658	ELAV	1	1	0
CG4678	PUM	1	1	0
CG4679	PUM	1	1	0
CG4766	ELAV	1	1	0
CG4822	PUM	1	1	0
CG4825	PUM	1	0	1
CG4848	ELAV	1	1	0
CG4848	PUM	1	1	0
CG4911	PUM	1	1	0
CG4972	ELAV	1	1	0
CG5009	PUM	1	1	0
CG5023	PUM	1	1	0
CG5026	PUM	1	1	0
CG5028	ELAV	1	1	0
CG5044	ELAV	1	1	0
CG5059	PUM	1	1	0
CG5070	PUM	1	1	0
CG5149	ELAV	1	1	0
CG5174	ELAV	1	1	0
CG5191	ELAV	1	1	0
CG5191	PUM	1	1	0
CG5246	PUM	1	1	0
CG5254	ELAV	1	1	0
CG5292	PUM	1	1	0
CG5326	PUM	1	1	0
CG5339	PUM	1	1	0
CG5377	PUM	1	0	1
CG5388	PUM	1	1	0
CG5391	ELAV	1	1	0
CG5402	ELAV	1	1	0
CG5521	PUM	1	1	0
CG5549	ELAV	1	1	0
CG5549	PUM	1	1	0
CG5554	PUM	1	1	0
CG5597	PUM	1	0	1
CG5599	PUM	1	1	0
CG5639	PUM	1	1	0
CG5674	PUM	1	1	0
CG5676	PUM	1	0	1
CG5697	ELAV	1	1	0
CG5726	PUM	1	1	0
CG5745	ELAV	1	0	1
CG5758	PUM	1	0	1
CG5787	PUM	1	1	0
CG5805	PUM	1	1	0
CG5823	PUM	1	1	0
CG5854	ELAV	1	0	1
CG5860	ELAV	1	0	1
CG5861	ELAV	1	1	0
CG5880	ELAV	1	1	0
CG5903	ELAV	1	1	0
CG5909	PUM	1	1	0
CG5916	PUM	1	1	0
CG5919	PUM	1	1	0
CG5921	PUM	1	1	0
CG5928	PUM	1	1	0
CG5934	ELAV	1	1	0
CG5937	PUM	1	1	0
CG5938	ELAV	1	1	0
CG5953	ELAV	1	1	0
CG5953	PUM	1	1	0
CG5958	PUM	1	1	0
CG5989	ELAV	1	1	0
CG6005	PUM	1	0	1
CG6006	PUM	1	1	0
CG6015	PUM	1	1	0
CG6051	ELAV	1	1	0
CG6051	PUM	1	1	0
CG6091	PUM	1	1	0
CG6094	PUM	1	0	1
CG6125	PUM	1	1	0
CG6178	ELAV	1	1	0
CG6178	PUM	1	0	1
CG6184	PUM	1	1	0
CG6225	PUM	1	1	0
CG6290	ELAV	1	1	0
CG6330	PUM	1	1	0
CG6340	ELAV	1	1	0
CG6340	PUM	1	1	0
CG6420	PUM	1	1	0
CG6425	ELAV	1	1	0
CG6425	PUM	1	1	0
CG6439	PUM	1	1	0
CG6479	PUM	1	1	0
CG6497	ELAV	1	1	0
CG6497	PUM	1	1	0
CG6512	ELAV	1	1	0
CG6527	ELAV	1	1	0
CG6610	PUM	1	1	0
CG6650	ELAV	1	1	0
CG6674	PUM	1	0	1
CG6683	PUM	1	0	1
CG6685	ELAV	1	1	0
CG6686	PUM	1	1	0
CG6700	ELAV	1	1	0
CG6707	PUM	1	1	0
CG6767	ELAV	1	1	0
CG6847	PUM	1	1	0
CG6923	PUM	1	1	0
CG6938	PUM	1	0	1
CG6959	ELAV	1	1	0
CG6983	PUM	1	1	0
CG7033	PUM	1	1	0
CG7080	PUM	1	1	0
CG7120	PUM	1	1	0
CG7149	PUM	1	1	0
CG7168	PUM	1	0	1
CG7203	ELAV	1	1	0
CG7213	ELAV	1	1	0
CG7214	PUM	1	1	0
CG7222	PUM	1	1	0
CG7255	PUM	1	1	0
CG7309	PUM	1	0	1
CG7324	PUM	1	1	0
CG7339	ELAV	1	1	0
CG7339	PUM	1	0	1
CG7352	PUM	1	1	0
CG7365	PUM	1	1	0
CG7368	PUM	1	1	0
CG7409	ELAV	1	1	0
CG7457	PUM	1	1	0
CG7470	PUM	1	1	0
CG7492	ELAV	1	1	0
CG7497	PUM	1	1	0
CG7510	PUM	1	1	0
CG7523	PUM	1	1	0
CG7530	PUM	1	1	0
CG7568	ELAV	1	1	0
CG7600	PUM	1	1	0
CG7601	ELAV	1	0	1
CG7638	PUM	1	1	0
CG7653	ELAV	1	1	0
CG7685	PUM	1	1	0
CG7705	PUM	1	0	1
CG7706	PUM	1	1	0
CG7745	PUM	1	1	0
CG7777	PUM	1	1	0
CG7785	PUM	1	1	0
CG7837	PUM	1	0	1
CG7839	PUM	1	0	1
CG7841	PUM	1	1	0
CG7857	PUM	1	0	1
CG7879	PUM	1	1	0
CG7903	ELAV	1	1	0
CG7914	PUM	1	1	0
CG7979	PUM	1	1	0
CG7990	PUM	1	1	0
CG7992	PUM	1	0	1
CG8005	PUM	1	1	0
CG8009	ELAV	1	1	0
CG8032	ELAV	1	1	0
CG8032	PUM	1	1	0
CG8065	PUM	1	1	0
CG8108	PUM	1	0	1
CG8134	ELAV	1	0	1
CG8176	PUM	1	0	1
CG8180	PUM	1	1	0
CG8188	PUM	1	1	0
CG8195	PUM	1	1	0
CG8213	PUM	1	1	0
CG8216	PUM	1	1	0
CG8281	PUM	1	1	0
CG8297	PUM	1	1	0
CG8298	PUM	1	1	0
CG8320	PUM	1	1	0
CG8379	PUM	1	1	0
CG8399	PUM	1	1	0
CG8405	ELAV	1	1	0
CG8405	PUM	1	1	0
CG8417	PUM	1	1	0
CG8420	PUM	1	1	0
CG8468	ELAV	1	1	0
CG8492	PUM	1	1	0
CG8498	PUM	1	0	1
CG8519	PUM	1	1	0
CG8545	PUM	1	1	0
CG8547	ELAV	1	1	0
CG8564	ELAV	1	1	0
CG8568	PUM	1	1	0
CG8586	ELAV	1	1	0
CG8635	ELAV	1	1	0
CG8671	PUM	1	1	0
CG8712	PUM	1	1	0
CG8765	PUM	1	1	0
CG8786	PUM	1	1	0
CG8814	PUM	1	1	0
CG8833	PUM	1	1	0
CG8861	ELAV	1	1	0
CG8866	PUM	1	1	0
CG8870	PUM	1	1	0
CG8878	PUM	1	1	0
CG8910	PUM	1	1	0
CG8963	PUM	1	1	0
CG9005	ELAV	1	0	1
CG9044	PUM	1	1	0
CG9062	ELAV	1	1	0
CG9065	ELAV	1	1	0
CG9095	PUM	1	1	0
CG9121	PUM	1	1	0
CG9164	ELAV	1	0	1
CG9171	PUM	1	1	0
CG9265	PUM	1	1	0
CG9281	PUM	1	1	0
CG9297	ELAV	1	1	0
CG9300	ELAV	1	1	0
CG9330	PUM	1	1	0
CG9346	ELAV	1	0	1
CG9384	PUM	1	1	0
CG9426	ELAV	1	1	0
CG9514	PUM	1	1	0
CG9628	ELAV	1	1	0
CG9646	PUM	1	1	0
CG9650	ELAV	1	1	0
CG9657	PUM	1	1	0
CG9686	PUM	1	1	0
CG9759	PUM	1	1	0
CG9773	PUM	1	1	0
CG9826	PUM	1	1	0
CG9849	PUM	1	1	0
CG9850	PUM	1	1	0
CG9855	PUM	1	1	0
CG9886	ELAV	1	1	0
CG9896	PUM	1	1	0
CG9932	ELAV	1	1	0
CG9990	PUM	1	1	0
CG9992	PUM	1	1	0
CHOp24	PUM	1	1	0
CIAPIN1	PUM	1	1	0
CLIP-190	ELAV	1	1	0
CLIP-190	PUM	1	1	0
CNMaR	ELAV	1	1	0
CaBP1	PUM	1	0	1
Cad87A	PUM	1	1	0
Cad88C	PUM	1	1	0
Cad96Cb	PUM	1	1	0
Cad99C	PUM	1	1	0
CadN	PUM	1	1	0
CadN2	PUM	1	1	0
Caf1-180	ELAV	1	0	1
CalpA	ELAV	1	0	1
Cals	PUM	1	1	0
Calx	ELAV	1	1	0
Calx	PUM	1	1	0
Cam	PUM	1	1	0
Camta	ELAV	1	1	0
Cap-G	ELAV	1	1	0
Cap-G	PUM	1	1	0
Capr	PUM	1	1	0
Cbl	PUM	1	1	0
Ccn	PUM	1	1	0
Ccp84Ac	PUM	1	1	0
Cct1	ELAV	1	1	0
CdGAPr	ELAV	1	1	0
Cdc23	ELAV	1	1	0
Cdk12	PUM	1	1	0
CdsA	PUM	1	1	0
CecA1	PUM	1	1	0
CenG1A	PUM	1	1	0
ChAT	ELAV	1	1	0
Chd1	ELAV	1	1	0
Chd3	PUM	1	0	1
CheA86a	ELAV	1	0	1
CheA86a	PUM	1	0	1
Chro	PUM	1	1	0
Cht2	PUM	1	0	1
Cht7	PUM	1	1	0
Cks85A	PUM	1	1	0
ClC-a	PUM	1	1	0
ClC-b	ELAV	1	0	1
ClC-c	PUM	1	1	0
Cnx99A	PUM	1	1	0
CoRest	PUM	1	1	0
Con	ELAV	1	1	0
Con	PUM	1	1	0
Coq2	PUM	1	1	0
Cortactin	PUM	1	1	0
Cp7Fa	PUM	1	1	0
Cpr11B	PUM	1	1	0
Cpr56F	ELAV	1	1	0
Cpr62Ba	ELAV	1	1	0
Cpr62Ba	PUM	1	1	0
Cpr62Bc	ELAV	1	1	0
Cpr66Cb	PUM	1	1	0
Cpr66D	PUM	1	1	0
Cpr76Ba	PUM	1	1	0
Cpr76Bd	PUM	1	1	0
Cpr78Cb	ELAV	1	0	1
Cpr92F	PUM	1	1	0
Cpsf160	PUM	1	1	0
CrebA	PUM	1	1	0
Crtc	ELAV	1	1	0
Crtc	PUM	1	1	0
Csk	PUM	1	1	0
Cul2	ELAV	1	0	1
Cul3	PUM	1	1	0
Cul4	ELAV	1	1	0
Cul5	ELAV	1	1	0
CycB	ELAV	1	1	0
CycB3	ELAV	1	1	0
CycT	ELAV	1	1	0
Cyp18a1	PUM	1	1	0
Cyp301a1	PUM	1	1	0
Cyp313b1	ELAV	1	1	0
Cyp4c3	PUM	1	1	0
Cyp4d14	PUM	1	1	0
Cyp4g15	PUM	1	0	1
Cyp6a18	ELAV	1	1	0
Cyp6a18	PUM	1	1	0
Cyp6v1	PUM	1	1	0
Cyt-b5	PUM	1	1	0
DCP2	PUM	1	1	0
DCTN6-p27	ELAV	1	0	1
DIP-alpha	ELAV	1	1	0
DIP2	PUM	1	1	0
DOR	PUM	1	1	0
DUBAI	ELAV	1	1	0
Dap160	ELAV	1	1	0
Dap160	PUM	1	1	0
Dark	ELAV	1	1	0
Dbi	ELAV	1	0	1
Dbx	PUM	1	1	0
Dd	ELAV	1	1	0
Ddr	PUM	1	1	0
Dek	PUM	1	1	0
Den1	ELAV	1	1	0
Dfd	PUM	1	1	0
Dg	PUM	1	1	0
Dgk	PUM	1	1	0
Dh31	PUM	1	1	0
Dh44	PUM	1	0	1
Dh44-R2	PUM	1	1	0
Dhit	PUM	1	1	0
Diap2	PUM	1	1	0
Dlg5	ELAV	1	1	0
Dlg5	PUM	1	1	0
Dll	ELAV	1	1	0
Dop2R	PUM	1	1	0
DopEcR	PUM	1	1	0
Dot	ELAV	1	0	1
Dp	ELAV	1	1	0
Dp1	ELAV	1	1	0
Dp1	PUM	1	1	0
Dr	PUM	1	1	0
Drak	PUM	1	1	0
Dref	ELAV	1	1	0
Drep1	PUM	1	1	0
Drep2	PUM	1	1	0
Drep3	PUM	1	1	0
Drip	PUM	1	1	0
Dscam1	ELAV	1	1	0
Dscam1	PUM	1	1	0
Dscam2	PUM	1	1	0
Dscam4	ELAV	1	1	0
Dtg	PUM	1	1	0
Dyrk2	PUM	1	1	0
Dys	ELAV	1	1	0
E(spl)m2-BFM	PUM	1	1	0
E(spl)m3-HLH	PUM	1	1	0
E2f1	PUM	1	1	0
E2f2	PUM	1	1	0
E5	PUM	1	1	0
EDTP	PUM	1	1	0
EMC1	PUM	1	1	0
EMC3	ELAV	1	1	0
Eaat1	PUM	1	1	0
Eaat2	ELAV	1	1	0
Eaf	ELAV	1	1	0
Eb1	PUM	1	1	0
Ebp	PUM	1	1	0
EcR	PUM	1	0	1
Ect3	PUM	1	1	0
Edc3	PUM	1	1	0
Edem1	PUM	1	1	0
Edem2	ELAV	1	1	0
Edem2	PUM	1	1	0
Ef1alpha100E	PUM	1	1	0
Efa6	ELAV	1	1	0
Egfr	PUM	1	1	0
Eip63E	PUM	1	1	0
Eip74EF	ELAV	1	1	0
Eip75B	PUM	1	1	0
Eip78C	PUM	1	1	0
Eip93F	PUM	1	1	0
Elk	PUM	1	1	0
Elp1	ELAV	1	1	0
Ephrin	ELAV	1	1	0
Est-6	PUM	1	1	0
Etf-QO	PUM	1	0	1
Evi5	PUM	1	1	0
FER	ELAV	1	1	0
FER	PUM	1	1	0
FMRFa	PUM	1	1	0
Fak	PUM	1	1	0
Fas2	ELAV	1	1	0
Fas2	PUM	1	1	0
Fbl6	ELAV	1	1	0
Fbp1	PUM	1	1	0
Fbxl7	PUM	1	1	0
Fem-1	ELAV	1	1	0
Fem-1	PUM	1	1	0
Fer2	PUM	1	1	0
Fer2LCH	ELAV	1	1	0
Fhos	ELAV	1	1	0
Fife	ELAV	1	1	0
Fim	PUM	1	1	0
Fmr1	ELAV	1	1	0
Fmr1	PUM	1	1	0
Fnta	ELAV	1	0	1
FoxK	PUM	1	1	0
Fur1	ELAV	1	1	0
Fur1	PUM	1	1	0
Fur2	PUM	1	1	0
G9a	ELAV	1	1	0
GABA-B-R2	ELAV	1	1	0
GCC185	ELAV	1	1	0
GCC185	PUM	1	1	0
GILT1	ELAV	1	1	0
GV1	PUM	1	1	0
Gad1	ELAV	1	1	0
Gadd45	ELAV	1	1	0
Gadd45	PUM	1	1	0
GalNAc-T1	ELAV	1	1	0
Galphao	PUM	1	1	0
Galphaq	PUM	1	1	0
Galphas	PUM	1	1	0
Gasp	PUM	1	1	0
Gat	PUM	1	1	0
Gba1b	ELAV	1	1	0
Gclc	ELAV	1	1	0
Gclm	PUM	1	0	1
Gcn5	ELAV	1	0	1
Gdh	PUM	1	1	0
Gel	ELAV	1	1	0
Gie	PUM	1	1	0
Gk2	PUM	1	1	0
GlcAT-P	ELAV	1	1	0
GlcT-1	ELAV	1	1	0
GluClalpha	ELAV	1	1	0
GluRIB	ELAV	1	1	0
Glut1	ELAV	1	1	0
Glycogenin	ELAV	1	1	0
Gmap	ELAV	1	1	0
Gmap	PUM	1	1	0
Gmer	PUM	1	1	0
Golgin245	PUM	1	1	0
Golgin84	PUM	1	1	0
Gprk2	PUM	1	1	0
Gr64b	ELAV	1	1	0
Gr64d	PUM	1	1	0
Grd	PUM	1	1	0
Grip	ELAV	1	1	0
Gsc	ELAV	1	1	0
GstS1	PUM	1	1	0
GstZ1	ELAV	1	0	1
GstZ1	PUM	1	0	1
Gug	ELAV	1	1	0
Gyc32E	PUM	1	0	1
Gyc76C	ELAV	1	1	0
H	ELAV	1	1	0
HDAC11	PUM	1	1	0
HDAC4	ELAV	1	1	0
HLH4C	ELAV	1	1	0
HPS4	ELAV	1	1	0
HPS4	PUM	1	1	0
Herp	ELAV	1	1	0
Hers	ELAV	1	1	0
Hexim	PUM	1	1	0
Hey	PUM	1	1	0
Hil	PUM	1	1	0
Hip14	ELAV	1	1	0
Hip14	PUM	1	1	0
His2Av	PUM	1	1	0
His3.3A	ELAV	1	1	0
HisCl1	ELAV	1	1	0
Hk	PUM	1	1	0
HmgD	PUM	1	1	0
Hmt4-20	PUM	1	1	0
Hnf4	PUM	1	1	0
Hph	PUM	1	1	0
Hr3	ELAV	1	1	0
Hr3	PUM	1	1	0
Hr4	ELAV	1	1	0
Hrb87F	PUM	1	1	0
Hs3st-A	ELAV	1	1	0
Hsc70-3	PUM	1	1	0
HtrA2	ELAV	1	0	1
IKKbeta	ELAV	1	1	0
IP3K1	ELAV	1	1	0
IP3K1	PUM	1	1	0
ITP	ELAV	1	1	0
ITP	PUM	1	1	0
Ide	ELAV	1	1	0
Idgf3	PUM	1	1	0
Ih	ELAV	1	1	0
Ih	PUM	1	1	0
ImpE1	PUM	1	1	0
InR	PUM	1	1	0
Inx3	ELAV	1	1	0
Ipp	PUM	1	1	0
Ir76a	PUM	1	1	0
Ire1	ELAV	1	0	1
Irp-1B	ELAV	1	1	0
Irp-1B	PUM	1	1	0
JIL-1	PUM	1	1	0
Jafrac1	PUM	1	1	0
Jarid2	ELAV	1	1	0
JhI-1	ELAV	1	0	1
Jra	ELAV	1	1	0
Jupiter	PUM	1	1	0
KLHL18	PUM	1	1	0
Kal1	PUM	1	1	0
Kap-alpha1	PUM	1	1	0
Kap-alpha3	PUM	1	1	0
Kap3	PUM	1	1	0
Kebab	PUM	1	1	0
Khc-73	PUM	1	1	0
Klp54D	ELAV	1	1	0
Klp61F	ELAV	1	1	0
Klp98A	ELAV	1	1	0
Kr-h1	ELAV	1	1	0
Kr-h2	ELAV	1	1	0
Ktl	PUM	1	1	0
LRP1	ELAV	1	1	0
LRP1	PUM	1	1	0
Lam	PUM	1	1	0
LanB2	PUM	1	1	0
Lap1	PUM	1	1	0
Lerp	PUM	1	0	1
Lim1	ELAV	1	1	0
Lim3	PUM	1	1	0
Liprin-alpha	ELAV	1	1	0
Lk6	ELAV	1	1	0
Lkb1	ELAV	1	1	0
Lkr	PUM	1	1	0
Lmpt	PUM	1	1	0
LpR1	PUM	1	1	0
LpR2	PUM	1	1	0
Lrch	PUM	1	1	0
Lrr47	ELAV	1	1	0
Lsd-2	PUM	1	1	0
Ltn1	PUM	1	1	0
MAN1	ELAV	1	1	0
MCPH1	PUM	1	1	0
MED1	PUM	1	1	0
MED17	PUM	1	1	0
MED19	PUM	1	1	0
MEP-1	PUM	1	1	0
MESK2	PUM	1	1	0
MESR4	ELAV	1	1	0
[truncated: 986 more rows]

## Sheet: rbp-ngenes
RBP	3'UTR + 3'UTR extension	3'UTR	3'UTR extension
PUM	1978	1846	132
ELAV	1045	941	104

## Sheet: rbp-nsites
RBP	3'UTR + 3'UTR extension	3'UTR	3'UTR extension
PUM	2853	2709	144
ELAV	1358	1226	132
