# Supplementary material for: Landscape and evolution of tissue-specific alternative polyadenylation across Drosophila species
Source: Genome Biol. 2017 Nov 30;18:229. doi: 10.1186/s13059-017-1358-0 (PMC5707805; doi:10.1186/s13059-017-1358-0)
Supplement: Supplementary file 21 — GTF file of coordinates of conserved RNA binding sites for Pumilio and Elav. The summary stats for this are given in Additional file 20: Table S14. (BZ2 46 kb) [file 13059_2017_1358_MOESM21_ESM.bz2]

Archive with 1 entries (1 files):
- 13059_2017_1358_MOESM21_ESM
