# Supplementary material for: Landscape and evolution of tissue-specific alternative polyadenylation across Drosophila species
Source: Genome Biol. 2017 Nov 30;18:229. doi: 10.1186/s13059-017-1358-0 (PMC5707805; doi:10.1186/s13059-017-1358-0)
Supplement: Supplementary file 21 — GTF file of coordinates of conserved RNA binding sites for Pumilio and Elav. The summary stats for this are given in Additional file 20: Table S14. (BZ2 46 kb) [file 13059_2017_1358_MOESM21_ESM.bz2 › 13059_2017_1358_MOESM21_ESM]

chr2L	.	UTR3	71361	71369	0	+	.	gene_symbol dbr; mirseed PUM.TGTAAAT.+
chr2L	.	UTR3	119239	119247	0	-	.	gene_symbol CG4822; mirseed PUM.TGTAATT.-
chr2L	.	UTR3	144347	144355	0	-	.	gene_symbol CG42399; mirseed PUM.TGTACAG.-
chr2L	.	UTR3	202806	202814	0	+	.	gene_symbol spen; mirseed PUM.TGTAAAT.+
chr2L	.	UTR3	202926	202934	0	+	.	gene_symbol spen; mirseed PUM.TGTAAAT.+
chr2L	.	UTR3	203399	203407	0	+	.	gene_symbol spen; mirseed PUM.TGTAATT.+
chr2L	.	UTR3	210245	210253	0	+	.	gene_symbol Tbc1d15-17; mirseed PUM.TGTAATT.+
chr2L	.	UTR3	210732	210740	0	+	.	gene_symbol Tbc1d15-17; mirseed PUM.TGTAATT.+
chr2L	.	UTR3	211090	211098	0	-	.	gene_symbol kis; mirseed PUM.TGTAATT.-
chr2L	.	UTR3	211223	211231	0	-	.	gene_symbol kis; mirseed PUM.TGTAATT.-
chr2L	.	UTR3	211302	211310	0	-	.	gene_symbol kis; mirseed PUM.TGTAATT.-
chr2L	.	UTR3	211325	211333	0	-	.	gene_symbol kis; mirseed PUM.TGTAATT.-
chr2L	.	UTR3	261386	261394	0	-	.	gene_symbol CG17075; mirseed ELAV.TTTGTTT.-
chr2L	.	UTR3	261810	261818	0	-	.	gene_symbol CG17075; mirseed PUM.TGTAAAT.-
chr2L	.	UTR3	293390	293398	0	-	.	gene_symbol U2af38; mirseed PUM.TGTAATT.-
chr2L	.	UTR3	303565	303573	0	+	.	gene_symbol Pi3K21B; mirseed PUM.TGTAAAT.+
chr2L	.	UTR3	304492	304500	0	+	.	gene_symbol Pi3K21B; mirseed PUM.TGTAATT.+
chr2L	.	UTR3	304520	304528	0	+	.	gene_symbol Pi3K21B; mirseed PUM.TGTAATT.+
chr2L	.	UTR3	346702	346710	0	+	.	gene_symbol Plc21C; mirseed PUM.TGTAATT.+
chr2L	.	UTR3	346818	346826	0	+	.	gene_symbol Plc21C; mirseed PUM.TGTAATT.+
chr2L	.	UTR3	346992	347000	0	+	.	gene_symbol Plc21C; mirseed PUM.TGTAATT.+
chr2L	.	UTR3	409091	409099	0	-	.	gene_symbol AP-2alpha; mirseed PUM.TGTAAAT.-
chr2L	.	UTR3	458877	458885	0	-	.	gene_symbol CG4297; mirseed PUM.TGTAAAT.-
chr2L	.	UTR3	459078	459086	0	-	.	gene_symbol CG4297; mirseed PUM.TGTAAAT.-
chr2L	.	UTR3	540424	540432	0	+	.	gene_symbol ush; mirseed PUM.TGTAAAT.+
chr2L	.	UTR3	540468	540476	0	+	.	gene_symbol ush; mirseed PUM.TGTAATT.+
chr2L	.	UTR3	583737	583745	0	-	.	gene_symbol Gsc; mirseed ELAV.TTTGTTT.-
chr2L	.	UTR3	640134	640142	0	-	.	gene_symbol ds; mirseed PUM.TGTAATT.-
chr2L	.	UTR3	737613	737621	0	-	.	gene_symbol Eaat2; mirseed ELAV.TTTGTTT.-
chr2L	.	UTR3	817008	817016	0	+	.	gene_symbol Pex12; mirseed ELAV.TTTGTTT.+
chr2L	.	UTR3	832794	832802	0	+	.	gene_symbol dock; mirseed PUM.TGTACAG.+
chr2L	.	UTR3	832908	832916	0	+	.	gene_symbol dock; mirseed ELAV.TTTGTTT.+
chr2L	.	UTR3	832931	832939	0	+	.	gene_symbol dock; mirseed ELAV.TTTGTTT.+
chr2L	.	UTR3	832978	832986	0	+	.	gene_symbol dock; mirseed ELAV.TTTGTTT.+
chr2L	.	UTR3	861868	861876	0	-	.	gene_symbol aru; mirseed ELAV.TTTGTTT.-
chr2L	.	UTR3	868667	868675	0	-	.	gene_symbol dbe; mirseed PUM.TGTAAAT.-
chr2L	.	UTR3	957626	957634	0	+	.	gene_symbol CG4341; mirseed PUM.TGTAAAT.+
chr2L	.	UTR3	957799	957807	0	+	.	gene_symbol CG4341; mirseed PUM.TGTACAG.+
chr2L	.	UTR3	957884	957892	0	+	.	gene_symbol CG4341; mirseed PUM.TGTAAAT.+
chr2L	.	UTR3	1009897	1009905	0	-	.	gene_symbol IA-2; mirseed PUM.TGTAAAT.-
chr2L	.	UTR3	1009912	1009920	0	-	.	gene_symbol IA-2; mirseed PUM.TGTAAAT.-
chr2L	.	UTR3	1050026	1050034	0	-	.	gene_symbol S; mirseed ELAV.TTTGTTT.-
chr2L	.	UTR3	1050297	1050305	0	-	.	gene_symbol S; mirseed PUM.TGTAAAT.-
chr2L	.	UTR3	1050886	1050894	0	-	.	gene_symbol S; mirseed PUM.TGTAAAT.-
chr2L	.	UTR3	1115379	1115387	0	-	.	gene_symbol Pino; mirseed ELAV.TTTGTTT.-
chr2L	.	UTR3	1132084	1132092	0	+	.	gene_symbol CG4552; mirseed PUM.TGTAATT.+
chr2L	.	UTR3	1147182	1147190	0	+	.	gene_symbol MFS3; mirseed PUM.TGTAAAT.+
chr2L	.	UTR3	1151492	1151500	0	+	.	gene_symbol Vps29; mirseed PUM.TGTAAAT.+
chr2L	.	UTR3	1294054	1294062	0	+	.	gene_symbol robo3; mirseed PUM.TGTAAAT.+
chr2L	.	UTR3	1294497	1294505	0	+	.	gene_symbol robo3; mirseed PUM.TGTAATT.+
chr2L	.	UTR3	1294516	1294524	0	+	.	gene_symbol robo3; mirseed PUM.TGTAATT.+
chr2L	.	UTR3	1296419	1296427	0	+	.	gene_symbol robo3; mirseed ELAV.TTTGTTT.+
chr2L	.	UTR3	1380161	1380169	0	-	.	gene_symbol robo2; mirseed PUM.TGTAATT.-
chr2L	.	UTR3	1380903	1380911	0	-	.	gene_symbol robo2; mirseed PUM.TGTAAAT.-
chr2L	.	UTR3	1607340	1607348	0	+	.	gene_symbol haf; mirseed PUM.TGTAATT.+
chr2L	.	UTR3	1607352	1607360	0	+	.	gene_symbol haf; mirseed PUM.TGTAATT.+
chr2L	.	UTR3	1608308	1608316	0	+	.	gene_symbol haf; mirseed PUM.TGTACAG.+
chr2L	.	UTR3	1609318	1609326	0	+	.	gene_symbol haf; mirseed PUM.TGTAAAT.+
chr2L	.	UTR3	1612714	1612722	0	-	.	gene_symbol RFeSP; mirseed PUM.TGTAAAT.-
chr2L	.	UTR3	1697558	1697566	0	+	.	gene_symbol chinmo; mirseed ELAV.TTTGTTT.+
chr2L	.	UTR3	1698854	1698862	0	+	.	gene_symbol chinmo; mirseed PUM.TGTAAAT.+
chr2L	.	UTR3	1700405	1700413	0	+	.	gene_symbol chinmo; mirseed PUM.TGTAAAT.+
chr2L	.	UTR3	1701592	1701600	0	+	.	gene_symbol chinmo; mirseed PUM.TGTAATT.+
chr2L	.	UTR3	1702468	1702476	0	+	.	gene_symbol chinmo; mirseed PUM.TGTAAAT.+
chr2L	.	UTR3	1702483	1702491	0	+	.	gene_symbol chinmo; mirseed PUM.TGTAAAT.+
chr2L	.	UTR3	1716637	1716645	0	-	.	gene_symbol Rim2; mirseed PUM.TGTAAAT.-
chr2L	.	UTR3	1717024	1717032	0	-	.	gene_symbol Rim2; mirseed PUM.TGTAATT.-
chr2L	.	UTR3	1750486	1750494	0	+	.	gene_symbol CG17646; mirseed ELAV.TTTGTTT.+
chr2L	.	UTR3	1856888	1856896	0	+	.	gene_symbol wry; mirseed PUM.TGTAATT.+
chr2L	.	UTR3	1857169	1857177	0	+	.	gene_symbol wry; mirseed PUM.TGTAAAT.+
chr2L	.	UTR3	1858273	1858281	0	+	.	gene_symbol wry; mirseed PUM.TGTAATT.+
chr2L	.	UTR3	1943103	1943111	0	+	.	gene_symbol Wdr62; mirseed PUM.TGTAATT.+
chr2L	.	UTR3	1943263	1943271	0	+	.	gene_symbol Wdr62; mirseed PUM.TGTAAAT.+
chr2L	.	UTR3	1943675	1943683	0	+	.	gene_symbol Wdr62; mirseed PUM.TGTAATT.+
chr2L	.	UTR3	1950294	1950302	0	-	.	gene_symbol erm; mirseed ELAV.TTTGTTT.-
chr2L	.	UTR3	1975884	1975892	0	-	.	gene_symbol CG15356; mirseed PUM.TGTAAAT.-
chr2L	.	UTR3	1976131	1976139	0	-	.	gene_symbol CG15356; mirseed PUM.TGTAAAT.-
chr2L	.	UTR3	2043891	2043899	0	+	.	gene_symbol Su(dx); mirseed PUM.TGTAAAT.+
chr2L	.	UTR3	2044473	2044481	0	+	.	gene_symbol Su(dx); mirseed PUM.TGTAATT.+
chr2L	.	UTR3	2047765	2047773	0	+	.	gene_symbol Kebab; mirseed PUM.TGTAATT.+
chr2L	.	UTR3	2059468	2059476	0	-	.	gene_symbol dpr3; mirseed PUM.TGTAAAT.-
chr2L	.	UTR3	2059652	2059660	0	-	.	gene_symbol dpr3; mirseed ELAV.TTTGTTT.-
chr2L	.	UTR3	2156502	2156510	0	+	.	gene_symbol CG15382; mirseed ELAV.TTTGTTT.+
chr2L	.	UTR3	2156638	2156646	0	-	.	gene_symbol aop; mirseed ELAV.TTTGTTT.-
chr2L	.	UTR3	2156685	2156693	0	-	.	gene_symbol aop; mirseed PUM.TGTAATT.-
chr2L	.	UTR3	2156763	2156771	0	+	.	gene_symbol CG15382; mirseed PUM.TGTAATT.+
chr2L	.	UTR3	2157658	2157666	0	-	.	gene_symbol aop; mirseed PUM.TGTAATT.-
chr2L	.	UTR3	2190268	2190276	0	-	.	gene_symbol CG10874; mirseed PUM.TGTAAAT.-
chr2L	.	UTR3	2230229	2230237	0	+	.	gene_symbol sau; mirseed ELAV.TTTGTTT.+
chr2L	.	UTR3	2230581	2230589	0	+	.	gene_symbol sau; mirseed PUM.TGTAATT.+
chr2L	.	UTR3	2231008	2231016	0	+	.	gene_symbol sau; mirseed PUM.TGTAAAT.+
chr2L	.	UTR3	2231616	2231624	0	-	.	gene_symbol Sec24CD; mirseed PUM.TGTAATT.-
chr2L	.	UTR3	2231762	2231770	0	-	.	gene_symbol Sec24CD; mirseed ELAV.TTTGTTT.-
chr2L	.	UTR3	2358143	2358151	0	+	.	gene_symbol eys; mirseed PUM.TGTAAAT.+
chr2L	.	UTR3	2409257	2409265	0	+	.	gene_symbol VGlut; mirseed PUM.TGTACAG.+
chr2L	.	UTR3	2409799	2409807	0	+	.	gene_symbol VGlut; mirseed PUM.TGTAAAT.+
chr2L	.	UTR3	2422539	2422547	0	+	.	gene_symbol CG9886; mirseed ELAV.TTTGTTT.+
chr2L	.	UTR3	2422731	2422739	0	+	.	gene_symbol CG9886; mirseed PUM.TGTAATT.+
chr2L	.	UTR3	2422970	2422978	0	+	.	gene_symbol CG9886; mirseed PUM.TGTAAAT.+
chr2L	.	UTR3	2458715	2458723	0	+	.	gene_symbol dpp; mirseed PUM.TGTAAAT.+
chr2L	.	UTR3	2459195	2459203	0	+	.	gene_symbol dpp; mirseed PUM.TGTAAAT.+
chr2L	.	UTR3	2573995	2574003	0	-	.	gene_symbol Sws1; mirseed PUM.TGTACAG.-
chr2L	.	UTR3	2656442	2656450	0	+	.	gene_symbol Prosbeta4R2; mirseed ELAV.TTTGTTT.+
chr2L	.	UTR3	2656894	2656902	0	+	.	gene_symbol Prosbeta4R2; mirseed ELAV.TTTGTTT.+
chr2L	.	UTR3	2756577	2756585	0	+	.	gene_symbol Bacc; mirseed PUM.TGTAATT.+
chr2L	.	UTR3	2757331	2757339	0	+	.	gene_symbol Bacc; mirseed PUM.TGTAAAT.+
chr2L	.	UTR3	2757776	2757784	0	+	.	gene_symbol Bacc; mirseed PUM.TGTAAAT.+
chr2L	.	UTR3	2757908	2757916	0	+	.	gene_symbol Bacc; mirseed PUM.TGTAATT.+
chr2L	.	UTR3	2757979	2757987	0	+	.	gene_symbol Bacc; mirseed ELAV.TTTGTTT.+
chr2L	.	UTR3	2780153	2780161	0	-	.	gene_symbol Syt1; mirseed PUM.TGTAATT.-
chr2L	.	UTR3	2780880	2780888	0	-	.	gene_symbol Syt1; mirseed PUM.TGTAAAT.-
chr2L	.	UTR3	2781180	2781188	0	-	.	gene_symbol Syt1; mirseed PUM.TGTAAAT.-
chr2L	.	UTR3	2782157	2782165	0	-	.	gene_symbol Syt1; mirseed PUM.TGTAAAT.-
chr2L	.	UTR3	2782265	2782273	0	-	.	gene_symbol Syt1; mirseed ELAV.TTTGTTT.-
chr2L	.	UTR3	2784991	2784999	0	-	.	gene_symbol Syt1; mirseed PUM.TGTAAAT.-
chr2L	.	UTR3	2785052	2785060	0	-	.	gene_symbol Syt1; mirseed PUM.TGTAATT.-
chr2L	.	UTR3	2849076	2849084	0	-	.	gene_symbol CG3104; mirseed PUM.TGTAAAT.-
chr2L	.	UTR3	2856691	2856699	0	+	.	gene_symbol RpS21; mirseed PUM.TGTAATT.+
chr2L	.	UTR3	2876849	2876857	0	+	.	gene_symbol CG8814; mirseed PUM.TGTACAG.+
chr2L	.	UTR3	2880689	2880697	0	-	.	gene_symbol NTPase; mirseed ELAV.TTTGTTT.-
chr2L	.	UTR3	2880943	2880951	0	-	.	gene_symbol NTPase; mirseed PUM.TGTAATT.-
chr2L	.	UTR3	2952501	2952509	0	+	.	gene_symbol lilli; mirseed PUM.TGTAATT.+
chr2L	.	UTR3	2952760	2952768	0	+	.	gene_symbol lilli; mirseed ELAV.TTTGTTT.+
chr2L	.	UTR3	2953745	2953753	0	+	.	gene_symbol lilli; mirseed PUM.TGTAATT.+
chr2L	.	UTR3	2953803	2953811	0	+	.	gene_symbol lilli; mirseed PUM.TGTAAAT.+
chr2L	.	UTR3	2964486	2964494	0	+	.	gene_symbol Rbp9; mirseed ELAV.TTTGTTT.+
chr2L	.	UTR3	2965324	2965332	0	+	.	gene_symbol Rbp9; mirseed ELAV.TTTGTTT.+
chr2L	.	UTR3	2967490	2967498	0	+	.	gene_symbol Rbp9; mirseed ELAV.TTTGTTT.+
chr2L	.	UTR3	2968352	2968360	0	-	.	gene_symbol Ts; mirseed PUM.TGTAAAT.-
chr2L	.	UTR3	2979622	2979630	0	-	.	gene_symbol Chd1; mirseed ELAV.TTTGTTT.-
chr2L	.	UTR3	3026321	3026329	0	+	.	gene_symbol CG3542; mirseed PUM.TGTAATT.+
chr2L	.	UTR3	3026424	3026432	0	-	.	gene_symbol CG3605; mirseed ELAV.TTTGTTT.-
chr2L	.	UTR3	3069378	3069386	0	-	.	gene_symbol toc; mirseed PUM.TGTAAAT.-
chr2L	.	UTR3	3146524	3146532	0	-	.	gene_symbol Mad; mirseed ELAV.TTTGTTT.-
chr2L	.	UTR3	3168892	3168900	0	+	.	gene_symbol Hydr2; mirseed ELAV.TTTGTTT.+
chr2L	.	UTR3	3169368	3169376	0	+	.	gene_symbol Hydr2; mirseed ELAV.TTTGTTT.+
chr2L	.	UTR3	3316989	3316997	0	-	.	gene_symbol CG3326; mirseed PUM.TGTACAG.-
chr2L	.	UTR3	3334935	3334943	0	-	.	gene_symbol E23; mirseed ELAV.TTTGTTT.-
chr2L	.	UTR3	3335362	3335370	0	-	.	gene_symbol E23; mirseed ELAV.TTTGTTT.-
chr2L	.	UTR3	3335367	3335375	0	-	.	gene_symbol E23; mirseed ELAV.TTTGTTT.-
chr2L	.	UTR3	3359368	3359376	0	-	.	gene_symbol CG34394; mirseed ELAV.TTTGTTT.-
chr2L	.	UTR3	3359510	3359518	0	-	.	gene_symbol CG34394; mirseed ELAV.TTTGTTT.-
chr2L	.	UTR3	3359849	3359857	0	-	.	gene_symbol CG34394; mirseed ELAV.TTTGTTT.-
chr2L	.	UTR3	3404557	3404565	0	-	.	gene_symbol pgant2; mirseed ELAV.TTTGTTT.-
chr2L	.	UTR3	3480872	3480880	0	-	.	gene_symbol CG15414; mirseed PUM.TGTAATT.-
chr2L	.	UTR3	3480880	3480888	0	-	.	gene_symbol CG15414; mirseed PUM.TGTAAAT.-
chr2L	.	UTR3	3494141	3494149	0	-	.	gene_symbol tim; mirseed PUM.TGTAAAT.-
chr2L	.	UTR3	3516975	3516983	0	+	.	gene_symbol CG17593; mirseed ELAV.TTTGTTT.+
chr2L	.	UTR3	3548103	3548111	0	+	.	gene_symbol drm; mirseed ELAV.TTTGTTT.+
chr2L	.	UTR3	3548234	3548242	0	+	.	gene_symbol drm; mirseed PUM.TGTAAAT.+
chr2L	.	UTR3	3622082	3622090	0	+	.	gene_symbol Dot; mirseed ELAV.TTTGTTT.+
chr2L	.	UTR3	3622405	3622413	0	-	.	gene_symbol for; mirseed PUM.TGTAAAT.-
chr2L	.	UTR3	3725710	3725718	0	+	.	gene_symbol Shaw; mirseed PUM.TGTAATT.+
chr2L	.	UTR3	3727871	3727879	0	+	.	gene_symbol Shaw; mirseed PUM.TGTAAAT.+
chr2L	.	UTR3	3808864	3808872	0	+	.	gene_symbol Reph; mirseed PUM.TGTAAAT.+
chr2L	.	UTR3	3838660	3838668	0	+	.	gene_symbol slp2; mirseed PUM.TGTAAAT.+
chr2L	.	UTR3	3902922	3902930	0	-	.	gene_symbol fred; mirseed PUM.TGTAAAT.-
chr2L	.	UTR3	3903502	3903510	0	-	.	gene_symbol fred; mirseed PUM.TGTAAAT.-
chr2L	.	UTR3	3904490	3904498	0	-	.	gene_symbol fred; mirseed PUM.TGTAAAT.-
chr2L	.	UTR3	3904548	3904556	0	-	.	gene_symbol fred; mirseed PUM.TGTAATT.-
chr2L	.	UTR3	3904626	3904634	0	-	.	gene_symbol fred; mirseed ELAV.TTTGTTT.-
chr2L	.	UTR3	3905298	3905306	0	-	.	gene_symbol fred; mirseed PUM.TGTAAAT.-
chr2L	.	UTR3	4114767	4114775	0	+	.	gene_symbol ed; mirseed PUM.TGTAATT.+
chr2L	.	UTR3	4114820	4114828	0	+	.	gene_symbol ed; mirseed ELAV.TTTGTTT.+
chr2L	.	UTR3	4114941	4114949	0	+	.	gene_symbol ed; mirseed PUM.TGTAAAT.+
chr2L	.	UTR3	4114953	4114961	0	+	.	gene_symbol ed; mirseed PUM.TGTAATT.+
chr2L	.	UTR3	4115281	4115289	0	+	.	gene_symbol ed; mirseed PUM.TGTAAAT.+
chr2L	.	UTR3	4186289	4186297	0	-	.	gene_symbol TBCC; mirseed PUM.TGTAATT.-
chr2L	.	UTR3	4198957	4198965	0	-	.	gene_symbol ft; mirseed PUM.TGTAAAT.-
chr2L	.	UTR3	4315084	4315092	0	+	.	gene_symbol tutl; mirseed ELAV.TTTGTTT.+
chr2L	.	UTR3	4315609	4315617	0	+	.	gene_symbol tutl; mirseed ELAV.TTTGTTT.+
chr2L	.	UTR3	4322400	4322408	0	+	.	gene_symbol tutl; mirseed PUM.TGTAAAT.+
chr2L	.	UTR3	4322834	4322842	0	+	.	gene_symbol tutl; mirseed PUM.TGTAAAT.+
chr2L	.	UTR3	4323614	4323622	0	+	.	gene_symbol tutl; mirseed PUM.TGTAATT.+
chr2L	.	UTR3	4380135	4380143	0	+	.	gene_symbol Traf4; mirseed PUM.TGTAAAT.+
chr2L	.	UTR3	4380410	4380418	0	+	.	gene_symbol Traf4; mirseed ELAV.TTTGTTT.+
chr2L	.	UTR3	4380508	4380516	0	+	.	gene_symbol Traf4; mirseed PUM.TGTAAAT.+
chr2L	.	UTR3	4399986	4399994	0	+	.	gene_symbol l(2)k05819; mirseed ELAV.TTTGTTT.+
chr2L	.	UTR3	4404633	4404641	0	-	.	gene_symbol CG15431; mirseed ELAV.TTTGTTT.-
chr2L	.	UTR3	4404650	4404658	0	-	.	gene_symbol CG15431; mirseed PUM.TGTAATT.-
chr2L	.	UTR3	4405397	4405405	0	-	.	gene_symbol CG15431; mirseed PUM.TGTAATT.-
chr2L	.	UTR3	4457224	4457232	0	-	.	gene_symbol RpL27A; mirseed ELAV.TTTGTTT.-
chr2L	.	UTR3	4477908	4477916	0	-	.	gene_symbol dpy; mirseed PUM.TGTAAAT.-
chr2L	.	UTR3	4478485	4478493	0	-	.	gene_symbol dpy; mirseed ELAV.TTTGTTT.-
chr2L	.	UTR3	4478889	4478897	0	-	.	gene_symbol dpy; mirseed PUM.TGTAATT.-
chr2L	.	UTR3	4721837	4721845	0	+	.	gene_symbol CG34351; mirseed PUM.TGTAAAT.+
chr2L	.	UTR3	4828518	4828526	0	-	.	gene_symbol Fnta; mirseed ELAV.TTTGTTT.-
chr2L	.	UTR3	4841412	4841420	0	+	.	gene_symbol CG12194; mirseed PUM.TGTAAAT.+
chr2L	.	UTR3	4841784	4841792	0	-	.	gene_symbol mxt; mirseed ELAV.TTTGTTT.-
chr2L	.	UTR3	4852560	4852568	0	+	.	gene_symbol Mon1; mirseed ELAV.TTTGTTT.+
chr2L	.	UTR3	4875733	4875741	0	+	.	gene_symbol smog; mirseed PUM.TGTAAAT.+
chr2L	.	UTR3	4875855	4875863	0	+	.	gene_symbol smog; mirseed PUM.TGTAATT.+
chr2L	.	UTR3	4875905	4875913	0	+	.	gene_symbol smog; mirseed PUM.TGTAAAT.+
chr2L	.	UTR3	4876751	4876759	0	+	.	gene_symbol smog; mirseed PUM.TGTAATT.+
chr2L	.	UTR3	4876766	4876774	0	-	.	gene_symbol Cf2; mirseed ELAV.TTTGTTT.-
chr2L	.	UTR3	4877354	4877362	0	-	.	gene_symbol Cf2; mirseed PUM.TGTAATT.-
chr2L	.	UTR3	4877938	4877946	0	-	.	gene_symbol Cf2; mirseed ELAV.TTTGTTT.-
chr2L	.	UTR3	4878064	4878072	0	-	.	gene_symbol Cf2; mirseed ELAV.TTTGTTT.-
chr2L	.	UTR3	4878301	4878309	0	-	.	gene_symbol Cf2; mirseed PUM.TGTAAAT.-
chr2L	.	UTR3	4903833	4903841	0	+	.	gene_symbol CG3036; mirseed PUM.TGTAATT.+
chr2L	.	UTR3	4948236	4948244	0	+	.	gene_symbol betaggt-I; mirseed PUM.TGTACAG.+
chr2L	.	UTR3	4948314	4948322	0	-	.	gene_symbol jet; mirseed PUM.TGTAAAT.-
chr2L	.	UTR3	4975229	4975237	0	+	.	gene_symbol mRpL28; mirseed ELAV.TTTGTTT.+
chr2L	.	UTR3	4992699	4992707	0	+	.	gene_symbol CG34126; mirseed PUM.TGTAAAT.+
chr2L	.	UTR3	4994034	4994042	0	-	.	gene_symbol Rtnl1; mirseed PUM.TGTAAAT.-
chr2L	.	UTR3	5040684	5040692	0	+	.	gene_symbol CG14042; mirseed PUM.TGTAATT.+
chr2L	.	UTR3	5040684	5040692	0	+	.	gene_symbol SP555; mirseed PUM.TGTAATT.+
chr2L	.	UTR3	5040786	5040794	0	-	.	gene_symbol CG31650; mirseed PUM.TGTAAAT.-
chr2L	.	UTR3	5047830	5047838	0	+	.	gene_symbol CG33995; mirseed ELAV.TTTGTTT.+
chr2L	.	UTR3	5047830	5047838	0	+	.	gene_symbol CG44000; mirseed ELAV.TTTGTTT.+
chr2L	.	UTR3	5047830	5047838	0	+	.	gene_symbol CG44001; mirseed ELAV.TTTGTTT.+
chr2L	.	UTR3	5048279	5048287	0	-	.	gene_symbol CG9121; mirseed PUM.TGTAAAT.-
chr2L	.	UTR3	5054409	5054417	0	+	.	gene_symbol senju; mirseed PUM.TGTAAAT.+
chr2L	.	UTR3	5054502	5054510	0	+	.	gene_symbol senju; mirseed PUM.TGTAAAT.+
chr2L	.	UTR3	5055973	5055981	0	+	.	gene_symbol His3.3A; mirseed ELAV.TTTGTTT.+
chr2L	.	UTR3	5095445	5095453	0	+	.	gene_symbol CG5828; mirseed ELAV.TTTGTTT.+
chr2L	.	UTR3	5095648	5095656	0	+	.	gene_symbol CG5828; mirseed ELAV.TTTGTTT.+
chr2L	.	UTR3	5099274	5099282	0	+	.	gene_symbol CG4230; mirseed ELAV.TTTGTTT.+
chr2L	.	UTR3	5219249	5219257	0	-	.	gene_symbol tkv; mirseed PUM.TGTAAAT.-
chr2L	.	UTR3	5219340	5219348	0	-	.	gene_symbol tkv; mirseed ELAV.TTTGTTT.-
chr2L	.	UTR3	5219574	5219582	0	-	.	gene_symbol tkv; mirseed ELAV.TTTGTTT.-
chr2L	.	UTR3	5283125	5283133	0	+	.	gene_symbol Bub1; mirseed PUM.TGTAATT.+
chr2L	.	UTR3	5283138	5283146	0	+	.	gene_symbol Bub1; mirseed PUM.TGTACAG.+
chr2L	.	UTR3	5315319	5315327	0	-	.	gene_symbol Ncoa6; mirseed ELAV.TTTGTTT.-
chr2L	.	UTR3	5316352	5316360	0	-	.	gene_symbol Ncoa6; mirseed ELAV.TTTGTTT.-
chr2L	.	UTR3	5328001	5328009	0	-	.	gene_symbol CG14022; mirseed PUM.TGTAAAT.-
chr2L	.	UTR3	5328029	5328037	0	-	.	gene_symbol CG14022; mirseed ELAV.TTTGTTT.-
chr2L	.	UTR3	5330497	5330505	0	-	.	gene_symbol fusl; mirseed PUM.TGTAAAT.-
chr2L	.	UTR3	5365776	5365784	0	+	.	gene_symbol nompC; mirseed PUM.TGTAAAT.+
chr2L	.	UTR3	5416250	5416258	0	+	.	gene_symbol H15; mirseed PUM.TGTAAAT.+
chr2L	.	UTR3	5416340	5416348	0	+	.	gene_symbol H15; mirseed PUM.TGTAATT.+
chr2L	.	UTR3	5527817	5527825	0	+	.	gene_symbol CG31648; mirseed ELAV.TTTGTTT.+
chr2L	.	UTR3	5546584	5546592	0	+	.	gene_symbol Lam; mirseed PUM.TGTAATT.+
chr2L	.	UTR3	5733710	5733718	0	-	.	gene_symbol CG11147; mirseed PUM.TGTAAAT.-
chr2L	.	UTR3	5761111	5761119	0	+	.	gene_symbol CG11030; mirseed PUM.TGTAAAT.+
chr2L	.	UTR3	5761843	5761851	0	+	.	gene_symbol CG11030; mirseed PUM.TGTAATT.+
chr2L	.	UTR3	5761935	5761943	0	+	.	gene_symbol CG11030; mirseed PUM.TGTAATT.+
chr2L	.	UTR3	5768817	5768825	0	-	.	gene_symbol CG9171; mirseed PUM.TGTAAAT.-
chr2L	.	UTR3	5860029	5860037	0	-	.	gene_symbol rau; mirseed PUM.TGTAAAT.-
chr2L	.	UTR3	5922208	5922216	0	+	.	gene_symbol bchs; mirseed PUM.TGTAAAT.+
chr2L	.	UTR3	5922377	5922385	0	+	.	gene_symbol bchs; mirseed PUM.TGTAAAT.+
chr2L	.	UTR3	5947926	5947934	0	+	.	gene_symbol Gpdh; mirseed PUM.TGTAAAT.+
chr2L	.	UTR3	5948712	5948720	0	+	.	gene_symbol Gpdh; mirseed PUM.TGTAATT.+
chr2L	.	UTR3	5955163	5955171	0	+	.	gene_symbol CG9044; mirseed PUM.TGTAAAT.+
chr2L	.	UTR3	5955337	5955345	0	-	.	gene_symbol CG13999; mirseed ELAV.TTTGTTT.-
chr2L	.	UTR3	5963099	5963107	0	-	.	gene_symbol psd; mirseed PUM.TGTAAAT.-
chr2L	.	UTR3	5985703	5985711	0	+	.	gene_symbol eIF-4a; mirseed ELAV.TTTGTTT.+
chr2L	.	UTR3	6059696	6059704	0	+	.	gene_symbol CG13995; mirseed PUM.TGTAAAT.+
chr2L	.	UTR3	6073800	6073808	0	+	.	gene_symbol Kr-h2; mirseed ELAV.TTTGTTT.+
chr2L	.	UTR3	6095746	6095754	0	+	.	gene_symbol CG45075; mirseed ELAV.TTTGTTT.+
chr2L	.	UTR3	6095746	6095754	0	+	.	gene_symbol Kr-h1; mirseed ELAV.TTTGTTT.+
chr2L	.	UTR3	6209381	6209389	0	+	.	gene_symbol CG34380; mirseed PUM.TGTAAAT.+
chr2L	.	UTR3	6209571	6209579	0	+	.	gene_symbol CG34380; mirseed ELAV.TTTGTTT.+
chr2L	.	UTR3	6210825	6210833	0	+	.	gene_symbol CG34380; mirseed PUM.TGTAAAT.+
chr2L	.	UTR3	6211065	6211073	0	+	.	gene_symbol CG34380; mirseed PUM.TGTAAAT.+
chr2L	.	UTR3	6322476	6322484	0	+	.	gene_symbol Ddr; mirseed PUM.TGTAAAT.+
chr2L	.	UTR3	6378253	6378261	0	-	.	gene_symbol DIP-epsilon; mirseed PUM.TGTAAAT.-
chr2L	.	UTR3	6378297	6378305	0	-	.	gene_symbol DIP-epsilon; mirseed PUM.TGTAAAT.-
chr2L	.	UTR3	6459081	6459089	0	-	.	gene_symbol CG16947; mirseed PUM.TGTAAAT.-
chr2L	.	UTR3	6474451	6474459	0	-	.	gene_symbol CG9536; mirseed PUM.TGTAAAT.-
chr2L	.	UTR3	6474486	6474494	0	-	.	gene_symbol CG9536; mirseed PUM.TGTAATT.-
chr2L	.	UTR3	6474670	6474678	0	-	.	gene_symbol CG9536; mirseed PUM.TGTAATT.-
chr2L	.	UTR3	6477527	6477535	0	-	.	gene_symbol Sec61alpha; mirseed ELAV.TTTGTTT.-
chr2L	.	UTR3	6526457	6526465	0	+	.	gene_symbol CG31637; mirseed PUM.TGTAAAT.+
chr2L	.	UTR3	6526483	6526491	0	+	.	gene_symbol CG31637; mirseed PUM.TGTAATT.+
chr2L	.	UTR3	6526787	6526795	0	+	.	gene_symbol CG31637; mirseed PUM.TGTAATT.+
chr2L	.	UTR3	6526793	6526801	0	+	.	gene_symbol CG31637; mirseed PUM.TGTAATT.+
chr2L	.	UTR3	6527856	6527864	0	-	.	gene_symbol eya; mirseed ELAV.TTTGTTT.-
chr2L	.	UTR3	6559132	6559140	0	-	.	gene_symbol CG9596; mirseed ELAV.TTTGTTT.-
chr2L	.	UTR3	6560133	6560141	0	-	.	gene_symbol CG9596; mirseed ELAV.TTTGTTT.-
chr2L	.	UTR3	6568513	6568521	0	-	.	gene_symbol CG11319; mirseed PUM.TGTAATT.-
chr2L	.	UTR3	6568672	6568680	0	-	.	gene_symbol CG11319; mirseed ELAV.TTTGTTT.-
chr2L	.	UTR3	6568711	6568719	0	-	.	gene_symbol CG11319; mirseed PUM.TGTAAAT.-
chr2L	.	UTR3	6572390	6572398	0	-	.	gene_symbol CG11319; mirseed PUM.TGTAAAT.-
chr2L	.	UTR3	6616846	6616854	0	+	.	gene_symbol CG11050; mirseed PUM.TGTAAAT.+
chr2L	.	UTR3	6633240	6633248	0	-	.	gene_symbol CG31635; mirseed ELAV.TTTGTTT.-
chr2L	.	UTR3	6633246	6633254	0	-	.	gene_symbol CG31635; mirseed ELAV.TTTGTTT.-
chr2L	.	UTR3	6633349	6633357	0	-	.	gene_symbol CG31635; mirseed PUM.TGTAAAT.-
chr2L	.	UTR3	6634531	6634539	0	-	.	gene_symbol CG31635; mirseed ELAV.TTTGTTT.-
chr2L	.	UTR3	6671548	6671556	0	-	.	gene_symbol Spn27A; mirseed ELAV.TTTGTTT.-
chr2L	.	UTR3	6679733	6679741	0	-	.	gene_symbol Nhe3; mirseed ELAV.TTTGTTT.-
chr2L	.	UTR3	6689657	6689665	0	-	.	gene_symbol Tsp; mirseed PUM.TGTAATT.-
chr2L	.	UTR3	6731145	6731153	0	+	.	gene_symbol Liprin-alpha; mirseed PUM.TGTAATT.+
chr2L	.	UTR3	6731176	6731184	0	+	.	gene_symbol Liprin-alpha; mirseed ELAV.TTTGTTT.+
chr2L	.	UTR3	6731271	6731279	0	+	.	gene_symbol Liprin-alpha; mirseed PUM.TGTACAG.+
chr2L	.	UTR3	6732575	6732583	0	+	.	gene_symbol Liprin-alpha; mirseed PUM.TGTAAAT.+
chr2L	.	UTR3	6759949	6759957	0	-	.	gene_symbol CG11321; mirseed ELAV.TTTGTTT.-
chr2L	.	UTR3	6778891	6778899	0	-	.	gene_symbol nrv1; mirseed ELAV.TTTGTTT.-
chr2L	.	UTR3	6778967	6778975	0	-	.	gene_symbol nrv1; mirseed PUM.TGTAATT.-
chr2L	.	UTR3	6906359	6906367	0	+	.	gene_symbol Nlg2; mirseed PUM.TGTAAAT.+
chr2L	.	UTR3	6914636	6914644	0	-	.	gene_symbol x16; mirseed PUM.TGTAAAT.-
chr2L	.	UTR3	6927551	6927559	0	+	.	gene_symbol Hrb27C; mirseed ELAV.TTTGTTT.+
chr2L	.	UTR3	6927716	6927724	0	+	.	gene_symbol Hrb27C; mirseed ELAV.TTTGTTT.+
chr2L	.	UTR3	6928226	6928234	0	+	.	gene_symbol Hrb27C; mirseed PUM.TGTAATT.+
chr2L	.	UTR3	6928731	6928739	0	+	.	gene_symbol Hrb27C; mirseed PUM.TGTAAAT.+
chr2L	.	UTR3	6929375	6929383	0	+	.	gene_symbol Hrb27C; mirseed ELAV.TTTGTTT.+
chr2L	.	UTR3	6969804	6969812	0	-	.	gene_symbol snRNP-U1-70K; mirseed ELAV.TTTGTTT.-
chr2L	.	UTR3	6972908	6972916	0	-	.	gene_symbol uif; mirseed PUM.TGTAATT.-
chr2L	.	UTR3	7014639	7014647	0	+	.	gene_symbol CG43322; mirseed PUM.TGTAATT.+
chr2L	.	UTR3	7018141	7018149	0	-	.	gene_symbol ade3; mirseed PUM.TGTAATT.-
chr2L	.	UTR3	7024887	7024895	0	-	.	gene_symbol CG31908; mirseed PUM.TGTAAAT.-
chr2L	.	UTR3	7054819	7054827	0	+	.	gene_symbol milt; mirseed PUM.TGTAAAT.+
chr2L	.	UTR3	7099141	7099149	0	-	.	gene_symbol Pvf3; mirseed ELAV.TTTGTTT.-
chr2L	.	UTR3	7220395	7220403	0	-	.	gene_symbol ico; mirseed PUM.TGTACAG.-
chr2L	.	UTR3	7226325	7226333	0	-	.	gene_symbol Ndae1; mirseed PUM.TGTAAAT.-
chr2L	.	UTR3	7226471	7226479	0	-	.	gene_symbol Ndae1; mirseed PUM.TGTAAAT.-
chr2L	.	UTR3	7226544	7226552	0	-	.	gene_symbol Ndae1; mirseed ELAV.TTTGTTT.-
chr2L	.	UTR3	7226600	7226608	0	-	.	gene_symbol Ndae1; mirseed PUM.TGTAAAT.-
chr2L	.	UTR3	7255884	7255892	0	-	.	gene_symbol Wnt4; mirseed PUM.TGTAATT.-
chr2L	.	UTR3	7255919	7255927	0	-	.	gene_symbol Wnt4; mirseed PUM.TGTAATT.-
chr2L	.	UTR3	7315496	7315504	0	+	.	gene_symbol wg; mirseed PUM.TGTAAAT.+
chr2L	.	UTR3	7352437	7352445	0	+	.	gene_symbol Wnt6; mirseed PUM.TGTAAAT.+
chr2L	.	UTR3	7352507	7352515	0	+	.	gene_symbol Wnt6; mirseed PUM.TGTAAAT.+
chr2L	.	UTR3	7377490	7377498	0	+	.	gene_symbol Wnt10; mirseed PUM.TGTAAAT.+
chr2L	.	UTR3	7384849	7384857	0	-	.	gene_symbol CG5149; mirseed ELAV.TTTGTTT.-
chr2L	.	UTR3	7430078	7430086	0	+	.	gene_symbol muc; mirseed PUM.TGTAATT.+
chr2L	.	UTR3	7430180	7430188	0	+	.	gene_symbol muc; mirseed PUM.TGTAAAT.+
chr2L	.	UTR3	7430599	7430607	0	-	.	gene_symbol CG5958; mirseed PUM.TGTAAAT.-
chr2L	.	UTR3	7445269	7445277	0	-	.	gene_symbol santa-maria; mirseed ELAV.TTTGTTT.-
chr2L	.	UTR3	7472199	7472207	0	+	.	gene_symbol CG6055; mirseed PUM.TGTAATT.+
chr2L	.	UTR3	7472572	7472580	0	+	.	gene_symbol CG6055; mirseed PUM.TGTAAAT.+
chr2L	.	UTR3	7473210	7473218	0	-	.	gene_symbol Ziz; mirseed PUM.TGTAATT.-
chr2L	.	UTR3	7473454	7473462	0	-	.	gene_symbol Ziz; mirseed ELAV.TTTGTTT.-
chr2L	.	UTR3	7684506	7684514	0	+	.	gene_symbol Myo28B1; mirseed PUM.TGTAAAT.+
chr2L	.	UTR3	7713876	7713884	0	-	.	gene_symbol CG33296; mirseed PUM.TGTAAAT.-
chr2L	.	UTR3	7743765	7743773	0	-	.	gene_symbol CG7214; mirseed PUM.TGTAAAT.-
chr2L	.	UTR3	7752197	7752205	0	-	.	gene_symbol CG7203; mirseed ELAV.TTTGTTT.-
chr2L	.	UTR3	7786431	7786439	0	-	.	gene_symbol CG7149; mirseed PUM.TGTAATT.-
chr2L	.	UTR3	7796761	7796769	0	-	.	gene_symbol Herp; mirseed ELAV.TTTGTTT.-
chr2L	.	UTR3	7804013	7804021	0	-	.	gene_symbol cdc14; mirseed ELAV.TTTGTTT.-
chr2L	.	UTR3	7804348	7804356	0	-	.	gene_symbol cdc14; mirseed PUM.TGTAAAT.-
chr2L	.	UTR3	7831992	7832000	0	+	.	gene_symbol mts; mirseed ELAV.TTTGTTT.+
chr2L	.	UTR3	7841293	7841301	0	+	.	gene_symbol CG14537; mirseed PUM.TGTAATT.+
chr2L	.	UTR3	7858296	7858304	0	-	.	gene_symbol TwdlE; mirseed ELAV.TTTGTTT.-
chr2L	.	UTR3	7858310	7858318	0	-	.	gene_symbol TwdlE; mirseed ELAV.TTTGTTT.-
chr2L	.	UTR3	7865004	7865012	0	-	.	gene_symbol Proc; mirseed PUM.TGTAAAT.-
chr2L	.	UTR3	7892038	7892046	0	-	.	gene_symbol Snoo; mirseed PUM.TGTAAAT.-
chr2L	.	UTR3	7893133	7893141	0	-	.	gene_symbol Snoo; mirseed PUM.TGTAATT.-
chr2L	.	UTR3	8026810	8026818	0	+	.	gene_symbol Tg; mirseed PUM.TGTAAAT.+
chr2L	.	UTR3	8108880	8108888	0	+	.	gene_symbol Bsg; mirseed ELAV.TTTGTTT.+
chr2L	.	UTR3	8109410	8109418	0	+	.	gene_symbol Bsg; mirseed PUM.TGTAAAT.+
chr2L	.	UTR3	8111334	8111342	0	+	.	gene_symbol Bsg; mirseed ELAV.TTTGTTT.+
chr2L	.	UTR3	8112267	8112275	0	+	.	gene_symbol Bsg; mirseed PUM.TGTACAG.+
chr2L	.	UTR3	8115218	8115226	0	+	.	gene_symbol Bsg; mirseed ELAV.TTTGTTT.+
chr2L	.	UTR3	8155315	8155323	0	+	.	gene_symbol CG43394; mirseed PUM.TGTAATT.+
chr2L	.	UTR3	8161776	8161784	0	-	.	gene_symbol CG8498; mirseed PUM.TGTAATT.-
chr2L	.	UTR3	8218069	8218077	0	-	.	gene_symbol Snx6; mirseed PUM.TGTACAG.-
chr2L	.	UTR3	8218189	8218197	0	-	.	gene_symbol Snx6; mirseed ELAV.TTTGTTT.-
chr2L	.	UTR3	8243349	8243357	0	+	.	gene_symbol CG14277; mirseed PUM.TGTAAAT.+
chr2L	.	UTR3	8322442	8322450	0	-	.	gene_symbol CG7781; mirseed ELAV.TTTGTTT.-
chr2L	.	UTR3	8322446	8322454	0	-	.	gene_symbol CG7781; mirseed ELAV.TTTGTTT.-
chr2L	.	UTR3	8341250	8341258	0	+	.	gene_symbol CG14274; mirseed PUM.TGTAAAT.+
chr2L	.	UTR3	8363789	8363797	0	-	.	gene_symbol RpS13; mirseed ELAV.TTTGTTT.-
chr2L	.	UTR3	8408032	8408040	0	+	.	gene_symbol emb; mirseed ELAV.TTTGTTT.+
chr2L	.	UTR3	8408367	8408375	0	+	.	gene_symbol emb; mirseed ELAV.TTTGTTT.+
chr2L	.	UTR3	8431276	8431284	0	-	.	gene_symbol grk; mirseed ELAV.TTTGTTT.-
chr2L	.	UTR3	8431315	8431323	0	-	.	gene_symbol grk; mirseed ELAV.TTTGTTT.-
chr2L	.	UTR3	8488303	8488311	0	+	.	gene_symbol d; mirseed PUM.TGTAAAT.+
chr2L	.	UTR3	8492016	8492024	0	-	.	gene_symbol Dh31; mirseed PUM.TGTAAAT.-
chr2L	.	UTR3	8512207	8512215	0	-	.	gene_symbol CG13097; mirseed PUM.TGTAAAT.-
chr2L	.	UTR3	8525105	8525113	0	+	.	gene_symbol Acer; mirseed PUM.TGTAAAT.+
chr2L	.	UTR3	8667382	8667390	0	+	.	gene_symbol Sema-1a; mirseed PUM.TGTAAAT.+
chr2L	.	UTR3	8667834	8667842	0	+	.	gene_symbol Sema-1a; mirseed PUM.TGTAAAT.+
chr2L	.	UTR3	8667843	8667851	0	+	.	gene_symbol Sema-1a; mirseed PUM.TGTACAG.+
chr2L	.	UTR3	8668616	8668624	0	+	.	gene_symbol Sema-1a; mirseed ELAV.TTTGTTT.+
chr2L	.	UTR3	8669066	8669074	0	+	.	gene_symbol Sema-1a; mirseed PUM.TGTAATT.+
chr2L	.	UTR3	8670273	8670281	0	+	.	gene_symbol Sema-1a; mirseed PUM.TGTAAAT.+
chr2L	.	UTR3	8685103	8685111	0	-	.	gene_symbol PrBP; mirseed PUM.TGTAATT.-
chr2L	.	UTR3	8687220	8687228	0	-	.	gene_symbol Hnf4; mirseed PUM.TGTAAAT.-
chr2L	.	UTR3	8710077	8710085	0	-	.	gene_symbol raw; mirseed PUM.TGTAAAT.-
chr2L	.	UTR3	8828773	8828781	0	+	.	gene_symbol SoxN; mirseed PUM.TGTAAAT.+
chr2L	.	UTR3	9163663	9163671	0	+	.	gene_symbol CG32982; mirseed PUM.TGTAAAT.+
chr2L	.	UTR3	9246683	9246691	0	+	.	gene_symbol tai; mirseed PUM.TGTAAAT.+
chr2L	.	UTR3	9246769	9246777	0	+	.	gene_symbol tai; mirseed PUM.TGTAATT.+
chr2L	.	UTR3	9246866	9246874	0	+	.	gene_symbol tai; mirseed ELAV.TTTGTTT.+
chr2L	.	UTR3	9246882	9246890	0	+	.	gene_symbol tai; mirseed PUM.TGTAATT.+
chr2L	.	UTR3	9247013	9247021	0	+	.	gene_symbol tai; mirseed PUM.TGTAATT.+
chr2L	.	UTR3	9247037	9247045	0	+	.	gene_symbol tai; mirseed ELAV.TTTGTTT.+
chr2L	.	UTR3	9247471	9247479	0	+	.	gene_symbol tai; mirseed PUM.TGTAAAT.+
chr2L	.	UTR3	9248386	9248394	0	+	.	gene_symbol tai; mirseed PUM.TGTACAG.+
chr2L	.	UTR3	9249790	9249798	0	+	.	gene_symbol tai; mirseed PUM.TGTAAAT.+
chr2L	.	UTR3	9298283	9298291	0	+	.	gene_symbol Ggamma30A; mirseed ELAV.TTTGTTT.+
chr2L	.	UTR3	9301256	9301264	0	+	.	gene_symbol Ggamma30A; mirseed ELAV.TTTGTTT.+
chr2L	.	UTR3	9340943	9340951	0	+	.	gene_symbol Eaat1; mirseed ELAV.TTTGTTT.+
chr2L	.	UTR3	9341090	9341098	0	+	.	gene_symbol Eaat1; mirseed ELAV.TTTGTTT.+
chr2L	.	UTR3	9341557	9341565	0	+	.	gene_symbol Eaat1; mirseed PUM.TGTAAAT.+
chr2L	.	UTR3	9344722	9344730	0	+	.	gene_symbol CG3748; mirseed PUM.TGTAATT.+
chr2L	.	UTR3	9371531	9371539	0	-	.	gene_symbol Shawl; mirseed PUM.TGTAAAT.-
chr2L	.	UTR3	9371654	9371662	0	-	.	gene_symbol Shawl; mirseed PUM.TGTAAAT.-
chr2L	.	UTR3	9392021	9392029	0	+	.	gene_symbol Aldh; mirseed ELAV.TTTGTTT.+
chr2L	.	UTR3	9519959	9519967	0	+	.	gene_symbol CG33298; mirseed ELAV.TTTGTTT.+
chr2L	.	UTR3	9539315	9539323	0	+	.	gene_symbol Oatp30B; mirseed PUM.TGTAATT.+
chr2L	.	UTR3	9573567	9573575	0	-	.	gene_symbol Mtpalpha; mirseed PUM.TGTAATT.-
chr2L	.	UTR3	9578332	9578340	0	-	.	gene_symbol CG31709; mirseed ELAV.TTTGTTT.-
chr2L	.	UTR3	9708956	9708964	0	-	.	gene_symbol CG4364; mirseed PUM.TGTAAAT.-
chr2L	.	UTR3	9712018	9712026	0	-	.	gene_symbol Nckx30C; mirseed PUM.TGTAAAT.-
chr2L	.	UTR3	9712717	9712725	0	-	.	gene_symbol Nckx30C; mirseed PUM.TGTAATT.-
chr2L	.	UTR3	9712738	9712746	0	-	.	gene_symbol Nckx30C; mirseed PUM.TGTAATT.-
chr2L	.	UTR3	9712816	9712824	0	-	.	gene_symbol Nckx30C; mirseed PUM.TGTAATT.-
chr2L	.	UTR3	9788239	9788247	0	+	.	gene_symbol IP3K1; mirseed PUM.TGTACAG.+
chr2L	.	UTR3	9788411	9788419	0	+	.	gene_symbol IP3K1; mirseed ELAV.TTTGTTT.+
chr2L	.	UTR3	9796169	9796177	0	-	.	gene_symbol nAChRalpha6; mirseed ELAV.TTTGTTT.-
chr2L	.	UTR3	9935876	9935884	0	-	.	gene_symbol CG31712; mirseed ELAV.TTTGTTT.-
chr2L	.	UTR3	9936098	9936106	0	-	.	gene_symbol CG31712; mirseed ELAV.TTTGTTT.-
chr2L	.	UTR3	9942585	9942593	0	+	.	gene_symbol CG4619; mirseed PUM.TGTACAG.+
chr2L	.	UTR3	9959859	9959867	0	+	.	gene_symbol CG4658; mirseed ELAV.TTTGTTT.+
chr2L	.	UTR3	9964293	9964301	0	-	.	gene_symbol Dref; mirseed ELAV.TTTGTTT.-
chr2L	.	UTR3	9994770	9994778	0	+	.	gene_symbol bib; mirseed ELAV.TTTGTTT.+
chr2L	.	UTR3	9995163	9995171	0	+	.	gene_symbol bib; mirseed ELAV.TTTGTTT.+
chr2L	.	UTR3	9995367	9995375	0	+	.	gene_symbol bib; mirseed PUM.TGTAAAT.+
chr2L	.	UTR3	10012888	10012896	0	+	.	gene_symbol Trp1; mirseed PUM.TGTAAAT.+
chr2L	.	UTR3	10013014	10013022	0	+	.	gene_symbol Trp1; mirseed PUM.TGTAATT.+
chr2L	.	UTR3	10064695	10064703	0	-	.	gene_symbol CG44153; mirseed PUM.TGTAAAT.-
chr2L	.	UTR3	10091230	10091238	0	-	.	gene_symbol CG13133; mirseed ELAV.TTTGTTT.-
chr2L	.	UTR3	10242569	10242577	0	-	.	gene_symbol chico; mirseed PUM.TGTAAAT.-
chr2L	.	UTR3	10254091	10254099	0	-	.	gene_symbol CG5676; mirseed PUM.TGTAAAT.-
chr2L	.	UTR3	10256394	10256402	0	-	.	gene_symbol Pten; mirseed PUM.TGTAAAT.-
chr2L	.	UTR3	10271656	10271664	0	+	.	gene_symbol Mulk; mirseed PUM.TGTAAAT.+
chr2L	.	UTR3	10317464	10317472	0	+	.	gene_symbol CG4972; mirseed ELAV.TTTGTTT.+
chr2L	.	UTR3	10379335	10379343	0	+	.	gene_symbol dpr19; mirseed PUM.TGTAAAT.+
chr2L	.	UTR3	10432519	10432527	0	+	.	gene_symbol TfIIB; mirseed PUM.TGTAATT.+
chr2L	.	UTR3	10508843	10508851	0	+	.	gene_symbol CG6094; mirseed PUM.TGTAAAT.+
chr2L	.	UTR3	10519201	10519209	0	+	.	gene_symbol Lrr47; mirseed ELAV.TTTGTTT.+
chr2L	.	UTR3	10575813	10575821	0	-	.	gene_symbol w-cup; mirseed PUM.TGTAATT.-
chr2L	.	UTR3	10627830	10627838	0	+	.	gene_symbol Trim9; mirseed PUM.TGTAAAT.+
chr2L	.	UTR3	10731478	10731486	0	-	.	gene_symbol EMC3; mirseed ELAV.TTTGTTT.-
chr2L	.	UTR3	10744570	10744578	0	-	.	gene_symbol CG17124; mirseed PUM.TGTAAAT.-
chr2L	.	UTR3	10744619	10744627	0	-	.	gene_symbol CG17124; mirseed PUM.TGTAAAT.-
chr2L	.	UTR3	10745484	10745492	0	-	.	gene_symbol CG17124; mirseed PUM.TGTAAAT.-
chr2L	.	UTR3	10765339	10765347	0	-	.	gene_symbol Ubc2; mirseed ELAV.TTTGTTT.-
chr2L	.	UTR3	10765678	10765686	0	-	.	gene_symbol Ubc2; mirseed PUM.TGTACAG.-
chr2L	.	UTR3	10765824	10765832	0	-	.	gene_symbol Ubc2; mirseed ELAV.TTTGTTT.-
chr2L	.	UTR3	10772547	10772555	0	-	.	gene_symbol CG31869; mirseed PUM.TGTAATT.-
chr2L	.	UTR3	10838434	10838442	0	-	.	gene_symbol CG6700; mirseed ELAV.TTTGTTT.-
chr2L	.	UTR3	10905728	10905736	0	-	.	gene_symbol CG7309; mirseed PUM.TGTAAAT.-
chr2L	.	UTR3	10917647	10917655	0	-	.	gene_symbol dpr2; mirseed PUM.TGTAAAT.-
chr2L	.	UTR3	10982159	10982167	0	+	.	gene_symbol SCAR; mirseed PUM.TGTAAAT.+
chr2L	.	UTR3	10995737	10995745	0	+	.	gene_symbol CG16833; mirseed PUM.TGTAATT.+
chr2L	.	UTR3	10995813	10995821	0	+	.	gene_symbol CG16833; mirseed ELAV.TTTGTTT.+
chr2L	.	UTR3	10995823	10995831	0	+	.	gene_symbol CG16833; mirseed PUM.TGTAATT.+
chr2L	.	UTR3	11014008	11014016	0	-	.	gene_symbol Samuel; mirseed PUM.TGTAATT.-
chr2L	.	UTR3	11076307	11076315	0	-	.	gene_symbol AstC; mirseed PUM.TGTAAAT.-
chr2L	.	UTR3	11083556	11083564	0	-	.	gene_symbol AstCC; mirseed PUM.TGTAAAT.-
chr2L	.	UTR3	11083603	11083611	0	-	.	gene_symbol AstCC; mirseed PUM.TGTAATT.-
chr2L	.	UTR3	11095452	11095460	0	-	.	gene_symbol Ge-1; mirseed ELAV.TTTGTTT.-
chr2L	.	UTR3	11095468	11095476	0	-	.	gene_symbol Ge-1; mirseed ELAV.TTTGTTT.-
chr2L	.	UTR3	11110513	11110521	0	+	.	gene_symbol l(2)gd1; mirseed PUM.TGTAAAT.+
chr2L	.	UTR3	11138512	11138520	0	-	.	gene_symbol Gyc32E; mirseed PUM.TGTAATT.-
chr2L	.	UTR3	11156337	11156345	0	-	.	gene_symbol Ca-beta; mirseed PUM.TGTAAAT.-
chr2L	.	UTR3	11159161	11159169	0	-	.	gene_symbol Ca-beta; mirseed PUM.TGTAAAT.-
chr2L	.	UTR3	11259859	11259867	0	+	.	gene_symbol ab; mirseed PUM.TGTAAAT.+
chr2L	.	UTR3	11434993	11435001	0	-	.	gene_symbol salm; mirseed ELAV.TTTGTTT.-
chr2L	.	UTR3	11507924	11507932	0	+	.	gene_symbol spz4; mirseed PUM.TGTACAG.+
chr2L	.	UTR3	11508125	11508133	0	+	.	gene_symbol spz4; mirseed PUM.TGTAAAT.+
chr2L	.	UTR3	11508875	11508883	0	-	.	gene_symbol Dlg5; mirseed PUM.TGTAATT.-
chr2L	.	UTR3	11509167	11509175	0	-	.	gene_symbol Dlg5; mirseed ELAV.TTTGTTT.-
chr2L	.	UTR3	11624557	11624565	0	+	.	gene_symbol kek2; mirseed PUM.TGTAAAT.+
chr2L	.	UTR3	11625196	11625204	0	+	.	gene_symbol kek2; mirseed ELAV.TTTGTTT.+
chr2L	.	UTR3	11625255	11625263	0	+	.	gene_symbol kek2; mirseed PUM.TGTAATT.+
chr2L	.	UTR3	11625970	11625978	0	+	.	gene_symbol kek2; mirseed PUM.TGTAAAT.+
chr2L	.	UTR3	11626206	11626214	0	+	.	gene_symbol kek2; mirseed PUM.TGTAAAT.+
chr2L	.	UTR3	11663622	11663630	0	+	.	gene_symbol CG44477; mirseed PUM.TGTAATT.+
chr2L	.	UTR3	11810122	11810130	0	-	.	gene_symbol CycY; mirseed PUM.TGTAATT.-
chr2L	.	UTR3	11810276	11810284	0	-	.	gene_symbol CycY; mirseed ELAV.TTTGTTT.-
chr2L	.	UTR3	11810440	11810448	0	-	.	gene_symbol CycY; mirseed ELAV.TTTGTTT.-
chr2L	.	UTR3	11810590	11810598	0	-	.	gene_symbol CycY; mirseed PUM.TGTAATT.-
chr2L	.	UTR3	11814424	11814432	0	-	.	gene_symbol Pde1c; mirseed ELAV.TTTGTTT.-
chr2L	.	UTR3	11814434	11814442	0	-	.	gene_symbol Pde1c; mirseed PUM.TGTAAAT.-
chr2L	.	UTR3	11814560	11814568	0	-	.	gene_symbol Pde1c; mirseed PUM.TGTAAAT.-
chr2L	.	UTR3	11852747	11852755	0	+	.	gene_symbol Mal-B2; mirseed PUM.TGTAATT.+
chr2L	.	UTR3	11984371	11984379	0	-	.	gene_symbol CG6686; mirseed PUM.TGTAATT.-
chr2L	.	UTR3	12312107	12312115	0	+	.	gene_symbol bru1; mirseed ELAV.TTTGTTT.+
chr2L	.	UTR3	12312568	12312576	0	+	.	gene_symbol bru1; mirseed PUM.TGTAAAT.+
chr2L	.	UTR3	12312650	12312658	0	+	.	gene_symbol bru1; mirseed PUM.TGTAAAT.+
chr2L	.	UTR3	12313061	12313069	0	+	.	gene_symbol bru1; mirseed PUM.TGTAATT.+
chr2L	.	UTR3	12313073	12313081	0	+	.	gene_symbol bru1; mirseed PUM.TGTAATT.+
chr2L	.	UTR3	12431790	12431798	0	-	.	gene_symbol SC35; mirseed ELAV.TTTGTTT.-
chr2L	.	UTR3	12456463	12456471	0	-	.	gene_symbol bun; mirseed PUM.TGTAAAT.-
chr2L	.	UTR3	12456888	12456896	0	-	.	gene_symbol bun; mirseed PUM.TGTAAAT.-
chr2L	.	UTR3	12457177	12457185	0	-	.	gene_symbol bun; mirseed ELAV.TTTGTTT.-
chr2L	.	UTR3	12457189	12457197	0	-	.	gene_symbol bun; mirseed ELAV.TTTGTTT.-
chr2L	.	UTR3	12457209	12457217	0	-	.	gene_symbol bun; mirseed ELAV.TTTGTTT.-
chr2L	.	UTR3	12457408	12457416	0	-	.	gene_symbol bun; mirseed ELAV.TTTGTTT.-
chr2L	.	UTR3	12457716	12457724	0	-	.	gene_symbol bun; mirseed ELAV.TTTGTTT.-
chr2L	.	UTR3	12686229	12686237	0	+	.	gene_symbol pdm2; mirseed PUM.TGTAAAT.+
chr2L	.	UTR3	12699094	12699102	0	-	.	gene_symbol CG17036; mirseed PUM.TGTAAAT.-
chr2L	.	UTR3	12709051	12709059	0	-	.	gene_symbol CG5787; mirseed PUM.TGTAATT.-
chr2L	.	UTR3	12817650	12817658	0	-	.	gene_symbol kek1; mirseed PUM.TGTAAAT.-
chr2L	.	UTR3	12818450	12818458	0	-	.	gene_symbol kek1; mirseed PUM.TGTAATT.-
chr2L	.	UTR3	12978523	12978531	0	+	.	gene_symbol Vha68-2; mirseed ELAV.TTTGTTT.+
chr2L	.	UTR3	12978540	12978548	0	+	.	gene_symbol Vha68-2; mirseed PUM.TGTAAAT.+
chr2L	.	UTR3	12978603	12978611	0	+	.	gene_symbol Vha68-2; mirseed PUM.TGTAATT.+
chr2L	.	UTR3	12993858	12993866	0	-	.	gene_symbol CG12404; mirseed ELAV.TTTGTTT.-
chr2L	.	UTR3	13013125	13013133	0	+	.	gene_symbol Tor; mirseed PUM.TGTAAAT.+
chr2L	.	UTR3	13022009	13022017	0	-	.	gene_symbol CG9932; mirseed ELAV.TTTGTTT.-
chr2L	.	UTR3	13022671	13022679	0	-	.	gene_symbol CG9932; mirseed PUM.TGTAAAT.-
chr2L	.	UTR3	13022762	13022770	0	-	.	gene_symbol CG9932; mirseed PUM.TGTACAG.-
chr2L	.	UTR3	13022924	13022932	0	-	.	gene_symbol CG9932; mirseed PUM.TGTAATT.-
chr2L	.	UTR3	13143247	13143255	0	-	.	gene_symbol CG16978; mirseed PUM.TGTAAAT.-
chr2L	.	UTR3	13169005	13169013	0	+	.	gene_symbol Sirt1; mirseed PUM.TGTAAAT.+
chr2L	.	UTR3	13196388	13196396	0	+	.	gene_symbol Edem2; mirseed PUM.TGTACAG.+
chr2L	.	UTR3	13197248	13197256	0	+	.	gene_symbol Edem2; mirseed ELAV.TTTGTTT.+
chr2L	.	UTR3	13197285	13197293	0	-	.	gene_symbol CG16972; mirseed ELAV.TTTGTTT.-
chr2L	.	UTR3	13210541	13210549	0	+	.	gene_symbol Pect; mirseed PUM.TGTAAAT.+
chr2L	.	UTR3	13216732	13216740	0	-	.	gene_symbol CG9426; mirseed ELAV.TTTGTTT.-
chr2L	.	UTR3	13258482	13258490	0	+	.	gene_symbol CG31851; mirseed ELAV.TTTGTTT.+
chr2L	.	UTR3	13258633	13258641	0	+	.	gene_symbol CG31851; mirseed ELAV.TTTGTTT.+
chr2L	.	UTR3	13282056	13282064	0	+	.	gene_symbol CG44085; mirseed PUM.TGTAAAT.+
chr2L	.	UTR3	13289487	13289495	0	+	.	gene_symbol Uvrag; mirseed PUM.TGTAAAT.+
chr2L	.	UTR3	13301298	13301306	0	+	.	gene_symbol CG31729; mirseed ELAV.TTTGTTT.+
chr2L	.	UTR3	13303566	13303574	0	-	.	gene_symbol CG43778; mirseed PUM.TGTAAAT.-
chr2L	.	UTR3	13500320	13500328	0	+	.	gene_symbol CG42784; mirseed PUM.TGTACAG.+
chr2L	.	UTR3	13503531	13503539	0	-	.	gene_symbol B4; mirseed PUM.TGTAAAT.-
chr2L	.	UTR3	13637632	13637640	0	+	.	gene_symbol kuz; mirseed PUM.TGTAAAT.+
chr2L	.	UTR3	13637638	13637646	0	+	.	gene_symbol kuz; mirseed PUM.TGTAATT.+
chr2L	.	UTR3	13638717	13638725	0	+	.	gene_symbol kuz; mirseed ELAV.TTTGTTT.+
chr2L	.	UTR3	13639034	13639042	0	+	.	gene_symbol kuz; mirseed PUM.TGTAAAT.+
chr2L	.	UTR3	13639275	13639283	0	-	.	gene_symbol ics; mirseed ELAV.TTTGTTT.-
chr2L	.	UTR3	13639288	13639296	0	-	.	gene_symbol ics; mirseed ELAV.TTTGTTT.-
chr2L	.	UTR3	13676902	13676910	0	-	.	gene_symbol CG31814; mirseed PUM.TGTAAAT.-
chr2L	.	UTR3	13677190	13677198	0	-	.	gene_symbol CG31814; mirseed PUM.TGTAAAT.-
chr2L	.	UTR3	13677369	13677377	0	-	.	gene_symbol CG31814; mirseed PUM.TGTAAAT.-
chr2L	.	UTR3	13782492	13782500	0	+	.	gene_symbol p38b; mirseed PUM.TGTAAAT.+
chr2L	.	UTR3	13819755	13819763	0	+	.	gene_symbol Sos; mirseed PUM.TGTAAAT.+
chr2L	.	UTR3	13897994	13898002	0	+	.	gene_symbol CenG1A; mirseed PUM.TGTACAG.+
chr2L	.	UTR3	13932569	13932577	0	-	.	gene_symbol CG16885; mirseed PUM.TGTAAAT.-
chr2L	.	UTR3	13932679	13932687	0	-	.	gene_symbol CG16885; mirseed PUM.TGTACAG.-
chr2L	.	UTR3	13944661	13944669	0	-	.	gene_symbol CG16884; mirseed PUM.TGTAAAT.-
chr2L	.	UTR3	13944674	13944682	0	-	.	gene_symbol CG16884; mirseed PUM.TGTAAAT.-
chr2L	.	UTR3	13944891	13944899	0	-	.	gene_symbol CG16884; mirseed PUM.TGTAAAT.-
chr2L	.	UTR3	13944979	13944987	0	-	.	gene_symbol CG16884; mirseed PUM.TGTAAAT.-
chr2L	.	UTR3	14091472	14091480	0	+	.	gene_symbol nAChRalpha5; mirseed PUM.TGTAAAT.+
chr2L	.	UTR3	14093548	14093556	0	+	.	gene_symbol nAChRalpha5; mirseed PUM.TGTAAAT.+
chr2L	.	UTR3	14159804	14159812	0	+	.	gene_symbol CG46301; mirseed PUM.TGTAAAT.+
chr2L	.	UTR3	14185375	14185383	0	-	.	gene_symbol Dyrk2; mirseed PUM.TGTAATT.-
chr2L	.	UTR3	14328105	14328113	0	+	.	gene_symbol wb; mirseed PUM.TGTACAG.+
chr2L	.	UTR3	14328161	14328169	0	+	.	gene_symbol wb; mirseed PUM.TGTAAAT.+
chr2L	.	UTR3	14390695	14390703	0	-	.	gene_symbol elB; mirseed PUM.TGTAATT.-
chr2L	.	UTR3	14493846	14493854	0	+	.	gene_symbol noc; mirseed PUM.TGTAAAT.+
chr2L	.	UTR3	14526225	14526233	0	+	.	gene_symbol CG33648; mirseed PUM.TGTAAAT.+
chr2L	.	UTR3	14618445	14618453	0	+	.	gene_symbol Adh; mirseed PUM.TGTAATT.+
chr2L	.	UTR3	14845070	14845078	0	-	.	gene_symbol CG15279; mirseed PUM.TGTAAAT.-
chr2L	.	UTR3	14907769	14907777	0	-	.	gene_symbol CG42313; mirseed PUM.TGTAAAT.-
chr2L	.	UTR3	15037780	15037788	0	-	.	gene_symbol CIAPIN1; mirseed PUM.TGTAAAT.-
chr2L	.	UTR3	15042814	15042822	0	+	.	gene_symbol Su(H); mirseed PUM.TGTAAAT.+
chr2L	.	UTR3	15042910	15042918	0	+	.	gene_symbol Su(H); mirseed PUM.TGTAATT.+
chr2L	.	UTR3	15045207	15045215	0	-	.	gene_symbol ck; mirseed ELAV.TTTGTTT.-
chr2L	.	UTR3	15063165	15063173	0	-	.	gene_symbol vig; mirseed PUM.TGTAAAT.-
chr2L	.	UTR3	15095770	15095778	0	+	.	gene_symbol CG15270; mirseed PUM.TGTAAAT.+
chr2L	.	UTR3	15096779	15096787	0	+	.	gene_symbol CG15270; mirseed PUM.TGTAAAT.+
chr2L	.	UTR3	15254094	15254102	0	+	.	gene_symbol dao; mirseed PUM.TGTACAG.+
chr2L	.	UTR3	15265374	15265382	0	-	.	gene_symbol Cul3; mirseed PUM.TGTAAAT.-
chr2L	.	UTR3	15423376	15423384	0	-	.	gene_symbol wor; mirseed PUM.TGTAAAT.-
chr2L	.	UTR3	15583034	15583042	0	+	.	gene_symbol kek3; mirseed PUM.TGTACAG.+
chr2L	.	UTR3	15583853	15583861	0	+	.	gene_symbol kek3; mirseed PUM.TGTAATT.+
chr2L	.	UTR3	15634438	15634446	0	+	.	gene_symbol CG18480; mirseed ELAV.TTTGTTT.+
chr2L	.	UTR3	15645544	15645552	0	-	.	gene_symbol CG4587; mirseed ELAV.TTTGTTT.-
chr2L	.	UTR3	15647319	15647327	0	-	.	gene_symbol CG4587; mirseed PUM.TGTAAAT.-
chr2L	.	UTR3	15766076	15766084	0	+	.	gene_symbol CG3793; mirseed PUM.TGTAAAT.+
chr2L	.	UTR3	15877473	15877481	0	-	.	gene_symbol CG7653; mirseed ELAV.TTTGTTT.-
chr2L	.	UTR3	15980970	15980978	0	+	.	gene_symbol CG10839; mirseed ELAV.TTTGTTT.+
chr2L	.	UTR3	16040443	16040451	0	+	.	gene_symbol beat-Ic; mirseed PUM.TGTACAG.+
chr2L	.	UTR3	16040732	16040740	0	+	.	gene_symbol beat-Ic; mirseed PUM.TGTAAAT.+
chr2L	.	UTR3	16040784	16040792	0	+	.	gene_symbol beat-Ic; mirseed PUM.TGTACAG.+
chr2L	.	UTR3	16081193	16081201	0	+	.	gene_symbol beat-Ia; mirseed ELAV.TTTGTTT.+
chr2L	.	UTR3	16081581	16081589	0	+	.	gene_symbol beat-Ia; mirseed PUM.TGTAATT.+
chr2L	.	UTR3	16240030	16240038	0	+	.	gene_symbol CG42817; mirseed ELAV.TTTGTTT.+
chr2L	.	UTR3	16240513	16240521	0	+	.	gene_symbol CG42817; mirseed PUM.TGTAATT.+
chr2L	.	UTR3	16241225	16241233	0	+	.	gene_symbol CG42817; mirseed PUM.TGTAATT.+
chr2L	.	UTR3	16264756	16264764	0	-	.	gene_symbol crp; mirseed ELAV.TTTGTTT.-
chr2L	.	UTR3	16264982	16264990	0	-	.	gene_symbol crp; mirseed PUM.TGTAATT.-
chr2L	.	UTR3	16305923	16305931	0	-	.	gene_symbol CG5861; mirseed ELAV.TTTGTTT.-
chr2L	.	UTR3	16309753	16309761	0	-	.	gene_symbol cni; mirseed PUM.TGTAAAT.-
chr2L	.	UTR3	16309765	16309773	0	-	.	gene_symbol cni; mirseed PUM.TGTAAAT.-
chr2L	.	UTR3	16313836	16313844	0	-	.	gene_symbol cact; mirseed PUM.TGTAATT.-
chr2L	.	UTR3	16344282	16344290	0	-	.	gene_symbol chif; mirseed PUM.TGTACAG.-
chr2L	.	UTR3	16353877	16353885	0	+	.	gene_symbol CG4455; mirseed PUM.TGTAAAT.+
chr2L	.	UTR3	16354619	16354627	0	-	.	gene_symbol CaBP1; mirseed PUM.TGTAAAT.-
chr2L	.	UTR3	16453602	16453610	0	+	.	gene_symbol Idgf3; mirseed PUM.TGTAATT.+
chr2L	.	UTR3	16508208	16508216	0	-	.	gene_symbol CG5953; mirseed ELAV.TTTGTTT.-
chr2L	.	UTR3	16508900	16508908	0	-	.	gene_symbol CG5953; mirseed PUM.TGTAAAT.-
chr2L	.	UTR3	16661918	16661926	0	+	.	gene_symbol CG42389; mirseed PUM.TGTAATT.+
chr2L	.	UTR3	16663009	16663017	0	+	.	gene_symbol CG42389; mirseed PUM.TGTAATT.+
chr2L	.	UTR3	16704946	16704954	0	-	.	gene_symbol CG31808; mirseed PUM.TGTAATT.-
chr2L	.	UTR3	16705147	16705155	0	-	.	gene_symbol CG31808; mirseed PUM.TGTAAAT.-
chr2L	.	UTR3	16723399	16723407	0	-	.	gene_symbol VhaSFD; mirseed PUM.TGTACAG.-
chr2L	.	UTR3	16748088	16748096	0	+	.	gene_symbol BuGZ; mirseed PUM.TGTAAAT.+
chr2L	.	UTR3	16749854	16749862	0	+	.	gene_symbol BuGZ; mirseed ELAV.TTTGTTT.+
chr2L	.	UTR3	16751774	16751782	0	+	.	gene_symbol BuGZ; mirseed PUM.TGTAAAT.+
chr2L	.	UTR3	16788752	16788760	0	+	.	gene_symbol Mhc; mirseed PUM.TGTAAAT.+
chr2L	.	UTR3	16826939	16826947	0	+	.	gene_symbol mdy; mirseed PUM.TGTAAAT.+
chr2L	.	UTR3	16831675	16831683	0	-	.	gene_symbol CG13282; mirseed PUM.TGTAAAT.-
chr2L	.	UTR3	16831734	16831742	0	-	.	gene_symbol CG13282; mirseed PUM.TGTAATT.-
chr2L	.	UTR3	16841669	16841677	0	+	.	gene_symbol SclA; mirseed PUM.TGTACAG.+
chr2L	.	UTR3	16841669	16841677	0	+	.	gene_symbol SclB; mirseed PUM.TGTACAG.+
chr2L	.	UTR3	16842542	16842550	0	-	.	gene_symbol CG13284; mirseed ELAV.TTTGTTT.-
chr2L	.	UTR3	16916747	16916755	0	+	.	gene_symbol tweek; mirseed PUM.TGTAAAT.+
chr2L	.	UTR3	16916827	16916835	0	+	.	gene_symbol tweek; mirseed PUM.TGTAATT.+
chr2L	.	UTR3	16916852	16916860	0	+	.	gene_symbol tweek; mirseed PUM.TGTAATT.+
chr2L	.	UTR3	17170698	17170706	0	+	.	gene_symbol beat-IIIa; mirseed PUM.TGTAAAT.+
chr2L	.	UTR3	17171197	17171205	0	+	.	gene_symbol beat-IIIa; mirseed PUM.TGTAAAT.+
chr2L	.	UTR3	17172872	17172880	0	+	.	gene_symbol CG34106; mirseed PUM.TGTAAAT.+
chr2L	.	UTR3	17172872	17172880	0	+	.	gene_symbol beat-IIIa; mirseed PUM.TGTAAAT.+
chr2L	.	UTR3	17187644	17187652	0	-	.	gene_symbol beat-IIIc; mirseed ELAV.TTTGTTT.-
chr2L	.	UTR3	17187751	17187759	0	-	.	gene_symbol beat-IIIc; mirseed PUM.TGTAAAT.-
chr2L	.	UTR3	17187981	17187989	0	-	.	gene_symbol beat-IIIc; mirseed PUM.TGTAAAT.-
chr2L	.	UTR3	17188446	17188454	0	-	.	gene_symbol beat-IIIc; mirseed PUM.TGTAAAT.-
chr2L	.	UTR3	17188515	17188523	0	-	.	gene_symbol beat-IIIc; mirseed PUM.TGTAAAT.-
chr2L	.	UTR3	17189597	17189605	0	-	.	gene_symbol beat-IIIc; mirseed PUM.TGTAAAT.-
chr2L	.	UTR3	17367886	17367894	0	-	.	gene_symbol Lrch; mirseed ELAV.TTTGTTT.-
chr2L	.	UTR3	17368004	17368012	0	-	.	gene_symbol Lrch; mirseed PUM.TGTAAAT.-
chr2L	.	UTR3	17370685	17370693	0	-	.	gene_symbol Lrch; mirseed ELAV.TTTGTTT.-
chr2L	.	UTR3	17401942	17401950	0	+	.	gene_symbol CLIP-190; mirseed PUM.TGTAAAT.+
chr2L	.	UTR3	17409439	17409447	0	+	.	gene_symbol CLIP-190; mirseed ELAV.TTTGTTT.+
chr2L	.	UTR3	17439061	17439069	0	-	.	gene_symbol dl; mirseed ELAV.TTTGTTT.-
chr2L	.	UTR3	17439567	17439575	0	-	.	gene_symbol dl; mirseed ELAV.TTTGTTT.-
chr2L	.	UTR3	17460122	17460130	0	-	.	gene_symbol BicD; mirseed PUM.TGTAATT.-
chr2L	.	UTR3	17460222	17460230	0	-	.	gene_symbol BicD; mirseed PUM.TGTAAAT.-
chr2L	.	UTR3	17460382	17460390	0	-	.	gene_symbol BicD; mirseed PUM.TGTAAAT.-
chr2L	.	UTR3	17474999	17475007	0	-	.	gene_symbol Aac11; mirseed ELAV.TTTGTTT.-
chr2L	.	UTR3	17649801	17649809	0	-	.	gene_symbol CadN; mirseed PUM.TGTAATT.-
chr2L	.	UTR3	17706061	17706069	0	+	.	gene_symbol CG43231; mirseed PUM.TGTAAAT.+
chr2L	.	UTR3	17787319	17787327	0	-	.	gene_symbol CadN2; mirseed PUM.TGTAATT.-
chr2L	.	UTR3	17973100	17973108	0	+	.	gene_symbol CG5674; mirseed PUM.TGTAAAT.+
chr2L	.	UTR3	18069822	18069830	0	+	.	gene_symbol rdo; mirseed PUM.TGTAAAT.+
chr2L	.	UTR3	18090937	18090945	0	-	.	gene_symbol CG15153; mirseed PUM.TGTAAAT.-
chr2L	.	UTR3	18115800	18115808	0	+	.	gene_symbol CG15152; mirseed PUM.TGTAATT.+
chr2L	.	UTR3	18117026	18117034	0	+	.	gene_symbol CG15152; mirseed ELAV.TTTGTTT.+
chr2L	.	UTR3	18117450	18117458	0	+	.	gene_symbol CG15152; mirseed PUM.TGTAAAT.+
chr2L	.	UTR3	18129992	18130000	0	+	.	gene_symbol CG5758; mirseed PUM.TGTAAAT.+
chr2L	.	UTR3	18138898	18138906	0	-	.	gene_symbol Socs36E; mirseed PUM.TGTAAAT.-
chr2L	.	UTR3	18181428	18181436	0	-	.	gene_symbol Ptp36E; mirseed PUM.TGTAAAT.-
chr2L	.	UTR3	18181818	18181826	0	-	.	gene_symbol Ptp36E; mirseed PUM.TGTAATT.-
chr2L	.	UTR3	18531753	18531761	0	+	.	gene_symbol CG10211; mirseed PUM.TGTAAAT.+
chr2L	.	UTR3	18594426	18594434	0	+	.	gene_symbol CG15160; mirseed PUM.TGTAAAT.+
chr2L	.	UTR3	18594763	18594771	0	+	.	gene_symbol CG15160; mirseed PUM.TGTAAAT.+
chr2L	.	UTR3	18599749	18599757	0	-	.	gene_symbol CG10413; mirseed PUM.TGTAAAT.-
chr2L	.	UTR3	18683704	18683712	0	-	.	gene_symbol msl-1; mirseed ELAV.TTTGTTT.-
chr2L	.	UTR3	18683839	18683847	0	-	.	gene_symbol msl-1; mirseed PUM.TGTAATT.-
chr2L	.	UTR3	18690998	18691006	0	-	.	gene_symbol CG10383; mirseed PUM.TGTAAAT.-
chr2L	.	UTR3	18701139	18701147	0	-	.	gene_symbol CG10376; mirseed PUM.TGTAAAT.-
chr2L	.	UTR3	18714631	18714639	0	-	.	gene_symbol CG10348; mirseed PUM.TGTAAAT.-
chr2L	.	UTR3	18714688	18714696	0	-	.	gene_symbol CG10348; mirseed PUM.TGTAAAT.-
chr2L	.	UTR3	18808699	18808707	0	-	.	gene_symbol CG10570; mirseed ELAV.TTTGTTT.-
chr2L	.	UTR3	18808699	18808707	0	-	.	gene_symbol CG42502; mirseed ELAV.TTTGTTT.-
chr2L	.	UTR3	18808966	18808974	0	-	.	gene_symbol CG10570; mirseed ELAV.TTTGTTT.-
chr2L	.	UTR3	18808966	18808974	0	-	.	gene_symbol CG42502; mirseed ELAV.TTTGTTT.-
chr2L	.	UTR3	18808975	18808983	0	-	.	gene_symbol CG10570; mirseed PUM.TGTAATT.-
chr2L	.	UTR3	18808975	18808983	0	-	.	gene_symbol CG42502; mirseed PUM.TGTAATT.-
chr2L	.	UTR3	18829046	18829054	0	-	.	gene_symbol CG17597; mirseed PUM.TGTAAAT.-
chr2L	.	UTR3	18834003	18834011	0	+	.	gene_symbol ScpX; mirseed PUM.TGTAAAT.+
chr2L	.	UTR3	18855105	18855113	0	-	.	gene_symbol CG10602; mirseed ELAV.TTTGTTT.-
chr2L	.	UTR3	18858046	18858054	0	-	.	gene_symbol mRpL13; mirseed PUM.TGTAATT.-
chr2L	.	UTR3	18859909	18859917	0	-	.	gene_symbol tup; mirseed PUM.TGTAAAT.-
chr2L	.	UTR3	18860088	18860096	0	-	.	gene_symbol tup; mirseed PUM.TGTAAAT.-
chr2L	.	UTR3	18952264	18952272	0	-	.	gene_symbol CG10621; mirseed PUM.TGTAAAT.-
chr2L	.	UTR3	18961958	18961966	0	-	.	gene_symbol Nak; mirseed PUM.TGTAATT.-
chr2L	.	UTR3	18962509	18962517	0	-	.	gene_symbol Nak; mirseed PUM.TGTAAAT.-
chr2L	.	UTR3	19043596	19043604	0	-	.	gene_symbol Ttc19; mirseed PUM.TGTAATT.-
chr2L	.	UTR3	19079621	19079629	0	-	.	gene_symbol Lim3; mirseed PUM.TGTAAAT.-
chr2L	.	UTR3	19133451	19133459	0	+	.	gene_symbol DCTN6-p27; mirseed ELAV.TTTGTTT.+
chr2L	.	UTR3	19171542	19171550	0	+	.	gene_symbol brat; mirseed ELAV.TTTGTTT.+
chr2L	.	UTR3	19171962	19171970	0	+	.	gene_symbol brat; mirseed PUM.TGTAATT.+
chr2L	.	UTR3	19173223	19173231	0	+	.	gene_symbol brat; mirseed PUM.TGTAATT.+
chr2L	.	UTR3	19173425	19173433	0	+	.	gene_symbol brat; mirseed ELAV.TTTGTTT.+
chr2L	.	UTR3	19173452	19173460	0	+	.	gene_symbol brat; mirseed PUM.TGTAATT.+
chr2L	.	UTR3	19173943	19173951	0	+	.	gene_symbol brat; mirseed ELAV.TTTGTTT.+
chr2L	.	UTR3	19177093	19177101	0	+	.	gene_symbol brat; mirseed PUM.TGTAATT.+
chr2L	.	UTR3	19177733	19177741	0	+	.	gene_symbol brat; mirseed PUM.TGTAAAT.+
chr2L	.	UTR3	19178381	19178389	0	+	.	gene_symbol brat; mirseed ELAV.TTTGTTT.+
chr2L	.	UTR3	19179139	19179147	0	+	.	gene_symbol brat; mirseed PUM.TGTAATT.+
chr2L	.	UTR3	19179744	19179752	0	+	.	gene_symbol brat; mirseed ELAV.TTTGTTT.+
chr2L	.	UTR3	19189799	19189807	0	+	.	gene_symbol pigeon; mirseed PUM.TGTAATT.+
chr2L	.	UTR3	19207763	19207771	0	+	.	gene_symbol drl; mirseed PUM.TGTAAAT.+
chr2L	.	UTR3	19403081	19403089	0	-	.	gene_symbol Pax; mirseed PUM.TGTAAAT.-
chr2L	.	UTR3	19403089	19403097	0	-	.	gene_symbol Pax; mirseed ELAV.TTTGTTT.-
chr2L	.	UTR3	19403094	19403102	0	-	.	gene_symbol Pax; mirseed PUM.TGTAATT.-
chr2L	.	UTR3	19442812	19442820	0	-	.	gene_symbol Hs2st; mirseed PUM.TGTAAAT.-
chr2L	.	UTR3	19443215	19443223	0	-	.	gene_symbol Hs2st; mirseed PUM.TGTAAAT.-
chr2L	.	UTR3	19447393	19447401	0	-	.	gene_symbol Top2; mirseed PUM.TGTAAAT.-
chr2L	.	UTR3	19467582	19467590	0	+	.	gene_symbol tj; mirseed PUM.TGTAAAT.+
chr2L	.	UTR3	19482557	19482565	0	-	.	gene_symbol CG10195; mirseed ELAV.TTTGTTT.-
chr2L	.	UTR3	19525337	19525345	0	-	.	gene_symbol CG10166; mirseed ELAV.TTTGTTT.-
chr2L	.	UTR3	19537064	19537072	0	+	.	gene_symbol CG33116; mirseed ELAV.TTTGTTT.+
chr2L	.	UTR3	19765938	19765946	0	-	.	gene_symbol bsh; mirseed PUM.TGTAAAT.-
chr2L	.	UTR3	19776636	19776644	0	-	.	gene_symbol CdGAPr; mirseed ELAV.TTTGTTT.-
chr2L	.	UTR3	19792203	19792211	0	-	.	gene_symbol fs(2)ltoPP43; mirseed ELAV.TTTGTTT.-
chr2L	.	UTR3	19958016	19958024	0	+	.	gene_symbol sick; mirseed PUM.TGTAAAT.+
chr2L	.	UTR3	19967939	19967947	0	-	.	gene_symbol CG43861; mirseed PUM.TGTAATT.-
chr2L	.	UTR3	19969624	19969632	0	-	.	gene_symbol CG43861; mirseed ELAV.TTTGTTT.-
chr2L	.	UTR3	20056278	20056286	0	+	.	gene_symbol sNPF; mirseed PUM.TGTAAAT.+
chr2L	.	UTR3	20082384	20082392	0	-	.	gene_symbol fok; mirseed ELAV.TTTGTTT.-
chr2L	.	UTR3	20256150	20256158	0	-	.	gene_symbol CG17571; mirseed PUM.TGTAAAT.-
chr2L	.	UTR3	20345257	20345265	0	+	.	gene_symbol spir; mirseed PUM.TGTAAAT.+
chr2L	.	UTR3	20347494	20347502	0	+	.	gene_symbol spir; mirseed PUM.TGTAAAT.+
chr2L	.	UTR3	20348219	20348227	0	+	.	gene_symbol spir; mirseed ELAV.TTTGTTT.+
chr2L	.	UTR3	20359266	20359274	0	+	.	gene_symbol RtGEF; mirseed PUM.TGTAAAT.+
chr2L	.	UTR3	20385356	20385364	0	-	.	gene_symbol CG10947; mirseed PUM.TGTAATT.-
chr2L	.	UTR3	20423425	20423433	0	-	.	gene_symbol CG15130; mirseed PUM.TGTAAAT.-
chr2L	.	UTR3	20445996	20446004	0	+	.	gene_symbol CG31688; mirseed PUM.TGTAAAT.+
chr2L	.	UTR3	20447395	20447403	0	+	.	gene_symbol CG31688; mirseed PUM.TGTAAAT.+
chr2L	.	UTR3	20455118	20455126	0	+	.	gene_symbol CG31687; mirseed PUM.TGTAAAT.+
chr2L	.	UTR3	20456512	20456520	0	+	.	gene_symbol CG31687; mirseed PUM.TGTAAAT.+
chr2L	.	UTR3	20461601	20461609	0	+	.	gene_symbol Cdc23; mirseed ELAV.TTTGTTT.+
chr2L	.	UTR3	20683517	20683525	0	+	.	gene_symbol CG2617; mirseed PUM.TGTAAAT.+
chr2L	.	UTR3	20683758	20683766	0	-	.	gene_symbol Hr38; mirseed PUM.TGTAATT.-
chr2L	.	UTR3	20684246	20684254	0	+	.	gene_symbol CG2617; mirseed ELAV.TTTGTTT.+
chr2L	.	UTR3	20684331	20684339	0	-	.	gene_symbol Hr38; mirseed PUM.TGTAATT.-
chr2L	.	UTR3	20730540	20730548	0	-	.	gene_symbol TM9SF2; mirseed PUM.TGTAATT.-
chr2L	.	UTR3	20767403	20767411	0	+	.	gene_symbol dia; mirseed ELAV.TTTGTTT.+
chr2L	.	UTR3	20767669	20767677	0	+	.	gene_symbol dia; mirseed ELAV.TTTGTTT.+
chr2L	.	UTR3	20782650	20782658	0	+	.	gene_symbol cad; mirseed ELAV.TTTGTTT.+
chr2L	.	UTR3	20782851	20782859	0	+	.	gene_symbol cad; mirseed PUM.TGTAAAT.+
chr2L	.	UTR3	20788745	20788753	0	-	.	gene_symbol vari; mirseed ELAV.TTTGTTT.-
chr2L	.	UTR3	20849129	20849137	0	+	.	gene_symbol CG31676; mirseed PUM.TGTAATT.+
chr2L	.	UTR3	20857033	20857041	0	+	.	gene_symbol twit; mirseed PUM.TGTAATT.+
chr2L	.	UTR3	20872072	20872080	0	-	.	gene_symbol sky; mirseed ELAV.TTTGTTT.-
chr2L	.	UTR3	20872072	20872080	0	-	.	gene_symbol CG43739; mirseed ELAV.TTTGTTT.-
chr2L	.	UTR3	20873192	20873200	0	-	.	gene_symbol sky; mirseed ELAV.TTTGTTT.-
chr2L	.	UTR3	20873192	20873200	0	-	.	gene_symbol CG43739; mirseed ELAV.TTTGTTT.-
chr2L	.	UTR3	20925092	20925100	0	-	.	gene_symbol RPA2; mirseed PUM.TGTAAAT.-
chr2L	.	UTR3	21058151	21058159	0	-	.	gene_symbol CG9265; mirseed PUM.TGTAATT.-
chr2L	.	UTR3	21131108	21131116	0	+	.	gene_symbol Nhe2; mirseed ELAV.TTTGTTT.+
chr2L	.	UTR3	21136267	21136275	0	-	.	gene_symbol Dap160; mirseed ELAV.TTTGTTT.-
chr2L	.	UTR3	21136527	21136535	0	-	.	gene_symbol Dap160; mirseed PUM.TGTAATT.-
chr2L	.	UTR3	21154328	21154336	0	-	.	gene_symbol E2f2; mirseed PUM.TGTAATT.-
chr2L	.	UTR3	21166061	21166069	0	-	.	gene_symbol CG43346; mirseed PUM.TGTAAAT.-
chr2L	.	UTR3	21166061	21166069	0	-	.	gene_symbol CG43345; mirseed PUM.TGTAAAT.-
chr2L	.	UTR3	21182521	21182529	0	-	.	gene_symbol Ret; mirseed PUM.TGTAAAT.-
chr2L	.	UTR3	21211217	21211225	0	+	.	gene_symbol clumsy; mirseed ELAV.TTTGTTT.+
chr2L	.	UTR3	21281700	21281708	0	+	.	gene_symbol CG8671; mirseed PUM.TGTAATT.+
chr2L	.	UTR3	21342790	21342798	0	+	.	gene_symbol dimm; mirseed PUM.TGTAAAT.+
chr2L	.	UTR3	21663801	21663809	0	+	.	gene_symbol Cul2; mirseed ELAV.TTTGTTT.+
chr2L	.	UTR3	21728609	21728617	0	+	.	gene_symbol nolo; mirseed PUM.TGTAAAT.+
chr2L	.	UTR3	21728711	21728719	0	+	.	gene_symbol nolo; mirseed PUM.TGTAATT.+
chr2L	.	UTR3	21741419	21741427	0	-	.	gene_symbol step; mirseed PUM.TGTAATT.-
chr2L	.	UTR3	21760743	21760751	0	+	.	gene_symbol CG1416; mirseed PUM.TGTAATT.+
chr2L	.	UTR3	21904236	21904244	0	+	.	gene_symbol CG1421; mirseed PUM.TGTAATT.+
chr2L	.	UTR3	22025094	22025102	0	+	.	gene_symbol tio; mirseed PUM.TGTAAAT.+
chr2L	.	UTR3	22152597	22152605	0	+	.	gene_symbol CG34137; mirseed ELAV.TTTGTTT.+
chr2R	.	UTR3	5352069	5352077	0	+	.	gene_symbol CG10395; mirseed PUM.TGTAAAT.+
chr2R	.	UTR3	5707530	5707538	0	-	.	gene_symbol ap; mirseed PUM.TGTAAAT.-
chr2R	.	UTR3	5858936	5858944	0	+	.	gene_symbol dpr12; mirseed PUM.TGTACAG.+
chr2R	.	UTR3	5859492	5859500	0	+	.	gene_symbol dpr12; mirseed PUM.TGTAAAT.+
chr2R	.	UTR3	5860493	5860501	0	+	.	gene_symbol dpr12; mirseed PUM.TGTAAAT.+
chr2R	.	UTR3	5860855	5860863	0	+	.	gene_symbol dpr12; mirseed PUM.TGTAATT.+
chr2R	.	UTR3	5931247	5931255	0	+	.	gene_symbol CG43366; mirseed PUM.TGTAATT.+
chr2R	.	UTR3	6012388	6012396	0	+	.	gene_symbol Src42A; mirseed PUM.TGTAATT.+
chr2R	.	UTR3	6020046	6020054	0	+	.	gene_symbol Pngl; mirseed PUM.TGTAATT.+
chr2R	.	UTR3	6020052	6020060	0	+	.	gene_symbol Pngl; mirseed PUM.TGTAAAT.+
chr2R	.	UTR3	6068298	6068306	0	+	.	gene_symbol CCHa2-R; mirseed PUM.TGTAAAT.+
chr2R	.	UTR3	6068638	6068646	0	+	.	gene_symbol CCHa2-R; mirseed PUM.TGTAAAT.+
chr2R	.	UTR3	6087859	6087867	0	-	.	gene_symbol EcR; mirseed PUM.TGTAAAT.-
chr2R	.	UTR3	6197429	6197437	0	-	.	gene_symbol CG30432; mirseed PUM.TGTAAAT.-
chr2R	.	UTR3	6620474	6620482	0	+	.	gene_symbol jing; mirseed PUM.TGTAAAT.+
chr2R	.	UTR3	6621393	6621401	0	+	.	gene_symbol jing; mirseed PUM.TGTAAAT.+
chr2R	.	UTR3	6625250	6625258	0	-	.	gene_symbol Vha16-1; mirseed PUM.TGTAATT.-
chr2R	.	UTR3	6626978	6626986	0	-	.	gene_symbol Vha16-1; mirseed ELAV.TTTGTTT.-
chr2R	.	UTR3	6667774	6667782	0	+	.	gene_symbol Adf1; mirseed PUM.TGTAAAT.+
chr2R	.	UTR3	6667798	6667806	0	+	.	gene_symbol Adf1; mirseed PUM.TGTAATT.+
chr2R	.	UTR3	6669507	6669515	0	+	.	gene_symbol CG9410; mirseed PUM.TGTACAG.+
chr2R	.	UTR3	6670040	6670048	0	+	.	gene_symbol CG9410; mirseed PUM.TGTAAAT.+
chr2R	.	UTR3	6699753	6699761	0	+	.	gene_symbol Rab2; mirseed PUM.TGTAAAT.+
chr2R	.	UTR3	6699987	6699995	0	+	.	gene_symbol Rab2; mirseed ELAV.TTTGTTT.+
chr2R	.	UTR3	6700152	6700160	0	-	.	gene_symbol CG3409; mirseed ELAV.TTTGTTT.-
chr2R	.	UTR3	6700152	6700160	0	-	.	gene_symbol CG45092; mirseed ELAV.TTTGTTT.-
chr2R	.	UTR3	6727139	6727147	0	-	.	gene_symbol l(2)01289; mirseed ELAV.TTTGTTT.-
chr2R	.	UTR3	6727148	6727156	0	-	.	gene_symbol l(2)01289; mirseed ELAV.TTTGTTT.-
chr2R	.	UTR3	6748648	6748656	0	+	.	gene_symbol CG3267; mirseed PUM.TGTAAAT.+
chr2R	.	UTR3	6756132	6756140	0	+	.	gene_symbol Eb1; mirseed PUM.TGTAAAT.+
chr2R	.	UTR3	6814738	6814746	0	+	.	gene_symbol koi; mirseed PUM.TGTAATT.+
chr2R	.	UTR3	6862600	6862608	0	-	.	gene_symbol coro; mirseed PUM.TGTAAAT.-
chr2R	.	UTR3	6921847	6921855	0	+	.	gene_symbol CG30158; mirseed PUM.TGTAAAT.+
chr2R	.	UTR3	6922188	6922196	0	+	.	gene_symbol CG30158; mirseed ELAV.TTTGTTT.+
chr2R	.	UTR3	6924845	6924853	0	+	.	gene_symbol CG3358; mirseed PUM.TGTAAAT.+
chr2R	.	UTR3	6925097	6925105	0	+	.	gene_symbol CG3358; mirseed PUM.TGTAAAT.+
chr2R	.	UTR3	7051884	7051892	0	+	.	gene_symbol lbm; mirseed PUM.TGTAATT.+
chr2R	.	UTR3	7051949	7051957	0	+	.	gene_symbol lbm; mirseed ELAV.TTTGTTT.+
chr2R	.	UTR3	7055265	7055273	0	-	.	gene_symbol Tsp42Ep; mirseed ELAV.TTTGTTT.-
chr2R	.	UTR3	7127191	7127199	0	+	.	gene_symbol esn; mirseed PUM.TGTAAAT.+
chr2R	.	UTR3	7127656	7127664	0	+	.	gene_symbol esn; mirseed ELAV.TTTGTTT.+
chr2R	.	UTR3	7127680	7127688	0	+	.	gene_symbol esn; mirseed PUM.TGTAATT.+
chr2R	.	UTR3	7250382	7250390	0	+	.	gene_symbol Gadd45; mirseed ELAV.TTTGTTT.+
chr2R	.	UTR3	7250458	7250466	0	+	.	gene_symbol Gadd45; mirseed PUM.TGTAAAT.+
chr2R	.	UTR3	7272476	7272484	0	-	.	gene_symbol Br140; mirseed PUM.TGTAATT.-
chr2R	.	UTR3	7273014	7273022	0	-	.	gene_symbol Br140; mirseed PUM.TGTACAG.-
chr2R	.	UTR3	7313408	7313416	0	+	.	gene_symbol CG12164; mirseed PUM.TGTAAAT.+
chr2R	.	UTR3	7319527	7319535	0	-	.	gene_symbol Dscam1; mirseed ELAV.TTTGTTT.-
chr2R	.	UTR3	7320679	7320687	0	-	.	gene_symbol Dscam1; mirseed PUM.TGTAATT.-
chr2R	.	UTR3	7397440	7397448	0	-	.	gene_symbol Eaf; mirseed ELAV.TTTGTTT.-
chr2R	.	UTR3	7398287	7398295	0	-	.	gene_symbol Eaf; mirseed PUM.TGTAATT.-
chr2R	.	UTR3	7398298	7398306	0	-	.	gene_symbol Eaf; mirseed PUM.TGTAATT.-
chr2R	.	UTR3	7434689	7434697	0	+	.	gene_symbol so; mirseed PUM.TGTAAAT.+
chr2R	.	UTR3	7479134	7479142	0	-	.	gene_symbol wech; mirseed PUM.TGTAATT.-
chr2R	.	UTR3	7508499	7508507	0	+	.	gene_symbol didum; mirseed ELAV.TTTGTTT.+
chr2R	.	UTR3	7535803	7535811	0	+	.	gene_symbol Cyt-b5; mirseed PUM.TGTAATT.+
chr2R	.	UTR3	7595778	7595786	0	+	.	gene_symbol scra; mirseed PUM.TGTAAAT.+
chr2R	.	UTR3	7596447	7596455	0	+	.	gene_symbol scra; mirseed PUM.TGTACAG.+
chr2R	.	UTR3	7633604	7633612	0	+	.	gene_symbol CG43341; mirseed ELAV.TTTGTTT.+
chr2R	.	UTR3	7649712	7649720	0	+	.	gene_symbol CG43340; mirseed ELAV.TTTGTTT.+
chr2R	.	UTR3	7716798	7716806	0	+	.	gene_symbol CG1946; mirseed ELAV.TTTGTTT.+
chr2R	.	UTR3	7718036	7718044	0	-	.	gene_symbol CG18812; mirseed PUM.TGTAATT.-
chr2R	.	UTR3	7719118	7719126	0	-	.	gene_symbol CG18812; mirseed ELAV.TTTGTTT.-
chr2R	.	UTR3	7737396	7737404	0	-	.	gene_symbol CG45093; mirseed PUM.TGTAAAT.-
chr2R	.	UTR3	7737396	7737404	0	-	.	gene_symbol CG30497; mirseed PUM.TGTAAAT.-
chr2R	.	UTR3	7738695	7738703	0	-	.	gene_symbol CG45093; mirseed PUM.TGTAAAT.-
chr2R	.	UTR3	7738695	7738703	0	-	.	gene_symbol CG30497; mirseed PUM.TGTAAAT.-
chr2R	.	UTR3	7800845	7800853	0	-	.	gene_symbol Nop17l; mirseed PUM.TGTAATT.-
chr2R	.	UTR3	7801308	7801316	0	-	.	gene_symbol Nop17l; mirseed PUM.TGTAATT.-
chr2R	.	UTR3	7827304	7827312	0	+	.	gene_symbol phr; mirseed ELAV.TTTGTTT.+
chr2R	.	UTR3	7827376	7827384	0	-	.	gene_symbol Prosalpha1; mirseed PUM.TGTAATT.-
chr2R	.	UTR3	7830414	7830422	0	+	.	gene_symbol CG18853; mirseed ELAV.TTTGTTT.+
chr2R	.	UTR3	7830486	7830494	0	-	.	gene_symbol CG30382; mirseed PUM.TGTAATT.-
chr2R	.	UTR3	7835043	7835051	0	-	.	gene_symbol Dgk; mirseed PUM.TGTACAG.-
chr2R	.	UTR3	7914865	7914873	0	+	.	gene_symbol CG30377; mirseed ELAV.TTTGTTT.+
chr2R	.	UTR3	7929898	7929906	0	-	.	gene_symbol CG30381; mirseed PUM.TGTAAAT.-
chr2R	.	UTR3	7942204	7942212	0	-	.	gene_symbol CG14764; mirseed PUM.TGTAAAT.-
chr2R	.	UTR3	7969715	7969723	0	+	.	gene_symbol nito; mirseed ELAV.TTTGTTT.+
chr2R	.	UTR3	7974340	7974348	0	-	.	gene_symbol ACC; mirseed ELAV.TTTGTTT.-
chr2R	.	UTR3	7974354	7974362	0	-	.	gene_symbol ACC; mirseed ELAV.TTTGTTT.-
chr2R	.	UTR3	7995457	7995465	0	-	.	gene_symbol Hey; mirseed PUM.TGTAAAT.-
chr2R	.	UTR3	8042434	8042442	0	+	.	gene_symbol Optix; mirseed PUM.TGTAAAT.+
chr2R	.	UTR3	8052356	8052364	0	-	.	gene_symbol CG12769; mirseed ELAV.TTTGTTT.-
chr2R	.	UTR3	8052362	8052370	0	-	.	gene_symbol CG12769; mirseed ELAV.TTTGTTT.-
chr2R	.	UTR3	8052929	8052937	0	-	.	gene_symbol CG12769; mirseed PUM.TGTAAAT.-
chr2R	.	UTR3	8053118	8053126	0	-	.	gene_symbol CG12769; mirseed PUM.TGTAAAT.-
chr2R	.	UTR3	8096856	8096864	0	-	.	gene_symbol CG8712; mirseed PUM.TGTACAG.-
chr2R	.	UTR3	8102434	8102442	0	-	.	gene_symbol Cul4; mirseed ELAV.TTTGTTT.-
chr2R	.	UTR3	8114925	8114933	0	-	.	gene_symbol Asap; mirseed PUM.TGTAATT.-
chr2R	.	UTR3	8129108	8129116	0	+	.	gene_symbol Socs44A; mirseed ELAV.TTTGTTT.+
chr2R	.	UTR3	8225561	8225569	0	+	.	gene_symbol LRP1; mirseed ELAV.TTTGTTT.+
chr2R	.	UTR3	8225774	8225782	0	+	.	gene_symbol LRP1; mirseed PUM.TGTAAAT.+
chr2R	.	UTR3	8239893	8239901	0	+	.	gene_symbol pnut; mirseed ELAV.TTTGTTT.+
chr2R	.	UTR3	8240178	8240186	0	+	.	gene_symbol pnut; mirseed PUM.TGTAATT.+
chr2R	.	UTR3	8395571	8395579	0	+	.	gene_symbol pdm3; mirseed PUM.TGTAAAT.+
chr2R	.	UTR3	8474136	8474144	0	-	.	gene_symbol mtt; mirseed PUM.TGTAAAT.-
chr2R	.	UTR3	8474541	8474549	0	-	.	gene_symbol mtt; mirseed PUM.TGTACAG.-
chr2R	.	UTR3	8591885	8591893	0	+	.	gene_symbol CG14752; mirseed PUM.TGTAAAT.+
chr2R	.	UTR3	8591916	8591924	0	+	.	gene_symbol CG14752; mirseed PUM.TGTAAAT.+
chr2R	.	UTR3	8630285	8630293	0	-	.	gene_symbol CG8635; mirseed ELAV.TTTGTTT.-
chr2R	.	UTR3	8682064	8682072	0	+	.	gene_symbol Acsl; mirseed PUM.TGTACAG.+
chr2R	.	UTR3	8682657	8682665	0	+	.	gene_symbol Acsl; mirseed ELAV.TTTGTTT.+
chr2R	.	UTR3	8692876	8692884	0	-	.	gene_symbol CG8586; mirseed ELAV.TTTGTTT.-
chr2R	.	UTR3	8714180	8714188	0	+	.	gene_symbol PGRP-SC1b; mirseed ELAV.TTTGTTT.+
chr2R	.	UTR3	8718198	8718206	0	-	.	gene_symbol CG14767; mirseed ELAV.TTTGTTT.-
chr2R	.	UTR3	8728573	8728581	0	+	.	gene_symbol gcl; mirseed PUM.TGTAAAT.+
chr2R	.	UTR3	8729638	8729646	0	-	.	gene_symbol stmA; mirseed ELAV.TTTGTTT.-
chr2R	.	UTR3	8852895	8852903	0	+	.	gene_symbol sns; mirseed PUM.TGTAAAT.+
chr2R	.	UTR3	8854095	8854103	0	+	.	gene_symbol sns; mirseed PUM.TGTAATT.+
chr2R	.	UTR3	8854285	8854293	0	+	.	gene_symbol sns; mirseed PUM.TGTAATT.+
chr2R	.	UTR3	8855820	8855828	0	+	.	gene_symbol sns; mirseed PUM.TGTACAG.+
chr2R	.	UTR3	8917937	8917945	0	+	.	gene_symbol lin; mirseed PUM.TGTAATT.+
chr2R	.	UTR3	8960627	8960635	0	+	.	gene_symbol babo; mirseed PUM.TGTAAAT.+
chr2R	.	UTR3	8960674	8960682	0	+	.	gene_symbol babo; mirseed ELAV.TTTGTTT.+
chr2R	.	UTR3	8961921	8961929	0	+	.	gene_symbol babo; mirseed PUM.TGTAATT.+
chr2R	.	UTR3	8962124	8962132	0	+	.	gene_symbol babo; mirseed PUM.TGTAATT.+
chr2R	.	UTR3	8962139	8962147	0	+	.	gene_symbol babo; mirseed PUM.TGTAAAT.+
chr2R	.	UTR3	8963194	8963202	0	-	.	gene_symbol CG8216; mirseed PUM.TGTAAAT.-
chr2R	.	UTR3	8969927	8969935	0	-	.	gene_symbol CG8213; mirseed PUM.TGTAAAT.-
chr2R	.	UTR3	8993003	8993011	0	-	.	gene_symbol Np; mirseed PUM.TGTAATT.-
chr2R	.	UTR3	8993026	8993034	0	-	.	gene_symbol Np; mirseed PUM.TGTAATT.-
chr2R	.	UTR3	9045570	9045578	0	-	.	gene_symbol CG13743; mirseed PUM.TGTAAAT.-
chr2R	.	UTR3	9106551	9106559	0	-	.	gene_symbol Pmm45A; mirseed PUM.TGTAAAT.-
chr2R	.	UTR3	9106732	9106740	0	+	.	gene_symbol Vang; mirseed PUM.TGTAATT.+
chr2R	.	UTR3	9123479	9123487	0	-	.	gene_symbol CG18659; mirseed PUM.TGTAAAT.-
chr2R	.	UTR3	9123624	9123632	0	-	.	gene_symbol CG18659; mirseed PUM.TGTAAAT.-
chr2R	.	UTR3	9125388	9125396	0	-	.	gene_symbol CG18659; mirseed ELAV.TTTGTTT.-
chr2R	.	UTR3	9142554	9142562	0	-	.	gene_symbol shrb; mirseed ELAV.TTTGTTT.-
chr2R	.	UTR3	9178024	9178032	0	-	.	gene_symbol Rab32; mirseed ELAV.TTTGTTT.-
chr2R	.	UTR3	9187504	9187512	0	-	.	gene_symbol CG8026; mirseed PUM.TGTAAAT.-
chr2R	.	UTR3	9187504	9187512	0	-	.	gene_symbol CG45085; mirseed PUM.TGTAAAT.-
chr2R	.	UTR3	9187722	9187730	0	-	.	gene_symbol CG8026; mirseed PUM.TGTAATT.-
chr2R	.	UTR3	9187722	9187730	0	-	.	gene_symbol CG45085; mirseed PUM.TGTAATT.-
chr2R	.	UTR3	9191551	9191559	0	-	.	gene_symbol CG45085; mirseed PUM.TGTAAAT.-
chr2R	.	UTR3	9228131	9228139	0	-	.	gene_symbol hig; mirseed PUM.TGTAAAT.-
chr2R	.	UTR3	9253087	9253095	0	+	.	gene_symbol CG30343; mirseed ELAV.TTTGTTT.+
chr2R	.	UTR3	9253325	9253333	0	-	.	gene_symbol Pkn; mirseed PUM.TGTAAAT.-
chr2R	.	UTR3	9301993	9302001	0	+	.	gene_symbol Drep2; mirseed PUM.TGTAAAT.+
chr2R	.	UTR3	9302205	9302213	0	-	.	gene_symbol Myd88; mirseed ELAV.TTTGTTT.-
chr2R	.	UTR3	9302464	9302472	0	-	.	gene_symbol Myd88; mirseed ELAV.TTTGTTT.-
chr2R	.	UTR3	9309706	9309714	0	-	.	gene_symbol CG13954; mirseed PUM.TGTAAAT.-
chr2R	.	UTR3	9309706	9309714	0	-	.	gene_symbol CG13739; mirseed PUM.TGTAAAT.-
chr2R	.	UTR3	9311829	9311837	0	-	.	gene_symbol CG13954; mirseed PUM.TGTAATT.-
chr2R	.	UTR3	9311829	9311837	0	-	.	gene_symbol CG13739; mirseed PUM.TGTAATT.-
chr2R	.	UTR3	9347306	9347314	0	+	.	gene_symbol Or45a; mirseed ELAV.TTTGTTT.+
chr2R	.	UTR3	9347798	9347806	0	+	.	gene_symbol Or45a; mirseed ELAV.TTTGTTT.+
chr2R	.	UTR3	9399868	9399876	0	+	.	gene_symbol l(2)k10201; mirseed PUM.TGTAAAT.+
chr2R	.	UTR3	9433924	9433932	0	-	.	gene_symbol ced-6; mirseed ELAV.TTTGTTT.-
chr2R	.	UTR3	9478738	9478746	0	+	.	gene_symbol Camta; mirseed PUM.TGTAAAT.+
chr2R	.	UTR3	9479818	9479826	0	+	.	gene_symbol Camta; mirseed PUM.TGTAATT.+
chr2R	.	UTR3	9479997	9480005	0	+	.	gene_symbol Camta; mirseed ELAV.TTTGTTT.+
chr2R	.	UTR3	9537427	9537435	0	+	.	gene_symbol brp; mirseed PUM.TGTAAAT.+
chr2R	.	UTR3	9537441	9537449	0	+	.	gene_symbol brp; mirseed PUM.TGTAAAT.+
chr2R	.	UTR3	9540140	9540148	0	+	.	gene_symbol brp; mirseed PUM.TGTAATT.+
chr2R	.	UTR3	9567017	9567025	0	-	.	gene_symbol Not1; mirseed ELAV.TTTGTTT.-
chr2R	.	UTR3	9581805	9581813	0	-	.	gene_symbol Smyd4-1; mirseed PUM.TGTAAAT.-
chr2R	.	UTR3	9587984	9587992	0	-	.	gene_symbol clos; mirseed ELAV.TTTGTTT.-
chr2R	.	UTR3	9587988	9587996	0	-	.	gene_symbol clos; mirseed ELAV.TTTGTTT.-
chr2R	.	UTR3	9605600	9605608	0	+	.	gene_symbol CG1902; mirseed ELAV.TTTGTTT.+
chr2R	.	UTR3	9716206	9716214	0	+	.	gene_symbol dap; mirseed ELAV.TTTGTTT.+
chr2R	.	UTR3	9766377	9766385	0	-	.	gene_symbol CG1688; mirseed PUM.TGTAAAT.-
chr2R	.	UTR3	9811209	9811217	0	-	.	gene_symbol CG1648; mirseed PUM.TGTAATT.-
chr2R	.	UTR3	9883537	9883545	0	-	.	gene_symbol CG1513; mirseed PUM.TGTAAAT.-
chr2R	.	UTR3	9910204	9910212	0	+	.	gene_symbol FMRFa; mirseed PUM.TGTAAAT.+
chr2R	.	UTR3	9914083	9914091	0	-	.	gene_symbol Mef2; mirseed PUM.TGTAAAT.-
chr2R	.	UTR3	9914182	9914190	0	-	.	gene_symbol Mef2; mirseed PUM.TGTACAG.-
chr2R	.	UTR3	9914183	9914191	0	+	.	gene_symbol Etf-QO; mirseed PUM.TGTACAG.+
chr2R	.	UTR3	9915656	9915664	0	-	.	gene_symbol Mef2; mirseed PUM.TGTAATT.-
chr2R	.	UTR3	9915906	9915914	0	-	.	gene_symbol Mef2; mirseed PUM.TGTAATT.-
chr2R	.	UTR3	9916382	9916390	0	-	.	gene_symbol Mef2; mirseed ELAV.TTTGTTT.-
chr2R	.	UTR3	9916387	9916395	0	-	.	gene_symbol Mef2; mirseed ELAV.TTTGTTT.-
chr2R	.	UTR3	9993872	9993880	0	+	.	gene_symbol TER94; mirseed ELAV.TTTGTTT.+
chr2R	.	UTR3	9994281	9994289	0	+	.	gene_symbol TER94; mirseed ELAV.TTTGTTT.+
chr2R	.	UTR3	9994338	9994346	0	+	.	gene_symbol TER94; mirseed ELAV.TTTGTTT.+
chr2R	.	UTR3	9994393	9994401	0	-	.	gene_symbol Pka-R2; mirseed PUM.TGTAATT.-
chr2R	.	UTR3	9994751	9994759	0	+	.	gene_symbol TER94; mirseed ELAV.TTTGTTT.+
chr2R	.	UTR3	9995938	9995946	0	-	.	gene_symbol Pka-R2; mirseed ELAV.TTTGTTT.-
chr2R	.	UTR3	9996049	9996057	0	-	.	gene_symbol Pka-R2; mirseed PUM.TGTAATT.-
chr2R	.	UTR3	10028467	10028475	0	+	.	gene_symbol CG12128; mirseed PUM.TGTAAAT.+
chr2R	.	UTR3	10028822	10028830	0	-	.	gene_symbol CG1407; mirseed PUM.TGTAAAT.-
chr2R	.	UTR3	10035825	10035833	0	-	.	gene_symbol oys; mirseed ELAV.TTTGTTT.-
chr2R	.	UTR3	10063642	10063650	0	-	.	gene_symbol CG2292; mirseed PUM.TGTAAAT.-
chr2R	.	UTR3	10063678	10063686	0	+	.	gene_symbol magu; mirseed PUM.TGTAAAT.+
chr2R	.	UTR3	10071128	10071136	0	-	.	gene_symbol CG1371; mirseed ELAV.TTTGTTT.-
chr2R	.	UTR3	10098439	10098447	0	+	.	gene_symbol Jra; mirseed ELAV.TTTGTTT.+
chr2R	.	UTR3	10108436	10108444	0	+	.	gene_symbol 14-3-3zeta; mirseed PUM.TGTAATT.+
chr2R	.	UTR3	10204446	10204454	0	-	.	gene_symbol Hr3; mirseed PUM.TGTAAAT.-
chr2R	.	UTR3	10207001	10207009	0	-	.	gene_symbol Hr3; mirseed ELAV.TTTGTTT.-
chr2R	.	UTR3	10207001	10207009	0	-	.	gene_symbol CG12912; mirseed ELAV.TTTGTTT.-
chr2R	.	UTR3	10249367	10249375	0	+	.	gene_symbol CG12914; mirseed PUM.TGTAAAT.+
chr2R	.	UTR3	10249572	10249580	0	-	.	gene_symbol Syb; mirseed PUM.TGTAATT.-
chr2R	.	UTR3	10307019	10307027	0	-	.	gene_symbol JhI-1; mirseed ELAV.TTTGTTT.-
chr2R	.	UTR3	10436017	10436025	0	+	.	gene_symbol RanBPM; mirseed ELAV.TTTGTTT.+
chr2R	.	UTR3	10461959	10461967	0	+	.	gene_symbol Galphao; mirseed ELAV.TTTGTTT.+
chr2R	.	UTR3	10462936	10462944	0	+	.	gene_symbol Galphao; mirseed PUM.TGTAAAT.+
chr2R	.	UTR3	10465106	10465114	0	+	.	gene_symbol Galphao; mirseed ELAV.TTTGTTT.+
chr2R	.	UTR3	10469717	10469725	0	-	.	gene_symbol whd; mirseed ELAV.TTTGTTT.-
chr2R	.	UTR3	10488689	10488697	0	-	.	gene_symbol lola; mirseed PUM.TGTAAAT.-
chr2R	.	UTR3	10500337	10500345	0	-	.	gene_symbol lola; mirseed PUM.TGTAAAT.-
chr2R	.	UTR3	10507541	10507549	0	-	.	gene_symbol lola; mirseed PUM.TGTAAAT.-
chr2R	.	UTR3	10524943	10524951	0	-	.	gene_symbol lola; mirseed ELAV.TTTGTTT.-
chr2R	.	UTR3	10524949	10524957	0	-	.	gene_symbol lola; mirseed ELAV.TTTGTTT.-
chr2R	.	UTR3	10615358	10615366	0	+	.	gene_symbol psq; mirseed PUM.TGTAAAT.+
chr2R	.	UTR3	10723172	10723180	0	-	.	gene_symbol Rab3; mirseed PUM.TGTACAG.-
chr2R	.	UTR3	10723457	10723465	0	-	.	gene_symbol Rab3; mirseed PUM.TGTAATT.-
chr2R	.	UTR3	10723478	10723486	0	-	.	gene_symbol Rab3; mirseed PUM.TGTAATT.-
chr2R	.	UTR3	10723529	10723537	0	-	.	gene_symbol Rab3; mirseed PUM.TGTAAAT.-
chr2R	.	UTR3	10740209	10740217	0	-	.	gene_symbol CG33144; mirseed PUM.TGTAAAT.-
chr2R	.	UTR3	10740314	10740322	0	-	.	gene_symbol CG33144; mirseed PUM.TGTAAAT.-
chr2R	.	UTR3	10800666	10800674	0	-	.	gene_symbol wde; mirseed PUM.TGTAATT.-
chr2R	.	UTR3	10810575	10810583	0	+	.	gene_symbol CG12935; mirseed PUM.TGTAAAT.+
chr2R	.	UTR3	10815389	10815397	0	+	.	gene_symbol CG7222; mirseed PUM.TGTAATT.+
chr2R	.	UTR3	10827643	10827651	0	-	.	gene_symbol CG12344; mirseed PUM.TGTAAAT.-
chr2R	.	UTR3	10827886	10827894	0	-	.	gene_symbol CG12344; mirseed PUM.TGTAAAT.-
chr2R	.	UTR3	10839141	10839149	0	-	.	gene_symbol CG30015; mirseed PUM.TGTAAAT.-
chr2R	.	UTR3	10979000	10979008	0	-	.	gene_symbol luna; mirseed PUM.TGTAATT.-
chr2R	.	UTR3	10982748	10982756	0	-	.	gene_symbol luna; mirseed ELAV.TTTGTTT.-
chr2R	.	UTR3	10982965	10982973	0	-	.	gene_symbol luna; mirseed ELAV.TTTGTTT.-
chr2R	.	UTR3	11217001	11217009	0	+	.	gene_symbol shn; mirseed ELAV.TTTGTTT.+
chr2R	.	UTR3	11217106	11217114	0	+	.	gene_symbol shn; mirseed PUM.TGTAAAT.+
chr2R	.	UTR3	11217349	11217357	0	-	.	gene_symbol CG9084; mirseed ELAV.TTTGTTT.-
chr2R	.	UTR3	11217360	11217368	0	-	.	gene_symbol CG9084; mirseed ELAV.TTTGTTT.-
chr2R	.	UTR3	11221854	11221862	0	+	.	gene_symbol Syx6; mirseed PUM.TGTAATT.+
chr2R	.	UTR3	11221893	11221901	0	+	.	gene_symbol Syx6; mirseed PUM.TGTAAAT.+
chr2R	.	UTR3	11251764	11251772	0	+	.	gene_symbol Or47a; mirseed ELAV.TTTGTTT.+
chr2R	.	UTR3	11280646	11280654	0	+	.	gene_symbol Vhl; mirseed PUM.TGTAAAT.+
chr2R	.	UTR3	11280862	11280870	0	-	.	gene_symbol CG9062; mirseed ELAV.TTTGTTT.-
chr2R	.	UTR3	11285639	11285647	0	-	.	gene_symbol Fbl6; mirseed PUM.TGTAAAT.-
chr2R	.	UTR3	11285763	11285771	0	-	.	gene_symbol Fbl6; mirseed ELAV.TTTGTTT.-
chr2R	.	UTR3	11285894	11285902	0	-	.	gene_symbol Fbl6; mirseed PUM.TGTAATT.-
chr2R	.	UTR3	11291012	11291020	0	-	.	gene_symbol dare; mirseed PUM.TGTAAAT.-
chr2R	.	UTR3	11294590	11294598	0	-	.	gene_symbol CG42336; mirseed PUM.TGTAAAT.-
chr2R	.	UTR3	11305531	11305539	0	+	.	gene_symbol CG7741; mirseed PUM.TGTAATT.+
chr2R	.	UTR3	11305565	11305573	0	+	.	gene_symbol CG7741; mirseed PUM.TGTAAAT.+
chr2R	.	UTR3	11309544	11309552	0	+	.	gene_symbol CG7745; mirseed PUM.TGTAAAT.+
chr2R	.	UTR3	11310574	11310582	0	-	.	gene_symbol nompA; mirseed PUM.TGTAAAT.-
chr2R	.	UTR3	11336374	11336382	0	+	.	gene_symbol sha; mirseed PUM.TGTAAAT.+
chr2R	.	UTR3	11337796	11337804	0	+	.	gene_symbol lambdaTry; mirseed ELAV.TTTGTTT.+
chr2R	.	UTR3	11412348	11412356	0	-	.	gene_symbol Drip; mirseed PUM.TGTAAAT.-
chr2R	.	UTR3	11441618	11441626	0	+	.	gene_symbol CG7777; mirseed PUM.TGTAAAT.+
chr2R	.	UTR3	11448263	11448271	0	+	.	gene_symbol qvr; mirseed PUM.TGTAAAT.+
chr2R	.	UTR3	11462543	11462551	0	+	.	gene_symbol E(Pc); mirseed PUM.TGTAAAT.+
chr2R	.	UTR3	11463197	11463205	0	+	.	gene_symbol E(Pc); mirseed PUM.TGTAATT.+
chr2R	.	UTR3	11463212	11463220	0	+	.	gene_symbol E(Pc); mirseed PUM.TGTAAAT.+
chr2R	.	UTR3	11465034	11465042	0	+	.	gene_symbol E(Pc); mirseed PUM.TGTAATT.+
chr2R	.	UTR3	11508841	11508849	0	+	.	gene_symbol inv; mirseed ELAV.TTTGTTT.+
chr2R	.	UTR3	11509387	11509395	0	+	.	gene_symbol inv; mirseed ELAV.TTTGTTT.+
chr2R	.	UTR3	11524218	11524226	0	-	.	gene_symbol en; mirseed PUM.TGTAAAT.-
chr2R	.	UTR3	11578076	11578084	0	-	.	gene_symbol tou; mirseed PUM.TGTAAAT.-
chr2R	.	UTR3	11578874	11578882	0	-	.	gene_symbol tou; mirseed PUM.TGTAAAT.-
chr2R	.	UTR3	11578928	11578936	0	-	.	gene_symbol tou; mirseed PUM.TGTAAAT.-
chr2R	.	UTR3	11619450	11619458	0	-	.	gene_symbol CG9005; mirseed ELAV.TTTGTTT.-
chr2R	.	UTR3	11674541	11674549	0	+	.	gene_symbol Tret1-1; mirseed PUM.TGTAAAT.+
chr2R	.	UTR3	11813575	11813583	0	+	.	gene_symbol ths; mirseed PUM.TGTAAAT.+
chr2R	.	UTR3	11813984	11813992	0	+	.	gene_symbol ths; mirseed PUM.TGTAAAT.+
chr2R	.	UTR3	11814117	11814125	0	+	.	gene_symbol ths; mirseed PUM.TGTAATT.+
chr2R	.	UTR3	11815363	11815371	0	+	.	gene_symbol ths; mirseed ELAV.TTTGTTT.+
chr2R	.	UTR3	11862577	11862585	0	-	.	gene_symbol Twdlbeta; mirseed PUM.TGTAAAT.-
chr2R	.	UTR3	11896983	11896991	0	-	.	gene_symbol MCPH1; mirseed PUM.TGTAAAT.-
chr2R	.	UTR3	11901081	11901089	0	+	.	gene_symbol Zip48C; mirseed PUM.TGTAAAT.+
chr2R	.	UTR3	11901257	11901265	0	+	.	gene_symbol Zip48C; mirseed PUM.TGTAAAT.+
chr2R	.	UTR3	11904382	11904390	0	-	.	gene_symbol reb; mirseed PUM.TGTAAAT.-
chr2R	.	UTR3	11967526	11967534	0	-	.	gene_symbol PI31; mirseed PUM.TGTAATT.-
chr2R	.	UTR3	11992206	11992214	0	+	.	gene_symbol CG8298; mirseed PUM.TGTAATT.+
chr2R	.	UTR3	12023201	12023209	0	-	.	gene_symbol otk2; mirseed PUM.TGTACAG.-
chr2R	.	UTR3	12049308	12049316	0	+	.	gene_symbol Drep1; mirseed PUM.TGTAATT.+
chr2R	.	UTR3	12062110	12062118	0	+	.	gene_symbol Drep3; mirseed PUM.TGTAAAT.+
chr2R	.	UTR3	12085675	12085683	0	-	.	gene_symbol jeb; mirseed PUM.TGTAAAT.-
chr2R	.	UTR3	12085704	12085712	0	-	.	gene_symbol jeb; mirseed PUM.TGTAAAT.-
chr2R	.	UTR3	12085965	12085973	0	-	.	gene_symbol jeb; mirseed PUM.TGTAAAT.-
chr2R	.	UTR3	12086027	12086035	0	-	.	gene_symbol jeb; mirseed PUM.TGTAAAT.-
chr2R	.	UTR3	12086296	12086304	0	-	.	gene_symbol jeb; mirseed PUM.TGTAAAT.-
chr2R	.	UTR3	12089059	12089067	0	-	.	gene_symbol jeb; mirseed PUM.TGTAAAT.-
chr2R	.	UTR3	12089621	12089629	0	-	.	gene_symbol jeb; mirseed PUM.TGTAAAT.-
chr2R	.	UTR3	12089833	12089841	0	-	.	gene_symbol jeb; mirseed PUM.TGTAAAT.-
chr2R	.	UTR3	12091452	12091460	0	-	.	gene_symbol jeb; mirseed PUM.TGTAAAT.-
chr2R	.	UTR3	12146461	12146469	0	-	.	gene_symbol CG8878; mirseed PUM.TGTAATT.-
chr2R	.	UTR3	12278487	12278495	0	+	.	gene_symbol Cam; mirseed PUM.TGTAATT.+
chr2R	.	UTR3	12333576	12333584	0	+	.	gene_symbol garz; mirseed ELAV.TTTGTTT.+
chr2R	.	UTR3	12333781	12333789	0	+	.	gene_symbol garz; mirseed PUM.TGTAAAT.+
chr2R	.	UTR3	12339508	12339516	0	+	.	gene_symbol Den1; mirseed ELAV.TTTGTTT.+
chr2R	.	UTR3	12404944	12404952	0	+	.	gene_symbol Cpr49Ae; mirseed PUM.TGTAAAT.+
chr2R	.	UTR3	12404955	12404963	0	+	.	gene_symbol Cpr49Ae; mirseed PUM.TGTAAAT.+
chr2R	.	UTR3	12431993	12432001	0	-	.	gene_symbol DUBAI; mirseed ELAV.TTTGTTT.-
chr2R	.	UTR3	12471681	12471689	0	+	.	gene_symbol CG8545; mirseed PUM.TGTAATT.+
chr2R	.	UTR3	12487840	12487848	0	+	.	gene_symbol Dh44-R2; mirseed PUM.TGTAATT.+
chr2R	.	UTR3	12487885	12487893	0	-	.	gene_symbol fdl; mirseed ELAV.TTTGTTT.-
chr2R	.	UTR3	12501401	12501409	0	+	.	gene_symbol s-cup; mirseed PUM.TGTAAAT.+
chr2R	.	UTR3	12563327	12563335	0	+	.	gene_symbol fra; mirseed PUM.TGTAAAT.+
chr2R	.	UTR3	12568992	12569000	0	+	.	gene_symbol Cyp301a1; mirseed PUM.TGTAAAT.+
chr2R	.	UTR3	12575368	12575376	0	+	.	gene_symbol ClC-b; mirseed ELAV.TTTGTTT.+
chr2R	.	UTR3	12577659	12577667	0	-	.	gene_symbol Sin3A; mirseed PUM.TGTAAAT.-
chr2R	.	UTR3	12578448	12578456	0	-	.	gene_symbol Sin3A; mirseed ELAV.TTTGTTT.-
chr2R	.	UTR3	12611518	12611526	0	+	.	gene_symbol Amph; mirseed PUM.TGTAATT.+
chr2R	.	UTR3	12611912	12611920	0	+	.	gene_symbol Amph; mirseed PUM.TGTAAAT.+
chr2R	.	UTR3	12620750	12620758	0	+	.	gene_symbol Galphaq; mirseed ELAV.TTTGTTT.+
chr2R	.	UTR3	12620756	12620764	0	+	.	gene_symbol Galphaq; mirseed ELAV.TTTGTTT.+
chr2R	.	UTR3	12621603	12621611	0	+	.	gene_symbol Galphaq; mirseed ELAV.TTTGTTT.+
chr2R	.	UTR3	12621962	12621970	0	+	.	gene_symbol Galphaq; mirseed PUM.TGTAAAT.+
chr2R	.	UTR3	12628944	12628952	0	-	.	gene_symbol muskelin; mirseed ELAV.TTTGTTT.-
chr2R	.	UTR3	12899249	12899257	0	+	.	gene_symbol vg; mirseed ELAV.TTTGTTT.+
chr2R	.	UTR3	12923618	12923626	0	+	.	gene_symbol NAT1; mirseed PUM.TGTAATT.+
chr2R	.	UTR3	12930635	12930643	0	+	.	gene_symbol sug; mirseed PUM.TGTAATT.+
chr2R	.	UTR3	12931054	12931062	0	-	.	gene_symbol CG17019; mirseed ELAV.TTTGTTT.-
chr2R	.	UTR3	12934467	12934475	0	-	.	gene_symbol SCCRO3; mirseed PUM.TGTAATT.-
chr2R	.	UTR3	12934475	12934483	0	-	.	gene_symbol SCCRO3; mirseed ELAV.TTTGTTT.-
chr2R	.	UTR3	12966086	12966094	0	-	.	gene_symbol Psc; mirseed PUM.TGTAAAT.-
chr2R	.	UTR3	12966234	12966242	0	-	.	gene_symbol Psc; mirseed PUM.TGTAAAT.-
chr2R	.	UTR3	13142741	13142749	0	+	.	gene_symbol Cap-G; mirseed ELAV.TTTGTTT.+
chr2R	.	UTR3	13142760	13142768	0	+	.	gene_symbol Cap-G; mirseed PUM.TGTAAAT.+
chr2R	.	UTR3	13227372	13227380	0	+	.	gene_symbol Dp; mirseed ELAV.TTTGTTT.+
chr2R	.	UTR3	13237295	13237303	0	-	.	gene_symbol CG4679; mirseed PUM.TGTAAAT.-
chr2R	.	UTR3	13418415	13418423	0	-	.	gene_symbol CG42321; mirseed PUM.TGTAAAT.-
chr2R	.	UTR3	13418662	13418670	0	-	.	gene_symbol CG42321; mirseed ELAV.TTTGTTT.-
chr2R	.	UTR3	13418885	13418893	0	-	.	gene_symbol CG42321; mirseed ELAV.TTTGTTT.-
chr2R	.	UTR3	13453310	13453318	0	+	.	gene_symbol cbs; mirseed ELAV.TTTGTTT.+
chr2R	.	UTR3	13453833	13453841	0	-	.	gene_symbol arr; mirseed ELAV.TTTGTTT.-
chr2R	.	UTR3	13453942	13453950	0	-	.	gene_symbol arr; mirseed PUM.TGTAAAT.-
chr2R	.	UTR3	13514155	13514163	0	-	.	gene_symbol Vmat; mirseed PUM.TGTACAG.-
chr2R	.	UTR3	13518262	13518270	0	-	.	gene_symbol Vmat; mirseed ELAV.TTTGTTT.-
chr2R	.	UTR3	13555382	13555390	0	+	.	gene_symbol Roe1; mirseed ELAV.TTTGTTT.+
chr2R	.	UTR3	13555420	13555428	0	+	.	gene_symbol Roe1; mirseed PUM.TGTAAAT.+
chr2R	.	UTR3	13560121	13560129	0	+	.	gene_symbol CG13334; mirseed PUM.TGTAATT.+
chr2R	.	UTR3	13573715	13573723	0	-	.	gene_symbol CG42808; mirseed ELAV.TTTGTTT.-
chr2R	.	UTR3	13747682	13747690	0	+	.	gene_symbol fas; mirseed PUM.TGTAAAT.+
chr2R	.	UTR3	13748007	13748015	0	+	.	gene_symbol fas; mirseed PUM.TGTAATT.+
chr2R	.	UTR3	13842445	13842453	0	-	.	gene_symbol Syngr; mirseed PUM.TGTAAAT.-
chr2R	.	UTR3	13856345	13856353	0	-	.	gene_symbol tum; mirseed ELAV.TTTGTTT.-
chr2R	.	UTR3	13864276	13864284	0	-	.	gene_symbol shot; mirseed PUM.TGTAATT.-
chr2R	.	UTR3	13985148	13985156	0	-	.	gene_symbol RN-tre; mirseed PUM.TGTAAAT.-
chr2R	.	UTR3	14060845	14060853	0	-	.	gene_symbol Prosap; mirseed PUM.TGTAAAT.-
chr2R	.	UTR3	14181388	14181396	0	+	.	gene_symbol cg; mirseed PUM.TGTAAAT.+
chr2R	.	UTR3	14182622	14182630	0	+	.	gene_symbol cg; mirseed PUM.TGTAATT.+
chr2R	.	UTR3	14230104	14230112	0	+	.	gene_symbol CG8468; mirseed ELAV.TTTGTTT.+
chr2R	.	UTR3	14232037	14232045	0	-	.	gene_symbol Opa1; mirseed ELAV.TTTGTTT.-
chr2R	.	UTR3	14232402	14232410	0	-	.	gene_symbol Opa1; mirseed PUM.TGTAAAT.-
chr2R	.	UTR3	14232528	14232536	0	-	.	gene_symbol Opa1; mirseed ELAV.TTTGTTT.-
chr2R	.	UTR3	14252593	14252601	0	+	.	gene_symbol Mdr50; mirseed PUM.TGTAAAT.+
chr2R	.	UTR3	14261618	14261626	0	-	.	gene_symbol CG8547; mirseed ELAV.TTTGTTT.-
chr2R	.	UTR3	14268862	14268870	0	-	.	gene_symbol SelD; mirseed ELAV.TTTGTTT.-
chr2R	.	UTR3	14293892	14293900	0	+	.	gene_symbol Ih; mirseed ELAV.TTTGTTT.+
chr2R	.	UTR3	14294448	14294456	0	+	.	gene_symbol Ih; mirseed PUM.TGTAAAT.+
chr2R	.	UTR3	14424516	14424524	0	+	.	gene_symbol CG17386; mirseed ELAV.TTTGTTT.+
chr2R	.	UTR3	14427406	14427414	0	-	.	gene_symbol phyl; mirseed ELAV.TTTGTTT.-
chr2R	.	UTR3	14498730	14498738	0	-	.	gene_symbol Cpsf160; mirseed PUM.TGTAAAT.-
chr2R	.	UTR3	14511836	14511844	0	+	.	gene_symbol Asx; mirseed PUM.TGTAAAT.+
chr2R	.	UTR3	14511857	14511865	0	+	.	gene_symbol Asx; mirseed PUM.TGTAATT.+
chr2R	.	UTR3	14512035	14512043	0	+	.	gene_symbol Asx; mirseed PUM.TGTAATT.+
chr2R	.	UTR3	14512100	14512108	0	+	.	gene_symbol Asx; mirseed PUM.TGTAATT.+
chr2R	.	UTR3	14515470	14515478	0	+	.	gene_symbol CG30197; mirseed PUM.TGTAATT.+
chr2R	.	UTR3	14584756	14584764	0	+	.	gene_symbol ttv; mirseed PUM.TGTAAAT.+
chr2R	.	UTR3	14586177	14586185	0	+	.	gene_symbol ttv; mirseed PUM.TGTACAG.+
chr2R	.	UTR3	14587511	14587519	0	+	.	gene_symbol ttv; mirseed PUM.TGTAAAT.+
chr2R	.	UTR3	14587590	14587598	0	+	.	gene_symbol ttv; mirseed PUM.TGTACAG.+
chr2R	.	UTR3	14587749	14587757	0	+	.	gene_symbol ttv; mirseed PUM.TGTAAAT.+
chr2R	.	UTR3	14602175	14602183	0	-	.	gene_symbol tra2; mirseed PUM.TGTAAAT.-
chr2R	.	UTR3	14607311	14607319	0	-	.	gene_symbol Su(var)2-HP2; mirseed PUM.TGTAATT.-
chr2R	.	UTR3	14670890	14670898	0	+	.	gene_symbol CG12866; mirseed ELAV.TTTGTTT.+
chr2R	.	UTR3	14739391	14739399	0	-	.	gene_symbol CG12858; mirseed PUM.TGTAATT.-
chr2R	.	UTR3	14739699	14739707	0	-	.	gene_symbol CG12858; mirseed PUM.TGTACAG.-
chr2R	.	UTR3	14760577	14760585	0	-	.	gene_symbol Spred; mirseed PUM.TGTAATT.-
chr2R	.	UTR3	14772697	14772705	0	-	.	gene_symbol kn; mirseed PUM.TGTAAAT.-
chr2R	.	UTR3	14772750	14772758	0	-	.	gene_symbol kn; mirseed PUM.TGTAAAT.-
chr2R	.	UTR3	14773547	14773555	0	-	.	gene_symbol kn; mirseed PUM.TGTAAAT.-
chr2R	.	UTR3	14846163	14846171	0	-	.	gene_symbol CG10209; mirseed PUM.TGTAAAT.-
chr2R	.	UTR3	14939530	14939538	0	+	.	gene_symbol Lap1; mirseed PUM.TGTAAAT.+
chr2R	.	UTR3	14945098	14945106	0	-	.	gene_symbol aPKC; mirseed ELAV.TTTGTTT.-
chr2R	.	UTR3	14979778	14979786	0	+	.	gene_symbol ckn; mirseed ELAV.TTTGTTT.+
chr2R	.	UTR3	14991122	14991130	0	+	.	gene_symbol pcs; mirseed ELAV.TTTGTTT.+
chr2R	.	UTR3	14991307	14991315	0	+	.	gene_symbol pcs; mirseed PUM.TGTAAAT.+
chr2R	.	UTR3	15040958	15040966	0	+	.	gene_symbol hbs; mirseed PUM.TGTAATT.+
chr2R	.	UTR3	15141996	15142004	0	+	.	gene_symbol chn; mirseed PUM.TGTACAG.+
chr2R	.	UTR3	15189079	15189087	0	+	.	gene_symbol igl; mirseed PUM.TGTAAAT.+
chr2R	.	UTR3	15206589	15206597	0	-	.	gene_symbol row; mirseed PUM.TGTAAAT.-
chr2R	.	UTR3	15317866	15317874	0	-	.	gene_symbol CG8155; mirseed PUM.TGTAAAT.-
chr2R	.	UTR3	15317919	15317927	0	-	.	gene_symbol CG8155; mirseed PUM.TGTAAAT.-
chr2R	.	UTR3	15324717	15324725	0	+	.	gene_symbol Arf51F; mirseed PUM.TGTAAAT.+
chr2R	.	UTR3	15324822	15324830	0	+	.	gene_symbol Arf51F; mirseed PUM.TGTAAAT.+
chr2R	.	UTR3	15325227	15325235	0	+	.	gene_symbol Arf51F; mirseed ELAV.TTTGTTT.+
chr2R	.	UTR3	15386245	15386253	0	+	.	gene_symbol SRPK; mirseed ELAV.TTTGTTT.+
chr2R	.	UTR3	15472256	15472264	0	-	.	gene_symbol CG8180; mirseed PUM.TGTAATT.-
chr2R	.	UTR3	15486025	15486033	0	-	.	gene_symbol CG12964; mirseed PUM.TGTAAAT.-
chr2R	.	UTR3	15515120	15515128	0	+	.	gene_symbol GalNAc-T1; mirseed PUM.TGTAAAT.+
chr2R	.	UTR3	15515360	15515368	0	+	.	gene_symbol GalNAc-T1; mirseed PUM.TGTAAAT.+
chr2R	.	UTR3	15515541	15515549	0	+	.	gene_symbol GalNAc-T1; mirseed ELAV.TTTGTTT.+
chr2R	.	UTR3	15517786	15517794	0	-	.	gene_symbol Khc-73; mirseed PUM.TGTAAAT.-
chr2R	.	UTR3	15542349	15542357	0	+	.	gene_symbol Vha36-1; mirseed PUM.TGTAATT.+
chr2R	.	UTR3	15562380	15562388	0	+	.	gene_symbol CG12963; mirseed PUM.TGTAAAT.+
chr2R	.	UTR3	15562891	15562899	0	-	.	gene_symbol CG8195; mirseed PUM.TGTAAAT.-
chr2R	.	UTR3	15657351	15657359	0	-	.	gene_symbol fus; mirseed ELAV.TTTGTTT.-
chr2R	.	UTR3	15657390	15657398	0	-	.	gene_symbol fus; mirseed ELAV.TTTGTTT.-
chr2R	.	UTR3	15710261	15710269	0	-	.	gene_symbol CG30083; mirseed ELAV.TTTGTTT.-
chr2R	.	UTR3	15761595	15761603	0	+	.	gene_symbol CG30089; mirseed PUM.TGTAAAT.+
chr2R	.	UTR3	15762610	15762618	0	-	.	gene_symbol Zasp52; mirseed PUM.TGTAAAT.-
chr2R	.	UTR3	15762632	15762640	0	-	.	gene_symbol Zasp52; mirseed PUM.TGTAAAT.-
chr2R	.	UTR3	15853792	15853800	0	+	.	gene_symbol tun; mirseed PUM.TGTAATT.+
chr2R	.	UTR3	15853988	15853996	0	+	.	gene_symbol tun; mirseed PUM.TGTAATT.+
chr2R	.	UTR3	15932171	15932179	0	-	.	gene_symbol Diap2; mirseed PUM.TGTAAAT.-
chr2R	.	UTR3	15935901	15935909	0	+	.	gene_symbol CG8297; mirseed PUM.TGTAATT.+
chr2R	.	UTR3	15993655	15993663	0	+	.	gene_symbol CG8320; mirseed PUM.TGTAAAT.+
chr2R	.	UTR3	16024540	16024548	0	+	.	gene_symbol CG8399; mirseed PUM.TGTAATT.+
chr2R	.	UTR3	16060172	16060180	0	+	.	gene_symbol CG8405; mirseed ELAV.TTTGTTT.+
chr2R	.	UTR3	16060341	16060349	0	+	.	gene_symbol CG8405; mirseed PUM.TGTAATT.+
chr2R	.	UTR3	16081773	16081781	0	-	.	gene_symbol Dg; mirseed PUM.TGTAATT.-
chr2R	.	UTR3	16107126	16107134	0	+	.	gene_symbol Rho1; mirseed PUM.TGTAATT.+
chr2R	.	UTR3	16107369	16107377	0	+	.	gene_symbol Rho1; mirseed ELAV.TTTGTTT.+
chr2R	.	UTR3	16137772	16137780	0	+	.	gene_symbol spin; mirseed PUM.TGTAAAT.+
chr2R	.	UTR3	16137855	16137863	0	+	.	gene_symbol spin; mirseed PUM.TGTAAAT.+
chr2R	.	UTR3	16316425	16316433	0	+	.	gene_symbol Nox; mirseed PUM.TGTAAAT.+
chr2R	.	UTR3	16324801	16324809	0	-	.	gene_symbol Vha44; mirseed ELAV.TTTGTTT.-
chr2R	.	UTR3	16324837	16324845	0	-	.	gene_symbol Vha44; mirseed PUM.TGTAAAT.-
chr2R	.	UTR3	16324880	16324888	0	-	.	gene_symbol Vha44; mirseed PUM.TGTAAAT.-
chr2R	.	UTR3	16325462	16325470	0	-	.	gene_symbol Vha44; mirseed ELAV.TTTGTTT.-
chr2R	.	UTR3	16383907	16383915	0	+	.	gene_symbol CG43187; mirseed ELAV.TTTGTTT.+
chr2R	.	UTR3	16384598	16384606	0	+	.	gene_symbol CG43187; mirseed ELAV.TTTGTTT.+
chr2R	.	UTR3	16429335	16429343	0	+	.	gene_symbol Sema-2b; mirseed PUM.TGTACAG.+
chr2R	.	UTR3	16429454	16429462	0	+	.	gene_symbol Sema-2b; mirseed PUM.TGTAAAT.+
chr2R	.	UTR3	16431224	16431232	0	+	.	gene_symbol Sema-2b; mirseed ELAV.TTTGTTT.+
chr2R	.	UTR3	16431241	16431249	0	+	.	gene_symbol Sema-2b; mirseed PUM.TGTAAAT.+
chr2R	.	UTR3	16623356	16623364	0	+	.	gene_symbol CG5065; mirseed PUM.TGTAATT.+
chr2R	.	UTR3	16624854	16624862	0	+	.	gene_symbol CG5065; mirseed PUM.TGTAAAT.+
chr2R	.	UTR3	16627825	16627833	0	-	.	gene_symbol Alk; mirseed PUM.TGTAAAT.-
chr2R	.	UTR3	16628153	16628161	0	-	.	gene_symbol Alk; mirseed PUM.TGTAAAT.-
chr2R	.	UTR3	16649810	16649818	0	+	.	gene_symbol gprs; mirseed PUM.TGTAATT.+
chr2R	.	UTR3	16651111	16651119	0	+	.	gene_symbol gprs; mirseed PUM.TGTAATT.+
chr2R	.	UTR3	16674053	16674061	0	-	.	gene_symbol CG30463; mirseed ELAV.TTTGTTT.-
chr2R	.	UTR3	16674356	16674364	0	-	.	gene_symbol CG30463; mirseed PUM.TGTACAG.-
chr2R	.	UTR3	16751899	16751907	0	-	.	gene_symbol unc-104; mirseed PUM.TGTAATT.-
chr2R	.	UTR3	16753013	16753021	0	-	.	gene_symbol unc-104; mirseed PUM.TGTAAAT.-
chr2R	.	UTR3	16793245	16793253	0	-	.	gene_symbol CG15615; mirseed PUM.TGTAAAT.-
chr2R	.	UTR3	16860217	16860225	0	+	.	gene_symbol Dek; mirseed PUM.TGTAAAT.+
chr2R	.	UTR3	16863886	16863894	0	-	.	gene_symbol Psi; mirseed PUM.TGTAAAT.-
chr2R	.	UTR3	16875670	16875678	0	-	.	gene_symbol CG8910; mirseed PUM.TGTAATT.-
chr2R	.	UTR3	16943511	16943519	0	+	.	gene_symbol Pkc53E; mirseed PUM.TGTAAAT.+
chr2R	.	UTR3	16957184	16957192	0	+	.	gene_symbol PIG-V; mirseed PUM.TGTAAAT.+
chr2R	.	UTR3	17007440	17007448	0	-	.	gene_symbol Ehbp1; mirseed ELAV.TTTGTTT.-
chr2R	.	UTR3	17008078	17008086	0	-	.	gene_symbol Ehbp1; mirseed ELAV.TTTGTTT.-
chr2R	.	UTR3	17016286	17016294	0	-	.	gene_symbol CG8963; mirseed PUM.TGTAATT.-
chr2R	.	UTR3	17026646	17026654	0	+	.	gene_symbol Dark; mirseed ELAV.TTTGTTT.+
chr2R	.	UTR3	17044464	17044472	0	+	.	gene_symbol RhoGEF2; mirseed ELAV.TTTGTTT.+
chr2R	.	UTR3	17053802	17053810	0	+	.	gene_symbol CG9646; mirseed PUM.TGTAAAT.+
chr2R	.	UTR3	17093321	17093329	0	-	.	gene_symbol GstS1; mirseed PUM.TGTAATT.-
chr2R	.	UTR3	17114491	17114499	0	+	.	gene_symbol CG15611; mirseed PUM.TGTAAAT.+
chr2R	.	UTR3	17364847	17364855	0	+	.	gene_symbol mbl; mirseed PUM.TGTAATT.+
chr2R	.	UTR3	17373893	17373901	0	+	.	gene_symbol mbl; mirseed PUM.TGTAAAT.+
chr2R	.	UTR3	17378629	17378637	0	+	.	gene_symbol mbl; mirseed ELAV.TTTGTTT.+
chr2R	.	UTR3	17378718	17378726	0	+	.	gene_symbol mbl; mirseed ELAV.TTTGTTT.+
chr2R	.	UTR3	17432214	17432222	0	-	.	gene_symbol EDTP; mirseed PUM.TGTAATT.-
chr2R	.	UTR3	17432294	17432302	0	-	.	gene_symbol EDTP; mirseed ELAV.TTTGTTT.-
chr2R	.	UTR3	17432518	17432526	0	-	.	gene_symbol EDTP; mirseed ELAV.TTTGTTT.-
chr2R	.	UTR3	17442472	17442480	0	+	.	gene_symbol CG18467; mirseed PUM.TGTAAAT.+
chr2R	.	UTR3	17464633	17464641	0	+	.	gene_symbol CG14478; mirseed PUM.TGTAATT.+
chr2R	.	UTR3	17465082	17465090	0	+	.	gene_symbol CG14478; mirseed PUM.TGTAATT.+
chr2R	.	UTR3	17519895	17519903	0	-	.	gene_symbol Patronin; mirseed ELAV.TTTGTTT.-
chr2R	.	UTR3	17555988	17555996	0	+	.	gene_symbol MESR4; mirseed PUM.TGTAAAT.+
chr2R	.	UTR3	17556265	17556273	0	+	.	gene_symbol MESR4; mirseed ELAV.TTTGTTT.+
chr2R	.	UTR3	17562850	17562858	0	+	.	gene_symbol Klp54D; mirseed ELAV.TTTGTTT.+
chr2R	.	UTR3	17574780	17574788	0	+	.	gene_symbol Rab4; mirseed PUM.TGTAATT.+
chr2R	.	UTR3	17574883	17574891	0	+	.	gene_symbol Rab4; mirseed PUM.TGTAAAT.+
chr2R	.	UTR3	17574923	17574931	0	+	.	gene_symbol Rab4; mirseed PUM.TGTAAAT.+
chr2R	.	UTR3	17603345	17603353	0	+	.	gene_symbol Smurf; mirseed ELAV.TTTGTTT.+
chr2R	.	UTR3	17603552	17603560	0	+	.	gene_symbol Smurf; mirseed ELAV.TTTGTTT.+
chr2R	.	UTR3	17603556	17603564	0	+	.	gene_symbol Smurf; mirseed ELAV.TTTGTTT.+
chr2R	.	UTR3	17603713	17603721	0	+	.	gene_symbol Smurf; mirseed ELAV.TTTGTTT.+
chr2R	.	UTR3	17646851	17646859	0	-	.	gene_symbol CCHa1-R; mirseed PUM.TGTAAAT.-
chr2R	.	UTR3	17646895	17646903	0	-	.	gene_symbol CCHa1-R; mirseed PUM.TGTAAAT.-
chr2R	.	UTR3	17669082	17669090	0	+	.	gene_symbol eIF3-S8; mirseed ELAV.TTTGTTT.+
chr2R	.	UTR3	17673611	17673619	0	-	.	gene_symbol Sema-1b; mirseed PUM.TGTAATT.-
chr2R	.	UTR3	17674102	17674110	0	-	.	gene_symbol Sema-1b; mirseed PUM.TGTAATT.-
chr2R	.	UTR3	17690472	17690480	0	+	.	gene_symbol HPS4; mirseed ELAV.TTTGTTT.+
chr2R	.	UTR3	17690620	17690628	0	+	.	gene_symbol HPS4; mirseed PUM.TGTAAAT.+
chr2R	.	UTR3	17743533	17743541	0	+	.	gene_symbol Vps54L; mirseed PUM.TGTAATT.+
chr2R	.	UTR3	17764414	17764422	0	+	.	gene_symbol CG5009; mirseed PUM.TGTAAAT.+
chr2R	.	UTR3	17788443	17788451	0	-	.	gene_symbol Ubc10; mirseed PUM.TGTAATT.-
chr2R	.	UTR3	17798966	17798974	0	+	.	gene_symbol Dhit; mirseed PUM.TGTAAAT.+
chr2R	.	UTR3	17842032	17842040	0	+	.	gene_symbol grh; mirseed ELAV.TTTGTTT.+
chr2R	.	UTR3	17842352	17842360	0	+	.	gene_symbol grh; mirseed ELAV.TTTGTTT.+
chr2R	.	UTR3	17859883	17859891	0	+	.	gene_symbol olf186-F; mirseed PUM.TGTAAAT.+
chr2R	.	UTR3	17860238	17860246	0	+	.	gene_symbol olf186-F; mirseed PUM.TGTAATT.+
chr2R	.	UTR3	17867071	17867079	0	-	.	gene_symbol Mapmodulin; mirseed ELAV.TTTGTTT.-
chr2R	.	UTR3	17926314	17926322	0	+	.	gene_symbol Elk; mirseed PUM.TGTAAAT.+
chr2R	.	UTR3	17975273	17975281	0	-	.	gene_symbol dpr13; mirseed PUM.TGTAAAT.-
chr2R	.	UTR3	17975638	17975646	0	-	.	gene_symbol dpr13; mirseed PUM.TGTAAAT.-
chr2R	.	UTR3	17975738	17975746	0	-	.	gene_symbol dpr13; mirseed PUM.TGTACAG.-
chr2R	.	UTR3	18117922	18117930	0	-	.	gene_symbol stau; mirseed PUM.TGTAATT.-
chr2R	.	UTR3	18118781	18118789	0	-	.	gene_symbol stau; mirseed PUM.TGTAAAT.-
chr2R	.	UTR3	18145886	18145894	0	+	.	gene_symbol pAbp; mirseed PUM.TGTAATT.+
chr2R	.	UTR3	18145987	18145995	0	-	.	gene_symbol CG17680; mirseed ELAV.TTTGTTT.-
chr2R	.	UTR3	18146769	18146777	0	-	.	gene_symbol CG17680; mirseed ELAV.TTTGTTT.-
chr2R	.	UTR3	18147100	18147108	0	-	.	gene_symbol CG17680; mirseed PUM.TGTAATT.-
chr2R	.	UTR3	18148125	18148133	0	-	.	gene_symbol CG5742; mirseed PUM.TGTAAAT.-
chr2R	.	UTR3	18148181	18148189	0	-	.	gene_symbol CG5742; mirseed PUM.TGTAATT.-
chr2R	.	UTR3	18153936	18153944	0	+	.	gene_symbol adp; mirseed PUM.TGTAATT.+
chr2R	.	UTR3	18154280	18154288	0	+	.	gene_symbol adp; mirseed ELAV.TTTGTTT.+
chr2R	.	UTR3	18154780	18154788	0	-	.	gene_symbol lolal; mirseed ELAV.TTTGTTT.-
chr2R	.	UTR3	18164106	18164114	0	+	.	gene_symbol CG10915; mirseed PUM.TGTAATT.+
chr2R	.	UTR3	18164408	18164416	0	+	.	gene_symbol CG10915; mirseed ELAV.TTTGTTT.+
chr2R	.	UTR3	18164737	18164745	0	-	.	gene_symbol Nup75; mirseed PUM.TGTAATT.-
chr2R	.	UTR3	18175809	18175817	0	-	.	gene_symbol CG5726; mirseed PUM.TGTAAAT.-
chr2R	.	UTR3	18236141	18236149	0	+	.	gene_symbol fj; mirseed PUM.TGTAAAT.+
chr2R	.	UTR3	18278201	18278209	0	-	.	gene_symbol sbb; mirseed PUM.TGTAATT.-
chr2R	.	UTR3	18278827	18278835	0	-	.	gene_symbol sbb; mirseed PUM.TGTAAAT.-
chr2R	.	UTR3	18278859	18278867	0	-	.	gene_symbol sbb; mirseed PUM.TGTAAAT.-
chr2R	.	UTR3	18279080	18279088	0	-	.	gene_symbol sbb; mirseed PUM.TGTAATT.-
chr2R	.	UTR3	18420784	18420792	0	+	.	gene_symbol Dp1; mirseed ELAV.TTTGTTT.+
chr2R	.	UTR3	18420853	18420861	0	+	.	gene_symbol Dp1; mirseed PUM.TGTAAAT.+
chr2R	.	UTR3	18425933	18425941	0	+	.	gene_symbol CG5174; mirseed ELAV.TTTGTTT.+
chr2R	.	UTR3	18444888	18444896	0	+	.	gene_symbol slim; mirseed ELAV.TTTGTTT.+
chr2R	.	UTR3	18445003	18445011	0	+	.	gene_symbol slim; mirseed PUM.TGTAAAT.+
chr2R	.	UTR3	18445015	18445023	0	+	.	gene_symbol slim; mirseed PUM.TGTAATT.+
chr2R	.	UTR3	18526301	18526309	0	+	.	gene_symbol CG43066; mirseed PUM.TGTAAAT.+
chr2R	.	UTR3	18537291	18537299	0	+	.	gene_symbol CG45087; mirseed PUM.TGTACAG.+
chr2R	.	UTR3	18641289	18641297	0	-	.	gene_symbol SP2637; mirseed PUM.TGTAATT.-
chr2R	.	UTR3	18684323	18684331	0	-	.	gene_symbol CG44433; mirseed ELAV.TTTGTTT.-
chr2R	.	UTR3	18753301	18753309	0	+	.	gene_symbol Hs3st-A; mirseed PUM.TGTAAAT.+
chr2R	.	UTR3	18754103	18754111	0	+	.	gene_symbol Hs3st-A; mirseed ELAV.TTTGTTT.+
chr2R	.	UTR3	18754659	18754667	0	+	.	gene_symbol Hs3st-A; mirseed PUM.TGTAATT.+
chr2R	.	UTR3	18794264	18794272	0	+	.	gene_symbol CG15080; mirseed PUM.TGTAATT.+
chr2R	.	UTR3	18797181	18797189	0	-	.	gene_symbol MFS14; mirseed PUM.TGTAAAT.-
chr2R	.	UTR3	18977020	18977028	0	+	.	gene_symbol Topors; mirseed PUM.TGTAAAT.+
chr2R	.	UTR3	19022629	19022637	0	-	.	gene_symbol 5-HT1B; mirseed PUM.TGTAAAT.-
chr2R	.	UTR3	19120683	19120691	0	+	.	gene_symbol 5-HT1A; mirseed PUM.TGTAAAT.+
chr2R	.	UTR3	19163163	19163171	0	+	.	gene_symbol ena; mirseed PUM.TGTAATT.+
chr2R	.	UTR3	19163289	19163297	0	+	.	gene_symbol ena; mirseed PUM.TGTAAAT.+
chr2R	.	UTR3	19226240	19226248	0	+	.	gene_symbol hppy; mirseed PUM.TGTAATT.+
chr2R	.	UTR3	19226737	19226745	0	+	.	gene_symbol hppy; mirseed PUM.TGTAAAT.+
chr2R	.	UTR3	19280718	19280726	0	+	.	gene_symbol rib; mirseed ELAV.TTTGTTT.+
chr2R	.	UTR3	19281240	19281248	0	-	.	gene_symbol CG11906; mirseed PUM.TGTACAG.-
chr2R	.	UTR3	19311397	19311405	0	-	.	gene_symbol Rgk1; mirseed PUM.TGTAATT.-
chr2R	.	UTR3	19312387	19312395	0	-	.	gene_symbol Rgk1; mirseed PUM.TGTAATT.-
chr2R	.	UTR3	19397106	19397114	0	-	.	gene_symbol hts; mirseed ELAV.TTTGTTT.-
chr2R	.	UTR3	19398114	19398122	0	-	.	gene_symbol hts; mirseed ELAV.TTTGTTT.-
chr2R	.	UTR3	19430650	19430658	0	+	.	gene_symbol CalpA; mirseed ELAV.TTTGTTT.+
chr2R	.	UTR3	19431038	19431046	0	-	.	gene_symbol Fak; mirseed PUM.TGTAAAT.-
chr2R	.	UTR3	19481591	19481599	0	+	.	gene_symbol par-1; mirseed ELAV.TTTGTTT.+
chr2R	.	UTR3	19482396	19482404	0	+	.	gene_symbol par-1; mirseed PUM.TGTACAG.+
chr2R	.	UTR3	19484712	19484720	0	+	.	gene_symbol par-1; mirseed PUM.TGTAATT.+
chr2R	.	UTR3	19494008	19494016	0	+	.	gene_symbol Rep; mirseed PUM.TGTAAAT.+
chr2R	.	UTR3	19518067	19518075	0	-	.	gene_symbol sm; mirseed PUM.TGTAATT.-
chr2R	.	UTR3	19518335	19518343	0	-	.	gene_symbol sm; mirseed PUM.TGTAATT.-
chr2R	.	UTR3	19519126	19519134	0	-	.	gene_symbol sm; mirseed PUM.TGTAAAT.-
chr2R	.	UTR3	19520993	19521001	0	-	.	gene_symbol sm; mirseed ELAV.TTTGTTT.-
chr2R	.	UTR3	19521096	19521104	0	-	.	gene_symbol sm; mirseed PUM.TGTAAAT.-
chr2R	.	UTR3	19521118	19521126	0	-	.	gene_symbol sm; mirseed PUM.TGTAAAT.-
chr2R	.	UTR3	19521504	19521512	0	-	.	gene_symbol sm; mirseed ELAV.TTTGTTT.-
chr2R	.	UTR3	19523619	19523627	0	-	.	gene_symbol sm; mirseed ELAV.TTTGTTT.-
chr2R	.	UTR3	19527976	19527984	0	-	.	gene_symbol sm; mirseed ELAV.TTTGTTT.-
chr2R	.	UTR3	19528500	19528508	0	-	.	gene_symbol sm; mirseed PUM.TGTAAAT.-
chr2R	.	UTR3	19528529	19528537	0	-	.	gene_symbol sm; mirseed PUM.TGTAATT.-
chr2R	.	UTR3	19529610	19529618	0	-	.	gene_symbol sm; mirseed PUM.TGTAAAT.-
chr2R	.	UTR3	19646648	19646656	0	-	.	gene_symbol CG15905; mirseed PUM.TGTACAG.-
chr2R	.	UTR3	19664084	19664092	0	-	.	gene_symbol hrg; mirseed ELAV.TTTGTTT.-
chr2R	.	UTR3	19685653	19685661	0	-	.	gene_symbol CG15128; mirseed ELAV.TTTGTTT.-
chr2R	.	UTR3	19831422	19831430	0	+	.	gene_symbol Toll-7; mirseed ELAV.TTTGTTT.+
chr2R	.	UTR3	19831925	19831933	0	+	.	gene_symbol Toll-7; mirseed PUM.TGTAAAT.+
chr2R	.	UTR3	20288582	20288590	0	-	.	gene_symbol Cpr56F; mirseed ELAV.TTTGTTT.-
chr2R	.	UTR3	20304548	20304556	0	-	.	gene_symbol CG11200; mirseed PUM.TGTAAAT.-
chr2R	.	UTR3	20478348	20478356	0	+	.	gene_symbol CG12484; mirseed PUM.TGTAAAT.+
chr2R	.	UTR3	20546789	20546797	0	-	.	gene_symbol CG30148; mirseed PUM.TGTAATT.-
chr2R	.	UTR3	20563472	20563480	0	-	.	gene_symbol qsm; mirseed PUM.TGTAAAT.-
chr2R	.	UTR3	20607107	20607115	0	-	.	gene_symbol Hil; mirseed PUM.TGTAAAT.-
chr2R	.	UTR3	20662449	20662457	0	+	.	gene_symbol CG13437; mirseed PUM.TGTAAAT.+
chr2R	.	UTR3	20662483	20662491	0	-	.	gene_symbol Fem-1; mirseed PUM.TGTAAAT.-
chr2R	.	UTR3	20662665	20662673	0	-	.	gene_symbol Fem-1; mirseed ELAV.TTTGTTT.-
chr2R	.	UTR3	20727899	20727907	0	-	.	gene_symbol CG13442; mirseed ELAV.TTTGTTT.-
chr2R	.	UTR3	20749380	20749388	0	+	.	gene_symbol dpr1; mirseed PUM.TGTAAAT.+
chr2R	.	UTR3	20749826	20749834	0	+	.	gene_symbol dpr1; mirseed PUM.TGTAAAT.+
chr2R	.	UTR3	20749854	20749862	0	+	.	gene_symbol dpr1; mirseed PUM.TGTAATT.+
chr2R	.	UTR3	20750062	20750070	0	+	.	gene_symbol dpr1; mirseed PUM.TGTAAAT.+
chr2R	.	UTR3	20821559	20821567	0	-	.	gene_symbol insc; mirseed PUM.TGTAAAT.-
chr2R	.	UTR3	20821746	20821754	0	-	.	gene_symbol insc; mirseed ELAV.TTTGTTT.-
chr2R	.	UTR3	20883571	20883579	0	-	.	gene_symbol otp; mirseed PUM.TGTAATT.-
chr2R	.	UTR3	20884329	20884337	0	-	.	gene_symbol otp; mirseed ELAV.TTTGTTT.-
chr2R	.	UTR3	20946084	20946092	0	+	.	gene_symbol Act57B; mirseed ELAV.TTTGTTT.+
chr2R	.	UTR3	20946296	20946304	0	+	.	gene_symbol Act57B; mirseed PUM.TGTACAG.+
chr2R	.	UTR3	21009801	21009809	0	-	.	gene_symbol grau; mirseed ELAV.TTTGTTT.-
chr2R	.	UTR3	21015645	21015653	0	+	.	gene_symbol CG9346; mirseed ELAV.TTTGTTT.+
chr2R	.	UTR3	21050560	21050568	0	-	.	gene_symbol shg; mirseed PUM.TGTAAAT.-
chr2R	.	UTR3	21059250	21059258	0	+	.	gene_symbol cpa; mirseed PUM.TGTAATT.+
chr2R	.	UTR3	21059800	21059808	0	+	.	gene_symbol cpa; mirseed PUM.TGTAATT.+
chr2R	.	UTR3	21123273	21123281	0	+	.	gene_symbol ktub; mirseed PUM.TGTACAG.+
chr2R	.	UTR3	21123828	21123836	0	-	.	gene_symbol CG4050; mirseed PUM.TGTAAAT.-
chr2R	.	UTR3	21148300	21148308	0	-	.	gene_symbol CG30389; mirseed ELAV.TTTGTTT.-
chr2R	.	UTR3	21148393	21148401	0	-	.	gene_symbol CG30389; mirseed ELAV.TTTGTTT.-
chr2R	.	UTR3	21162188	21162196	0	-	.	gene_symbol CG4266; mirseed PUM.TGTAATT.-
chr2R	.	UTR3	21182533	21182541	0	+	.	gene_symbol Pu; mirseed PUM.TGTAAAT.+
chr2R	.	UTR3	21209718	21209726	0	+	.	gene_symbol Glycogenin; mirseed ELAV.TTTGTTT.+
chr2R	.	UTR3	21218036	21218044	0	-	.	gene_symbol ASPP; mirseed PUM.TGTAAAT.-
chr2R	.	UTR3	21218763	21218771	0	-	.	gene_symbol ASPP; mirseed ELAV.TTTGTTT.-
chr2R	.	UTR3	21264074	21264082	0	-	.	gene_symbol CG30391; mirseed ELAV.TTTGTTT.-
chr2R	.	UTR3	21285285	21285293	0	-	.	gene_symbol CG10505; mirseed PUM.TGTACAG.-
chr2R	.	UTR3	21285595	21285603	0	+	.	gene_symbol MFS16; mirseed PUM.TGTAAAT.+
chr2R	.	UTR3	21341657	21341665	0	+	.	gene_symbol dom; mirseed PUM.TGTAAAT.+
chr2R	.	UTR3	21383528	21383536	0	-	.	gene_symbol CG10795; mirseed PUM.TGTACAG.-
chr2R	.	UTR3	21392378	21392386	0	+	.	gene_symbol Acox57D-d; mirseed ELAV.TTTGTTT.+
chr2R	.	UTR3	21393638	21393646	0	-	.	gene_symbol Sdc; mirseed PUM.TGTAATT.-
chr2R	.	UTR3	21393650	21393658	0	-	.	gene_symbol Sdc; mirseed PUM.TGTAATT.-
chr2R	.	UTR3	21516643	21516651	0	+	.	gene_symbol MESK2; mirseed PUM.TGTAATT.+
chr2R	.	UTR3	21516647	21516655	0	-	.	gene_symbol CG10494; mirseed PUM.TGTAAAT.-
chr2R	.	UTR3	21559348	21559356	0	+	.	gene_symbol Egfr; mirseed PUM.TGTAATT.+
chr2R	.	UTR3	21560433	21560441	0	-	.	gene_symbol twz; mirseed PUM.TGTAATT.-
chr2R	.	UTR3	21560623	21560631	0	-	.	gene_symbol twz; mirseed ELAV.TTTGTTT.-
chr2R	.	UTR3	21605681	21605689	0	-	.	gene_symbol CG10433; mirseed PUM.TGTAAAT.-
chr2R	.	UTR3	21615467	21615475	0	-	.	gene_symbol CG18870; mirseed PUM.TGTAAAT.-
chr2R	.	UTR3	21638225	21638233	0	+	.	gene_symbol CG10321; mirseed ELAV.TTTGTTT.+
chr2R	.	UTR3	21638259	21638267	0	+	.	gene_symbol CG10321; mirseed ELAV.TTTGTTT.+
chr2R	.	UTR3	21697512	21697520	0	-	.	gene_symbol HmgZ; mirseed PUM.TGTAATT.-
chr2R	.	UTR3	21697557	21697565	0	-	.	gene_symbol HmgZ; mirseed PUM.TGTAATT.-
chr2R	.	UTR3	21698048	21698056	0	-	.	gene_symbol HmgZ; mirseed PUM.TGTAATT.-
chr2R	.	UTR3	21716628	21716636	0	+	.	gene_symbol HmgD; mirseed PUM.TGTAATT.+
chr2R	.	UTR3	21717260	21717268	0	-	.	gene_symbol Tango11; mirseed ELAV.TTTGTTT.-
chr2R	.	UTR3	21717267	21717275	0	-	.	gene_symbol Tango11; mirseed ELAV.TTTGTTT.-
chr2R	.	UTR3	21820687	21820695	0	-	.	gene_symbol CG13492; mirseed PUM.TGTAAAT.-
chr2R	.	UTR3	21881407	21881415	0	-	.	gene_symbol PpN58A; mirseed PUM.TGTAAAT.-
chr2R	.	UTR3	21944594	21944602	0	+	.	gene_symbol Fili; mirseed PUM.TGTACAG.+
chr2R	.	UTR3	21945674	21945682	0	+	.	gene_symbol Fili; mirseed PUM.TGTAAAT.+
chr2R	.	UTR3	21987424	21987432	0	-	.	gene_symbol CG34370; mirseed PUM.TGTAAAT.-
chr2R	.	UTR3	22078136	22078144	0	+	.	gene_symbol GlcT-1; mirseed PUM.TGTAATT.+
chr2R	.	UTR3	22078229	22078237	0	+	.	gene_symbol GlcT-1; mirseed ELAV.TTTGTTT.+
chr2R	.	UTR3	22079109	22079117	0	+	.	gene_symbol GlcT-1; mirseed PUM.TGTAAAT.+
chr2R	.	UTR3	22107645	22107653	0	-	.	gene_symbol Vrp1; mirseed ELAV.TTTGTTT.-
chr2R	.	UTR3	22189901	22189909	0	-	.	gene_symbol Swim; mirseed PUM.TGTAAAT.-
chr2R	.	UTR3	22217242	22217250	0	-	.	gene_symbol CG30278; mirseed PUM.TGTAAAT.-
chr2R	.	UTR3	22285427	22285435	0	+	.	gene_symbol dve; mirseed PUM.TGTAAAT.+
chr2R	.	UTR3	22285925	22285933	0	+	.	gene_symbol dve; mirseed ELAV.TTTGTTT.+
chr2R	.	UTR3	22286317	22286325	0	+	.	gene_symbol dve; mirseed PUM.TGTAATT.+
chr2R	.	UTR3	22378014	22378022	0	+	.	gene_symbol Rtf1; mirseed ELAV.TTTGTTT.+
chr2R	.	UTR3	22393075	22393083	0	+	.	gene_symbol CG13506; mirseed ELAV.TTTGTTT.+
chr2R	.	UTR3	22394127	22394135	0	-	.	gene_symbol babos; mirseed PUM.TGTAAAT.-
chr2R	.	UTR3	22412442	22412450	0	-	.	gene_symbol qkr58E-1; mirseed ELAV.TTTGTTT.-
chr2R	.	UTR3	22412895	22412903	0	+	.	gene_symbol Mes4; mirseed ELAV.TTTGTTT.+
chr2R	.	UTR3	22418060	22418068	0	+	.	gene_symbol qkr58E-2; mirseed ELAV.TTTGTTT.+
chr2R	.	UTR3	22494366	22494374	0	+	.	gene_symbol CG4610; mirseed ELAV.TTTGTTT.+
chr2R	.	UTR3	22494655	22494663	0	+	.	gene_symbol CG4610; mirseed ELAV.TTTGTTT.+
chr2R	.	UTR3	22496095	22496103	0	-	.	gene_symbol px; mirseed ELAV.TTTGTTT.-
chr2R	.	UTR3	22496508	22496516	0	-	.	gene_symbol px; mirseed ELAV.TTTGTTT.-
chr2R	.	UTR3	22600240	22600248	0	+	.	gene_symbol CG4269; mirseed PUM.TGTAAAT.+
chr2R	.	UTR3	22600436	22600444	0	+	.	gene_symbol CG4269; mirseed PUM.TGTAAAT.+
chr2R	.	UTR3	22633829	22633837	0	+	.	gene_symbol CG33143; mirseed PUM.TGTAAAT.+
chr2R	.	UTR3	22634005	22634013	0	-	.	gene_symbol CG17807; mirseed ELAV.TTTGTTT.-
chr2R	.	UTR3	22634054	22634062	0	-	.	gene_symbol CG17807; mirseed PUM.TGTAATT.-
chr2R	.	UTR3	22638848	22638856	0	+	.	gene_symbol bonsai; mirseed PUM.TGTAAAT.+
chr2R	.	UTR3	22640557	22640565	0	-	.	gene_symbol RpS24; mirseed ELAV.TTTGTTT.-
chr2R	.	UTR3	22644796	22644804	0	-	.	gene_symbol CG2852; mirseed ELAV.TTTGTTT.-
chr2R	.	UTR3	22656280	22656288	0	-	.	gene_symbol CG43325; mirseed ELAV.TTTGTTT.-
chr2R	.	UTR3	22656285	22656293	0	-	.	gene_symbol CG43325; mirseed ELAV.TTTGTTT.-
chr2R	.	UTR3	22659108	22659116	0	+	.	gene_symbol CG13510; mirseed PUM.TGTAAAT.+
chr2R	.	UTR3	22672017	22672025	0	+	.	gene_symbol RYBP; mirseed PUM.TGTAAAT.+
chr2R	.	UTR3	22672054	22672062	0	+	.	gene_symbol RYBP; mirseed PUM.TGTAAAT.+
chr2R	.	UTR3	22672235	22672243	0	+	.	gene_symbol RYBP; mirseed PUM.TGTAAAT.+
chr2R	.	UTR3	22672382	22672390	0	+	.	gene_symbol RYBP; mirseed ELAV.TTTGTTT.+
chr2R	.	UTR3	22685823	22685831	0	-	.	gene_symbol Ppa; mirseed ELAV.TTTGTTT.-
chr2R	.	UTR3	22693916	22693924	0	-	.	gene_symbol robo1; mirseed PUM.TGTACAG.-
chr2R	.	UTR3	22722643	22722651	0	-	.	gene_symbol jbug; mirseed ELAV.TTTGTTT.-
chr2R	.	UTR3	22742848	22742856	0	-	.	gene_symbol CG42260; mirseed PUM.TGTAATT.-
chr2R	.	UTR3	22742992	22743000	0	-	.	gene_symbol CG42260; mirseed PUM.TGTAAAT.-
chr2R	.	UTR3	22804236	22804244	0	-	.	gene_symbol CycB; mirseed ELAV.TTTGTTT.-
chr2R	.	UTR3	22821831	22821839	0	+	.	gene_symbol CG30271; mirseed ELAV.TTTGTTT.+
chr2R	.	UTR3	22842532	22842540	0	+	.	gene_symbol CG9826; mirseed PUM.TGTAATT.+
chr2R	.	UTR3	22870459	22870467	0	+	.	gene_symbol fd59A; mirseed PUM.TGTAAAT.+
chr2R	.	UTR3	22881124	22881132	0	-	.	gene_symbol EMC8-9; mirseed PUM.TGTAAAT.-
chr2R	.	UTR3	22881404	22881412	0	+	.	gene_symbol PIP5K59B; mirseed PUM.TGTAATT.+
chr2R	.	UTR3	22881407	22881415	0	-	.	gene_symbol EMC8-9; mirseed PUM.TGTAATT.-
chr2R	.	UTR3	22887591	22887599	0	-	.	gene_symbol Gmer; mirseed PUM.TGTAAAT.-
chr2R	.	UTR3	22916483	22916491	0	+	.	gene_symbol nahoda; mirseed PUM.TGTAAAT.+
chr2R	.	UTR3	22928016	22928024	0	+	.	gene_symbol Reep1; mirseed ELAV.TTTGTTT.+
chr2R	.	UTR3	22931810	22931818	0	+	.	gene_symbol Reep1; mirseed ELAV.TTTGTTT.+
chr2R	.	UTR3	22931994	22932002	0	+	.	gene_symbol Reep1; mirseed PUM.TGTAATT.+
chr2R	.	UTR3	22934595	22934603	0	-	.	gene_symbol CG3800; mirseed PUM.TGTAAAT.-
chr2R	.	UTR3	22938941	22938949	0	+	.	gene_symbol CG9849; mirseed PUM.TGTAAAT.+
chr2R	.	UTR3	22993860	22993868	0	-	.	gene_symbol CG9896; mirseed PUM.TGTAAAT.-
chr2R	.	UTR3	23058759	23058767	0	+	.	gene_symbol CG44253; mirseed ELAV.TTTGTTT.+
chr2R	.	UTR3	23058763	23058771	0	+	.	gene_symbol CG44253; mirseed ELAV.TTTGTTT.+
chr2R	.	UTR3	23185420	23185428	0	+	.	gene_symbol CG13539; mirseed PUM.TGTAAAT.+
chr2R	.	UTR3	23244038	23244046	0	-	.	gene_symbol yip3; mirseed PUM.TGTAATT.-
chr2R	.	UTR3	23285241	23285249	0	+	.	gene_symbol CG13541; mirseed ELAV.TTTGTTT.+
chr2R	.	UTR3	23371623	23371631	0	-	.	gene_symbol Golgin245; mirseed PUM.TGTACAG.-
chr2R	.	UTR3	23599298	23599306	0	+	.	gene_symbol apt; mirseed ELAV.TTTGTTT.+
chr2R	.	UTR3	23599474	23599482	0	+	.	gene_symbol apt; mirseed PUM.TGTAAAT.+
chr2R	.	UTR3	23654327	23654335	0	+	.	gene_symbol retn; mirseed ELAV.TTTGTTT.+
chr2R	.	UTR3	23690232	23690240	0	+	.	gene_symbol Pal2; mirseed PUM.TGTAAAT.+
chr2R	.	UTR3	23690325	23690333	0	-	.	gene_symbol CG30183; mirseed PUM.TGTAATT.-
chr2R	.	UTR3	23690542	23690550	0	+	.	gene_symbol Pal2; mirseed PUM.TGTAAAT.+
chr2R	.	UTR3	23698991	23698999	0	-	.	gene_symbol sigmar; mirseed ELAV.TTTGTTT.-
chr2R	.	UTR3	23705344	23705352	0	+	.	gene_symbol l(2)dtl; mirseed PUM.TGTACAG.+
chr2R	.	UTR3	23733137	23733145	0	+	.	gene_symbol Sesn; mirseed ELAV.TTTGTTT.+
chr2R	.	UTR3	23753584	23753592	0	-	.	gene_symbol CG9850; mirseed PUM.TGTAAAT.-
chr2R	.	UTR3	23802846	23802854	0	+	.	gene_symbol CG30177; mirseed ELAV.TTTGTTT.+
chr2R	.	UTR3	23806420	23806428	0	-	.	gene_symbol Ssrp; mirseed ELAV.TTTGTTT.-
chr2R	.	UTR3	23838049	23838057	0	+	.	gene_symbol CG5549; mirseed PUM.TGTAAAT.+
chr2R	.	UTR3	23838674	23838682	0	+	.	gene_symbol CG5549; mirseed ELAV.TTTGTTT.+
chr2R	.	UTR3	23846951	23846959	0	+	.	gene_symbol CG5554; mirseed PUM.TGTAATT.+
chr2R	.	UTR3	23847532	23847540	0	-	.	gene_symbol ytr; mirseed PUM.TGTAATT.-
chr2R	.	UTR3	23855983	23855991	0	-	.	gene_symbol Pym; mirseed PUM.TGTAAAT.-
chr2R	.	UTR3	23877399	23877407	0	+	.	gene_symbol ken; mirseed PUM.TGTACAG.+
chr2R	.	UTR3	23877448	23877456	0	+	.	gene_symbol ken; mirseed ELAV.TTTGTTT.+
chr2R	.	UTR3	23883262	23883270	0	-	.	gene_symbol PHDP; mirseed PUM.TGTAAAT.-
chr2R	.	UTR3	23888844	23888852	0	+	.	gene_symbol CG5597; mirseed PUM.TGTAAAT.+
chr2R	.	UTR3	23896950	23896958	0	-	.	gene_symbol CG5339; mirseed PUM.TGTAAAT.-
chr2R	.	UTR3	23946817	23946825	0	+	.	gene_symbol Galphas; mirseed PUM.TGTAATT.+
chr2R	.	UTR3	23947059	23947067	0	-	.	gene_symbol Orcokinin; mirseed PUM.TGTAAAT.-
chr2R	.	UTR3	23947833	23947841	0	-	.	gene_symbol Orcokinin; mirseed PUM.TGTAAAT.-
chr2R	.	UTR3	23961570	23961578	0	+	.	gene_symbol alpha-catenin-related; mirseed ELAV.TTTGTTT.+
chr2R	.	UTR3	23972082	23972090	0	+	.	gene_symbol CG3065; mirseed PUM.TGTAAAT.+
chr2R	.	UTR3	23985034	23985042	0	+	.	gene_symbol Sox14; mirseed PUM.TGTAATT.+
chr2R	.	UTR3	23985351	23985359	0	-	.	gene_symbol Phm; mirseed PUM.TGTAAAT.-
chr2R	.	UTR3	23991939	23991947	0	+	.	gene_symbol Pask; mirseed PUM.TGTAAAT.+
chr2R	.	UTR3	23991968	23991976	0	+	.	gene_symbol Pask; mirseed PUM.TGTAAAT.+
chr2R	.	UTR3	24025790	24025798	0	+	.	gene_symbol Adk2; mirseed PUM.TGTACAG.+
chr2R	.	UTR3	24036692	24036700	0	+	.	gene_symbol MAN1; mirseed ELAV.TTTGTTT.+
chr2R	.	UTR3	24073354	24073362	0	+	.	gene_symbol CG3209; mirseed PUM.TGTAAAT.+
chr2R	.	UTR3	24073402	24073410	0	+	.	gene_symbol CG3209; mirseed PUM.TGTAATT.+
chr2R	.	UTR3	24086167	24086175	0	+	.	gene_symbol CG16786; mirseed PUM.TGTAAAT.+
chr2R	.	UTR3	24107893	24107901	0	-	.	gene_symbol CG4049; mirseed PUM.TGTAAAT.-
chr2R	.	UTR3	24127011	24127019	0	-	.	gene_symbol tamo; mirseed ELAV.TTTGTTT.-
chr2R	.	UTR3	24205053	24205061	0	-	.	gene_symbol CG11406; mirseed ELAV.TTTGTTT.-
chr2R	.	UTR3	24205084	24205092	0	-	.	gene_symbol CG11406; mirseed ELAV.TTTGTTT.-
chr2R	.	UTR3	24214630	24214638	0	-	.	gene_symbol CG30419; mirseed PUM.TGTAATT.-
chr2R	.	UTR3	24215039	24215047	0	-	.	gene_symbol CG30419; mirseed PUM.TGTAATT.-
chr2R	.	UTR3	24254715	24254723	0	+	.	gene_symbol nord; mirseed PUM.TGTAATT.+
chr2R	.	UTR3	24331861	24331869	0	-	.	gene_symbol slbo; mirseed PUM.TGTACAG.-
chr2R	.	UTR3	24349486	24349494	0	+	.	gene_symbol bs; mirseed PUM.TGTACAG.+
chr2R	.	UTR3	24392470	24392478	0	-	.	gene_symbol Slik; mirseed PUM.TGTAAAT.-
chr2R	.	UTR3	24404497	24404505	0	+	.	gene_symbol Rpn8; mirseed PUM.TGTAATT.+
chr2R	.	UTR3	24415108	24415116	0	+	.	gene_symbol CG45068; mirseed PUM.TGTACAG.+
chr2R	.	UTR3	24415522	24415530	0	-	.	gene_symbol prom; mirseed ELAV.TTTGTTT.-
chr2R	.	UTR3	24447066	24447074	0	+	.	gene_symbol CG3483; mirseed PUM.TGTAATT.+
chr2R	.	UTR3	24522079	24522087	0	-	.	gene_symbol CG4612; mirseed PUM.TGTAATT.-
chr2R	.	UTR3	24523324	24523332	0	-	.	gene_symbol CG4612; mirseed PUM.TGTAATT.-
chr2R	.	UTR3	24556941	24556949	0	-	.	gene_symbol Nurf-38; mirseed ELAV.TTTGTTT.-
chr2R	.	UTR3	24557401	24557409	0	-	.	gene_symbol Nurf-38; mirseed ELAV.TTTGTTT.-
chr2R	.	UTR3	24557486	24557494	0	+	.	gene_symbol ITP; mirseed PUM.TGTAAAT.+
chr2R	.	UTR3	24557689	24557697	0	+	.	gene_symbol ITP; mirseed ELAV.TTTGTTT.+
chr2R	.	UTR3	24559231	24559239	0	-	.	gene_symbol Nurf-38; mirseed PUM.TGTAATT.-
chr2R	.	UTR3	24559257	24559265	0	-	.	gene_symbol Nurf-38; mirseed PUM.TGTAAAT.-
chr2R	.	UTR3	24568132	24568140	0	-	.	gene_symbol Fcp1; mirseed PUM.TGTAAAT.-
chr2R	.	UTR3	24568149	24568157	0	-	.	gene_symbol Fcp1; mirseed PUM.TGTAAAT.-
chr2R	.	UTR3	24604582	24604590	0	+	.	gene_symbol CG3570; mirseed PUM.TGTAAAT.+
chr2R	.	UTR3	24608566	24608574	0	+	.	gene_symbol CG42361; mirseed ELAV.TTTGTTT.+
chr2R	.	UTR3	24608775	24608783	0	+	.	gene_symbol CG42361; mirseed PUM.TGTAAAT.+
chr2R	.	UTR3	24615999	24616007	0	-	.	gene_symbol CG13594; mirseed ELAV.TTTGTTT.-
chr2R	.	UTR3	24671863	24671871	0	-	.	gene_symbol Mmp1; mirseed PUM.TGTAAAT.-
chr2R	.	UTR3	24671920	24671928	0	-	.	gene_symbol Mmp1; mirseed PUM.TGTAAAT.-
chr2R	.	UTR3	24672713	24672721	0	-	.	gene_symbol Mmp1; mirseed PUM.TGTAATT.-
chr2R	.	UTR3	24696357	24696365	0	-	.	gene_symbol Mid1; mirseed PUM.TGTAATT.-
chr2R	.	UTR3	24697311	24697319	0	-	.	gene_symbol Mid1; mirseed PUM.TGTAAAT.-
chr2R	.	UTR3	24762568	24762576	0	+	.	gene_symbol CG3880; mirseed PUM.TGTAAAT.+
chr2R	.	UTR3	24785432	24785440	0	+	.	gene_symbol CG3589; mirseed PUM.TGTAATT.+
chr2R	.	UTR3	24809933	24809941	0	+	.	gene_symbol CG42851; mirseed ELAV.TTTGTTT.+
chr2R	.	UTR3	24834687	24834695	0	+	.	gene_symbol Dll; mirseed ELAV.TTTGTTT.+
chr2R	.	UTR3	24835206	24835214	0	+	.	gene_symbol Dll; mirseed PUM.TGTAATT.+
chr2R	.	UTR3	24835585	24835593	0	+	.	gene_symbol Dll; mirseed PUM.TGTAATT.+
chr2R	.	UTR3	24849946	24849954	0	+	.	gene_symbol CG3650; mirseed PUM.TGTAAAT.+
chr2R	.	UTR3	24880296	24880304	0	+	.	gene_symbol CG44247; mirseed PUM.TGTAATT.+
chr2R	.	UTR3	24880741	24880749	0	+	.	gene_symbol CG44247; mirseed PUM.TGTAAAT.+
chr2R	.	UTR3	24881121	24881129	0	+	.	gene_symbol CG44247; mirseed PUM.TGTAAAT.+
chr2R	.	UTR3	24888594	24888602	0	+	.	gene_symbol NKAIN; mirseed PUM.TGTAAAT.+
chr2R	.	UTR3	24908240	24908248	0	+	.	gene_symbol NaCP60E; mirseed PUM.TGTAAAT.+
chr2R	.	UTR3	24912068	24912076	0	+	.	gene_symbol NaCP60E; mirseed ELAV.TTTGTTT.+
chr2R	.	UTR3	24918873	24918881	0	+	.	gene_symbol NaCP60E; mirseed ELAV.TTTGTTT.+
chr2R	.	UTR3	24919646	24919654	0	-	.	gene_symbol pain; mirseed PUM.TGTAAAT.-
chr2R	.	UTR3	24919991	24919999	0	-	.	gene_symbol pain; mirseed ELAV.TTTGTTT.-
chr2R	.	UTR3	24921335	24921343	0	-	.	gene_symbol pain; mirseed ELAV.TTTGTTT.-
chr2R	.	UTR3	24940654	24940662	0	+	.	gene_symbol CG3760; mirseed ELAV.TTTGTTT.+
chr2R	.	UTR3	24940675	24940683	0	-	.	gene_symbol Tina-1; mirseed PUM.TGTAATT.-
chr2R	.	UTR3	24953700	24953708	0	+	.	gene_symbol CG12851; mirseed ELAV.TTTGTTT.+
chr2R	.	UTR3	24954170	24954178	0	+	.	gene_symbol CG12851; mirseed ELAV.TTTGTTT.+
chr2R	.	UTR3	24954331	24954339	0	+	.	gene_symbol CG12851; mirseed PUM.TGTAATT.+
chr2R	.	UTR3	24959916	24959924	0	-	.	gene_symbol CG2765; mirseed PUM.TGTAAAT.-
chr2R	.	UTR3	24960089	24960097	0	-	.	gene_symbol CG2765; mirseed PUM.TGTAATT.-
chr2R	.	UTR3	24990596	24990604	0	-	.	gene_symbol zip; mirseed ELAV.TTTGTTT.-
chr2R	.	UTR3	24990943	24990951	0	+	.	gene_symbol CG3829; mirseed ELAV.TTTGTTT.+
chr2R	.	UTR3	25039803	25039811	0	+	.	gene_symbol Nplp1; mirseed PUM.TGTAAAT.+
chr2R	.	UTR3	25074471	25074479	0	-	.	gene_symbol gol; mirseed PUM.TGTAAAT.-
chr2R	.	UTR3	25086044	25086052	0	-	.	gene_symbol lov; mirseed PUM.TGTAAAT.-
chr2R	.	UTR3	25175368	25175376	0	-	.	gene_symbol Ebp; mirseed PUM.TGTAAAT.-
chr2R	.	UTR3	25230145	25230153	0	+	.	gene_symbol Kr; mirseed PUM.TGTAATT.+
chr2R	.	UTR3	25230282	25230290	0	+	.	gene_symbol Kr; mirseed PUM.TGTACAG.+
chr2R	.	UTR3	25230351	25230359	0	+	.	gene_symbol Kr; mirseed PUM.TGTAAAT.+
chr3L	.	UTR3	145386	145394	0	+	.	gene_symbol Pdk1; mirseed ELAV.TTTGTTT.+
chr3L	.	UTR3	187228	187236	0	-	.	gene_symbol rno; mirseed PUM.TGTAAAT.-
chr3L	.	UTR3	187234	187242	0	-	.	gene_symbol rno; mirseed PUM.TGTAATT.-
chr3L	.	UTR3	188371	188379	0	-	.	gene_symbol rno; mirseed PUM.TGTACAG.-
chr3L	.	UTR3	225142	225150	0	+	.	gene_symbol CG33229; mirseed PUM.TGTAAAT.+
chr3L	.	UTR3	234010	234018	0	-	.	gene_symbol E(bx); mirseed PUM.TGTAAAT.-
chr3L	.	UTR3	238361	238369	0	-	.	gene_symbol E(bx); mirseed PUM.TGTAAAT.-
chr3L	.	UTR3	238832	238840	0	-	.	gene_symbol E(bx); mirseed ELAV.TTTGTTT.-
chr3L	.	UTR3	238836	238844	0	-	.	gene_symbol E(bx); mirseed ELAV.TTTGTTT.-
chr3L	.	UTR3	250228	250236	0	+	.	gene_symbol mthl14; mirseed PUM.TGTAAAT.+
chr3L	.	UTR3	250370	250378	0	+	.	gene_symbol mthl14; mirseed PUM.TGTAATT.+
chr3L	.	UTR3	250506	250514	0	-	.	gene_symbol DIP2; mirseed PUM.TGTAAAT.-
chr3L	.	UTR3	252708	252716	0	+	.	gene_symbol mthl14; mirseed PUM.TGTAAAT.+
chr3L	.	UTR3	252998	253006	0	+	.	gene_symbol mthl14; mirseed ELAV.TTTGTTT.+
chr3L	.	UTR3	269156	269164	0	+	.	gene_symbol miple1; mirseed ELAV.TTTGTTT.+
chr3L	.	UTR3	269731	269739	0	+	.	gene_symbol miple1; mirseed PUM.TGTAAAT.+
chr3L	.	UTR3	270267	270275	0	+	.	gene_symbol miple1; mirseed ELAV.TTTGTTT.+
chr3L	.	UTR3	305921	305929	0	-	.	gene_symbol fwd; mirseed PUM.TGTAATT.-
chr3L	.	UTR3	306088	306096	0	-	.	gene_symbol fwd; mirseed PUM.TGTAAAT.-
chr3L	.	UTR3	356042	356050	0	+	.	gene_symbol Ptpmeg; mirseed PUM.TGTAATT.+
chr3L	.	UTR3	366583	366591	0	-	.	gene_symbol trh; mirseed PUM.TGTAATT.-
chr3L	.	UTR3	367156	367164	0	-	.	gene_symbol trh; mirseed PUM.TGTAAAT.-
chr3L	.	UTR3	434625	434633	0	-	.	gene_symbol klar; mirseed ELAV.TTTGTTT.-
chr3L	.	UTR3	442747	442755	0	-	.	gene_symbol klar; mirseed ELAV.TTTGTTT.-
chr3L	.	UTR3	577777	577785	0	+	.	gene_symbol Hipk; mirseed ELAV.TTTGTTT.+
chr3L	.	UTR3	578350	578358	0	+	.	gene_symbol Hipk; mirseed ELAV.TTTGTTT.+
chr3L	.	UTR3	621161	621169	0	-	.	gene_symbol CG43337; mirseed ELAV.TTTGTTT.-
chr3L	.	UTR3	651277	651285	0	+	.	gene_symbol Gale; mirseed PUM.TGTAATT.+
chr3L	.	UTR3	651307	651315	0	+	.	gene_symbol Gale; mirseed PUM.TGTAATT.+
chr3L	.	UTR3	752741	752749	0	+	.	gene_symbol emc; mirseed ELAV.TTTGTTT.+
chr3L	.	UTR3	893104	893112	0	+	.	gene_symbol Usp10; mirseed PUM.TGTAATT.+
chr3L	.	UTR3	894830	894838	0	+	.	gene_symbol Usp10; mirseed PUM.TGTAATT.+
chr3L	.	UTR3	894854	894862	0	+	.	gene_symbol Usp10; mirseed ELAV.TTTGTTT.+
chr3L	.	UTR3	911916	911924	0	+	.	gene_symbol nerfin-1; mirseed PUM.TGTAAAT.+
chr3L	.	UTR3	982397	982405	0	+	.	gene_symbol Glut1; mirseed ELAV.TTTGTTT.+
chr3L	.	UTR3	992329	992337	0	+	.	gene_symbol Glut1; mirseed PUM.TGTAAAT.+
chr3L	.	UTR3	992584	992592	0	+	.	gene_symbol Glut1; mirseed PUM.TGTAAAT.+
chr3L	.	UTR3	992943	992951	0	+	.	gene_symbol Glut1; mirseed PUM.TGTAAAT.+
chr3L	.	UTR3	996971	996979	0	-	.	gene_symbol trio; mirseed PUM.TGTACAG.-
chr3L	.	UTR3	997836	997844	0	-	.	gene_symbol trio; mirseed PUM.TGTAATT.-
chr3L	.	UTR3	997842	997850	0	-	.	gene_symbol trio; mirseed PUM.TGTAATT.-
chr3L	.	UTR3	997914	997922	0	-	.	gene_symbol trio; mirseed ELAV.TTTGTTT.-
chr3L	.	UTR3	1036434	1036442	0	+	.	gene_symbol CG9205; mirseed ELAV.TTTGTTT.+
chr3L	.	UTR3	1037263	1037271	0	+	.	gene_symbol CG9205; mirseed ELAV.TTTGTTT.+
chr3L	.	UTR3	1140865	1140873	0	-	.	gene_symbol bab2; mirseed PUM.TGTAAAT.-
chr3L	.	UTR3	1241887	1241895	0	-	.	gene_symbol Klp61F; mirseed ELAV.TTTGTTT.-
chr3L	.	UTR3	1250189	1250197	0	+	.	gene_symbol Sac1; mirseed ELAV.TTTGTTT.+
chr3L	.	UTR3	1298368	1298376	0	+	.	gene_symbol Rabex-5; mirseed PUM.TGTAAAT.+
chr3L	.	UTR3	1301395	1301403	0	-	.	gene_symbol Rac1; mirseed PUM.TGTAATT.-
chr3L	.	UTR3	1301563	1301571	0	-	.	gene_symbol Rac1; mirseed ELAV.TTTGTTT.-
chr3L	.	UTR3	1329480	1329488	0	+	.	gene_symbol Myo61F; mirseed PUM.TGTAATT.+
chr3L	.	UTR3	1468000	1468008	0	+	.	gene_symbol rho; mirseed PUM.TGTAAAT.+
chr3L	.	UTR3	1475455	1475463	0	-	.	gene_symbol stet; mirseed PUM.TGTAAAT.-
chr3L	.	UTR3	1475466	1475474	0	-	.	gene_symbol stet; mirseed ELAV.TTTGTTT.-
chr3L	.	UTR3	1475941	1475949	0	-	.	gene_symbol stet; mirseed ELAV.TTTGTTT.-
chr3L	.	UTR3	1475946	1475954	0	-	.	gene_symbol stet; mirseed ELAV.TTTGTTT.-
chr3L	.	UTR3	1478291	1478299	0	+	.	gene_symbol robl62A; mirseed PUM.TGTAATT.+
chr3L	.	UTR3	1491149	1491157	0	-	.	gene_symbol CG12084; mirseed PUM.TGTAAAT.-
chr3L	.	UTR3	1491445	1491453	0	-	.	gene_symbol CG12084; mirseed PUM.TGTAAAT.-
chr3L	.	UTR3	1503076	1503084	0	-	.	gene_symbol cue; mirseed PUM.TGTAAAT.-
chr3L	.	UTR3	1503295	1503303	0	-	.	gene_symbol cue; mirseed PUM.TGTAATT.-
chr3L	.	UTR3	1553446	1553454	0	+	.	gene_symbol Cct1; mirseed ELAV.TTTGTTT.+
chr3L	.	UTR3	1555514	1555522	0	-	.	gene_symbol CG12099; mirseed ELAV.TTTGTTT.-
chr3L	.	UTR3	1560142	1560150	0	-	.	gene_symbol CG7879; mirseed PUM.TGTAAAT.-
chr3L	.	UTR3	1574663	1574671	0	+	.	gene_symbol CG12004; mirseed PUM.TGTAAAT.+
chr3L	.	UTR3	1575675	1575683	0	+	.	gene_symbol CG12004; mirseed PUM.TGTAATT.+
chr3L	.	UTR3	1576041	1576049	0	+	.	gene_symbol CG12004; mirseed PUM.TGTACAG.+
chr3L	.	UTR3	1610740	1610748	0	-	.	gene_symbol CG12105; mirseed PUM.TGTAATT.-
chr3L	.	UTR3	1623132	1623140	0	+	.	gene_symbol ABCB7; mirseed PUM.TGTAAAT.+
chr3L	.	UTR3	1630677	1630685	0	-	.	gene_symbol nSyb; mirseed ELAV.TTTGTTT.-
chr3L	.	UTR3	1631998	1632006	0	-	.	gene_symbol nSyb; mirseed ELAV.TTTGTTT.-
chr3L	.	UTR3	1651181	1651189	0	+	.	gene_symbol CG13920; mirseed ELAV.TTTGTTT.+
chr3L	.	UTR3	1716006	1716014	0	-	.	gene_symbol drpr; mirseed PUM.TGTAAAT.-
chr3L	.	UTR3	1716057	1716065	0	-	.	gene_symbol drpr; mirseed PUM.TGTAAAT.-
chr3L	.	UTR3	1716114	1716122	0	-	.	gene_symbol drpr; mirseed PUM.TGTAATT.-
chr3L	.	UTR3	1716680	1716688	0	-	.	gene_symbol drpr; mirseed ELAV.TTTGTTT.-
chr3L	.	UTR3	1745148	1745156	0	+	.	gene_symbol Gk2; mirseed PUM.TGTAAAT.+
chr3L	.	UTR3	1752266	1752274	0	-	.	gene_symbol Cht2; mirseed PUM.TGTAAAT.-
chr3L	.	UTR3	1822853	1822861	0	+	.	gene_symbol GV1; mirseed PUM.TGTAAAT.+
chr3L	.	UTR3	1824143	1824151	0	-	.	gene_symbol Cpr62Ba; mirseed ELAV.TTTGTTT.-
chr3L	.	UTR3	1824204	1824212	0	-	.	gene_symbol Cpr62Ba; mirseed PUM.TGTAAAT.-
chr3L	.	UTR3	1840490	1840498	0	-	.	gene_symbol Cpr62Bc; mirseed PUM.TGTAAAT.-
chr3L	.	UTR3	1840519	1840527	0	-	.	gene_symbol Cpr62Bc; mirseed ELAV.TTTGTTT.-
chr3L	.	UTR3	1840718	1840726	0	-	.	gene_symbol Cpr62Bc; mirseed PUM.TGTAATT.-
chr3L	.	UTR3	1858422	1858430	0	+	.	gene_symbol CG12024; mirseed ELAV.TTTGTTT.+
chr3L	.	UTR3	1858674	1858682	0	+	.	gene_symbol CG12024; mirseed PUM.TGTACAG.+
chr3L	.	UTR3	1858965	1858973	0	+	.	gene_symbol CG12024; mirseed PUM.TGTAATT.+
chr3L	.	UTR3	1859319	1859327	0	-	.	gene_symbol Rap1; mirseed PUM.TGTAATT.-
chr3L	.	UTR3	1860428	1860436	0	-	.	gene_symbol Rap1; mirseed PUM.TGTAATT.-
chr3L	.	UTR3	1867577	1867585	0	+	.	gene_symbol CG12025; mirseed ELAV.TTTGTTT.+
chr3L	.	UTR3	1867961	1867969	0	+	.	gene_symbol CG12025; mirseed PUM.TGTAATT.+
chr3L	.	UTR3	1891413	1891421	0	+	.	gene_symbol Tmhs; mirseed PUM.TGTAAAT.+
chr3L	.	UTR3	1901810	1901818	0	-	.	gene_symbol dsb; mirseed PUM.TGTAAAT.-
chr3L	.	UTR3	1933504	1933512	0	+	.	gene_symbol Dbx; mirseed PUM.TGTAAAT.+
chr3L	.	UTR3	1950330	1950338	0	-	.	gene_symbol mv; mirseed ELAV.TTTGTTT.-
chr3L	.	UTR3	2153612	2153620	0	-	.	gene_symbol CG15822; mirseed ELAV.TTTGTTT.-
chr3L	.	UTR3	2243660	2243668	0	+	.	gene_symbol ACXD; mirseed PUM.TGTAAAT.+
chr3L	.	UTR3	2259061	2259069	0	-	.	gene_symbol oxt; mirseed PUM.TGTAAAT.-
chr3L	.	UTR3	2259283	2259291	0	-	.	gene_symbol oxt; mirseed PUM.TGTAAAT.-
chr3L	.	UTR3	2408385	2408393	0	+	.	gene_symbol CG45186; mirseed PUM.TGTAATT.+
chr3L	.	UTR3	2492226	2492234	0	+	.	gene_symbol CG1146; mirseed ELAV.TTTGTTT.+
chr3L	.	UTR3	2492230	2492238	0	+	.	gene_symbol CG1146; mirseed ELAV.TTTGTTT.+
chr3L	.	UTR3	2554856	2554864	0	-	.	gene_symbol msn; mirseed PUM.TGTAAAT.-
chr3L	.	UTR3	2555038	2555046	0	-	.	gene_symbol msn; mirseed ELAV.TTTGTTT.-
chr3L	.	UTR3	2589109	2589117	0	+	.	gene_symbol RpL8; mirseed ELAV.TTTGTTT.+
chr3L	.	UTR3	2610126	2610134	0	-	.	gene_symbol Pxn; mirseed ELAV.TTTGTTT.-
chr3L	.	UTR3	2641500	2641508	0	+	.	gene_symbol CG42245; mirseed PUM.TGTAAAT.+
chr3L	.	UTR3	2641500	2641508	0	+	.	gene_symbol MEP-1; mirseed PUM.TGTAAAT.+
chr3L	.	UTR3	2672338	2672346	0	-	.	gene_symbol Fife; mirseed ELAV.TTTGTTT.-
chr3L	.	UTR3	2718581	2718589	0	-	.	gene_symbol Mrtf; mirseed PUM.TGTAAAT.-
chr3L	.	UTR3	2718787	2718795	0	-	.	gene_symbol Mrtf; mirseed ELAV.TTTGTTT.-
chr3L	.	UTR3	2719022	2719030	0	-	.	gene_symbol Mrtf; mirseed ELAV.TTTGTTT.-
chr3L	.	UTR3	2785705	2785713	0	+	.	gene_symbol pgant6; mirseed PUM.TGTAAAT.+
chr3L	.	UTR3	2786080	2786088	0	+	.	gene_symbol pgant6; mirseed ELAV.TTTGTTT.+
chr3L	.	UTR3	2786540	2786548	0	-	.	gene_symbol Tet; mirseed PUM.TGTAAAT.-
chr3L	.	UTR3	2786696	2786704	0	-	.	gene_symbol Tet; mirseed PUM.TGTAATT.-
chr3L	.	UTR3	2788088	2788096	0	-	.	gene_symbol Tet; mirseed PUM.TGTAAAT.-
chr3L	.	UTR3	2883913	2883921	0	-	.	gene_symbol spz5; mirseed PUM.TGTAATT.-
chr3L	.	UTR3	2944331	2944339	0	+	.	gene_symbol Shab; mirseed PUM.TGTAAAT.+
chr3L	.	UTR3	2959470	2959478	0	+	.	gene_symbol Shab; mirseed PUM.TGTAAAT.+
chr3L	.	UTR3	3051644	3051652	0	+	.	gene_symbol CG32485; mirseed PUM.TGTAAAT.+
chr3L	.	UTR3	3089326	3089334	0	+	.	gene_symbol CG11486; mirseed PUM.TGTAAAT.+
chr3L	.	UTR3	3091017	3091025	0	-	.	gene_symbol Cht7; mirseed PUM.TGTAATT.-
chr3L	.	UTR3	3128102	3128110	0	-	.	gene_symbol CG11537; mirseed PUM.TGTAAAT.-
chr3L	.	UTR3	3154587	3154595	0	+	.	gene_symbol BtbVII; mirseed PUM.TGTACAG.+
chr3L	.	UTR3	3157725	3157733	0	+	.	gene_symbol BtbVII; mirseed ELAV.TTTGTTT.+
chr3L	.	UTR3	3162284	3162292	0	-	.	gene_symbol Asciz; mirseed PUM.TGTACAG.-
chr3L	.	UTR3	3232137	3232145	0	+	.	gene_symbol CG11505; mirseed PUM.TGTAAAT.+
chr3L	.	UTR3	3232159	3232167	0	+	.	gene_symbol CG11505; mirseed PUM.TGTAAAT.+
chr3L	.	UTR3	3233229	3233237	0	+	.	gene_symbol CG11505; mirseed ELAV.TTTGTTT.+
chr3L	.	UTR3	3234237	3234245	0	+	.	gene_symbol CG11505; mirseed ELAV.TTTGTTT.+
chr3L	.	UTR3	3235975	3235983	0	+	.	gene_symbol CG11505; mirseed PUM.TGTAATT.+
chr3L	.	UTR3	3299436	3299444	0	-	.	gene_symbol CG14968; mirseed PUM.TGTAAAT.-
chr3L	.	UTR3	3313971	3313979	0	+	.	gene_symbol ZnT63C; mirseed PUM.TGTAAAT.+
chr3L	.	UTR3	3322364	3322372	0	+	.	gene_symbol CG42456; mirseed PUM.TGTAAAT.+
chr3L	.	UTR3	3322364	3322372	0	+	.	gene_symbol CG12016; mirseed PUM.TGTAAAT.+
chr3L	.	UTR3	3322449	3322457	0	-	.	gene_symbol Strip; mirseed ELAV.TTTGTTT.-
chr3L	.	UTR3	3380191	3380199	0	+	.	gene_symbol CG12014; mirseed PUM.TGTAATT.+
chr3L	.	UTR3	3400904	3400912	0	-	.	gene_symbol sty; mirseed ELAV.TTTGTTT.-
chr3L	.	UTR3	3401823	3401831	0	-	.	gene_symbol sty; mirseed PUM.TGTAAAT.-
chr3L	.	UTR3	3402619	3402627	0	-	.	gene_symbol sty; mirseed ELAV.TTTGTTT.-
chr3L	.	UTR3	3468739	3468747	0	-	.	gene_symbol CG14971; mirseed PUM.TGTAAAT.-
chr3L	.	UTR3	3468748	3468756	0	-	.	gene_symbol CG14971; mirseed PUM.TGTAAAT.-
chr3L	.	UTR3	3610311	3610319	0	+	.	gene_symbol Eip63E; mirseed PUM.TGTAAAT.+
chr3L	.	UTR3	3715986	3715994	0	-	.	gene_symbol CG32264; mirseed PUM.TGTAAAT.-
chr3L	.	UTR3	3840849	3840857	0	+	.	gene_symbol enc; mirseed PUM.TGTAATT.+
chr3L	.	UTR3	3841949	3841957	0	+	.	gene_symbol enc; mirseed ELAV.TTTGTTT.+
chr3L	.	UTR3	3936100	3936108	0	-	.	gene_symbol CG10866; mirseed ELAV.TTTGTTT.-
chr3L	.	UTR3	3947251	3947259	0	+	.	gene_symbol CG14982; mirseed PUM.TGTAATT.+
chr3L	.	UTR3	3991514	3991522	0	+	.	gene_symbol scrt; mirseed PUM.TGTACAG.+
chr3L	.	UTR3	4030828	4030836	0	+	.	gene_symbol Gr64b; mirseed ELAV.TTTGTTT.+
chr3L	.	UTR3	4035243	4035251	0	+	.	gene_symbol Gr64d; mirseed PUM.TGTACAG.+
chr3L	.	UTR3	4064210	4064218	0	+	.	gene_symbol dib; mirseed PUM.TGTAAAT.+
chr3L	.	UTR3	4075164	4075172	0	-	.	gene_symbol Gad1; mirseed ELAV.TTTGTTT.-
chr3L	.	UTR3	4114122	4114130	0	+	.	gene_symbol Ack; mirseed ELAV.TTTGTTT.+
chr3L	.	UTR3	4123595	4123603	0	-	.	gene_symbol ens; mirseed PUM.TGTAATT.-
chr3L	.	UTR3	4140927	4140935	0	+	.	gene_symbol Ras64B; mirseed ELAV.TTTGTTT.+
chr3L	.	UTR3	4140962	4140970	0	+	.	gene_symbol Ras64B; mirseed ELAV.TTTGTTT.+
chr3L	.	UTR3	4140999	4141007	0	+	.	gene_symbol Ras64B; mirseed PUM.TGTAATT.+
chr3L	.	UTR3	4193621	4193629	0	+	.	gene_symbol tipE; mirseed ELAV.TTTGTTT.+
chr3L	.	UTR3	4246758	4246766	0	-	.	gene_symbol ago; mirseed ELAV.TTTGTTT.-
chr3L	.	UTR3	4246874	4246882	0	-	.	gene_symbol ago; mirseed ELAV.TTTGTTT.-
chr3L	.	UTR3	4263136	4263144	0	+	.	gene_symbol VhaM9.7-a; mirseed PUM.TGTAAAT.+
chr3L	.	UTR3	4369024	4369032	0	-	.	gene_symbol DopEcR; mirseed PUM.TGTAATT.-
chr3L	.	UTR3	4420205	4420213	0	+	.	gene_symbol DOR; mirseed PUM.TGTAAAT.+
chr3L	.	UTR3	4435873	4435881	0	+	.	gene_symbol nAChRbeta1; mirseed PUM.TGTAAAT.+
chr3L	.	UTR3	4465202	4465210	0	-	.	gene_symbol CG32241; mirseed PUM.TGTAAAT.-
chr3L	.	UTR3	4510765	4510773	0	-	.	gene_symbol Tie; mirseed PUM.TGTAATT.-
chr3L	.	UTR3	4511013	4511021	0	-	.	gene_symbol Tie; mirseed PUM.TGTAAAT.-
chr3L	.	UTR3	4636716	4636724	0	-	.	gene_symbol axo; mirseed PUM.TGTAAAT.-
chr3L	.	UTR3	4642555	4642563	0	-	.	gene_symbol axo; mirseed PUM.TGTAAAT.-
chr3L	.	UTR3	4698020	4698028	0	+	.	gene_symbol CG13713; mirseed PUM.TGTAAAT.+
chr3L	.	UTR3	4936877	4936885	0	-	.	gene_symbol Con; mirseed ELAV.TTTGTTT.-
chr3L	.	UTR3	4939123	4939131	0	-	.	gene_symbol Con; mirseed PUM.TGTAAAT.-
chr3L	.	UTR3	5154466	5154474	0	+	.	gene_symbol Srp54k; mirseed PUM.TGTAAAT.+
chr3L	.	UTR3	5154492	5154500	0	+	.	gene_symbol Srp54k; mirseed ELAV.TTTGTTT.+
chr3L	.	UTR3	5157783	5157791	0	-	.	gene_symbol shep; mirseed ELAV.TTTGTTT.-
chr3L	.	UTR3	5157801	5157809	0	-	.	gene_symbol shep; mirseed ELAV.TTTGTTT.-
chr3L	.	UTR3	5158465	5158473	0	-	.	gene_symbol shep; mirseed ELAV.TTTGTTT.-
chr3L	.	UTR3	5441658	5441666	0	+	.	gene_symbol DIP-delta; mirseed PUM.TGTAAAT.+
chr3L	.	UTR3	5441706	5441714	0	+	.	gene_symbol DIP-delta; mirseed PUM.TGTAAAT.+
chr3L	.	UTR3	5441736	5441744	0	+	.	gene_symbol DIP-delta; mirseed PUM.TGTAAAT.+
chr3L	.	UTR3	5512481	5512489	0	-	.	gene_symbol Lkr; mirseed PUM.TGTAATT.-
chr3L	.	UTR3	5566213	5566221	0	+	.	gene_symbol bc10; mirseed ELAV.TTTGTTT.+
chr3L	.	UTR3	5567160	5567168	0	-	.	gene_symbol Msr-110; mirseed ELAV.TTTGTTT.-
chr3L	.	UTR3	5590180	5590188	0	+	.	gene_symbol l(3)psg2; mirseed PUM.TGTAAAT.+
chr3L	.	UTR3	5649387	5649395	0	+	.	gene_symbol Blimp-1; mirseed ELAV.TTTGTTT.+
chr3L	.	UTR3	5649391	5649399	0	+	.	gene_symbol Blimp-1; mirseed ELAV.TTTGTTT.+
chr3L	.	UTR3	5649395	5649403	0	+	.	gene_symbol Blimp-1; mirseed ELAV.TTTGTTT.+
chr3L	.	UTR3	5651248	5651256	0	+	.	gene_symbol Blimp-1; mirseed PUM.TGTACAG.+
chr3L	.	UTR3	5744702	5744710	0	+	.	gene_symbol sif; mirseed ELAV.TTTGTTT.+
chr3L	.	UTR3	5744743	5744751	0	+	.	gene_symbol sif; mirseed PUM.TGTAATT.+
chr3L	.	UTR3	5748290	5748298	0	+	.	gene_symbol sif; mirseed ELAV.TTTGTTT.+
chr3L	.	UTR3	5749087	5749095	0	+	.	gene_symbol sif; mirseed ELAV.TTTGTTT.+
chr3L	.	UTR3	5776385	5776393	0	-	.	gene_symbol vito; mirseed ELAV.TTTGTTT.-
chr3L	.	UTR3	5798051	5798059	0	-	.	gene_symbol S6k; mirseed PUM.TGTACAG.-
chr3L	.	UTR3	5799533	5799541	0	-	.	gene_symbol S6k; mirseed PUM.TGTAAAT.-
chr3L	.	UTR3	5812192	5812200	0	+	.	gene_symbol kri; mirseed PUM.TGTAAAT.+
chr3L	.	UTR3	5814232	5814240	0	-	.	gene_symbol vn; mirseed PUM.TGTAAAT.-
chr3L	.	UTR3	5814710	5814718	0	-	.	gene_symbol vn; mirseed PUM.TGTAATT.-
chr3L	.	UTR3	5814796	5814804	0	-	.	gene_symbol vn; mirseed ELAV.TTTGTTT.-
chr3L	.	UTR3	5923535	5923543	0	+	.	gene_symbol CG32407; mirseed PUM.TGTAAAT.+
chr3L	.	UTR3	5930540	5930548	0	-	.	gene_symbol Rcc1; mirseed ELAV.TTTGTTT.-
chr3L	.	UTR3	5967718	5967726	0	-	.	gene_symbol CG10479; mirseed ELAV.TTTGTTT.-
chr3L	.	UTR3	6026217	6026225	0	+	.	gene_symbol PVRAP; mirseed PUM.TGTAAAT.+
chr3L	.	UTR3	6072445	6072453	0	-	.	gene_symbol CG13295; mirseed PUM.TGTAAAT.-
chr3L	.	UTR3	6072979	6072987	0	-	.	gene_symbol CG13295; mirseed PUM.TGTACAG.-
chr3L	.	UTR3	6076129	6076137	0	+	.	gene_symbol CG6610; mirseed PUM.TGTAAAT.+
chr3L	.	UTR3	6082344	6082352	0	+	.	gene_symbol ssp6; mirseed PUM.TGTAATT.+
chr3L	.	UTR3	6082459	6082467	0	+	.	gene_symbol ssp6; mirseed PUM.TGTAAAT.+
chr3L	.	UTR3	6090615	6090623	0	+	.	gene_symbol CG13293; mirseed ELAV.TTTGTTT.+
chr3L	.	UTR3	6091607	6091615	0	-	.	gene_symbol CG10469; mirseed ELAV.TTTGTTT.-
chr3L	.	UTR3	6092014	6092022	0	-	.	gene_symbol CG10469; mirseed ELAV.TTTGTTT.-
chr3L	.	UTR3	6096485	6096493	0	+	.	gene_symbol loj; mirseed ELAV.TTTGTTT.+
chr3L	.	UTR3	6122820	6122828	0	+	.	gene_symbol Ets65A; mirseed PUM.TGTAAAT.+
chr3L	.	UTR3	6123252	6123260	0	+	.	gene_symbol Ets65A; mirseed PUM.TGTAAAT.+
chr3L	.	UTR3	6123354	6123362	0	+	.	gene_symbol Ets65A; mirseed PUM.TGTAAAT.+
chr3L	.	UTR3	6123504	6123512	0	+	.	gene_symbol Ets65A; mirseed PUM.TGTACAG.+
chr3L	.	UTR3	6165386	6165394	0	-	.	gene_symbol CG10289; mirseed ELAV.TTTGTTT.-
chr3L	.	UTR3	6166946	6166954	0	-	.	gene_symbol CG10289; mirseed PUM.TGTAATT.-
chr3L	.	UTR3	6167229	6167237	0	-	.	gene_symbol CG10289; mirseed ELAV.TTTGTTT.-
chr3L	.	UTR3	6168388	6168396	0	-	.	gene_symbol CG10289; mirseed ELAV.TTTGTTT.-
chr3L	.	UTR3	6169382	6169390	0	-	.	gene_symbol CG10289; mirseed ELAV.TTTGTTT.-
chr3L	.	UTR3	6198947	6198955	0	+	.	gene_symbol Trn; mirseed PUM.TGTAATT.+
chr3L	.	UTR3	6199037	6199045	0	+	.	gene_symbol Trn; mirseed PUM.TGTACAG.+
chr3L	.	UTR3	6199728	6199736	0	+	.	gene_symbol Trn; mirseed ELAV.TTTGTTT.+
chr3L	.	UTR3	6245991	6245999	0	-	.	gene_symbol Best2; mirseed PUM.TGTACAG.-
chr3L	.	UTR3	6330000	6330008	0	-	.	gene_symbol CG13300; mirseed PUM.TGTAAAT.-
chr3L	.	UTR3	6485945	6485953	0	-	.	gene_symbol CG10147; mirseed PUM.TGTAAAT.-
chr3L	.	UTR3	6549457	6549465	0	+	.	gene_symbol sfl; mirseed PUM.TGTAAAT.+
chr3L	.	UTR3	6592077	6592085	0	+	.	gene_symbol CG18769; mirseed ELAV.TTTGTTT.+
chr3L	.	UTR3	6592528	6592536	0	+	.	gene_symbol CG18769; mirseed PUM.TGTAAAT.+
chr3L	.	UTR3	6592620	6592628	0	+	.	gene_symbol CG18769; mirseed PUM.TGTAAAT.+
chr3L	.	UTR3	6634792	6634800	0	+	.	gene_symbol GluRIA; mirseed PUM.TGTAAAT.+
chr3L	.	UTR3	6634895	6634903	0	+	.	gene_symbol GluRIA; mirseed PUM.TGTACAG.+
chr3L	.	UTR3	6689375	6689383	0	-	.	gene_symbol SP1173; mirseed PUM.TGTAATT.-
chr3L	.	UTR3	6708963	6708971	0	+	.	gene_symbol CG8519; mirseed PUM.TGTAAAT.+
chr3L	.	UTR3	6714739	6714747	0	-	.	gene_symbol ple; mirseed ELAV.TTTGTTT.-
chr3L	.	UTR3	6714753	6714761	0	-	.	gene_symbol ple; mirseed ELAV.TTTGTTT.-
chr3L	.	UTR3	6729739	6729747	0	-	.	gene_symbol dikar; mirseed ELAV.TTTGTTT.-
chr3L	.	UTR3	6744536	6744544	0	-	.	gene_symbol velo; mirseed PUM.TGTAAAT.-
chr3L	.	UTR3	6793518	6793526	0	+	.	gene_symbol vvl; mirseed ELAV.TTTGTTT.+
chr3L	.	UTR3	6794125	6794133	0	+	.	gene_symbol vvl; mirseed PUM.TGTAAAT.+
chr3L	.	UTR3	6794675	6794683	0	+	.	gene_symbol vvl; mirseed ELAV.TTTGTTT.+
chr3L	.	UTR3	6794689	6794697	0	+	.	gene_symbol vvl; mirseed ELAV.TTTGTTT.+
chr3L	.	UTR3	6949193	6949201	0	+	.	gene_symbol tow; mirseed PUM.TGTAATT.+
chr3L	.	UTR3	6949560	6949568	0	-	.	gene_symbol CG10077; mirseed PUM.TGTAATT.-
chr3L	.	UTR3	6959567	6959575	0	-	.	gene_symbol sgl; mirseed PUM.TGTAAAT.-
chr3L	.	UTR3	6959582	6959590	0	+	.	gene_symbol Surf1; mirseed PUM.TGTAAAT.+
chr3L	.	UTR3	6960104	6960112	0	-	.	gene_symbol sgl; mirseed PUM.TGTAAAT.-
chr3L	.	UTR3	7052453	7052461	0	+	.	gene_symbol Mp; mirseed PUM.TGTAATT.+
chr3L	.	UTR3	7052501	7052509	0	+	.	gene_symbol Mp; mirseed PUM.TGTAATT.+
chr3L	.	UTR3	7053212	7053220	0	+	.	gene_symbol Mp; mirseed PUM.TGTAATT.+
chr3L	.	UTR3	7059942	7059950	0	-	.	gene_symbol CG8641; mirseed PUM.TGTAATT.-
chr3L	.	UTR3	7060203	7060211	0	-	.	gene_symbol CG8641; mirseed PUM.TGTAAAT.-
chr3L	.	UTR3	7123453	7123461	0	-	.	gene_symbol msl-3; mirseed PUM.TGTAATT.-
chr3L	.	UTR3	7129353	7129361	0	+	.	gene_symbol CG15829; mirseed PUM.TGTAATT.+
chr3L	.	UTR3	7133966	7133974	0	+	.	gene_symbol Dbi; mirseed ELAV.TTTGTTT.+
chr3L	.	UTR3	7142779	7142787	0	+	.	gene_symbol melt; mirseed PUM.TGTAAAT.+
chr3L	.	UTR3	7143052	7143060	0	-	.	gene_symbol corn; mirseed ELAV.TTTGTTT.-
chr3L	.	UTR3	7159505	7159513	0	-	.	gene_symbol Dscam2; mirseed ELAV.TTTGTTT.-
chr3L	.	UTR3	7159759	7159767	0	-	.	gene_symbol Dscam2; mirseed ELAV.TTTGTTT.-
chr3L	.	UTR3	7160355	7160363	0	-	.	gene_symbol Dscam2; mirseed PUM.TGTAAAT.-
chr3L	.	UTR3	7175052	7175060	0	-	.	gene_symbol Dscam2; mirseed ELAV.TTTGTTT.-
chr3L	.	UTR3	7266258	7266266	0	-	.	gene_symbol unc-13-4A; mirseed PUM.TGTAAAT.-
chr3L	.	UTR3	7268076	7268084	0	-	.	gene_symbol unc-13-4A; mirseed PUM.TGTAAAT.-
chr3L	.	UTR3	7268937	7268945	0	-	.	gene_symbol unc-13-4A; mirseed PUM.TGTAAAT.-
chr3L	.	UTR3	7269060	7269068	0	-	.	gene_symbol unc-13-4A; mirseed PUM.TGTAATT.-
chr3L	.	UTR3	7352797	7352805	0	+	.	gene_symbol qm; mirseed ELAV.TTTGTTT.+
chr3L	.	UTR3	7365105	7365113	0	-	.	gene_symbol Sh3beta; mirseed PUM.TGTAAAT.-
chr3L	.	UTR3	7374171	7374179	0	-	.	gene_symbol SMSr; mirseed PUM.TGTAATT.-
chr3L	.	UTR3	7385690	7385698	0	-	.	gene_symbol CG8564; mirseed ELAV.TTTGTTT.-
chr3L	.	UTR3	7398121	7398129	0	+	.	gene_symbol CG32379; mirseed PUM.TGTAAAT.+
chr3L	.	UTR3	7432751	7432759	0	-	.	gene_symbol Rac2; mirseed ELAV.TTTGTTT.-
chr3L	.	UTR3	7433105	7433113	0	-	.	gene_symbol Rac2; mirseed PUM.TGTAAAT.-
chr3L	.	UTR3	7454079	7454087	0	+	.	gene_symbol CG42458; mirseed PUM.TGTAATT.+
chr3L	.	UTR3	7454577	7454585	0	+	.	gene_symbol CG42458; mirseed PUM.TGTAAAT.+
chr3L	.	UTR3	7527109	7527117	0	+	.	gene_symbol ltl; mirseed PUM.TGTAAAT.+
chr3L	.	UTR3	7527969	7527977	0	+	.	gene_symbol ltl; mirseed PUM.TGTAATT.+
chr3L	.	UTR3	7537695	7537703	0	+	.	gene_symbol lqf; mirseed PUM.TGTAATT.+
chr3L	.	UTR3	7537834	7537842	0	+	.	gene_symbol lqf; mirseed ELAV.TTTGTTT.+
chr3L	.	UTR3	7651825	7651833	0	+	.	gene_symbol PGRP-SD; mirseed PUM.TGTAAAT.+
chr3L	.	UTR3	7652202	7652210	0	-	.	gene_symbol CG7492; mirseed ELAV.TTTGTTT.-
chr3L	.	UTR3	7696580	7696588	0	-	.	gene_symbol Ank2; mirseed PUM.TGTAATT.-
chr3L	.	UTR3	7705213	7705221	0	-	.	gene_symbol Ank2; mirseed ELAV.TTTGTTT.-
chr3L	.	UTR3	7721462	7721470	0	-	.	gene_symbol CG7457; mirseed PUM.TGTAATT.-
chr3L	.	UTR3	7727863	7727871	0	-	.	gene_symbol CG8492; mirseed PUM.TGTAAAT.-
chr3L	.	UTR3	7755124	7755132	0	+	.	gene_symbol CG7409; mirseed ELAV.TTTGTTT.+
chr3L	.	UTR3	7763323	7763331	0	-	.	gene_symbol Clk; mirseed PUM.TGTAAAT.-
chr3L	.	UTR3	7763440	7763448	0	-	.	gene_symbol Clk; mirseed PUM.TGTAAAT.-
chr3L	.	UTR3	7777099	7777107	0	-	.	gene_symbol CG32369; mirseed PUM.TGTAATT.-
chr3L	.	UTR3	7778374	7778382	0	-	.	gene_symbol CG32369; mirseed PUM.TGTAAAT.-
chr3L	.	UTR3	7815655	7815663	0	-	.	gene_symbol Pdp1; mirseed PUM.TGTAAAT.-
chr3L	.	UTR3	7815730	7815738	0	-	.	gene_symbol Pdp1; mirseed PUM.TGTAATT.-
chr3L	.	UTR3	7894623	7894631	0	+	.	gene_symbol CG32365; mirseed ELAV.TTTGTTT.+
chr3L	.	UTR3	7894748	7894756	0	+	.	gene_symbol CG32365; mirseed PUM.TGTAAAT.+
chr3L	.	UTR3	7896433	7896441	0	-	.	gene_symbol pbl; mirseed PUM.TGTAAAT.-
chr3L	.	UTR3	7913752	7913760	0	+	.	gene_symbol CG8281; mirseed PUM.TGTAAAT.+
chr3L	.	UTR3	7972421	7972429	0	+	.	gene_symbol RNaseX25; mirseed ELAV.TTTGTTT.+
chr3L	.	UTR3	8050545	8050553	0	+	.	gene_symbol nmo; mirseed PUM.TGTAAAT.+
chr3L	.	UTR3	8050667	8050675	0	+	.	gene_symbol nmo; mirseed ELAV.TTTGTTT.+
chr3L	.	UTR3	8052001	8052009	0	+	.	gene_symbol nmo; mirseed ELAV.TTTGTTT.+
chr3L	.	UTR3	8053248	8053256	0	+	.	gene_symbol nmo; mirseed PUM.TGTAAAT.+
chr3L	.	UTR3	8053358	8053366	0	+	.	gene_symbol nmo; mirseed PUM.TGTAAAT.+
chr3L	.	UTR3	8053975	8053983	0	+	.	gene_symbol nmo; mirseed PUM.TGTAAAT.+
chr3L	.	UTR3	8121321	8121329	0	+	.	gene_symbol msk; mirseed PUM.TGTAAAT.+
chr3L	.	UTR3	8131382	8131390	0	+	.	gene_symbol CdsA; mirseed PUM.TGTAATT.+
chr3L	.	UTR3	8142040	8142048	0	+	.	gene_symbol mus301; mirseed PUM.TGTAAAT.+
chr3L	.	UTR3	8142525	8142533	0	-	.	gene_symbol CG13676; mirseed PUM.TGTAAAT.-
chr3L	.	UTR3	8160434	8160442	0	-	.	gene_symbol CG13675; mirseed PUM.TGTAAAT.-
chr3L	.	UTR3	8182773	8182781	0	+	.	gene_symbol CG7979; mirseed PUM.TGTAAAT.+
chr3L	.	UTR3	8199450	8199458	0	+	.	gene_symbol CG8005; mirseed PUM.TGTAAAT.+
chr3L	.	UTR3	8218395	8218403	0	-	.	gene_symbol CG13674; mirseed PUM.TGTAAAT.-
chr3L	.	UTR3	8231934	8231942	0	-	.	gene_symbol CG7213; mirseed ELAV.TTTGTTT.-
chr3L	.	UTR3	8281001	8281009	0	+	.	gene_symbol Dscam4; mirseed PUM.TGTAAAT.+
chr3L	.	UTR3	8281619	8281627	0	+	.	gene_symbol Dscam4; mirseed ELAV.TTTGTTT.+
chr3L	.	UTR3	8282331	8282339	0	+	.	gene_symbol Dscam4; mirseed PUM.TGTAAAT.+
chr3L	.	UTR3	8282550	8282558	0	-	.	gene_symbol cert; mirseed PUM.TGTAAAT.-
chr3L	.	UTR3	8290364	8290372	0	-	.	gene_symbol CG7201; mirseed PUM.TGTAAAT.-
chr3L	.	UTR3	8290481	8290489	0	-	.	gene_symbol CG7201; mirseed PUM.TGTAATT.-
chr3L	.	UTR3	8338548	8338556	0	+	.	gene_symbol Cpr66Cb; mirseed PUM.TGTAAAT.+
chr3L	.	UTR3	8353896	8353904	0	-	.	gene_symbol CG17352; mirseed PUM.TGTACAG.-
chr3L	.	UTR3	8390939	8390947	0	+	.	gene_symbol ImpE1; mirseed PUM.TGTAAAT.+
chr3L	.	UTR3	8402254	8402262	0	+	.	gene_symbol CG7120; mirseed PUM.TGTAAAT.+
chr3L	.	UTR3	8407317	8407325	0	+	.	gene_symbol CG13667; mirseed PUM.TGTACAG.+
chr3L	.	UTR3	8428261	8428269	0	+	.	gene_symbol Cbl; mirseed PUM.TGTAATT.+
chr3L	.	UTR3	8431158	8431166	0	-	.	gene_symbol Unr; mirseed ELAV.TTTGTTT.-
chr3L	.	UTR3	8434124	8434132	0	-	.	gene_symbol Unr; mirseed ELAV.TTTGTTT.-
chr3L	.	UTR3	8443199	8443207	0	-	.	gene_symbol CG6983; mirseed PUM.TGTAAAT.-
chr3L	.	UTR3	8470875	8470883	0	+	.	gene_symbol Gug; mirseed ELAV.TTTGTTT.+
chr3L	.	UTR3	8513142	8513150	0	-	.	gene_symbol CG6683; mirseed PUM.TGTACAG.-
chr3L	.	UTR3	8533995	8534003	0	+	.	gene_symbol foi; mirseed ELAV.TTTGTTT.+
chr3L	.	UTR3	8537485	8537493	0	+	.	gene_symbol ergic53; mirseed ELAV.TTTGTTT.+
chr3L	.	UTR3	8564000	8564008	0	+	.	gene_symbol rhea; mirseed PUM.TGTAAAT.+
chr3L	.	UTR3	8573911	8573919	0	+	.	gene_symbol rhea; mirseed PUM.TGTAATT.+
chr3L	.	UTR3	8574373	8574381	0	+	.	gene_symbol rhea; mirseed PUM.TGTAAAT.+
chr3L	.	UTR3	8602441	8602449	0	-	.	gene_symbol CG5989; mirseed ELAV.TTTGTTT.-
chr3L	.	UTR3	8638320	8638328	0	+	.	gene_symbol Zasp66; mirseed PUM.TGTACAG.+
chr3L	.	UTR3	8643477	8643485	0	+	.	gene_symbol Cpr66D; mirseed PUM.TGTAAAT.+
chr3L	.	UTR3	8650916	8650924	0	+	.	gene_symbol Pex7; mirseed PUM.TGTAAAT.+
chr3L	.	UTR3	8733018	8733026	0	-	.	gene_symbol Prm; mirseed ELAV.TTTGTTT.-
chr3L	.	UTR3	8733345	8733353	0	-	.	gene_symbol Prm; mirseed PUM.TGTAATT.-
chr3L	.	UTR3	8798486	8798494	0	+	.	gene_symbol Fhos; mirseed ELAV.TTTGTTT.+
chr3L	.	UTR3	8889475	8889483	0	+	.	gene_symbol dally; mirseed PUM.TGTAATT.+
chr3L	.	UTR3	8889855	8889863	0	+	.	gene_symbol dally; mirseed PUM.TGTAATT.+
chr3L	.	UTR3	8890960	8890968	0	+	.	gene_symbol dally; mirseed PUM.TGTAAAT.+
chr3L	.	UTR3	8891145	8891153	0	+	.	gene_symbol dally; mirseed PUM.TGTAAAT.+
chr3L	.	UTR3	8930943	8930951	0	+	.	gene_symbol Tsp66E; mirseed PUM.TGTAAAT.+
chr3L	.	UTR3	8931349	8931357	0	+	.	gene_symbol Tsp66E; mirseed PUM.TGTAAAT.+
chr3L	.	UTR3	8932337	8932345	0	+	.	gene_symbol Tsp66E; mirseed PUM.TGTAAAT.+
chr3L	.	UTR3	8938434	8938442	0	-	.	gene_symbol orb2; mirseed PUM.TGTACAG.-
chr3L	.	UTR3	8939003	8939011	0	-	.	gene_symbol orb2; mirseed PUM.TGTAAAT.-
chr3L	.	UTR3	8939195	8939203	0	-	.	gene_symbol orb2; mirseed ELAV.TTTGTTT.-
chr3L	.	UTR3	8940102	8940110	0	-	.	gene_symbol orb2; mirseed ELAV.TTTGTTT.-
chr3L	.	UTR3	8940532	8940540	0	-	.	gene_symbol orb2; mirseed PUM.TGTAAAT.-
chr3L	.	UTR3	8942440	8942448	0	-	.	gene_symbol orb2; mirseed ELAV.TTTGTTT.-
chr3L	.	UTR3	8971723	8971731	0	+	.	gene_symbol CG5026; mirseed PUM.TGTAAAT.+
chr3L	.	UTR3	8977272	8977280	0	+	.	gene_symbol Srp68; mirseed ELAV.TTTGTTT.+
chr3L	.	UTR3	8977867	8977875	0	+	.	gene_symbol Srp68; mirseed PUM.TGTAAAT.+
chr3L	.	UTR3	8983156	8983164	0	+	.	gene_symbol CG13314; mirseed PUM.TGTAAAT.+
chr3L	.	UTR3	8990594	8990602	0	-	.	gene_symbol smg; mirseed PUM.TGTAAAT.-
chr3L	.	UTR3	8990655	8990663	0	-	.	gene_symbol smg; mirseed ELAV.TTTGTTT.-
chr3L	.	UTR3	9049272	9049280	0	-	.	gene_symbol Argk; mirseed PUM.TGTAAAT.-
chr3L	.	UTR3	9070138	9070146	0	-	.	gene_symbol CG4911; mirseed PUM.TGTAATT.-
chr3L	.	UTR3	9097991	9097999	0	-	.	gene_symbol bol; mirseed PUM.TGTAATT.-
chr3L	.	UTR3	9098430	9098438	0	-	.	gene_symbol bol; mirseed PUM.TGTAAAT.-
chr3L	.	UTR3	9106655	9106663	0	-	.	gene_symbol bol; mirseed PUM.TGTAAAT.-
chr3L	.	UTR3	9106777	9106785	0	-	.	gene_symbol bol; mirseed PUM.TGTAAAT.-
chr3L	.	UTR3	9144659	9144667	0	+	.	gene_symbol nwk; mirseed ELAV.TTTGTTT.+
chr3L	.	UTR3	9145306	9145314	0	+	.	gene_symbol nwk; mirseed PUM.TGTAATT.+
chr3L	.	UTR3	9145438	9145446	0	+	.	gene_symbol nwk; mirseed ELAV.TTTGTTT.+
chr3L	.	UTR3	9145587	9145595	0	+	.	gene_symbol nwk; mirseed PUM.TGTAATT.+
chr3L	.	UTR3	9148784	9148792	0	-	.	gene_symbol Rdl; mirseed PUM.TGTACAG.-
chr3L	.	UTR3	9149324	9149332	0	-	.	gene_symbol Rdl; mirseed PUM.TGTAAAT.-
chr3L	.	UTR3	9150063	9150071	0	-	.	gene_symbol Rdl; mirseed ELAV.TTTGTTT.-
chr3L	.	UTR3	9286737	9286745	0	+	.	gene_symbol GluRIB; mirseed ELAV.TTTGTTT.+
chr3L	.	UTR3	9370180	9370188	0	+	.	gene_symbol CG4452; mirseed PUM.TGTAATT.+
chr3L	.	UTR3	9387277	9387285	0	-	.	gene_symbol CG4080; mirseed ELAV.TTTGTTT.-
chr3L	.	UTR3	9406606	9406614	0	-	.	gene_symbol CG4022; mirseed PUM.TGTAAAT.-
chr3L	.	UTR3	9406781	9406789	0	-	.	gene_symbol CG4022; mirseed ELAV.TTTGTTT.-
chr3L	.	UTR3	9406840	9406848	0	-	.	gene_symbol CG4022; mirseed ELAV.TTTGTTT.-
chr3L	.	UTR3	9406914	9406922	0	-	.	gene_symbol CG4022; mirseed ELAV.TTTGTTT.-
chr3L	.	UTR3	9412478	9412486	0	+	.	gene_symbol CG3689; mirseed PUM.TGTAAAT.+
chr3L	.	UTR3	9413088	9413096	0	+	.	gene_symbol CG3689; mirseed PUM.TGTAAAT.+
chr3L	.	UTR3	9413807	9413815	0	+	.	gene_symbol CG3689; mirseed PUM.TGTAATT.+
chr3L	.	UTR3	9450750	9450758	0	-	.	gene_symbol CG3448; mirseed ELAV.TTTGTTT.-
chr3L	.	UTR3	9453438	9453446	0	-	.	gene_symbol phol; mirseed PUM.TGTACAG.-
chr3L	.	UTR3	9475426	9475434	0	+	.	gene_symbol CG44838; mirseed PUM.TGTAAAT.+
chr3L	.	UTR3	9485972	9485980	0	+	.	gene_symbol Jarid2; mirseed ELAV.TTTGTTT.+
chr3L	.	UTR3	9488088	9488096	0	-	.	gene_symbol CG32036; mirseed PUM.TGTAAAT.-
chr3L	.	UTR3	9623507	9623515	0	+	.	gene_symbol LanB2; mirseed PUM.TGTAATT.+
chr3L	.	UTR3	9631731	9631739	0	+	.	gene_symbol CG8336; mirseed PUM.TGTAAAT.+
chr3L	.	UTR3	9631839	9631847	0	+	.	gene_symbol CG8336; mirseed PUM.TGTAATT.+
chr3L	.	UTR3	9659206	9659214	0	+	.	gene_symbol CNMaR; mirseed ELAV.TTTGTTT.+
chr3L	.	UTR3	9683344	9683352	0	+	.	gene_symbol alphaTub67C; mirseed PUM.TGTAAAT.+
chr3L	.	UTR3	9683630	9683638	0	+	.	gene_symbol alphaTub67C; mirseed ELAV.TTTGTTT.+
chr3L	.	UTR3	9683716	9683724	0	+	.	gene_symbol alphaTub67C; mirseed ELAV.TTTGTTT.+
chr3L	.	UTR3	9683804	9683812	0	-	.	gene_symbol CG6767; mirseed PUM.TGTAATT.-
chr3L	.	UTR3	9684008	9684016	0	-	.	gene_symbol CG6767; mirseed ELAV.TTTGTTT.-
chr3L	.	UTR3	9684110	9684118	0	-	.	gene_symbol CG6767; mirseed PUM.TGTAATT.-
chr3L	.	UTR3	9684156	9684164	0	-	.	gene_symbol CG6767; mirseed PUM.TGTAATT.-
chr3L	.	UTR3	9700199	9700207	0	+	.	gene_symbol Ubc4; mirseed PUM.TGTAAAT.+
chr3L	.	UTR3	9729240	9729248	0	+	.	gene_symbol Naa60; mirseed PUM.TGTAAAT.+
chr3L	.	UTR3	9731131	9731139	0	+	.	gene_symbol ATPsynB; mirseed PUM.TGTAAAT.+
chr3L	.	UTR3	9833738	9833746	0	+	.	gene_symbol CG43897; mirseed PUM.TGTAAAT.+
chr3L	.	UTR3	9870887	9870895	0	+	.	gene_symbol CG8108; mirseed PUM.TGTAATT.+
chr3L	.	UTR3	9893925	9893933	0	-	.	gene_symbol CG14164; mirseed ELAV.TTTGTTT.-
chr3L	.	UTR3	9894823	9894831	0	-	.	gene_symbol CG6707; mirseed PUM.TGTAAAT.-
chr3L	.	UTR3	9966837	9966845	0	+	.	gene_symbol CG34356; mirseed PUM.TGTAATT.+
chr3L	.	UTR3	9966997	9967005	0	-	.	gene_symbol CG6685; mirseed ELAV.TTTGTTT.-
chr3L	.	UTR3	9967244	9967252	0	+	.	gene_symbol CG34356; mirseed PUM.TGTAATT.+
chr3L	.	UTR3	9971137	9971145	0	-	.	gene_symbol CG6674; mirseed PUM.TGTAAAT.-
chr3L	.	UTR3	10072537	10072545	0	+	.	gene_symbol dpr6; mirseed PUM.TGTAAAT.+
chr3L	.	UTR3	10072842	10072850	0	+	.	gene_symbol dpr6; mirseed PUM.TGTAAAT.+
chr3L	.	UTR3	10113438	10113446	0	+	.	gene_symbol dpr6; mirseed PUM.TGTACAG.+
chr3L	.	UTR3	10147762	10147770	0	-	.	gene_symbol dpr10; mirseed PUM.TGTAAAT.-
chr3L	.	UTR3	10147980	10147988	0	-	.	gene_symbol dpr10; mirseed PUM.TGTAAAT.-
chr3L	.	UTR3	10148658	10148666	0	-	.	gene_symbol dpr10; mirseed PUM.TGTAAAT.-
chr3L	.	UTR3	10193975	10193983	0	-	.	gene_symbol ect; mirseed PUM.TGTAATT.-
chr3L	.	UTR3	10216712	10216720	0	+	.	gene_symbol CG8065; mirseed PUM.TGTAATT.+
chr3L	.	UTR3	10557217	10557225	0	-	.	gene_symbol CG6527; mirseed ELAV.TTTGTTT.-
chr3L	.	UTR3	10593345	10593353	0	+	.	gene_symbol Rbfox1; mirseed ELAV.TTTGTTT.+
chr3L	.	UTR3	10639505	10639513	0	+	.	gene_symbol CG8009; mirseed ELAV.TTTGTTT.+
chr3L	.	UTR3	10640983	10640991	0	-	.	gene_symbol CG32066; mirseed ELAV.TTTGTTT.-
chr3L	.	UTR3	10641088	10641096	0	-	.	gene_symbol CG32066; mirseed PUM.TGTAATT.-
chr3L	.	UTR3	10875426	10875434	0	+	.	gene_symbol tna; mirseed PUM.TGTAAAT.+
chr3L	.	UTR3	10875694	10875702	0	+	.	gene_symbol tna; mirseed ELAV.TTTGTTT.+
chr3L	.	UTR3	10876474	10876482	0	+	.	gene_symbol tna; mirseed PUM.TGTAATT.+
chr3L	.	UTR3	10880706	10880714	0	+	.	gene_symbol Blos4; mirseed PUM.TGTAAAT.+
chr3L	.	UTR3	11078800	11078808	0	+	.	gene_symbol CG7839; mirseed PUM.TGTACAG.+
chr3L	.	UTR3	11079267	11079275	0	-	.	gene_symbol JIL-1; mirseed PUM.TGTAAAT.-
chr3L	.	UTR3	11111982	11111990	0	+	.	gene_symbol CG7638; mirseed PUM.TGTAAAT.+
chr3L	.	UTR3	11114863	11114871	0	-	.	gene_symbol FoxK; mirseed PUM.TGTAAAT.-
chr3L	.	UTR3	11134032	11134040	0	+	.	gene_symbol NaPi-III; mirseed PUM.TGTAATT.+
chr3L	.	UTR3	11177384	11177392	0	-	.	gene_symbol GlcAT-P; mirseed PUM.TGTAAAT.-
chr3L	.	UTR3	11178107	11178115	0	-	.	gene_symbol GlcAT-P; mirseed PUM.TGTAAAT.-
chr3L	.	UTR3	11178178	11178186	0	-	.	gene_symbol GlcAT-P; mirseed ELAV.TTTGTTT.-
chr3L	.	UTR3	11178317	11178325	0	-	.	gene_symbol GlcAT-P; mirseed PUM.TGTACAG.-
chr3L	.	UTR3	11213844	11213852	0	+	.	gene_symbol CG7600; mirseed PUM.TGTACAG.+
chr3L	.	UTR3	11254767	11254775	0	+	.	gene_symbol scyl; mirseed PUM.TGTAATT.+
chr3L	.	UTR3	11497425	11497433	0	+	.	gene_symbol chrb; mirseed PUM.TGTAAAT.+
chr3L	.	UTR3	11605334	11605342	0	+	.	gene_symbol CG7368; mirseed PUM.TGTAAAT.+
chr3L	.	UTR3	11606066	11606074	0	-	.	gene_symbol CG6091; mirseed PUM.TGTACAG.-
chr3L	.	UTR3	11649969	11649977	0	-	.	gene_symbol CG32085; mirseed PUM.TGTAAAT.-
chr3L	.	UTR3	11650193	11650201	0	-	.	gene_symbol CG32085; mirseed PUM.TGTAATT.-
chr3L	.	UTR3	11650465	11650473	0	+	.	gene_symbol CG7339; mirseed ELAV.TTTGTTT.+
chr3L	.	UTR3	11650664	11650672	0	+	.	gene_symbol CG7339; mirseed PUM.TGTAAAT.+
chr3L	.	UTR3	11689454	11689462	0	-	.	gene_symbol Pallidin; mirseed PUM.TGTAAAT.-
chr3L	.	UTR3	11699511	11699519	0	-	.	gene_symbol CG11658; mirseed ELAV.TTTGTTT.-
chr3L	.	UTR3	11712410	11712418	0	-	.	gene_symbol CG14132; mirseed PUM.TGTAAAT.-
chr3L	.	UTR3	11728027	11728035	0	+	.	gene_symbol Bmcp; mirseed PUM.TGTAAAT.+
chr3L	.	UTR3	11733722	11733730	0	-	.	gene_symbol CG6024; mirseed PUM.TGTAATT.-
chr3L	.	UTR3	11736616	11736624	0	-	.	gene_symbol CG6024; mirseed PUM.TGTAAAT.-
chr3L	.	UTR3	11958896	11958904	0	-	.	gene_symbol prc; mirseed PUM.TGTAATT.-
chr3L	.	UTR3	11990550	11990558	0	+	.	gene_symbol CG6938; mirseed PUM.TGTAAAT.+
chr3L	.	UTR3	12008494	12008502	0	-	.	gene_symbol rols; mirseed PUM.TGTAAAT.-
chr3L	.	UTR3	12142858	12142866	0	+	.	gene_symbol RhoGAP68F; mirseed PUM.TGTAAAT.+
chr3L	.	UTR3	12156576	12156584	0	+	.	gene_symbol Nrx-IV; mirseed ELAV.TTTGTTT.+
chr3L	.	UTR3	12164482	12164490	0	-	.	gene_symbol Rh7; mirseed PUM.TGTAATT.-
chr3L	.	UTR3	12182821	12182829	0	+	.	gene_symbol CAH2; mirseed PUM.TGTAATT.+
chr3L	.	UTR3	12190577	12190585	0	+	.	gene_symbol Est-6; mirseed PUM.TGTAATT.+
chr3L	.	UTR3	12198959	12198967	0	-	.	gene_symbol Adk1; mirseed ELAV.TTTGTTT.-
chr3L	.	UTR3	12199025	12199033	0	-	.	gene_symbol Adk1; mirseed ELAV.TTTGTTT.-
chr3L	.	UTR3	12200230	12200238	0	-	.	gene_symbol Adk1; mirseed PUM.TGTAATT.-
chr3L	.	UTR3	12335789	12335797	0	+	.	gene_symbol Lmx1a; mirseed PUM.TGTAAAT.+
chr3L	.	UTR3	12335828	12335836	0	+	.	gene_symbol Lmx1a; mirseed PUM.TGTAATT.+
chr3L	.	UTR3	12402593	12402601	0	-	.	gene_symbol CG32103; mirseed ELAV.TTTGTTT.-
chr3L	.	UTR3	12402946	12402954	0	-	.	gene_symbol CG32103; mirseed PUM.TGTAATT.-
chr3L	.	UTR3	12415260	12415268	0	-	.	gene_symbol ArfGAP1; mirseed ELAV.TTTGTTT.-
chr3L	.	UTR3	12474288	12474296	0	+	.	gene_symbol CG10616; mirseed ELAV.TTTGTTT.+
chr3L	.	UTR3	12519561	12519569	0	+	.	gene_symbol tral; mirseed PUM.TGTAAAT.+
chr3L	.	UTR3	12520965	12520973	0	-	.	gene_symbol Gcn5; mirseed ELAV.TTTGTTT.-
chr3L	.	UTR3	12709506	12709514	0	+	.	gene_symbol mirr; mirseed PUM.TGTAAAT.+
chr3L	.	UTR3	12710154	12710162	0	+	.	gene_symbol mirr; mirseed PUM.TGTAAAT.+
chr3L	.	UTR3	12753344	12753352	0	+	.	gene_symbol CG10984; mirseed PUM.TGTAAAT.+
chr3L	.	UTR3	12785095	12785103	0	-	.	gene_symbol Atg1; mirseed PUM.TGTAAAT.-
chr3L	.	UTR3	12852230	12852238	0	+	.	gene_symbol Wbp2; mirseed PUM.TGTAATT.+
chr3L	.	UTR3	13016844	13016852	0	+	.	gene_symbol CG11267; mirseed ELAV.TTTGTTT.+
chr3L	.	UTR3	13040896	13040904	0	+	.	gene_symbol SRm160; mirseed PUM.TGTAATT.+
chr3L	.	UTR3	13048148	13048156	0	+	.	gene_symbol CG11279; mirseed ELAV.TTTGTTT.+
chr3L	.	UTR3	13278545	13278553	0	+	.	gene_symbol caps; mirseed PUM.TGTAAAT.+
[truncated: 2,249 more rows]
