# Supplementary material for: Landscape and evolution of tissue-specific alternative polyadenylation across Drosophila species
Source: Genome Biol. 2017 Nov 30;18:229. doi: 10.1186/s13059-017-1358-0 (PMC5707805; doi:10.1186/s13059-017-1358-0)
Supplement: Supplementary file 22 — Table of genes that are three way orthologs between D. melanogaster, D. yakuba, and D. virilis. (XLSX 368 kb) [file 13059_2017_1358_MOESM22_ESM.xlsx]

## Sheet: Three-way orthologs
D. melanogaster	D. yakuba	D. virilis
FBgn0000008	FBgn0231782	FBgn0208971
FBgn0000014	FBgn0243166	FBgn0016478
FBgn0000015	FBgn0243162	FBgn0197878
FBgn0000017	FBgn0239427	FBgn0199695
FBgn0000018	FBgn0230830	FBgn0207857
FBgn0000022	FBgn0022828	FBgn0013102
FBgn0000024	FBgn0241576	FBgn0198062
FBgn0000028	FBgn0233604	FBgn0203559
FBgn0000032	FBgn0228271	FBgn0023233
FBgn0000036	FBgn0228637	FBgn0210505
FBgn0000037	FBgn0229272	FBgn0207878
FBgn0000038	FBgn0238706	FBgn0199951
FBgn0000039	FBgn0240670	FBgn0210913
FBgn0000052	FBgn0236323	FBgn0199436
FBgn0000053	FBgn0235802	FBgn0201179
FBgn0000054	FBgn0236427	FBgn0209280
FBgn0000056	FBgn0013164	FBgn0042733
FBgn0000057	FBgn0229708	FBgn0208791
FBgn0000061	FBgn0234262	FBgn0204940
FBgn0000063	FBgn0242558	FBgn0209769
FBgn0000064	FBgn0228487	FBgn0210451
FBgn0000071	FBgn0241979	FBgn0210406
FBgn0000075	FBgn0230925	FBgn0017805
FBgn0000077	FBgn0233036	FBgn0205948
FBgn0000092	FBgn0013174	FBgn0203900
FBgn0000097	FBgn0232811	FBgn0023229
FBgn0000100	FBgn0068063	FBgn0200805
FBgn0000108	FBgn0234121	FBgn0206647
FBgn0000109	FBgn0238192	FBgn0200502
FBgn0000114	FBgn0235987	FBgn0204884
FBgn0000115	FBgn0240083	FBgn0200799
FBgn0000116	FBgn0238532	FBgn0200042
FBgn0000117	FBgn0234484	FBgn0206283
FBgn0000119	FBgn0231039	FBgn0206824
FBgn0000121	FBgn0238556	FBgn0199555
FBgn0000137	FBgn0022827	FBgn0202788
FBgn0000139	FBgn0240682	FBgn0210742
FBgn0000140	FBgn0240690	FBgn0210751
FBgn0000146	FBgn0230801	FBgn0201792
FBgn0000147	FBgn0243187	FBgn0210608
FBgn0000150	FBgn0067997	FBgn0211203
FBgn0000152	FBgn0233223	FBgn0206596
FBgn0000153	FBgn0236086	FBgn0205312
FBgn0000157	FBgn0232053	FBgn0208410
FBgn0000158	FBgn0086004	FBgn0210330
FBgn0000163	FBgn0235097	FBgn0202089
FBgn0000166	FBgn0242878	FBgn0013104
FBgn0000179	FBgn0233875	FBgn0020983
FBgn0000180	FBgn0236266	FBgn0020450
FBgn0000181	FBgn0067995	FBgn0209303
FBgn0000182	FBgn0238566	FBgn0205216
FBgn0000183	FBgn0230831	FBgn0204447
FBgn0000206	FBgn0020664	FBgn0013105
FBgn0000221	FBgn0233862	FBgn0204195
FBgn0000227	FBgn0232291	FBgn0204557
FBgn0000228	FBgn0236373	FBgn0208919
FBgn0000229	FBgn0243305	FBgn0209001
FBgn0000239	FBgn0230703	FBgn0206743
FBgn0000241	FBgn0229360	FBgn0013916
FBgn0000244	FBgn0241872	FBgn0197601
FBgn0000247	FBgn0241037	FBgn0211183
FBgn0000250	FBgn0067432	FBgn0204339
FBgn0000251	FBgn0230096	FBgn0204863
FBgn0000253	FBgn0068179	FBgn0207916
FBgn0000256	FBgn0232377	FBgn0204443
FBgn0000257	FBgn0233412	FBgn0203661
FBgn0000259	FBgn0233237	FBgn0203821
FBgn0000261	FBgn0237302	FBgn0198832
FBgn0000273	FBgn0068096	FBgn0205081
FBgn0000274	FBgn0240558	FBgn0210093
FBgn0000283	FBgn0041646	FBgn0211124
FBgn0000286	FBgn0232250	FBgn0203313
FBgn0000287	FBgn0235935	FBgn0200527
FBgn0000289	FBgn0231224	FBgn0207201
FBgn0000299	FBgn0229117	FBgn0204399
FBgn0000303	FBgn0242621	FBgn0201621
FBgn0000307	FBgn0230539	FBgn0204628
FBgn0000308	FBgn0236333	FBgn0199788
FBgn0000316	FBgn0043603	FBgn0203629
FBgn0000317	FBgn0236761	FBgn0203171
FBgn0000318	FBgn0067992	FBgn0206717
FBgn0000319	FBgn0233568	FBgn0206631
FBgn0000320	FBgn0235850	FBgn0201851
FBgn0000326	FBgn0231349	FBgn0208233
FBgn0000330	FBgn0235008	FBgn0202988
FBgn0000337	FBgn0240811	FBgn0208260
FBgn0000339	FBgn0236712	FBgn0266015
FBgn0000346	FBgn0234538	FBgn0203051
FBgn0000351	FBgn0235835	FBgn0208527
FBgn0000352	FBgn0241241	FBgn0207699
FBgn0000356	FBgn0068176	FBgn0013069
FBgn0000357	FBgn0238072	FBgn0013070
FBgn0000358	FBgn0238074	FBgn0013071
FBgn0000359	FBgn0233351	FBgn0013072
FBgn0000360	FBgn0233352	FBgn0205787
FBgn0000370	FBgn0230627	FBgn0205016
FBgn0000376	FBgn0234411	FBgn0205687
FBgn0000377	FBgn0234450	FBgn0203660
FBgn0000382	FBgn0233776	FBgn0016496
FBgn0000392	FBgn0231681	FBgn0204729
FBgn0000394	FBgn0233945	FBgn0203898
FBgn0000395	FBgn0231371	FBgn0209433
FBgn0000404	FBgn0237495	FBgn0199067
FBgn0000406	FBgn0230858	FBgn0013913
FBgn0000409	FBgn0230479	FBgn0203903
FBgn0000411	FBgn0237352	FBgn0198813
FBgn0000412	FBgn0241897	FBgn0197391
FBgn0000414	FBgn0237199	FBgn0200422
FBgn0000416	FBgn0240545	FBgn0210077
FBgn0000422	FBgn0230397	FBgn0013073
FBgn0000426	FBgn0231137	FBgn0208678
FBgn0000427	FBgn0013176	FBgn0027387
FBgn0000439	FBgn0241980	FBgn0211022
FBgn0000442	FBgn0233499	FBgn0206794
FBgn0000447	FBgn0241937	FBgn0198303
FBgn0000448	FBgn0238967	FBgn0207301
FBgn0000449	FBgn0238667	FBgn0198997
FBgn0000451	FBgn0237598	FBgn0198966
FBgn0000454	FBgn0243332	FBgn0201696
FBgn0000455	FBgn0241634	FBgn0209897
FBgn0000459	FBgn0233540	FBgn0205706
FBgn0000463	FBgn0242221	FBgn0211623
FBgn0000464	FBgn0230963	FBgn0200791
FBgn0000477	FBgn0242571	FBgn0210370
FBgn0000479	FBgn0233832	FBgn0202500
FBgn0000482	FBgn0234198	FBgn0203224
FBgn0000490	FBgn0022825	FBgn0013109
FBgn0000492	FBgn0241008	FBgn0197885
FBgn0000497	FBgn0233519	FBgn0206800
FBgn0000499	FBgn0233484	FBgn0202436
FBgn0000504	FBgn0228931	FBgn0020068
FBgn0000520	FBgn0233816	FBgn0206046
FBgn0000524	FBgn0234248	FBgn0203908
FBgn0000527	FBgn0242095	FBgn0201655
FBgn0000529	FBgn0230357	FBgn0201884
FBgn0000533	FBgn0241419	FBgn0211600
FBgn0000535	FBgn0234638	FBgn0203800
FBgn0000536	FBgn0234734	FBgn0205663
FBgn0000541	FBgn0238316	FBgn0203232
FBgn0000542	FBgn0233848	FBgn0203140
FBgn0000543	FBgn0238962	FBgn0200656
FBgn0000546	FBgn0236769	FBgn0208023
FBgn0000547	FBgn0235698	FBgn0211628
FBgn0000552	FBgn0241975	FBgn0210400
FBgn0000556	FBgn0230135	FBgn0205055
FBgn0000557	FBgn0228789	FBgn0210205
FBgn0000559	FBgn0068162	FBgn0201384
FBgn0000562	FBgn0229339	FBgn0205444
FBgn0000564	FBgn0242351	FBgn0209926
FBgn0000567	FBgn0239364	FBgn0200326
FBgn0000575	FBgn0028750	FBgn0199366
FBgn0000576	FBgn0243334	FBgn0209676
FBgn0000577	FBgn0231183	FBgn0013111
FBgn0000578	FBgn0229796	FBgn0206911
FBgn0000579	FBgn0233043	FBgn0204621
FBgn0000581	FBgn0230113	FBgn0207500
FBgn0000588	FBgn0230381	FBgn0013917
FBgn0000591	FBgn0084506	FBgn0211003
FBgn0000606	FBgn0024766	FBgn0040404
FBgn0000615	FBgn0231428	FBgn0013112
FBgn0000617	FBgn0235136	FBgn0210943
FBgn0000618	FBgn0234764	FBgn0203990
FBgn0000625	FBgn0237444	FBgn0200491
FBgn0000629	FBgn0237584	FBgn0198953
FBgn0000633	FBgn0230290	FBgn0208761
FBgn0000635	FBgn0234362	FBgn0203607
FBgn0000636	FBgn0230883	FBgn0204925
FBgn0000639	FBgn0237355	FBgn0198816
FBgn0000640	FBgn0236223	FBgn0205029
FBgn0000644	FBgn0234395	FBgn0202464
FBgn0000658	FBgn0229719	FBgn0207020
FBgn0000659	FBgn0228365	FBgn0028438
FBgn0000662	FBgn0231021	FBgn0207834
FBgn0000667	FBgn0234475	FBgn0203574
FBgn0000709	FBgn0235355	FBgn0206294
FBgn0000711	FBgn0235284	FBgn0202007
FBgn0000715	FBgn0236666	FBgn0013078
FBgn0000719	FBgn0232849	FBgn0206074
FBgn0000721	FBgn0232417	FBgn0204758
FBgn0000723	FBgn0241886	FBgn0210674
FBgn0000808	FBgn0235035	FBgn0205887
FBgn0000826	FBgn0234047	FBgn0202424
FBgn0000927	FBgn0233814	FBgn0205854
FBgn0000928	FBgn0233813	FBgn0205853
FBgn0000964	FBgn0230945	FBgn0205297
FBgn0000996	FBgn0067985	FBgn0207013
FBgn0001075	FBgn0232356	FBgn0203382
FBgn0001077	FBgn0241981	FBgn0211018
FBgn0001078	FBgn0239287	FBgn0200964
FBgn0001079	FBgn0235188	FBgn0015210
FBgn0001083	FBgn0234225	FBgn0205884
FBgn0001084	FBgn0228825	FBgn0205167
FBgn0001085	FBgn0239244	FBgn0014841
FBgn0001086	FBgn0238721	FBgn0197918
FBgn0001087	FBgn0041643	FBgn0205929
FBgn0001089	FBgn0236331	FBgn0199765
FBgn0001098	FBgn0228680	FBgn0211154
FBgn0001104	FBgn0237769	FBgn0199506
FBgn0001105	FBgn0234708	FBgn0201866
FBgn0001108	FBgn0239219	FBgn0201299
FBgn0001112	FBgn0013927	FBgn0013080
FBgn0001114	FBgn0236175	FBgn0198540
FBgn0001120	FBgn0237325	FBgn0200950
FBgn0001122	FBgn0236709	FBgn0209325
FBgn0001123	FBgn0231957	FBgn0209003
FBgn0001124	FBgn0229552	FBgn0208976
FBgn0001125	FBgn0232866	FBgn0204611
FBgn0001133	FBgn0231406	FBgn0207485
FBgn0001134	FBgn0237259	FBgn0198629
FBgn0001137	FBgn0228812	FBgn0205163
FBgn0001138	FBgn0241970	FBgn0210163
FBgn0001139	FBgn0240816	FBgn0211004
FBgn0001142	FBgn0234104	FBgn0203403
FBgn0001145	FBgn0233492	FBgn0202441
FBgn0001147	FBgn0229199	FBgn0208469
FBgn0001148	FBgn0232069	FBgn0208157
FBgn0001149	FBgn0013168	FBgn0211465
FBgn0001150	FBgn0234433	FBgn0204238
FBgn0001168	FBgn0238065	FBgn0013115
FBgn0001169	FBgn0242738	FBgn0210047
FBgn0001170	FBgn0236329	FBgn0199743
FBgn0001174	FBgn0233127	FBgn0198004
FBgn0001179	FBgn0238996	FBgn0200891
FBgn0001180	FBgn0022824	FBgn0013116
FBgn0001186	FBgn0020950	FBgn0206302
FBgn0001187	FBgn0020949	FBgn0202308
FBgn0001189	FBgn0234199	FBgn0203226
FBgn0001197	FBgn0240855	FBgn0202367
FBgn0001202	FBgn0230407	FBgn0024376
FBgn0001206	FBgn0232964	FBgn0201921
FBgn0001208	FBgn0068144	FBgn0201105
FBgn0001215	FBgn0240946	FBgn0210037
FBgn0001216	FBgn0239222	FBgn0198569
FBgn0001217	FBgn0243273	FBgn0197640
FBgn0001218	FBgn0068142	FBgn0203960
FBgn0001220	FBgn0230075	FBgn0207103
FBgn0001222	FBgn0066133	FBgn0207814
FBgn0001223	FBgn0238121	FBgn0198734
FBgn0001224	FBgn0238123	FBgn0201053
FBgn0001226	FBgn0238124	FBgn0201054
FBgn0001227	FBgn0238520	FBgn0198736
FBgn0001228	FBgn0068141	FBgn0198733
FBgn0001229	FBgn0068140	FBgn0201056
FBgn0001233	FBgn0238602	FBgn0013086
FBgn0001235	FBgn0241790	FBgn0210635
FBgn0001247	FBgn0239634	FBgn0199097
FBgn0001248	FBgn0238577	FBgn0199639
FBgn0001250	FBgn0233215	FBgn0205994
FBgn0001253	FBgn0238039	FBgn0200202
FBgn0001254	FBgn0237987	FBgn0200193
FBgn0001256	FBgn0239199	FBgn0200702
FBgn0001257	FBgn0237937	FBgn0199804
FBgn0001258	FBgn0237801	FBgn0199248
FBgn0001259	FBgn0237007	FBgn0200758
FBgn0001263	FBgn0229426	FBgn0207098
FBgn0001269	FBgn0230114	FBgn0207503
FBgn0001276	FBgn0231196	FBgn0209097
FBgn0001280	FBgn0043602	FBgn0197669
FBgn0001285	FBgn0236575	FBgn0200166
FBgn0001291	FBgn0236685	FBgn0209497
FBgn0001296	FBgn0241609	FBgn0211142
FBgn0001297	FBgn0241033	FBgn0197920
FBgn0001301	FBgn0230466	FBgn0207286
FBgn0001308	FBgn0231705	FBgn0209134
FBgn0001311	FBgn0242368	FBgn0211798
FBgn0001316	FBgn0238300	FBgn0199720
FBgn0001319	FBgn0230042	FBgn0209060
FBgn0001320	FBgn0239612	FBgn0013118
FBgn0001321	FBgn0241808	FBgn0211501
FBgn0001324	FBgn0236966	FBgn0198587
FBgn0001325	FBgn0232072	FBgn0016424
FBgn0001330	FBgn0234451	FBgn0202933
FBgn0001341	FBgn0234128	FBgn0203877
FBgn0001404	FBgn0233801	FBgn0203688
FBgn0001565	FBgn0232884	FBgn0202761
FBgn0001612	FBgn0233687	FBgn0205928
FBgn0001624	FBgn0233489	FBgn0202440
FBgn0001941	FBgn0067963	FBgn0202630
FBgn0001942	FBgn0067982	FBgn0202629
FBgn0001961	FBgn0229225	FBgn0205253
FBgn0001965	FBgn0236085	FBgn0205311
FBgn0001967	FBgn0242266	FBgn0205233
FBgn0001970	FBgn0236398	FBgn0205349
FBgn0001974	FBgn0236418	FBgn0199102
FBgn0001977	FBgn0236762	FBgn0203181
FBgn0001978	FBgn0238180	FBgn0199206
FBgn0001981	FBgn0238253	FBgn0204571
FBgn0001983	FBgn0236745	FBgn0210305
FBgn0001986	FBgn0238401	FBgn0205395
FBgn0001987	FBgn0236734	FBgn0205170
FBgn0001989	FBgn0236735	FBgn0205069
FBgn0001990	FBgn0236733	FBgn0198122
FBgn0001991	FBgn0238605	FBgn0205220
FBgn0001992	FBgn0238680	FBgn0197877
FBgn0001994	FBgn0236717	FBgn0203439
FBgn0001995	FBgn0236711	FBgn0204338
FBgn0002021	FBgn0230404	FBgn0203295
FBgn0002022	FBgn0230918	FBgn0198860
FBgn0002023	FBgn0230399	FBgn0205162
FBgn0002031	FBgn0230396	FBgn0205161
FBgn0002036	FBgn0230926	FBgn0205403
FBgn0002044	FBgn0068519	FBgn0205302
FBgn0002069	FBgn0068540	FBgn0207490
FBgn0002121	FBgn0234042	FBgn0203397
FBgn0002174	FBgn0231933	FBgn0016538
FBgn0002183	FBgn0238194	FBgn0200175
FBgn0002283	FBgn0237194	FBgn0200057
FBgn0002284	FBgn0239432	FBgn0199699
FBgn0002306	FBgn0242005	FBgn0211656
FBgn0002354	FBgn0243267	FBgn0197638
FBgn0002413	FBgn0240533	FBgn0197936
FBgn0002431	FBgn0041642	FBgn0198440
FBgn0002440	FBgn0237824	FBgn0199922
FBgn0002441	FBgn0228426	FBgn0210295
FBgn0002466	FBgn0237436	FBgn0201032
FBgn0002521	FBgn0232089	FBgn0199672
FBgn0002522	FBgn0242889	FBgn0045508
FBgn0002524	FBgn0238294	FBgn0204576
FBgn0002525	FBgn0242540	FBgn0206725
FBgn0002526	FBgn0237809	FBgn0199255
FBgn0002542	FBgn0242049	FBgn0197425
FBgn0002543	FBgn0233172	FBgn0198041
FBgn0002552	FBgn0084067	FBgn0208436
FBgn0002561	FBgn0025398	FBgn0202787
FBgn0002563	FBgn0234688	FBgn0209697
FBgn0002564	FBgn0238332	FBgn0203641
FBgn0002565	FBgn0239126	FBgn0208735
FBgn0002566	FBgn0231671	FBgn0200352
FBgn0002567	FBgn0239687	FBgn0205700
FBgn0002569	FBgn0236559	FBgn0208831
FBgn0002570	FBgn0240205	FBgn0207770
FBgn0002571	FBgn0240194	FBgn0207768
FBgn0002573	FBgn0237393	FBgn0199077
FBgn0002576	FBgn0235232	FBgn0205894
FBgn0002577	FBgn0233234	FBgn0201971
FBgn0002578	FBgn0082695	FBgn0210998
FBgn0002579	FBgn0068069	FBgn0201987
FBgn0002590	FBgn0233190	FBgn0205831
FBgn0002592	FBgn0082694	FBgn0210423
FBgn0002593	FBgn0068061	FBgn0204944
FBgn0002607	FBgn0068076	FBgn0209376
FBgn0002609	FBgn0240814	FBgn0210999
FBgn0002622	FBgn0068050	FBgn0061220
FBgn0002626	FBgn0068070	FBgn0016459
FBgn0002629	FBgn0082693	FBgn0210421
FBgn0002631	FBgn0228500	FBgn0210420
FBgn0002632	FBgn0082692	FBgn0211000
FBgn0002633	FBgn0082704	FBgn0211002
FBgn0002638	FBgn0237835	FBgn0200525
FBgn0002673	FBgn0236718	FBgn0205378
FBgn0002707	FBgn0234354	FBgn0203594
FBgn0002709	FBgn0046713	FBgn0046720
FBgn0002715	FBgn0230002	FBgn0207629
FBgn0002716	FBgn0229826	FBgn0207609
FBgn0002719	FBgn0241604	FBgn0198088
FBgn0002723	FBgn0233227	FBgn0262800
FBgn0002732	FBgn0082696	FBgn0083349
FBgn0002733	FBgn0082707	FBgn0210424
FBgn0002734	FBgn0082706	FBgn0210996
FBgn0002735	FBgn0082705	FBgn0210997
FBgn0002736	FBgn0067949	FBgn0207678
FBgn0002772	FBgn0015215	FBgn0013088
FBgn0002773	FBgn0068125	FBgn0197655
FBgn0002774	FBgn0236778	FBgn0205557
FBgn0002775	FBgn0237759	FBgn0015213
FBgn0002778	FBgn0239272	FBgn0198861
FBgn0002780	FBgn0228804	FBgn0211546
FBgn0002783	FBgn0243371	FBgn0210555
FBgn0002787	FBgn0232008	FBgn0208716
FBgn0002789	FBgn0068121	FBgn0208300
FBgn0002791	FBgn0231965	FBgn0209007
FBgn0002868	FBgn0263438	FBgn0211602
FBgn0002872	FBgn0238187	FBgn0200498
FBgn0002878	FBgn0085067	FBgn0205768
FBgn0002887	FBgn0236160	FBgn0205189
FBgn0002891	FBgn0236509	FBgn0208373
FBgn0002899	FBgn0238910	FBgn0200379
FBgn0002901	FBgn0237272	FBgn0203398
FBgn0002905	FBgn0241605	FBgn0201535
FBgn0002906	FBgn0227972	FBgn0197338
FBgn0002909	FBgn0238861	FBgn0200112
FBgn0002914	FBgn0233564	FBgn0205590
FBgn0002917	FBgn0234616	FBgn0206210
FBgn0002921	FBgn0242757	FBgn0197974
FBgn0002922	FBgn0241076	FBgn0211554
FBgn0002924	FBgn0228290	FBgn0210236
FBgn0002926	FBgn0237793	FBgn0199235
FBgn0002930	FBgn0067427	FBgn0202141
FBgn0002931	FBgn0234011	FBgn0203399
FBgn0002932	FBgn0241903	FBgn0013132
FBgn0002936	FBgn0234667	FBgn0204971
FBgn0002937	FBgn0243321	FBgn0201682
FBgn0002938	FBgn0232095	FBgn0208017
FBgn0002939	FBgn0230530	FBgn0204879
FBgn0002940	FBgn0242194	FBgn0013133
FBgn0002941	FBgn0242066	FBgn0211526
FBgn0002945	FBgn0239748	FBgn0200740
FBgn0002973	FBgn0236228	FBgn0205372
FBgn0002985	FBgn0232422	FBgn0204762
FBgn0002989	FBgn0232556	FBgn0205441
FBgn0003002	FBgn0242508	FBgn0198317
FBgn0003008	FBgn0231963	FBgn0206839
FBgn0003009	FBgn0229389	FBgn0208105
FBgn0003011	FBgn0242681	FBgn0069457
FBgn0003015	FBgn0242963	FBgn0013134
FBgn0003016	FBgn0241972	FBgn0205186
FBgn0003023	FBgn0234915	FBgn0206660
FBgn0003028	FBgn0233910	FBgn0064309
FBgn0003041	FBgn0237700	FBgn0198682
FBgn0003042	FBgn0240166	FBgn0199332
FBgn0003044	FBgn0229706	FBgn0208788
FBgn0003046	FBgn0231913	FBgn0201726
FBgn0003048	FBgn0233789	FBgn0203021
FBgn0003053	FBgn0233884	FBgn0203113
FBgn0003062	FBgn0068157	FBgn0208809
FBgn0003065	FBgn0240496	FBgn0210109
FBgn0003067	FBgn0229758	FBgn0208655
FBgn0003068	FBgn0233806	FBgn0013135
FBgn0003071	FBgn0068100	FBgn0209501
FBgn0003074	FBgn0013171	FBgn0208188
FBgn0003076	FBgn0020944	FBgn0200174
FBgn0003079	FBgn0233795	FBgn0203782
FBgn0003082	FBgn0236512	FBgn0204877
FBgn0003087	FBgn0067426	FBgn0205530
FBgn0003089	FBgn0239726	FBgn0199149
FBgn0003090	FBgn0236476	FBgn0202354
FBgn0003091	FBgn0229428	FBgn0208151
FBgn0003093	FBgn0240979	FBgn0197813
FBgn0003114	FBgn0064247	FBgn0064308
FBgn0003116	FBgn0233782	FBgn0203011
FBgn0003117	FBgn0241482	FBgn0210479
FBgn0003124	FBgn0236996	FBgn0198837
FBgn0003129	FBgn0241954	FBgn0209855
FBgn0003130	FBgn0231752	FBgn0205329
FBgn0003134	FBgn0240673	FBgn0210915
FBgn0003137	FBgn0228370	FBgn0201383
FBgn0003139	FBgn0233987	FBgn0203542
FBgn0003140	FBgn0231588	FBgn0207336
FBgn0003141	FBgn0230338	FBgn0205059
FBgn0003145	FBgn0230178	FBgn0211060
FBgn0003149	FBgn0238553	FBgn0020071
FBgn0003159	FBgn0234439	FBgn0204004
FBgn0003162	FBgn0229942	FBgn0207685
FBgn0003169	FBgn0243459	FBgn0210115
FBgn0003174	FBgn0236479	FBgn0208204
FBgn0003175	FBgn0229647	FBgn0207537
FBgn0003187	FBgn0230826	FBgn0207435
FBgn0003189	FBgn0234761	FBgn0205842
FBgn0003204	FBgn0235293	FBgn0201927
FBgn0003205	FBgn0241874	FBgn0085906
FBgn0003206	FBgn0238674	FBgn0200059
FBgn0003209	FBgn0228648	FBgn0205048
FBgn0003210	FBgn0234345	FBgn0203673
FBgn0003218	FBgn0234589	FBgn0206048
FBgn0003227	FBgn0243388	FBgn0198182
FBgn0003231	FBgn0022822	FBgn0205389
FBgn0003248	FBgn0242627	FBgn0013090
FBgn0003250	FBgn0239413	FBgn0013092
FBgn0003254	FBgn0229805	FBgn0206918
FBgn0003255	FBgn0242276	FBgn0205234
FBgn0003256	FBgn0229142	FBgn0204688
FBgn0003261	FBgn0241259	FBgn0201710
FBgn0003267	FBgn0228462	FBgn0013136
FBgn0003268	FBgn0228777	FBgn0210189
FBgn0003270	FBgn0230450	FBgn0206947
FBgn0003274	FBgn0068062	FBgn0205958
FBgn0003275	FBgn0242532	FBgn0198367
FBgn0003277	FBgn0084295	FBgn0203135
FBgn0003278	FBgn0234273	FBgn0204942
FBgn0003279	FBgn0068083	FBgn0197678
FBgn0003285	FBgn0234400	FBgn0020976
FBgn0003292	FBgn0237521	FBgn0198532
FBgn0003295	FBgn0238426	FBgn0200152
FBgn0003300	FBgn0084618	FBgn0013920
FBgn0003301	FBgn0233649	FBgn0205761
FBgn0003302	FBgn0046889	FBgn0203217
FBgn0003308	FBgn0041639	FBgn0017793
FBgn0003310	FBgn0233375	FBgn0203300
FBgn0003312	FBgn0241337	FBgn0210920
FBgn0003317	FBgn0236510	FBgn0208374
FBgn0003319	FBgn0241491	FBgn0210485
FBgn0003321	FBgn0232948	FBgn0205810
FBgn0003326	FBgn0230236	FBgn0209300
FBgn0003328	FBgn0231300	FBgn0202173
FBgn0003330	FBgn0228405	FBgn0197964
FBgn0003334	FBgn0241858	FBgn0197567
FBgn0003339	FBgn0242877	FBgn0211019
FBgn0003345	FBgn0234705	FBgn0206682
FBgn0003346	FBgn0230943	FBgn0205295
FBgn0003360	FBgn0067930	FBgn0202970
FBgn0003366	FBgn0234794	FBgn0013140
FBgn0003380	FBgn0233132	FBgn0204018
FBgn0003382	FBgn0230596	FBgn0204262
FBgn0003386	FBgn0235680	FBgn0208302
FBgn0003388	FBgn0239250	FBgn0200907
FBgn0003390	FBgn0233971	FBgn0203730
FBgn0003391	FBgn0231404	FBgn0207482
FBgn0003392	FBgn0234713	FBgn0202773
FBgn0003401	FBgn0229328	FBgn0208609
FBgn0003410	FBgn0237211	FBgn0013142
FBgn0003411	FBgn0234778	FBgn0025646
FBgn0003415	FBgn0239587	FBgn0199822
FBgn0003416	FBgn0234742	FBgn0063930
FBgn0003423	FBgn0235362	FBgn0203200
FBgn0003429	FBgn0240685	FBgn0210745
FBgn0003430	FBgn0235690	FBgn0203484
FBgn0003435	FBgn0231486	FBgn0208541
FBgn0003444	FBgn0234200	FBgn0211743
FBgn0003447	FBgn0041638	FBgn0203724
FBgn0003448	FBgn0236744	FBgn0210294
FBgn0003449	FBgn0233919	FBgn0204029
FBgn0003450	FBgn0241586	FBgn0198073
FBgn0003459	FBgn0237347	FBgn0201157
FBgn0003460	FBgn0236484	FBgn0208901
FBgn0003462	FBgn0022829	FBgn0013096
FBgn0003463	FBgn0041637	FBgn0203173
FBgn0003464	FBgn0235357	FBgn0203196
FBgn0003475	FBgn0230990	FBgn0210411
FBgn0003479	FBgn0240605	FBgn0197666
FBgn0003480	FBgn0241363	FBgn0209913
FBgn0003482	FBgn0240881	FBgn0203223
FBgn0003483	FBgn0241465	FBgn0210862
FBgn0003495	FBgn0067424	FBgn0211223
FBgn0003499	FBgn0242577	FBgn0210374
FBgn0003502	FBgn0228901	FBgn0207720
FBgn0003507	FBgn0241478	FBgn0210477
FBgn0003510	FBgn0020063	FBgn0020453
FBgn0003511	FBgn0228688	FBgn0025403
FBgn0003512	FBgn0228689	FBgn0198049
FBgn0003513	FBgn0243346	FBgn0210588
FBgn0003515	FBgn0237189	FBgn0200035
FBgn0003517	FBgn0029187	FBgn0202742
FBgn0003520	FBgn0231577	FBgn0040402
FBgn0003525	FBgn0228319	FBgn0201440
FBgn0003527	FBgn0230219	FBgn0209369
FBgn0003545	FBgn0231603	FBgn0207255
FBgn0003557	FBgn0235337	FBgn0210033
FBgn0003559	FBgn0232830	FBgn0203876
FBgn0003567	FBgn0243479	FBgn0013144
FBgn0003575	FBgn0043598	FBgn0013921
FBgn0003598	FBgn0243287	FBgn0083351
FBgn0003607	FBgn0068027	FBgn0013097
FBgn0003612	FBgn0236608	FBgn0202164
FBgn0003638	FBgn0029186	FBgn0202415
FBgn0003651	FBgn0243205	FBgn0198351
FBgn0003655	FBgn0233988	FBgn0204160
FBgn0003656	FBgn0234955	FBgn0204071
FBgn0003660	FBgn0068026	FBgn0207296
FBgn0003676	FBgn0241172	FBgn0201599
FBgn0003701	FBgn0231595	FBgn0064307
FBgn0003710	FBgn0238681	FBgn0200066
FBgn0003714	FBgn0234432	FBgn0204237
FBgn0003716	FBgn0236374	FBgn0202309
FBgn0003719	FBgn0240689	FBgn0210749
FBgn0003720	FBgn0228739	FBgn0013145
FBgn0003721	FBgn0068018	FBgn0210312
FBgn0003731	FBgn0229964	FBgn0207195
FBgn0003732	FBgn0230378	FBgn0205264
FBgn0003733	FBgn0240844	FBgn0207396
FBgn0003742	FBgn0230060	FBgn0015686
FBgn0003744	FBgn0239681	FBgn0201218
FBgn0003747	FBgn0233943	FBgn0203896
FBgn0003748	FBgn0229930	FBgn0207540
FBgn0003751	FBgn0243261	FBgn0205280
FBgn0003861	FBgn0228277	FBgn0197943
FBgn0003862	FBgn0243480	FBgn0014844
FBgn0003865	FBgn0235034	FBgn0205888
FBgn0003866	FBgn0230642	FBgn0198603
FBgn0003867	FBgn0241227	FBgn0201379
FBgn0003870	FBgn0228787	FBgn0210203
FBgn0003882	FBgn0067423	FBgn0013148
FBgn0003887	FBgn0068548	FBgn0207606
FBgn0003888	FBgn0232005	FBgn0208711
FBgn0003889	FBgn0241882	FBgn0210670
FBgn0003890	FBgn0228378	FBgn0211575
FBgn0003891	FBgn0229943	FBgn0209198
FBgn0003892	FBgn0236573	FBgn0208948
FBgn0003896	FBgn0230421	FBgn0211522
FBgn0003900	FBgn0084444	FBgn0020065
FBgn0003941	FBgn0068068	FBgn0203405
FBgn0003950	FBgn0232898	FBgn0205937
FBgn0003961	FBgn0232210	FBgn0013101
FBgn0003963	FBgn0234370	FBgn0204950
FBgn0003964	FBgn0234474	FBgn0203573
FBgn0003965	FBgn0022818	FBgn0203902
FBgn0003969	FBgn0233551	FBgn0202915
FBgn0003975	FBgn0230240	FBgn0207491
FBgn0003977	FBgn0229377	FBgn0209466
FBgn0003978	FBgn0230341	FBgn0205060
FBgn0003980	FBgn0242813	FBgn0202619
FBgn0003984	FBgn0237844	FBgn0200534
FBgn0003996	FBgn0234408	FBgn0205684
FBgn0003997	FBgn0239316	FBgn0198654
FBgn0004003	FBgn0229802	FBgn0206916
FBgn0004009	FBgn0232056	FBgn0023562
FBgn0004034	FBgn0028749	FBgn0015690
FBgn0004045	FBgn0235268	FBgn0016474
FBgn0004047	FBgn0234588	FBgn0205992
FBgn0004049	FBgn0241554	FBgn0198012
FBgn0004050	FBgn0022816	FBgn0013149
FBgn0004053	FBgn0242880	FBgn0013150
FBgn0004054	FBgn0242882	FBgn0210405
FBgn0004055	FBgn0232067	FBgn0208155
FBgn0004057	FBgn0015691	FBgn0203146
FBgn0004066	FBgn0234731	FBgn0025405
FBgn0004087	FBgn0241522	FBgn0197545
FBgn0004101	FBgn0232006	FBgn0208714
FBgn0004102	FBgn0234904	FBgn0206467
FBgn0004106	FBgn0243052	FBgn0202609
FBgn0004108	FBgn0237203	FBgn0200424
FBgn0004110	FBgn0242789	FBgn0201525
FBgn0004117	FBgn0068017	FBgn0210314
FBgn0004118	FBgn0228635	FBgn0210504
FBgn0004132	FBgn0240971	FBgn0207409
FBgn0004133	FBgn0240960	FBgn0207408
FBgn0004143	FBgn0020062	FBgn0202984
FBgn0004167	FBgn0238622	FBgn0200220
FBgn0004168	FBgn0229793	FBgn0207070
FBgn0004169	FBgn0233697	FBgn0022424
FBgn0004170	FBgn0025397	FBgn0013139
FBgn0004177	FBgn0232234	FBgn0204408
FBgn0004179	FBgn0239823	FBgn0198882
FBgn0004197	FBgn0228436	FBgn0210278
FBgn0004198	FBgn0233294	FBgn0206357
FBgn0004227	FBgn0234745	FBgn0042729
FBgn0004237	FBgn0241543	FBgn0210213
FBgn0004242	FBgn0232617	FBgn0204587
FBgn0004244	FBgn0238528	FBgn0199909
FBgn0004359	FBgn0240857	FBgn0197986
FBgn0004360	FBgn0236633	FBgn0202250
FBgn0004362	FBgn0068146	FBgn0208866
FBgn0004363	FBgn0067938	FBgn0204801
FBgn0004364	FBgn0067453	FBgn0208081
FBgn0004367	FBgn0234747	FBgn0209556
FBgn0004368	FBgn0233906	FBgn0202974
FBgn0004369	FBgn0241001	FBgn0201732
FBgn0004370	FBgn0233228	FBgn0203105
FBgn0004372	FBgn0238924	FBgn0198526
FBgn0004373	FBgn0238311	FBgn0210551
FBgn0004374	FBgn0230980	FBgn0205501
FBgn0004378	FBgn0238258	FBgn0200437
FBgn0004379	FBgn0238523	FBgn0200816
FBgn0004380	FBgn0237874	FBgn0199454
FBgn0004381	FBgn0239092	FBgn0201295
FBgn0004387	FBgn0228415	FBgn0209730
FBgn0004389	FBgn0228753	FBgn0197787
FBgn0004390	FBgn0237615	FBgn0198942
FBgn0004391	FBgn0233597	FBgn0203756
FBgn0004394	FBgn0236003	FBgn0020449
FBgn0004395	FBgn0241121	FBgn0209743
FBgn0004396	FBgn0239474	FBgn0201084
FBgn0004397	FBgn0234453	FBgn0203662
FBgn0004401	FBgn0239362	FBgn0200324
FBgn0004406	FBgn0229233	FBgn0205254
FBgn0004407	FBgn0229215	FBgn0205252
FBgn0004419	FBgn0067947	FBgn0204701
FBgn0004431	FBgn0238265	FBgn0200129
FBgn0004432	FBgn0068174	FBgn0206278
FBgn0004435	FBgn0230224	FBgn0209440
FBgn0004436	FBgn0242398	FBgn0197397
FBgn0004449	FBgn0236850	FBgn0200933
FBgn0004456	FBgn0233711	FBgn0202896
FBgn0004463	FBgn0230144	FBgn0207820
FBgn0004465	FBgn0239431	FBgn0199698
FBgn0004507	FBgn0235371	FBgn0204328
FBgn0004509	FBgn0228546	FBgn0210845
FBgn0004510	FBgn0228461	FBgn0197731
FBgn0004511	FBgn0235053	FBgn0202034
FBgn0004512	FBgn0231086	FBgn0208279
FBgn0004513	FBgn0237804	FBgn0199252
FBgn0004514	FBgn0240223	FBgn0201122
FBgn0004516	FBgn0237956	FBgn0200835
FBgn0004552	FBgn0238675	FBgn0200060
FBgn0004556	FBgn0239418	FBgn0199411
FBgn0004567	FBgn0235691	FBgn0203485
FBgn0004569	FBgn0239447	FBgn0062279
FBgn0004573	FBgn0240540	FBgn0197939
FBgn0004574	FBgn0237950	FBgn0203184
FBgn0004575	FBgn0243059	FBgn0210642
FBgn0004577	FBgn0241711	FBgn0197846
FBgn0004580	FBgn0229433	FBgn0208647
FBgn0004581	FBgn0085838	FBgn0207601
FBgn0004583	FBgn0234328	FBgn0204946
FBgn0004587	FBgn0243315	FBgn0211197
FBgn0004595	FBgn0243130	FBgn0028753
FBgn0004597	FBgn0243449	FBgn0198115
FBgn0004598	FBgn0068155	FBgn0205942
FBgn0004606	FBgn0068223	FBgn0211324
FBgn0004607	FBgn0232149	FBgn0206888
FBgn0004611	FBgn0064255	FBgn0210717
FBgn0004618	FBgn0242289	FBgn0015211
FBgn0004619	FBgn0238827	FBgn0200605
FBgn0004620	FBgn0242581	FBgn0202731
FBgn0004622	FBgn0228273	FBgn0201544
FBgn0004623	FBgn0236958	FBgn0200732
FBgn0004635	FBgn0238430	FBgn0062278
FBgn0004636	FBgn0084991	FBgn0200177
FBgn0004638	FBgn0231036	FBgn0206821
FBgn0004643	FBgn0233802	FBgn0203046
FBgn0004644	FBgn0241122	FBgn0209745
FBgn0004646	FBgn0235012	FBgn0202990
FBgn0004647	FBgn0068119	FBgn0202493
FBgn0004648	FBgn0234119	FBgn0202066
FBgn0004649	FBgn0234606	FBgn0206189
FBgn0004650	FBgn0234174	FBgn0206082
FBgn0004652	FBgn0043389	FBgn0043390
FBgn0004654	FBgn0020945	FBgn0204109
FBgn0004655	FBgn0234461	FBgn0201973
FBgn0004657	FBgn0233322	FBgn0204177
FBgn0004666	FBgn0243277	FBgn0014842
FBgn0004687	FBgn0234299	FBgn0204126
FBgn0004698	FBgn0231302	FBgn0202175
FBgn0004777	FBgn0241976	FBgn0210402
FBgn0004778	FBgn0242888	FBgn0211031
FBgn0004779	FBgn0242887	FBgn0211030
FBgn0004781	FBgn0242886	FBgn0211027
FBgn0004784	FBgn0229621	FBgn0208150
FBgn0004795	FBgn0231925	FBgn0207134
FBgn0004797	FBgn0230492	FBgn0204679
FBgn0004811	FBgn0230354	FBgn0201879
FBgn0004832	FBgn0234363	FBgn0203612
FBgn0004837	FBgn0238107	FBgn0199134
FBgn0004838	FBgn0231830	FBgn0208454
FBgn0004839	FBgn0231151	FBgn0208784
FBgn0004841	FBgn0241779	FBgn0211075
FBgn0004842	FBgn0240866	FBgn0210182
FBgn0004852	FBgn0236975	FBgn0198595
FBgn0004854	FBgn0235111	FBgn0205999
FBgn0004855	FBgn0241358	FBgn0201626
FBgn0004856	FBgn0234883	FBgn0205855
FBgn0004858	FBgn0242105	FBgn0205377
FBgn0004859	FBgn0022826	FBgn0201862
FBgn0004862	FBgn0242790	FBgn0201526
FBgn0004864	FBgn0234774	FBgn0202524
FBgn0004867	FBgn0067925	FBgn0208745
FBgn0004868	FBgn0228358	FBgn0205368
FBgn0004870	FBgn0238269	FBgn0064311
FBgn0004872	FBgn0230809	FBgn0201134
FBgn0004875	FBgn0238643	FBgn0199660
FBgn0004876	FBgn0242240	FBgn0201572
FBgn0004878	FBgn0241279	FBgn0210389
FBgn0004882	FBgn0241111	FBgn0209978
FBgn0004885	FBgn0240688	FBgn0210748
FBgn0004888	FBgn0068038	FBgn0199659
FBgn0004889	FBgn0241807	FBgn0211500
FBgn0004892	FBgn0232433	FBgn0204764
FBgn0004893	FBgn0235686	FBgn0208346
FBgn0004895	FBgn0238655	FBgn0202649
FBgn0004896	FBgn0231860	FBgn0209512
FBgn0004897	FBgn0240732	FBgn0210692
FBgn0004901	FBgn0242819	FBgn0046899
FBgn0004903	FBgn0228463	FBgn0209699
FBgn0004907	FBgn0068545	FBgn0209499
FBgn0004908	FBgn0242921	FBgn0211594
FBgn0004913	FBgn0242509	FBgn0198318
FBgn0004914	FBgn0228657	FBgn0205050
FBgn0004915	FBgn0236316	FBgn0041650
FBgn0004919	FBgn0229198	FBgn0208468
FBgn0004921	FBgn0236589	FBgn0208434
FBgn0004924	FBgn0234657	FBgn0204070
FBgn0004926	FBgn0237433	FBgn0201030
FBgn0004956	FBgn0233112	FBgn0206134
FBgn0004957	FBgn0233108	FBgn0206130
FBgn0004959	FBgn0235189	FBgn0206689
FBgn0005278	FBgn0234094	FBgn0203402
FBgn0005322	FBgn0243188	FBgn0205282
FBgn0005355	FBgn0241608	FBgn0020452
FBgn0005386	FBgn0239704	FBgn0199128
FBgn0005390	FBgn0233251	FBgn0202044
FBgn0005391	FBgn0232996	FBgn0206566
FBgn0005411	FBgn0233531	FBgn0206507
FBgn0005427	FBgn0234103	FBgn0205807
FBgn0005533	FBgn0068056	FBgn0199286
FBgn0005536	FBgn0239514	FBgn0200487
FBgn0005558	FBgn0232158	FBgn0028754
FBgn0005561	FBgn0232164	FBgn0200951
FBgn0005585	FBgn0241859	FBgn0209622
FBgn0005586	FBgn0230784	FBgn0207270
FBgn0005590	FBgn0230364	FBgn0201896
FBgn0005593	FBgn0068066	FBgn0205111
FBgn0005596	FBgn0228337	FBgn0210274
FBgn0005612	FBgn0231966	FBgn0209014
FBgn0005613	FBgn0230081	FBgn0209417
FBgn0005614	FBgn0236650	FBgn0208632
FBgn0005616	FBgn0232457	FBgn0017795
FBgn0005617	FBgn0230440	FBgn0207592
FBgn0005619	FBgn0236692	FBgn0209311
FBgn0005624	FBgn0231082	FBgn0208276
FBgn0005626	FBgn0237787	FBgn0199903
FBgn0005631	FBgn0229629	FBgn0207449
FBgn0005632	FBgn0228795	FBgn0211307
FBgn0005633	FBgn0067972	FBgn0198760
FBgn0005636	FBgn0232002	FBgn0208708
FBgn0005638	FBgn0229274	FBgn0013143
FBgn0005640	FBgn0238632	FBgn0199646
FBgn0005642	FBgn0067919	FBgn0211263
FBgn0005648	FBgn0068105	FBgn0209248
FBgn0005649	FBgn0228672	FBgn0201751
FBgn0005654	FBgn0231070	FBgn0208599
FBgn0005655	FBgn0064248	FBgn0064310
FBgn0005658	FBgn0238796	FBgn0199972
FBgn0005659	FBgn0240917	FBgn0197755
FBgn0005660	FBgn0233601	FBgn0206847
FBgn0005664	FBgn0235963	FBgn0209619
FBgn0005666	FBgn0232159	FBgn0202948
FBgn0005670	FBgn0234460	FBgn0203580
FBgn0005671	FBgn0241615	FBgn0201784
FBgn0005672	FBgn0230368	FBgn0205174
FBgn0005674	FBgn0228677	FBgn0209686
FBgn0005677	FBgn0230534	FBgn0204625
FBgn0005683	FBgn0243001	FBgn0203891
FBgn0005695	FBgn0236578	FBgn0206921
FBgn0005696	FBgn0240883	FBgn0197946
FBgn0005771	FBgn0236400	FBgn0205185
FBgn0005775	FBgn0237888	FBgn0202660
FBgn0005777	FBgn0243026	FBgn0209850
FBgn0005778	FBgn0231315	FBgn0208900
FBgn0005779	FBgn0235642	FBgn0208872
FBgn0008635	FBgn0233107	FBgn0202398
FBgn0008636	FBgn0231415	FBgn0205742
FBgn0008646	FBgn0241525	FBgn0211747
FBgn0010015	FBgn0228747	FBgn0197780
FBgn0010019	FBgn0234098	FBgn0203166
FBgn0010051	FBgn0242542	FBgn0209806
FBgn0010053	FBgn0231519	FBgn0209543
FBgn0010078	FBgn0068078	FBgn0209509
FBgn0010097	FBgn0230389	FBgn0205155
FBgn0010100	FBgn0230617	FBgn0204980
FBgn0010105	FBgn0237145	FBgn0201175
FBgn0010109	FBgn0240397	FBgn0207791
FBgn0010113	FBgn0228706	FBgn0198037
FBgn0010114	FBgn0239657	FBgn0207417
FBgn0010173	FBgn0241963	FBgn0210158
FBgn0010194	FBgn0084434	FBgn0209024
FBgn0010197	FBgn0230678	FBgn0202137
FBgn0010213	FBgn0068032	FBgn0208480
FBgn0010217	FBgn0068543	FBgn0013912
FBgn0010220	FBgn0236603	FBgn0208296
FBgn0010222	FBgn0241902	FBgn0210580
FBgn0010223	FBgn0239425	FBgn0199418
FBgn0010225	FBgn0046891	FBgn0201663
FBgn0010226	FBgn0231834	FBgn0207854
FBgn0010228	FBgn0068145	FBgn0207743
FBgn0010235	FBgn0237424	FBgn0201020
FBgn0010238	FBgn0230209	FBgn0202237
FBgn0010240	FBgn0234716	FBgn0206344
FBgn0010246	FBgn0238422	FBgn0199401
FBgn0010247	FBgn0237545	FBgn0198410
FBgn0010258	FBgn0241544	FBgn0210214
FBgn0010263	FBgn0235624	FBgn0201209
FBgn0010269	FBgn0235228	FBgn0205985
FBgn0010278	FBgn0229332	FBgn0208892
FBgn0010280	FBgn0236863	FBgn0199338
FBgn0010282	FBgn0228092	FBgn0211682
FBgn0010287	FBgn0236124	FBgn0204859
FBgn0010288	FBgn0232790	FBgn0204388
FBgn0010292	FBgn0233310	FBgn0202796
FBgn0010300	FBgn0084732	FBgn0205407
FBgn0010303	FBgn0233722	FBgn0204083
FBgn0010309	FBgn0230928	FBgn0205408
FBgn0010313	FBgn0242392	FBgn0198290
FBgn0010315	FBgn0233561	FBgn0201864
FBgn0010316	FBgn0236648	FBgn0046896
FBgn0010323	FBgn0233539	FBgn0206808
FBgn0010328	FBgn0228428	FBgn0210297
FBgn0010329	FBgn0233319	FBgn0204040
FBgn0010339	FBgn0230143	FBgn0207819
FBgn0010340	FBgn0227940	FBgn0015205
FBgn0010341	FBgn0233428	FBgn0203148
FBgn0010342	FBgn0236641	FBgn0208626
FBgn0010348	FBgn0236827	FBgn0200783
FBgn0010350	FBgn0238909	FBgn0200378
FBgn0010352	FBgn0237221	FBgn0199291
FBgn0010356	FBgn0230769	FBgn0207671
FBgn0010379	FBgn0241490	FBgn0210484
FBgn0010380	FBgn0233431	FBgn0202934
FBgn0010382	FBgn0236736	FBgn0205071
FBgn0010383	FBgn0233077	FBgn0205749
FBgn0010387	FBgn0238851	FBgn0199313
FBgn0010389	FBgn0242322	FBgn0211061
FBgn0010391	FBgn0068149	FBgn0203193
FBgn0010395	FBgn0230605	FBgn0210848
FBgn0010397	FBgn0068132	FBgn0208861
FBgn0010398	FBgn0235884	FBgn0210908
FBgn0010399	FBgn0242356	FBgn0211640
FBgn0010406	FBgn0238898	FBgn0201114
FBgn0010407	FBgn0236285	FBgn0205274
FBgn0010408	FBgn0068046	FBgn0200578
FBgn0010409	FBgn0068077	FBgn0208036
FBgn0010411	FBgn0064254	FBgn0064312
FBgn0010412	FBgn0068055	FBgn0202814
FBgn0010414	FBgn0229270	FBgn0207874
FBgn0010415	FBgn0231367	FBgn0209430
FBgn0010416	FBgn0233528	FBgn0206505
FBgn0010417	FBgn0236951	FBgn0200725
FBgn0010421	FBgn0241775	FBgn0210333
FBgn0010422	FBgn0236760	FBgn0041649
FBgn0010423	FBgn0068015	FBgn0067462
FBgn0010424	FBgn0237229	FBgn0067461
FBgn0010434	FBgn0229801	FBgn0206915
FBgn0010435	FBgn0229202	FBgn0209373
FBgn0010438	FBgn0243360	FBgn0210924
FBgn0010441	FBgn0067425	FBgn0197764
FBgn0010452	FBgn0068011	FBgn0200691
FBgn0010453	FBgn0235786	FBgn0204785
FBgn0010470	FBgn0068156	FBgn0209429
FBgn0010473	FBgn0235704	FBgn0203407
FBgn0010482	FBgn0241645	FBgn0207324
FBgn0010488	FBgn0230242	FBgn0208359
FBgn0010497	FBgn0235972	FBgn0204676
FBgn0010501	FBgn0231917	FBgn0209459
FBgn0010504	FBgn0240456	FBgn0207359
FBgn0010516	FBgn0067920	FBgn0208588
FBgn0010520	FBgn0236255	FBgn0204717
FBgn0010531	FBgn0239009	FBgn0207352
FBgn0010548	FBgn0241112	FBgn0205615
FBgn0010551	FBgn0229780	FBgn0207479
FBgn0010575	FBgn0231561	FBgn0209567
FBgn0010583	FBgn0234613	FBgn0204966
FBgn0010590	FBgn0231730	FBgn0207227
FBgn0010591	FBgn0231835	FBgn0207855
FBgn0010602	FBgn0233621	FBgn0206853
FBgn0010607	FBgn0236109	FBgn0204449
FBgn0010611	FBgn0229577	FBgn0202288
FBgn0010612	FBgn0067959	FBgn0201775
FBgn0010620	FBgn0229454	FBgn0208751
FBgn0010621	FBgn0230156	FBgn0207050
FBgn0010622	FBgn0229411	FBgn0207885
FBgn0010638	FBgn0068037	FBgn0207652
FBgn0010651	FBgn0231528	FBgn0209176
FBgn0010660	FBgn0229420	FBgn0207895
FBgn0010741	FBgn0237562	FBgn0198975
FBgn0010747	FBgn0238744	FBgn0200387
FBgn0010750	FBgn0242505	FBgn0198312
FBgn0010762	FBgn0239004	FBgn0200044
FBgn0010768	FBgn0242649	FBgn0211081
FBgn0010770	FBgn0242766	FBgn0210598
FBgn0010772	FBgn0241282	FBgn0210392
FBgn0010774	FBgn0068000	FBgn0209801
FBgn0010786	FBgn0238424	FBgn0199405
FBgn0010803	FBgn0241892	FBgn0197794
FBgn0010808	FBgn0240534	FBgn0197937
FBgn0010812	FBgn0242058	FBgn0198328
FBgn0010825	FBgn0238044	FBgn0200274
FBgn0010877	FBgn0242299	FBgn0209812
FBgn0010894	FBgn0237864	FBgn0199210
FBgn0010905	FBgn0238950	FBgn0203234
FBgn0010909	FBgn0238949	FBgn0199618
FBgn0010926	FBgn0242346	FBgn0209922
FBgn0011020	FBgn0242004	FBgn0211655
FBgn0011202	FBgn0230095	FBgn0204862
FBgn0011204	FBgn0238239	FBgn0199707
FBgn0011206	FBgn0238530	FBgn0200039
FBgn0011207	FBgn0236244	FBgn0200662
FBgn0011211	FBgn0231653	FBgn0209164
FBgn0011217	FBgn0067978	FBgn0210073
FBgn0011224	FBgn0240488	FBgn0209904
FBgn0011225	FBgn0228654	FBgn0210126
FBgn0011227	FBgn0067939	FBgn0202277
FBgn0011230	FBgn0229027	FBgn0207539
FBgn0011232	FBgn0236224	FBgn0205030
FBgn0011236	FBgn0067962	FBgn0208987
FBgn0011239	FBgn0238232	FBgn0204569
FBgn0011241	FBgn0239206	FBgn0207616
FBgn0011244	FBgn0234487	FBgn0204939
FBgn0011259	FBgn0236173	FBgn0198508
FBgn0011260	FBgn0229592	FBgn0209490
FBgn0011270	FBgn0241650	FBgn0198348
FBgn0011272	FBgn0068081	FBgn0205091
FBgn0011274	FBgn0067450	FBgn0203418
FBgn0011276	FBgn0234420	FBgn0206558
FBgn0011277	FBgn0234336	FBgn0202902
FBgn0011278	FBgn0242069	FBgn0201629
FBgn0011279	FBgn0239140	FBgn0200377
FBgn0011280	FBgn0235319	FBgn0202835
FBgn0011281	FBgn0241262	FBgn0201713
FBgn0011282	FBgn0242854	FBgn0197530
FBgn0011283	FBgn0235773	FBgn0202297
FBgn0011284	FBgn0068048	FBgn0200686
FBgn0011286	FBgn0236585	FBgn0208429
FBgn0011288	FBgn0232445	FBgn0198403
FBgn0011289	FBgn0240884	FBgn0211133
FBgn0011290	FBgn0227980	FBgn0197577
FBgn0011291	FBgn0228225	FBgn0201990
FBgn0011293	FBgn0239402	FBgn0206679
FBgn0011294	FBgn0234998	FBgn0204191
FBgn0011296	FBgn0229345	FBgn0208230
FBgn0011297	FBgn0229342	FBgn0016537
FBgn0011300	FBgn0236597	FBgn0208310
FBgn0011305	FBgn0243272	FBgn0204697
FBgn0011327	FBgn0238508	FBgn0200411
FBgn0011335	FBgn0239122	FBgn0198578
FBgn0011336	FBgn0228587	FBgn0210691
FBgn0011361	FBgn0067944	FBgn0199402
FBgn0011455	FBgn0067956	FBgn0200278
FBgn0011474	FBgn0241361	FBgn0209911
FBgn0011476	FBgn0243419	FBgn0211122
FBgn0011481	FBgn0242314	FBgn0211052
FBgn0011509	FBgn0068029	FBgn0199553
FBgn0011554	FBgn0231200	FBgn0207987
FBgn0011555	FBgn0231199	FBgn0207986
FBgn0011556	FBgn0231201	FBgn0207988
FBgn0011566	FBgn0234425	FBgn0202899
FBgn0011569	FBgn0237594	FBgn0198961
FBgn0011570	FBgn0235120	FBgn0204275
FBgn0011573	FBgn0238462	FBgn0013067
FBgn0011576	FBgn0068173	FBgn0203684
FBgn0011581	FBgn0240654	FBgn0210903
FBgn0011582	FBgn0227933	FBgn0209715
FBgn0011584	FBgn0236268	FBgn0205095
FBgn0011586	FBgn0234894	FBgn0014840
FBgn0011589	FBgn0229694	FBgn0207335
FBgn0011591	FBgn0239594	FBgn0199827
FBgn0011592	FBgn0230217	FBgn0209367
FBgn0011603	FBgn0232302	FBgn0204561
FBgn0011604	FBgn0230228	FBgn0208477
FBgn0011638	FBgn0230329	FBgn0204566
FBgn0011642	FBgn0232093	FBgn0207497
FBgn0011648	FBgn0232525	FBgn0206695
FBgn0011653	FBgn0237948	FBgn0199815
FBgn0011655	FBgn0228782	FBgn0210194
FBgn0011656	FBgn0239156	FBgn0207003
FBgn0011659	FBgn0236542	FBgn0208814
FBgn0011660	FBgn0231779	FBgn0207014
FBgn0011661	FBgn0234898	FBgn0202375
FBgn0011666	FBgn0240782	FBgn0198235
FBgn0011672	FBgn0067445	FBgn0197448
FBgn0011674	FBgn0231421	FBgn0205816
FBgn0011676	FBgn0230981	FBgn0204808
FBgn0011692	FBgn0250859	FBgn0200073
FBgn0011693	FBgn0068104	FBgn0199863
FBgn0011695	FBgn0068102	FBgn0207587
FBgn0011701	FBgn0242590	FBgn0209652
FBgn0011703	FBgn0243125	FBgn0201801
FBgn0011704	FBgn0231154	FBgn0205494
FBgn0011705	FBgn0228503	FBgn0201330
FBgn0011706	FBgn0239307	FBgn0198651
FBgn0011708	FBgn0238711	FBgn0197908
FBgn0011710	FBgn0235359	FBgn0203197
FBgn0011715	FBgn0242538	FBgn0209803
FBgn0011722	FBgn0235862	FBgn0202365
FBgn0011723	FBgn0239106	FBgn0200921
FBgn0011726	FBgn0064246	FBgn0209017
FBgn0011737	FBgn0235814	FBgn0204740
FBgn0011739	FBgn0240552	FBgn0210086
FBgn0011740	FBgn0242997	FBgn0210737
FBgn0011741	FBgn0233578	FBgn0203717
FBgn0011742	FBgn0233520	FBgn0206488
FBgn0011743	FBgn0229606	FBgn0208134
FBgn0011745	FBgn0243248	FBgn0210285
FBgn0011746	FBgn0236600	FBgn0206997
FBgn0011747	FBgn0232131	FBgn0206358
FBgn0011754	FBgn0233230	FBgn0203108
FBgn0011758	FBgn0235114	FBgn0206001
FBgn0011762	FBgn0238036	FBgn0200200
FBgn0011763	FBgn0230263	FBgn0207686
FBgn0011766	FBgn0242063	FBgn0211035
FBgn0011768	FBgn0241765	FBgn0211116
FBgn0011769	FBgn0238522	FBgn0200815
FBgn0011770	FBgn0068153	FBgn0210693
FBgn0011774	FBgn0243132	FBgn0198205
FBgn0011785	FBgn0240651	FBgn0210900
FBgn0011787	FBgn0084625	FBgn0200311
FBgn0011802	FBgn0237590	FBgn0198957
FBgn0011817	FBgn0238901	FBgn0201116
FBgn0011818	FBgn0235592	FBgn0013146
FBgn0011824	FBgn0231397	FBgn0202070
FBgn0011829	FBgn0230702	FBgn0206735
FBgn0011836	FBgn0237611	FBgn0199361
FBgn0011837	FBgn0234511	FBgn0203050
FBgn0012034	FBgn0240162	FBgn0198690
FBgn0012036	FBgn0236221	FBgn0205027
FBgn0012037	FBgn0236092	FBgn0205321
FBgn0012051	FBgn0229821	FBgn0207602
FBgn0012058	FBgn0237748	FBgn0200409
FBgn0012344	FBgn0243017	FBgn0198166
FBgn0013263	FBgn0237331	FBgn0025647
FBgn0013269	FBgn0243416	FBgn0201503
FBgn0013272	FBgn0231794	FBgn0040407
FBgn0013305	FBgn0231090	FBgn0209099
FBgn0013307	FBgn0236528	FBgn0209236
FBgn0013323	FBgn0233550	FBgn0206819
FBgn0013325	FBgn0229823	FBgn0208983
FBgn0013334	FBgn0241474	FBgn0210867
FBgn0013342	FBgn0238228	FBgn0199784
FBgn0013347	FBgn0241062	FBgn0211715
FBgn0013348	FBgn0229130	FBgn0067464
FBgn0013432	FBgn0234462	FBgn0203694
FBgn0013433	FBgn0238576	FBgn0205217
FBgn0013435	FBgn0239053	FBgn0207346
FBgn0013467	FBgn0231292	FBgn0208853
FBgn0013469	FBgn0237569	FBgn0198983
FBgn0013531	FBgn0229022	FBgn0205990
FBgn0013548	FBgn0231932	FBgn0205160
FBgn0013563	FBgn0239234	FBgn0200972
FBgn0013576	FBgn0242375	FBgn0198280
FBgn0013717	FBgn0239296	FBgn0198641
FBgn0013718	FBgn0239241	FBgn0198632
FBgn0013720	FBgn0234187	FBgn0202749
FBgn0013725	FBgn0230066	FBgn0208687
FBgn0013726	FBgn0236544	FBgn0208817
FBgn0013732	FBgn0236426	FBgn0207663
FBgn0013733	FBgn0231014	FBgn0208652
FBgn0013746	FBgn0228495	FBgn0201326
FBgn0013749	FBgn0068532	FBgn0206744
FBgn0013750	FBgn0231303	FBgn0202176
FBgn0013751	FBgn0238644	FBgn0199661
FBgn0013753	FBgn0238447	FBgn0200096
FBgn0013755	FBgn0084996	FBgn0200098
FBgn0013756	FBgn0230131	FBgn0207204
FBgn0013759	FBgn0241225	FBgn0201378
FBgn0013762	FBgn0231768	FBgn0208340
FBgn0013763	FBgn0229603	FBgn0208132
FBgn0013764	FBgn0229298	FBgn0207579
FBgn0013765	FBgn0231042	FBgn0208443
FBgn0013767	FBgn0241360	FBgn0064313
FBgn0013770	FBgn0230305	FBgn0207943
FBgn0013773	FBgn0231276	FBgn0208839
FBgn0013810	FBgn0230519	FBgn0204869
FBgn0013811	FBgn0238206	FBgn0203259
FBgn0013812	FBgn0242113	FBgn0197452
FBgn0013813	FBgn0240945	FBgn0201776
FBgn0013949	FBgn0240703	FBgn0210030
FBgn0013954	FBgn0068160	FBgn0206920
FBgn0013972	FBgn0241017	FBgn0197893
FBgn0013973	FBgn0228752	FBgn0197786
FBgn0013983	FBgn0067430	FBgn0209560
FBgn0013987	FBgn0234282	FBgn0203617
FBgn0013995	FBgn0242758	FBgn0197975
FBgn0013997	FBgn0239131	FBgn0199567
FBgn0014000	FBgn0068106	FBgn0201861
FBgn0014002	FBgn0237304	FBgn0198727
FBgn0014006	FBgn0242694	FBgn0198263
FBgn0014007	FBgn0239155	FBgn0201022
FBgn0014009	FBgn0236433	FBgn0209288
FBgn0014010	FBgn0232713	FBgn0209339
FBgn0014018	FBgn0029191	FBgn0210579
FBgn0014019	FBgn0235971	FBgn0204675
FBgn0014020	FBgn0229545	FBgn0209399
FBgn0014022	FBgn0243003	FBgn0198125
FBgn0014023	FBgn0241873	FBgn0197602
FBgn0014024	FBgn0234310	FBgn0203757
FBgn0014026	FBgn0068065	FBgn0203863
FBgn0014028	FBgn0236437	FBgn0209293
FBgn0014029	FBgn0068036	FBgn0211374
FBgn0014031	FBgn0068031	FBgn0203907
FBgn0014073	FBgn0237911	FBgn0202682
FBgn0014075	FBgn0236912	FBgn0199100
FBgn0014092	FBgn0238732	FBgn0197929
FBgn0014127	FBgn0230342	FBgn0205061
FBgn0014133	FBgn0233229	FBgn0203107
FBgn0014135	FBgn0242200	FBgn0197473
FBgn0014141	FBgn0243148	FBgn0197729
FBgn0014143	FBgn0240171	FBgn0200349
FBgn0014163	FBgn0239774	FBgn0026093
FBgn0014179	FBgn0228318	FBgn0205084
FBgn0014184	FBgn0068107	FBgn0024377
FBgn0014189	FBgn0068148	FBgn0204985
FBgn0014269	FBgn0231513	FBgn0209538
FBgn0014340	FBgn0233254	FBgn0203965
FBgn0014342	FBgn0241298	FBgn0211633
FBgn0014343	FBgn0239153	FBgn0198754
FBgn0014366	FBgn0241292	FBgn0211100
FBgn0014380	FBgn0241876	FBgn0210942
FBgn0014388	FBgn0237991	FBgn0200333
FBgn0014391	FBgn0233566	FBgn0205638
FBgn0014395	FBgn0235373	FBgn0206310
FBgn0014396	FBgn0020061	FBgn0022834
FBgn0014411	FBgn0234212	FBgn0204155
FBgn0014417	FBgn0228820	FBgn0205166
FBgn0014427	FBgn0240996	FBgn0201724
FBgn0014454	FBgn0235762	FBgn0206757
FBgn0014455	FBgn0234663	FBgn0204034
FBgn0014464	FBgn0233348	FBgn0205783
FBgn0014465	FBgn0233349	FBgn0205784
FBgn0014466	FBgn0233350	FBgn0205786
FBgn0014859	FBgn0231212	FBgn0204600
FBgn0014861	FBgn0242909	FBgn0211289
FBgn0014863	FBgn0242869	FBgn0209797
FBgn0014868	FBgn0234879	FBgn0205669
FBgn0014869	FBgn0068099	FBgn0201719
FBgn0014870	FBgn0231660	FBgn0208895
FBgn0014877	FBgn0230285	FBgn0206904
FBgn0014879	FBgn0241412	FBgn0210308
FBgn0014903	FBgn0234155	FBgn0202414
FBgn0014906	FBgn0235645	FBgn0203690
FBgn0014930	FBgn0242818	FBgn0211738
FBgn0014949	FBgn0241164	FBgn0211257
FBgn0015000	FBgn0229085	FBgn0204797
FBgn0015001	FBgn0230103	FBgn0020673
FBgn0015010	FBgn0068536	FBgn0205763
FBgn0015011	FBgn0243160	FBgn0197876
FBgn0015019	FBgn0241699	FBgn0210435
FBgn0015024	FBgn0234510	FBgn0203103
FBgn0015031	FBgn0242462	FBgn0204711
FBgn0015032	FBgn0228742	FBgn0211330
FBgn0015033	FBgn0237723	FBgn0199603
FBgn0015040	FBgn0232039	FBgn0208379
FBgn0015218	FBgn0238518	FBgn0201051
FBgn0015221	FBgn0228709	FBgn0198039
FBgn0015222	FBgn0068158	FBgn0197685
FBgn0015230	FBgn0241703	FBgn0211015
FBgn0015240	FBgn0240719	FBgn0211424
FBgn0015245	FBgn0233468	FBgn0202830
FBgn0015247	FBgn0068139	FBgn0208037
FBgn0015268	FBgn0068116	FBgn0207593
FBgn0015269	FBgn0240813	FBgn0210995
FBgn0015270	FBgn0241343	FBgn0201555
FBgn0015271	FBgn0236087	FBgn0205313
FBgn0015277	FBgn0231920	FBgn0209461
FBgn0015278	FBgn0237502	FBgn0198514
FBgn0015279	FBgn0242142	FBgn0211370
FBgn0015282	FBgn0228682	FBgn0211155
FBgn0015286	FBgn0234375	FBgn0205974
FBgn0015288	FBgn0234083	FBgn0201930
FBgn0015295	FBgn0231716	FBgn0208689
FBgn0015296	FBgn0238130	FBgn0200570
FBgn0015298	FBgn0237736	FBgn0199496
FBgn0015299	FBgn0236136	FBgn0211414
FBgn0015316	FBgn0236205	FBgn0201586
FBgn0015320	FBgn0231019	FBgn0204812
FBgn0015321	FBgn0238156	FBgn0199285
FBgn0015336	FBgn0233510	FBgn0206600
FBgn0015338	FBgn0236713	FBgn0204341
FBgn0015351	FBgn0243173	FBgn0210978
FBgn0015359	FBgn0237625	FBgn0199191
FBgn0015360	FBgn0084886	FBgn0084331
FBgn0015371	FBgn0231290	FBgn0208851
FBgn0015372	FBgn0229361	FBgn0207119
FBgn0015376	FBgn0232393	FBgn0204750
FBgn0015379	FBgn0235356	FBgn0202443
FBgn0015380	FBgn0230929	FBgn0205409
FBgn0015381	FBgn0242781	FBgn0202602
FBgn0015391	FBgn0230862	FBgn0211179
FBgn0015393	FBgn0236243	FBgn0200653
FBgn0015396	FBgn0243075	FBgn0210656
FBgn0015399	FBgn0085083	FBgn0198380
FBgn0015400	FBgn0084129	FBgn0203766
FBgn0015402	FBgn0084173	FBgn0015212
FBgn0015477	FBgn0239698	FBgn0205710
FBgn0015509	FBgn0236516	FBgn0204919
FBgn0015513	FBgn0228261	FBgn0209695
FBgn0015519	FBgn0234927	FBgn0206169
FBgn0015521	FBgn0235617	FBgn0200642
FBgn0015522	FBgn0229689	FBgn0209363
FBgn0015524	FBgn0231416	FBgn0046719
FBgn0015527	FBgn0232885	FBgn0202518
FBgn0015541	FBgn0240858	FBgn0197987
FBgn0015544	FBgn0231993	FBgn0207356
FBgn0015546	FBgn0236399	FBgn0205350
FBgn0015550	FBgn0237238	FBgn0199577
FBgn0015553	FBgn0230441	FBgn0207604
FBgn0015558	FBgn0232887	FBgn0206168
FBgn0015561	FBgn0236617	FBgn0205412
FBgn0015569	FBgn0242846	FBgn0197523
FBgn0015570	FBgn0229005	FBgn0198215
FBgn0015571	FBgn0242836	FBgn0197515
FBgn0015574	FBgn0242839	FBgn0197517
FBgn0015575	FBgn0232299	FBgn0197519
FBgn0015576	FBgn0242842	FBgn0197521
FBgn0015577	FBgn0242845	FBgn0197522
FBgn0015582	FBgn0230736	FBgn0202206
FBgn0015589	FBgn0228351	FBgn0211259
FBgn0015591	FBgn0228621	FBgn0210659
FBgn0015600	FBgn0232530	FBgn0206700
FBgn0015602	FBgn0231269	FBgn0207529
FBgn0015609	FBgn0230817	FBgn0207360
FBgn0015615	FBgn0233515	FBgn0206246
FBgn0015618	FBgn0237616	FBgn0200830
FBgn0015622	FBgn0228316	FBgn0201437
FBgn0015623	FBgn0231454	FBgn0200041
FBgn0015625	FBgn0228603	FBgn0211393
FBgn0015663	FBgn0235675	FBgn0208236
FBgn0015664	FBgn0227964	FBgn0025845
FBgn0015721	FBgn0229934	FBgn0207677
FBgn0015737	FBgn0067447	FBgn0211695
FBgn0015754	FBgn0229556	FBgn0208548
FBgn0015756	FBgn0068064	FBgn0201123
FBgn0015765	FBgn0228664	FBgn0201742
FBgn0015766	FBgn0237861	FBgn0199208
FBgn0015772	FBgn0230415	FBgn0204843
FBgn0015773	FBgn0233655	FBgn0205767
FBgn0015774	FBgn0233654	FBgn0205766
FBgn0015776	FBgn0235821	FBgn0202858
FBgn0015777	FBgn0235820	FBgn0202847
FBgn0015778	FBgn0243314	FBgn0211196
FBgn0015781	FBgn0242641	FBgn0210872
FBgn0015789	FBgn0235305	FBgn0203002
FBgn0015790	FBgn0242765	FBgn0210597
FBgn0015791	FBgn0236397	FBgn0205348
FBgn0015793	FBgn0238027	FBgn0199763
FBgn0015794	FBgn0234291	FBgn0203868
FBgn0015795	FBgn0240620	FBgn0211732
FBgn0015797	FBgn0230147	FBgn0207785
FBgn0015799	FBgn0234082	FBgn0206633
FBgn0015801	FBgn0229222	FBgn0208211
FBgn0015803	FBgn0230991	FBgn0207182
FBgn0015805	FBgn0238719	FBgn0202705
FBgn0015818	FBgn0234234	FBgn0202845
FBgn0015828	FBgn0239079	FBgn0201278
FBgn0015829	FBgn0238694	FBgn0200080
FBgn0015834	FBgn0068012	FBgn0204451
FBgn0015838	FBgn0236605	FBgn0205621
FBgn0015872	FBgn0231187	FBgn0209085
FBgn0015903	FBgn0231922	FBgn0209463
FBgn0015904	FBgn0239150	FBgn0198750
FBgn0015905	FBgn0234752	FBgn0203494
FBgn0015919	FBgn0239151	FBgn0198751
FBgn0015924	FBgn0064249	FBgn0206872
FBgn0015925	FBgn0229565	FBgn0207458
FBgn0015926	FBgn0234658	FBgn0203754
FBgn0015929	FBgn0241072	FBgn0207217
FBgn0015946	FBgn0239308	FBgn0198653
FBgn0015949	FBgn0231484	FBgn0208540
FBgn0016013	FBgn0237957	FBgn0200836
FBgn0016031	FBgn0237876	FBgn0015684
FBgn0016032	FBgn0236462	FBgn0202335
FBgn0016034	FBgn0067951	FBgn0200923
FBgn0016036	FBgn0044479	FBgn0199429
FBgn0016038	FBgn0234124	FBgn0206614
FBgn0016041	FBgn0233298	FBgn0203083
FBgn0016047	FBgn0230729	FBgn0206151
FBgn0016053	FBgn0231795	FBgn0209516
FBgn0016054	FBgn0230314	FBgn0204603
FBgn0016059	FBgn0231609	FBgn0208881
FBgn0016061	FBgn0228419	FBgn0209737
FBgn0016070	FBgn0067927	FBgn0200900
FBgn0016075	FBgn0236101	FBgn0197454
FBgn0016076	FBgn0242457	FBgn0204709
FBgn0016078	FBgn0239527	FBgn0205191
FBgn0016081	FBgn0067969	FBgn0200573
FBgn0016119	FBgn0241105	FBgn0210686
FBgn0016120	FBgn0068541	FBgn0201573
FBgn0016122	FBgn0236171	FBgn0208800
FBgn0016123	FBgn0228749	FBgn0197781
FBgn0016126	FBgn0068180	FBgn0206807
FBgn0016131	FBgn0229597	FBgn0209437
FBgn0016641	FBgn0231348	FBgn0208232
FBgn0016650	FBgn0242563	FBgn0198374
FBgn0016660	FBgn0242479	FBgn0206707
FBgn0016672	FBgn0243336	FBgn0209677
FBgn0016675	FBgn0067446	FBgn0211148
FBgn0016684	FBgn0230040	FBgn0209057
FBgn0016685	FBgn0228685	FBgn0201613
FBgn0016687	FBgn0229247	FBgn0209231
FBgn0016691	FBgn0241413	FBgn0210309
FBgn0016693	FBgn0243250	FBgn0201615
FBgn0016694	FBgn0237702	FBgn0198683
FBgn0016697	FBgn0068091	FBgn0207507
FBgn0016698	FBgn0235657	FBgn0204370
FBgn0016700	FBgn0068087	FBgn0201654
FBgn0016701	FBgn0229664	FBgn0208561
FBgn0016715	FBgn0238296	FBgn0199583
FBgn0016726	FBgn0068073	FBgn0207109
FBgn0016754	FBgn0241060	FBgn0209945
FBgn0016756	FBgn0238762	FBgn0200643
FBgn0016794	FBgn0237643	FBgn0063931
FBgn0016797	FBgn0240114	FBgn0199079
FBgn0016917	FBgn0242155	FBgn0211274
FBgn0016919	FBgn0230695	FBgn0205507
FBgn0016920	FBgn0242472	FBgn0206701
FBgn0016930	FBgn0242170	FBgn0205227
FBgn0016970	FBgn0236626	FBgn0205423
FBgn0016975	FBgn0232846	FBgn0206068
FBgn0016976	FBgn0232844	FBgn0206067
FBgn0016977	FBgn0234136	FBgn0211680
FBgn0016978	FBgn0235804	FBgn0208560
FBgn0016983	FBgn0238864	FBgn0200230
FBgn0016984	FBgn0231420	FBgn0205805
FBgn0017414	FBgn0230768	FBgn0203309
FBgn0017418	FBgn0233124	FBgn0203793
FBgn0017429	FBgn0238560	FBgn0044887
FBgn0017430	FBgn0238561	FBgn0044888
FBgn0017456	FBgn0242841	FBgn0197520
FBgn0017457	FBgn0233767	FBgn0204416
FBgn0017482	FBgn0229478	FBgn0207092
FBgn0017545	FBgn0068049	FBgn0208989
FBgn0017550	FBgn0241289	FBgn0197416
FBgn0017551	FBgn0231777	FBgn0208411
FBgn0017558	FBgn0236629	FBgn0202246
FBgn0017561	FBgn0234806	FBgn0203583
FBgn0017566	FBgn0084316	FBgn0203955
FBgn0017567	FBgn0243386	FBgn0198180
FBgn0017572	FBgn0239429	FBgn0199696
FBgn0017577	FBgn0243091	FBgn0197863
FBgn0017579	FBgn0068080	FBgn0044889
FBgn0017581	FBgn0227970	FBgn0197563
FBgn0017590	FBgn0228207	FBgn0201566
FBgn0019624	FBgn0241335	FBgn0210466
FBgn0019637	FBgn0228024	FBgn0198308
FBgn0019643	FBgn0231991	FBgn0207355
FBgn0019644	FBgn0238164	FBgn0199378
FBgn0019650	FBgn0232162	FBgn0200526
FBgn0019662	FBgn0238862	FBgn0200356
FBgn0019686	FBgn0230978	FBgn0205499
FBgn0019809	FBgn0236239	FBgn0205472
FBgn0019830	FBgn0232621	FBgn0202140
FBgn0019886	FBgn0229250	FBgn0207863
FBgn0019890	FBgn0229175	FBgn0205244
FBgn0019925	FBgn0243414	FBgn0197950
FBgn0019928	FBgn0230276	FBgn0208182
FBgn0019929	FBgn0067440	FBgn0205869
FBgn0019932	FBgn0068041	FBgn0203677
FBgn0019936	FBgn0068054	FBgn0211352
FBgn0019938	FBgn0230061	FBgn0207749
FBgn0019940	FBgn0241439	FBgn0209986
FBgn0019947	FBgn0240434	FBgn0198777
FBgn0019949	FBgn0229642	FBgn0208389
FBgn0019952	FBgn0240646	FBgn0211292
FBgn0019957	FBgn0228136	FBgn0210244
FBgn0019960	FBgn0241204	FBgn0211174
FBgn0019968	FBgn0231773	FBgn0207010
FBgn0019972	FBgn0241035	FBgn0211181
FBgn0019982	FBgn0232310	FBgn0204902
FBgn0019985	FBgn0232161	FBgn0200308
FBgn0019990	FBgn0228771	FBgn0211406
FBgn0020018	FBgn0228624	FBgn0210661
FBgn0020224	FBgn0238043	FBgn0200209
FBgn0020235	FBgn0068542	FBgn0197798
FBgn0020236	FBgn0231733	FBgn0207230
FBgn0020238	FBgn0242591	FBgn0209653
FBgn0020248	FBgn0238243	FBgn0199710
FBgn0020249	FBgn0242926	FBgn0209675
FBgn0020251	FBgn0238822	FBgn0200601
FBgn0020255	FBgn0067934	FBgn0204110
FBgn0020257	FBgn0229631	FBgn0207450
FBgn0020258	FBgn0242115	FBgn0208719
FBgn0020261	FBgn0234855	FBgn0203027
FBgn0020269	FBgn0230052	FBgn0208614
FBgn0020270	FBgn0235934	FBgn0200515
FBgn0020272	FBgn0235363	FBgn0203204
FBgn0020278	FBgn0241162	FBgn0197604
FBgn0020279	FBgn0236531	FBgn0209240
FBgn0020294	FBgn0239584	FBgn0200832
FBgn0020300	FBgn0237279	FBgn0201140
FBgn0020304	FBgn0233448	FBgn0206777
FBgn0020305	FBgn0233416	FBgn0206770
FBgn0020306	FBgn0067986	FBgn0207185
FBgn0020307	FBgn0231792	FBgn0202295
FBgn0020309	FBgn0230412	FBgn0204649
FBgn0020312	FBgn0231396	FBgn0208914
FBgn0020369	FBgn0235353	FBgn0206526
FBgn0020370	FBgn0231076	FBgn0208270
FBgn0020372	FBgn0231948	FBgn0208988
FBgn0020378	FBgn0235250	FBgn0205865
FBgn0020379	FBgn0241794	FBgn0210756
FBgn0020381	FBgn0067449	FBgn0203883
FBgn0020385	FBgn0068419	FBgn0210355
FBgn0020386	FBgn0238333	FBgn0199737
FBgn0020388	FBgn0237435	FBgn0201031
FBgn0020389	FBgn0236967	FBgn0198588
FBgn0020391	FBgn0230255	FBgn0208368
FBgn0020392	FBgn0237683	FBgn0200125
FBgn0020399	FBgn0068120	FBgn0210817
FBgn0020407	FBgn0241503	FBgn0210816
FBgn0020412	FBgn0237561	FBgn0199222
FBgn0020414	FBgn0044135	FBgn0209753
FBgn0020415	FBgn0230808	FBgn0209742
FBgn0020416	FBgn0044136	FBgn0209731
FBgn0020429	FBgn0242592	FBgn0202733
FBgn0020440	FBgn0231493	FBgn0208984
FBgn0020443	FBgn0235996	FBgn0203451
FBgn0020445	FBgn0232491	FBgn0197675
FBgn0020493	FBgn0241716	FBgn0197849
FBgn0020496	FBgn0243266	FBgn0197637
FBgn0020497	FBgn0067977	FBgn0205397
FBgn0020503	FBgn0230511	FBgn0203373
FBgn0020506	FBgn0025015	FBgn0042732
FBgn0020510	FBgn0227941	FBgn0209724
FBgn0020513	FBgn0068001	FBgn0203785
FBgn0020521	FBgn0232030	FBgn0207389
FBgn0020545	FBgn0234625	FBgn0204967
FBgn0020616	FBgn0231840	FBgn0208465
FBgn0020617	FBgn0229915	FBgn0204640
FBgn0020618	FBgn0068085	FBgn0203925
FBgn0020620	FBgn0068088	FBgn0208641
FBgn0020621	FBgn0239646	FBgn0207415
FBgn0020622	FBgn0234232	FBgn0211766
FBgn0020626	FBgn0041644	FBgn0210014
FBgn0020633	FBgn0238084	FBgn0200306
FBgn0020641	FBgn0238798	FBgn0199974
FBgn0020647	FBgn0228674	FBgn0209682
FBgn0020653	FBgn0233338	FBgn0203830
FBgn0020655	FBgn0237446	FBgn0200494
FBgn0020762	FBgn0235706	FBgn0203409
FBgn0020764	FBgn0068535	FBgn0206885
FBgn0020765	FBgn0237816	FBgn0199916
FBgn0020767	FBgn0230044	FBgn0208884
FBgn0020880	FBgn0235759	FBgn0203466
FBgn0020906	FBgn0068035	FBgn0199684
FBgn0020907	FBgn0243179	FBgn0209951
FBgn0020909	FBgn0234587	FBgn0205991
FBgn0020910	FBgn0243119	FBgn0210357
FBgn0020912	FBgn0228743	FBgn0211331
FBgn0020930	FBgn0230235	FBgn0205402
FBgn0021742	FBgn0234802	FBgn0203132
FBgn0021750	FBgn0241422	FBgn0201675
FBgn0021761	FBgn0235917	FBgn0201793
FBgn0021764	FBgn0234131	FBgn0206196
FBgn0021765	FBgn0235154	FBgn0203773
FBgn0021767	FBgn0234921	FBgn0205781
FBgn0021768	FBgn0237206	FBgn0200428
FBgn0021795	FBgn0068022	FBgn0209093
FBgn0021796	FBgn0236018	FBgn0204003
FBgn0021800	FBgn0235689	FBgn0203483
FBgn0021814	FBgn0240548	FBgn0207372
FBgn0021818	FBgn0231819	FBgn0209075
FBgn0021825	FBgn0236586	FBgn0208430
FBgn0021847	FBgn0236763	FBgn0208018
FBgn0021856	FBgn0230624	FBgn0203106
FBgn0021874	FBgn0233570	FBgn0206835
FBgn0021875	FBgn0231990	FBgn0207354
FBgn0021906	FBgn0068089	FBgn0197961
FBgn0021944	FBgn0231871	FBgn0204728
FBgn0021967	FBgn0235665	FBgn0204413
FBgn0021979	FBgn0067957	FBgn0207795
FBgn0021995	FBgn0236540	FBgn0208812
FBgn0022023	FBgn0236098	FBgn0197421
FBgn0022027	FBgn0236571	FBgn0208945
FBgn0022029	FBgn0229455	FBgn0207508
FBgn0022069	FBgn0229482	FBgn0205425
FBgn0022097	FBgn0229511	FBgn0207348
FBgn0022153	FBgn0235710	FBgn0207084
FBgn0022160	FBgn0231749	FBgn0209347
FBgn0022213	FBgn0230856	FBgn0209232
FBgn0022224	FBgn0241549	FBgn0209294
FBgn0022238	FBgn0231573	FBgn0207811
FBgn0022288	FBgn0067958	FBgn0209573
FBgn0022338	FBgn0242636	FBgn0209679
FBgn0022343	FBgn0250860	FBgn0207238
FBgn0022344	FBgn0022412	FBgn0209949
FBgn0022349	FBgn0022418	FBgn0211305
FBgn0022355	FBgn0064253	FBgn0202560
FBgn0022361	FBgn0232151	FBgn0206946
FBgn0022382	FBgn0239117	FBgn0208293
FBgn0022700	FBgn0231401	FBgn0209041
FBgn0022702	FBgn0238207	FBgn0203260
FBgn0022709	FBgn0237462	FBgn0199444
FBgn0022710	FBgn0233593	FBgn0205962
FBgn0022724	FBgn0235156	FBgn0204236
FBgn0022740	FBgn0229682	FBgn0209356
FBgn0022764	FBgn0231111	FBgn0207244
FBgn0022768	FBgn0234331	FBgn0206363
FBgn0022770	FBgn0235304	FBgn0203001
FBgn0022772	FBgn0241010	FBgn0207211
FBgn0022774	FBgn0239697	FBgn0199121
FBgn0022786	FBgn0233295	FBgn0203080
FBgn0022787	FBgn0241476	FBgn0210870
FBgn0022800	FBgn0228571	FBgn0210701
FBgn0022935	FBgn0237810	FBgn0199257
FBgn0022942	FBgn0233887	FBgn0204226
FBgn0022959	FBgn0237472	FBgn0201228
FBgn0022960	FBgn0241425	FBgn0202163
FBgn0022981	FBgn0242499	FBgn0206305
FBgn0022985	FBgn0231805	FBgn0209527
FBgn0022986	FBgn0229474	FBgn0207083
FBgn0022987	FBgn0229463	FBgn0207514
FBgn0023001	FBgn0238852	FBgn0199314
FBgn0023076	FBgn0237705	FBgn0198685
FBgn0023081	FBgn0229290	FBgn0209019
FBgn0023090	FBgn0230630	FBgn0205019
FBgn0023091	FBgn0230628	FBgn0205017
FBgn0023094	FBgn0239683	FBgn0201221
FBgn0023096	FBgn0230814	FBgn0207338
FBgn0023097	FBgn0242735	FBgn0210045
FBgn0023129	FBgn0238129	FBgn0200569
FBgn0023130	FBgn0234034	FBgn0202736
FBgn0023143	FBgn0239355	FBgn0207972
FBgn0023167	FBgn0230155	FBgn0207049
FBgn0023169	FBgn0234181	FBgn0202859
FBgn0023172	FBgn0229436	FBgn0206827
FBgn0023174	FBgn0239274	FBgn0198863
FBgn0023175	FBgn0239228	FBgn0207620
FBgn0023177	FBgn0232928	FBgn0203118
FBgn0023179	FBgn0228471	FBgn0201763
FBgn0023181	FBgn0229220	FBgn0208209
FBgn0023212	FBgn0242150	FBgn0211377
FBgn0023213	FBgn0232101	FBgn0208357
FBgn0023214	FBgn0231538	FBgn0209193
FBgn0023215	FBgn0233842	FBgn0206472
FBgn0023216	FBgn0234376	FBgn0205976
FBgn0023388	FBgn0230711	FBgn0203472
FBgn0023407	FBgn0229358	FBgn0202048
FBgn0023416	FBgn0230637	FBgn0201434
FBgn0023441	FBgn0231765	FBgn0208659
FBgn0023458	FBgn0041647	FBgn0203110
FBgn0023477	FBgn0068023	FBgn0208999
FBgn0023479	FBgn0238098	FBgn0199839
FBgn0023489	FBgn0234434	FBgn0204957
FBgn0023495	FBgn0241565	FBgn0198023
FBgn0023496	FBgn0231102	FBgn0204492
FBgn0023506	FBgn0233347	FBgn0205782
FBgn0023507	FBgn0233777	FBgn0204108
FBgn0023509	FBgn0233763	FBgn0203964
FBgn0023510	FBgn0084874	FBgn0203963
FBgn0023511	FBgn0234481	FBgn0206280
FBgn0023512	FBgn0234480	FBgn0203817
FBgn0023513	FBgn0234210	FBgn0203579
FBgn0023514	FBgn0233761	FBgn0204063
FBgn0023515	FBgn0234024	FBgn0206247
FBgn0023516	FBgn0234023	FBgn0204219
FBgn0023517	FBgn0234020	FBgn0204218
FBgn0023520	FBgn0234479	FBgn0202897
FBgn0023521	FBgn0233765	FBgn0203049
FBgn0023522	FBgn0233764	FBgn0203048
FBgn0023523	FBgn0233791	FBgn0204147
FBgn0023524	FBgn0234447	FBgn0203655
FBgn0023525	FBgn0234449	FBgn0203659
FBgn0023526	FBgn0068347	FBgn0203650
FBgn0023527	FBgn0233792	FBgn0204149
FBgn0023528	FBgn0234445	FBgn0203653
FBgn0023529	FBgn0234443	FBgn0203651
FBgn0023530	FBgn0234036	FBgn0202738
FBgn0023531	FBgn0234035	FBgn0202737
FBgn0023534	FBgn0234117	FBgn0202064
FBgn0023535	FBgn0234120	FBgn0202067
FBgn0023536	FBgn0085910	FBgn0202840
FBgn0023537	FBgn0234095	FBgn0203114
FBgn0023540	FBgn0233779	FBgn0204217
FBgn0023541	FBgn0234459	FBgn0208808
FBgn0023542	FBgn0234458	FBgn0202953
FBgn0023545	FBgn0234477	FBgn0201926
FBgn0023549	FBgn0232333	FBgn0204144
FBgn0024179	FBgn0237958	FBgn0200837
FBgn0024182	FBgn0235360	FBgn0203198
FBgn0024183	FBgn0236759	FBgn0203149
FBgn0024184	FBgn0235131	FBgn0203776
FBgn0024187	FBgn0237698	FBgn0198680
FBgn0024188	FBgn0230104	FBgn0207492
FBgn0024189	FBgn0236584	FBgn0206925
FBgn0024191	FBgn0085894	FBgn0199541
FBgn0024194	FBgn0237679	FBgn0200369
FBgn0024196	FBgn0229460	FBgn0207512
FBgn0024222	FBgn0067429	FBgn0210935
FBgn0024227	FBgn0230913	FBgn0207893
FBgn0024230	FBgn0068143	FBgn0205143
FBgn0024232	FBgn0084146	FBgn0208129
FBgn0024234	FBgn0231946	FBgn0015681
FBgn0024236	FBgn0238051	FBgn0200280
FBgn0024238	FBgn0233174	FBgn0206204
FBgn0024244	FBgn0235673	FBgn0208214
FBgn0024245	FBgn0230385	FBgn0205151
FBgn0024248	FBgn0243316	FBgn0202125
FBgn0024249	FBgn0231704	FBgn0209133
FBgn0024250	FBgn0233275	FBgn0202054
FBgn0024251	FBgn0235361	FBgn0203199
FBgn0024273	FBgn0228352	FBgn0211261
FBgn0024285	FBgn0236256	FBgn0204718
FBgn0024288	FBgn0228750	FBgn0197782
FBgn0024291	FBgn0236024	FBgn0204045
FBgn0024293	FBgn0241322	FBgn0202143
FBgn0024294	FBgn0236470	FBgn0202348
FBgn0024314	FBgn0233289	FBgn0203663
FBgn0024315	FBgn0231674	FBgn0208485
FBgn0024319	FBgn0231675	FBgn0042730
FBgn0024320	FBgn0243358	FBgn0205273
FBgn0024321	FBgn0243477	FBgn0211535
FBgn0024326	FBgn0241938	FBgn0198304
FBgn0024329	FBgn0242260	FBgn0201528
FBgn0024330	FBgn0241837	FBgn0211605
FBgn0024332	FBgn0084814	FBgn0201981
FBgn0024352	FBgn0066134	FBgn0211765
FBgn0024360	FBgn0234049	FBgn0206366
FBgn0024361	FBgn0234176	FBgn0206085
FBgn0024362	FBgn0234175	FBgn0206083
FBgn0024364	FBgn0234177	FBgn0202534
FBgn0024365	FBgn0234048	FBgn0206365
FBgn0024371	FBgn0230709	FBgn0203470
FBgn0024432	FBgn0242597	FBgn0197609
FBgn0024491	FBgn0243362	FBgn0210926
FBgn0024509	FBgn0228234	FBgn0210721
FBgn0024510	FBgn0238202	FBgn0203255
FBgn0024542	FBgn0238857	FBgn0200584
FBgn0024556	FBgn0230280	FBgn0206818
FBgn0024558	FBgn0068167	FBgn0211258
FBgn0024689	FBgn0230828	FBgn0207456
FBgn0024698	FBgn0230064	FBgn0208686
FBgn0024728	FBgn0232156	FBgn0205738
FBgn0024732	FBgn0230145	FBgn0207821
FBgn0024734	FBgn0236719	FBgn0205380
FBgn0024740	FBgn0231095	FBgn0204491
FBgn0024754	FBgn0231769	FBgn0208341
FBgn0024804	FBgn0237073	FBgn0085961
FBgn0024806	FBgn0238315	FBgn0203230
FBgn0024811	FBgn0232140	FBgn0206132
FBgn0024814	FBgn0236990	FBgn0200975
FBgn0024833	FBgn0241869	FBgn0197557
FBgn0024836	FBgn0230552	FBgn0209335
FBgn0024841	FBgn0241023	FBgn0044890
FBgn0024846	FBgn0236078	FBgn0205305
FBgn0024889	FBgn0236963	FBgn0198584
FBgn0024897	FBgn0234202	FBgn0203227
FBgn0024909	FBgn0242047	FBgn0209151
FBgn0024912	FBgn0242890	FBgn0211032
FBgn0024913	FBgn0232092	FBgn0207285
FBgn0024920	FBgn0232564	FBgn0205449
FBgn0024921	FBgn0238807	FBgn0200588
FBgn0024941	FBgn0233208	FBgn0206480
FBgn0024943	FBgn0234914	FBgn0206482
FBgn0024944	FBgn0242136	FBgn0211364
FBgn0024945	FBgn0238342	FBgn0199964
FBgn0024947	FBgn0232569	FBgn0205078
FBgn0024956	FBgn0230783	FBgn0207268
FBgn0024957	FBgn0241792	FBgn0210637
FBgn0024963	FBgn0242684	FBgn0198248
FBgn0024973	FBgn0234414	FBgn0205693
FBgn0024975	FBgn0233817	FBgn0206407
FBgn0024980	FBgn0068024	FBgn0205686
FBgn0024983	FBgn0234092	FBgn0201931
FBgn0024985	FBgn0234183	FBgn0202425
FBgn0024986	FBgn0234046	FBgn0203096
FBgn0024987	FBgn0234180	FBgn0202856
FBgn0024989	FBgn0234114	FBgn0202781
FBgn0024992	FBgn0234418	FBgn0203899
FBgn0024993	FBgn0233809	FBgn0206173
FBgn0024994	FBgn0234417	FBgn0206288
FBgn0024995	FBgn0234416	FBgn0205695
FBgn0024996	FBgn0233810	FBgn0205674
FBgn0024997	FBgn0233811	FBgn0205675
FBgn0024998	FBgn0234415	FBgn0205694
FBgn0025109	FBgn0235628	FBgn0205118
FBgn0025115	FBgn0236378	FBgn0211165
FBgn0025185	FBgn0241052	FBgn0207215
FBgn0025186	FBgn0231790	FBgn0202293
FBgn0025286	FBgn0068071	FBgn0020676
FBgn0025334	FBgn0229319	FBgn0207597
FBgn0025335	FBgn0229322	FBgn0207600
FBgn0025336	FBgn0229320	FBgn0207598
FBgn0025352	FBgn0229321	FBgn0207599
FBgn0025355	FBgn0239027	FBgn0200865
FBgn0025360	FBgn0236530	FBgn0209239
FBgn0025366	FBgn0068136	FBgn0208950
FBgn0025373	FBgn0230730	FBgn0202241
FBgn0025381	FBgn0234191	FBgn0203219
FBgn0025382	FBgn0234040	FBgn0203215
FBgn0025383	FBgn0234188	FBgn0202750
FBgn0025390	FBgn0234037	FBgn0206162
FBgn0025391	FBgn0234030	FBgn0206608
FBgn0025455	FBgn0239365	FBgn0200327
FBgn0025456	FBgn0241302	FBgn0209931
FBgn0025457	FBgn0228302	FBgn0197824
FBgn0025463	FBgn0068525	FBgn0203931
FBgn0025469	FBgn0240538	FBgn0207370
FBgn0025519	FBgn0231706	FBgn0209135
FBgn0025525	FBgn0238267	FBgn0199933
FBgn0025549	FBgn0234990	FBgn0201943
FBgn0025558	FBgn0237196	FBgn0200157
FBgn0025574	FBgn0241064	FBgn0211716
FBgn0025582	FBgn0068137	FBgn0199409
FBgn0025592	FBgn0238321	FBgn0199928
FBgn0025595	FBgn0235830	FBgn0202657
FBgn0025608	FBgn0230436	FBgn0204378
FBgn0025612	FBgn0234337	FBgn0202903
FBgn0025613	FBgn0234338	FBgn0202904
FBgn0025615	FBgn0234335	FBgn0202900
FBgn0025620	FBgn0068438	FBgn0206250
FBgn0025621	FBgn0234138	FBgn0205813
FBgn0025625	FBgn0234471	FBgn0203570
FBgn0025626	FBgn0234470	FBgn0203568
FBgn0025627	FBgn0233770	FBgn0203645
FBgn0025629	FBgn0068318	FBgn0204068
FBgn0025630	FBgn0233771	FBgn0203726
FBgn0025631	FBgn0234472	FBgn0203571
FBgn0025632	FBgn0233769	FBgn0204225
FBgn0025633	FBgn0234091	FBgn0205829
FBgn0025634	FBgn0234129	FBgn0203133
FBgn0025635	FBgn0234126	FBgn0202012
FBgn0025637	FBgn0067928	FBgn0206037
FBgn0025638	FBgn0234130	FBgn0203012
FBgn0025639	FBgn0234088	FBgn0202952
FBgn0025640	FBgn0234125	FBgn0202969
FBgn0025641	FBgn0234050	FBgn0203036
FBgn0025642	FBgn0234172	FBgn0202911
FBgn0025643	FBgn0233822	FBgn0202482
FBgn0025644	FBgn0234401	FBgn0202471
FBgn0025674	FBgn0230680	FBgn0202351
FBgn0025678	FBgn0230537	FBgn0204627
FBgn0025679	FBgn0234326	FBgn0206094
FBgn0025680	FBgn0242653	FBgn0211087
FBgn0025681	FBgn0235629	FBgn0204673
FBgn0025682	FBgn0238417	FBgn0199397
FBgn0025683	FBgn0067987	FBgn0203389
FBgn0025684	FBgn0232320	FBgn0209547
FBgn0025687	FBgn0235757	FBgn0203953
FBgn0025692	FBgn0231091	FBgn0209100
FBgn0025693	FBgn0236784	FBgn0205576
FBgn0025697	FBgn0235778	FBgn0204777
FBgn0025700	FBgn0068285	FBgn0208713
FBgn0025702	FBgn0239826	FBgn0198884
FBgn0025709	FBgn0236601	FBgn0206998
FBgn0025712	FBgn0238449	FBgn0200099
FBgn0025716	FBgn0231817	FBgn0209073
FBgn0025720	FBgn0231464	FBgn0208519
FBgn0025724	FBgn0236053	FBgn0205141
FBgn0025725	FBgn0238226	FBgn0199782
FBgn0025726	FBgn0232103	FBgn0205592
FBgn0025739	FBgn0233885	FBgn0203044
FBgn0025740	FBgn0232132	FBgn0201895
FBgn0025741	FBgn0232098	FBgn0207708
FBgn0025742	FBgn0236325	FBgn0199716
FBgn0025743	FBgn0234756	FBgn0202815
FBgn0025776	FBgn0237317	FBgn0198872
FBgn0025777	FBgn0235828	FBgn0202647
FBgn0025781	FBgn0228231	FBgn0211453
FBgn0025790	FBgn0229324	FBgn0208985
FBgn0025800	FBgn0234944	FBgn0205914
FBgn0025802	FBgn0227966	FBgn0197442
FBgn0025807	FBgn0239770	FBgn0200755
FBgn0025808	FBgn0243456	FBgn0210001
FBgn0025809	FBgn0233572	FBgn0205636
FBgn0025814	FBgn0235339	FBgn0205757
FBgn0025815	FBgn0234257	FBgn0204163
FBgn0025820	FBgn0238200	FBgn0200182
FBgn0025825	FBgn0242358	FBgn0211642
FBgn0025827	FBgn0229616	FBgn0208145
FBgn0025830	FBgn0229614	FBgn0207703
FBgn0025832	FBgn0231661	FBgn0208896
FBgn0025833	FBgn0231659	FBgn0208473
FBgn0025835	FBgn0068375	FBgn0201940
FBgn0025836	FBgn0043604	FBgn0203906
FBgn0025837	FBgn0229323	FBgn0203865
FBgn0025838	FBgn0234419	FBgn0206557
FBgn0025839	FBgn0233780	FBgn0204240
FBgn0025864	FBgn0233360	FBgn0205978
FBgn0025866	FBgn0238973	FBgn0200476
FBgn0025878	FBgn0231800	FBgn0209521
FBgn0025879	FBgn0241800	FBgn0210762
FBgn0025885	FBgn0241145	FBgn0207689
FBgn0025936	FBgn0232154	FBgn0201456
FBgn0026015	FBgn0233991	FBgn0202853
FBgn0026056	FBgn0242761	FBgn0209650
FBgn0026058	FBgn0235134	FBgn0203780
FBgn0026059	FBgn0243367	FBgn0210931
FBgn0026064	FBgn0241737	FBgn0210894
FBgn0026077	FBgn0241254	FBgn0201706
FBgn0026079	FBgn0042722	FBgn0203611
FBgn0026083	FBgn0233864	FBgn0204199
FBgn0026084	FBgn0233863	FBgn0204196
FBgn0026085	FBgn0042724	FBgn0204198
FBgn0026086	FBgn0234204	FBgn0205573
FBgn0026088	FBgn0234486	FBgn0203731
FBgn0026090	FBgn0234026	FBgn0206249
FBgn0026136	FBgn0229871	FBgn0207669
FBgn0026143	FBgn0234062	FBgn0202541
FBgn0026144	FBgn0233280	FBgn0206349
FBgn0026147	FBgn0235915	FBgn0201789
FBgn0026148	FBgn0068469	FBgn0201786
FBgn0026149	FBgn0235237	FBgn0206436
FBgn0026150	FBgn0230846	FBgn0201240
FBgn0026160	FBgn0239010	FBgn0199306
FBgn0026176	FBgn0231145	FBgn0207826
FBgn0026179	FBgn0237060	FBgn0199002
FBgn0026181	FBgn0233513	FBgn0202973
FBgn0026189	FBgn0238918	FBgn0199944
FBgn0026190	FBgn0240576	FBgn0209863
FBgn0026192	FBgn0235125	FBgn0203010
FBgn0026196	FBgn0235811	FBgn0204737
FBgn0026206	FBgn0233391	FBgn0202446
FBgn0026207	FBgn0241611	FBgn0211144
FBgn0026238	FBgn0067966	FBgn0209012
FBgn0026239	FBgn0242637	FBgn0210009
FBgn0026250	FBgn0067983	FBgn0211630
FBgn0026252	FBgn0238907	FBgn0199344
FBgn0026255	FBgn0230621	FBgn0199652
FBgn0026257	FBgn0022414	FBgn0201430
FBgn0026259	FBgn0237990	FBgn0200331
FBgn0026261	FBgn0231633	FBgn0208238
FBgn0026262	FBgn0232117	FBgn0201365
FBgn0026263	FBgn0237694	FBgn0198675
FBgn0026268	FBgn0234786	FBgn0205775
FBgn0026309	FBgn0229684	FBgn0209358
FBgn0026313	FBgn0235122	FBgn0206019
FBgn0026314	FBgn0241753	FBgn0210969
FBgn0026315	FBgn0241752	FBgn0210968
FBgn0026316	FBgn0068006	FBgn0207247
FBgn0026317	FBgn0240632	FBgn0201416
FBgn0026319	FBgn0068014	FBgn0203306
FBgn0026320	FBgn0239267	FBgn0198856
FBgn0026323	FBgn0067437	FBgn0206339
FBgn0026324	FBgn0232625	FBgn0210540
FBgn0026326	FBgn0239624	FBgn0207411
FBgn0026369	FBgn0229960	FBgn0207191
FBgn0026370	FBgn0229494	FBgn0209576
FBgn0026371	FBgn0239548	FBgn0199086
FBgn0026372	FBgn0068075	FBgn0199775
FBgn0026373	FBgn0236088	FBgn0205314
FBgn0026374	FBgn0234702	FBgn0205760
FBgn0026375	FBgn0233153	FBgn0203195
FBgn0026376	FBgn0237370	FBgn0199070
FBgn0026378	FBgn0229832	FBgn0208048
FBgn0026379	FBgn0243283	FBgn0204698
FBgn0026380	FBgn0241907	FBgn0198148
FBgn0026385	FBgn0230728	FBgn0206140
FBgn0026388	FBgn0236689	FBgn0209308
FBgn0026389	FBgn0241291	FBgn0208420
FBgn0026390	FBgn0235962	FBgn0209617
FBgn0026394	FBgn0232367	FBgn0204436
FBgn0026395	FBgn0235599	FBgn0204540
FBgn0026396	FBgn0235358	FBgn0210055
FBgn0026399	FBgn0241940	FBgn0198306
FBgn0026400	FBgn0228364	FBgn0211380
FBgn0026402	FBgn0231844	FBgn0208639
FBgn0026403	FBgn0236701	FBgn0209320
FBgn0026404	FBgn0238977	FBgn0200479
FBgn0026409	FBgn0239247	FBgn0200905
FBgn0026411	FBgn0234899	FBgn0202376
FBgn0026415	FBgn0233002	FBgn0206572
FBgn0026417	FBgn0242407	FBgn0197401
FBgn0026418	FBgn0239231	FBgn0200969
FBgn0026427	FBgn0230056	FBgn0262634
FBgn0026428	FBgn0234659	FBgn0204228
FBgn0026430	FBgn0234848	FBgn0203023
FBgn0026431	FBgn0235881	FBgn0201102
FBgn0026432	FBgn0237476	FBgn0200803
FBgn0026433	FBgn0233595	FBgn0204141
FBgn0026438	FBgn0233509	FBgn0206797
FBgn0026439	FBgn0236217	FBgn0205024
FBgn0026441	FBgn0241418	FBgn0210317
FBgn0026479	FBgn0232657	FBgn0210643
FBgn0026533	FBgn0068169	FBgn0207704
FBgn0026565	FBgn0242892	FBgn0198332
FBgn0026566	FBgn0242891	FBgn0211033
FBgn0026573	FBgn0230139	FBgn0205088
FBgn0026575	FBgn0234749	FBgn0205673
FBgn0026576	FBgn0240625	FBgn0201409
FBgn0026577	FBgn0230622	FBgn0199662
FBgn0026582	FBgn0229938	FBgn0207682
FBgn0026592	FBgn0238646	FBgn0199663
FBgn0026593	FBgn0238167	FBgn0200661
FBgn0026597	FBgn0228686	FBgn0198048
FBgn0026598	FBgn0240638	FBgn0201423
FBgn0026602	FBgn0241281	FBgn0208419
FBgn0026616	FBgn0241462	FBgn0197547
FBgn0026619	FBgn0231098	FBgn0202278
FBgn0026620	FBgn0067922	FBgn0197411
FBgn0026634	FBgn0243411	FBgn0197947
FBgn0026666	FBgn0234690	FBgn0204079
FBgn0026679	FBgn0234913	FBgn0205967
FBgn0026702	FBgn0233940	FBgn0206124
FBgn0026713	FBgn0234608	FBgn0202086
FBgn0026718	FBgn0228800	FBgn0205365
FBgn0026721	FBgn0229440	FBgn0207957
FBgn0026722	FBgn0236518	FBgn0202310
FBgn0026737	FBgn0068280	FBgn0211132
FBgn0026741	FBgn0067953	FBgn0202201
FBgn0026749	FBgn0233704	FBgn0201977
FBgn0026751	FBgn0233924	FBgn0201982
FBgn0026760	FBgn0067436	FBgn0205269
FBgn0026761	FBgn0241782	FBgn0208015
FBgn0026777	FBgn0232146	FBgn0203442
FBgn0026778	FBgn0232671	FBgn0197440
FBgn0026787	FBgn0234002	FBgn0203392
FBgn0026869	FBgn0232115	FBgn0201167
FBgn0026872	FBgn0234185	FBgn0202747
FBgn0026873	FBgn0234209	FBgn0203576
FBgn0026874	FBgn0232803	FBgn0206004
FBgn0026876	FBgn0234054	FBgn0204133
FBgn0026878	FBgn0234473	FBgn0203572
FBgn0027052	FBgn0066136	FBgn0201812
FBgn0027053	FBgn0068181	FBgn0197541
FBgn0027054	FBgn0236526	FBgn0209233
FBgn0027055	FBgn0239597	FBgn0199830
FBgn0027066	FBgn0236436	FBgn0209291
FBgn0027070	FBgn0230904	FBgn0207073
FBgn0027074	FBgn0230902	FBgn0207051
FBgn0027079	FBgn0068538	FBgn0208001
FBgn0027081	FBgn0068539	FBgn0204821
FBgn0027082	FBgn0238944	FBgn0200214
FBgn0027083	FBgn0227924	FBgn0209708
FBgn0027084	FBgn0233017	FBgn0206312
FBgn0027085	FBgn0238726	FBgn0202712
FBgn0027086	FBgn0239827	FBgn0198885
FBgn0027087	FBgn0235177	FBgn0202566
FBgn0027088	FBgn0239278	FBgn0200942
FBgn0027090	FBgn0228564	FBgn0211629
FBgn0027091	FBgn0229554	FBgn0208981
FBgn0027093	FBgn0233567	FBgn0201263
FBgn0027094	FBgn0228859	FBgn0205361
FBgn0027095	FBgn0241512	FBgn0210861
FBgn0027106	FBgn0235010	FBgn0202989
FBgn0027107	FBgn0232940	FBgn0203006
FBgn0027108	FBgn0233262	FBgn0202980
FBgn0027109	FBgn0241691	FBgn0211474
FBgn0027111	FBgn0238353	FBgn0203279
FBgn0027259	FBgn0234765	FBgn0203134
FBgn0027279	FBgn0235376	FBgn0205959
FBgn0027280	FBgn0234957	FBgn0204073
FBgn0027287	FBgn0234673	FBgn0206285
FBgn0027296	FBgn0234446	FBgn0203654
FBgn0027329	FBgn0234692	FBgn0025844
FBgn0027330	FBgn0234900	FBgn0202377
FBgn0027334	FBgn0068478	FBgn0203007
FBgn0027335	FBgn0233083	FBgn0206033
FBgn0027338	FBgn0241863	FBgn0197552
FBgn0027339	FBgn0236831	FBgn0200787
FBgn0027341	FBgn0242469	FBgn0211460
FBgn0027342	FBgn0234999	FBgn0204221
FBgn0027343	FBgn0234135	FBgn0206198
FBgn0027348	FBgn0236386	FBgn0205330
[truncated: 7,845 more rows]
